# Supplementary material for: High-coverage plasma lipidomics reveals novel sex-specific lipidomic fingerprints of age and BMI: Evidence from two large population cohort studies
Source: PLoS Biol. 2020 Sep 28;18(9):e3000870. doi: 10.1371/journal.pbio.3000870 (PMC7544135; doi:10.1371/journal.pbio.3000870)
Supplement: S4 Fig — Pearson’s correlation coefficients were calculated between all pairs of lipid species. The correlation coefficients were plotted as a heat map. The colour scale illustrates the magnitude and direction of correlation between lipid species: red, positive correlations and blue, negative correlations. (ZIP) [file pbio.3000870.s004.zip]

Archive with 1 entries (1 files):
- S4_Fig.eps
