# Supplementary material for: High-coverage plasma lipidomics reveals novel sex-specific lipidomic fingerprints of age and BMI: Evidence from two large population cohort studies
Source: PLoS Biol. 2020 Sep 28;18(9):e3000870. doi: 10.1371/journal.pbio.3000870 (PMC7544135; doi:10.1371/journal.pbio.3000870)
Supplement: S5 Fig — The differences in the Pearson’s correlation coefficients were calculated for all pairs (men correlation coefficients subtracted from women’s correlation coefficients). The differences in the correlation coefficients were plotted as a heat map. The colour scale illustrates the magnitude and direction of difference in the correlation of lipid species in men and women. (ZIP) [file pbio.3000870.s005.zip]

Archive with 1 entries (1 files):
- S5_Fig.eps
