# Supplementary material for: High-coverage plasma lipidomics reveals novel sex-specific lipidomic fingerprints of age and BMI: Evidence from two large population cohort studies
Source: PLoS Biol. 2020 Sep 28;18(9):e3000870. doi: 10.1371/journal.pbio.3000870 (PMC7544135; doi:10.1371/journal.pbio.3000870)
Supplement: S1 Table — (XLSX) [file pbio.3000870.s020.xlsx]

## Sheet: S1
S1 Table: The correlation structure between all lipid species in the whole cohort (men and women combined)
Lipid #	Lipid species	Sph(d16:1)	Sph(d17:1)	Sph(d18:1)	Sph(d18:2)	S1P(d16:1)	S1P(d18:0)	S1P(d18:1)	S1P(d18:2)	dhCer(d18:0/16:0)	dhCer(d18:0/18:0)	dhCer(d18:0/20:0)	dhCer(d18:0/22:0)	dhCer(d18:0/24:0)	dhCer(d18:0/24:1)	Cer(d16:1/16:0)	Cer(d16:1/18:0)	Cer(d16:1/20:0)	Cer(d16:1/22:0)	Cer(d16:1/23:0)	Cer(d16:1/24:0)	Cer(d16:1/24:1)	Cer(d17:1/16:0)	Cer(d17:1/18:0)	Cer(d17:1/20:0)	Cer(d17:1/22:0)	Cer(d17:1/23:0)	Cer(d17:1/24:0)	Cer(d17:1/24:1)	Cer(d18:1/14:0)	Cer(d18:1/16:0)	Cer(d18:1/17:0)	Cer(d18:1/18:0)	Cer(d18:1/19:0)	Cer(d18:1/20:0)	Cer(d18:1/21:0)	Cer(d18:1/22:0)	Cer(d18:1/23:0)	Cer(d18:1/24:0)	Cer(d18:1/24:1)	Cer(d18:1/26:0)	Cer(d18:2/14:0)	Cer(d18:2/16:0)	Cer(d18:2/17:0)	Cer(d18:2/18:0)	Cer(d18:2/20:0)	Cer(d18:2/21:0)	Cer(d18:2/22:0)	Cer(d18:2/23:0)
1	Sph(d16:1)	1	-0.131389	0.105419	0.120966	0.0706876	0.0307563	0.0456633	0.060007	0.0459764	0.0571414	0.0397661	0.0366722	0.0453164	0.0227543	0.0530331	0.057247	0.0645194	0.0632207	0.0558769	0.0444683	0.0595496	0.0390138	0.0580687	0.0565463	0.0564545	0.0420013	0.0425694	0.0361005	0.0317727	0.0236312	0.0467614	0.0354831	0.0839604	0.0414725	0.0278433	0.034791	0.0393672	0.0263197	0.0217677	0.0301693	0.0487306	0.0266785	0.0335268	0.025631	0.0368677	0.041682	0.0373599	0.0301284
2	Sph(d17:1)	-0.131389	1	-0.0436539	-0.250905	0.0425417	-0.0612311	-0.0444977	-0.0670913	-0.0548663	-0.0671476	-0.0463666	-0.0669508	-0.0921558	-0.0898011	0.0653308	0.0257157	0.017447	0.0403051	0.0101701	0.00481956	0.0375539	0.0136716	0.0276131	0.00983166	0.034799	0.0139728	-0.0022991	0.0201447	0.0567856	0.0611127	-0.0442473	0.02174	-0.00591461	0.0481327	0.0476405	0.0315696	0.0160484	-0.0121233	0.0200009	-0.0211916	-0.0072067	0.0309604	-0.00692672	0.0234035	0.0233296	-0.0220886	0.0403676	0.034345
3	Sph(d18:1)	0.105419	-0.0436539	1	0.315611	0.265959	0.419628	0.499233	0.431145	0.0952945	0.0999334	0.1106	0.0975685	0.0808083	0.0741002	0.055456	0.0948076	0.0922708	0.0818313	0.00778913	-0.016853	0.0769387	0.0404984	0.114022	0.0878578	0.0511968	0.0153774	-0.0306559	0.00204613	0.0433964	0.0842821	0.069449	0.160685	0.129632	0.135491	0.0992525	0.0686586	0.0538485	0.0197748	0.0495063	0.00628865	0.0120753	0.000733424	0.0066874	0.061711	0.0550189	0.0407529	0.0376649	0.00185612
4	Sph(d18:2)	0.120966	-0.250905	0.315611	1	0.127663	0.214644	0.248679	0.275353	0.0785212	0.0635154	0.0465122	0.0844334	0.066734	0.0434851	0.0477748	0.0791875	0.0937402	0.092307	0.0703506	0.05061	0.0593509	0.068777	0.0751566	0.0808969	0.0839996	0.0653189	0.0594016	0.0550073	0.0766635	0.063691	0.0480737	0.0954907	0.108249	0.089532	0.0820375	0.0887758	0.0776982	0.0679918	0.0431821	0.0588579	0.0898574	0.0640516	0.0501713	0.0850823	0.0861904	0.126479	0.0822884	0.0633325
5	S1P(d16:1)	0.0706876	0.0425417	0.265959	0.127663	1	0.331725	0.373812	0.444016	0.0852272	0.115969	0.119789	0.193693	0.202926	0.149429	0.388644	0.384116	0.415445	0.424397	0.436412	0.407629	0.422995	0.26529	0.252515	0.284186	0.366032	0.373723	0.341422	0.313898	0.16563	0.141167	0.0680607	0.184681	0.119527	0.181662	0.216669	0.226272	0.297552	0.201513	0.149002	0.19609	0.139083	0.136683	-0.00752475	0.175949	0.159706	0.138417	0.215511	0.263049
6	S1P(d18:0)	0.0307563	-0.0612311	0.419628	0.214644	0.331725	1	0.792809	0.620337	0.0674409	0.0454384	0.0722963	0.0729473	0.0812089	0.0906389	0.0335935	0.0580366	0.0502303	0.054845	0.0379208	0.0357638	0.0643656	0.0333606	0.0512579	0.0484358	0.0377236	0.0239094	0.0208755	0.0356181	0.0495488	0.0737463	0.0259358	0.069488	0.0601788	0.0735936	0.0482377	0.0543705	0.0608719	0.0557351	0.0633642	0.0326286	0.0176885	0.031594	-0.0194013	0.0327717	0.0460076	0.0073864	0.0436167	0.0347787
7	S1P(d18:1)	0.0456633	-0.0444977	0.499233	0.248679	0.373812	0.792809	1	0.747155	0.05018	0.0506727	0.0792441	0.0609843	0.0680919	0.0701506	0.0129207	0.0310311	0.034451	0.0386015	0.00988586	0.0176714	0.0520741	0.0354385	0.0565397	0.0473236	0.03874	0.00221639	0.005391	0.0287811	0.0457952	0.0830226	0.0257739	0.09207	0.0679382	0.0862197	0.0478351	0.0699588	0.0541919	0.0611383	0.0777982	0.0375109	0.0105153	-0.00985452	-0.0183368	0.0495684	0.0458261	0.00870179	0.0497256	0.0245581
8	S1P(d18:2)	0.060007	-0.0670913	0.431145	0.275353	0.444016	0.620337	0.747155	1	0.0479746	0.0563076	0.0773752	0.107368	0.0852249	0.0727347	0.0885859	0.127095	0.127593	0.12321	0.104304	0.083698	0.108092	0.110083	0.117284	0.133814	0.14772	0.106929	0.0987209	0.122491	0.100732	0.114313	0.055278	0.163274	0.106797	0.159866	0.163295	0.153454	0.139725	0.116895	0.108064	0.0965348	0.0900535	0.130262	0.00893326	0.18788	0.186438	0.142738	0.202506	0.186022
9	dhCer(d18:0/16:0)	0.0459764	-0.0548663	0.0952945	0.0785212	0.0852272	0.0674409	0.05018	0.0479746	1	0.215892	0.257166	0.341048	0.319069	0.324956	0.166266	0.174738	0.168527	0.133203	0.11758	0.129212	0.143963	0.131929	0.146881	0.153019	0.133881	0.111681	0.118133	0.106662	0.0876767	0.253602	0.085097	0.215867	0.165989	0.180246	0.169654	0.213379	0.202934	0.19161	0.193909	0.19699	0.0961076	0.142434	0.0512412	0.155919	0.142701	0.0977786	0.107516	0.0953805
10	dhCer(d18:0/18:0)	0.0571414	-0.0671476	0.0999334	0.0635154	0.115969	0.0454384	0.0506727	0.0563076	0.215892	1	0.356076	0.377977	0.335842	0.402727	0.167676	0.299848	0.221211	0.138614	0.0858891	0.0455769	0.170047	0.144649	0.256358	0.203332	0.131522	0.106439	0.0606037	0.115421	0.0720481	0.233776	0.0725019	0.37563	0.223093	0.298028	0.246718	0.215752	0.18559	0.133411	0.225957	0.164447	0.107925	0.133013	0.0477608	0.281039	0.172774	0.12045	0.0908711	0.0656365
11	dhCer(d18:0/20:0)	0.0397661	-0.0463666	0.1106	0.0465122	0.119789	0.0722963	0.0792441	0.0773752	0.257166	0.356076	1	0.544562	0.495536	0.566109	0.215536	0.337074	0.305704	0.229817	0.175171	0.15467	0.247938	0.193193	0.274016	0.253019	0.219391	0.167487	0.136022	0.196543	0.0779229	0.310949	0.0981393	0.411552	0.235301	0.40056	0.330324	0.331488	0.30059	0.268322	0.337643	0.267883	0.0896447	0.180915	0.0345912	0.300099	0.251973	0.144776	0.176168	0.139294
12	dhCer(d18:0/22:0)	0.0366722	-0.0669508	0.0975685	0.0844334	0.193693	0.0729473	0.0609843	0.107368	0.341048	0.377977	0.544562	1	0.836952	0.708185	0.330616	0.400793	0.414053	0.453041	0.350525	0.392896	0.347707	0.239419	0.277647	0.301411	0.434918	0.327078	0.378892	0.254672	0.135328	0.404435	0.0739032	0.425155	0.209551	0.469068	0.39986	0.605156	0.506175	0.554463	0.379961	0.408403	0.102262	0.243121	0.00786162	0.302061	0.294878	0.183209	0.373209	0.27928
13	dhCer(d18:0/24:0)	0.0453164	-0.0921558	0.0808083	0.066734	0.202926	0.0812089	0.0680919	0.0852249	0.319069	0.335842	0.495536	0.836952	1	0.672201	0.34217	0.34898	0.380947	0.465329	0.379525	0.485623	0.354218	0.215349	0.225034	0.250649	0.426284	0.32952	0.446927	0.246215	0.134002	0.370703	0.0541148	0.320462	0.152347	0.382629	0.300035	0.574811	0.505213	0.630985	0.350495	0.461313	0.108732	0.224909	0.00400446	0.238438	0.241788	0.137943	0.371001	0.29642
14	dhCer(d18:0/24:1)	0.0227543	-0.0898011	0.0741002	0.0434851	0.149429	0.0906389	0.0701506	0.0727347	0.324956	0.402727	0.566109	0.708185	0.672201	1	0.284805	0.409671	0.36908	0.287609	0.245642	0.225404	0.421949	0.189553	0.277636	0.25983	0.228836	0.199774	0.171919	0.316226	0.120485	0.394513	0.0751341	0.467911	0.223564	0.4555	0.367523	0.393692	0.385347	0.347837	0.553413	0.341907	0.110686	0.237305	-0.008456	0.325197	0.272284	0.170432	0.188415	0.165867
15	Cer(d16:1/16:0)	0.0530331	0.0653308	0.055456	0.0477748	0.388644	0.0335935	0.0129207	0.0885859	0.166266	0.167676	0.215536	0.330616	0.34217	0.284805	1	0.650533	0.664419	0.628727	0.633621	0.59202	0.634332	0.583996	0.437584	0.471153	0.582489	0.58013	0.548205	0.541815	0.357338	0.52733	0.143065	0.441672	0.295641	0.43512	0.429545	0.467333	0.540928	0.445036	0.390816	0.407283	0.318575	0.475815	0.0975262	0.436433	0.419838	0.296546	0.427306	0.472439
16	Cer(d16:1/18:0)	0.057247	0.0257157	0.0948076	0.0791875	0.384116	0.0580366	0.0310311	0.127095	0.174738	0.299848	0.337074	0.400793	0.34898	0.409671	0.650533	1	0.80085	0.665724	0.640166	0.514923	0.69662	0.547591	0.602551	0.610117	0.611484	0.612779	0.508359	0.612627	0.320756	0.518837	0.146847	0.734497	0.432922	0.651034	0.57636	0.531597	0.601749	0.407443	0.504346	0.350267	0.294232	0.452803	0.0877083	0.686194	0.593791	0.410124	0.490592	0.518692
17	Cer(d16:1/20:0)	0.0645194	0.017447	0.0922708	0.0937402	0.415445	0.0502303	0.034451	0.127593	0.168527	0.221211	0.305704	0.414053	0.380947	0.36908	0.664419	0.80085	1	0.842412	0.781262	0.697997	0.807424	0.549379	0.542212	0.681505	0.744021	0.717254	0.6561	0.721319	0.345626	0.532741	0.14047	0.634694	0.393064	0.707964	0.621669	0.643184	0.683344	0.534247	0.567753	0.403476	0.297662	0.44738	0.0712248	0.592685	0.680019	0.45868	0.639264	0.640143
18	Cer(d16:1/22:0)	0.0632207	0.0403051	0.0818313	0.092307	0.424397	0.054845	0.0386015	0.12321	0.133203	0.138614	0.229817	0.453041	0.465329	0.287609	0.628727	0.665724	0.842412	1	0.878009	0.883895	0.845659	0.498304	0.436056	0.598295	0.852455	0.7852	0.817355	0.732071	0.308182	0.498706	0.133861	0.46726	0.290331	0.64937	0.569795	0.77217	0.76247	0.720819	0.553589	0.436731	0.253448	0.386459	0.0454594	0.452804	0.620544	0.419387	0.790223	0.750005
19	Cer(d16:1/23:0)	0.0558769	0.0101701	0.00778913	0.0703506	0.436412	0.0379208	0.00988586	0.104304	0.11758	0.0858891	0.175171	0.350525	0.379525	0.245642	0.633621	0.640166	0.781262	0.878009	1	0.877899	0.8392	0.519601	0.429513	0.572269	0.823226	0.885715	0.838485	0.790433	0.328372	0.428602	0.122424	0.385956	0.289693	0.511845	0.57332	0.654713	0.815398	0.639339	0.523186	0.493871	0.280128	0.369566	0.050787	0.407091	0.530924	0.434618	0.683494	0.805664
20	Cer(d16:1/24:0)	0.0444683	0.00481956	-0.016853	0.05061	0.407629	0.0357638	0.0176714	0.083698	0.129212	0.0455769	0.15467	0.392896	0.485623	0.225404	0.59202	0.514923	0.697997	0.883895	0.877899	1	0.76594	0.431445	0.307187	0.458955	0.781285	0.762538	0.876538	0.670959	0.279764	0.390127	0.101269	0.247417	0.151812	0.430753	0.397331	0.692281	0.731993	0.782314	0.472812	0.505081	0.236576	0.333171	0.0311961	0.291509	0.458821	0.307674	0.701095	0.727714
21	Cer(d16:1/24:1)	0.0595496	0.0375539	0.0769387	0.0593509	0.422995	0.0643656	0.0520741	0.108092	0.143963	0.170047	0.247938	0.347707	0.354218	0.421949	0.634332	0.69662	0.807424	0.845659	0.8392	0.76594	1	0.506946	0.468933	0.586812	0.731584	0.751202	0.697134	0.840521	0.323559	0.547391	0.160007	0.536849	0.333869	0.642608	0.581648	0.64235	0.732897	0.580183	0.735013	0.453431	0.268558	0.421799	0.0512338	0.496837	0.602379	0.432306	0.662285	0.711705
22	Cer(d17:1/16:0)	0.0390138	0.0136716	0.0404984	0.068777	0.26529	0.0333606	0.0354385	0.110083	0.131929	0.144649	0.193193	0.239419	0.215349	0.189553	0.583996	0.547591	0.549379	0.498304	0.519601	0.431445	0.506946	1	0.453837	0.500431	0.585149	0.586867	0.533638	0.58104	0.361052	0.556146	0.208255	0.457697	0.390553	0.441679	0.474165	0.440538	0.51867	0.377088	0.395102	0.392573	0.280404	0.474783	0.128951	0.457905	0.454222	0.344584	0.441929	0.487672
23	Cer(d17:1/18:0)	0.0580687	0.0276131	0.114022	0.0751566	0.252515	0.0512579	0.0565397	0.117284	0.146881	0.256358	0.274016	0.277647	0.225034	0.277636	0.437584	0.602551	0.542212	0.436056	0.429513	0.307187	0.468933	0.453837	1	0.513386	0.498437	0.48877	0.389965	0.500312	0.253229	0.444198	0.19503	0.608178	0.43789	0.535094	0.502271	0.426623	0.468739	0.29675	0.415995	0.29575	0.226495	0.351726	0.113928	0.547669	0.489229	0.359738	0.393243	0.4125
24	Cer(d17:1/20:0)	0.0565463	0.00983166	0.0878578	0.0808969	0.284186	0.0484358	0.0473236	0.133814	0.153019	0.203332	0.253019	0.301411	0.250649	0.25983	0.471153	0.610117	0.681505	0.598295	0.572269	0.458955	0.586812	0.500431	0.513386	1	0.649328	0.628966	0.547303	0.644867	0.28644	0.498704	0.176516	0.602778	0.4459	0.638172	0.588145	0.554339	0.587556	0.416757	0.503324	0.357432	0.206107	0.391536	0.0874283	0.54151	0.615741	0.428048	0.547043	0.555043
25	Cer(d17:1/22:0)	0.0564545	0.034799	0.0511968	0.0839996	0.366032	0.0377236	0.03874	0.14772	0.133881	0.131522	0.219391	0.434918	0.426284	0.228836	0.582489	0.611484	0.744021	0.852455	0.823226	0.781285	0.731584	0.585149	0.498437	0.649328	1	0.866756	0.876442	0.798211	0.308002	0.540013	0.156988	0.519333	0.39251	0.64583	0.648608	0.813602	0.82327	0.722709	0.564764	0.486217	0.245854	0.408466	0.0722022	0.496099	0.619179	0.454951	0.804184	0.797739
26	Cer(d17:1/23:0)	0.0420013	0.0139728	0.0153774	0.0653189	0.373723	0.0239094	0.00221639	0.106929	0.111681	0.106439	0.167487	0.327078	0.32952	0.199774	0.58013	0.612779	0.717254	0.7852	0.885715	0.762538	0.751202	0.586867	0.48877	0.628966	0.866756	1	0.862082	0.837687	0.323663	0.467974	0.172686	0.456341	0.389471	0.54414	0.64615	0.67686	0.854569	0.619932	0.54001	0.510497	0.262364	0.388357	0.0775259	0.461783	0.559751	0.471251	0.692864	0.83495
27	Cer(d17:1/24:0)	0.0425694	-0.0022991	-0.0306559	0.0594016	0.341422	0.0208755	0.005391	0.0987209	0.118133	0.0606037	0.136022	0.378892	0.446927	0.171919	0.548205	0.508359	0.6561	0.817355	0.838485	0.876538	0.697134	0.533638	0.389965	0.547303	0.876442	0.862082	1	0.762502	0.291288	0.451785	0.14093	0.331808	0.285961	0.481675	0.498878	0.744173	0.808044	0.800037	0.503676	0.549797	0.223355	0.371892	0.0615755	0.366523	0.515837	0.370076	0.750538	0.795664
28	Cer(d17:1/24:1)	0.0361005	0.0201447	0.00204613	0.0550073	0.313898	0.0356181	0.0287811	0.122491	0.106662	0.115421	0.196543	0.254672	0.246215	0.316226	0.541815	0.612627	0.721319	0.732071	0.790433	0.670959	0.840521	0.58104	0.500312	0.644867	0.798211	0.837687	0.762502	1	0.323528	0.562871	0.179623	0.554318	0.437983	0.658618	0.674519	0.662054	0.783635	0.573575	0.768321	0.476666	0.263132	0.456175	0.0753944	0.543503	0.665901	0.508623	0.714204	0.80002
29	Cer(d18:1/14:0)	0.0317727	0.0567856	0.0433964	0.0766635	0.16563	0.0495488	0.0457952	0.100732	0.0876767	0.0720481	0.0779229	0.135328	0.134002	0.120485	0.357338	0.320756	0.345626	0.308182	0.328372	0.279764	0.323559	0.361052	0.253229	0.28644	0.308002	0.323663	0.291288	0.323528	1	0.362085	0.130883	0.257389	0.249317	0.282263	0.300923	0.254346	0.316644	0.230963	0.246029	0.306665	0.315622	0.322084	0.090662	0.269793	0.296053	0.264845	0.262173	0.304637
30	Cer(d18:1/16:0)	0.0236312	0.0611127	0.0842821	0.063691	0.141167	0.0737463	0.0830226	0.114313	0.253602	0.233776	0.310949	0.404435	0.370703	0.394513	0.52733	0.518837	0.532741	0.498706	0.428602	0.390127	0.547391	0.556146	0.444198	0.498704	0.540013	0.467974	0.451785	0.562871	0.362085	1	0.228975	0.676834	0.440631	0.706547	0.608798	0.67212	0.634942	0.58402	0.683883	0.509176	0.271406	0.61033	0.114562	0.570462	0.613676	0.390613	0.590856	0.533833
31	Cer(d18:1/17:0)	0.0467614	-0.0442473	0.069449	0.0480737	0.0680607	0.0259358	0.0257739	0.055278	0.085097	0.0725019	0.0981393	0.0739032	0.0541148	0.0751341	0.143065	0.146847	0.14047	0.133861	0.122424	0.101269	0.160007	0.208255	0.19503	0.176516	0.156988	0.172686	0.14093	0.179623	0.130883	0.228975	1	0.194485	0.222855	0.190545	0.185648	0.162151	0.168382	0.142057	0.189386	0.137951	0.100355	0.198014	0.0837981	0.172573	0.197431	0.148517	0.158115	0.158756
32	Cer(d18:1/18:0)	0.0354831	0.02174	0.160685	0.0954907	0.184681	0.069488	0.09207	0.163274	0.215867	0.37563	0.411552	0.425155	0.320462	0.467911	0.441672	0.734497	0.634694	0.46726	0.385956	0.247417	0.536849	0.457697	0.608178	0.602778	0.519333	0.456341	0.331808	0.554318	0.257389	0.676834	0.194485	1	0.542365	0.834806	0.681926	0.630447	0.590457	0.417442	0.67044	0.360046	0.210301	0.481407	0.103659	0.784217	0.680363	0.435048	0.526536	0.472991
33	Cer(d18:1/19:0)	0.0839604	-0.00591461	0.129632	0.108249	0.119527	0.0601788	0.0679382	0.106797	0.165989	0.223093	0.235301	0.209551	0.152347	0.223564	0.295641	0.432922	0.393064	0.290331	0.289693	0.151812	0.333869	0.390553	0.43789	0.4459	0.39251	0.389471	0.285961	0.437983	0.249317	0.440631	0.222855	0.542365	1	0.508087	0.516422	0.368733	0.417309	0.234479	0.40873	0.299914	0.189701	0.331369	0.146773	0.473838	0.458061	0.406428	0.341916	0.362375
34	Cer(d18:1/20:0)	0.0414725	0.0481327	0.135491	0.089532	0.181662	0.0735936	0.0862197	0.159866	0.180246	0.298028	0.40056	0.469068	0.382629	0.4555	0.43512	0.651034	0.707964	0.64937	0.511845	0.430753	0.642608	0.441679	0.535094	0.638172	0.64583	0.54414	0.481675	0.658618	0.282263	0.706547	0.190545	0.834806	0.508087	1	0.752528	0.784373	0.701091	0.590732	0.773493	0.429584	0.2167	0.485655	0.0810175	0.692538	0.784991	0.47937	0.713767	0.612654
35	Cer(d18:1/21:0)	0.0278433	0.0476405	0.0992525	0.0820375	0.216669	0.0482377	0.0478351	0.163295	0.169654	0.246718	0.330324	0.39986	0.300035	0.367523	0.429545	0.57636	0.621669	0.569795	0.57332	0.397331	0.581648	0.474165	0.502271	0.588145	0.648608	0.64615	0.498878	0.674519	0.300923	0.608798	0.185648	0.681926	0.516422	0.752528	1	0.677832	0.73363	0.480971	0.65485	0.467086	0.260872	0.474847	0.0945559	0.591237	0.662899	0.568065	0.635303	0.668951
36	Cer(d18:1/22:0)	0.034791	0.0315696	0.0686586	0.0887758	0.226272	0.0543705	0.0699588	0.153454	0.213379	0.215752	0.331488	0.605156	0.574811	0.393692	0.467333	0.531597	0.643184	0.77217	0.654713	0.692281	0.64235	0.440538	0.426623	0.554339	0.813602	0.67686	0.744173	0.662054	0.254346	0.67212	0.162151	0.630447	0.368733	0.784373	0.677832	1	0.844057	0.874084	0.714208	0.533624	0.200451	0.456578	0.0685374	0.535808	0.674467	0.429124	0.85754	0.746308
37	Cer(d18:1/23:0)	0.0393672	0.0160484	0.0538485	0.0776982	0.297552	0.0608719	0.0541919	0.139725	0.202934	0.18559	0.30059	0.506175	0.505213	0.385347	0.540928	0.601749	0.683344	0.76247	0.815398	0.731993	0.732897	0.51867	0.468739	0.587556	0.82327	0.854569	0.808044	0.783635	0.316644	0.634942	0.168382	0.590457	0.417309	0.701091	0.73363	0.844057	1	0.798656	0.706484	0.624752	0.26609	0.473248	0.0765315	0.537881	0.630494	0.488995	0.775041	0.86222
38	Cer(d18:1/24:0)	0.0263197	-0.0121233	0.0197748	0.0679918	0.201513	0.0557351	0.0611383	0.116895	0.19161	0.133411	0.268322	0.554463	0.630985	0.347837	0.445036	0.407443	0.534247	0.720819	0.639339	0.782314	0.580183	0.377088	0.29675	0.416757	0.722709	0.619932	0.800037	0.573575	0.230963	0.58402	0.142057	0.417442	0.234479	0.590732	0.480971	0.874084	0.798656	1	0.617695	0.612356	0.193856	0.422016	0.0554141	0.381283	0.532539	0.310581	0.774616	0.705033
39	Cer(d18:1/24:1)	0.0217677	0.0200009	0.0495063	0.0431821	0.149002	0.0633642	0.0777982	0.108064	0.193909	0.225957	0.337643	0.379961	0.350495	0.553413	0.390816	0.504346	0.567753	0.553589	0.523186	0.472812	0.735013	0.395102	0.415995	0.503324	0.564764	0.54001	0.503676	0.768321	0.246029	0.683883	0.189386	0.67044	0.40873	0.773493	0.65485	0.714208	0.706484	0.617695	1	0.479401	0.200729	0.458436	0.0568366	0.548216	0.660147	0.419542	0.636129	0.622968
40	Cer(d18:1/26:0)	0.0301693	-0.0211916	0.00628865	0.0588579	0.19609	0.0326286	0.0375109	0.0965348	0.19699	0.164447	0.267883	0.408403	0.461313	0.341907	0.407283	0.350267	0.403476	0.436731	0.493871	0.505081	0.453431	0.392573	0.29575	0.357432	0.486217	0.510497	0.549797	0.476666	0.306665	0.509176	0.137951	0.360046	0.299914	0.429584	0.467086	0.533624	0.624752	0.612356	0.479401	1	0.243748	0.396887	0.0738669	0.325585	0.369962	0.310855	0.446639	0.510946
41	Cer(d18:2/14:0)	0.0487306	-0.0072067	0.0120753	0.0898574	0.139083	0.0176885	0.0105153	0.0900535	0.0961076	0.107925	0.0896447	0.102262	0.108732	0.110686	0.318575	0.294232	0.297662	0.253448	0.280128	0.236576	0.268558	0.280404	0.226495	0.206107	0.245854	0.262364	0.223355	0.263132	0.315622	0.271406	0.100355	0.210301	0.189701	0.2167	0.260872	0.200451	0.26609	0.193856	0.200729	0.243748	1	0.349433	0.117147	0.296042	0.296842	0.290229	0.255439	0.294023
42	Cer(d18:2/16:0)	0.0266785	0.0309604	0.000733424	0.0640516	0.136683	0.031594	-0.00985452	0.130262	0.142434	0.133013	0.180915	0.243121	0.224909	0.237305	0.475815	0.452803	0.44738	0.386459	0.369566	0.333171	0.421799	0.474783	0.351726	0.391536	0.408466	0.388357	0.371892	0.456175	0.322084	0.61033	0.198014	0.481407	0.331369	0.485655	0.474847	0.456578	0.473248	0.422016	0.458436	0.396887	0.349433	1	0.142016	0.540174	0.561711	0.408109	0.513721	0.513508
43	Cer(d18:2/17:0)	0.0335268	-0.00692672	0.0066874	0.0501713	-0.00752475	-0.0194013	-0.0183368	0.00893326	0.0512412	0.0477608	0.0345912	0.00786162	0.00400446	-0.008456	0.0975262	0.0877083	0.0712248	0.0454594	0.050787	0.0311961	0.0512338	0.128951	0.113928	0.0874283	0.0722022	0.0775259	0.0615755	0.0753944	0.090662	0.114562	0.0837981	0.103659	0.146773	0.0810175	0.0945559	0.0685374	0.0765315	0.0554141	0.0568366	0.0738669	0.117147	0.142016	1	0.148988	0.143539	0.142802	0.094052	0.099555
44	Cer(d18:2/18:0)	0.025631	0.0234035	0.061711	0.0850823	0.175949	0.0327717	0.0495684	0.18788	0.155919	0.281039	0.300099	0.302061	0.238438	0.325197	0.436433	0.686194	0.592685	0.452804	0.407091	0.291509	0.496837	0.457905	0.547669	0.54151	0.496099	0.461783	0.366523	0.543503	0.269793	0.570462	0.172573	0.784217	0.473838	0.692538	0.591237	0.535808	0.537881	0.381283	0.548216	0.325585	0.296042	0.540174	0.148988	1	0.702219	0.48967	0.570294	0.549684
45	Cer(d18:2/20:0)	0.0368677	0.0233296	0.0550189	0.0861904	0.159706	0.0460076	0.0458261	0.186438	0.142701	0.172774	0.251973	0.294878	0.241788	0.272284	0.419838	0.593791	0.680019	0.620544	0.530924	0.458821	0.602379	0.454222	0.489229	0.615741	0.619179	0.559751	0.515837	0.665901	0.296053	0.613676	0.197431	0.680363	0.458061	0.784991	0.662899	0.674467	0.630494	0.532539	0.660147	0.369962	0.296842	0.561711	0.143539	0.702219	1	0.553433	0.771709	0.7027
46	Cer(d18:2/21:0)	0.041682	-0.0220886	0.0407529	0.126479	0.138417	0.0073864	0.00870179	0.142738	0.0977786	0.12045	0.144776	0.183209	0.137943	0.170432	0.296546	0.410124	0.45868	0.419387	0.434618	0.307674	0.432306	0.344584	0.359738	0.428048	0.454951	0.471251	0.370076	0.508623	0.264845	0.390613	0.148517	0.435048	0.406428	0.47937	0.568065	0.429124	0.488995	0.310581	0.419542	0.310855	0.290229	0.408109	0.142802	0.48967	0.553433	1	0.524062	0.55582
47	Cer(d18:2/22:0)	0.0373599	0.0403676	0.0376649	0.0822884	0.215511	0.0436167	0.0497256	0.202506	0.107516	0.0908711	0.176168	0.373209	0.371001	0.188415	0.427306	0.490592	0.639264	0.790223	0.683494	0.701095	0.662285	0.441929	0.393243	0.547043	0.804184	0.692864	0.750538	0.714204	0.262173	0.590856	0.158115	0.526536	0.341916	0.713767	0.635303	0.85754	0.775041	0.774616	0.636129	0.446639	0.255439	0.513721	0.094052	0.570294	0.771709	0.524062	1	0.871179
48	Cer(d18:2/23:0)	0.0301284	0.034345	0.00185612	0.0633325	0.263049	0.0347787	0.0245581	0.186022	0.0953805	0.0656365	0.139294	0.27928	0.29642	0.165867	0.472439	0.518692	0.640143	0.750005	0.805664	0.727714	0.711705	0.487672	0.4125	0.555043	0.797739	0.83495	0.795664	0.80002	0.304637	0.533833	0.158756	0.472991	0.362375	0.612654	0.668951	0.746308	0.86222	0.705033	0.622968	0.510946	0.294023	0.513508	0.099555	0.549684	0.7027	0.55582	0.871179	1
49	Cer(d18:2/24:0)	0.0165592	0.00274267	-0.0467012	0.0432283	0.189162	0.0286582	0.0210656	0.152409	0.103673	0.019949	0.102771	0.319271	0.408309	0.134575	0.390758	0.347037	0.502562	0.707191	0.665102	0.789917	0.575685	0.368077	0.257448	0.396712	0.713407	0.650311	0.810162	0.628051	0.230278	0.486343	0.139578	0.303933	0.204143	0.50455	0.453411	0.770464	0.735713	0.854829	0.548005	0.515507	0.241338	0.471755	0.074901	0.408787	0.611228	0.400461	0.865826	0.836679
50	Cer(d18:2/24:1)	0.0207639	0.0370115	0.0145948	0.0488519	0.166682	0.0454229	0.0498132	0.169191	0.0945234	0.0985337	0.166664	0.181958	0.181419	0.302274	0.375374	0.473739	0.573527	0.609018	0.58652	0.5271	0.749904	0.411323	0.389692	0.505606	0.610034	0.598207	0.567678	0.811276	0.267446	0.605126	0.183274	0.563896	0.375296	0.695396	0.621867	0.658005	0.680108	0.574545	0.835815	0.415841	0.263586	0.535082	0.091566	0.59545	0.757112	0.523914	0.793949	0.796274
51	Cer(d18:2/26:0)	0.0335093	0.00835536	-0.061071	0.0377088	0.16647	0.0113609	0.00118466	0.122755	0.109632	0.0469806	0.118264	0.204381	0.27368	0.131789	0.348324	0.267301	0.340678	0.399256	0.472906	0.493053	0.400663	0.358893	0.21978	0.313638	0.45408	0.492212	0.542583	0.467991	0.272465	0.403379	0.127271	0.232431	0.230961	0.324056	0.384787	0.438977	0.539054	0.524174	0.376658	0.657718	0.259676	0.41359	0.0909879	0.318443	0.41106	0.335795	0.50056	0.584076
52	Cer(d19:1/16:0)	0.0594719	0.00820221	0.0801551	0.0893979	0.176032	0.0450009	0.0277769	0.0638143	0.162728	0.158788	0.200025	0.236367	0.201483	0.217127	0.320725	0.356007	0.352304	0.296593	0.302494	0.233881	0.333569	0.366795	0.33918	0.331874	0.376066	0.367854	0.325245	0.374305	0.202146	0.366147	0.182679	0.382874	0.358368	0.350407	0.354555	0.328858	0.360861	0.262274	0.328509	0.28279	0.159902	0.271139	0.122172	0.319157	0.308233	0.241829	0.261173	0.280724
53	Cer(d19:1/18:0)	0.0448971	0.00293447	0.0901214	0.0836387	0.221971	0.0242296	0.0401159	0.0920484	0.192847	0.330495	0.344075	0.363399	0.267154	0.386333	0.370187	0.593259	0.495921	0.349101	0.345218	0.203005	0.444204	0.422258	0.521602	0.502471	0.452346	0.441552	0.328302	0.487407	0.205177	0.429095	0.179366	0.684897	0.477926	0.544963	0.515791	0.422841	0.447819	0.250378	0.467899	0.311784	0.131339	0.284819	0.109879	0.558032	0.434	0.323791	0.298819	0.303114
54	Cer(d19:1/20:0)	0.0218263	0.0186741	0.0675874	0.0532723	0.235909	0.0292448	0.0296797	0.091302	0.15566	0.257106	0.345943	0.379405	0.294679	0.369941	0.371137	0.544063	0.52312	0.439186	0.42596	0.31344	0.492161	0.421841	0.464815	0.514727	0.530871	0.502297	0.425433	0.539619	0.197201	0.42185	0.164564	0.589913	0.421917	0.566885	0.539714	0.490689	0.503029	0.342813	0.500012	0.356389	0.113278	0.261614	0.0663684	0.465629	0.444673	0.294954	0.375496	0.370758
55	Cer(d19:1/22:0)	0.0302015	-0.00984203	0.0383719	0.0607935	0.299748	0.0170838	0.0243548	0.0956903	0.18847	0.251049	0.331218	0.524661	0.47892	0.382241	0.446338	0.546462	0.562719	0.583795	0.568621	0.52326	0.552554	0.468336	0.452328	0.528161	0.702986	0.650444	0.654505	0.608141	0.200806	0.429892	0.153232	0.530912	0.39114	0.527814	0.543461	0.653088	0.651377	0.565433	0.498906	0.453846	0.11981	0.274898	0.0573497	0.42875	0.424679	0.306496	0.510016	0.493759
56	Cer(d19:1/23:0)	0.0346082	-0.0122042	0.0256546	0.0536674	0.327619	0.0216828	0.00942318	0.0872083	0.160096	0.211023	0.287207	0.432232	0.409824	0.350779	0.481947	0.570934	0.583576	0.567827	0.652898	0.529249	0.591239	0.514219	0.468258	0.544813	0.68631	0.740531	0.66952	0.665891	0.252576	0.394985	0.151587	0.485975	0.415662	0.471309	0.567868	0.548239	0.699089	0.492207	0.472272	0.49763	0.166543	0.286	0.0642942	0.423393	0.399144	0.346626	0.448772	0.554563
57	Cer(d19:1/24:0)	0.0318911	-0.0196527	0.0224605	0.0672012	0.298005	0.0393097	0.0432606	0.0932149	0.164829	0.191433	0.280403	0.481942	0.517812	0.33301	0.445057	0.474104	0.518042	0.582697	0.563536	0.578998	0.526857	0.447205	0.375655	0.468288	0.666016	0.615308	0.694763	0.55938	0.200472	0.394384	0.134493	0.396152	0.326982	0.434117	0.431694	0.600969	0.620815	0.62697	0.4335	0.506364	0.125681	0.262337	0.0595249	0.343862	0.358342	0.246039	0.486286	0.480619
58	Cer(d19:1/24:1)	0.0266941	-0.0178542	0.00877502	0.0299863	0.237785	0.0259693	0.0252158	0.0613105	0.161495	0.237293	0.325313	0.346685	0.307549	0.470157	0.379802	0.514892	0.5095	0.426272	0.469744	0.365003	0.597627	0.429869	0.432793	0.498374	0.514443	0.539565	0.480018	0.663085	0.197284	0.416368	0.160223	0.52827	0.418043	0.506797	0.506976	0.44732	0.533444	0.371307	0.63524	0.409573	0.11178	0.268489	0.0594389	0.420986	0.408984	0.291758	0.339835	0.391967
59	Cer(d19:1/26:0)	0.032921	-0.0229424	-0.000630741	0.0433484	0.182533	0.00543284	-0.0139822	0.0399277	0.126168	0.161665	0.189867	0.25298	0.261682	0.210995	0.297584	0.294511	0.301255	0.279053	0.333139	0.288645	0.303368	0.339446	0.277087	0.292986	0.35387	0.385748	0.370223	0.3462	0.213956	0.255938	0.115344	0.24558	0.274538	0.228663	0.306197	0.272208	0.34993	0.273357	0.238654	0.462273	0.145843	0.19787	0.0831695	0.223511	0.200333	0.207372	0.19965	0.266325
60	Cer(d20:1/22:0)	0.0282978	-0.00140427	0.082125	0.069715	0.191759	0.0396208	0.0584012	0.0972793	0.221426	0.273846	0.385765	0.579785	0.537258	0.421994	0.35032	0.441328	0.445796	0.488105	0.395538	0.423323	0.412071	0.31196	0.354445	0.381266	0.531498	0.407553	0.464688	0.381158	0.108779	0.432715	0.113251	0.504748	0.289998	0.513687	0.41112	0.638419	0.534532	0.569107	0.444531	0.372498	0.0812362	0.255768	0.0528224	0.381259	0.378065	0.215786	0.474338	0.371818
61	Cer(d20:1/23:0)	0.0161806	0.000997798	0.0411564	0.0577604	0.205661	0.0157287	0.00850372	0.058466	0.207093	0.243114	0.35509	0.48446	0.451537	0.40014	0.388277	0.479546	0.461733	0.464005	0.468464	0.423399	0.447462	0.36494	0.37702	0.396812	0.498283	0.488664	0.462364	0.432361	0.14781	0.409646	0.13451	0.476385	0.303908	0.457726	0.429406	0.530763	0.564807	0.490407	0.426227	0.401207	0.125722	0.284046	0.0619016	0.386775	0.366143	0.259989	0.403148	0.418833
62	Cer(d20:1/24:0)	0.0286942	-0.0213798	0.0428974	0.0625471	0.172976	0.0263443	0.0298796	0.0697176	0.215606	0.21612	0.344291	0.554868	0.570566	0.394763	0.32926	0.378999	0.401481	0.466847	0.377315	0.468482	0.370779	0.265105	0.288165	0.318654	0.478752	0.356646	0.478003	0.320991	0.0886669	0.38726	0.109468	0.398419	0.210594	0.42241	0.292238	0.580959	0.479231	0.60979	0.38302	0.411342	0.0628484	0.242703	0.0489879	0.303627	0.310241	0.147992	0.427929	0.332338
63	Cer(d20:1/24:1)	0.0385485	-0.00316569	0.100882	0.0489155	0.141559	0.0518198	0.0618369	0.0718478	0.213603	0.302777	0.388313	0.434881	0.402106	0.534085	0.288181	0.434092	0.405526	0.346504	0.282009	0.259037	0.452989	0.257617	0.356825	0.359799	0.347021	0.291345	0.277523	0.423151	0.0775694	0.43072	0.138397	0.545421	0.317515	0.524927	0.384535	0.46243	0.412266	0.388814	0.592431	0.312307	0.0595485	0.241493	0.0492955	0.406109	0.375063	0.204341	0.315747	0.260806
64	Cer(d20:1/26:0)	0.0270073	0.000325791	0.0727994	0.0616145	0.0411426	0.0399092	0.0346745	0.0423319	0.072954	0.0322779	0.0850616	0.0800833	0.0812176	0.0855784	0.0842558	0.0789237	0.0896934	0.107134	0.0895869	0.10152	0.110717	0.0828146	0.0762488	0.0737161	0.0921788	0.0808986	0.0902962	0.0910567	0.0798537	0.118613	0.0671901	0.085456	0.0825748	0.106539	0.0863973	0.114046	0.110662	0.119823	0.121331	0.151989	0.0658833	0.101151	0.0611388	0.0602262	0.109861	0.0704554	0.109442	0.101705
65	Cer(m18:0/20:0)	0.0215685	0.0309417	0.126436	0.0662697	0.162057	0.0829205	0.0726212	0.0456722	0.202099	0.22805	0.323016	0.487576	0.452021	0.52041	0.303179	0.44515	0.468686	0.504405	0.400526	0.417952	0.492041	0.141799	0.265338	0.304157	0.363531	0.315175	0.311799	0.331357	0.11899	0.391395	0.0846419	0.476345	0.169368	0.553325	0.357354	0.54296	0.491494	0.493477	0.508308	0.255442	0.107086	0.207236	-0.00543727	0.330494	0.354399	0.182032	0.391868	0.329061
66	Cer(m18:0/22:0)	0.0306952	0.021148	0.124884	0.0738698	0.187725	0.0808504	0.0739497	0.0532793	0.200461	0.194096	0.288382	0.539098	0.536513	0.475611	0.335431	0.398292	0.457809	0.587972	0.468478	0.537754	0.507311	0.156665	0.223854	0.279492	0.445459	0.36939	0.426224	0.330543	0.128614	0.40434	0.0767277	0.39388	0.118374	0.505268	0.345891	0.62135	0.548706	0.617945	0.4682	0.30908	0.105422	0.226011	-0.00324603	0.257371	0.316949	0.176158	0.469242	0.393461
67	Cer(m18:0/23:0)	0.0366061	0.00383878	0.0917136	0.0808254	0.232379	0.07739	0.0641932	0.03854	0.200345	0.181269	0.266036	0.477965	0.485692	0.452124	0.38919	0.444747	0.488054	0.588358	0.583779	0.56916	0.566986	0.234291	0.268642	0.327496	0.482739	0.503636	0.485062	0.431962	0.183134	0.407205	0.0908363	0.382764	0.170832	0.464817	0.393608	0.565132	0.638593	0.57677	0.474711	0.379801	0.166536	0.241359	0.00347651	0.28165	0.308645	0.237737	0.441609	0.481769
68	Cer(m18:0/24:0)	0.0341143	0.00655496	0.110676	0.0675232	0.187753	0.0765005	0.0731016	0.040915	0.183477	0.152847	0.242817	0.497695	0.544191	0.433148	0.341525	0.349366	0.412691	0.570963	0.479106	0.581676	0.495058	0.159218	0.175491	0.223478	0.428272	0.367262	0.465981	0.320874	0.143497	0.395992	0.0657926	0.310422	0.0793401	0.427468	0.26977	0.582999	0.540239	0.64845	0.433844	0.350962	0.111479	0.217693	-0.0089113	0.205356	0.257489	0.136286	0.443723	0.392044
69	Cer(m18:0/24:1)	0.0272068	0.0224979	0.124942	0.0564731	0.159426	0.0784243	0.0710149	0.0321279	0.19285	0.215947	0.289069	0.436426	0.427144	0.555901	0.310996	0.401137	0.414103	0.468116	0.396453	0.41281	0.551823	0.142115	0.223453	0.246322	0.321135	0.302713	0.300596	0.373652	0.13089	0.414079	0.086111	0.427236	0.139673	0.488882	0.329635	0.492439	0.484424	0.481075	0.578151	0.280979	0.103821	0.223062	-0.00893594	0.279204	0.28712	0.163004	0.344485	0.32573
70	Cer(m18:1/18:0)	0.0381885	-0.0192653	0.138533	0.0956644	0.132657	0.0719245	0.0518536	0.0474719	0.190991	0.251433	0.309613	0.418307	0.384059	0.506446	0.274178	0.468556	0.407386	0.404885	0.313904	0.304598	0.446642	0.138911	0.280474	0.253541	0.277815	0.244754	0.219341	0.290198	0.0622272	0.358029	0.10886	0.502498	0.202817	0.477033	0.323206	0.426442	0.394775	0.369337	0.450571	0.180035	0.0861432	0.243861	0.0239618	0.404757	0.336661	0.220675	0.337133	0.287413
71	Cer(m18:1/20:0)	0.0325585	0.0281665	0.146304	0.0732035	0.150851	0.07432	0.0631008	0.0583533	0.189418	0.219858	0.312052	0.452799	0.422153	0.513554	0.272846	0.419851	0.448188	0.498597	0.370725	0.394952	0.503051	0.114546	0.235198	0.273113	0.329183	0.269443	0.272522	0.321702	0.0753082	0.372137	0.101322	0.449415	0.154658	0.529713	0.338682	0.501894	0.437688	0.453498	0.500887	0.213221	0.0683755	0.215785	0.000393115	0.334149	0.36374	0.208907	0.410206	0.330488
72	Cer(m18:1/22:0)	0.02973	0.0163007	0.108216	0.0662301	0.151011	0.0688675	0.0549599	0.0541059	0.17083	0.151114	0.253925	0.469537	0.469802	0.448849	0.279632	0.335308	0.402772	0.542127	0.413454	0.498573	0.479509	0.113511	0.169524	0.217731	0.378417	0.295534	0.362539	0.300646	0.0707769	0.352638	0.0738348	0.327264	0.0747802	0.444919	0.284973	0.550155	0.460807	0.551482	0.447575	0.243793	0.0630395	0.210626	-0.000925993	0.230277	0.305992	0.171484	0.459907	0.369056
73	Cer(m18:1/23:0)	0.0349792	0.0027552	0.108254	0.074261	0.196564	0.0689932	0.0456152	0.0526519	0.176282	0.156233	0.237724	0.421673	0.430699	0.437171	0.33223	0.392003	0.439693	0.552486	0.514592	0.524091	0.548295	0.171538	0.216886	0.263815	0.408931	0.411833	0.407744	0.387323	0.122087	0.367436	0.0916461	0.343625	0.126461	0.429531	0.348634	0.51461	0.54724	0.522436	0.464568	0.295205	0.106488	0.244675	0.0169821	0.264221	0.311077	0.230516	0.445468	0.461131
74	Cer(m18:1/24:0)	0.0281987	0.0089572	0.0993988	0.0593122	0.162796	0.0741435	0.05825	0.0468147	0.171271	0.125627	0.2114	0.436821	0.487749	0.411303	0.290835	0.291053	0.370159	0.539495	0.432578	0.551634	0.481636	0.105242	0.127033	0.177497	0.370452	0.302218	0.406393	0.296047	0.080307	0.349842	0.0748952	0.259111	0.0383685	0.384755	0.232042	0.532437	0.467973	0.599293	0.428032	0.291961	0.0699081	0.218034	-0.00304204	0.183749	0.263693	0.138908	0.453934	0.386342
75	Cer(m18:1/24:1)	0.0236281	0.0162267	0.119701	0.0499049	0.140048	0.0801418	0.0636603	0.0447059	0.175518	0.17738	0.252003	0.379545	0.375625	0.525959	0.2613	0.345781	0.364564	0.43147	0.354193	0.384874	0.527807	0.0955182	0.183086	0.201174	0.267862	0.243628	0.248398	0.343323	0.0700797	0.366246	0.0898165	0.371998	0.102025	0.434089	0.283441	0.437292	0.411658	0.428966	0.547262	0.228032	0.0613165	0.216204	-0.00703819	0.255643	0.279915	0.163901	0.347282	0.312234
76	HexCer(d16:1/18:0)	0.0347028	0.0189334	0.0695052	0.0440217	0.323183	0.0787566	0.0752066	0.0960342	0.162529	0.184988	0.217974	0.23599	0.235302	0.26552	0.397241	0.477673	0.47283	0.383914	0.426592	0.374772	0.427764	0.292203	0.323638	0.337495	0.345339	0.401772	0.334584	0.369306	0.184985	0.23397	0.0935238	0.358843	0.188107	0.29041	0.311286	0.270386	0.36717	0.23054	0.280299	0.239416	0.194621	0.213392	0.0352354	0.336545	0.289025	0.212863	0.220861	0.301847
77	HexCer(d16:1/20:0)	0.0465421	-0.0261913	0.0108267	0.0568862	0.289233	0.0418274	0.0267189	0.0736887	0.158724	0.123268	0.181518	0.259698	0.255404	0.248231	0.420385	0.437647	0.522072	0.445126	0.475752	0.448286	0.444937	0.319725	0.269188	0.356855	0.382171	0.424544	0.403467	0.390536	0.217321	0.265566	0.0950504	0.270498	0.170529	0.289919	0.308325	0.308321	0.386273	0.304897	0.288742	0.297468	0.212968	0.264409	0.0326348	0.295544	0.340568	0.238156	0.278594	0.339547
78	HexCer(d16:1/22:0)	0.0369235	0.00951202	-0.0259935	0.0186012	0.326	0.0020967	-0.00609066	0.0490525	0.13103	0.0621122	0.124241	0.255599	0.282006	0.145741	0.449145	0.377022	0.474455	0.477891	0.500027	0.521932	0.412655	0.33677	0.214075	0.313059	0.443745	0.444899	0.484769	0.361654	0.213018	0.235063	0.0744233	0.153647	0.111592	0.184069	0.257893	0.332567	0.38008	0.356312	0.189963	0.305084	0.18402	0.231133	0.0424305	0.190055	0.247565	0.180488	0.300191	0.339217
79	HexCer(d16:1/24:0)	0.0342856	0.00309081	0.00598338	0.0316067	0.325903	0.0519271	0.0436438	0.0671376	0.120393	0.0703486	0.155798	0.257983	0.312312	0.191337	0.456797	0.365876	0.437026	0.46457	0.497257	0.53639	0.449624	0.343616	0.210137	0.272824	0.420427	0.437651	0.489884	0.369805	0.201203	0.26117	0.119418	0.155606	0.103577	0.184353	0.207467	0.321721	0.387434	0.390164	0.230015	0.337684	0.14453	0.214268	0.023035	0.1627	0.195737	0.123454	0.273952	0.327926
80	HexCer(d18:1/16:0)	-0.0124885	-0.0227708	0.0118147	-0.00796087	-0.00931908	0.0160656	0.0878064	0.0549091	0.0808951	0.0419433	0.0956066	0.0850327	0.0548471	0.0921652	0.0491847	0.00364303	-0.0426587	-0.127721	-0.0819145	-0.109791	-0.0557594	0.151096	0.0612833	0.0490815	0.00636276	0.00525883	-0.00304936	0.0471472	0.0786049	0.211177	0.105476	0.124328	0.117041	0.0431213	0.0912576	0.0544651	0.0506304	0.0267953	0.11458	0.133253	-0.00875211	0.084528	0.02105	0.0642107	0.0179869	-3.70801e-05	-0.0470978	-0.0359195
81	HexCer(d18:1/18:0)	-0.00396262	0.00816633	-0.00840295	-0.00247438	0.0302352	0.0448221	0.0653902	0.0631592	0.16134	0.122242	0.161821	0.175107	0.151489	0.181129	0.138517	0.166593	0.149346	0.0382738	0.0815012	0.0451371	0.0895623	0.209426	0.193571	0.206964	0.152652	0.168018	0.137965	0.193748	0.135297	0.32763	0.12676	0.305982	0.199072	0.233295	0.254869	0.223817	0.245947	0.187005	0.263115	0.238225	0.107096	0.240684	0.0542677	0.265399	0.254537	0.135535	0.153253	0.176277
82	HexCer(d18:1/20:0)	-0.0035851	0.0264326	-0.00126441	-0.00196471	0.00991583	0.0480228	0.0931494	0.0758823	0.114964	0.0710703	0.156379	0.134381	0.113007	0.139717	0.0902742	0.0800681	0.123565	0.0440349	0.044781	0.0412895	0.0648383	0.163747	0.114358	0.173129	0.123468	0.103215	0.108417	0.153935	0.116502	0.277473	0.113716	0.201811	0.160046	0.216493	0.207604	0.200915	0.174763	0.175842	0.233207	0.208474	0.0789726	0.177453	0.0443707	0.17464	0.230921	0.118674	0.145026	0.128275
83	HexCer(d18:1/22:0)	-0.000300334	0.00780076	0.00969576	-0.00310265	0.0204133	0.0506889	0.0924526	0.0893361	0.0856919	0.022708	0.115593	0.21834	0.223869	0.076778	0.111103	0.0265555	0.0647739	0.102343	0.0698108	0.131691	0.0277196	0.180308	0.0569038	0.109599	0.209844	0.135615	0.224659	0.108821	0.0883439	0.274358	0.118213	0.100068	0.0950627	0.139664	0.154121	0.294498	0.220292	0.313799	0.148483	0.225832	0.0269636	0.159168	0.0271637	0.0792446	0.132707	0.0512398	0.214734	0.157098
84	HexCer(d18:1/24:0)	-0.00852818	-0.0101604	-0.021339	-0.00844789	0.00683764	0.041008	0.0867638	0.0607538	0.111737	0.00165807	0.0921578	0.180635	0.223837	0.108388	0.0892801	-0.00483201	0.0162793	0.0498673	0.0556582	0.143857	0.0297102	0.126889	0.0159621	0.0416083	0.1358	0.0918487	0.200666	0.087077	0.07987	0.23194	0.107397	0.0538989	0.0254329	0.0635497	0.0559728	0.226933	0.175807	0.30026	0.162196	0.223032	0.0046196	0.116225	0.0068146	0.0268806	0.0658684	-0.0186919	0.130261	0.105929
85	HexCer(d18:1/24:1)	-0.00733791	0.00575731	0.00523057	-0.0322157	-0.0405705	0.0537927	0.100372	0.0720336	0.068555	0.0560322	0.109378	0.011237	-0.000945053	0.179366	0.0144947	-0.021843	-0.0519644	-0.15697	-0.113173	-0.146334	0.0223152	0.112824	0.049356	0.0373021	-0.0635146	-0.0425102	-0.0684855	0.114401	0.0863687	0.253519	0.117403	0.139614	0.112118	0.100376	0.107429	0.012546	0.0333833	0.0037077	0.267853	0.155602	0.0289646	0.140537	0.0138457	0.0814555	0.0735195	0.0240546	-0.0408114	-0.0103627
86	HexCer(d18:2/18:0)	0.00589004	0.0203176	-0.00352551	0.0205886	0.0648707	0.0501918	0.0445505	0.0884853	0.105948	0.0807078	0.123629	0.104717	0.0912245	0.123965	0.153719	0.19747	0.181915	0.111604	0.151222	0.108385	0.148964	0.187209	0.18433	0.193063	0.176936	0.197891	0.169361	0.227126	0.130074	0.240856	0.0897592	0.245267	0.186479	0.212503	0.246609	0.194462	0.24559	0.162801	0.227632	0.211224	0.174362	0.264854	0.0762006	0.288453	0.271746	0.198536	0.215913	0.25301
87	HexCer(d18:2/20:0)	0.0210433	-7.86786e-06	0.0153986	0.0556729	0.041015	0.0143251	0.0374004	0.102813	0.0903652	0.0459737	0.0888826	0.0885284	0.0714244	0.0863141	0.122674	0.128574	0.157824	0.097398	0.107207	0.0871088	0.0978837	0.168096	0.141891	0.158419	0.148029	0.142549	0.136355	0.180328	0.135508	0.227669	0.0971146	0.186704	0.179759	0.201569	0.237294	0.189536	0.194476	0.161219	0.203863	0.187801	0.159026	0.248071	0.0712115	0.23642	0.279754	0.221265	0.216557	0.214596
88	HexCer(d18:2/22:0)	-0.00472423	0.0177116	-0.0491898	0.00924098	0.0347906	0.0161898	0.0442293	0.133713	0.069559	-0.0104571	0.0291916	0.0843888	0.0853045	-0.0230346	0.116439	0.0394452	0.0865252	0.10044	0.107497	0.140241	0.0458428	0.201777	0.0844405	0.142256	0.214681	0.175141	0.239609	0.170254	0.104897	0.232187	0.119893	0.0840503	0.106848	0.109457	0.190248	0.239132	0.205045	0.251299	0.1379	0.215063	0.117162	0.250527	0.0682434	0.170032	0.246708	0.169652	0.28655	0.262172
89	HexCer(d18:2/24:0)	-0.0104503	0.00819368	-0.0242975	-0.00875944	0.0630707	0.028843	0.0594819	0.128853	0.0853585	-0.0121257	0.0637346	0.126236	0.169645	0.0645203	0.162901	0.0733954	0.111428	0.153526	0.161982	0.23455	0.137867	0.212443	0.0883975	0.124143	0.233387	0.215222	0.301698	0.222995	0.113597	0.282887	0.158211	0.112374	0.0874065	0.150171	0.174652	0.283976	0.265683	0.343922	0.228377	0.277154	0.0961174	0.265437	0.0375877	0.176881	0.244314	0.13198	0.311757	0.307062
90	Hex2Cer(d16:1/16:0)	0.0536776	-0.0274334	0.0353742	0.062145	0.373676	0.0274529	0.0414109	0.108552	0.115572	0.126269	0.138531	0.223608	0.222506	0.166149	0.493579	0.404919	0.434275	0.39081	0.443606	0.398978	0.417924	0.410325	0.270925	0.332044	0.398941	0.42532	0.402473	0.37557	0.232022	0.278369	0.112482	0.219298	0.202073	0.20145	0.273795	0.250923	0.340496	0.236883	0.202667	0.30768	0.176791	0.256152	0.0442971	0.204387	0.181345	0.167571	0.188408	0.263051
91	Hex2Cer(d16:1/24:1)	0.0378267	-0.0516337	-0.00224778	0.038689	0.15539	0.0133733	0.00545411	0.0384875	0.102176	0.0584083	0.0540704	0.0725422	0.0841236	0.0455433	0.215265	0.154354	0.164451	0.146039	0.195275	0.165967	0.167351	0.206681	0.105287	0.160334	0.161768	0.186912	0.181466	0.167247	0.12586	0.138175	0.0756782	0.0579539	0.116873	0.0444982	0.095099	0.0797298	0.136564	0.092297	0.0724575	0.180537	0.105796	0.12877	0.060975	0.0765126	0.078487	0.101336	0.0617588	0.105092
92	Hex2Cer(d18:1/16:0)	0.0010521	-0.0359887	-0.0124191	-0.00855931	-0.017733	0.0494971	0.095185	0.0869966	0.0699965	0.0436008	0.0946809	0.0753862	0.0842912	0.0524419	0.0560493	-0.0549208	-0.0677801	-0.111273	-0.0716615	-0.0726395	-0.0774657	0.182453	0.0436471	0.0607235	0.0368698	0.0239451	0.0587646	0.061845	0.128515	0.255458	0.104014	0.0552564	0.137429	0.051427	0.106006	0.0746372	0.0843945	0.105075	0.103481	0.199297	0.047501	0.169106	0.0400124	0.0372923	0.0431448	0.0299538	0.0125378	0.0355395
93	Hex2Cer(d18:1/18:0)	0.0100877	-0.0985508	-0.0701671	0.018858	-0.0433882	0.0278516	0.0141702	0.00619554	0.08799	-0.0159889	0.00614113	-0.00297055	0.0374176	0.0256126	0.0265819	-0.08023	-0.0493193	-0.0726471	-0.00159426	0.00852201	-0.0307071	0.10184	-0.0207631	0.0173685	-0.00604237	0.0313059	0.062279	0.0624895	0.103152	0.112365	0.0525504	-0.0626342	0.069467	-0.0409379	0.0323857	-0.00988421	0.0519326	0.0616731	0.0663686	0.158217	0.0929362	0.146631	0.0511672	-0.00312585	0.0422553	0.0666922	0.00189331	0.0603167
94	Hex2Cer(d18:1/20:0)	0.0435861	-0.0424703	0.0281768	0.0689206	0.0447659	0.0705831	0.058727	0.0940939	0.114609	0.116462	0.112987	0.141645	0.13477	0.107586	0.125688	0.091809	0.099953	0.0627838	0.0708444	0.0363044	0.0506358	0.165691	0.131083	0.158973	0.133173	0.128254	0.117971	0.114368	0.129873	0.230272	0.0995813	0.149409	0.187279	0.165872	0.188039	0.147861	0.159833	0.136292	0.128335	0.189947	0.111713	0.194754	0.0706558	0.135327	0.168734	0.147218	0.117225	0.131392
95	Hex2Cer(d18:1/22:0)	0.0230377	-0.0467034	0.00438737	0.0319349	0.0724488	0.0773491	0.0988909	0.120024	0.117672	0.0763785	0.134095	0.220904	0.244385	0.10919	0.150792	0.0396603	0.0691995	0.105938	0.108663	0.134391	0.0440143	0.228587	0.109887	0.150447	0.223856	0.179728	0.240724	0.146012	0.13911	0.295946	0.114028	0.100908	0.156042	0.149074	0.194041	0.260503	0.239382	0.283396	0.139422	0.269805	0.0812488	0.209899	0.0401652	0.0995979	0.138666	0.114715	0.200206	0.190385
96	Hex2Cer(d18:1/24:0)	0.0158428	-0.05064	0.0219712	0.0321429	0.0606472	0.0844799	0.130941	0.103353	0.128399	0.0573426	0.139469	0.252139	0.307691	0.142083	0.140779	0.032622	0.0686047	0.13708	0.122035	0.194498	0.0805473	0.190402	0.0893131	0.121595	0.221372	0.166954	0.268681	0.135235	0.117231	0.305328	0.136666	0.0966609	0.114819	0.148003	0.12577	0.284197	0.248535	0.355203	0.169449	0.279131	0.019218	0.166395	0.00734524	0.0684688	0.111194	0.0495073	0.201483	0.173967
97	Hex2Cer(d18:1/24:1)	-0.00493968	-0.0301337	-0.0253874	-0.0257664	-0.0463479	0.0382788	0.0873206	0.0673095	0.0613829	0.0314829	0.0783541	0.0317197	0.04286	0.0720257	-0.00748417	-0.124597	-0.118623	-0.152727	-0.135197	-0.117535	-0.0925496	0.104608	0.000218364	0.0149295	-0.0276609	-0.0551567	-0.0104429	0.0361443	0.0733477	0.21652	0.103391	0.00907949	0.0934036	0.027084	0.0556142	0.0319029	0.0081485	0.0577384	0.128371	0.152544	-0.00420445	0.119936	0.0235933	-0.0136075	0.0175063	-0.00431083	-0.0268918	-0.0328188
98	Hex2Cer(d18:2/16:0)	0.0074463	-0.0145174	-0.0176924	0.0452635	0.0404738	-0.00417505	0.0307651	0.169795	0.0557666	0.0396832	0.0470917	0.0432888	0.0176215	0.0197344	0.156118	0.0812075	0.0651117	0.00928121	0.0324276	0.00107229	0.0422254	0.254327	0.116623	0.150864	0.138297	0.120178	0.11959	0.177861	0.157083	0.317735	0.109024	0.181723	0.194007	0.172898	0.23685	0.167601	0.168549	0.133365	0.179536	0.233477	0.162677	0.355925	0.09703	0.233439	0.240063	0.197879	0.207752	0.211487
99	Hex2Cer(d18:2/24:1)	0.00530845	-0.0406083	-0.039397	0.00892509	0.0148345	0.028807	0.0675845	0.16945	0.0539048	0.0246288	0.0357062	-0.00835996	-0.0057599	0.0233601	0.0723097	-0.0326529	-0.028665	-0.0816022	-0.0413051	-0.0486399	-0.0150187	0.186616	0.0534263	0.0836272	0.0365548	0.0383799	0.0512688	0.125272	0.129902	0.239939	0.122726	0.0600005	0.127749	0.0753053	0.148152	0.0600247	0.0717239	0.0684963	0.152916	0.202651	0.125324	0.282141	0.0694973	0.141822	0.184587	0.140936	0.117085	0.134516
100	Hex3Cer(d18:1/16:0)	0.0192488	0.016257	-0.0568489	-0.0104691	0.00898319	0.0384986	0.0401008	0.0699251	0.0386022	0.0176314	0.0603138	-0.00561403	0.0326909	0.0627644	0.125528	-0.0158436	-0.0223773	-0.0852023	-0.00812029	-0.0376274	0.00376747	0.201839	0.0609186	0.0638745	0.0286629	0.0530249	0.0525801	0.127638	0.184084	0.301408	0.0614155	0.0628572	0.140114	0.0649519	0.157122	0.024086	0.101889	0.0746808	0.151071	0.264899	0.155937	0.299495	0.063153	0.115607	0.106183	0.121061	0.0524437	0.114684
101	Hex3Cer(d18:1/18:0)	0.0130566	-0.022311	-0.0175327	-0.00590971	0.0407331	0.0742797	0.0722433	0.0746751	0.0483698	0.0509317	0.11241	0.0871307	0.107657	0.0924424	0.144677	0.0842223	0.0638693	0.0111905	0.0745128	0.0411184	0.0500936	0.23507	0.131222	0.13428	0.115471	0.139692	0.127662	0.153622	0.15236	0.263265	0.0907108	0.137086	0.181679	0.118867	0.168043	0.101408	0.164857	0.123975	0.136199	0.223231	0.103983	0.223942	0.0599275	0.158628	0.143271	0.118241	0.0989235	0.149556
102	Hex3Cer(d18:1/20:0)	0.0171472	-0.0251712	-0.0102862	0.0106209	-0.00988108	0.0246221	0.0367209	0.0460916	0.0347611	0.0341802	0.0496535	0.024262	0.0305376	0.0130403	0.040767	-0.01756	-0.0051246	-0.0500193	-0.0180865	-0.0343124	-0.0417012	0.144498	0.0526768	0.0678965	0.0288204	0.0325521	0.0364647	0.0509225	0.118902	0.179107	0.0810252	0.0448634	0.112391	0.0584648	0.110409	0.0369535	0.0538794	0.0455317	0.0594864	0.130577	0.106144	0.170068	0.0654533	0.0805357	0.107485	0.103567	0.0478014	0.0623494
103	Hex3Cer(d18:1/22:0)	0.0139038	-0.003481	-0.0486017	0.00610461	0.0102317	0.0478969	0.0432803	0.0641126	0.0333316	-0.00684301	0.0458702	0.0374191	0.0677495	-0.0242172	0.0973585	-0.0449363	-0.0161469	-0.0197494	0.025123	0.0339612	-0.0429246	0.19828	0.0386502	0.0625919	0.101528	0.0844096	0.128621	0.0844493	0.160387	0.225535	0.0778709	-0.00476928	0.116907	0.0232522	0.11412	0.0901131	0.101142	0.137587	0.046209	0.196097	0.113197	0.228404	0.0742033	0.0573691	0.0971185	0.0972763	0.107721	0.125182
104	Hex3Cer(d18:1/24:0)	0.01215	0.00490582	-0.0143278	-0.0110937	0.010081	0.0552993	0.0585319	0.0511809	0.00801617	-0.00393168	0.0471435	0.0448921	0.115595	0.00977468	0.10135	-0.0457807	-0.0345428	-0.0110681	0.0193873	0.0579444	-0.013567	0.158412	0.0257885	0.0147247	0.0776268	0.0593694	0.126696	0.0620722	0.129696	0.234434	0.0843276	-0.00760452	0.0841063	0.0374841	0.0648764	0.0875169	0.108459	0.174902	0.0716802	0.208398	0.0685647	0.194257	0.0362888	0.0270937	0.0501028	0.0367818	0.0840779	0.105282
105	Hex3Cer(d18:1/24:1)	-0.0089105	0.0104843	-0.0185242	-0.0234519	-0.0313605	0.0587838	0.063953	0.0570665	0.0389986	0.0265476	0.0635178	-0.0523297	-0.0237229	0.100821	0.0474427	-0.0782612	-0.0825814	-0.164448	-0.104951	-0.126328	-0.0245391	0.139155	0.0263828	0.00136694	-0.0791953	-0.061635	-0.0678993	0.0762577	0.130129	0.239113	0.0828228	0.0273083	0.0950654	0.0212129	0.0949134	-0.0535115	-0.0103	-0.0140926	0.176258	0.164598	0.102464	0.215958	0.0561831	0.0444842	0.0669163	0.0547301	-0.0429485	0.00120267
106	GM3(d18:1/16:0)	0.00398006	0.00013769	-0.0431003	-0.00692811	-0.0103862	0.0303344	0.0345429	0.0454062	0.0631025	0.0487999	0.0721376	0.0234132	0.0501625	0.0892152	0.146831	0.0290002	0.0145449	-0.0535601	-0.0307307	-0.026681	0.041276	0.236774	0.0952677	0.0949406	0.0523081	0.0340015	0.0657586	0.151462	0.15747	0.405513	0.115233	0.16966	0.175106	0.160534	0.168613	0.112455	0.112808	0.142622	0.241152	0.276268	0.110369	0.326858	0.0678056	0.161097	0.154302	0.102096	0.0958561	0.100239
107	GM3(d18:1/18:0)	0.00602655	0.0189517	-0.0267435	-0.0158033	0.0584826	0.0142197	0.0389187	0.041471	0.0572413	0.0907761	0.141766	0.104709	0.153252	0.118687	0.198714	0.160562	0.137963	0.0995493	0.111657	0.140292	0.141203	0.222137	0.168258	0.175746	0.185433	0.167906	0.21538	0.209099	0.133705	0.319203	0.114531	0.248614	0.184736	0.235533	0.150237	0.225026	0.234023	0.271286	0.256324	0.2943	0.0742074	0.235222	0.0609583	0.229195	0.194433	0.0779694	0.169846	0.178465
108	GM3(d18:1/20:0)	0.00711782	-0.0903717	0.0236263	0.0168682	-0.0373537	0.0178762	0.0463724	0.052554	0.0580874	0.0973237	0.151187	0.105972	0.0842621	0.15843	0.0593772	0.144211	0.160677	0.0536891	-0.0216356	0.0176805	0.0700876	0.110475	0.129164	0.175693	0.0657253	0.013214	0.0413216	0.1177	0.0541993	0.233004	0.126904	0.30774	0.152794	0.313483	0.161585	0.196604	0.0956249	0.169799	0.280802	0.138481	0.0470696	0.160916	0.0164091	0.250676	0.293799	0.107041	0.150806	0.0679704
109	GM3(d18:1/22:0)	0.00899316	-0.0105878	0.00679482	0.0376493	0.0865861	0.0519652	0.0752571	0.105378	0.125843	0.117415	0.196152	0.337405	0.375494	0.271488	0.235666	0.2225	0.283894	0.345832	0.237496	0.354956	0.283602	0.203439	0.17963	0.231187	0.343113	0.221264	0.362357	0.281146	0.13712	0.436849	0.0882076	0.321074	0.151414	0.416756	0.26625	0.503667	0.381149	0.549089	0.401362	0.357754	0.124893	0.321839	0.0271351	0.295369	0.364861	0.184658	0.447545	0.332977
110	GM3(d18:1/24:0)	-0.00833776	-0.0204314	-0.0524814	-0.0102184	0.0162679	0.0241727	0.0361604	0.0224649	0.0701963	-0.00406209	0.0632518	0.159555	0.271327	0.102953	0.161696	0.0505896	0.126268	0.226726	0.153199	0.325323	0.177378	0.167583	0.0512371	0.101335	0.230332	0.143224	0.33947	0.193277	0.102898	0.335002	0.109054	0.0974406	0.0517721	0.203318	0.0559909	0.336492	0.245572	0.483777	0.275574	0.313373	0.0599371	0.240533	0.0324507	0.121593	0.230143	0.0431306	0.330401	0.248418
111	GM3(d18:1/24:1)	-0.00375046	0.0144128	-0.0302139	-0.0279395	-0.0156072	0.0351221	0.0431271	0.0232446	0.0942434	0.0856175	0.127208	0.0464154	0.0861151	0.263724	0.0996028	0.078669	0.107332	0.0486048	0.0270684	0.0670447	0.230244	0.12897	0.10335	0.13374	0.0563162	0.0339153	0.0788865	0.265196	0.111067	0.375979	0.10943	0.239349	0.139211	0.281384	0.156188	0.177609	0.150568	0.220227	0.472425	0.263424	0.0942916	0.272061	0.028597	0.206652	0.252884	0.108809	0.160027	0.140936
112	GM3(d18:2/24:1)	-0.00672819	-0.00450765	-0.0220491	-0.0344654	0.0568008	0.0278614	0.0350274	0.0844742	0.0350462	0.050259	0.0425998	-0.0132873	0.0210992	0.109158	0.0804649	0.0530203	0.0544098	0.0272595	0.0433485	0.058275	0.129594	0.119659	0.076246	0.0826763	0.04474	0.0533212	0.0732572	0.173952	0.0821571	0.200684	0.0638828	0.109211	0.10507	0.132051	0.118681	0.0695333	0.106922	0.102466	0.22899	0.157645	0.0986965	0.223699	0.0411485	0.167843	0.197863	0.124742	0.138172	0.158123
113	GM3(d20:1/18:0)	0.0761822	-0.0258915	0.0437914	0.085706	0.0340657	-0.0146002	0.00726997	0.0230603	0.0489473	0.0748627	0.0696218	0.0632477	0.0790077	0.0510725	0.0957425	0.093699	0.106242	0.0984132	0.0664812	0.0838912	0.0724621	0.102229	0.104305	0.0979505	0.0892282	0.0534056	0.0820369	0.0776908	0.0828654	0.0771671	0.105587	0.0914347	0.136185	0.108863	0.0694206	0.085737	0.0548212	0.0885945	0.0793359	0.064666	0.0955495	0.0730611	0.0648144	0.103277	0.113331	0.0955896	0.0829009	0.0531437
114	GM1(d18:1/16:0)	0.0167319	0.0486098	-0.0339685	0.0234658	-0.0316064	0.0182339	0.0472468	0.0236871	0.00321401	0.0251168	0.0465143	-0.0384647	-0.0297773	-0.00461026	0.0200326	-0.0517437	-0.0748825	-0.136878	-0.106862	-0.119393	-0.0867502	0.0942141	0.0144835	-0.000909564	-0.0497662	-0.0595102	-0.0504379	-0.00343177	0.111781	0.115184	0.0721188	-0.00393921	0.0810361	-0.0107007	0.0188186	-0.0554802	-0.040389	-0.0408616	0.015618	0.0776506	0.098563	0.112788	0.0664793	0.0116993	-0.0151192	0.0274087	-0.0631294	-0.0425998
115	Sulfatide (d18:1:/16:0(OH))	0.0159702	-0.0419824	-0.0394046	-0.0146849	0.0631746	0.0274527	0.0626666	0.0777005	0.106467	0.0172444	0.0967109	0.168137	0.22466	0.0882506	0.186674	0.0566293	0.106916	0.138283	0.200428	0.224004	0.116925	0.244217	0.0871668	0.153216	0.235218	0.243408	0.29627	0.209373	0.168281	0.288921	0.0716143	0.0538859	0.121181	0.117665	0.172378	0.233668	0.290026	0.30654	0.177001	0.33411	0.120848	0.224202	0.0336351	0.0815636	0.159647	0.110348	0.205099	0.249287
116	Sulfatide (d18:1:/16:0)	-0.00209785	-0.0160991	-0.0127139	0.00470909	0.0838064	0.0438948	0.0575334	0.0740431	0.0880657	0.00755321	0.0935546	0.144539	0.189618	0.103245	0.209198	0.0880522	0.145654	0.172446	0.22478	0.236807	0.154664	0.24561	0.0952521	0.160966	0.229958	0.241667	0.265464	0.222768	0.151876	0.274559	0.057636	0.0642434	0.106844	0.134487	0.183178	0.213113	0.270533	0.267605	0.185215	0.300885	0.140194	0.234266	0.0318499	0.0983472	0.169949	0.100975	0.199174	0.243898
117	Sulfatide (d18:1:/18:0(OH))	0.114805	-0.0782546	0.0700161	0.122384	0.0175995	0.0162722	0.0381006	0.0337831	0.0989069	0.105964	0.066334	0.0484964	0.0626665	0.0477369	0.0721177	0.0402057	0.0227434	0.0248986	0.0386932	0.0415014	0.028071	0.100634	0.0825961	0.0367708	0.0374385	0.0494099	0.0552869	0.0463039	0.118941	0.0500155	0.112566	0.0134708	0.12769	0.0169039	0.0352478	0.0267052	0.0428108	0.04512	0.0346119	0.086832	0.174684	0.0615376	0.0976339	0.0328588	0.0383419	0.107011	0.0210041	0.0336148
118	Sulfatide (d18:1:/18:0)	0.0191203	-0.149307	0.0129855	0.0356906	-0.0291701	0.0375549	0.0519247	0.0315648	-0.00167921	-0.0181558	0.0133486	-0.0409214	-0.0411417	-0.0554914	-0.0370509	-0.0697945	-0.062984	-0.076237	-0.0631549	-0.050345	-0.0884599	0.00940721	-0.0236689	-0.00263849	-0.0436388	-0.0519542	-0.0327758	-0.0564869	-0.0346739	-0.0655821	0.074545	-0.0597351	0.000664516	-0.087374	-0.0693794	-0.0702573	-0.0871727	-0.0552203	-0.0789578	-0.0395498	-0.0203495	-0.0533603	0.00668756	-0.0719013	-0.0468082	-0.0329463	-0.0616544	-0.0698402
119	Sulfatide (d18:1:/24:0(OH))	-0.0125089	-0.0484032	-0.0229934	0.00174932	0.0306055	0.0374795	0.0582487	0.0804086	0.0534955	0.000268796	0.0691579	0.161852	0.207009	0.0597991	0.108409	0.0268364	0.095857	0.16921	0.163193	0.219665	0.0926005	0.122212	0.0383175	0.0917176	0.19702	0.164364	0.23281	0.121038	0.0980916	0.19848	0.0147838	0.0196675	0.024783	0.112199	0.106557	0.234524	0.223319	0.297072	0.110491	0.213564	0.0733185	0.148725	0.0122842	0.0573904	0.136321	0.081505	0.226304	0.21835
120	Sulfatide (d18:1:/24:0)	0.0209752	-0.0673196	-0.0436089	0.0365613	0.0584447	0.045083	0.0495845	0.0740709	0.0882658	0.0073769	0.0587273	0.141323	0.195605	0.0678281	0.139392	0.0534176	0.0966388	0.15624	0.187773	0.230785	0.103039	0.181833	0.0450331	0.0939692	0.182903	0.1833	0.250976	0.14722	0.166848	0.184516	0.0601035	-0.00253859	0.0633075	0.070786	0.0903043	0.170138	0.212938	0.256867	0.102004	0.240289	0.139771	0.171537	0.0281636	0.05843	0.132519	0.106437	0.183112	0.20012
121	Sulfatide (d18:1:/24:1(OH))	-0.00520551	-0.0521044	-0.0306399	0.00678644	0.0122269	0.0626297	0.0752316	0.0846005	0.0912982	0.0260771	0.11083	0.128074	0.161454	0.170655	0.0940416	0.0360353	0.0801497	0.0974538	0.115465	0.136007	0.133796	0.131388	0.0366722	0.101436	0.114139	0.116739	0.152054	0.173856	0.111597	0.213594	0.0368469	0.039021	0.0755573	0.124551	0.127852	0.153544	0.186841	0.201856	0.229426	0.19569	0.0895955	0.174799	0.0128338	0.0769967	0.154009	0.0993772	0.153294	0.165524
122	Sulfatide (d18:1:/24:1)	0.0184434	-0.0764005	-0.0441702	-0.0191212	-0.0060184	0.0337357	0.0467257	0.0424264	0.0692925	-0.00782874	0.0580616	0.0114182	0.0698187	0.075083	0.0746144	-0.0319704	0.000272691	-0.021242	0.0415814	0.0564488	0.0382146	0.134533	0.0162705	0.0436496	0.0215969	0.0537569	0.0843706	0.102197	0.109914	0.160819	0.0675707	-0.0317741	0.0588338	0.00459513	0.0339695	0.0175198	0.080502	0.0983543	0.124282	0.188512	0.111324	0.151806	0.0363581	0.0382444	0.0690665	0.0621654	0.0410024	0.0894666
123	Sulfatide (d18:2:/18:0(OH))	0.0475026	-0.00805199	0.0475726	0.0887876	0.0250931	0.0474824	0.0621049	0.0346986	0.0646826	0.0827535	0.0746561	0.0257774	0.0342641	0.033632	0.0530136	0.0478037	0.0332733	0.0196463	0.0276452	0.021806	0.0291574	0.0765366	0.0735551	0.0338883	0.0299787	0.0322326	0.0366084	0.0326197	0.0938656	0.0589298	0.0668052	0.0381576	0.117807	0.0238961	0.0436534	0.0198535	0.0327271	0.0328531	0.0240296	0.0594241	0.159537	0.0794779	0.115361	0.0439448	0.0530857	0.111047	0.019859	0.0392916
124	Sulfatide (d18:2:/18:0)	0.0563005	-0.0312516	0.0647826	0.121546	0.00309405	0.0552944	0.0746141	0.0532235	0.0782805	0.0703885	0.0784886	0.0176097	0.0255126	0.0304889	0.0443098	0.0328857	0.0110898	0.0008404	0.0131994	0.0100845	0.0146342	0.102451	0.0648836	0.0178506	0.0104294	0.0182221	0.0234234	0.0268561	0.119624	0.0382408	0.11728	0.00948165	0.135321	0.000603968	0.0259645	-0.0124287	0.00907103	0.012891	0.0155063	0.0543048	0.182348	0.0705517	0.0754149	0.038205	0.0441277	0.113722	0.0028529	0.0235361
125	Cer1P(d18:1/16:0)	-0.016999	-0.0698284	-0.0892075	-0.00469929	-0.0480856	0.0204711	0.0115223	-0.00731079	0.0223205	-0.0181904	-0.0130458	-0.0417126	0.00517499	-0.00970829	0.0742481	-0.0151066	-0.00466648	-0.0360647	0.0290535	0.0466124	-0.0044958	0.125465	0.0108689	0.0101675	0.00405113	0.0513821	0.0880433	0.0657275	0.124305	0.130602	0.0566482	-0.0353	0.0277036	-0.0312154	0.0124444	-0.0115262	0.0556897	0.0814572	0.0527358	0.133057	0.10688	0.167175	0.0787933	0.017625	0.0543015	0.0544383	0.00878388	0.072124
126	SM(34:3)	0.0319559	-0.031626	-0.0242284	0.0668994	0.253089	0.0488701	0.0269316	0.22353	0.132445	0.129008	0.157127	0.210293	0.170105	0.201381	0.413695	0.395174	0.388097	0.306271	0.377294	0.270996	0.352707	0.442116	0.320514	0.389268	0.397657	0.440406	0.369845	0.445629	0.293705	0.403763	0.123482	0.339611	0.320627	0.319298	0.470491	0.313245	0.43677	0.275358	0.312047	0.408107	0.343376	0.513985	0.111823	0.429941	0.423419	0.404318	0.392075	0.475141
127	SM(35:2) (b)	0.0161341	0.00215953	0.0017472	0.0186714	0.187646	0.0802849	0.0920815	0.156309	0.170112	0.183917	0.247101	0.274201	0.279759	0.289271	0.403716	0.344916	0.3095	0.212157	0.2825	0.213175	0.295114	0.453615	0.330506	0.357114	0.353765	0.373978	0.33796	0.410816	0.295315	0.553058	0.13893	0.407625	0.341281	0.377321	0.446919	0.353974	0.453363	0.35	0.403892	0.497243	0.248788	0.471926	0.0835086	0.390914	0.338106	0.279993	0.287863	0.366095
128	SM(37:1)	0.0410271	-0.0514141	-0.0146027	0.0327222	0.2989	0.01767	0.0199664	0.130208	0.114281	0.198674	0.253002	0.236612	0.188248	0.228161	0.458429	0.548048	0.540023	0.361094	0.458768	0.287314	0.387655	0.517314	0.45236	0.540585	0.48994	0.56811	0.438632	0.532361	0.284373	0.331003	0.137545	0.435999	0.4306	0.395715	0.540763	0.290639	0.469828	0.206829	0.301599	0.394954	0.253861	0.354418	0.0996738	0.45215	0.414952	0.393267	0.276803	0.413913
129	SM(37:2)	0.0149907	-0.0229695	-0.0474439	0.0217599	0.136992	-0.00200495	0.0111878	0.142869	0.0841873	0.134764	0.162153	0.0825579	0.0327154	0.123015	0.266947	0.320768	0.279355	0.109646	0.224233	0.0666941	0.195211	0.402134	0.337033	0.381084	0.287154	0.368385	0.248127	0.393191	0.214878	0.280396	0.154301	0.330536	0.398364	0.260772	0.424938	0.147862	0.303357	0.0772745	0.243094	0.311852	0.223993	0.353437	0.129193	0.39989	0.354196	0.336234	0.197874	0.325139
130	SM(38:3) (a)	0.0247856	-0.0864283	-0.0409106	0.0188741	0.074094	0.050878	0.0348095	0.117771	0.0485825	0.144577	0.157851	0.0448437	0.0271947	0.207038	0.175118	0.201798	0.146833	-0.0210971	0.0182882	-0.0540711	0.122396	0.210228	0.163974	0.162843	-0.00263448	0.0289871	-0.0191377	0.174849	0.13207	0.202359	0.0782676	0.197868	0.220287	0.154011	0.235725	-0.020235	0.0558405	-0.0284818	0.206569	0.182601	0.182055	0.304511	0.0846375	0.255577	0.211458	0.21592	0.0309791	0.0787674
131	SM(38:3) (b)	0.0353912	-0.135717	-0.00795711	0.0707352	0.0962178	0.0957323	0.0972176	0.152713	0.10023	0.175713	0.169959	0.155241	0.13276	0.183359	0.175762	0.233178	0.202943	0.106867	0.149289	0.0761746	0.160104	0.271555	0.248801	0.286199	0.213226	0.241358	0.190587	0.270398	0.164135	0.278112	0.109221	0.282062	0.293948	0.260252	0.319119	0.190787	0.262976	0.152508	0.232334	0.258589	0.155556	0.279487	0.0789415	0.294122	0.275503	0.239004	0.185415	0.230001
132	SM(40:3) (a)	0.0199344	-0.0727437	-0.0505162	0.0239976	0.143986	0.0647858	0.0441724	0.141265	0.116753	0.146224	0.177899	0.121552	0.130775	0.328057	0.299713	0.273374	0.241548	0.0979557	0.159049	0.112564	0.284367	0.251083	0.194559	0.19439	0.079425	0.132242	0.0868345	0.285817	0.218555	0.336852	0.0928549	0.246676	0.188023	0.213288	0.294587	0.0952309	0.19112	0.12005	0.354827	0.326074	0.265598	0.420453	0.0770325	0.304938	0.271628	0.258069	0.127185	0.209967
133	SM(40:3) (b)	0.0359021	-0.0684846	-0.0180366	0.0494815	0.287156	0.0734486	0.0701186	0.155965	0.122393	0.150549	0.161492	0.161185	0.138085	0.212269	0.413607	0.421208	0.377645	0.244332	0.384317	0.249352	0.370934	0.443647	0.358202	0.399804	0.364199	0.474955	0.363672	0.460418	0.311931	0.331613	0.134983	0.335958	0.319002	0.240048	0.383361	0.203207	0.397817	0.179681	0.286533	0.389613	0.271125	0.350646	0.0778694	0.339324	0.269351	0.279109	0.177502	0.342758
134	SM(41:0)	0.0332186	-0.0476167	0.0493816	0.0408341	0.221898	0.0801605	0.0765711	0.102797	0.223474	0.327128	0.423247	0.643355	0.630901	0.563567	0.35078	0.378735	0.302117	0.255139	0.258705	0.214082	0.224132	0.263201	0.271788	0.23749	0.267399	0.265503	0.220577	0.153772	0.170255	0.297564	0.0803578	0.313959	0.185185	0.272914	0.276157	0.304938	0.360723	0.293086	0.174139	0.375883	0.14236	0.203787	0.0215319	0.217613	0.102581	0.107836	0.107315	0.139938
135	SM(41:1) (a)	0.0406246	-0.0513266	0.0254905	0.0364167	0.309285	0.0348984	0.0359799	0.105231	0.136653	0.236502	0.281641	0.427002	0.411271	0.294923	0.407866	0.450575	0.414028	0.38635	0.407572	0.351659	0.350031	0.421362	0.374297	0.417089	0.505017	0.49351	0.479566	0.391861	0.190015	0.278294	0.111057	0.349089	0.31074	0.297209	0.361746	0.377318	0.447423	0.352713	0.218032	0.417231	0.119384	0.195226	0.044465	0.282451	0.200225	0.183351	0.247604	0.284224
136	SM(43:1)	0.0133562	-0.0638404	-0.0516332	0.0125928	0.223944	0.0279021	0.0398561	0.0929126	0.161993	0.172742	0.259218	0.402643	0.437189	0.287464	0.365484	0.319733	0.287472	0.275771	0.326364	0.341742	0.243939	0.389088	0.280336	0.306737	0.411409	0.403343	0.45611	0.322367	0.197371	0.297716	0.131986	0.237555	0.239863	0.206513	0.268883	0.343186	0.398933	0.407078	0.212055	0.508706	0.123192	0.227421	0.0565252	0.199842	0.14481	0.117713	0.196639	0.241809
137	SM(43:2) (b)	0.026979	-0.0886635	-0.0155049	0.0299259	0.170039	0.0545537	0.0666215	0.0886034	0.0989649	0.232131	0.243197	0.230852	0.227561	0.359055	0.341292	0.354843	0.282441	0.135091	0.255055	0.123966	0.305131	0.389809	0.3146	0.322602	0.238384	0.340925	0.234022	0.379198	0.265594	0.363452	0.141663	0.340661	0.315073	0.286945	0.347768	0.157855	0.351464	0.162692	0.344018	0.470946	0.195205	0.277193	0.0569734	0.267453	0.184582	0.202852	0.0524459	0.198661
138	SM(43:2) (c)	0.0109866	-0.124982	-0.119002	0.0235582	0.0999863	0.0276576	0.0442919	0.112998	0.018545	0.107071	0.133129	0.118587	0.174843	0.148561	0.269664	0.201586	0.155657	0.0933062	0.22243	0.167509	0.17474	0.340564	0.198896	0.203524	0.190579	0.283985	0.266197	0.276183	0.22914	0.292315	0.134571	0.154602	0.210344	0.161279	0.214464	0.115845	0.296373	0.207929	0.182913	0.468263	0.199611	0.309873	0.0772743	0.212803	0.168404	0.202707	0.130996	0.274568
139	SM(44:1)	-0.00176493	-0.0234341	-0.0391159	0.00917634	0.162828	0.0519494	0.0734481	0.0975515	0.181973	0.17454	0.271785	0.381076	0.428238	0.299933	0.308562	0.237734	0.211976	0.19662	0.237428	0.2688	0.195929	0.330461	0.228135	0.236249	0.314968	0.301633	0.358085	0.261702	0.185765	0.342949	0.114722	0.229544	0.205493	0.206724	0.244812	0.322041	0.352347	0.389399	0.243738	0.554202	0.110791	0.248876	0.047569	0.189455	0.152364	0.0931248	0.183806	0.215654
140	SM(44:2)	-0.000978014	-0.0888875	-0.0718908	-0.00481701	0.0535017	0.0491866	0.0617036	0.0724237	0.163013	0.190857	0.279774	0.245282	0.274408	0.423223	0.209213	0.177373	0.115364	-0.00554285	0.0369445	0.0484691	0.16136	0.228483	0.163791	0.148161	0.0545535	0.0614935	0.0852716	0.213413	0.138717	0.335257	0.122241	0.237417	0.18061	0.195612	0.186491	0.123207	0.158812	0.184334	0.362155	0.405156	0.110096	0.273658	0.0433069	0.192482	0.134296	0.0806534	0.0139652	0.0468368
141	SM(44:3)	-0.0120994	-0.054942	-0.0636474	-0.0207127	-0.0500698	0.0461882	0.0480492	0.0801526	0.0856145	0.043836	0.104877	-0.0393867	0.00956347	0.196147	0.0467311	-0.0490734	-0.066653	-0.187985	-0.141446	-0.122423	0.0027571	0.0951416	0.0011768	-0.00580178	-0.154915	-0.133797	-0.109214	0.0781895	0.108888	0.239489	0.0817652	0.0485801	0.0823628	0.0324718	0.0796926	-0.0829894	-0.0445181	0.00259475	0.24486	0.249807	0.131569	0.275859	0.0613407	0.0957984	0.104566	0.0795644	-0.0502688	-0.0145833
142	SM(d16:1/19:0)	0.0157536	-0.044548	-0.0179345	0.018387	0.211776	0.0187733	0.0289967	0.0791281	0.113508	0.135303	0.163584	0.170319	0.140919	0.134533	0.341274	0.312424	0.267948	0.168996	0.288109	0.175425	0.244733	0.483591	0.337677	0.381092	0.396703	0.4501	0.393979	0.422243	0.222939	0.329473	0.168322	0.300081	0.349444	0.204698	0.340752	0.218298	0.357529	0.188295	0.231773	0.372813	0.131261	0.246888	0.0823174	0.257712	0.191761	0.187061	0.138975	0.244283
143	SM(d16:1/23:0)/SM(d17:1/22:0)	0.0468073	-0.02642	-0.0271614	0.0396814	0.414351	0.031439	0.0144261	0.129211	0.132731	0.131157	0.191181	0.349218	0.374073	0.199604	0.605924	0.548581	0.601127	0.583331	0.679565	0.605958	0.510596	0.535244	0.389603	0.493525	0.638238	0.702831	0.666697	0.541516	0.325172	0.339248	0.110216	0.276456	0.274738	0.298755	0.452697	0.428488	0.610689	0.456321	0.233932	0.49474	0.301489	0.370859	0.0818534	0.334313	0.34205	0.333434	0.408773	0.551069
144	SM(d16:1/24:1)	0.0512414	-0.0347351	-0.0123672	0.0241099	0.383783	0.0624874	0.0401026	0.105727	0.143955	0.175824	0.218984	0.215104	0.25309	0.415216	0.551848	0.496611	0.510998	0.386538	0.476406	0.420553	0.591868	0.390128	0.303167	0.338757	0.307222	0.391999	0.342532	0.488254	0.29409	0.339406	0.0974504	0.26763	0.186741	0.248273	0.301078	0.185536	0.357794	0.237352	0.423033	0.406381	0.29189	0.366167	0.0485791	0.285236	0.256313	0.222067	0.159211	0.295697
145	SM(d17:1/14:0)	0.0452039	-0.0174067	-0.0379106	0.0411721	0.402413	0.0379912	0.0109211	0.125114	0.0907252	0.0672773	0.095659	0.172882	0.189383	0.125529	0.557088	0.473545	0.531214	0.478717	0.631292	0.512166	0.516471	0.553665	0.365344	0.459092	0.548935	0.668228	0.583256	0.57502	0.427918	0.325572	0.134152	0.218832	0.281583	0.236843	0.423034	0.278454	0.519275	0.291534	0.243645	0.479451	0.384865	0.37968	0.0720624	0.298922	0.315063	0.332639	0.318092	0.503628
146	SM(d17:1/16:0)	0.0372534	-0.00700773	-0.0347941	0.0331284	0.355034	0.0371239	0.0219074	0.124269	0.141715	0.136383	0.173596	0.251825	0.255992	0.197942	0.584897	0.482237	0.500285	0.4409	0.566024	0.458967	0.483104	0.635355	0.421222	0.498872	0.596082	0.669049	0.606766	0.610521	0.343625	0.473061	0.164195	0.334349	0.347961	0.318405	0.463162	0.376153	0.559322	0.366141	0.339573	0.509661	0.288881	0.441218	0.0924208	0.359386	0.34131	0.318576	0.352165	0.494877
147	SM(d17:1/24:1)	0.0323247	-0.0387497	-0.0316069	0.0220582	0.265692	0.0462821	0.046276	0.113549	0.0985313	0.168789	0.186777	0.14052	0.131343	0.306837	0.433874	0.42892	0.409794	0.245506	0.377958	0.228544	0.442017	0.484009	0.376482	0.43052	0.361236	0.473916	0.356563	0.558262	0.304069	0.371629	0.144235	0.342788	0.341747	0.297983	0.419633	0.181746	0.392849	0.16076	0.418292	0.422908	0.263282	0.358144	0.0718798	0.33419	0.29412	0.290021	0.156286	0.324101
148	SM(d18:0/14:0)	0.0453501	-0.0204635	0.00548111	0.0285334	0.338011	0.0738147	0.0334704	0.0674568	0.24199	0.240072	0.345378	0.504149	0.530565	0.497488	0.496754	0.431381	0.434979	0.3595	0.449718	0.399621	0.426944	0.370187	0.278764	0.295085	0.330415	0.393417	0.349227	0.328507	0.358351	0.363215	0.0869517	0.264449	0.197999	0.244415	0.322018	0.269449	0.424725	0.312759	0.269737	0.515169	0.307491	0.31886	0.03586	0.235708	0.181294	0.179066	0.144171	0.252618
149	SM(d18:0/16:0)	0.0121783	-0.0720428	-0.0313665	0.0081386	-0.000319204	0.0571558	0.0384897	0.0281584	0.224349	0.178364	0.288307	0.39714	0.409998	0.357704	0.13943	0.0373778	0.000844725	-0.0801408	-0.0438527	-0.0392947	-0.0578059	0.185701	0.0605673	0.0449118	0.00964439	-0.00763026	0.0220193	-0.00590242	0.116831	0.290821	0.0832935	0.109253	0.11831	0.064985	0.104544	0.0944644	0.119038	0.143919	0.105132	0.304205	0.0755779	0.200046	0.0419501	0.053797	0.011414	0.0152019	-0.0458386	-0.0388031
150	SM(d18:0/22:0)	0.0312543	-0.0376735	0.0945795	0.056046	0.172693	0.0790998	0.0754194	0.0898401	0.258492	0.337276	0.444597	0.731629	0.714926	0.611625	0.261032	0.317331	0.243983	0.231998	0.119719	0.172353	0.143766	0.104811	0.175386	0.124653	0.173225	0.0645879	0.107629	-0.0204769	0.0772765	0.227057	0.0149714	0.290583	0.0758911	0.241307	0.155168	0.320564	0.22465	0.308949	0.118123	0.270242	0.0699523	0.128299	-0.0021132	0.165469	0.0469753	0.0157088	0.0853379	-0.00999642
151	SM(d18:1/14:0)/SM(d16:1/16:0)	0.0571175	-0.0162309	0.00394728	0.0526756	0.464794	0.0663473	0.0439633	0.130154	0.175399	0.15973	0.213183	0.344833	0.380287	0.3142	0.68435	0.565307	0.615078	0.584267	0.678856	0.63246	0.632743	0.538641	0.368251	0.436195	0.550662	0.621093	0.590188	0.55045	0.385408	0.463826	0.129936	0.314233	0.238767	0.328743	0.417375	0.40717	0.579652	0.450794	0.364958	0.540482	0.355528	0.454834	0.0596139	0.338426	0.328341	0.297078	0.366472	0.499149
152	SM(d18:1/16:0)	0.0245049	-0.0278961	-0.0242193	0.0172178	0.103783	0.077512	0.0853744	0.116997	0.184872	0.176541	0.252567	0.299281	0.328626	0.312111	0.352947	0.249056	0.234841	0.172623	0.21196	0.202474	0.242297	0.395088	0.248602	0.273072	0.283664	0.278241	0.297989	0.335003	0.254071	0.592901	0.142962	0.356064	0.277161	0.360812	0.378296	0.374936	0.425262	0.414237	0.424702	0.507129	0.221685	0.484303	0.0894049	0.327811	0.316152	0.229994	0.291136	0.328664
153	SM(d18:1/17:0)/SM(d17:1/18:0)	0.0305715	-0.0643058	-0.00368007	0.0191897	0.17819	-0.0029794	0.0362219	0.108837	0.0624566	0.164251	0.162749	0.101568	0.0383482	0.0895071	0.27888	0.372721	0.269147	0.0983204	0.216311	0.0447152	0.16735	0.472234	0.400753	0.404004	0.344959	0.407978	0.29	0.392173	0.183153	0.259528	0.167867	0.38603	0.4017	0.238655	0.369911	0.150355	0.295982	0.0499991	0.182052	0.254337	0.118485	0.229192	0.0998265	0.369208	0.237504	0.234578	0.121271	0.235956
154	SM(d18:1/18:0)/SM(d16:1/20:0)	0.0265013	-0.00492274	0.0493004	0.0316648	0.225009	0.066975	0.0840484	0.163603	0.212057	0.349346	0.396289	0.397322	0.339615	0.433402	0.402274	0.577814	0.474797	0.272076	0.277972	0.182212	0.337741	0.390032	0.474776	0.464868	0.361399	0.357457	0.274539	0.395795	0.236479	0.501208	0.133837	0.678445	0.400363	0.556806	0.521882	0.421707	0.465154	0.329293	0.459883	0.416462	0.23121	0.428172	0.092158	0.592258	0.480742	0.314255	0.303255	0.32991
155	SM(d18:1/20:0)/SM(d16:1/22:0)	0.0515572	-0.0312271	-0.0110884	0.0472904	0.334483	0.0550857	0.049647	0.147476	0.173739	0.204506	0.308524	0.441076	0.462503	0.319827	0.5474	0.550961	0.6179	0.569891	0.533543	0.555707	0.462422	0.444197	0.367307	0.485595	0.554026	0.508882	0.561715	0.4536	0.296118	0.434439	0.104269	0.392232	0.271856	0.466299	0.448434	0.522246	0.545945	0.551939	0.353614	0.482114	0.283855	0.426439	0.075193	0.415071	0.468045	0.311861	0.465498	0.465028
156	SM(d18:1/22:0)/SM(d16:1/24:0)	0.0305634	-0.0372128	0.00734126	0.0507334	0.196489	0.0635079	0.0802985	0.158599	0.19695	0.198524	0.285128	0.530211	0.556701	0.32207	0.401308	0.350771	0.370468	0.413815	0.336573	0.428161	0.259912	0.327011	0.256796	0.314057	0.463427	0.352248	0.470742	0.266665	0.224778	0.450911	0.101657	0.333544	0.197821	0.389958	0.357191	0.578826	0.503355	0.630236	0.295164	0.489282	0.208381	0.380629	0.0602303	0.307035	0.319905	0.206779	0.439898	0.372237
157	SM(d18:1/23:0)/SM(d17:1/24:0)	0.0298439	-0.0494311	0.00123574	0.0451588	0.235528	0.0610591	0.0663804	0.14233	0.1652	0.202874	0.25116	0.424364	0.448672	0.285972	0.446861	0.414693	0.392812	0.375818	0.442078	0.391019	0.313508	0.408611	0.320503	0.370216	0.458691	0.498317	0.476104	0.359303	0.280435	0.410111	0.117382	0.32805	0.269473	0.336534	0.41184	0.43286	0.575395	0.47952	0.253699	0.522245	0.247901	0.364698	0.070117	0.314986	0.277917	0.257763	0.334364	0.438356
158	SM(d18:1/24:0)	0.0136022	-0.0637305	-0.0249176	0.0403296	0.097122	0.06792	0.0860132	0.113037	0.176993	0.134277	0.241883	0.477187	0.556402	0.291019	0.295673	0.203421	0.199598	0.283158	0.215536	0.373028	0.141446	0.222512	0.131586	0.150938	0.318454	0.209852	0.391813	0.133177	0.165642	0.381369	0.0844179	0.19844	0.0928	0.251961	0.180632	0.470312	0.385421	0.610036	0.21658	0.464646	0.140241	0.294807	0.0341947	0.171008	0.172337	0.0728224	0.318986	0.245579
159	SM(d18:1/24:1)	0.00589446	-0.0441557	-0.0145412	0.000704707	-0.0163276	0.0707167	0.0895145	0.0890636	0.148224	0.190594	0.261597	0.192308	0.192522	0.454978	0.141493	0.140871	0.0860348	-0.0590284	-0.0665336	-0.073676	0.15431	0.138567	0.138175	0.120404	-0.0326977	-0.0425912	-0.0516329	0.190622	0.136006	0.403813	0.0946515	0.314035	0.191516	0.304077	0.241101	0.144291	0.147754	0.163507	0.481217	0.319516	0.138988	0.322703	0.0446359	0.237974	0.203245	0.119596	0.0377282	0.0385723
160	SM(d18:2/14:0)	0.0327683	-0.0182225	-0.00426694	0.0748067	0.314034	0.0728001	0.0400277	0.245306	0.111079	0.111882	0.140793	0.215589	0.211431	0.222567	0.437502	0.43177	0.450191	0.372605	0.458923	0.364679	0.418767	0.384044	0.29677	0.346516	0.368418	0.443337	0.359741	0.423358	0.392128	0.358049	0.0934156	0.300947	0.226694	0.312393	0.454801	0.289408	0.448284	0.276822	0.291951	0.433108	0.453175	0.508224	0.0772148	0.420498	0.425606	0.405385	0.388124	0.502544
161	SM(d18:2/16:0)	0.0224176	-0.0104435	-0.0176181	0.0728631	0.184274	0.0699462	0.0545215	0.25426	0.173762	0.170611	0.218273	0.29033	0.283304	0.306836	0.412831	0.377959	0.360865	0.302251	0.320853	0.290151	0.3553	0.405766	0.299735	0.337367	0.353933	0.34986	0.34046	0.410018	0.275927	0.564581	0.143104	0.421431	0.278566	0.426286	0.472857	0.425535	0.473723	0.420344	0.441714	0.482623	0.350032	0.64063	0.113904	0.508206	0.504618	0.404239	0.489519	0.514079
162	SM(d18:2/17:0)	0.0296832	-0.0144483	-0.0417952	0.0453111	0.233679	0.0160809	0.0149767	0.193944	0.113735	0.163988	0.178566	0.180011	0.121676	0.171183	0.420632	0.462089	0.406322	0.272628	0.380061	0.214395	0.334958	0.549073	0.440825	0.491989	0.476496	0.540957	0.425174	0.540564	0.285036	0.4207	0.178443	0.438688	0.449442	0.372207	0.534272	0.310939	0.471566	0.22411	0.329979	0.413461	0.29411	0.484392	0.142848	0.509491	0.451359	0.418426	0.366617	0.48375
163	SM(d18:2/18:0)	0.0188304	-0.0240162	0.00697133	0.0737061	0.163082	0.05115	0.061429	0.240992	0.164986	0.286543	0.299341	0.274753	0.201022	0.311803	0.3356	0.523589	0.408454	0.21024	0.232949	0.111778	0.28009	0.394611	0.448452	0.445362	0.332376	0.34354	0.247524	0.405286	0.231732	0.475927	0.154919	0.644143	0.417474	0.524652	0.533465	0.372677	0.428707	0.266521	0.419887	0.373683	0.28509	0.53239	0.127389	0.67667	0.566157	0.424264	0.39312	0.431741
164	SM(d18:2/18:1)	0.0160075	-0.0199539	-0.0420389	0.0441293	0.130321	0.0310198	0.0260716	0.201626	0.112905	0.152077	0.186362	0.177693	0.102807	0.18424	0.274736	0.326311	0.269204	0.138034	0.195225	0.0646573	0.194507	0.379154	0.313137	0.35687	0.293644	0.317828	0.22852	0.359017	0.216727	0.372277	0.119352	0.384285	0.371852	0.337843	0.470477	0.263475	0.349852	0.181282	0.295437	0.341987	0.26017	0.455535	0.116637	0.448407	0.413576	0.383033	0.316206	0.371626
165	SM(d18:2/20:0)	0.0282931	-0.0509169	-0.0487957	0.042077	0.124278	0.0378945	0.0390572	0.224887	0.105375	0.165247	0.214583	0.171561	0.143849	0.177612	0.274869	0.365591	0.375015	0.213921	0.226786	0.157161	0.211706	0.350381	0.325235	0.416838	0.307957	0.307058	0.274917	0.372165	0.247059	0.380837	0.134013	0.410009	0.346226	0.431256	0.459308	0.306574	0.356625	0.261552	0.333981	0.349211	0.296599	0.489666	0.119386	0.515409	0.565345	0.407149	0.402789	0.421715
166	SM(d18:2/22:0)	0.0172824	-0.0464328	-0.062014	0.0543614	0.150581	0.0468717	0.0531441	0.246706	0.0976875	0.0795313	0.138585	0.274646	0.297947	0.099562	0.329319	0.272243	0.312274	0.328446	0.306221	0.350964	0.201061	0.359108	0.235557	0.311899	0.430937	0.366042	0.452468	0.326635	0.247391	0.401507	0.11498	0.25801	0.220194	0.324523	0.38603	0.460239	0.438723	0.498134	0.246223	0.420442	0.302743	0.508907	0.108207	0.401178	0.462113	0.354866	0.539722	0.519424
167	SM(d18:2/23:0)	0.0235738	-0.0388716	-0.069193	0.0422797	0.222473	0.0436659	0.0225715	0.19956	0.0795937	0.0524567	0.0875039	0.155923	0.181626	0.0641561	0.402322	0.347765	0.350322	0.304444	0.460288	0.35015	0.289234	0.44116	0.294824	0.358755	0.43641	0.548762	0.477147	0.438195	0.308116	0.341818	0.122715	0.232984	0.277297	0.239942	0.429582	0.303752	0.530128	0.343328	0.205055	0.478575	0.340001	0.471695	0.110067	0.374577	0.375026	0.382997	0.401872	0.583334
168	SM(d18:2/24:0)	0.00629461	-0.0650586	-0.0853953	0.0270011	0.0913329	0.0545617	0.0591089	0.185994	0.0807963	0.0313608	0.077166	0.207535	0.312825	0.0689674	0.275732	0.133557	0.155683	0.209358	0.211192	0.329989	0.116353	0.278357	0.109219	0.154997	0.283002	0.243192	0.398958	0.204423	0.216178	0.34768	0.100092	0.0979027	0.110481	0.162681	0.182799	0.32874	0.330775	0.489438	0.160546	0.44787	0.247123	0.435077	0.080286	0.237902	0.279933	0.203306	0.386262	0.389964
169	SM(d19:1/24:1)	0.0225433	-0.0486857	-0.0111294	0.00912419	0.180416	0.0248126	0.0287717	0.0593328	0.110087	0.206765	0.249486	0.200835	0.17489	0.362398	0.254979	0.323586	0.263505	0.10692	0.158839	0.0656304	0.289828	0.321255	0.285991	0.311476	0.209801	0.245381	0.184238	0.363603	0.150707	0.233519	0.118316	0.312219	0.299591	0.231239	0.272268	0.104872	0.199022	0.0727626	0.335451	0.309729	0.0916179	0.171243	0.0478034	0.237807	0.146614	0.131654	0.000420009	0.0593566
170	PC (39:5) (a)	0.0201778	-0.0416217	-0.0416605	0.00418415	0.164482	0.0265937	0.017117	0.0367531	0.0504465	0.0223659	0.0321013	0.0459324	0.0712139	0.0711824	0.303593	0.30599	0.323938	0.308854	0.431441	0.33097	0.386353	0.399	0.285702	0.361117	0.412241	0.524141	0.464071	0.504163	0.258989	0.288812	0.185331	0.221376	0.313563	0.230468	0.318079	0.226856	0.425246	0.249056	0.280299	0.339311	0.212992	0.277607	0.0766599	0.273739	0.296919	0.261892	0.293382	0.438771
171	PC (39:5) (b)	0.0136141	-0.0501562	-0.0324538	0.0176983	0.120712	0.0127884	0.01336	0.0594194	0.0715048	0.0635997	0.0862779	0.0827361	0.087514	0.160074	0.300264	0.326056	0.336091	0.293549	0.373092	0.270501	0.375697	0.386377	0.303979	0.360649	0.366621	0.451627	0.378911	0.484566	0.244283	0.340801	0.192347	0.278932	0.326304	0.294018	0.367836	0.230778	0.391567	0.224632	0.332342	0.308059	0.238387	0.343243	0.102214	0.342539	0.357639	0.312653	0.312166	0.427176
172	PC(14:0_16:0)	0.0280361	-0.0281407	0.0204525	0.0468654	0.231293	0.0818303	0.0485707	0.0594028	0.145949	0.0965972	0.130281	0.265045	0.31303	0.274512	0.358482	0.3072	0.35858	0.370513	0.447394	0.435709	0.403835	0.208866	0.165593	0.201913	0.276952	0.361374	0.323173	0.285179	0.333964	0.306363	0.0476015	0.190031	0.0668512	0.244312	0.254101	0.284938	0.42507	0.34547	0.273348	0.400998	0.301001	0.26111	-0.00334383	0.174513	0.188605	0.156732	0.210771	0.321981
173	PC(14:0_20:4)	0.024999	-0.0281277	0.004024	0.0521167	0.225636	0.0739181	0.0474165	0.0934017	0.100763	0.061531	0.0976057	0.253435	0.289772	0.250395	0.306042	0.305048	0.388372	0.43141	0.448166	0.473122	0.4126	0.116967	0.125796	0.186886	0.275544	0.320424	0.31566	0.257965	0.282055	0.179471	0.0138232	0.137182	0.0190458	0.239475	0.234848	0.297094	0.384282	0.353175	0.236099	0.301176	0.30475	0.234447	0.00089499	0.176372	0.238641	0.194306	0.286075	0.351166
174	PC(14:0_22:6)	0.0226446	-0.0313933	-0.0118907	0.0303109	0.204165	0.0743368	0.0408591	0.0711472	0.0853051	0.0603693	0.107043	0.1804	0.215947	0.278023	0.300889	0.312916	0.377324	0.375791	0.411346	0.399094	0.434006	0.16209	0.134761	0.190745	0.22974	0.299785	0.266784	0.312826	0.281894	0.187265	0.0577638	0.135126	0.0722034	0.223953	0.237226	0.209404	0.335053	0.26269	0.290185	0.280213	0.316217	0.25401	0.0122837	0.190998	0.244184	0.214271	0.24245	0.332816
175	PC(15-MHDA_18:1)	0.0299582	-0.0243707	-0.0017385	-0.000195645	0.175607	0.045767	0.0426081	0.0321634	0.0762561	0.0818852	0.0890195	0.0958104	0.104301	0.150287	0.308272	0.335052	0.340026	0.288392	0.409247	0.299683	0.392526	0.340269	0.312531	0.358432	0.379232	0.502811	0.412429	0.475419	0.263349	0.292391	0.164332	0.292241	0.296358	0.286891	0.342472	0.246643	0.438178	0.24625	0.3296	0.335329	0.21507	0.240232	0.0560828	0.281409	0.281269	0.220201	0.22566	0.369034
176	PC(15-MHDA_18:2)	0.0365609	-0.0454584	-0.091058	0.00554974	0.150094	0.0138401	-0.0135939	0.0276549	0.0728268	0.0504511	0.0501597	0.122312	0.141101	0.0672956	0.311427	0.2622	0.300212	0.299709	0.414322	0.324127	0.311155	0.406677	0.265458	0.364064	0.439648	0.529373	0.488727	0.464932	0.258081	0.303561	0.148562	0.179969	0.325231	0.213887	0.348572	0.276759	0.44904	0.299828	0.247893	0.380581	0.22027	0.288322	0.0921846	0.221877	0.282796	0.265898	0.291458	0.407928
177	PC(15-MHDA_20:4)	0.0275196	-0.0443944	-0.0458615	0.0161222	0.175642	0.0349219	0.00982727	0.0654309	0.092014	0.0861793	0.0977469	0.125421	0.132548	0.165355	0.33157	0.360703	0.353744	0.292173	0.39242	0.301232	0.354861	0.350478	0.305218	0.361642	0.365434	0.464325	0.397752	0.44164	0.245677	0.269048	0.132327	0.269347	0.304478	0.256106	0.358631	0.2319	0.405251	0.24526	0.277316	0.334289	0.251641	0.327537	0.0967575	0.321995	0.311133	0.290889	0.257418	0.391461
178	PC(15-MHDA_22:6)	0.0196486	-0.0506029	-0.0711893	-0.0206707	0.108335	0.0152886	-0.00753343	0.00759424	0.0373107	0.0552282	0.0513734	-0.030683	-0.0138811	0.115213	0.220321	0.245348	0.226013	0.145931	0.255849	0.155884	0.279285	0.290501	0.213472	0.251109	0.200673	0.315853	0.243512	0.371634	0.19182	0.164792	0.154367	0.139571	0.256761	0.120074	0.220132	0.0279986	0.218783	0.0557391	0.224194	0.219258	0.187169	0.219326	0.081186	0.208215	0.196341	0.206225	0.106081	0.247649
179	PC(15:0_20:3)	0.0394435	-0.0636523	-0.0159143	0.0620976	0.197611	0.0376505	0.0171318	0.0724936	0.0814483	0.0627481	0.102487	0.218118	0.206409	0.158972	0.386216	0.392996	0.434098	0.413398	0.504533	0.384001	0.400536	0.405111	0.302685	0.395081	0.470635	0.5586	0.470479	0.467444	0.32519	0.302479	0.139891	0.25419	0.299574	0.3053	0.413268	0.320784	0.503545	0.307541	0.260715	0.344252	0.304066	0.298626	0.0757881	0.279194	0.320496	0.311153	0.32187	0.445212
180	PC(15:0_20:4)	0.026539	-0.0445266	-0.0564136	0.0250969	0.188269	0.00779336	-0.015311	0.063574	0.0853089	0.0972214	0.110021	0.166211	0.162398	0.183206	0.346132	0.36799	0.371151	0.311235	0.403553	0.302396	0.335301	0.323545	0.284288	0.336922	0.345607	0.439581	0.35329	0.383857	0.263721	0.224405	0.0975779	0.228075	0.252569	0.230338	0.34444	0.203681	0.377227	0.20356	0.202392	0.304831	0.282793	0.302253	0.0907932	0.29432	0.276464	0.294836	0.234244	0.37
181	PC(15:0_22:6)	0.0245749	-0.0348621	-0.0783688	-0.000459864	0.142416	0.0204433	-0.0194027	0.0212022	0.0687814	0.0728846	0.105717	0.0906733	0.0961164	0.211799	0.299266	0.320372	0.319244	0.245992	0.343491	0.238768	0.345321	0.313041	0.230753	0.276704	0.262248	0.36532	0.28069	0.398438	0.242581	0.211613	0.122723	0.172892	0.243645	0.186873	0.290549	0.115011	0.303437	0.130497	0.261664	0.272642	0.261182	0.280277	0.0771337	0.246856	0.242446	0.259002	0.178463	0.315449
182	PC(16:0_16:0)	0.0229134	-0.0320094	0.0171608	0.0414265	0.123375	0.092078	0.0588742	0.0508557	0.205014	0.152267	0.222252	0.299055	0.33805	0.407252	0.328902	0.28735	0.30051	0.276259	0.303947	0.30876	0.372194	0.222846	0.188036	0.205004	0.206659	0.248097	0.235351	0.292513	0.240597	0.480977	0.0897903	0.306048	0.130475	0.342913	0.29771	0.317759	0.39675	0.370779	0.42978	0.421767	0.234159	0.374166	0.0222962	0.258615	0.265878	0.177835	0.230743	0.283847
183	PC(16:0_18:0)	0.0191831	-0.00309373	0.0762803	0.0594213	0.194866	0.0873458	0.107774	0.12184	0.230834	0.163488	0.258885	0.413304	0.434133	0.357983	0.401521	0.368334	0.442933	0.483342	0.473327	0.487224	0.484825	0.362477	0.293789	0.36687	0.467932	0.46515	0.482115	0.452841	0.286763	0.574756	0.16646	0.392376	0.246034	0.483719	0.436291	0.553312	0.592216	0.568974	0.49575	0.516011	0.239881	0.417509	0.0665727	0.366705	0.44513	0.285162	0.493824	0.507192
184	PC(16:0_18:1)	0.0293342	-0.0372105	0.0441863	0.0226174	0.116233	0.0959586	0.0856895	0.039409	0.165957	0.177147	0.199803	0.289451	0.32749	0.384489	0.272809	0.316987	0.333938	0.319271	0.310687	0.3347	0.401252	0.126426	0.210153	0.214604	0.214697	0.255018	0.251855	0.279091	0.192673	0.371715	0.10427	0.339297	0.0960754	0.378976	0.249212	0.345766	0.397884	0.388084	0.423627	0.315799	0.19729	0.280975	0.00357227	0.2893	0.299221	0.146068	0.259288	0.290496
185	PC(16:0_18:2)	0.0474512	-0.138395	-0.0573728	0.0586994	0.0764974	0.0812965	0.0466104	0.0471938	0.149648	0.0947719	0.140777	0.316533	0.366712	0.245764	0.233827	0.172057	0.243976	0.300702	0.30295	0.356675	0.247099	0.208686	0.106851	0.178932	0.27457	0.273434	0.340727	0.232878	0.174779	0.349119	0.0974666	0.144986	0.109973	0.232146	0.22039	0.367214	0.39004	0.445825	0.281893	0.356324	0.198239	0.308505	0.0332586	0.165779	0.247059	0.175526	0.317532	0.310494
186	PC(16:0_18:3) (a)	0.0274996	-0.024183	-0.0294452	0.0151166	0.138085	0.0712724	0.0241102	0.0300189	0.108255	0.0582394	0.109635	0.223634	0.251997	0.295143	0.279613	0.244117	0.330692	0.342557	0.392983	0.3673	0.396801	0.192708	0.132086	0.213277	0.277029	0.342994	0.310038	0.337568	0.255761	0.288344	0.0715698	0.156017	0.102623	0.268136	0.274635	0.292965	0.407271	0.328356	0.350603	0.312974	0.267197	0.273064	0.00888401	0.165328	0.255972	0.194656	0.264876	0.338642
187	PC(16:0_18:3) (b)	0.0260656	-0.0422601	0.0133173	0.0466206	0.173214	0.067445	0.0487344	0.0804801	0.108037	0.0951576	0.107297	0.277371	0.306326	0.268337	0.281653	0.279453	0.356554	0.416709	0.404601	0.434062	0.406844	0.126917	0.139476	0.189354	0.289465	0.311531	0.312595	0.266187	0.21304	0.280422	0.0546197	0.2112	0.0256354	0.320226	0.246621	0.370989	0.417145	0.404593	0.314989	0.306198	0.235388	0.25216	-0.0184438	0.206931	0.277983	0.180792	0.336176	0.360203
188	PC(16:0_20:3) (a)	0.0375947	-0.0386549	0.0611312	0.0808819	0.178729	0.0943259	0.0669857	0.0944514	0.153052	0.143455	0.212412	0.377305	0.388988	0.348196	0.383746	0.426286	0.465939	0.478879	0.449434	0.442428	0.456811	0.25764	0.253506	0.31628	0.382126	0.392846	0.3843	0.358807	0.272241	0.405147	0.0845839	0.362746	0.180128	0.439891	0.374776	0.456686	0.508599	0.473579	0.389679	0.355212	0.277506	0.36493	0.0295622	0.336459	0.368778	0.256875	0.394922	0.411344
189	PC(16:0_20:3) (b)	0.0148149	-0.0313932	0.0756752	0.0602687	0.171	0.0870274	0.0881622	0.070896	0.121657	0.137451	0.154277	0.257516	0.277441	0.29425	0.288106	0.331111	0.344125	0.330421	0.335589	0.340683	0.380375	0.131044	0.201061	0.202681	0.223856	0.271146	0.248556	0.240705	0.208814	0.287363	0.0726932	0.300173	0.0609204	0.326568	0.224839	0.300599	0.364884	0.323997	0.307525	0.269811	0.201968	0.223771	-0.00692479	0.253633	0.244986	0.131886	0.220703	0.268371
190	PC(16:0_20:4)	0.0139563	-0.0873441	0.00603135	0.040376	0.0690566	0.0663452	0.0538861	0.0654785	0.118103	0.148211	0.15985	0.195125	0.217452	0.288804	0.180936	0.250729	0.217817	0.173387	0.157988	0.192157	0.220338	0.0677983	0.143307	0.12235	0.0783912	0.0947551	0.110813	0.128865	0.0875487	0.187319	0.062575	0.227942	0.05665	0.20353	0.14639	0.165895	0.190825	0.217616	0.222465	0.165526	0.163082	0.248215	0.0361882	0.247234	0.200287	0.135441	0.146147	0.172052
191	PC(16:0_20:5)	0.0197955	-0.0464936	-0.00613929	0.030656	0.172888	0.0569927	0.0225625	0.0397893	0.114775	0.111934	0.142611	0.203787	0.244737	0.357638	0.302285	0.326879	0.334914	0.309623	0.357538	0.350499	0.420765	0.158659	0.161735	0.178372	0.204569	0.280866	0.254625	0.314542	0.176396	0.226549	0.0781992	0.213939	0.0753826	0.245405	0.200772	0.217851	0.342638	0.278852	0.355092	0.280032	0.225639	0.244395	-0.000561737	0.22679	0.214231	0.152406	0.192157	0.285592
192	PC(16:0_22:6)	0.0109401	-0.0469168	-0.0349335	0.00268288	0.0481567	0.0489307	0.0162277	0.00424226	0.106946	0.126331	0.152932	0.121975	0.151676	0.320126	0.180775	0.237389	0.205269	0.140271	0.141382	0.140768	0.264096	0.107299	0.12059	0.105419	0.0405711	0.0826102	0.0733495	0.196174	0.105895	0.207585	0.0790687	0.181082	0.0898928	0.171459	0.134676	0.0774536	0.14791	0.132515	0.290775	0.16401	0.16636	0.248544	0.0427305	0.221578	0.186836	0.138582	0.102677	0.151202
193	PC(16:1_18:2)	0.0230716	-0.0298037	-0.0624412	0.00938002	0.106788	0.0702574	0.00891708	0.043791	0.0992119	0.0581295	0.113424	0.200751	0.24748	0.279223	0.254537	0.205809	0.27575	0.291106	0.29899	0.329333	0.336557	0.155055	0.09815	0.159308	0.195189	0.228756	0.259937	0.275968	0.215718	0.291297	0.0481077	0.129789	0.0772985	0.24588	0.254486	0.257739	0.327164	0.337443	0.329783	0.32205	0.274835	0.346424	0.0330417	0.189948	0.27917	0.21885	0.276998	0.309711
194	PC(16:1_20:4)	0.0169746	-0.0301198	-0.0294248	0.0225412	0.154064	0.0781474	0.0393186	0.0720276	0.115013	0.0963508	0.135095	0.201086	0.241815	0.327352	0.275247	0.294456	0.329331	0.313916	0.330547	0.350612	0.390009	0.114492	0.141166	0.175354	0.17481	0.231389	0.230121	0.271345	0.218104	0.2369	0.0360087	0.192242	0.0517258	0.262728	0.239974	0.229732	0.31885	0.296194	0.327606	0.293432	0.28671	0.310003	0.0237015	0.245309	0.275572	0.211973	0.241517	0.304498
195	PC(16:1_22:6)	0.0178477	-0.0285196	-0.0659814	-0.00819733	0.109457	0.0621471	0.0113065	0.0320006	0.0736788	0.0579611	0.108215	0.0661599	0.10477	0.278749	0.245226	0.253163	0.278079	0.225714	0.274713	0.248136	0.372349	0.176605	0.135999	0.169498	0.130791	0.213057	0.185994	0.328775	0.211376	0.216395	0.0880256	0.138503	0.118246	0.198982	0.226106	0.105783	0.241925	0.172275	0.339731	0.254955	0.27295	0.313879	0.0478168	0.224419	0.261829	0.229928	0.185317	0.280261
196	PC(17:0_18:1)	0.0216245	-0.0156924	0.00878371	0.0125432	0.151679	0.0468937	0.0522879	0.0488589	0.103809	0.130382	0.149252	0.174333	0.168717	0.221609	0.338126	0.400398	0.401585	0.35441	0.432975	0.319371	0.438476	0.378884	0.375198	0.410541	0.429556	0.525759	0.427494	0.514661	0.267796	0.412263	0.197059	0.401227	0.341486	0.420393	0.429684	0.347891	0.508149	0.315979	0.41531	0.348823	0.230054	0.321082	0.0788851	0.381392	0.390305	0.290865	0.333542	0.4464
197	PC(17:0_18:2)	0.0264121	-0.038606	-0.0937541	0.0175343	0.0984006	0.00188903	-0.0237537	0.0375659	0.0870665	0.0387458	0.0762663	0.14745	0.151069	0.0697577	0.293458	0.24399	0.298981	0.313341	0.391533	0.307881	0.285283	0.42732	0.265853	0.373491	0.457789	0.509293	0.475267	0.465279	0.232522	0.379607	0.170772	0.203661	0.354626	0.273345	0.401135	0.335554	0.462955	0.337493	0.280941	0.36477	0.221488	0.353562	0.119622	0.266586	0.35669	0.318927	0.381745	0.459569
198	PC(17:0_20:4)	0.0152124	-0.0498585	-0.0465415	0.0176334	0.0858294	-5.28508e-06	-0.0090987	0.0669671	0.0677203	0.0960232	0.100736	0.0846506	0.0730465	0.1384	0.238575	0.292868	0.271384	0.203034	0.254802	0.170233	0.24849	0.293658	0.279211	0.318315	0.270776	0.327515	0.268669	0.351244	0.166914	0.256391	0.144369	0.262145	0.299249	0.25208	0.325545	0.17244	0.285899	0.159244	0.23005	0.227837	0.194637	0.315444	0.119731	0.329019	0.315141	0.300421	0.241249	0.329559
199	PC(17:0_22:6)	0.0102468	-0.0395389	-0.0717564	-0.00438712	0.0492113	-0.000593798	-0.0188973	0.0144849	0.0523847	0.056699	0.0664851	-0.00747467	-0.0172451	0.127307	0.179456	0.228165	0.208345	0.119934	0.186176	0.0880864	0.221107	0.266366	0.203154	0.238617	0.168007	0.240998	0.167352	0.323474	0.149192	0.188573	0.140652	0.163447	0.253791	0.149383	0.230287	0.0415173	0.174331	0.0310607	0.219637	0.15579	0.16846	0.241909	0.0947205	0.237593	0.232903	0.228077	0.136501	0.231359
200	PC(17:1_18:2)	0.0263904	-0.0372534	-0.0691535	0.0106525	0.0994125	0.0372713	0.0030606	0.0377175	0.0988059	0.021751	0.0822238	0.155203	0.17726	0.160582	0.273052	0.210008	0.290919	0.30924	0.380794	0.333919	0.335137	0.31956	0.198181	0.296475	0.36586	0.434235	0.413861	0.429055	0.243381	0.344369	0.148761	0.157803	0.246342	0.262393	0.357853	0.306135	0.43705	0.340009	0.330603	0.365019	0.255782	0.33267	0.0851594	0.217319	0.331379	0.282033	0.337668	0.415107
201	PC(18:0_18:1)	0.031164	-0.0174099	0.0765309	0.0594541	0.1709	0.094395	0.116449	0.104912	0.170483	0.163656	0.209081	0.34019	0.334721	0.328742	0.287712	0.335931	0.38308	0.395694	0.380866	0.374869	0.411857	0.187808	0.255221	0.274708	0.335066	0.347565	0.319237	0.321088	0.226618	0.40074	0.12439	0.362235	0.12823	0.436208	0.328991	0.436444	0.465115	0.411293	0.399867	0.315757	0.206728	0.273986	0.00330189	0.312908	0.343416	0.194133	0.352376	0.365601
202	PC(18:0_18:2)	0.0334752	-0.0782587	-0.0219606	0.0672553	0.123733	0.0526632	0.0517466	0.112898	0.178632	0.0940471	0.158555	0.375347	0.386195	0.215421	0.280529	0.221041	0.331713	0.418758	0.381616	0.427569	0.307801	0.280043	0.164061	0.275622	0.408447	0.370846	0.42907	0.305544	0.207974	0.43588	0.139325	0.205632	0.157085	0.333737	0.329275	0.500609	0.48381	0.525111	0.316615	0.385925	0.22156	0.360041	0.0601067	0.240464	0.371836	0.255262	0.475322	0.437602
203	PC(18:0_20:3)	0.0410658	-0.0280501	0.128951	0.113929	0.207345	0.0905731	0.0957455	0.166052	0.162265	0.192781	0.243881	0.41974	0.388913	0.350743	0.35687	0.478184	0.489585	0.497124	0.411006	0.395583	0.436996	0.237047	0.305067	0.338608	0.392613	0.348747	0.327266	0.314813	0.243704	0.40184	0.0956758	0.451132	0.188004	0.498873	0.399088	0.490969	0.47598	0.44182	0.364003	0.285741	0.251716	0.336706	0.0354409	0.409198	0.407625	0.276505	0.438511	0.399275
204	PC(18:0_20:4)	0.0131234	-0.0683967	0.0136082	0.0501327	0.0941079	0.0450299	0.0446927	0.119071	0.137644	0.166593	0.184034	0.255649	0.242029	0.288594	0.208165	0.296999	0.278582	0.245143	0.190316	0.209996	0.245824	0.13739	0.203217	0.211241	0.177958	0.1517	0.162898	0.189028	0.110232	0.278215	0.0886355	0.304416	0.124505	0.304897	0.256033	0.27337	0.250075	0.268033	0.266533	0.194776	0.172359	0.322019	0.0650891	0.340916	0.320778	0.236056	0.286603	0.266906
205	PC(18:0_22:4)	0.0168503	-0.00152278	0.125486	0.0757057	0.118186	0.0743833	0.0992639	0.1278	0.117511	0.14168	0.168749	0.321687	0.311832	0.285674	0.223501	0.321725	0.315155	0.338841	0.258935	0.276854	0.31147	0.0994929	0.218099	0.213076	0.243603	0.198107	0.202277	0.181494	0.15427	0.317704	0.0682785	0.351638	0.0829314	0.372041	0.245889	0.36701	0.319878	0.336424	0.270951	0.181204	0.143016	0.220231	0.009245	0.307891	0.280264	0.160447	0.316725	0.262985
206	PC(18:0_22:5) (n3)/PC(20:1_20:4)	0.0130758	-0.0679352	0.0689955	0.061619	0.142236	0.0551205	0.0680308	0.0963166	0.113453	0.132372	0.146379	0.2608	0.262966	0.285902	0.264154	0.367609	0.360392	0.368605	0.335928	0.324357	0.394246	0.219588	0.249858	0.259862	0.305958	0.308135	0.296252	0.320134	0.178444	0.337274	0.141113	0.355139	0.147101	0.366175	0.268339	0.347852	0.375857	0.332582	0.339515	0.236773	0.173295	0.276315	0.0219468	0.344647	0.329133	0.20862	0.350176	0.353476
207	PC(18:0_22:5) (n6)	0.0140626	-0.00494216	0.128098	0.0582767	0.11981	0.0756089	0.112278	0.0994727	0.132674	0.172176	0.212991	0.294085	0.270077	0.311109	0.215213	0.321358	0.312679	0.292343	0.223269	0.218352	0.302653	0.105377	0.221397	0.208824	0.176827	0.159405	0.129102	0.158614	0.171583	0.289198	0.0784868	0.339377	0.0949066	0.334653	0.236773	0.275483	0.26154	0.242976	0.253303	0.148556	0.162542	0.218218	0.0272915	0.29661	0.259791	0.154396	0.229786	0.215935
208	PC(18:0_22:6)	0.0143669	-0.0522864	0.0325904	0.0475787	0.089567	0.0511731	0.0436757	0.0802895	0.120663	0.151221	0.169705	0.172193	0.150839	0.306352	0.182999	0.289761	0.254065	0.189249	0.15013	0.128473	0.265108	0.134971	0.170699	0.160847	0.0942889	0.093777	0.059299	0.188936	0.114738	0.226486	0.100706	0.257388	0.114344	0.232057	0.185242	0.137217	0.155094	0.117088	0.271054	0.12545	0.157922	0.237607	0.043449	0.275044	0.236878	0.171083	0.164656	0.165011
209	PC(18:1_18:1)	0.00976017	-0.0149368	-0.0148671	0.00458902	0.0132661	0.0669582	0.0546915	0.000139747	0.137907	0.0444558	0.115407	0.15279	0.186354	0.250873	0.146069	0.0869469	0.199778	0.217234	0.206042	0.24417	0.277774	0.0836584	0.079284	0.148361	0.146526	0.163663	0.190005	0.247616	0.149945	0.337802	0.100245	0.13982	0.0665789	0.282487	0.214887	0.269825	0.281066	0.311303	0.390626	0.261493	0.159285	0.256323	0.0120335	0.135514	0.282117	0.139167	0.241824	0.238449
210	PC(18:1_18:2)	0.0107831	-0.0461327	-0.0906687	-0.000228841	-0.0113276	0.0293284	-0.00105536	0.00602234	0.105969	-0.0294593	0.0648565	0.159781	0.217374	0.134907	0.137731	-0.0103288	0.138538	0.220168	0.204286	0.276139	0.186163	0.142425	0.00449508	0.119607	0.186865	0.174081	0.261515	0.207801	0.142532	0.319551	0.081492	-0.0085382	0.0646688	0.182097	0.176564	0.275894	0.274788	0.362604	0.264817	0.297779	0.158214	0.297334	0.0507612	0.0607482	0.261294	0.172994	0.306531	0.284491
211	PC(18:1_20:3)	0.0251497	-0.0141023	0.0563639	0.0494624	0.119773	0.0866177	0.0666698	0.0797339	0.132169	0.103874	0.18027	0.259679	0.279567	0.317006	0.291848	0.308405	0.378868	0.37869	0.338612	0.344999	0.406066	0.185979	0.188551	0.260467	0.263012	0.271077	0.269162	0.321318	0.241494	0.371889	0.092061	0.280343	0.145384	0.395201	0.336124	0.352447	0.387219	0.377184	0.402439	0.302795	0.271255	0.359135	0.0328156	0.293038	0.370222	0.257657	0.349077	0.355378
212	PC(18:1_22:6) (a)	0.000988121	-0.0708948	-0.0735042	-0.0198786	-0.0647851	0.0350175	0.00214831	-0.0361784	0.0361528	-0.0100979	0.0238607	-0.0904225	-0.0479875	0.140851	0.041117	0.0042571	0.0575104	0.0115322	0.0236409	0.0335825	0.151413	0.0558125	-0.0171028	0.0290669	-0.0813336	-0.0317519	-0.0194267	0.145575	0.0857279	0.133953	0.101295	-0.0314476	0.0381196	0.0527783	0.0483955	-0.0744102	-0.00701459	0.00404819	0.219265	0.0819741	0.120545	0.194801	0.0414559	0.0580531	0.149054	0.11673	0.0401242	0.0771073
213	PC(18:1_22:6) (b)	0.0204195	-0.0695134	-0.0121517	0.0259169	0.0673683	0.0202081	0.0119989	0.0558867	0.0451052	0.0186012	0.0437073	0.00511612	-0.0279122	0.0979417	0.155994	0.173867	0.180149	0.106194	0.162389	0.0572771	0.191334	0.241519	0.148111	0.208322	0.150195	0.207202	0.127521	0.273744	0.157244	0.154277	0.117397	0.111421	0.218713	0.111433	0.234747	0.0341335	0.144331	0.00411879	0.16955	0.131697	0.150197	0.211182	0.0514873	0.166065	0.187754	0.234972	0.121858	0.198962
214	PC(18:2_18:2)	0.0124025	-0.0260414	-0.0781166	0.0154934	0.0736392	0.0234017	0.0154459	0.0417743	0.088306	-0.0633265	0.017863	0.174311	0.229091	0.0337834	0.170157	0.00398601	0.17401	0.296073	0.323082	0.391572	0.201028	0.176915	0.00472211	0.137998	0.28169	0.291028	0.368112	0.218034	0.182172	0.246646	0.0741807	-0.0707895	0.0400907	0.120998	0.153846	0.304437	0.346187	0.398883	0.159068	0.333289	0.181037	0.23427	0.0399837	0.0162356	0.213365	0.152338	0.335565	0.352242
215	PC(18:2_20:5)	0.0188202	-0.023697	-0.0360401	0.0256466	0.167037	0.0468522	0.0254597	0.061764	0.10478	0.0159131	0.0852598	0.192515	0.249176	0.224128	0.270535	0.194284	0.287536	0.341991	0.403197	0.428798	0.371207	0.183973	0.0891832	0.163058	0.276529	0.337939	0.356328	0.315765	0.195836	0.219112	0.089931	0.0640957	0.0557886	0.184546	0.191169	0.272846	0.389653	0.363974	0.287568	0.343403	0.228584	0.243296	0.0186232	0.128881	0.223926	0.160376	0.281485	0.366761
216	PC(20:0_20:4)	0.00357144	-0.0375065	0.00801223	0.0307733	-0.00348953	0.0292784	0.0443682	0.0834978	0.0536428	0.00564864	0.0443485	0.140557	0.173919	0.11922	0.105623	0.0502287	0.117114	0.160408	0.0949042	0.153842	0.107274	0.0588037	0.0415492	0.0889596	0.0974376	0.0521378	0.118626	0.0738118	0.0983203	0.207002	0.0567787	0.0459069	0.0271068	0.157996	0.123584	0.175093	0.124697	0.218443	0.125808	0.145012	0.111488	0.183114	0.036252	0.103159	0.18578	0.129721	0.209962	0.150252
217	PC(28:0)	0.0217369	-0.0150121	0.0267432	0.0419185	0.25693	0.0628202	0.0479735	0.0648417	0.091827	0.025353	0.0480796	0.196945	0.244123	0.129278	0.296712	0.216227	0.307859	0.354027	0.43209	0.434148	0.336011	0.152363	0.092281	0.146835	0.2608	0.331236	0.309089	0.209611	0.325763	0.169433	0.0179562	0.0560546	-0.00235332	0.130631	0.163405	0.222184	0.34526	0.280725	0.126594	0.312172	0.268587	0.145093	-0.0248194	0.0533388	0.101241	0.102126	0.170862	0.272834
218	PC(31:0) (a)	0.0364136	-0.0172833	0.0288899	0.0463879	0.269377	0.0482785	0.0436355	0.0599869	0.0883662	0.0851906	0.0810523	0.220002	0.221662	0.13688	0.349328	0.351719	0.359909	0.355238	0.488466	0.383424	0.360597	0.297429	0.260618	0.290178	0.396819	0.51537	0.411625	0.348458	0.307111	0.19358	0.09884	0.212527	0.178175	0.195136	0.279829	0.254563	0.451082	0.247842	0.153943	0.341351	0.22856	0.134918	0.0104994	0.17452	0.138708	0.149012	0.169199	0.323765
219	PC(31:0) (b)	0.0371639	-0.0568717	-0.0332893	0.0293577	0.214824	0.0136841	-0.00383927	0.0231142	0.0950263	0.0841999	0.0843732	0.127122	0.119096	0.137431	0.357399	0.335708	0.320999	0.246674	0.419514	0.261708	0.319089	0.396867	0.290654	0.320769	0.346482	0.49146	0.349636	0.399283	0.326424	0.255144	0.133921	0.212208	0.264436	0.17144	0.325933	0.141962	0.384786	0.121512	0.178676	0.352782	0.254693	0.216827	0.0571242	0.203436	0.15733	0.209722	0.106208	0.296315
220	PC(32:1)	0.0284908	-0.028885	0.0509562	0.03812	0.165195	0.0845558	0.0535096	0.0428081	0.122498	0.139242	0.142524	0.248196	0.277832	0.344386	0.266182	0.324568	0.317615	0.305434	0.316785	0.323316	0.385904	0.0657375	0.158938	0.136563	0.160008	0.216767	0.181925	0.20537	0.203298	0.254303	0.0270088	0.277727	0.00827899	0.289526	0.195384	0.255191	0.32881	0.287507	0.315573	0.252186	0.216785	0.208008	-0.0329763	0.220476	0.184082	0.111023	0.16577	0.218763
221	PC(32:2)	0.0259903	-0.0264689	-0.0194474	0.0431549	0.222411	0.0739709	0.0308027	0.0764964	0.0976803	0.0363661	0.0843504	0.276606	0.322333	0.231064	0.328554	0.276701	0.388006	0.4615	0.482993	0.507213	0.41944	0.172242	0.112285	0.201462	0.331461	0.370146	0.379263	0.29875	0.316524	0.239988	0.0210349	0.110861	0.0428675	0.246093	0.264594	0.347572	0.43294	0.413659	0.261305	0.356174	0.319136	0.261379	-0.00167358	0.142683	0.24582	0.209015	0.33192	0.387015
222	PC(33:0) (a)	0.0366717	-0.0280498	0.0219721	0.0396927	0.236407	0.0625189	0.0562272	0.0693927	0.127006	0.145951	0.155783	0.237556	0.237339	0.245894	0.385133	0.420637	0.398258	0.352581	0.480674	0.362996	0.423511	0.369386	0.354683	0.374099	0.4267	0.544308	0.43325	0.460689	0.300147	0.331376	0.141805	0.352814	0.296644	0.317486	0.39026	0.309293	0.509215	0.292597	0.319427	0.392848	0.244812	0.257065	0.047594	0.309256	0.259479	0.230712	0.23181	0.390119
223	PC(33:0) (b)	0.0211905	-0.0744387	-0.00884209	0.0430217	0.175111	0.0355173	0.0484273	0.0555567	0.120837	0.127081	0.150672	0.191227	0.185248	0.20842	0.358512	0.363741	0.346169	0.279221	0.410247	0.273276	0.354384	0.452142	0.35192	0.386823	0.403341	0.519661	0.407697	0.472043	0.291453	0.379452	0.189131	0.323571	0.364159	0.292875	0.408993	0.257115	0.461212	0.231972	0.30527	0.394888	0.218592	0.293117	0.0873029	0.307458	0.27672	0.27999	0.218622	0.370521
224	PC(33:1)	0.0334945	-0.0177926	0.0200765	0.0254432	0.213055	0.056133	0.0447727	0.0473857	0.105533	0.130648	0.137983	0.213849	0.215032	0.263638	0.374504	0.424768	0.42026	0.374306	0.472876	0.362226	0.462622	0.322745	0.3343	0.353857	0.395893	0.510958	0.399124	0.45863	0.308661	0.344312	0.130297	0.359144	0.25071	0.362602	0.386026	0.312918	0.498206	0.295813	0.360385	0.364692	0.271547	0.27631	0.0331679	0.324634	0.29898	0.244588	0.258967	0.395588
225	PC(33:2)	0.0331037	-0.0384366	-0.0859021	0.0207989	0.17619	0.00515487	-0.0338811	0.0383634	0.0782005	0.0427293	0.0763202	0.202481	0.201952	0.0987418	0.353708	0.292789	0.353721	0.354575	0.461261	0.35428	0.309883	0.417613	0.254049	0.361028	0.463331	0.544052	0.479581	0.437595	0.303587	0.287603	0.117721	0.158795	0.29994	0.220366	0.382407	0.296055	0.467776	0.297282	0.196118	0.383247	0.274361	0.305344	0.0897064	0.212947	0.275599	0.301622	0.31253	0.431443
226	PC(34:5)	0.0218481	-0.0451457	0.000867326	0.0468429	0.231246	0.0583412	0.0335547	0.0739569	0.0816497	0.0488291	0.0863557	0.214644	0.25523	0.274886	0.306868	0.295847	0.375229	0.400555	0.446946	0.450889	0.435817	0.139179	0.112272	0.172079	0.256366	0.328918	0.305165	0.297697	0.263989	0.152534	0.037952	0.111818	0.0227084	0.210029	0.206641	0.243249	0.367301	0.303277	0.270605	0.292228	0.285461	0.195303	-0.0148592	0.141572	0.201099	0.166459	0.233283	0.325884
227	PC(35:5)	0.0275866	-0.0524161	-0.0417819	0.0324092	0.223306	0.0222716	-0.00784797	0.0500067	0.0793404	0.0749432	0.100594	0.167922	0.182399	0.252522	0.362376	0.370919	0.390943	0.348813	0.463957	0.368331	0.429616	0.307682	0.236985	0.293566	0.343043	0.460339	0.372871	0.432401	0.262091	0.204737	0.104974	0.193444	0.201313	0.224499	0.302743	0.205885	0.41341	0.228966	0.287421	0.328434	0.277545	0.248515	0.0368454	0.235902	0.237378	0.23888	0.217805	0.372234
228	PC(36:6) (a)	0.0206354	-0.0330997	-0.0129975	0.0209364	0.194404	0.0604088	0.0192996	0.0539335	0.0927579	0.082971	0.116082	0.167893	0.210732	0.334879	0.309364	0.313787	0.351099	0.325426	0.381158	0.367157	0.447177	0.165192	0.147768	0.181819	0.206926	0.296461	0.265892	0.340992	0.223372	0.208805	0.0711333	0.173032	0.0692534	0.238198	0.230819	0.197823	0.341508	0.263592	0.352865	0.300176	0.272268	0.26819	0.00306744	0.21012	0.237124	0.187496	0.204269	0.309448
229	PC(38:2)	0.0339968	-0.0408574	0.0769409	0.0845237	0.142615	0.109219	0.104391	0.131321	0.153371	0.138237	0.216745	0.341043	0.351117	0.374504	0.324516	0.315892	0.401203	0.414277	0.355034	0.369407	0.419512	0.22214	0.21027	0.267796	0.294951	0.27621	0.275161	0.324293	0.273005	0.452356	0.112671	0.306827	0.146488	0.440595	0.362998	0.414397	0.419414	0.421145	0.437903	0.340573	0.287085	0.384626	0.0340647	0.299162	0.388501	0.259827	0.384487	0.364901
230	PC(38:4) (b)	0.030175	-0.0447356	0.107863	0.0893467	0.179488	0.105649	0.108208	0.119236	0.119428	0.136663	0.173155	0.321291	0.322761	0.315212	0.332258	0.401986	0.431231	0.443995	0.415947	0.394086	0.448158	0.220403	0.258942	0.298631	0.343589	0.359841	0.32824	0.333048	0.271051	0.360645	0.102186	0.356541	0.155532	0.420258	0.344213	0.401396	0.452267	0.392521	0.356305	0.28138	0.253768	0.302371	0.0181699	0.329259	0.345671	0.240445	0.360176	0.382629
231	PC(38:5) (a)	0.014259	-0.0602505	-0.00240652	0.019149	0.0993997	0.0580787	0.0426641	0.0582901	0.119568	0.0950904	0.12798	0.163973	0.19694	0.272744	0.256894	0.300737	0.313294	0.294212	0.309427	0.30383	0.375715	0.206695	0.211397	0.243742	0.241297	0.286312	0.28067	0.345621	0.184483	0.325436	0.132927	0.278385	0.156769	0.308007	0.273084	0.269792	0.344865	0.308459	0.366793	0.286804	0.215456	0.33995	0.0472175	0.321831	0.342943	0.24172	0.312176	0.366384
232	PC(38:5) (b)	0.0185081	-0.0592865	0.031065	0.049051	0.172228	0.068718	0.0600749	0.0917659	0.123541	0.133782	0.166076	0.235604	0.249242	0.357779	0.307652	0.365338	0.373046	0.338453	0.352983	0.329024	0.426183	0.206815	0.216546	0.23899	0.238186	0.294116	0.255315	0.333755	0.212556	0.294682	0.118107	0.277891	0.136092	0.314842	0.277087	0.258821	0.358648	0.282408	0.36545	0.270704	0.244391	0.303204	0.0240515	0.304609	0.298997	0.226782	0.26447	0.334867
233	PC(38:6) (a)	0.018519	-0.034537	-0.0480018	0.0237976	0.153581	0.0569862	0.0322223	0.0750112	0.138605	0.0497656	0.119067	0.232775	0.295317	0.260926	0.293792	0.231974	0.322193	0.37181	0.406645	0.453519	0.390585	0.196155	0.130106	0.210595	0.29667	0.34054	0.380713	0.3359	0.214486	0.303853	0.10104	0.129202	0.0889544	0.251064	0.250347	0.332461	0.426809	0.433772	0.334852	0.391734	0.266682	0.34914	0.050721	0.218706	0.311199	0.231111	0.361077	0.427017
234	PC(38:7) (c)	0.0170516	-0.0426761	-0.0601929	0.00303464	0.0928653	0.0532773	0.014942	0.0382789	0.10739	0.11134	0.157372	0.155419	0.174527	0.309129	0.261822	0.311	0.303632	0.246559	0.271247	0.241715	0.355332	0.217994	0.198389	0.224383	0.197039	0.246903	0.224061	0.33835	0.208618	0.28062	0.107722	0.242596	0.184225	0.269142	0.262024	0.197264	0.297752	0.235485	0.358157	0.269315	0.253162	0.333169	0.0519681	0.295578	0.294211	0.241188	0.236538	0.304042
235	PC(40:10)	0.0185792	-0.044744	-0.0607422	0.0558248	0.0751629	0.0216611	0.0126309	0.069547	0.0971434	-0.0632969	0.01956	0.193268	0.249167	0.0559349	0.205086	0.0640427	0.209045	0.311644	0.330881	0.380279	0.222063	0.17804	0.0374672	0.167597	0.308463	0.306029	0.373153	0.24842	0.160799	0.266836	0.0338156	-0.000762807	0.0745281	0.17083	0.186663	0.326953	0.366584	0.413472	0.194954	0.329152	0.174221	0.255455	0.0497209	0.0964919	0.255477	0.175557	0.36274	0.37541
236	PC(40:7) (a)	0.0272978	-0.0483589	0.00957792	0.0433247	0.150693	0.0751597	0.0604415	0.0766951	0.126558	0.081518	0.147036	0.281345	0.335252	0.267735	0.322951	0.306926	0.372497	0.422064	0.426696	0.465727	0.418386	0.210873	0.180113	0.240784	0.322105	0.356096	0.392739	0.327071	0.251267	0.346811	0.118596	0.224924	0.117779	0.332735	0.285584	0.379957	0.460654	0.465004	0.338019	0.373068	0.26516	0.345827	0.0455912	0.269917	0.335495	0.237177	0.375478	0.42693
237	PC(40:8)	0.00468867	-0.0348097	-0.0797783	0.00297384	0.0897599	0.0514387	0.0361959	0.0410386	0.109994	0.0161999	0.0871924	0.142659	0.201369	0.189459	0.213341	0.135838	0.2278	0.281091	0.323061	0.373538	0.311183	0.160799	0.0709117	0.143606	0.207329	0.258151	0.302986	0.277698	0.179591	0.261022	0.111216	0.0517383	0.061662	0.174127	0.177545	0.238545	0.326602	0.346575	0.282014	0.32811	0.219715	0.2985	0.052755	0.145983	0.253824	0.190846	0.287398	0.353845
238	PC(44:12)	0.00547534	-0.0163638	-0.0521003	-0.0153472	0.00096605	0.0108993	-0.0012557	-0.0236674	0.0479228	-0.0161534	0.028032	-0.017952	0.015202	0.105291	0.0403884	-0.0101693	0.0223444	0.0153012	0.0576593	0.0624946	0.0975017	0.0271487	-0.0223691	-0.0159666	-0.0294341	0.0108226	0.018175	0.0800609	0.0379454	0.0545805	0.0532238	-0.0580264	0.0114167	-0.0197192	-0.00326286	-0.0411043	0.0255944	0.0212394	0.111392	0.0771742	0.0681566	0.0816689	0.0259067	-0.0064751	0.0341546	0.0341677	0.00349215	0.0541092
239	PC(O-16:0/16:0)	0.016743	-0.00858184	-0.0357426	-0.003953	0.0563142	0.0429339	0.0702725	0.0744231	0.11835	0.0780407	0.130851	0.12497	0.143187	0.159369	0.164804	0.0502479	0.0266535	-0.0276335	0.0384512	0.0185266	0.0504626	0.208244	0.0875542	0.0777676	0.0546455	0.0801044	0.0725978	0.109283	0.176086	0.343995	0.0929609	0.114188	0.121233	0.10043	0.145301	0.092185	0.150714	0.122039	0.166206	0.264804	0.120387	0.243926	0.0413466	0.0880708	0.0645201	0.0556805	0.0190943	0.0795482
240	PC(O-16:0/20:3)	0.0301047	-0.0773177	0.00673384	0.0639685	0.0565296	0.0451367	0.0862925	0.0713822	0.0529734	0.0998704	0.12029	0.167366	0.1764	0.0992753	0.133258	0.0921995	0.0716245	0.0695452	0.10834	0.0905585	0.0741948	0.181796	0.109748	0.109963	0.131634	0.151019	0.150595	0.0958376	0.124209	0.212512	0.116153	0.110119	0.123378	0.10769	0.101779	0.142499	0.186591	0.160412	0.0873542	0.16864	0.0736199	0.121558	0.0436803	0.0743772	0.036935	0.0278992	0.0470771	0.0852855
241	PC(O-16:0/20:4)	0.00960101	-0.00582309	-0.00601772	0.0321324	0.0643957	0.0310688	0.0710235	0.0935243	0.136549	0.138729	0.176392	0.210809	0.209455	0.205514	0.140109	0.109051	0.0875902	0.0811098	0.0752286	0.100583	0.113935	0.137344	0.120666	0.110497	0.113672	0.0930268	0.116929	0.106667	0.0781559	0.288202	0.108277	0.17945	0.110804	0.159184	0.149097	0.203942	0.183333	0.213544	0.189905	0.206997	0.0822951	0.232369	0.0733326	0.17747	0.138507	0.0736913	0.132342	0.134471
242	PC(O-16:0/22:6)	0.0104554	-0.016661	-0.00811196	0.0247288	0.0769333	0.0465201	0.0530995	0.0592167	0.133862	0.127379	0.175336	0.158506	0.153457	0.264471	0.150589	0.143453	0.108197	0.0544332	0.0875809	0.0614282	0.155931	0.142983	0.112383	0.0925904	0.0539291	0.0838114	0.0516536	0.142027	0.0854626	0.220635	0.111337	0.141175	0.116109	0.104395	0.1331	0.0805832	0.1323	0.0869126	0.209442	0.158999	0.10314	0.195246	0.0615936	0.144776	0.0967546	0.0793646	0.041746	0.093387
243	PC(O-18:0/18:1)	0.0264865	-0.0608906	-0.055711	0.00481792	0.105366	0.0386928	0.069027	0.0576724	0.0244886	0.0663991	0.103239	0.0984407	0.124001	0.0541236	0.209945	0.107012	0.110132	0.0824427	0.170338	0.122923	0.107535	0.304788	0.167132	0.185368	0.211871	0.261582	0.253734	0.219206	0.193227	0.287314	0.134032	0.10572	0.189504	0.133068	0.168727	0.144829	0.24979	0.174706	0.122929	0.260368	0.117374	0.21369	0.0689083	0.116448	0.110496	0.106327	0.102604	0.193382
244	PC(O-18:0/18:2)	0.0245659	-0.0655757	-0.0785196	0.00702743	0.0018156	0.0296779	0.0512917	0.0535974	-0.0134255	-0.00580397	0.0144239	0.0575853	0.0904113	-0.0703138	0.0707091	-0.064265	-0.0266291	0.0191397	0.083997	0.0883887	-0.0364172	0.212363	0.0390625	0.0836703	0.157169	0.169448	0.212059	0.106166	0.105111	0.187893	0.128951	-0.0528789	0.117979	0.0196736	0.0767571	0.119963	0.163221	0.169681	0.0156238	0.17961	0.0608326	0.148946	0.0538087	-0.00312528	0.0508553	0.0531635	0.111408	0.147732
245	PC(O-18:0/20:4)	0.0146009	-0.00529096	-0.0104751	0.0133898	0.104459	0.0174121	0.0748372	0.0852197	0.10179	0.108788	0.13408	0.185391	0.167354	0.0708428	0.171899	0.116612	0.102899	0.101428	0.137201	0.116072	0.0795173	0.236616	0.178036	0.195979	0.237996	0.227133	0.232266	0.159323	0.125409	0.284255	0.128636	0.179103	0.17565	0.153213	0.179187	0.230326	0.242299	0.210909	0.10545	0.204291	0.0641109	0.18694	0.0762197	0.155759	0.121289	0.0767011	0.148386	0.177425
246	PC(O-18:0/22:6)	0.0175078	-0.0295259	-0.0365151	0.0172828	0.0767887	0.0354467	0.0504809	0.0587396	0.110169	0.0948692	0.147302	0.11743	0.0986828	0.155266	0.1605	0.11964	0.0902573	0.0334448	0.106839	0.0432837	0.102681	0.238539	0.144645	0.149616	0.127868	0.162163	0.121103	0.182331	0.13065	0.25393	0.141855	0.128976	0.181341	0.0934571	0.167346	0.0877149	0.167429	0.0803721	0.156366	0.179068	0.12069	0.216158	0.0789199	0.144108	0.103395	0.107549	0.0664475	0.136902
247	PC(O-18:1/18:1)	-0.00312716	0.0482031	-0.0684562	-0.0139327	0.0217003	0.0281926	0.0310497	0.0732212	0.107361	-0.0485651	0.0237719	-0.0160498	-0.000562779	0.032533	0.100174	-0.0502762	0.0241368	-0.0171114	0.0535203	0.0368851	0.0406995	0.16852	0.0342502	0.0954131	0.0792306	0.10667	0.105477	0.170952	0.164223	0.251949	0.0765709	0.00525112	0.117506	0.0653225	0.181711	0.0850367	0.132094	0.106265	0.180768	0.235428	0.154372	0.271815	0.0790311	0.0861733	0.181898	0.136138	0.120203	0.166733
248	PC(O-18:1/18:2)	0.00422939	-0.0233404	-0.0994406	0.00733775	-0.0613654	0.0100082	0.0171663	0.0537539	0.0334889	-0.0606249	-0.00570643	0.0149299	0.0405519	-0.0463985	-0.00167342	-0.156761	-0.0792842	-0.039737	-0.0109074	0.0235281	-0.0755487	0.105225	-0.0585349	0.00372389	0.0382583	0.0247745	0.0810802	0.0429463	0.0769172	0.16855	0.0732825	-0.113017	0.0442531	-0.0171564	0.0629997	0.0775363	0.0628896	0.124274	0.0515064	0.150514	0.08585	0.184176	0.0622145	-0.0223548	0.0865254	0.0785425	0.110299	0.103038
249	PC(O-32:1)	0.0200605	-0.029119	-0.0586433	-0.0228858	0.0598924	0.0438956	0.0598531	0.0461531	0.0562175	0.0524479	0.0931097	0.0273543	0.0590786	0.143842	0.136228	0.0543066	0.0171603	-0.0657432	0.0380143	0.00233828	0.0714027	0.160068	0.0702266	0.0338996	-0.0212795	0.0586916	0.0226527	0.104152	0.187564	0.223645	0.0812231	0.0634241	0.0785918	0.0344992	0.105326	-0.0241198	0.0927607	0.0253785	0.13655	0.211235	0.177855	0.223804	0.0440948	0.097198	0.0291689	0.0569273	-0.0585993	0.0480714
250	PC(O-32:2)	0.0371788	-0.0454985	-0.039964	0.0458904	0.0590191	0.0355083	0.0288189	0.0400836	0.0436484	0.0106294	0.0394073	0.0691279	0.110742	0.0629093	0.120036	0.0314191	0.0656554	0.0863179	0.132909	0.146066	0.100291	0.0921656	0.0288159	0.0266916	0.0952305	0.117593	0.129506	0.107458	0.0626631	0.0965993	0.0613077	-0.0144588	0.0562868	0.0219584	0.0449833	0.0811134	0.124922	0.131737	0.0941645	0.154469	0.104387	0.0940731	0.0269013	0.0363218	0.0431616	0.046381	0.0639771	0.101279
251	PC(O-34:1)	0.0181312	-0.025558	-0.0750314	-0.015106	0.00611415	0.0372819	0.045733	0.0556817	0.079753	0.0311291	0.0833677	0.0290743	0.0536351	0.104853	0.120058	-0.0300996	0.00552731	-0.0492503	0.0151794	-0.00147491	0.0410175	0.196379	0.0524649	0.0784878	0.0273957	0.0529204	0.0565673	0.135327	0.181265	0.347131	0.118498	0.0499895	0.123077	0.104253	0.164232	0.0674377	0.119419	0.106586	0.200861	0.259061	0.155867	0.31282	0.0730599	0.0838437	0.135707	0.116874	0.0667554	0.113687
252	PC(O-34:2)	0.0173308	-0.0286833	-0.0741506	0.0165504	-0.00822335	0.0177836	0.0304949	0.0481338	0.0351745	-0.018265	0.0113105	0.0622291	0.0995313	-0.0435291	0.0473434	-0.0896082	-0.040908	0.00861078	0.0546998	0.0862982	-0.0407626	0.136524	-0.011473	0.0274223	0.0957759	0.0998581	0.148939	0.0514583	0.069281	0.141924	0.0804833	-0.0849996	0.0575394	-0.0299431	0.0399105	0.0957434	0.11032	0.152324	0.00769349	0.163207	0.0630845	0.136004	0.0502527	-0.0201836	0.0397674	0.0297335	0.087866	0.106799
253	PC(O-34:4)	0.00275048	0.0171374	0.0097464	0.00843862	0.0982229	0.037064	0.0472779	0.0571146	0.118522	0.0694108	0.118583	0.14874	0.163331	0.1843	0.133684	0.100437	0.116428	0.122895	0.132768	0.163324	0.157868	0.0613079	0.0609279	0.062484	0.0911109	0.0968716	0.113184	0.101579	0.047016	0.113279	0.0613776	0.0586922	0.040444	0.0700236	0.0861564	0.129482	0.145669	0.16152	0.152261	0.147107	0.0932704	0.116783	0.0445819	0.0856239	0.091545	0.0434389	0.0906527	0.114355
254	PC(O-35:4)	0.00418982	0.00908427	0.0219876	0.0263507	0.06047	0.0184821	0.0526015	0.0643939	0.0526904	0.0804125	0.0951978	0.0974633	0.09734	0.0992531	0.0707295	0.0803016	0.0576109	0.0602066	0.0661203	0.0742222	0.0880232	0.0838151	0.102708	0.079406	0.102896	0.104885	0.103109	0.091753	0.00296549	0.0797117	0.0873318	0.0878642	0.0821013	0.0563146	0.0692698	0.0986905	0.101055	0.0971364	0.0888085	0.0821569	0.0194844	0.0656621	0.0525096	0.0966691	0.0513151	0.0149675	0.0497732	0.0720593
255	PC(O-36:0)	0.0297863	-0.0525242	-0.00919919	0.0255891	0.116771	0.051912	0.0921901	0.0811032	0.103289	0.0825605	0.162645	0.27063	0.284996	0.10854	0.250864	0.118796	0.163754	0.190038	0.213407	0.233002	0.114491	0.296962	0.148183	0.199719	0.303233	0.274519	0.331389	0.189913	0.189475	0.353038	0.12642	0.135298	0.157912	0.197146	0.205209	0.321578	0.321948	0.352398	0.153143	0.31127	0.104607	0.225706	0.0349826	0.102647	0.143031	0.0846833	0.209011	0.220129
256	PC(O-36:5)	0.0107345	-0.0457973	0.00462632	0.0231577	0.0742841	0.0261206	0.0479392	0.0336657	0.0481399	0.0672102	0.0920063	0.0728433	0.0913176	0.154138	0.0914339	0.0793881	0.0559684	0.0388145	0.082381	0.0780646	0.12575	0.0884072	0.0560004	0.0326226	0.0361475	0.075805	0.0663266	0.0965103	0.0209548	0.0694278	0.102784	0.035249	0.0532232	0.0164098	0.0170856	0.0217254	0.0847336	0.0547944	0.118665	0.0898828	0.0343754	0.0421071	0.0251855	0.0384253	-0.0030977	-0.0122955	-0.0226568	0.0391727
257	PC(O-38:5)	0.00141566	-0.0643689	-0.0573711	0.0264782	-0.0293575	-0.00164577	0.0517221	0.0862176	0.0938902	0.0575951	0.0877527	0.0558043	0.0399946	0.0985907	0.0133527	-0.0663661	-0.0598014	-0.0780595	-0.0810227	-0.0597705	-0.0282525	0.114225	0.0255675	0.0418471	-0.00899345	-0.0415797	-0.00464172	0.0472068	0.0409963	0.237992	0.133531	0.0466243	0.0967878	0.0487965	0.0917832	0.0651141	0.0203483	0.0717113	0.136195	0.128453	0.0393483	0.210691	0.0898679	0.0782281	0.0963743	0.0807745	0.0598839	0.0436539
258	PC(O-40:5)	0.0133128	-0.0414134	-0.0545829	0.0126349	0.053398	0.013431	0.0692195	0.0908281	0.0684679	0.048835	0.0860283	0.064593	0.0471921	0.0727289	0.106139	0.0286017	0.0179856	-0.0194435	0.0442799	0.0109348	0.0411955	0.220029	0.109823	0.134043	0.120826	0.12853	0.128004	0.165708	0.142614	0.2697	0.141736	0.104077	0.169914	0.0957107	0.151318	0.107929	0.140038	0.0999897	0.150568	0.191557	0.0937552	0.209243	0.0664619	0.110857	0.0979506	0.0893867	0.0722981	0.118624
259	PC(O-40:7) (a)	0.0101437	-0.0240886	-0.0404686	0.0134997	-0.00301597	0.0235085	0.0310963	0.0413766	0.113325	0.0836613	0.135404	0.0614404	0.0493441	0.227198	0.0619955	0.0342019	0.03155	-0.0329575	-0.0223154	-0.0387067	0.0872253	0.0862127	0.0405745	0.0402098	-0.0502499	-0.0401745	-0.0624102	0.0974787	0.0636239	0.208997	0.101954	0.0769386	0.0864283	0.08316	0.109063	0.00442928	0.0248155	0.00788947	0.220668	0.113872	0.104883	0.207843	0.0628611	0.108366	0.1087	0.100691	0.0192878	0.0390426
260	PC(O-40:7) (b)	0.050044	-0.334126	-0.0114268	0.06672	-0.074536	0.0461391	0.0537457	0.00932445	0.0678748	0.047721	0.00145013	0.0255079	0.0646385	0.0671639	0.0271305	0.0252077	-0.0222105	-0.0839096	-0.0343194	-0.0128246	-0.0410381	0.086592	0.0166672	-0.00743883	-0.06388	-0.00591869	0.01175	-0.0102315	0.0309198	0.0826205	0.143322	0.021537	0.059013	-0.0572681	-0.0443954	-0.0440919	0.014039	0.0281063	0.028915	0.0484947	0.0700156	0.107354	0.0493194	0.0464794	0.012857	0.0498428	-0.0634689	-0.0144748
261	PC(P-15:0/20:4) (a)	0.0095286	-0.000139312	0.0254762	0.0116137	0.0993789	0.00461182	0.0424862	0.0478323	0.0531745	0.0597987	0.0743776	0.107224	0.113947	0.0519483	0.102781	0.112412	0.0962559	0.112127	0.143503	0.131436	0.102715	0.142918	0.123756	0.131009	0.177191	0.193107	0.186467	0.124129	0.0430292	0.0609419	0.0737029	0.0797223	0.0874436	0.046959	0.0702775	0.106125	0.152528	0.111813	0.0343597	0.0891394	0.0265173	0.0374874	0.0296107	0.0826455	0.0385254	0.0152498	0.0604135	0.102999
262	PC(P-15:0/20:4) (b)	0.00183024	-0.0174996	0.0087695	0.018535	0.062999	0.00875776	0.0434983	0.0539866	0.0439598	0.0461707	0.0538607	0.0588041	0.0635391	0.0197858	0.0705404	0.0599609	0.0363533	0.0348388	0.0813645	0.062284	0.0453072	0.158385	0.114543	0.118732	0.144364	0.165366	0.155794	0.118205	0.0308452	0.0616015	0.109029	0.0585521	0.109536	0.0121967	0.0607005	0.0617763	0.109805	0.0659859	0.0266464	0.0866971	0.0189505	0.0463992	0.0460608	0.0712162	0.0268942	0.00862794	0.0260072	0.0709015
263	PC(P-16:0/14:0)	0.0227104	-0.0562734	-0.058063	0.0039901	0.217179	0.0370907	0.0297982	0.0501068	0.0513144	0.0153138	0.0362798	0.0630116	0.106271	0.0551093	0.299157	0.177262	0.181234	0.134303	0.305806	0.243479	0.200513	0.297056	0.145889	0.155508	0.195481	0.322108	0.274668	0.238332	0.303645	0.17451	0.0931683	0.0243211	0.0971778	0.00406582	0.145436	0.0442294	0.249521	0.113708	0.0622332	0.322673	0.259695	0.207529	0.0297022	0.0773873	0.0530475	0.0888154	0.0260991	0.199315
264	PC(P-16:0/16:0)	0.0059939	-0.0232814	-0.0536604	-0.0150494	0.0504442	0.0498285	0.0549623	0.0556328	0.111119	0.063541	0.117857	0.116033	0.161613	0.157653	0.173277	0.047617	0.0237632	-0.0251885	0.0615289	0.0689548	0.0624481	0.189475	0.0749164	0.0618625	0.0466704	0.0901127	0.1108	0.115132	0.15924	0.287141	0.0959868	0.0731086	0.0857427	0.0577087	0.103563	0.0781175	0.158869	0.15705	0.160815	0.291772	0.143097	0.256056	0.0522731	0.0816674	0.0630605	0.0482501	0.0153136	0.0935535
265	PC(P-16:0/16:1)	0.00372691	-0.00658765	-0.0629602	-0.0177633	0.0795884	0.0731524	0.0452952	0.0570546	0.082057	0.0229434	0.0587538	0.00101288	0.0479512	0.145159	0.156682	0.0510096	0.0331587	-0.045445	0.0691965	0.0561966	0.101507	0.12746	0.047504	0.0236499	-0.0287384	0.0561851	0.0400142	0.118501	0.186461	0.199272	0.0709097	0.0314024	0.025666	0.0122865	0.0940106	-0.0269244	0.0984551	0.0527754	0.157237	0.240929	0.215807	0.273286	0.0385473	0.0912376	0.0672687	0.0757968	-0.0282966	0.0842924
266	PC(P-16:0/18:0)	0.0118121	-0.0900598	-0.0463157	0.00692298	0.049334	0.0587258	0.0703196	0.0684488	0.11996	0.0336414	0.104659	0.116357	0.149916	0.118033	0.179299	0.0622582	0.0580593	0.0099108	0.115318	0.0935628	0.0706835	0.273011	0.124986	0.162376	0.157843	0.201708	0.21743	0.204391	0.172646	0.325834	0.15815	0.107396	0.189006	0.0945436	0.174437	0.139379	0.233874	0.200741	0.18173	0.298197	0.121777	0.271002	0.0627414	0.116667	0.118915	0.114995	0.0903405	0.17706
267	PC(P-16:0/18:1)	-0.00566337	-0.00757243	-0.100188	-0.046975	0.0407024	0.064784	0.0412019	0.0345756	0.0628795	-0.0033592	0.0436021	-0.0149945	0.053579	0.0701	0.151434	-0.000433523	0.0132227	-0.0362004	0.0885052	0.085313	0.0661896	0.188777	0.0537113	0.0564086	0.0366732	0.12031	0.129435	0.154143	0.193958	0.240006	0.100595	-0.00311028	0.072736	0.0217017	0.104264	0.0164869	0.146557	0.118007	0.145475	0.28318	0.194456	0.293974	0.0658016	0.0860951	0.106759	0.0855347	0.0398479	0.156869
268	PC(P-16:0/18:2)	-0.00358963	0.0127187	-0.100919	-0.0243105	0.0252758	0.0445807	0.022556	0.0423569	0.0581518	-0.0475945	0.0100154	0.0503547	0.121345	-0.0260023	0.107692	-0.0437169	0.00238425	0.0391911	0.121725	0.163096	0.00914412	0.162908	0.0109524	0.0523721	0.131111	0.161873	0.22087	0.111535	0.129379	0.162987	0.0789558	-0.0795079	0.0516157	-0.024036	0.0671613	0.110817	0.180559	0.216122	0.0440701	0.248887	0.140766	0.219327	0.052485	0.0290337	0.0806163	0.0603042	0.127523	0.185843
269	PC(P-16:0/18:3)	0.0047939	-0.0448534	-0.0882746	-0.00353383	0.0149138	0.0328189	0.0165653	0.0255168	0.0183075	-0.0434797	-0.0154039	-0.0141979	0.0257009	-0.00975371	0.0690819	-0.020537	0.0179688	0.0103437	0.113243	0.0909303	0.0371374	0.168707	0.0302443	0.0885478	0.111178	0.177261	0.174372	0.154086	0.111154	0.0837125	0.101895	-0.0633017	0.0866147	-0.0205811	0.0614834	0.0298352	0.135366	0.0858134	0.0601343	0.14379	0.106718	0.122743	0.0343197	0.00843958	0.0597633	0.0499951	0.0435294	0.12521
270	PC(P-16:0/20:4)	-0.000219512	-0.0120538	-0.0219651	0.0188986	0.0659118	0.0529238	0.0680244	0.0892693	0.132639	0.113007	0.145988	0.182471	0.206498	0.199347	0.137262	0.107389	0.0931883	0.0861882	0.0961564	0.136854	0.123863	0.125463	0.113321	0.119788	0.116296	0.113808	0.150968	0.130963	0.0807158	0.248704	0.100003	0.15312	0.0977942	0.139679	0.144014	0.18904	0.197472	0.238097	0.197226	0.23632	0.111624	0.256441	0.0607	0.178911	0.157945	0.0955228	0.144063	0.163925
271	PC(P-16:0/20:5)	0.00195461	-0.0537754	-0.0145065	0.0350575	0.0955342	0.0496985	0.0488371	0.0487502	0.0920741	0.0763827	0.106263	0.122141	0.1565	0.206845	0.158509	0.157494	0.130429	0.10608	0.168202	0.16342	0.191444	0.151187	0.103331	0.109755	0.126249	0.181522	0.173415	0.191488	0.0763275	0.142682	0.106602	0.103196	0.0895862	0.07944	0.0904679	0.100333	0.197444	0.153346	0.187932	0.177218	0.0972106	0.13034	0.0223241	0.115837	0.0757986	0.0449796	0.0528042	0.132688
272	PC(P-16:0/22:6)	0.00469855	-0.0299899	-0.0454436	0.00984085	0.0508357	0.0500641	0.0421591	0.0508456	0.113834	0.092989	0.13714	0.112324	0.139993	0.230635	0.136602	0.107309	0.082529	0.0432982	0.0883317	0.0925396	0.144347	0.1302	0.0834187	0.0763893	0.0444073	0.0793577	0.0830726	0.147481	0.0813505	0.196216	0.1098	0.089969	0.095149	0.0754231	0.10254	0.0661041	0.133869	0.122704	0.208528	0.191747	0.12048	0.215849	0.0581125	0.132457	0.10207	0.0840118	0.0538586	0.112572
273	PC(P-17:0/20:4) (a)	0.0167043	-0.0282617	-0.0309123	0.0137915	0.11704	0.029608	0.0456089	0.0801236	0.0702703	0.0543002	0.0575044	0.0570628	0.0680947	0.0455373	0.160436	0.120473	0.0880541	0.0646932	0.158371	0.122228	0.117437	0.258361	0.177291	0.199505	0.215888	0.268485	0.256047	0.239077	0.12537	0.173828	0.136701	0.10941	0.183235	0.0591728	0.14924	0.10693	0.207604	0.129921	0.113279	0.216158	0.0959387	0.176516	0.0764242	0.139411	0.0957993	0.0903869	0.0815718	0.174619
274	PC(P-17:0/20:4) (b)	6.76608e-05	-0.0407807	-0.0324017	0.0112625	0.04253	0.014086	0.0445143	0.0643358	0.0622844	0.0704318	0.0813358	0.080319	0.0934603	0.0760381	0.091977	0.0736179	0.0349092	0.0251658	0.079547	0.0718568	0.0622345	0.176285	0.137047	0.136648	0.148981	0.172006	0.177833	0.157599	0.0449904	0.148094	0.125483	0.103748	0.144962	0.0588847	0.113564	0.105862	0.156345	0.129186	0.106962	0.153103	0.0458401	0.1463	0.0775872	0.130956	0.0819696	0.0733551	0.0737249	0.130331
275	PC(P-18:0/18:2)	0.00645285	-0.0234515	-0.107347	-0.0103793	0.000545364	0.0441073	0.0287913	0.0383657	0.0312533	-0.0471905	-0.00519047	0.0165549	0.0705398	-0.0612479	0.0805057	-0.0481484	-0.0185348	0.00656748	0.0990184	0.112314	-0.0179021	0.204269	0.0388344	0.0873174	0.155262	0.188105	0.233513	0.142951	0.105607	0.169129	0.0984611	-0.0547242	0.117336	-0.00981525	0.0857744	0.104485	0.178328	0.182928	0.0451673	0.213835	0.0962005	0.194767	0.0610181	0.0323822	0.081587	0.0746279	0.117906	0.181009
276	PC(P-18:0/20:4)	0.00477524	-0.0240765	-0.0186046	0.0160457	0.0423858	0.0398794	0.0579553	0.0888002	0.100034	0.0831379	0.116723	0.144489	0.155374	0.113055	0.113253	0.0865421	0.0550319	0.0580815	0.0846047	0.100851	0.0702263	0.165725	0.131589	0.143005	0.159758	0.152281	0.184313	0.144502	0.0574841	0.231621	0.117851	0.141382	0.148012	0.11987	0.151031	0.187557	0.201607	0.215504	0.150273	0.198032	0.0638181	0.222646	0.0756773	0.167096	0.140393	0.0959301	0.149775	0.174869
277	PC(P-18:0/22:5)	0.0139597	-0.0878832	-0.0500775	0.0208588	0.0713905	0.0369366	0.0591839	0.0764742	0.107999	0.0895524	0.120213	0.128273	0.149125	0.142913	0.182685	0.101105	0.0853352	0.0613144	0.131834	0.124567	0.121467	0.265598	0.145862	0.169641	0.169632	0.197718	0.222685	0.220981	0.138623	0.318706	0.188805	0.129963	0.194721	0.122479	0.172368	0.159493	0.23216	0.210011	0.207325	0.272521	0.122769	0.284984	0.0851364	0.157997	0.152462	0.1307	0.135826	0.201255
278	PC(P-18:0/22:6)	-0.00122049	-0.0390188	-0.0695314	0.00777526	0.0207671	0.0359853	0.0298055	0.0465513	0.0871141	0.0541014	0.091156	0.0526335	0.0682715	0.124189	0.112366	0.0628124	0.0462415	0.0114944	0.0818475	0.058358	0.0869574	0.193533	0.0969745	0.110045	0.0914879	0.133403	0.126224	0.18042	0.0863402	0.207978	0.128087	0.0660542	0.14833	0.0571577	0.131881	0.0635348	0.144199	0.100341	0.167667	0.180634	0.105095	0.224747	0.0774484	0.128068	0.117475	0.112275	0.0821947	0.15507
279	PC(P-18:1/18:1)	-0.0113027	0.0290471	-0.0560773	-0.0274817	0.0415042	0.0554124	0.0449548	0.0534585	0.0922921	-0.0174915	0.0372176	-0.0129556	0.0341845	0.0784244	0.115389	-0.0128985	0.0111448	-0.0394723	0.0580632	0.0498624	0.0609315	0.129337	0.0425012	0.0428813	0.0208699	0.0941841	0.0878392	0.142119	0.171407	0.222238	0.0955802	0.0190472	0.0676546	0.0435546	0.129862	0.0400872	0.13456	0.103334	0.178677	0.24729	0.171529	0.261027	0.0563904	0.0911824	0.129665	0.086278	0.0491469	0.13988
280	PC(P-20:0/20:4)	-0.00106972	-0.0510592	-0.0352606	0.0141136	0.0378798	0.0321196	0.064925	0.0663511	0.102769	0.0521232	0.099143	0.12313	0.147971	0.0967883	0.130583	0.0256728	0.0276432	0.0272638	0.0570154	0.0966058	0.0333244	0.162238	0.0728771	0.0943731	0.106388	0.0884625	0.153879	0.0979377	0.0958508	0.26213	0.122447	0.0724392	0.106555	0.0815099	0.103775	0.149302	0.15096	0.209525	0.129844	0.22151	0.0771799	0.224006	0.066016	0.0859428	0.0929479	0.0648752	0.101891	0.120937
281	PC(P-35:2)(a)	0.00963504	-0.0167855	-0.0812596	-0.0176298	0.060783	0.017984	0.0143952	0.0336802	0.0265301	-0.0325763	-0.0275058	0.00860873	0.049761	-0.0673953	0.111769	0.00459829	0.0229696	0.0473033	0.159047	0.143657	0.0415886	0.231641	0.0921596	0.132724	0.206353	0.271427	0.279027	0.198806	0.137047	0.125914	0.11515	-0.0293579	0.130763	-0.0129278	0.101005	0.0925568	0.200356	0.150805	0.0390881	0.21082	0.101231	0.148713	0.0514426	0.0384541	0.0596645	0.0634929	0.0905912	0.181735
282	PC(P-35:2)(b)	0.0055766	-0.0233154	-0.0939824	-0.00686652	0.00925324	0.0329834	0.0261249	0.0345718	0.0161663	-0.048261	-0.0240643	-0.0248104	0.0211384	-0.0819092	0.058968	-0.0381748	-0.0244668	-0.0149041	0.0884659	0.0801291	-0.0185316	0.195025	0.0491351	0.0919918	0.139739	0.191446	0.212532	0.137426	0.0883033	0.0870541	0.0970662	-0.0642869	0.107411	-0.0554315	0.050231	0.0432413	0.135359	0.1049	0.00411261	0.158256	0.0742133	0.12331	0.0631119	0.0168832	0.0372053	0.0464235	0.0537791	0.135534
283	PC(P-36:3)	0.0131639	-0.0303431	-0.0215065	0.0347606	0.0778622	0.062655	0.0797183	0.096754	0.112188	0.0557946	0.119797	0.184699	0.214915	0.124014	0.180113	0.111164	0.101411	0.104307	0.168985	0.170458	0.106382	0.218257	0.129089	0.151246	0.198784	0.224127	0.243396	0.172516	0.155915	0.255919	0.123942	0.116584	0.152048	0.115402	0.172746	0.206832	0.270019	0.256502	0.151417	0.259924	0.141345	0.231237	0.0682962	0.133824	0.126262	0.090426	0.135642	0.193964
284	PC(P-38:5) (a)	0.00381686	-0.0451396	-0.037707	0.0315456	0.0794852	0.0591792	0.0629125	0.128896	0.136326	0.10582	0.147488	0.167687	0.189253	0.236677	0.184114	0.13606	0.121216	0.0881467	0.123969	0.139922	0.163553	0.189198	0.127232	0.140929	0.122116	0.136468	0.161826	0.200067	0.134839	0.308947	0.122387	0.166551	0.141501	0.164698	0.211116	0.185624	0.230431	0.237788	0.267355	0.293931	0.180376	0.351639	0.0829935	0.223183	0.221262	0.177612	0.181351	0.224629
285	PC(P-38:5) (b)	-0.00279474	-0.048725	-0.0257192	0.0235232	0.0664866	0.0523048	0.0716657	0.0822389	0.099328	0.0748454	0.113947	0.111384	0.125549	0.149649	0.135164	0.102635	0.0763062	0.0542031	0.123516	0.115677	0.117944	0.180824	0.122185	0.13524	0.132806	0.173361	0.171929	0.178408	0.0915689	0.197762	0.14859	0.0993623	0.130721	0.0743391	0.137207	0.121231	0.196145	0.162648	0.167624	0.199301	0.108735	0.207931	0.0622556	0.134381	0.100653	0.0943419	0.0878574	0.162842
286	LPC(14:0) [sn1]	0.00611958	0.0299606	0.181121	0.0938596	0.28451	0.162747	0.206981	0.165691	0.0698557	0.0168627	0.0889122	0.210322	0.23183	0.178373	0.234202	0.238573	0.337678	0.406949	0.421516	0.425299	0.396759	0.106967	0.107513	0.164842	0.258227	0.309608	0.288349	0.224382	0.270979	0.112869	0.0226119	0.0888889	0.0121669	0.186217	0.188379	0.241693	0.334796	0.273533	0.170664	0.244946	0.204743	0.0552602	-0.0330812	0.074927	0.140922	0.113011	0.215828	0.28218
287	LPC(14:0) [sn2]	0.0105554	0.0300658	0.183124	0.0920925	0.28902	0.162412	0.205986	0.166095	0.0729966	0.016538	0.0873008	0.208946	0.23167	0.174223	0.232303	0.229896	0.333774	0.404871	0.421415	0.426662	0.392497	0.104291	0.103061	0.161115	0.259006	0.312033	0.288428	0.222733	0.271807	0.105297	0.0339394	0.0820755	0.0105155	0.178731	0.186462	0.23798	0.331585	0.270949	0.165301	0.244432	0.203893	0.0525669	-0.0350734	0.0684666	0.136237	0.112317	0.211254	0.280704
288	LPC(15-MHDA) [sn1] / LPC(17:0) [sn2]	0.00688676	0.0264683	0.141959	0.0511557	0.178413	0.11344	0.188515	0.142122	0.0244226	-0.0118206	0.0472293	0.0264807	0.0261599	-0.00839511	0.173837	0.172192	0.216084	0.234747	0.308663	0.225846	0.269745	0.32258	0.228358	0.296713	0.348487	0.420678	0.375092	0.384909	0.186421	0.182629	0.157275	0.141354	0.2913	0.171044	0.271641	0.183541	0.324457	0.176185	0.181561	0.244102	0.0897595	0.103113	0.0638211	0.163933	0.209145	0.184852	0.229633	0.331323
289	LPC(15-MHDA) [sn1] [104_sn1]	0.00195411	0.0225643	0.123275	0.0374122	0.190787	0.104347	0.164325	0.123457	0.0231279	-0.0124872	0.0385032	0.0223323	0.0231041	-0.006143	0.184068	0.179976	0.217984	0.225247	0.317473	0.232734	0.271861	0.31439	0.219754	0.289164	0.340895	0.426339	0.377742	0.38033	0.196602	0.164497	0.0921015	0.134677	0.272065	0.148111	0.261234	0.169538	0.323098	0.168195	0.172882	0.249552	0.0967353	0.0945784	0.0568662	0.152364	0.188617	0.169018	0.200357	0.315476
290	LPC(15-MHDA) [sn2]	0.00446116	0.0246857	0.131339	0.0402337	0.20202	0.120419	0.175607	0.128695	0.031821	-0.0107137	0.0439094	0.0201316	0.025724	-0.00303528	0.186226	0.177056	0.217398	0.229756	0.319118	0.237739	0.278171	0.311171	0.222459	0.286565	0.338983	0.424567	0.376719	0.37899	0.197799	0.172339	0.151957	0.134808	0.272404	0.150849	0.258531	0.171057	0.326353	0.174842	0.178139	0.252726	0.0995131	0.100283	0.0542117	0.142629	0.186474	0.165762	0.20176	0.315229
291	LPC(15:0) [sn1]	0.00656983	0.0472076	0.153133	0.0693276	0.252099	0.118831	0.182436	0.164191	0.036685	0.00179677	0.0803463	0.110092	0.0894666	0.0434679	0.25036	0.246216	0.305792	0.320872	0.406771	0.290931	0.322995	0.350546	0.247358	0.327259	0.398247	0.484034	0.396831	0.391971	0.266199	0.169283	0.124499	0.137456	0.2665	0.184591	0.317311	0.20167	0.37377	0.173384	0.143272	0.273436	0.158141	0.104926	0.0562977	0.15638	0.204011	0.21997	0.236272	0.360049
292	LPC(15:0) [sn2]	0.0141056	0.0367367	0.144707	0.0695555	0.271132	0.107515	0.169572	0.15277	0.0378884	0.00453777	0.071972	0.11348	0.0957172	0.0375177	0.259506	0.249574	0.309539	0.325627	0.426988	0.308897	0.328747	0.344848	0.249112	0.322286	0.403239	0.502031	0.40904	0.388993	0.273976	0.150829	0.141929	0.127697	0.253867	0.166443	0.308308	0.197001	0.382461	0.173411	0.128563	0.283403	0.163776	0.0860449	0.0466888	0.141148	0.18	0.20167	0.214552	0.354043
293	LPC(16:0) [sn1]	-0.00843789	0.045869	0.27463	0.0964218	0.158796	0.224348	0.304919	0.19666	0.106382	0.0481083	0.161814	0.206235	0.228982	0.205883	0.135669	0.152003	0.213428	0.273755	0.223949	0.268046	0.29272	0.10409	0.115004	0.14244	0.184747	0.183191	0.217173	0.185687	0.115859	0.217864	0.0759326	0.165314	0.0739926	0.236163	0.161325	0.259512	0.272239	0.298185	0.252563	0.201343	0.0528899	0.0926299	-0.00346059	0.134042	0.192892	0.0816803	0.23601	0.236463
294	LPC(16:0) [sn2]	-0.00894227	0.05256	0.262832	0.0980819	0.170959	0.217471	0.296151	0.192569	0.0991613	0.0471276	0.160829	0.201513	0.225037	0.205529	0.137979	0.150528	0.217133	0.28615	0.234183	0.278699	0.304149	0.103999	0.1151	0.14513	0.194011	0.192564	0.222147	0.194057	0.120045	0.22161	0.12856	0.16416	0.0720247	0.240467	0.165942	0.266456	0.276482	0.30032	0.254589	0.209322	0.0618341	0.0914581	-0.00180404	0.134209	0.194091	0.0861576	0.246449	0.244822
295	LPC(16:1) [sn1]	-0.000284235	0.0331229	0.199958	0.0673469	0.185521	0.183371	0.231673	0.161918	0.0805005	0.0649149	0.140738	0.145025	0.163014	0.251044	0.153273	0.194897	0.227746	0.23894	0.230362	0.239619	0.338707	0.0808663	0.124669	0.130339	0.130544	0.174057	0.16507	0.212433	0.158804	0.183838	0.0717917	0.180645	0.0544777	0.230618	0.183027	0.183312	0.246164	0.214528	0.279676	0.205166	0.117721	0.112328	-0.0186287	0.152447	0.173079	0.105053	0.161892	0.203303
296	LPC(16:1) [sn2]	0.000884465	0.0269415	0.170604	0.0516829	0.173669	0.166332	0.194005	0.132312	0.0820317	0.0722564	0.123017	0.132813	0.160078	0.265736	0.145355	0.180655	0.205556	0.209906	0.202061	0.225546	0.319528	0.0257501	0.0928987	0.0802661	0.0699154	0.120273	0.1094	0.161022	0.151894	0.159519	0.0574685	0.161731	-0.00423737	0.202081	0.143802	0.14701	0.205834	0.187511	0.265129	0.183779	0.13022	0.106151	-0.0301866	0.129355	0.139789	0.074109	0.112793	0.154804
297	LPC(17:0) [sn1]	-0.00489892	0.0323628	0.158688	0.0629056	0.137757	0.117055	0.20031	0.158878	0.0264672	-0.00679261	0.0645224	0.0362614	0.0238865	-0.00867292	0.152175	0.160974	0.205807	0.227887	0.271449	0.191134	0.242512	0.322509	0.225891	0.295798	0.334716	0.382542	0.340855	0.362284	0.16605	0.205955	0.177875	0.152471	0.297679	0.198335	0.281468	0.193185	0.301534	0.169427	0.180768	0.208962	0.0735264	0.121536	0.0817666	0.17846	0.237431	0.206594	0.257761	0.330298
298	LPC(17:1 ) [sn2] (a)	0.00451605	0.0259103	0.152669	0.0461109	0.158266	0.119179	0.191499	0.120765	0.0611557	0.0201649	0.0769373	0.0628257	0.075602	0.10794	0.132761	0.142802	0.181213	0.206594	0.257805	0.225947	0.28997	0.180273	0.162141	0.192126	0.228642	0.302434	0.269837	0.294861	0.154503	0.182668	0.181056	0.148921	0.161536	0.18558	0.203171	0.179582	0.29049	0.196004	0.239027	0.221052	0.0801685	0.0740183	0.0216515	0.134959	0.167883	0.113254	0.169385	0.250966
299	LPC(17:1) (a) [sn1] [104_sn1]	0.000295968	0.0301572	0.176513	0.059342	0.164232	0.149002	0.219395	0.139736	0.0542756	0.012143	0.0781601	0.0553706	0.0640197	0.106117	0.132166	0.150915	0.185635	0.206954	0.259535	0.215732	0.295051	0.189243	0.171291	0.201465	0.234989	0.307123	0.268993	0.307293	0.152887	0.184105	0.1289	0.154111	0.178821	0.191105	0.21859	0.175178	0.290548	0.18446	0.242119	0.210218	0.0733357	0.0691767	0.0214903	0.136447	0.170008	0.117219	0.17244	0.253587
300	LPC(17:1) [sn1] (a) / LPC(17:1) [sn2] (b)	0.00158115	0.0290977	0.170435	0.0597106	0.174786	0.144626	0.212325	0.140339	0.0516474	0.0101927	0.0793884	0.0627357	0.0713233	0.102526	0.151307	0.162667	0.201307	0.226456	0.28463	0.237381	0.308348	0.210555	0.180285	0.21537	0.256871	0.334539	0.292113	0.323127	0.167372	0.188389	0.150221	0.155244	0.183642	0.194983	0.229695	0.185272	0.308007	0.195371	0.240957	0.227683	0.0830273	0.0788096	0.0234815	0.137046	0.173823	0.128014	0.182407	0.271212
301	LPC(17:1) [sn1] (b)	0.0182994	-0.00394995	0.0908002	0.0438881	0.260179	0.0946044	0.152995	0.10724	0.0423377	0.00380526	0.0613178	0.0877918	0.111637	0.032288	0.259696	0.225157	0.261627	0.286273	0.416306	0.340626	0.318983	0.316608	0.235161	0.274542	0.374251	0.487006	0.433893	0.36792	0.227875	0.146389	0.157524	0.116129	0.209598	0.12269	0.217162	0.183547	0.38371	0.221864	0.133961	0.307805	0.130835	0.065791	0.026924	0.109843	0.124351	0.122917	0.167062	0.322203
302	LPC(18:0) [sn1]	-0.00134589	0.0254612	0.249129	0.105049	0.170491	0.178395	0.272868	0.226506	0.110408	0.0474701	0.152301	0.235484	0.228927	0.13476	0.151795	0.159611	0.240658	0.32442	0.262927	0.29111	0.276427	0.192434	0.153465	0.211811	0.296374	0.257653	0.29313	0.232958	0.138684	0.278751	0.116851	0.185734	0.139815	0.274949	0.244651	0.347905	0.326973	0.342554	0.235523	0.2264	0.0717732	0.151011	0.0334044	0.18284	0.272951	0.161821	0.358554	0.326637
303	LPC(18:0) [sn2]	0.00509595	0.0130914	0.252285	0.10868	0.176044	0.170821	0.266728	0.231387	0.106026	0.0459325	0.147427	0.229388	0.224423	0.131339	0.150727	0.155803	0.241277	0.324025	0.261272	0.289025	0.278021	0.196118	0.155577	0.216871	0.299302	0.260912	0.293711	0.238815	0.144577	0.274717	0.188463	0.185123	0.147497	0.276274	0.245144	0.346243	0.324016	0.336055	0.236918	0.225689	0.0710842	0.147752	0.0386909	0.189046	0.273883	0.161712	0.360432	0.328395
304	LPC(18:1) [sn1]	-0.00781566	0.0191152	0.141814	0.0337881	0.0745729	0.126675	0.201808	0.104433	0.0741832	-0.0332256	0.0643722	0.0470944	0.0888168	0.0579014	0.0429824	-0.0343023	0.0691028	0.154775	0.151551	0.209903	0.190953	0.0859902	0.0213763	0.0838127	0.135561	0.148205	0.206984	0.171379	0.0851331	0.192278	0.128264	0.0177192	0.0477538	0.134964	0.0873785	0.183455	0.20428	0.249378	0.210925	0.202025	0.00991458	0.0653429	0.00718248	0.01704	0.144303	0.041669	0.188827	0.199534
305	LPC(18:1) [sn2]	-0.00518794	-0.0219456	0.104375	0.0335954	0.0561236	0.113252	0.173611	0.0797089	0.0868354	-0.0258448	0.0598477	0.0455821	0.0973583	0.0818648	0.0405354	-0.0337364	0.0698819	0.13922	0.141266	0.212061	0.192568	0.0620166	0.0134218	0.0722013	0.105556	0.130446	0.191913	0.163702	0.0806613	0.200862	0.199614	0.0256767	0.0279707	0.132679	0.0677516	0.176131	0.197374	0.257777	0.230909	0.207446	0.021941	0.0888193	0.00745064	0.0256059	0.149873	0.0376163	0.175193	0.189091
306	LPC(18:2) [sn1]	-0.0119167	-0.00616769	-0.004934	0.00223439	0.0156738	0.0195932	0.0749334	0.0429401	0.045196	-0.104463	-0.0316063	0.0216833	0.0859695	-0.113803	-0.0301856	-0.198502	-0.0696614	0.0823881	0.0973753	0.209728	0.0015675	0.0496327	-0.102924	-0.0172591	0.123372	0.109665	0.232921	0.047798	0.00832612	0.0809524	0.106239	-0.182763	-0.0236225	-0.053404	-0.0515871	0.147654	0.13516	0.260765	0.0145411	0.172513	-0.0457507	-0.00701207	0.0157407	-0.136712	0.0225342	-0.0327574	0.157657	0.146641
307	LPC(18:2) [sn2]	-0.00723561	-0.0217129	-0.0128418	0.00736941	0.0224448	0.0228374	0.0706262	0.0422311	0.0563061	-0.0909723	-0.0181288	0.0518376	0.116186	-0.0837781	-0.00663451	-0.177558	-0.0410375	0.112836	0.119906	0.234165	0.0284433	0.0675246	-0.0891431	0.00300668	0.146219	0.132303	0.254275	0.0714328	0.025302	0.11224	0.161966	-0.162618	-0.0103436	-0.0252119	-0.0205963	0.179658	0.167005	0.292693	0.0431937	0.200511	-0.0218539	0.0318595	0.0221559	-0.110168	0.0500654	-0.00972399	0.18953	0.178589
308	LPC(18:3) (a) [sn1] [104_sn1]	-0.00720702	0.00311026	0.0303365	0.00748827	0.0463899	0.0583874	0.0807093	0.0267876	0.0216722	-0.0892298	-0.0158063	0.000442117	0.0386949	0.0409584	0.0119205	-0.0841915	0.0446229	0.111024	0.156336	0.185551	0.143266	0.0239073	-0.0706296	0.0187285	0.0828431	0.127107	0.149414	0.122896	0.0896477	0.0527256	0.0240525	-0.117358	-0.0316607	0.0156148	0.0134629	0.0812639	0.144398	0.144057	0.125478	0.127834	0.0439659	-0.00833112	-0.0161159	-0.104778	0.0429806	-0.00342806	0.0836992	0.128151
309	LPC(18:3) [sn1] (a)/LPC(18:3) [sn2] (b)	-0.00672389	-0.00471431	0.043783	0.0194699	0.0751418	0.0659385	0.0986805	0.051941	0.0336914	-0.0718225	-0.00866348	0.0374389	0.0748228	0.0466955	0.0337375	-0.0563543	0.0762268	0.161133	0.193776	0.235865	0.174268	0.0273511	-0.0548818	0.0323136	0.116568	0.155356	0.184694	0.130921	0.0965361	0.0714493	0.0647884	-0.0898264	-0.0388375	0.0516338	0.0322691	0.133202	0.184158	0.194591	0.136688	0.149427	0.0501155	0.00234484	-0.0236884	-0.082146	0.0703773	0.01023	0.128793	0.164402
310	LPC(18:3) [sn1] (b)	-0.00348325	-0.00443817	0.076533	0.0397517	0.111045	0.0646829	0.12546	0.0884518	0.041865	-0.0421717	0.00804433	0.0834959	0.116656	0.046176	0.0591694	-0.0133652	0.108056	0.212724	0.218727	0.277943	0.196033	0.0298357	-0.0217869	0.0460261	0.153956	0.175529	0.216263	0.123655	0.0891322	0.0799242	0.101691	-0.0405954	-0.0415212	0.0899949	0.0485967	0.186818	0.215039	0.241599	0.125772	0.164413	0.0380066	-0.00309093	-0.0289482	-0.0398552	0.089775	0.0112934	0.17166	0.190825
311	LPC(18:3) [sn2] (a)	-1.94932e-06	-0.0132367	0.0357914	0.0101034	0.0631553	0.0572911	0.0837332	0.0323549	0.0304822	-0.0727644	-0.00225493	0.0255614	0.0630538	0.0694881	0.0340802	-0.0601704	0.0664345	0.132776	0.178206	0.204751	0.170454	0.0421369	-0.0507227	0.0315192	0.0977419	0.146366	0.162744	0.142068	0.101065	0.0759712	0.0855248	-0.0974668	-0.0169109	0.038346	0.0362263	0.0991866	0.169386	0.160777	0.146551	0.145514	0.061633	0.0159921	-0.0149398	-0.0812911	0.0633211	0.0155278	0.100099	0.146949
312	LPC(19:0) (a) [sn1] [104_sn1]	-0.00444705	0.0178857	0.152649	0.04454	0.0903264	0.112367	0.176947	0.126068	0.0421849	-0.0170816	0.0559895	0.0411255	0.0516394	0.0574981	0.0946238	0.0654118	0.127821	0.166884	0.198965	0.177933	0.220834	0.185282	0.122549	0.177379	0.207991	0.247094	0.239049	0.27053	0.13347	0.201008	0.0775152	0.0896389	0.188185	0.157959	0.229253	0.173913	0.251057	0.194994	0.231402	0.21346	0.0805802	0.127067	0.0553599	0.109008	0.18829	0.146216	0.204699	0.258975
313	LPC(19:0) [sn1] (a) / LPC(19:0) [sn2] (b)	-0.00674596	-0.00457978	0.140411	0.0612762	0.0962969	0.117155	0.190307	0.143701	0.0378521	-0.0589121	0.0294325	0.0282835	0.0491658	0.0026873	0.0962768	0.0229566	0.120392	0.189217	0.229991	0.210411	0.207818	0.222414	0.104638	0.181391	0.243068	0.285929	0.287733	0.285958	0.148215	0.206956	0.172565	0.0226843	0.200398	0.127628	0.230762	0.177117	0.263811	0.208837	0.19183	0.236146	0.0831806	0.137426	0.0576297	0.0778281	0.194828	0.171988	0.245967	0.30645
314	LPC(19:0) [sn1] (b)	-0.00611185	0.0028332	0.113096	0.0466821	0.0800234	0.0941602	0.169423	0.13632	0.0286358	-0.0986606	0.00313588	0.0101307	0.0326775	-0.06039	0.089882	-0.0134975	0.10574	0.188563	0.236502	0.214537	0.174704	0.239146	0.0744225	0.174867	0.251595	0.293065	0.301276	0.267877	0.163468	0.182746	0.147929	-0.0407558	0.183695	0.0849391	0.196878	0.155237	0.249078	0.192378	0.123031	0.243689	0.0754745	0.121642	0.0656252	0.0359143	0.176188	0.173451	0.246879	0.312158
315	LPC(19:0) [sn2] (a)	0.00563252	-0.0191608	0.141898	0.0636744	0.0896608	0.11395	0.184121	0.12927	0.0466886	-0.0287637	0.048165	0.0287715	0.0452018	0.0409329	0.0898833	0.0467763	0.108536	0.15063	0.186122	0.171486	0.200333	0.187016	0.111376	0.163267	0.190343	0.232846	0.228983	0.248734	0.136241	0.195165	0.155729	0.0731636	0.186951	0.136023	0.196135	0.155738	0.236086	0.185962	0.201034	0.222509	0.0862838	0.117838	0.0538098	0.104009	0.172289	0.145907	0.190269	0.243059
316	LPC(19:1) (a)	0.00994627	-0.0171463	0.144929	0.0570203	0.118548	0.116351	0.185653	0.119176	0.0532572	-0.0336155	0.0427345	-0.010942	0.00516243	0.0397515	0.096887	0.0528375	0.115693	0.132873	0.200233	0.157501	0.227699	0.215968	0.132515	0.197286	0.193557	0.266787	0.246046	0.297755	0.152676	0.202781	0.218167	0.0773884	0.21211	0.128658	0.200832	0.117159	0.23651	0.149168	0.220259	0.225322	0.0698424	0.104985	0.044896	0.0852653	0.165491	0.141739	0.155077	0.233746
317	LPC(19:1) (b)	-0.00074781	0.00305646	0.153914	0.0488518	0.113231	0.13256	0.204361	0.1283	0.0338711	-0.0386797	0.0395272	-0.0287239	-0.00831673	0.0115874	0.0959691	0.0303031	0.0961895	0.125525	0.193804	0.148914	0.20949	0.232437	0.118073	0.176194	0.194718	0.262109	0.244918	0.287509	0.144213	0.190914	0.172548	0.0450983	0.2	0.109198	0.191004	0.102979	0.221122	0.133435	0.194893	0.216639	0.0572002	0.0929888	0.0523854	0.0579708	0.145951	0.124992	0.145769	0.231373
318	LPC(19:1) (c)	0.00362417	-0.00810706	0.105432	0.054293	0.10103	0.0995894	0.166157	0.100465	0.00882376	-0.0555442	0.0130637	-0.0506152	-0.0272597	-0.0705651	0.102875	0.00980389	0.0876217	0.133686	0.198003	0.164789	0.170178	0.23402	0.0944866	0.142149	0.183664	0.24275	0.241627	0.228934	0.173249	0.150989	0.1638	-0.0207648	0.1766	0.0441161	0.14589	0.0672653	0.183257	0.117944	0.0982657	0.221227	0.0951047	0.10442	0.095178	0.0364629	0.12834	0.136021	0.141485	0.228864
319	LPC(20:0) [sn1]	-0.00780782	-0.0250365	0.0745137	0.0325884	0.0050166	0.111127	0.162259	0.0997918	0.0317675	-0.13882	0.00444763	0.0722397	0.138484	-0.0513466	0.0267717	-0.164085	0.040354	0.206987	0.129531	0.274759	0.0889607	0.0991501	-0.0955747	0.0349401	0.178646	0.094041	0.262273	0.109711	0.0735356	0.181214	0.0754963	-0.181255	-0.0222884	0.0694116	0.0416186	0.231044	0.151176	0.338528	0.10924	0.186425	0.0337995	0.13097	0.0191633	-0.0887395	0.165309	0.06593	0.316116	0.230357
320	LPC(20:0) [sn2]	7.22531e-05	-0.0419691	0.0836485	0.0390112	0.0205826	0.101479	0.156624	0.0969426	0.039268	-0.121409	0.00523854	0.0736688	0.138407	-0.0469569	0.0305734	-0.153586	0.0512837	0.210181	0.137444	0.274591	0.10478	0.0935362	-0.0822737	0.0514321	0.180424	0.104741	0.261055	0.115012	0.0775685	0.188696	0.153292	-0.157886	-0.00792293	0.0753005	0.0479923	0.234702	0.160388	0.337892	0.117335	0.196538	0.0421386	0.135063	0.0251562	-0.0737146	0.168816	0.0734529	0.315504	0.237207
321	LPC(20:1) [sn1]	-0.0120642	-0.0384538	0.145952	0.0502971	-0.00489428	0.138516	0.200368	0.106682	0.0206892	-0.106183	0.00719665	-0.0755502	-0.0292133	0.0249142	-0.0450598	-0.179255	-0.0324926	0.0310515	-0.00338324	0.0575149	0.0846995	0.0567079	-0.0827264	0.0104935	-0.00474917	-0.023268	0.0557687	0.113077	0.0550341	0.125763	0.0977274	-0.14434	0.0376103	0.0208567	0.0243737	0.0136653	0.000173519	0.0841988	0.166848	0.0900879	-0.0019128	0.0565769	0.0205633	-0.103173	0.0891839	0.0422717	0.0972429	0.0730387
322	LPC(20:1) [sn2]	-0.0168956	-0.0321716	0.143006	0.0529248	-0.00926678	0.129148	0.184897	0.099591	0.0306096	-0.107106	0.0138371	-0.0670346	-0.0265367	0.044221	-0.0401758	-0.163556	-0.0222924	0.0351223	-0.00845474	0.0555482	0.0906999	0.0494849	-0.0776139	0.0106199	-0.0147985	-0.0325953	0.0422266	0.107656	0.0569552	0.132157	0.169576	-0.126469	0.030167	0.0281547	0.0290884	0.0185498	-0.00450358	0.0884868	0.179915	0.0832967	0.0149758	0.0717538	0.017785	-0.0864439	0.101209	0.0449746	0.100197	0.0681139
323	LPC(20:2) [sn1]	0.00114144	-0.0120725	0.151166	0.069288	0.0619272	0.149979	0.205067	0.113516	0.0599371	-0.0472025	0.0551763	0.0544625	0.117702	0.0764853	0.0775141	-0.022714	0.0982262	0.191048	0.173409	0.249268	0.205384	0.0940813	-0.00337341	0.0699668	0.115195	0.124608	0.199151	0.16251	0.135948	0.204904	0.172208	-0.0187439	0.0485119	0.131387	0.0956259	0.173529	0.196282	0.273111	0.213685	0.207076	0.0819639	0.115118	0.0177248	0.00590801	0.149102	0.0703198	0.196907	0.203309
324	LPC(20:2) [sn2]	0.0150505	-0.049572	0.146838	0.0863825	0.0790102	0.145082	0.189691	0.118405	0.0831565	-0.0152413	0.0790905	0.103746	0.161103	0.129411	0.115878	0.0315124	0.145889	0.233968	0.207939	0.282726	0.245304	0.11033	0.0300155	0.0988165	0.139615	0.153435	0.216104	0.186937	0.160557	0.24153	0.246935	0.0311514	0.0712575	0.176967	0.131068	0.214475	0.238902	0.311363	0.253671	0.237971	0.125253	0.160327	0.0155991	0.0586059	0.190861	0.109365	0.231723	0.23659
325	LPC(20:3) [sn1]	0.0129916	-0.0182712	0.164445	0.0806256	0.156558	0.111799	0.179433	0.126182	0.101946	0.0680447	0.144719	0.216357	0.249455	0.163249	0.190052	0.197824	0.246673	0.325048	0.291522	0.348386	0.304889	0.135692	0.13249	0.167024	0.24802	0.25076	0.298689	0.202972	0.149658	0.23695	0.185991	0.193302	0.0892586	0.265663	0.159304	0.320551	0.338524	0.378192	0.234343	0.235983	0.0915201	0.12032	0.0125043	0.160143	0.202438	0.0819966	0.266777	0.270726
326	LPC(20:3) [sn2]	0.0193589	-0.0428952	0.144363	0.0969578	0.166073	0.106544	0.149032	0.132249	0.124348	0.0858949	0.161218	0.269702	0.294032	0.212807	0.243389	0.266823	0.314442	0.384632	0.337909	0.38388	0.350397	0.173664	0.168175	0.220111	0.296939	0.295469	0.332819	0.247711	0.184507	0.288689	0.246023	0.248302	0.124272	0.325148	0.220877	0.37582	0.391836	0.420662	0.278457	0.264964	0.140455	0.189804	0.0229512	0.218697	0.263449	0.138716	0.32494	0.320415
327	LPC(20:4) [sn1]	-0.0100649	-0.00952238	0.11954	0.0414249	0.0727519	0.0903564	0.160063	0.118666	0.0795601	0.0367453	0.0921517	0.0788682	0.107393	0.0929027	0.0367719	0.0374529	0.0627685	0.109487	0.082794	0.150779	0.127394	0.0322415	0.045381	0.0630827	0.0714893	0.0660701	0.128126	0.079299	0.024221	0.108466	0.146544	0.070326	0.0432391	0.0982273	0.0459498	0.129815	0.12184	0.188659	0.12469	0.121706	-0.00468207	0.0632663	0.0348599	0.0853968	0.116247	0.0384461	0.137213	0.137541
328	LPC(20:4) [sn2]	-0.0014596	-0.0320269	0.110699	0.0527628	0.102901	0.10632	0.159027	0.126952	0.100275	0.0613514	0.127706	0.132653	0.158019	0.17244	0.0995942	0.114029	0.141249	0.175953	0.15312	0.212804	0.206382	0.0662774	0.0898394	0.110169	0.114897	0.121625	0.167646	0.137243	0.0718815	0.159071	0.18236	0.131973	0.0631106	0.163752	0.102498	0.183008	0.193144	0.243252	0.194411	0.171674	0.0546901	0.123431	0.0333687	0.141946	0.166706	0.0813301	0.179339	0.191454
329	LPC(20:5) [sn1]	0.00265221	-0.0330459	0.0789806	0.0386394	0.153499	0.0740038	0.103949	0.0780955	0.0761912	0.0442233	0.0925436	0.103414	0.141076	0.207243	0.166128	0.165066	0.188186	0.204982	0.244496	0.260178	0.298106	0.108937	0.0839768	0.102069	0.142559	0.20317	0.205122	0.222098	0.0972227	0.116899	0.136413	0.0952324	0.0486569	0.12814	0.0880025	0.136291	0.229879	0.198726	0.235921	0.192053	0.0871453	0.0774454	-0.00324336	0.0976062	0.112337	0.0514578	0.120875	0.195238
330	LPC(20:5) [sn2]	0.00249411	-0.0390538	0.0685583	0.039495	0.160629	0.0742384	0.095147	0.0771509	0.0808613	0.0526479	0.108966	0.119843	0.157196	0.23344	0.18747	0.189408	0.213573	0.223199	0.264937	0.276298	0.319626	0.120793	0.0991292	0.11649	0.155612	0.216645	0.213452	0.239966	0.112496	0.135902	0.138947	0.116805	0.0562928	0.148248	0.111365	0.15048	0.249501	0.213232	0.25618	0.208779	0.108381	0.104827	0.00130537	0.120928	0.130533	0.0723091	0.136301	0.214511
331	LPC(22:0) [sn1]	0.0120866	-0.0763613	-0.04107	0.023877	-0.00400117	0.0397651	0.0690519	0.0531287	0.0285341	-0.142205	-0.0363152	0.105175	0.20635	-0.109053	0.0504643	-0.182622	0.0155189	0.23438	0.149167	0.349652	0.0379432	0.111335	-0.115703	0.00585859	0.228024	0.109785	0.34469	0.0719737	0.0686566	0.158075	0.053793	-0.23326	-0.0572959	-0.00334019	-0.00676491	0.262006	0.14811	0.414402	0.0225705	0.223973	0.049359	0.144403	0.0325609	-0.114085	0.116351	0.0549188	0.344078	0.237198
332	LPC(22:0) [sn2]	0.0195394	-0.0973781	-0.0237806	0.0308721	0.0117341	0.033969	0.0507555	0.0518086	0.0431796	-0.130665	-0.0582641	0.0956644	0.191333	-0.119387	0.0521067	-0.172066	0.0211842	0.229929	0.14472	0.333622	0.0395253	0.106961	-0.10187	0.0167189	0.220739	0.119514	0.335244	0.0703312	0.080712	0.151011	0.161026	-0.219965	-0.0380109	-0.00438556	0.00282349	0.2577	0.145179	0.396276	0.0171223	0.228055	0.0612327	0.145183	0.0408063	-0.109648	0.125474	0.0673576	0.334879	0.235807
333	LPC(22:1) [sn1]	-0.00936735	-0.058257	0.0366735	0.0121639	-0.0319704	0.0532185	0.0753255	0.022725	0.0232979	-0.0755469	0.00910637	-0.0905039	-0.0446586	0.0862386	0.00940649	-0.0950224	-0.0113894	0.00784815	0.0191464	0.0531193	0.127363	0.0884537	-0.0433371	0.0162095	-0.0124209	0.000295862	0.0480837	0.161178	0.0587152	0.151278	0.0950011	-0.0720729	0.0375438	0.0265019	0.02371	-0.00714285	0.015843	0.0651054	0.225547	0.100118	0.0342418	0.120634	0.0240352	-0.0299882	0.0939602	0.0511762	0.0710536	0.085076
334	LPC(22:1) [sn2]	0.000873971	-0.0704342	0.0534273	0.0246477	-0.0220548	0.0625827	0.0900197	0.0294219	0.0378077	-0.0612078	0.0104185	-0.0801447	-0.0324274	0.0973298	-0.00730771	-0.104211	-0.0165039	0.00281379	-0.00343812	0.0436276	0.119814	0.0572968	-0.0483665	0.0100665	-0.0319636	-0.0264192	0.0271256	0.132019	0.0444293	0.147652	0.1506	-0.0630836	0.0385533	0.0310113	0.0133717	0.000717568	0.00588952	0.0703742	0.223704	0.0939763	0.0311307	0.115837	0.0173508	-0.0198356	0.0988308	0.0484102	0.074388	0.0688515
335	LPC(22:4) [sn1]	-0.000920171	-0.0187546	0.156854	0.0591188	0.063082	0.0996239	0.168987	0.105051	0.0788576	0.0215833	0.076217	0.120844	0.149765	0.0875436	0.0696643	0.0607807	0.101701	0.188099	0.14582	0.216616	0.181497	0.0400734	0.0601876	0.0681837	0.124276	0.111714	0.167037	0.0929814	0.0863194	0.185787	0.175914	0.114999	0.015151	0.164664	0.0579428	0.211789	0.190202	0.258603	0.153323	0.132764	0.0318036	0.0760966	0.00482753	0.0974417	0.137839	0.0289432	0.194819	0.176335
336	LPC(22:4) [sn2]	0.00381666	-0.039219	0.142104	0.0708543	0.0785124	0.106714	0.160669	0.102798	0.0906015	0.0535007	0.0983298	0.162681	0.190011	0.142201	0.112072	0.128043	0.165199	0.232193	0.189311	0.243584	0.231305	0.0629049	0.0966103	0.113315	0.152463	0.147599	0.188399	0.127164	0.125672	0.223418	0.205578	0.165736	0.0429531	0.20953	0.108747	0.242954	0.234019	0.28347	0.190527	0.159053	0.0772657	0.119203	0.0153119	0.144411	0.176854	0.0675209	0.221186	0.21089
337	LPC(22:5) (n3) [sn1] [104_sn1]	-0.00393126	-0.02519	0.0956729	0.0335389	0.0969321	0.0708498	0.126323	0.0848288	0.0670453	0.00561506	0.0579189	0.0837658	0.119881	0.0782205	0.122667	0.111396	0.143198	0.212229	0.227236	0.253625	0.244385	0.170628	0.108314	0.140748	0.222336	0.243566	0.281711	0.238558	0.0948446	0.207752	0.203784	0.128811	0.111641	0.162451	0.114194	0.220407	0.265704	0.268825	0.209	0.202079	0.0384558	0.109412	0.0215575	0.133428	0.176685	0.0778778	0.240584	0.268932
338	LPC(22:5) [sn1] (n3)/LPC(22:5) [sn2] (n6)	-0.00397046	-0.0286903	0.107116	0.034826	0.0974491	0.075813	0.136587	0.0837873	0.0736743	0.0182994	0.0730124	0.0976319	0.134517	0.0959265	0.126164	0.119768	0.152684	0.220314	0.228936	0.259005	0.253768	0.165602	0.116893	0.144265	0.217261	0.240942	0.27677	0.234195	0.105018	0.2183	0.232888	0.139076	0.109375	0.173763	0.119628	0.22369	0.268814	0.275164	0.215835	0.202388	0.050397	0.116829	0.0226019	0.14017	0.182314	0.0779762	0.239463	0.268516
339	LPC(22:5) [sn1] (n6)	-0.00168289	-4.28392e-05	0.152335	0.0408783	0.0580509	0.0935313	0.170709	0.0692009	0.0810608	0.0597739	0.116848	0.110666	0.128136	0.117785	0.0606481	0.0737874	0.0916679	0.1298	0.0996523	0.138536	0.153845	0.0350678	0.0764341	0.0697334	0.0570121	0.0689755	0.0910448	0.0552136	0.086312	0.138664	0.173294	0.104153	0.0372657	0.125282	0.0506027	0.116597	0.125237	0.158343	0.111749	0.0857672	0.0352849	0.0494647	0.020178	0.0789103	0.0919974	0.0140178	0.0911728	0.102379
340	LPC(22:5) [sn2] (n3)	0.000527449	-0.0520852	0.0939008	0.0399559	0.115872	0.0737031	0.11453	0.0905112	0.0913834	0.0306412	0.0876611	0.122691	0.160411	0.136432	0.170015	0.164857	0.19559	0.257548	0.268036	0.295472	0.297852	0.200689	0.144548	0.175177	0.249083	0.276744	0.306217	0.280228	0.126991	0.259461	0.282934	0.172602	0.130039	0.209041	0.154616	0.25592	0.308356	0.309761	0.26356	0.243278	0.0870129	0.169601	0.0302331	0.183297	0.224784	0.119827	0.278899	0.311621
341	LPC(22:6) [sn1]	-0.00169581	-0.0306807	0.0675003	0.0206965	0.0435647	0.079701	0.114956	0.0549862	0.0746169	0.0498536	0.104689	0.0257611	0.0583714	0.170302	0.0579252	0.0686683	0.0634573	0.0660347	0.0628357	0.0970518	0.168043	0.0665518	0.0383289	0.0329148	0.00143369	0.0300418	0.0580207	0.119355	0.0386647	0.113175	0.190786	0.0554138	0.0582261	0.0660398	0.0200762	0.0268262	0.0693756	0.0960658	0.190448	0.100583	0.0339944	0.0847411	0.0323009	0.0834645	0.0877724	0.0345398	0.0584196	0.0875492
342	LPC(22:6) [sn2]	0.00633935	-0.0443283	0.0537204	0.0212924	0.0499875	0.0840891	0.102607	0.0510869	0.0813225	0.070913	0.12547	0.0514828	0.0824059	0.216016	0.0862083	0.111669	0.103298	0.0888768	0.0853824	0.110559	0.201172	0.0767774	0.0608172	0.0555271	0.0147488	0.0423739	0.0614706	0.143018	0.0536624	0.140771	0.177733	0.0945515	0.0706985	0.0994091	0.056233	0.0451101	0.0929328	0.109275	0.224265	0.11956	0.0619799	0.126557	0.0364591	0.121796	0.117546	0.0611757	0.0769753	0.109601
343	LPC(24:0) [sn1]	0.014913	-0.0975985	-0.0577117	0.0119857	0.0305218	0.0515992	0.0461984	0.0466167	0.0595134	-0.105847	-0.0127775	0.117586	0.26445	-0.0108834	0.12635	-0.10795	0.0606806	0.242445	0.19397	0.399029	0.113178	0.117238	-0.0894666	-0.00128188	0.195988	0.121884	0.347171	0.101724	0.127744	0.221324	0.0389612	-0.182603	-0.0749132	0.0166322	0.00430851	0.247602	0.188378	0.454329	0.0943534	0.320167	0.11967	0.222953	0.0253451	-0.0620808	0.128769	0.0610915	0.315172	0.259285
344	LPC(24:0) [sn2]	0.0119247	-0.131704	-0.0666389	0.0279147	0.0174867	0.0541532	0.0560772	0.0525085	0.0619256	-0.100271	-0.0127533	0.120001	0.260692	0.00281413	0.114775	-0.109929	0.0528864	0.234936	0.183464	0.386188	0.111463	0.117472	-0.0828858	0.000944301	0.18886	0.119877	0.340442	0.106954	0.124495	0.21697	0.169714	-0.177662	-0.0669667	0.0209617	0.00200837	0.244706	0.1787	0.443478	0.10458	0.309374	0.115548	0.217544	0.0293535	-0.0551691	0.131892	0.0658671	0.311246	0.253252
345	LPC(26:0) [sn1]	0.0165895	-0.135332	-0.060837	0.0224795	0.0246688	0.0686116	0.0542683	0.0269723	0.0603641	-0.0578366	0.0118863	0.0260524	0.152081	0.0177739	0.126331	-0.0449268	0.047521	0.0935025	0.152611	0.254561	0.102171	0.131525	-0.0265898	0.0135671	0.0787115	0.110787	0.223488	0.106975	0.173676	0.200109	0.052957	-0.10233	-0.0247084	-0.0128347	0.0151272	0.0814309	0.149752	0.274046	0.0995238	0.328688	0.167046	0.234008	0.0381047	-6.37133e-05	0.0996826	0.0669782	0.139661	0.202415
346	LPC(26:0) [sn2]	0.0355485	-0.11048	-0.0327617	0.0140186	0.0473324	0.0639306	0.0484578	0.0332197	0.0667387	-0.0383476	-0.00495418	0.0255856	0.154395	0.0306978	0.141016	-0.0245619	0.0635701	0.114555	0.170352	0.260626	0.123802	0.130821	-0.0120463	0.0187777	0.0922642	0.128057	0.222793	0.123683	0.183283	0.198895	0.152157	-0.081942	-0.0126236	0.00116909	0.030915	0.0888462	0.165966	0.261181	0.112057	0.320616	0.192998	0.229289	0.0336037	0.018191	0.10481	0.0780045	0.149027	0.209595
347	PC(P-18:1/22:6)	-0.0052998	-0.0706551	-0.0901816	0.00573781	0.0177126	0.0296933	0.0222807	0.0548483	0.107442	0.0699074	0.106314	0.0607126	0.080137	0.176193	0.119925	0.0604983	0.0670264	0.0143507	0.0750732	0.0605437	0.109616	0.172466	0.0779265	0.0976444	0.0431143	0.0912279	0.087117	0.174082	0.120151	0.230621	0.120172	0.0583048	0.124969	0.068474	0.161978	0.0519655	0.13191	0.101801	0.2105	0.21481	0.173174	0.293676	0.0893191	0.147117	0.168244	0.169726	0.0949729	0.166658
348	LPC(O-16:0)	-0.00901024	0.0644883	0.218413	0.0880825	0.104706	0.155494	0.272801	0.197895	0.0396078	0.00510012	0.0905174	0.0487844	0.0413931	0.0207928	0.0122653	-0.0124614	0.00468492	0.0302123	0.0242267	0.0178234	0.0636303	0.115375	0.0679783	0.0690797	0.075443	0.0649597	0.0718181	0.0737451	0.0612318	0.12949	0.0959001	0.0559354	0.107626	0.0606353	0.0760815	0.075889	0.0772342	0.0645095	0.0700772	0.086875	-0.0304944	0.00445738	0.0354667	0.0369654	0.0462247	0.00983304	0.0664174	0.0747937
349	LPC(O-18:0)	0.00438499	0.0237546	0.177959	0.0650189	0.105757	0.114184	0.230052	0.163827	0.0305181	-0.005739	0.0613159	0.0553261	0.0456535	-0.0700403	0.0458636	-0.000464111	0.0258486	0.0697002	0.0867672	0.0689188	0.0492404	0.202769	0.111103	0.14352	0.200624	0.185669	0.204558	0.13744	0.0810923	0.160565	0.131427	0.0687869	0.168226	0.0782032	0.101727	0.146897	0.158334	0.130805	0.0425943	0.114272	-0.038849	0.0129449	0.0483169	0.0485149	0.0706247	0.0288095	0.132487	0.148721
350	LPC(O-18:1)	-0.0232352	0.0418731	0.214714	0.0781918	0.0276956	0.156555	0.273716	0.199823	0.0196983	-0.0292059	0.0677863	-0.0294746	-0.0526918	0.00872739	-0.06266	-0.108799	-0.0673062	-0.0549208	-0.0910702	-0.089098	-0.000312334	0.0737189	-0.000916985	0.0195688	-0.0258045	-0.0603283	-0.0413812	0.0342129	0.0316097	0.132525	0.0896106	0.00716931	0.0822291	0.0499957	0.0719493	0.0137196	-0.0256098	-0.00591879	0.0973063	0.0375087	-0.0449149	0.0286462	0.0375906	0.00695279	0.0623615	0.0331013	0.0481442	0.0188387
351	LPC(O-20:0)	-0.00119229	-0.016155	0.0671665	0.0171406	0.06548	0.0568083	0.156298	0.0949783	0.00717844	-0.0540482	-0.00100883	-0.0228302	7.41881e-05	-0.133252	0.0143617	-0.0853352	-0.0334182	0.0147497	0.0504018	0.0615591	-0.00670495	0.164098	0.0314365	0.0778117	0.139935	0.129714	0.180123	0.0946995	0.0819517	0.119429	0.106525	-0.0406163	0.102646	-0.00674271	0.0140093	0.0743263	0.088148	0.100432	-0.0111939	0.103424	-0.0352241	-0.00333586	0.0363454	-0.03585	0.019954	-0.00827275	0.0844372	0.103884
352	LPC(O-20:1)	-0.0131777	0.0171343	0.140024	0.0407217	0.0264927	0.0915295	0.214272	0.145156	-0.0197611	-0.0559606	0.0119357	-0.0985628	-0.112325	-0.0971559	-0.0772847	-0.143734	-0.112367	-0.106956	-0.0944595	-0.110094	-0.0567924	0.090503	-0.0117126	0.0163418	-0.0113872	-0.0270168	-0.0123734	0.0318273	0.0501323	0.0656916	0.0890332	-0.0516353	0.0931233	-0.0327633	0.012067	-0.0437427	-0.0493342	-0.0561069	0.0101562	0.0173405	-0.0459359	-0.0265785	0.0366958	-0.0449675	-0.00558969	-0.000666695	-0.0124085	-0.00709311
353	LPC(O-22:0)	0.00528901	-0.0563384	0.0170597	0.00262919	0.0734946	0.0367441	0.114061	0.0807089	0.0456385	-0.0250016	0.0301144	0.0503655	0.100627	-0.0482873	0.0882059	-0.0337529	0.026407	0.0909566	0.114785	0.165377	0.0638979	0.196904	0.0455634	0.0933224	0.187993	0.166351	0.251281	0.143494	0.113274	0.210506	0.116861	-0.0131361	0.0946051	0.0419836	0.0511339	0.158449	0.155759	0.219157	0.0733125	0.189609	0.0219436	0.0852003	0.0383428	0.00276054	0.0717515	0.0266018	0.156033	0.162974
354	LPC(O-22:1)	-0.010434	-0.0139404	0.0379343	-0.00235681	-0.0240335	0.0413828	0.142219	0.0935067	-0.04069	-0.0974684	-0.0456616	-0.186952	-0.173589	-0.14166	-0.109748	-0.208576	-0.166759	-0.170888	-0.131151	-0.130347	-0.0904035	0.0670957	-0.0621586	-0.0327898	-0.0730312	-0.0690564	-0.0415962	0.0215146	0.049154	0.0452466	0.0878896	-0.122631	0.0519041	-0.091372	-0.0461683	-0.113554	-0.102732	-0.091035	0.00219453	0.0243145	-0.0302549	-0.0118878	0.0365191	-0.0852439	-0.0241734	-0.0209758	-0.0517299	-0.0276894
355	LPC(O-24:0)	0.00811301	-0.0611129	-0.0293802	-0.00140399	0.0694699	0.0320116	0.0660443	0.049947	0.0869969	0.0467696	0.0934317	0.121322	0.187172	0.132727	0.178189	0.0847439	0.113848	0.135494	0.173371	0.216987	0.180397	0.205102	0.0886245	0.113347	0.175401	0.176679	0.237314	0.203424	0.160325	0.299841	0.0887062	0.0976102	0.0968321	0.133008	0.116558	0.192166	0.22253	0.271451	0.220751	0.272448	0.101319	0.195985	0.0336408	0.0944996	0.120848	0.0578681	0.158533	0.194379
356	LPC(O-24:1)	-0.000116532	-0.0492075	0.0122948	0.000941546	0.00259291	0.0454321	0.121164	0.0877003	0.0235913	-0.0279671	0.0246035	-0.0825962	-0.0473382	0.0285717	-0.00357189	-0.0944365	-0.0638845	-0.0823944	-0.0489593	-0.0275172	0.0348514	0.105359	-0.00965033	0.00798647	-0.0259229	-0.0236788	0.0143484	0.100672	0.0971348	0.176589	0.106831	-0.01465	0.0699267	0.0134103	0.0239941	-0.0162097	-0.00167466	0.0310315	0.156895	0.124393	0.0371803	0.102379	0.0392826	0.000470362	0.0510708	0.0139763	0.00853057	0.0337799
357	LPC(O-24:2)	-0.0180032	-0.0349421	0.0129834	0.0115669	-0.0884939	0.0465504	0.118003	0.0971309	-0.0542273	-0.126816	-0.0825313	-0.181057	-0.13641	-0.159358	-0.139527	-0.269126	-0.220872	-0.183844	-0.176131	-0.11497	-0.16496	0.00309637	-0.144199	-0.12743	-0.134454	-0.166043	-0.0818193	-0.0721278	0.0123165	0.0244037	0.0625533	-0.205751	-0.018476	-0.150107	-0.0916311	-0.12219	-0.153885	-0.0472062	-0.0472621	0.00326326	-0.0121485	0.0285557	0.0359545	-0.121371	-0.0381631	-0.0188504	-0.0235352	-0.0377032
358	LPC(P-16:0)	-0.019168	0.0470849	0.160875	0.0571233	0.099531	0.154014	0.24719	0.186381	0.0237351	-0.0396468	0.0364986	-0.00987245	0.0211767	-0.0308586	0.0133839	-0.0394076	-0.00652816	0.0373996	0.0565658	0.0804399	0.0700238	0.117155	0.0396538	0.060891	0.0847451	0.0906629	0.131693	0.10611	0.0690229	0.105748	0.0970991	-0.0054641	0.0774825	0.0226941	0.0501338	0.0665964	0.097031	0.1089	0.072221	0.13212	0.00302311	0.0495704	0.0362433	0.0315862	0.0715759	0.0301845	0.105742	0.133806
359	LPC(P-17:0)(a)	-0.00662582	0.0255524	0.11844	0.0413402	0.127052	0.103519	0.184125	0.144782	-0.00353958	-0.0490215	0.00204552	-0.0506921	-0.0387634	-0.0863018	0.0583156	0.0209359	0.030595	0.0509702	0.126384	0.0870757	0.0987079	0.228414	0.116729	0.151804	0.190127	0.239185	0.232067	0.215814	0.108863	0.084143	0.130553	0.0237689	0.161142	0.00942741	0.0893109	0.049264	0.144193	0.0636447	0.0551934	0.137194	0.0120937	0.0229998	0.0453887	0.0426352	0.0509745	0.0415093	0.0746263	0.154003
360	LPC(P-17:0)(b)	-0.0242274	0.0226971	0.120779	0.0427157	0.0862925	0.108644	0.191249	0.149385	0.0122269	-0.0244298	0.0295469	-0.011561	0.00591488	-0.0447148	0.0464745	0.00837318	0.0247073	0.0551919	0.102525	0.0847912	0.0849436	0.198782	0.112325	0.141216	0.176874	0.206205	0.211818	0.193065	0.0773709	0.105425	0.134377	0.0380598	0.157337	0.0423188	0.105856	0.0865431	0.146665	0.101552	0.077731	0.131603	-0.000968658	0.0475149	0.0620684	0.0625939	0.0892838	0.06347	0.112541	0.165865
361	LPC(P-18:0)	-0.00299935	-0.0540145	0.100889	0.0597464	0.0429563	0.120129	0.194776	0.146472	0.0212698	-0.0383379	0.0176542	-0.0125109	0.018776	-0.0732098	-0.00161811	-0.0589377	-0.0305981	0.0206495	0.0558499	0.0717987	0.0276547	0.163617	0.0606291	0.0954081	0.144416	0.147451	0.198363	0.144639	0.0450162	0.126416	0.137762	0.000558762	0.138483	0.0276373	0.0670857	0.104452	0.131016	0.143734	0.0713885	0.136952	-0.0192496	0.0665017	0.0559463	0.0390622	0.0895044	0.0472255	0.139003	0.166255
362	LPC(P-18:1)	-0.0253893	0.0295724	0.154877	0.0609776	0.0556947	0.15548	0.239267	0.211089	0.016268	-0.0340651	0.0472079	-0.0377963	-0.0281519	-0.0180745	-0.024804	-0.0824784	-0.0497933	-0.0330978	-0.0270282	-0.0179957	0.0112027	0.102871	0.0179443	0.0364946	0.0196919	0.0110063	0.0434465	0.0755035	0.0671736	0.104727	0.110276	-0.0201366	0.0889857	0.0180001	0.085453	0.0225765	0.0365802	0.0475738	0.0805134	0.10382	0.0303306	0.0957186	0.0601555	0.0414492	0.0993384	0.0783239	0.0929319	0.107079
363	LPC(P-20:0)	-0.00277227	-0.0386399	0.0488203	0.030542	0.0115454	0.045221	0.120566	0.0700626	0.022059	-0.0707872	-0.0115701	-0.0580973	-0.0174325	-0.100713	-0.00380199	-0.117495	-0.0549069	0.00916947	0.0375683	0.0820717	0.0197493	0.138156	-0.00648342	0.0343262	0.0849413	0.0739649	0.161014	0.102913	0.0650271	0.127199	0.131005	-0.0755118	0.0795101	-0.0157718	-0.00240414	0.0599997	0.0667214	0.130702	0.0576726	0.132521	-0.0045538	0.0612247	0.071999	-0.0340413	0.0549477	0.017495	0.107271	0.122521
364	PE(15-MHDA_18:1)	0.0359361	-0.00562419	0.0881718	0.0571781	0.114292	0.0885413	0.0750082	0.0467395	0.0890862	0.0537935	0.0793051	0.135521	0.129199	0.16251	0.202434	0.270766	0.30562	0.316649	0.311406	0.258402	0.342316	0.160482	0.216466	0.249407	0.270604	0.309199	0.252899	0.305978	0.164712	0.241667	0.0764251	0.25953	0.207926	0.304514	0.268947	0.252776	0.323241	0.214843	0.269549	0.169737	0.147982	0.138874	0.0441313	0.217302	0.244573	0.203153	0.240316	0.269894
365	PE(15-MHDA_18:2)	0.0105246	0.012605	0.0328895	0.0394532	0.116649	0.0504046	0.0255211	0.00566892	0.0742649	0.0528416	0.0528637	0.148168	0.149874	0.125506	0.237495	0.263087	0.327753	0.381926	0.380556	0.335581	0.382208	0.211166	0.209252	0.269916	0.331626	0.378221	0.328034	0.351874	0.181068	0.288211	0.0808993	0.229931	0.184919	0.318276	0.305104	0.316124	0.381755	0.287696	0.293129	0.22794	0.161324	0.197337	0.0368161	0.207296	0.283867	0.225559	0.316244	0.34401
366	PE(15-MHDA_20:4)	0.0166906	0.0117119	0.00565116	0.0314711	0.103355	0.0674529	0.0368189	0.0120928	0.0528063	0.0595619	0.0533279	0.0869283	0.0899336	0.139708	0.2483	0.29443	0.323186	0.318383	0.352245	0.28609	0.369265	0.222071	0.229432	0.273511	0.287313	0.360771	0.296662	0.363633	0.179118	0.265239	0.0903151	0.244138	0.194083	0.291248	0.29659	0.235145	0.342074	0.22473	0.289854	0.218088	0.197028	0.227165	0.0416444	0.240824	0.273309	0.235188	0.262841	0.328565
367	PE(15-MHDA_22:6)	0.0218612	-0.0175212	-0.0158937	0.0238289	0.0818321	0.0582204	0.00556067	-0.00259531	0.064544	0.0408409	0.0691882	0.0637114	0.0732024	0.189114	0.230862	0.288873	0.319284	0.297984	0.327091	0.261449	0.38887	0.207507	0.199866	0.255677	0.235609	0.308808	0.245709	0.370407	0.189192	0.240496	0.0949943	0.218939	0.211465	0.272108	0.280255	0.182049	0.29431	0.184576	0.327828	0.202164	0.213154	0.255709	0.0720757	0.248966	0.294948	0.253823	0.244207	0.318452
368	PE(16:0_16:0)	-0.00109699	0.0502947	0.147386	0.0454355	0.0851361	0.08689	0.0915345	0.0459286	0.105026	0.0685996	0.102269	0.152855	0.150666	0.211941	0.142183	0.199362	0.232051	0.251705	0.214329	0.207216	0.284613	0.0617869	0.111708	0.120058	0.132127	0.148659	0.117982	0.167288	0.113169	0.198263	0.0223633	0.197638	0.0490119	0.246981	0.16893	0.188178	0.21255	0.176005	0.243935	0.127184	0.082129	0.108121	-0.00381211	0.145591	0.170435	0.10808	0.163574	0.172832
369	PE(16:0_16:1)	0.0258442	0.0136569	0.0938556	0.0460407	0.134803	0.0923413	0.0611739	0.0319537	0.0978689	0.10644	0.115162	0.207282	0.218156	0.284544	0.219588	0.294058	0.305524	0.319855	0.295705	0.290632	0.376161	0.040476	0.155502	0.139358	0.157176	0.193195	0.146942	0.190879	0.162573	0.222437	0.00153132	0.266571	0.0148374	0.295809	0.196414	0.242037	0.284871	0.238213	0.288464	0.17744	0.176088	0.158799	-0.0274885	0.203431	0.19009	0.119651	0.185851	0.209007
370	PE(16:0_18:1)	0.0202102	0.00954084	0.105074	0.0629402	0.0854621	0.0908993	0.0598467	0.022263	0.127135	0.105879	0.130949	0.235392	0.239888	0.297684	0.198565	0.28478	0.328484	0.363581	0.290399	0.298974	0.382909	0.0461126	0.155858	0.181943	0.193907	0.197807	0.170011	0.214462	0.110487	0.271897	0.017425	0.282438	0.0490705	0.360525	0.21342	0.305228	0.303334	0.288499	0.337311	0.150678	0.128198	0.164532	-0.020919	0.211489	0.252118	0.14478	0.262452	0.237524
371	PE(16:0_18:2)	0.0218378	0.0176469	0.0597228	0.047353	0.0799472	0.0825711	0.037296	0.0106911	0.109731	0.0673559	0.0938614	0.234005	0.250084	0.236545	0.221464	0.248297	0.327534	0.394834	0.334864	0.349898	0.376522	0.0983014	0.139479	0.194636	0.256807	0.253669	0.24566	0.248456	0.144487	0.314304	0.0274865	0.234235	0.0631038	0.339626	0.251324	0.351658	0.356095	0.351835	0.330334	0.208664	0.163909	0.219822	-0.0028036	0.191103	0.278063	0.182064	0.332451	0.311614
372	PE(16:0_18:3) (a)	0.0239007	0.0126034	0.0388631	0.0292243	0.0790262	0.0769392	0.0288264	0.00437319	0.0919114	0.0336544	0.0720436	0.161269	0.172183	0.245087	0.203011	0.223387	0.30371	0.333722	0.318699	0.300144	0.371715	0.100702	0.107669	0.175887	0.202247	0.238164	0.199016	0.262127	0.172321	0.249114	0.0290093	0.169973	0.0606813	0.280164	0.222018	0.246028	0.306469	0.24988	0.319834	0.1849	0.18074	0.190629	-0.00195787	0.145405	0.238293	0.167123	0.247745	0.270324
373	PE(16:0_18:3) (b)	0.0225588	4.92938e-05	0.0833805	0.0489359	0.127164	0.071452	0.0534852	0.0393356	0.0770602	0.0473611	0.064414	0.191415	0.198277	0.177652	0.215501	0.246128	0.315085	0.381961	0.355805	0.353185	0.362049	0.0863729	0.136679	0.171915	0.254788	0.275436	0.238302	0.228552	0.150803	0.214094	0.0245035	0.202345	0.0287689	0.287313	0.217352	0.29876	0.333181	0.286709	0.25258	0.186126	0.167884	0.144794	-0.0281077	0.16447	0.224507	0.151546	0.282826	0.29485
374	PE(16:0_20:3)	0.0228767	0.00813707	0.0685454	0.0586582	0.1051	0.0819641	0.0454919	0.0301432	0.111184	0.0446896	0.100246	0.225116	0.218025	0.22271	0.243651	0.269741	0.367507	0.424831	0.382952	0.361296	0.41083	0.157269	0.171724	0.253042	0.307962	0.319547	0.282094	0.311231	0.185039	0.319539	0.0505466	0.243151	0.125892	0.362832	0.310167	0.360426	0.390514	0.33723	0.341348	0.220726	0.183489	0.233599	0.0076658	0.205048	0.313569	0.22921	0.354618	0.350443
375	PE(16:0_20:4)	0.0224971	0.000836603	0.0506355	0.0341664	0.0730846	0.0871974	0.044993	0.00600354	0.0897692	0.0932775	0.109645	0.175026	0.20004	0.261926	0.214265	0.274027	0.309655	0.337851	0.292673	0.297735	0.384575	0.0745966	0.158836	0.18029	0.184779	0.202002	0.181651	0.243325	0.135805	0.293158	0.0203099	0.26325	0.0749251	0.340121	0.232227	0.271096	0.301071	0.282391	0.341443	0.186662	0.166339	0.24111	-0.000237584	0.236651	0.27098	0.182615	0.27513	0.281183
376	PE(16:0_20:5)	0.0207243	-0.00451524	0.0521278	0.0388447	0.13042	0.0829961	0.0409614	0.00757135	0.0925846	0.0589233	0.0863277	0.15456	0.188276	0.289099	0.267518	0.298193	0.345497	0.358212	0.369634	0.356511	0.448066	0.115484	0.148809	0.179556	0.20699	0.273811	0.226792	0.306424	0.175486	0.260466	0.0544533	0.223576	0.0563478	0.299033	0.221309	0.244118	0.339869	0.271894	0.36968	0.229497	0.207381	0.216498	-0.0217354	0.200328	0.238753	0.16449	0.234588	0.299013
377	PE(16:0_22:6)	0.0121275	-0.00126591	0.0248891	0.0166795	0.049122	0.0796313	0.0270546	-0.00629216	0.0815869	0.078487	0.113064	0.116645	0.130267	0.288858	0.192117	0.279056	0.28961	0.267894	0.231618	0.21255	0.357662	0.080428	0.148444	0.160487	0.117144	0.146539	0.103073	0.245184	0.111459	0.234028	0.0307138	0.240088	0.0884894	0.284459	0.215907	0.16843	0.215058	0.168756	0.340928	0.122943	0.17305	0.232213	0.0137403	0.240956	0.258334	0.192992	0.208164	0.228669
378	PE(16:1_18:2)	0.0221749	0.0174206	0.0909205	0.0463728	0.0971523	0.0997973	0.0694572	0.0241851	0.0843615	0.0557027	0.0731571	0.157145	0.184126	0.213347	0.182366	0.189317	0.246557	0.298244	0.261372	0.286417	0.321799	0.0378446	0.08559	0.105762	0.141116	0.164722	0.156329	0.172278	0.141291	0.219309	0.0172296	0.152973	0.00413879	0.244468	0.180742	0.228507	0.259233	0.255606	0.263742	0.170283	0.177116	0.178117	-0.0132798	0.119169	0.190736	0.124476	0.20734	0.217182
379	PE(16:1_20:4)	0.0191171	0.00223065	0.0302094	0.0317748	0.0893179	0.0887636	0.0439937	0.0129351	0.0752468	0.0380615	0.0623547	0.0972946	0.13576	0.217903	0.193166	0.206159	0.255112	0.270685	0.263883	0.284843	0.338019	0.04373	0.085706	0.117018	0.112258	0.162374	0.147161	0.197746	0.162278	0.200728	0.0204716	0.151432	0.00372647	0.221552	0.163764	0.169668	0.230999	0.213438	0.267092	0.169673	0.194821	0.196481	-0.00697172	0.155469	0.202105	0.157303	0.180197	0.219185
380	PE(17:0_18:1)	0.0341833	0.0229623	0.116889	0.0696973	0.112597	0.0511021	0.0429155	0.0299087	0.126255	0.117114	0.14257	0.223478	0.196625	0.235306	0.237297	0.338104	0.368273	0.388131	0.342898	0.290547	0.393614	0.170628	0.268269	0.294395	0.311541	0.32724	0.255675	0.314207	0.147826	0.30112	0.0934455	0.341187	0.195695	0.395935	0.324826	0.338418	0.368616	0.272931	0.330432	0.166224	0.151721	0.181799	0.0295734	0.275618	0.313287	0.22736	0.311005	0.310725
381	PE(17:0_18:2)	0.0204672	0.0067224	0.0608008	0.0626419	0.0805587	0.0557148	0.0220515	0.0248346	0.0945674	0.0431299	0.0703091	0.198156	0.179772	0.161816	0.228664	0.280148	0.354033	0.404683	0.378976	0.326442	0.376085	0.203217	0.214617	0.292795	0.357292	0.375785	0.316136	0.349405	0.166079	0.314295	0.083447	0.268528	0.195032	0.363669	0.348567	0.365361	0.401049	0.309398	0.32107	0.209175	0.15872	0.218145	0.0343175	0.229157	0.324183	0.260075	0.369748	0.377052
382	PE(17:0_20:4)	0.0143413	0.00480185	0.0382717	0.0467038	0.07404	0.0528738	0.0282218	0.0278613	0.0812981	0.0767744	0.105449	0.136234	0.116264	0.201349	0.252677	0.334395	0.362856	0.355576	0.346319	0.27194	0.391648	0.225507	0.265262	0.307648	0.310102	0.345963	0.268272	0.372627	0.178084	0.328441	0.0925856	0.333333	0.233761	0.378094	0.364724	0.297667	0.365716	0.246874	0.35205	0.196805	0.203075	0.282561	0.0588351	0.326114	0.362658	0.29214	0.338062	0.374327
383	PE(17:0_22:6)	0.014907	-0.0099085	0.0199502	0.0392029	0.0668805	0.0522205	0.00496049	0.0213445	0.0679937	0.0780589	0.112082	0.108339	0.0887797	0.236792	0.22954	0.337425	0.338165	0.299955	0.292286	0.207918	0.371922	0.207222	0.23806	0.270599	0.229328	0.271987	0.187274	0.346504	0.154804	0.261528	0.0933125	0.291795	0.221965	0.324249	0.318423	0.205116	0.282374	0.160857	0.337606	0.145275	0.195576	0.259612	0.0680736	0.298778	0.331287	0.278311	0.267161	0.30688
384	PE(18:0_18:1)	0.0224172	-0.00338553	0.134322	0.0909307	0.108036	0.0810014	0.0738497	0.0494251	0.158817	0.114781	0.166133	0.315716	0.290506	0.301296	0.190459	0.286342	0.360393	0.427195	0.319131	0.335748	0.385462	0.0574313	0.16859	0.213808	0.262885	0.232997	0.213747	0.215184	0.101583	0.278346	0.0408846	0.287871	0.0683199	0.391974	0.240385	0.389934	0.344273	0.338426	0.325209	0.145981	0.106645	0.135237	-0.0157416	0.198848	0.282187	0.150384	0.326	0.26004
385	PE(18:0_18:2)	0.0258483	0.0212954	0.101392	0.073327	0.124693	0.0837489	0.0587775	0.0603457	0.14408	0.0986619	0.150179	0.339358	0.327708	0.280257	0.263128	0.326534	0.419211	0.508541	0.410483	0.42454	0.447607	0.145603	0.200926	0.269834	0.369644	0.334251	0.326273	0.309396	0.159746	0.367926	0.0513464	0.32322	0.111729	0.44442	0.334525	0.485856	0.451944	0.445983	0.385867	0.237559	0.170883	0.244353	0.000397259	0.263218	0.362002	0.234517	0.453541	0.396292
386	PE(18:0_20:3) (a)	0.0291494	0.0157519	0.113362	0.0780116	0.142935	0.0813998	0.0569409	0.0694536	0.118937	0.120058	0.162359	0.303044	0.28833	0.304795	0.301405	0.416494	0.472137	0.511199	0.421538	0.40409	0.489168	0.162943	0.247271	0.302031	0.351387	0.336019	0.295969	0.342363	0.191862	0.3508	0.0463494	0.386657	0.145289	0.481471	0.365386	0.439229	0.435907	0.389576	0.404371	0.219926	0.214275	0.270282	0.0121846	0.335788	0.392724	0.268057	0.427208	0.396986
387	PE(18:0_20:3) (b)	0.00978959	0.00768075	0.107731	0.0706158	0.134094	0.0886194	0.0827569	0.0674888	0.104522	0.133926	0.155758	0.213612	0.217996	0.28934	0.271852	0.351069	0.38443	0.378004	0.341381	0.320396	0.444568	0.150886	0.23652	0.246286	0.261864	0.289523	0.239396	0.322577	0.187076	0.343126	0.0724053	0.368565	0.124765	0.420129	0.300639	0.338979	0.371796	0.310822	0.40436	0.229637	0.199821	0.239292	0.0191366	0.318521	0.340184	0.220058	0.312912	0.32484
388	PE(18:0_20:4)	0.0206865	0.0125368	0.0797498	0.045832	0.0982888	0.0738484	0.0452798	0.0477008	0.134391	0.13554	0.177158	0.272534	0.266355	0.325295	0.261621	0.37718	0.41007	0.432558	0.345287	0.344071	0.446634	0.135857	0.237972	0.274358	0.291091	0.274533	0.253841	0.318804	0.141531	0.360835	0.0501476	0.38766	0.149764	0.453035	0.340001	0.397953	0.385476	0.36527	0.417568	0.210847	0.185317	0.301472	0.0247347	0.354454	0.394936	0.268105	0.40409	0.372405
389	PE(18:0_22:4)	0.01886	0.0142503	0.128508	0.0782663	0.104677	0.0969004	0.0896505	0.0759113	0.106106	0.11736	0.139865	0.281698	0.271037	0.267134	0.210218	0.327349	0.354385	0.414516	0.314046	0.332507	0.384812	0.0640828	0.192916	0.210104	0.258758	0.226625	0.214582	0.216542	0.122034	0.279044	0.0281554	0.334534	0.0615115	0.393788	0.250488	0.38235	0.341219	0.341774	0.313567	0.139162	0.14927	0.188285	-0.00396419	0.283211	0.304697	0.181625	0.353337	0.303032
390	PE(18:0_22:5) (n3)	0.0263052	-0.00200079	0.112462	0.0707062	0.136065	0.0925844	0.071912	0.0634708	0.122387	0.113592	0.145484	0.284529	0.282769	0.313874	0.287542	0.40961	0.450227	0.498022	0.427961	0.415036	0.505888	0.16742	0.257769	0.29887	0.361052	0.358453	0.325981	0.368185	0.178114	0.354658	0.0685662	0.394437	0.145572	0.461348	0.337065	0.434231	0.446793	0.397107	0.422825	0.226331	0.194066	0.25956	0.000437029	0.345743	0.38523	0.250313	0.430839	0.414919
391	PE(18:0_22:5) (n6)	0.0158106	0.023549	0.112814	0.0515572	0.105915	0.0728559	0.0722554	0.0590444	0.118506	0.143965	0.187821	0.288233	0.265043	0.321219	0.226527	0.362449	0.381895	0.396661	0.304643	0.291622	0.397581	0.0862527	0.228054	0.239157	0.242726	0.220966	0.178766	0.238808	0.143329	0.288101	0.0312225	0.366119	0.108226	0.412367	0.299944	0.34722	0.325472	0.291246	0.335952	0.136534	0.167421	0.219648	0.0154034	0.312448	0.326053	0.219	0.32676	0.295062
392	PE(18:0_22:6)	0.0200717	-0.0133438	0.0643127	0.05007	0.0991804	0.0745484	0.0353686	0.0413982	0.125229	0.15503	0.1874	0.249063	0.233934	0.383121	0.24444	0.394451	0.396204	0.374789	0.295562	0.272908	0.433139	0.114174	0.221991	0.238034	0.20823	0.203205	0.156027	0.289067	0.12166	0.2903	0.0394186	0.366709	0.131091	0.399754	0.29511	0.296231	0.303184	0.256389	0.407358	0.151442	0.189409	0.264145	0.0218687	0.336993	0.338567	0.244601	0.306588	0.289449
393	PE(18:1_18:1)	0.01479	0.0118135	0.0834473	0.0616283	0.0215683	0.0499794	0.0398119	-0.00114717	0.124614	0.0328384	0.0945	0.188439	0.182777	0.20193	0.0880208	0.10347	0.219731	0.284445	0.184913	0.229032	0.250946	-0.0164266	0.0430268	0.115866	0.130806	0.0976088	0.113036	0.116382	0.0415942	0.212784	0.0168162	0.116555	-0.00460963	0.261993	0.129227	0.251368	0.199036	0.2376	0.241484	0.0844068	0.0646942	0.0894943	-0.016515	0.0566995	0.195559	0.0816392	0.217699	0.14619
394	PE(18:1_18:2)	0.0110731	0.0160934	0.0372477	0.0433673	0.0254311	0.060355	0.0348067	-0.00729563	0.083228	-0.0159323	0.0504232	0.163831	0.180509	0.137557	0.120934	0.0792359	0.223886	0.327211	0.250333	0.300708	0.267941	0.0385342	0.031375	0.125014	0.190441	0.166829	0.196082	0.166235	0.0890259	0.243002	0.017102	0.0698157	0.00980947	0.249338	0.167786	0.285349	0.257121	0.30176	0.24155	0.152269	0.109302	0.149063	-0.00797337	0.0539671	0.222937	0.136316	0.293879	0.239225
395	PE(18:1_22:6) (a)	0.0105128	-0.00880946	-0.00167253	0.0105588	-0.00221605	0.0654881	0.00824159	-0.0294379	0.0471553	0.0250537	0.0718129	0.0548366	0.080184	0.240078	0.137278	0.1745	0.239774	0.239246	0.191525	0.19861	0.321462	0.0411407	0.0775149	0.124507	0.0701222	0.0912932	0.0805159	0.220201	0.0844001	0.198449	0.0319988	0.134798	0.052714	0.242202	0.172476	0.128079	0.158497	0.157622	0.322481	0.102775	0.156513	0.216254	0.0169435	0.159901	0.251602	0.183947	0.20181	0.204284
396	PE(18:1_22:6) (b)	0.0229171	-0.0167507	0.0202504	0.0360819	0.0847809	0.0625422	0.0105372	0.0222453	0.101437	0.0721791	0.116869	0.149308	0.126549	0.260622	0.246594	0.31611	0.347836	0.316778	0.310322	0.23646	0.383053	0.202638	0.204967	0.268381	0.242552	0.2756	0.206911	0.343882	0.174418	0.26976	0.0587292	0.257767	0.201789	0.309266	0.32425	0.225577	0.3042	0.194336	0.346946	0.180307	0.216918	0.281055	0.0448716	0.2657	0.315488	0.280159	0.27691	0.313713
397	PE(20:0_20:4)	0.0455011	-0.00295069	0.0786845	0.105576	0.0786918	0.0701919	0.0831474	0.0515541	0.114477	0.0483113	0.0883849	0.178113	0.177855	0.143101	0.142193	0.132373	0.235153	0.320857	0.244287	0.28679	0.258157	0.0707415	0.067061	0.127067	0.195197	0.16747	0.193273	0.157401	0.127691	0.196396	0.0290868	0.0831688	0.0479949	0.225166	0.156128	0.261685	0.238952	0.26529	0.195318	0.145261	0.161052	0.146648	0.0206924	0.1018	0.210935	0.166179	0.276361	0.237051
398	PE(36:0)	0.00337138	0.0139974	0.062204	0.0479778	0.0470322	0.0617619	0.0467023	0.0337865	0.0956936	0.0439225	0.0614994	0.113597	0.0982745	0.0786779	0.0763741	0.0982106	0.111925	0.129002	0.115113	0.117168	0.116597	0.0616101	0.0871048	0.0969856	0.108188	0.106714	0.110335	0.0861301	0.0631523	0.107619	0.071189	0.0947364	0.0974398	0.101874	0.098914	0.129848	0.122015	0.126849	0.0896353	0.103223	0.0534132	0.0642109	0.011162	0.0650121	0.094249	0.086491	0.110435	0.0950872
399	PE(38:5) (a)	0.0127749	-0.000484332	0.0404356	0.0284893	0.0467535	0.0788553	0.0361066	0.0051186	0.0775722	0.0379368	0.0762697	0.129556	0.155085	0.217907	0.206975	0.243759	0.318692	0.354319	0.310533	0.310972	0.391486	0.116783	0.150834	0.210271	0.218429	0.239993	0.227532	0.298466	0.141374	0.300833	0.0532872	0.226433	0.104492	0.340508	0.2602	0.276501	0.310411	0.289297	0.355178	0.185575	0.175238	0.265893	0.0184509	0.229486	0.328933	0.228618	0.32949	0.332104
400	PE(38:5) (b)	0.0201371	0.00095021	0.0655851	0.0510686	0.129478	0.0874177	0.0568511	0.0388238	0.120052	0.0868957	0.136938	0.227375	0.23494	0.323027	0.292619	0.3651	0.416477	0.436655	0.406371	0.385459	0.493709	0.159483	0.211717	0.256032	0.284224	0.31973	0.269792	0.354648	0.200834	0.334544	0.0554486	0.315193	0.115509	0.399024	0.311424	0.341976	0.403346	0.334178	0.417866	0.238998	0.226045	0.270898	0.00241471	0.292993	0.339224	0.24328	0.346503	0.376593
401	PE(O-16:0/18:2)	0.00578655	0.00273799	-0.0465658	0.0212283	0.0340475	0.0348527	0.0295469	0.0348276	0.0968926	0.018003	0.0541087	0.14196	0.171568	0.0605235	0.0952337	0.00109663	0.0616969	0.106345	0.149803	0.165257	0.0767795	0.122647	0.031113	0.0710999	0.14295	0.161588	0.180071	0.114929	0.0999148	0.173852	0.058553	-0.00915155	0.0574596	0.0419241	0.0984296	0.159219	0.193083	0.199795	0.0882329	0.189574	0.109581	0.147415	0.0330813	0.0385611	0.10148	0.0745499	0.150683	0.181636
402	PE(O-16:0/20:3)	0.0190289	0.00339673	0.0186004	0.0500808	0.101265	0.0691167	0.0657731	0.0731956	0.0962325	0.0969625	0.129303	0.210245	0.217056	0.149692	0.163201	0.148832	0.158932	0.186456	0.217793	0.189941	0.181013	0.167023	0.136092	0.144492	0.204392	0.226102	0.202256	0.173912	0.129731	0.216818	0.0710351	0.138381	0.130703	0.163946	0.183853	0.223817	0.270503	0.227528	0.163014	0.196413	0.131183	0.167941	0.0505649	0.139547	0.150535	0.11192	0.174063	0.213212
403	PE(O-16:0/20:4)	-0.00183638	0.023457	-0.0199119	0.0138448	0.0443373	0.0433091	0.0495434	0.0463298	0.118258	0.0917145	0.126723	0.168185	0.174816	0.166391	0.0874806	0.0714045	0.0797416	0.0866329	0.105559	0.111354	0.11336	0.0662457	0.0737084	0.0647152	0.0815141	0.09217	0.089388	0.0937925	0.0616862	0.166942	0.0513359	0.0854366	0.0555095	0.0903809	0.110753	0.139381	0.15948	0.152843	0.144382	0.150649	0.0973425	0.152389	0.0551613	0.122158	0.116906	0.0745019	0.117235	0.144665
404	PE(O-16:0/22:4)	0.0135215	0.0337094	0.0497392	0.0595772	0.0926074	0.0873032	0.0911178	0.0835726	0.127781	0.100372	0.152714	0.236296	0.24173	0.168282	0.160121	0.131307	0.155141	0.183619	0.191258	0.202422	0.163155	0.113451	0.122982	0.126937	0.182722	0.17234	0.178752	0.120274	0.128697	0.239069	0.0641442	0.154854	0.0682797	0.176835	0.169798	0.247583	0.255638	0.261332	0.157493	0.202322	0.128989	0.183253	0.0389534	0.140655	0.150126	0.0903836	0.1816	0.197575
405	PE(O-16:0/22:6)	0.00937685	0.00891616	-0.016122	0.0150475	0.094565	0.059433	0.0422383	0.0392704	0.148998	0.125015	0.178028	0.234567	0.259472	0.285601	0.177184	0.153672	0.164837	0.163926	0.192949	0.201906	0.211002	0.110164	0.0947301	0.0866916	0.110137	0.142121	0.13918	0.14748	0.104098	0.208449	0.0791921	0.107479	0.0668739	0.12109	0.137329	0.164223	0.226469	0.220395	0.217751	0.229615	0.1556	0.202525	0.0426616	0.13778	0.133621	0.0962657	0.130574	0.182987
406	PE(O-18:0/20:4)	0.00643209	0.0200884	-0.0195909	0.0223447	0.0680046	0.0413105	0.0411228	0.0473406	0.112415	0.0715526	0.107598	0.167317	0.166011	0.109551	0.125142	0.0878293	0.103925	0.112568	0.158566	0.134877	0.108869	0.123573	0.108388	0.113124	0.150553	0.173293	0.152032	0.127126	0.0960532	0.181685	0.071541	0.0872252	0.0944278	0.0947197	0.15019	0.160537	0.208243	0.163906	0.105664	0.180648	0.109392	0.150472	0.0635154	0.118459	0.117855	0.0961549	0.138642	0.187113
407	PE(O-18:0/22:5) (a)	0.0309134	-0.0025906	0.00889808	0.0500289	0.173677	0.0586662	0.0579195	0.0791572	0.123232	0.0813331	0.123401	0.263414	0.271686	0.115418	0.26901	0.224738	0.252159	0.291217	0.375894	0.328413	0.244344	0.295647	0.217299	0.25565	0.393375	0.439826	0.412211	0.302889	0.193007	0.280396	0.136528	0.18804	0.213534	0.207216	0.273271	0.336391	0.442802	0.344672	0.175586	0.317624	0.153161	0.208236	0.0414401	0.192085	0.203245	0.157521	0.280425	0.363337
408	PE(O-18:0/22:6)	0.0170796	0.00443485	-0.0460465	0.0143445	0.101168	0.0573114	0.043105	0.0523021	0.134491	0.0892589	0.151547	0.219649	0.232113	0.201385	0.196339	0.149805	0.169168	0.177613	0.237529	0.224162	0.189388	0.172669	0.124384	0.136216	0.191663	0.227972	0.218324	0.194623	0.134323	0.229979	0.10323	0.102453	0.114458	0.132452	0.177225	0.201956	0.28295	0.240729	0.190189	0.252882	0.149834	0.206476	0.0631653	0.143319	0.153011	0.119597	0.178306	0.245814
409	PE(O-18:1/18:2)	-0.00141362	0.00912056	-0.0395672	0.0264502	0.00422252	0.0394721	0.0286123	0.0340281	0.0727711	-0.0156092	0.0534049	0.124022	0.146399	0.0476183	0.0523271	-0.0435413	0.0321928	0.0980442	0.107267	0.144465	0.0382489	0.09066	-0.021326	0.0240065	0.102477	0.0873807	0.134491	0.0665511	0.082938	0.154302	0.0491735	-0.0633509	0.0208524	0.0277489	0.0755641	0.145718	0.146928	0.195812	0.076342	0.153335	0.108191	0.152156	0.0442123	0.00289265	0.0992115	0.0878882	0.163763	0.159365
410	PE(O-18:1/22:6)	-0.000141427	-0.00641525	-0.0656178	-0.00252951	0.0073776	0.0346937	0.00732357	0.0165402	0.117462	0.0595489	0.110992	0.120527	0.13716	0.215863	0.0811395	0.03606	0.0653979	0.0633731	0.078413	0.0958157	0.115841	0.0458883	0.0117403	0.0189379	0.00631398	0.0234577	0.0343017	0.0921901	0.0553051	0.152934	0.0735648	0.00684016	0.0146854	0.0548738	0.0846518	0.0665871	0.102262	0.119859	0.188556	0.141683	0.125967	0.182963	0.0490289	0.0694337	0.116576	0.0807538	0.0915846	0.114564
411	PE(O-34:1)	0.0141113	0.0348389	-0.0272289	0.02521	0.0894398	0.0450957	0.041768	0.047146	0.142943	0.0670539	0.134079	0.247987	0.276174	0.171166	0.194915	0.0889794	0.164845	0.208531	0.249307	0.261346	0.181207	0.161863	0.0903206	0.132323	0.21114	0.237108	0.247924	0.179702	0.158144	0.265225	0.0820781	0.0644398	0.0791355	0.157729	0.186083	0.257563	0.312881	0.306315	0.192669	0.289416	0.162934	0.214877	0.0466302	0.0911462	0.168192	0.113992	0.208574	0.2531
412	PE(O-36:5)	0.00453351	0.00270174	-0.00296936	0.0150589	0.0905111	0.0435896	0.0423737	0.0265865	0.0986371	0.0627659	0.114759	0.137973	0.16026	0.187117	0.151156	0.114993	0.133135	0.142695	0.189194	0.185369	0.201973	0.101469	0.0799092	0.0764644	0.107314	0.154744	0.140193	0.152185	0.0882912	0.139689	0.0848265	0.0553347	0.0572406	0.0776314	0.0946431	0.11399	0.189936	0.156428	0.175588	0.163289	0.123977	0.117446	0.0356144	0.0816444	0.0898132	0.0542057	0.090303	0.15599
413	PE(O-38:5) (a)	0.00642793	0.00699039	-0.00116044	0.0336261	0.101309	0.0443924	0.0439842	0.0625994	0.155701	0.08902	0.122923	0.243531	0.251987	0.175695	0.174425	0.151607	0.176204	0.196827	0.248365	0.237904	0.192531	0.165372	0.139948	0.163005	0.232821	0.267168	0.252881	0.206115	0.124769	0.240946	0.100157	0.148705	0.110031	0.151204	0.204896	0.260977	0.32006	0.277098	0.195561	0.252217	0.135747	0.206404	0.0495821	0.169939	0.183653	0.124539	0.213932	0.267447
414	PE(O-38:5) (b)	0.00572106	0.0107814	0.0227944	0.0470363	0.130232	0.0652978	0.0732067	0.0543843	0.13647	0.103958	0.159326	0.223313	0.237034	0.205852	0.207605	0.172596	0.19502	0.207626	0.261731	0.238998	0.233441	0.170901	0.136371	0.145804	0.198635	0.247171	0.218886	0.19927	0.146577	0.231834	0.105093	0.126737	0.106293	0.148345	0.184096	0.206272	0.296019	0.232436	0.197087	0.233434	0.156608	0.172981	0.0479856	0.138523	0.136037	0.0970157	0.15536	0.230458
415	PE(P-15:0/20:4)	0.0289948	-0.00442796	0.0395167	0.043718	0.218746	0.00229044	0.0343034	0.0585387	0.112349	0.0984806	0.112029	0.232433	0.233487	0.133442	0.269165	0.264471	0.286207	0.307796	0.359501	0.312697	0.274015	0.236097	0.214491	0.240829	0.33353	0.369631	0.327043	0.247569	0.14757	0.159425	0.0867901	0.170539	0.14242	0.154546	0.19004	0.241073	0.327267	0.227847	0.112748	0.23236	0.126303	0.104573	0.0482963	0.15049	0.131427	0.105333	0.172832	0.233585
416	PE(P-15:0/22:6)(a)	0.0140891	-0.0394047	-0.0173979	0.0167883	0.196297	-0.00336868	0.0168628	0.0204005	0.043227	0.0302916	0.043296	0.1079	0.12398	0.048736	0.206481	0.18144	0.187036	0.206779	0.307398	0.259297	0.199083	0.196109	0.128297	0.141351	0.237423	0.313151	0.28225	0.200241	0.110386	0.0141931	0.0904171	0.00733637	0.0840496	-0.0232939	0.0656712	0.0786012	0.218084	0.124137	0.0162444	0.172637	0.0867418	0.0173803	0.013366	0.0304358	-0.000581753	0.0384598	0.0498498	0.161213
417	PE(P-15:0/22:6)(b)	0.0369585	-0.0295157	0.00553925	0.0307553	0.172335	0.0544522	0.0501084	0.0282295	0.101162	0.112624	0.130594	0.19111	0.235445	0.226081	0.209742	0.211312	0.205781	0.221791	0.262296	0.266572	0.250937	0.108672	0.118749	0.117835	0.180342	0.225736	0.223889	0.18003	0.0834	0.0856521	0.0728121	0.0852657	0.0623687	0.0738375	0.0807188	0.135098	0.227775	0.204284	0.152694	0.196499	0.110346	0.086947	0.0133149	0.0945878	0.0482852	0.0357504	0.079741	0.148999
418	PE(P-16:0/18:1)	0.00953525	0.0142773	0.0420012	0.0454529	0.15172	0.0697864	0.081071	0.0802774	0.146062	0.0929828	0.164051	0.279736	0.304202	0.21379	0.241151	0.172037	0.221066	0.25044	0.281956	0.287743	0.23981	0.211341	0.148822	0.196498	0.282136	0.295161	0.302608	0.237062	0.161802	0.3039	0.0926484	0.167943	0.123847	0.227247	0.2193	0.320576	0.366744	0.347441	0.255416	0.303668	0.131676	0.204906	0.0319358	0.124271	0.174452	0.0858013	0.209447	0.242953
419	PE(P-16:0/18:2)	0.0135553	-0.00603454	0.00484158	0.0662515	0.106942	0.0547649	0.0651172	0.0843919	0.120858	0.0421036	0.104522	0.262051	0.282653	0.116492	0.176522	0.0867229	0.168176	0.259504	0.267411	0.301805	0.172805	0.189683	0.0899794	0.162924	0.301397	0.275027	0.318791	0.198198	0.111374	0.260947	0.079214	0.0808685	0.0887608	0.165395	0.183368	0.338561	0.339754	0.36644	0.183689	0.259864	0.11187	0.171815	0.0281241	0.0743007	0.160134	0.0971595	0.266412	0.257341
420	PE(P-16:0/18:3)	0.0118612	-0.0220673	0.00270739	0.0319877	0.105699	0.0400303	0.048205	0.0405785	0.0741407	0.0351191	0.0992033	0.179462	0.196762	0.157077	0.157921	0.111229	0.188249	0.216085	0.252699	0.242081	0.20821	0.155791	0.099821	0.155622	0.213494	0.241213	0.231641	0.202962	0.13805	0.180997	0.0658829	0.0712605	0.0835626	0.161531	0.16341	0.212695	0.273274	0.236135	0.185419	0.208532	0.133624	0.137543	0.026156	0.0639208	0.136391	0.0941153	0.161462	0.198731
421	PE(P-16:0/20:3)(a)	0.0249267	-0.00252118	0.0650349	0.084711	0.15259	0.0512508	0.0806341	0.082455	0.137126	0.135416	0.162	0.295285	0.293369	0.209621	0.229634	0.233474	0.249022	0.275789	0.287266	0.263823	0.243524	0.19244	0.184997	0.228883	0.289326	0.29192	0.271006	0.210451	0.13567	0.255328	0.0853892	0.224879	0.139404	0.236897	0.223099	0.310283	0.345361	0.297673	0.20635	0.227045	0.123053	0.139388	0.0248897	0.147274	0.150723	0.0927856	0.187944	0.20802
422	PE(P-16:0/20:3)(b)	0.0184824	-0.018469	0.0577971	0.0787363	0.132554	0.0522233	0.0728993	0.0767201	0.108835	0.149203	0.172598	0.261554	0.27404	0.229274	0.194681	0.205331	0.205207	0.230357	0.228316	0.227064	0.237776	0.138781	0.156689	0.161627	0.206488	0.206281	0.201203	0.171537	0.0908732	0.234056	0.0658025	0.203374	0.106891	0.222621	0.175219	0.258165	0.283597	0.263981	0.216049	0.201876	0.102279	0.142306	0.0211544	0.149713	0.132411	0.0817547	0.162578	0.176166
423	PE(P-16:0/20:4)	-0.0068431	-0.000402123	0.0337087	0.0601716	0.0842699	0.0439115	0.0618551	0.083653	0.166064	0.116108	0.156651	0.248741	0.248711	0.231971	0.120988	0.138953	0.135436	0.143634	0.123668	0.154113	0.140451	0.0663399	0.10089	0.109483	0.128588	0.104855	0.121427	0.0969907	0.029706	0.191246	0.0697601	0.165495	0.0570617	0.138142	0.135326	0.221296	0.194024	0.224175	0.187414	0.163172	0.0822886	0.152254	0.0422374	0.142655	0.133054	0.0733024	0.138751	0.12358
424	PE(P-16:0/20:5)	0.00961363	-0.0235024	0.021173	0.0514252	0.152727	0.0589356	0.0569999	0.0549434	0.136313	0.101025	0.136771	0.207439	0.22805	0.257691	0.210836	0.212446	0.218645	0.218721	0.258712	0.251645	0.275876	0.144499	0.125692	0.148357	0.190203	0.229367	0.212577	0.222611	0.0888877	0.176846	0.0896572	0.140728	0.0812125	0.143075	0.139278	0.191818	0.269641	0.219392	0.241181	0.207967	0.127896	0.12773	0.0135376	0.124375	0.117819	0.0684215	0.121835	0.178894
425	PE(P-16:0/22:4)	0.0144114	0.00988905	0.0614427	0.0728036	0.133452	0.107005	0.126571	0.133163	0.135559	0.114576	0.153464	0.269246	0.29276	0.169402	0.198934	0.16133	0.17774	0.215727	0.204268	0.244304	0.168598	0.136452	0.143026	0.158256	0.223007	0.197563	0.236776	0.1346	0.14094	0.300113	0.0695849	0.199768	0.0939152	0.219207	0.188379	0.317306	0.303827	0.350327	0.182639	0.264955	0.12554	0.225364	0.0439424	0.169428	0.185873	0.0926411	0.229143	0.221823
426	PE(P-16:0/22:5) (n3)	0.0121831	-0.00643262	0.026807	0.0599822	0.171748	0.0640963	0.0770158	0.114534	0.142069	0.115962	0.158009	0.303636	0.323805	0.221888	0.257259	0.240357	0.266073	0.32171	0.346595	0.355952	0.290562	0.221814	0.195713	0.240686	0.350362	0.359525	0.373322	0.282578	0.146265	0.311077	0.116419	0.229835	0.143224	0.260711	0.260383	0.387655	0.429641	0.411484	0.273266	0.327263	0.142267	0.239999	0.0428863	0.213318	0.235692	0.147283	0.309507	0.341412
427	PE(P-16:0/22:5) (n6)	-0.00438817	0.0097776	0.059824	0.0561352	0.110827	0.0785543	0.103997	0.087664	0.163553	0.0946469	0.168075	0.249497	0.258857	0.242163	0.195619	0.176774	0.190617	0.200292	0.222566	0.232671	0.214815	0.140107	0.133513	0.156431	0.190895	0.211078	0.211464	0.172401	0.128307	0.244501	0.0951867	0.164017	0.0993259	0.16436	0.171385	0.236613	0.286149	0.271905	0.212967	0.22446	0.118195	0.167727	0.05824	0.140322	0.143786	0.0785246	0.149699	0.201724
428	PE(P-16:0/22:6)	0.0149426	-0.00132378	0.00257029	0.0396218	0.102535	0.0799392	0.053156	0.0610642	0.156581	0.15632	0.213533	0.25639	0.279352	0.350882	0.193363	0.208052	0.196573	0.180063	0.174299	0.194712	0.236613	0.0930635	0.109661	0.108093	0.103174	0.11055	0.11878	0.156242	0.0851921	0.225791	0.0709219	0.168819	0.0747705	0.173604	0.148555	0.181793	0.217968	0.232997	0.269873	0.222346	0.147252	0.221424	0.0372889	0.172744	0.147963	0.101432	0.133101	0.155156
429	PE(P-17:0/20:4)(a)	0.016151	-0.0152132	0.0187605	0.0436716	0.0876923	0.0262788	0.0395845	0.0694987	0.103553	0.105991	0.100802	0.152797	0.155384	0.131284	0.120948	0.141311	0.11795	0.119829	0.143938	0.129684	0.136907	0.146394	0.153519	0.167158	0.184911	0.19585	0.180977	0.16967	0.0561592	0.161534	0.0987488	0.155498	0.139025	0.116407	0.147025	0.170561	0.201708	0.162802	0.141715	0.149656	0.0719353	0.133666	0.0577363	0.142314	0.110762	0.0845594	0.11693	0.148453
430	PE(P-17:0/20:4)(b)	0.0105018	0.00345783	0.0345577	0.0446736	0.0717247	0.0302716	0.0519162	0.0788471	0.103801	0.106964	0.132822	0.179952	0.180686	0.169158	0.109883	0.134975	0.122395	0.138201	0.126798	0.136216	0.146002	0.0975991	0.129795	0.126976	0.156222	0.139186	0.142607	0.133263	0.0280692	0.168466	0.0774315	0.162869	0.111978	0.144586	0.139908	0.195632	0.185543	0.187787	0.168512	0.139088	0.0549389	0.134449	0.0638112	0.151194	0.130541	0.0814298	0.142938	0.140482
431	PE(P-17:0/22:6)(a)	0.0108399	-0.00474031	-0.0398044	0.0138717	0.114126	0.0415627	0.0220561	0.0367506	0.124847	0.101378	0.11699	0.132421	0.144988	0.212737	0.187852	0.190789	0.166768	0.132564	0.196737	0.166001	0.210999	0.178923	0.155445	0.173759	0.172107	0.226535	0.19686	0.242882	0.10025	0.181327	0.114727	0.139884	0.145552	0.105069	0.163204	0.129438	0.22378	0.156854	0.221526	0.207079	0.131307	0.179622	0.0636722	0.15334	0.122385	0.0940848	0.0941126	0.170724
432	PE(P-17:0/22:6)(b)	0.00380595	-0.00993819	-0.0215218	0.0149813	0.0757154	0.0366012	0.0262404	0.0467434	0.123026	0.0819056	0.126221	0.144883	0.164127	0.201421	0.14338	0.132683	0.124645	0.108731	0.141304	0.140398	0.155806	0.124307	0.103675	0.115204	0.120789	0.147266	0.140064	0.166505	0.0492903	0.153961	0.0969474	0.101906	0.101919	0.0817433	0.120786	0.125226	0.177326	0.162395	0.192246	0.162626	0.0938519	0.161245	0.0557075	0.124542	0.111115	0.0844651	0.0933582	0.137495
433	PE(P-18:0/18:1)	0.00627321	-0.00440046	0.0319698	0.0437908	0.106872	0.0583738	0.0840808	0.0755797	0.131808	0.0974544	0.148432	0.253024	0.270232	0.178953	0.184241	0.123823	0.168042	0.208679	0.234996	0.245256	0.189707	0.192486	0.143261	0.19343	0.272007	0.273999	0.29405	0.221324	0.108191	0.276218	0.109536	0.151448	0.136354	0.205974	0.193482	0.309443	0.342938	0.336003	0.236633	0.263711	0.0764898	0.163624	0.0371941	0.105767	0.158311	0.0727954	0.201124	0.226448
434	PE(P-18:0/18:2)	0.0132361	-0.00825908	-0.00260333	0.0443683	0.0943098	0.0487893	0.0614775	0.0749431	0.0971285	0.0221546	0.0679751	0.215552	0.241902	0.0522812	0.165532	0.0543205	0.135722	0.224036	0.25816	0.281878	0.138191	0.213572	0.0958643	0.172186	0.310811	0.301288	0.34538	0.207299	0.116284	0.258315	0.0931322	0.0615551	0.117562	0.141499	0.178511	0.319952	0.345474	0.359139	0.154568	0.264287	0.0929972	0.169214	0.0347774	0.0563921	0.151052	0.0929019	0.254224	0.267476
435	PE(P-18:0/18:3)	0.0117215	-0.0171591	-0.0237547	0.04599	0.0484738	0.0389484	0.0382192	0.068155	0.0808345	-0.00201158	0.043319	0.171188	0.192875	0.0427377	0.113926	0.000972038	0.0960234	0.192305	0.203833	0.241973	0.104604	0.159527	0.0365692	0.120567	0.235492	0.219281	0.269471	0.160941	0.0938636	0.215672	0.0896125	-0.00109286	0.067749	0.102888	0.149147	0.269363	0.271893	0.313887	0.144187	0.21943	0.0976197	0.177932	0.0457516	0.0324308	0.156403	0.0982173	0.246746	0.239399
436	PE(P-18:0/20:3)(a)	0.0165038	0.00171368	0.0584264	0.0614587	0.156033	0.0519849	0.0770693	0.0728962	0.117296	0.100042	0.134374	0.253542	0.256303	0.156304	0.224657	0.212202	0.232322	0.26115	0.29977	0.26785	0.230965	0.220485	0.184587	0.233658	0.311545	0.332478	0.308152	0.238352	0.141645	0.250876	0.0866223	0.203499	0.16468	0.218442	0.224473	0.30373	0.364568	0.296802	0.195115	0.233025	0.103146	0.127378	0.0281178	0.132644	0.142481	0.0870478	0.185744	0.229051
437	PE(P-18:0/20:3)(b)	0.00192157	-0.00176996	0.0395972	0.0452336	0.1316	0.0555069	0.0730563	0.072177	0.13377	0.105064	0.131903	0.211608	0.229875	0.174596	0.194241	0.164825	0.178184	0.191344	0.237438	0.230503	0.203349	0.15666	0.161769	0.177872	0.227836	0.260858	0.247181	0.201813	0.100288	0.226144	0.100096	0.171137	0.125916	0.164195	0.183164	0.249523	0.307656	0.268448	0.203908	0.227737	0.104541	0.154042	0.0440224	0.136292	0.140193	0.0786242	0.154246	0.206919
438	PE(P-18:0/20:4)	-0.00213671	-0.00808454	0.00852087	0.0433531	0.0545436	0.0422725	0.0657165	0.0891685	0.109585	0.111301	0.129576	0.181088	0.187159	0.163707	0.0971391	0.0982878	0.087737	0.106061	0.106147	0.123995	0.110998	0.0991885	0.113664	0.122065	0.138617	0.124821	0.138721	0.118149	0.0272213	0.191158	0.0803898	0.142442	0.099591	0.134123	0.132154	0.193815	0.18868	0.200676	0.163293	0.160901	0.0523468	0.151371	0.0581513	0.137754	0.128503	0.0723502	0.141102	0.145356
439	PE(P-18:0/20:5)	0.00968982	-0.0299867	0.0103541	0.0435763	0.129905	0.0591793	0.0563858	0.0530924	0.101042	0.0766904	0.104448	0.146978	0.172805	0.200155	0.188244	0.178708	0.175861	0.171107	0.237104	0.215299	0.238719	0.165253	0.126565	0.142771	0.185716	0.24128	0.21875	0.231699	0.094005	0.168794	0.103578	0.120973	0.117197	0.117324	0.13339	0.155192	0.258065	0.188601	0.215341	0.198394	0.102711	0.12577	0.0175245	0.111547	0.100583	0.0650482	0.101786	0.184372
440	PE(P-18:0/22:4)	0.0102126	0.0123904	0.0799192	0.0883403	0.106776	0.108369	0.143072	0.144637	0.115163	0.0950954	0.121065	0.247778	0.259301	0.0881506	0.150555	0.106255	0.128649	0.190888	0.175524	0.212032	0.103638	0.149286	0.139897	0.177028	0.270147	0.220237	0.275931	0.142403	0.105065	0.273941	0.0901638	0.177586	0.124938	0.204635	0.177223	0.338596	0.29835	0.350643	0.152492	0.223364	0.0649718	0.16291	0.0387038	0.132822	0.166132	0.0784604	0.244601	0.216546
441	PE(P-18:0/22:5) (n3)	0.0186272	-0.0342056	0.0271394	0.0592988	0.168517	0.0535898	0.0726125	0.10398	0.0951359	0.0790285	0.106896	0.24804	0.263894	0.114758	0.249848	0.221068	0.241374	0.296242	0.351713	0.333028	0.251239	0.290842	0.210095	0.263373	0.403301	0.423748	0.43156	0.314601	0.149493	0.288431	0.130103	0.211636	0.201213	0.232424	0.250148	0.366774	0.441315	0.384126	0.212792	0.309763	0.106112	0.203176	0.0393583	0.185325	0.196539	0.14154	0.29345	0.348714
442	PE(P-18:0/22:5) (n6)	-0.00356901	0.0284569	0.0588574	0.0338788	0.0581957	0.0530627	0.104705	0.0637732	0.0924797	0.0722943	0.127759	0.169059	0.172324	0.0968259	0.100323	0.0645564	0.0824655	0.1122	0.123617	0.130429	0.0885121	0.0990956	0.0959967	0.113087	0.133611	0.134102	0.141634	0.0787234	0.0758984	0.182671	0.074729	0.0915137	0.0744384	0.104286	0.116266	0.168336	0.186578	0.19054	0.0906953	0.136037	0.054948	0.0896034	0.0503487	0.0694399	0.0816829	0.0419624	0.107354	0.133234
443	PE(P-18:0/22:6)	0.00245161	-0.00514902	-0.0235144	0.0196775	0.0776759	0.0554713	0.0438166	0.0557948	0.120424	0.102116	0.143859	0.164364	0.18338	0.214085	0.153133	0.127959	0.12696	0.123777	0.151415	0.155936	0.165691	0.13874	0.0995097	0.121596	0.133185	0.149292	0.154989	0.173537	0.0654861	0.203415	0.0962767	0.10569	0.109808	0.11226	0.138055	0.152989	0.201281	0.191435	0.210866	0.190399	0.101577	0.189912	0.0579231	0.128412	0.129136	0.0921686	0.126917	0.16904
444	PE(P-18:1/18:1)	0.00879392	-0.0093224	-0.01188	0.048772	0.0723581	0.0647674	0.0654656	0.0758135	0.135063	0.0353067	0.100483	0.193571	0.212182	0.152827	0.148758	0.0618921	0.137759	0.177003	0.207093	0.231038	0.15605	0.15246	0.0712844	0.143818	0.212656	0.219395	0.248187	0.196231	0.119035	0.250031	0.100008	0.0735734	0.0870404	0.154479	0.185242	0.271614	0.298709	0.31151	0.236196	0.250605	0.119693	0.206743	0.0367116	0.0831282	0.18243	0.0962762	0.210987	0.229936
445	PE(P-18:1/18:1)(a)	0.00285293	0.00607588	-0.0128107	0.0298194	0.0642812	0.048879	0.0589675	0.069044	0.126035	0.0537183	0.109921	0.176481	0.202603	0.158506	0.133203	0.0398508	0.117657	0.154591	0.169863	0.204986	0.144882	0.115989	0.0621292	0.127383	0.16473	0.166852	0.1965	0.162562	0.103776	0.23715	0.100629	0.0598744	0.061154	0.151741	0.151661	0.237213	0.253006	0.282794	0.227917	0.232725	0.119855	0.200207	0.043316	0.0756075	0.173557	0.0810279	0.187569	0.200051
446	PE(P-18:1/18:1)(b)	-0.00643456	0.00121793	0.0195795	0.0112052	0.0670244	-0.000193661	0.0161304	0.0280195	0.150068	0.00588028	0.0610555	0.183346	0.175213	0.0962178	0.140525	0.0865019	0.140104	0.156449	0.206203	0.210882	0.125681	0.168165	0.0895826	0.161889	0.248331	0.263739	0.276194	0.198365	0.0881108	0.201721	0.0777401	0.0943275	0.104544	0.0980668	0.190094	0.261802	0.298796	0.272192	0.175978	0.20656	0.0911213	0.144576	0.0291213	0.0787473	0.152472	0.0841515	0.185929	0.211617
447	PE(P-18:1/18:2)(a)	0.0032441	-0.0104831	-0.0409321	0.0402034	0.0295487	0.0328352	0.0338545	0.0659795	0.0690964	-0.00339024	0.0306825	0.163887	0.191434	0.039021	0.0951195	-0.0222433	0.0759471	0.17284	0.172907	0.222152	0.0825834	0.131059	0.0149296	0.0985516	0.202191	0.179895	0.239266	0.133673	0.0800358	0.200095	0.0828506	-0.0217593	0.046435	0.0911155	0.124204	0.251977	0.238653	0.298986	0.130917	0.200593	0.0916051	0.169282	0.0430795	0.0212143	0.147923	0.0891389	0.237508	0.219438
448	PE(P-18:1/18:2)(b)	0.0232869	-0.0282807	0.0107494	0.0532124	0.0975632	0.035607	0.04983	0.0754163	0.0899568	0.0213454	0.050461	0.198114	0.202384	0.0399574	0.16196	0.0864707	0.154545	0.22974	0.260837	0.259191	0.149163	0.233161	0.123707	0.205253	0.330469	0.322681	0.34511	0.233748	0.117676	0.24015	0.0969971	0.0883536	0.148552	0.149602	0.208307	0.313472	0.338087	0.324535	0.147192	0.227224	0.0889713	0.173477	0.0410233	0.0832471	0.164438	0.12045	0.260663	0.274949
449	PE(P-18:1/18:3)	0.0037071	-0.0270917	-0.0408039	0.0368242	0.0372459	0.0235958	0.0227061	0.0508556	0.0748394	-0.0143126	0.0360462	0.145685	0.171254	0.0899146	0.112414	0.0201506	0.119257	0.187352	0.20163	0.228763	0.131783	0.125782	0.021971	0.105081	0.18305	0.18266	0.220345	0.152937	0.104516	0.166761	0.0687342	-0.0122394	0.047016	0.103607	0.127651	0.213716	0.231823	0.264202	0.150445	0.192015	0.114589	0.158885	0.0421857	0.0210366	0.14712	0.101984	0.202687	0.207987
450	PE(P-18:1/20:3)(a)	0.0129989	-0.000541273	0.0506015	0.0750169	0.128769	0.0470942	0.0695258	0.082915	0.112347	0.110561	0.14506	0.251439	0.251893	0.188123	0.203329	0.199411	0.230269	0.250581	0.259359	0.241609	0.227013	0.171043	0.162523	0.202595	0.254392	0.260247	0.237712	0.209165	0.143789	0.256623	0.0872898	0.207455	0.127944	0.237584	0.228809	0.294624	0.326236	0.28429	0.22387	0.214851	0.139514	0.172848	0.0355034	0.157183	0.176097	0.117639	0.205719	0.2248
451	PE(P-18:1/20:3)(b)	0.0113039	-0.011599	0.0237715	0.071934	0.122231	0.0255642	0.0535858	0.0713672	0.130713	0.110047	0.125152	0.229977	0.230309	0.164402	0.192963	0.18169	0.205861	0.224371	0.253413	0.233776	0.215526	0.179331	0.164015	0.204693	0.26074	0.277897	0.262834	0.221946	0.138835	0.251164	0.0937287	0.198275	0.130309	0.199875	0.213171	0.284765	0.323282	0.283962	0.216838	0.216964	0.120011	0.174564	0.049017	0.15927	0.166396	0.10999	0.189546	0.225914
452	PE(P-18:1/20:4)(a)	-0.00359488	-0.00211509	-0.014714	0.0426835	0.0261045	0.022774	0.0351903	0.0764664	0.10301	0.0940545	0.11273	0.162721	0.168446	0.174692	0.0661652	0.062184	0.0722997	0.0960929	0.0737455	0.108174	0.0998064	0.0383034	0.0622508	0.0829716	0.0787344	0.0549834	0.0783232	0.0851903	0.0167501	0.166367	0.0648953	0.100272	0.0466771	0.120609	0.112322	0.171688	0.139354	0.184641	0.17548	0.133269	0.0638077	0.162107	0.0575454	0.122032	0.14152	0.0855232	0.147353	0.128771
453	PE(P-18:1/20:4)(b)	0.00648615	-0.0261521	0.0173802	0.055539	0.065638	0.0363717	0.0561977	0.0948167	0.116613	0.0945851	0.107465	0.191095	0.176716	0.135264	0.117278	0.135016	0.128119	0.148789	0.152297	0.149513	0.13543	0.146428	0.151104	0.185169	0.21165	0.20228	0.201762	0.173725	0.0494224	0.195755	0.0938673	0.174163	0.141901	0.154376	0.180815	0.235943	0.232685	0.222142	0.16249	0.152053	0.0561179	0.164199	0.068541	0.162186	0.166532	0.111457	0.184738	0.189147
454	PE(P-18:1/20:5)(a)	0.00405663	-0.0187282	-0.00680863	0.0386765	0.112585	0.0456749	0.0338563	0.0446184	0.105443	0.0653583	0.101523	0.152032	0.181924	0.224434	0.184739	0.162868	0.180844	0.185516	0.233301	0.229755	0.247575	0.129346	0.0959319	0.127154	0.159511	0.207801	0.193306	0.221357	0.0849537	0.16823	0.103308	0.0987051	0.0732551	0.120252	0.130072	0.164743	0.244962	0.208943	0.245263	0.198144	0.125353	0.152709	0.0255818	0.112187	0.128482	0.0788723	0.127745	0.191655
455	PE(P-18:1/20:5)(b)	0.0166115	-0.0377877	0.0300728	0.0457178	0.137389	0.052977	0.0573294	0.0629731	0.10863	0.0744216	0.106264	0.164636	0.178672	0.194761	0.201754	0.207806	0.202418	0.199001	0.260701	0.226911	0.258609	0.190184	0.165328	0.190381	0.237097	0.286952	0.252322	0.267439	0.0921472	0.183691	0.113593	0.166954	0.14996	0.150889	0.179988	0.199775	0.295362	0.216062	0.229796	0.189979	0.104448	0.144175	0.0339048	0.148531	0.142295	0.0906448	0.144957	0.218179
456	PE(P-18:1/22:4)	0.0138658	-0.00992031	0.0815048	0.0347478	0.133948	0.0304815	0.0639473	0.103477	0.121138	0.0447556	0.101447	0.229414	0.233035	0.131348	0.218692	0.168008	0.197968	0.233923	0.271871	0.26879	0.200078	0.242416	0.177016	0.21588	0.327192	0.343126	0.352712	0.265615	0.135585	0.270233	0.13801	0.176753	0.174887	0.201311	0.24647	0.315851	0.377957	0.330097	0.206107	0.273467	0.0805465	0.197658	0.0424516	0.15447	0.195566	0.122533	0.255253	0.289897
457	PE(P-18:1/22:5)(a)	0.00611	-0.0328905	-0.00287543	0.0589995	0.146854	0.0634326	0.0694566	0.11633	0.120151	0.0622403	0.106945	0.224558	0.242185	0.158064	0.240733	0.186358	0.237021	0.294265	0.332518	0.332625	0.268347	0.268238	0.168914	0.242721	0.350889	0.36751	0.384383	0.320697	0.164555	0.30812	0.137721	0.169177	0.161314	0.223134	0.260757	0.35039	0.406115	0.382818	0.273899	0.319707	0.149751	0.259373	0.0511948	0.18202	0.25101	0.177276	0.318855	0.357232
458	PE(P-18:1/22:5)(b)	-0.00104015	0.0105923	0.0220244	0.0550793	0.0379778	0.0470733	0.0642323	0.0570378	0.0934273	0.0625911	0.119709	0.175509	0.167498	0.135608	0.113096	0.082619	0.115944	0.141928	0.132088	0.140516	0.127013	0.109904	0.0824824	0.117906	0.123737	0.131565	0.136796	0.109211	0.10563	0.217024	0.103603	0.0997646	0.0743731	0.147774	0.157419	0.188648	0.199705	0.211048	0.157518	0.155377	0.0906053	0.174651	0.0534707	0.0952294	0.134694	0.0976963	0.146383	0.16267
459	PE(P-18:1/22:6)(a)	0.00350067	-0.0159855	-0.0524819	0.015325	0.00454496	0.0361372	0.0136016	0.0347835	0.0949179	0.0788595	0.113441	0.100285	0.116929	0.22132	0.0654265	0.0370929	0.0544343	0.0447975	0.0406027	0.068466	0.105983	0.0375828	0.0131653	0.0324712	-0.00963231	-0.00527273	0.0106043	0.0888031	0.0325775	0.145065	0.0847494	0.032563	0.0364168	0.0660056	0.0770061	0.0624286	0.0731206	0.110878	0.20273	0.125045	0.099732	0.186862	0.0471092	0.0822807	0.11376	0.0880425	0.0778846	0.0862266
460	PE(P-18:1/22:6)(b)	0.0322809	-0.0544325	-0.00373522	0.0466116	0.0902746	0.0756573	0.0574875	0.0798771	0.139426	0.0870945	0.140191	0.179208	0.175003	0.224454	0.160476	0.168645	0.161568	0.1581	0.190444	0.169252	0.198947	0.174736	0.146753	0.178814	0.193886	0.208369	0.193903	0.2378	0.0821035	0.225301	0.1088	0.155756	0.169738	0.154788	0.200131	0.19697	0.253888	0.213756	0.242549	0.195854	0.117894	0.233518	0.0565581	0.1742	0.180093	0.160236	0.183179	0.220244
461	PE(P-19:0/20:4)(a)	-0.00135184	0.00198437	0.0194534	0.0141842	0.0432324	0.0245019	0.0504299	0.0386342	0.0779913	0.0620133	0.0766486	0.0560982	0.0671868	0.0774213	0.0639488	0.0430284	0.0205313	0.0169136	0.0443131	0.0454321	0.0523034	0.0559314	0.0603009	0.0453374	0.0391628	0.0572781	0.0551777	0.0601567	0.00860588	0.0777479	0.0787299	0.0451116	0.0819512	0.0177133	0.0563396	0.0460517	0.0753111	0.0650738	0.0830767	0.0927634	0.0411455	0.0721105	0.0530502	0.0564318	0.035353	0.0284424	0.0107403	0.0458101
462	PE(P-19:0/20:4)(b)	-0.00508452	0.0257091	0.0182952	0.00639461	0.0535042	0.00901971	0.0402071	0.0455278	0.0972225	0.0536275	0.0931661	0.105392	0.115766	0.102607	0.0744871	0.0320983	0.0324394	0.0458083	0.0771717	0.0864238	0.0685749	0.0765515	0.0720756	0.071231	0.0818316	0.0961665	0.0978647	0.0808849	0.0163263	0.113773	0.0833994	0.0516929	0.0878131	0.0345183	0.0856152	0.0978544	0.123091	0.119928	0.101762	0.13808	0.04681	0.100571	0.0725731	0.0717043	0.0622648	0.0527442	0.0576024	0.0939706
463	PE(P-20:0/18:1)	-0.0093854	-0.00243177	0.0409575	0.0226016	0.0794663	0.0527254	0.0801001	0.0469575	0.135392	0.049181	0.132586	0.21965	0.251003	0.15887	0.150074	0.0532232	0.125287	0.187773	0.195761	0.244646	0.161519	0.124186	0.0596051	0.103931	0.185609	0.17503	0.225715	0.1435	0.0982529	0.233527	0.0879717	0.061996	0.0512339	0.154439	0.111194	0.252476	0.257334	0.310745	0.205625	0.238074	0.0848834	0.119592	0.0300829	0.030563	0.11502	0.0191246	0.163974	0.158905
464	PE(P-20:0/18:2)	0.00813836	-0.0129055	-0.0260802	0.0306993	0.0572705	0.0307061	0.0349758	0.0365932	0.0902256	-0.0299274	0.027191	0.180704	0.237999	0.0216927	0.141499	-0.0232173	0.0945252	0.201125	0.228865	0.292729	0.10274	0.161573	0.0129749	0.104762	0.244455	0.228897	0.315058	0.151534	0.129943	0.234482	0.0725043	-0.0399812	0.0600808	0.0914428	0.100119	0.267365	0.284307	0.356293	0.116408	0.287165	0.102211	0.151604	0.0173708	-0.0274151	0.11127	0.0626858	0.227651	0.229007
465	PE(P-20:0/20:4)	-0.00652486	-0.00719368	0.00638231	0.024218	0.04173	0.041049	0.0597311	0.0680546	0.127122	0.0428411	0.0878632	0.157801	0.189397	0.125987	0.10208	0.0139466	0.0688091	0.104946	0.109156	0.168203	0.0921267	0.0691516	0.0306736	0.0806112	0.105164	0.0824682	0.14029	0.0921883	0.0650885	0.213312	0.0721954	0.0480018	0.0490655	0.0980151	0.0992526	0.185333	0.169247	0.24042	0.15685	0.220882	0.0755863	0.181616	0.0486234	0.062617	0.130789	0.0713595	0.157457	0.150274
466	PE(P-20:0/22:6)	0.00574548	-0.0321542	-0.0570819	-0.00014282	0.0136803	0.035333	0.0136108	0.00582037	0.101613	0.0391319	0.0891376	0.0767376	0.108236	0.153253	0.108623	0.0231385	0.0544112	0.0351974	0.0813833	0.0895866	0.0891363	0.116777	0.0220889	0.0636342	0.0427319	0.0664494	0.0819878	0.125004	0.0926397	0.197073	0.091069	0.0104103	0.0835339	0.048286	0.095215	0.059667	0.114945	0.121298	0.172424	0.196855	0.119394	0.195835	0.0494763	0.0453299	0.0942684	0.0862803	0.0701129	0.114161
467	PE(P-20:1/20:4)	-0.00898754	-0.00385509	-0.00206949	0.0219417	-0.000198698	0.0338633	0.0503075	0.0416728	0.069368	0.0510241	0.0717428	0.0490242	0.0573363	0.105088	0.00407169	-0.0466247	-0.0463896	-0.0466671	-0.0472185	-0.016675	-0.0132155	-0.0301564	-0.037102	-0.0402417	-0.0691515	-0.0818291	-0.0631677	-0.0318207	-0.0225447	0.0699161	0.0206873	-0.0273331	-0.00887037	-0.01989	0.00747269	-0.00262568	-0.0120244	0.0239053	0.0697767	0.0517999	0.0378029	0.0773523	0.0327613	0.00468118	0.00525152	0.00142539	-0.0162683	-0.0169575
468	PE(P-20:1/22:6)	0.0023343	-0.0126042	-0.0371243	0.00656558	0.00175926	0.0420919	0.0361523	0.0229767	0.0600694	0.0302944	0.069139	0.0089337	0.0129708	0.134467	0.0385388	-0.00782282	-0.00565927	-0.0383175	-0.00910115	-0.013792	0.0418225	0.0331865	-0.00416375	-0.0055105	-0.0578276	-0.0405081	-0.0433132	0.0521696	0.0332128	0.0982825	0.0589489	-0.024579	0.0434879	-0.00458557	0.0372845	-0.0388211	0.00291296	-0.00743148	0.124375	0.0790721	0.0820114	0.119237	0.0439086	0.0232569	0.0417615	0.047574	-0.0119008	0.0191364
469	LPE(16:0) [sn1]	-0.00281793	0.0496951	0.116682	0.0457124	0.0638127	0.145889	0.150429	0.0607078	0.0594462	-0.0106851	0.0477831	0.0556702	0.100257	0.153212	0.111907	0.12033	0.201673	0.26407	0.245808	0.26308	0.326429	0.0565476	0.0720857	0.108578	0.126808	0.166752	0.163584	0.216504	0.135128	0.228269	0.073302	0.119738	0.0311949	0.231386	0.151113	0.186356	0.240443	0.227514	0.287182	0.171712	0.110425	0.133912	-0.00772928	0.108555	0.20617	0.123617	0.228795	0.258536
470	LPE(16:0) [sn2]	-0.00456336	0.0486049	0.125748	0.0440338	0.0801447	0.145019	0.153435	0.0610675	0.0723824	0.000254765	0.0482013	0.0582676	0.102476	0.148763	0.112943	0.119254	0.200715	0.259956	0.241544	0.262807	0.319223	0.052972	0.0719321	0.113909	0.124045	0.168728	0.162253	0.207604	0.132678	0.218693	0.0963234	0.114865	0.0249085	0.220528	0.143844	0.18015	0.23548	0.223106	0.276462	0.171696	0.109344	0.129789	-0.0160047	0.104066	0.195715	0.115861	0.219631	0.252276
471	LPE(17:0) [sn1]	0.0338399	-0.101743	0.0593418	0.0553174	0.0350448	0.0124564	0.0265078	0.0422639	0.0474017	0.0194997	0.0174737	0.00900709	0.0166177	0.0160245	0.0774861	0.0699593	0.0831394	0.108197	0.0996868	0.0851176	0.123803	0.121061	0.103822	0.104278	0.092493	0.126219	0.105593	0.118861	0.105713	0.116391	0.658211	0.0757464	0.117173	0.0947512	0.0779344	0.0655266	0.094175	0.0714646	0.0932846	0.0695339	0.0782483	0.0831536	0.070763	0.087945	0.125423	0.107577	0.102343	0.118687
472	LPE(17:0) [sn2]	0.0264767	-0.0674784	0.0658147	0.0471651	0.0715703	0.0292227	0.0515124	0.0519105	0.0404061	0.00174663	0.00598403	-0.0141448	-0.00560635	0.00827889	0.0832739	0.0806235	0.116758	0.136324	0.164881	0.125929	0.166803	0.150692	0.137288	0.149844	0.150563	0.209569	0.169888	0.196028	0.1273	0.129075	0.503473	0.0854661	0.168404	0.11126	0.141961	0.086854	0.153315	0.091899	0.120999	0.112572	0.0861409	0.088049	0.0552379	0.0904071	0.142195	0.152499	0.135833	0.181691
473	LPE(18:0) [sn1]	0.0110098	0.018021	0.201205	0.0976143	0.136178	0.169856	0.205787	0.14005	0.122462	0.0648164	0.139053	0.222167	0.240997	0.227315	0.20133	0.247789	0.336584	0.420814	0.355193	0.376484	0.423455	0.15639	0.17989	0.236344	0.299133	0.296786	0.300297	0.314051	0.165752	0.349835	0.128371	0.269654	0.119906	0.39056	0.29323	0.387628	0.397396	0.388361	0.382374	0.250594	0.142369	0.218913	0.00719195	0.243974	0.343142	0.221873	0.407874	0.394723
474	LPE(18:0) [sn2]	0.00522718	0.0245193	0.211825	0.085438	0.142793	0.162701	0.207648	0.141239	0.122966	0.069459	0.138605	0.217526	0.234444	0.220537	0.188829	0.228982	0.320511	0.4017	0.334926	0.35707	0.405074	0.142878	0.180441	0.233413	0.285617	0.284164	0.286627	0.296296	0.163748	0.333991	0.145813	0.263351	0.124742	0.376321	0.284296	0.374414	0.379499	0.371155	0.366262	0.240783	0.127333	0.202363	0.0160565	0.234244	0.331619	0.205846	0.388573	0.376584
475	LPE(18:1) [sn1]	-0.00238167	0.0090921	0.0926256	0.0465794	0.017524	0.0743405	0.0968303	0.0183303	0.0777555	-0.0467695	0.0135066	0.0717258	0.101697	0.0490138	0.0199857	-0.040998	0.0943129	0.202218	0.162539	0.229874	0.170911	-0.00105587	-0.0309793	0.0535661	0.113018	0.11377	0.160514	0.0989444	0.0495605	0.166212	0.0560887	-0.00862218	-0.0230297	0.146422	0.0529644	0.199885	0.188128	0.245027	0.167655	0.12791	0.00504995	0.0246155	-0.0280672	-0.0474784	0.115198	0.0234836	0.18417	0.155826
476	LPE(18:1) [sn2]	0.00594774	0.00596055	0.0851508	0.0401955	0.00710341	0.0589179	0.0854635	0.00564338	0.0813576	-0.039966	0.0126359	0.0699488	0.102096	0.0545427	-5.01642e-05	-0.0591268	0.0728857	0.174797	0.133126	0.208972	0.149262	-0.0329483	-0.0367103	0.0372645	0.0841098	0.0830647	0.134948	0.0753734	0.0226655	0.152615	0.061701	-0.0171973	-0.0330307	0.13497	0.0320373	0.181359	0.162647	0.231894	0.160837	0.116747	-0.0056329	0.0137951	-0.0308016	-0.057037	0.103437	0.0115024	0.159913	0.127626
477	LPE(18:2) [sn1]	0.00294388	-0.000402775	0.010631	0.015119	0.0239783	0.031951	0.0495024	0.0105639	0.0484147	-0.0762197	-0.0425355	0.0825797	0.129901	-0.0382899	0.0455484	-0.064412	0.0808629	0.240612	0.225734	0.306894	0.159141	0.0573152	-0.0394631	0.0552862	0.211403	0.197559	0.275126	0.14081	0.076552	0.192802	0.0545982	-0.0354488	-0.0184535	0.120371	0.070608	0.280031	0.262621	0.343271	0.150971	0.206267	0.0206612	0.0622614	-0.0108067	-0.0466237	0.125735	0.0453578	0.278121	0.250721
478	LPE(18:2) [sn2]	0.00616781	-0.00189729	0.0143624	0.0155775	0.0145689	0.0249911	0.0458992	0.00618103	0.0545406	-0.0688182	-0.0402635	0.0887811	0.138411	-0.0403148	0.032796	-0.0799074	0.0703472	0.234549	0.209841	0.298797	0.147332	0.0423054	-0.0503328	0.045032	0.20259	0.180247	0.263706	0.124105	0.0626618	0.188446	0.0521639	-0.0474326	-0.0243945	0.114845	0.0629945	0.278004	0.251976	0.34184	0.142765	0.196874	0.0172166	0.0561221	-0.0145052	-0.0560704	0.120358	0.0434029	0.278962	0.243294
479	LPE(20:4) [sn1]	0.000332654	-0.023103	0.0392491	0.0054838	0.0155904	0.0373831	0.0578872	0.0213067	0.0667814	0.0101039	0.0301843	0.0594029	0.104274	0.0819264	0.0816835	0.0706069	0.140937	0.223817	0.195	0.25919	0.242931	0.0568361	0.0570396	0.1066	0.163226	0.162422	0.216643	0.200495	0.0699302	0.249675	0.100823	0.137985	0.0473039	0.222586	0.132471	0.257653	0.245596	0.313546	0.274211	0.192359	0.0513854	0.160013	0.0177692	0.127745	0.226786	0.121142	0.289542	0.275758
480	LPE(20:4) [sn2]	0.00432679	-0.0309406	0.0362837	0.024751	0.0273784	0.0436507	0.0583993	0.0253752	0.0745882	0.0122587	0.0408325	0.0831587	0.119027	0.107071	0.0963706	0.0986484	0.174249	0.251412	0.222673	0.278224	0.272627	0.0570878	0.0736528	0.130724	0.182386	0.189064	0.234819	0.222764	0.080005	0.252996	0.087424	0.161792	0.0623345	0.245549	0.15179	0.27407	0.270725	0.32585	0.28781	0.205336	0.0597487	0.169216	0.00429577	0.145554	0.243659	0.142638	0.297612	0.292824
481	LPE(22:6) [sn1]	0.0103139	-0.0415995	0.0128928	0.00303025	0.0174621	0.0606331	0.0386995	-0.000367222	0.0638503	0.0455695	0.0610259	0.0192216	0.0553144	0.197697	0.0983267	0.130468	0.154922	0.158615	0.147986	0.166264	0.268429	0.0520094	0.0569158	0.0826481	0.0480778	0.0776759	0.0821214	0.203814	0.0647225	0.19743	0.0862079	0.133443	0.0618361	0.185108	0.116873	0.109661	0.150647	0.161745	0.313459	0.145879	0.106183	0.188779	0.0243754	0.148794	0.197501	0.128781	0.169521	0.192569
482	LPE(22:6) [sn2]	0.0105852	-0.0415205	0.0186464	0.00801873	0.0183196	0.0684911	0.0407875	-2.98742e-05	0.0618767	0.050114	0.0661512	0.0211713	0.0543319	0.213867	0.0995292	0.145179	0.16555	0.158263	0.148009	0.155404	0.272785	0.0480749	0.0689467	0.0873096	0.0465843	0.0771005	0.0726844	0.20572	0.0671385	0.188229	0.0646646	0.14399	0.0630706	0.185114	0.125948	0.102392	0.146482	0.146339	0.311334	0.127961	0.108568	0.182936	0.0179424	0.15212	0.194121	0.132592	0.160168	0.18533
483	LPE(P-16:0)	0.0140144	0.00954584	0.208356	0.134179	0.137223	0.131227	0.216518	0.17928	0.121966	0.0709519	0.130639	0.164003	0.180111	0.143978	0.0936629	0.0812225	0.105817	0.152285	0.122366	0.144785	0.161351	0.111191	0.0970802	0.104636	0.140124	0.124296	0.143713	0.118109	0.0522373	0.166613	0.263695	0.110782	0.113312	0.129775	0.0961062	0.175333	0.17176	0.18727	0.161435	0.143509	0.0316056	0.0488508	0.051755	0.0783041	0.104039	0.0578789	0.134879	0.1277
484	LPE(P-18:0)	0.00208455	-0.0165048	0.172688	0.0950267	0.108845	0.113113	0.197202	0.158776	0.0960106	0.0388848	0.103855	0.129969	0.144378	0.0757095	0.0775945	0.0531488	0.0770947	0.138797	0.133664	0.149474	0.134384	0.158648	0.103771	0.134779	0.191963	0.184892	0.212083	0.161455	0.0446171	0.181877	0.273864	0.0972954	0.141597	0.120921	0.113195	0.195824	0.210474	0.209517	0.1513	0.147867	-0.00484342	0.0553223	0.0424615	0.0764908	0.116928	0.0524615	0.166532	0.173785
485	LPE(P-18:1)	0.00871419	-0.027988	0.156839	0.138017	0.100191	0.112461	0.177895	0.160388	0.101532	0.0742922	0.102451	0.11703	0.121625	0.118106	0.0593728	0.0468194	0.0661703	0.101334	0.0714277	0.0820362	0.110416	0.105175	0.0791835	0.0968326	0.0987368	0.0891278	0.100466	0.103456	0.0458366	0.136802	0.277582	0.0733311	0.112373	0.106721	0.101836	0.134653	0.126587	0.137588	0.144777	0.0958138	0.0555412	0.0699949	0.0548987	0.0793042	0.108633	0.0831185	0.1191	0.108754
486	LPE(P-20:0)	0.048723	-0.0612721	0.082575	0.0811236	0.0300971	0.05232	0.114394	0.0727048	0.0702674	-0.00899152	0.0373023	0.0150167	0.0662852	-0.00622731	0.0590924	-0.0429109	0.00345135	0.0711205	0.0929443	0.135945	0.0758641	0.128439	0.0419879	0.0394819	0.0961472	0.102757	0.154259	0.105681	0.099673	0.142114	0.218844	-0.0312663	0.0930879	0.0353093	0.0169597	0.0947083	0.117499	0.16733	0.101609	0.145857	0.0795357	0.0607259	0.0837531	-0.00387508	0.0814428	0.0576531	0.117641	0.128672
487	PI (38:5) (b)	0.0144177	-0.0447674	0.0283423	0.0523727	0.120521	0.0633255	0.051848	0.0801284	0.0932297	0.0129983	0.0584942	0.145152	0.132269	0.152012	0.264571	0.232961	0.324812	0.354272	0.370415	0.323418	0.374576	0.255559	0.181496	0.263517	0.317138	0.360007	0.318449	0.364267	0.252335	0.326726	0.125237	0.187543	0.166729	0.289767	0.352895	0.302446	0.389193	0.292036	0.312717	0.288082	0.247599	0.318638	0.0385909	0.229089	0.337774	0.296757	0.361941	0.405935
488	PI(15-MHDA_18:1)/PI(17:0_18:1)	0.0277698	-0.034741	0.0899815	0.0493029	0.100171	0.05527	0.0620084	0.0266649	0.0673705	0.0528767	0.0773944	0.14065	0.111868	0.125308	0.169439	0.192972	0.206837	0.191687	0.257095	0.176247	0.231215	0.173166	0.178455	0.190693	0.213645	0.292084	0.201422	0.223117	0.169101	0.168067	0.112432	0.174861	0.142839	0.175657	0.195562	0.165467	0.271338	0.128543	0.167905	0.14749	0.114304	0.060336	0.00382731	0.0965149	0.0908962	0.0815534	0.0841904	0.16313
489	PI(15-MHDA_18:2)/PI(17:0_18:2)	0.0128658	-0.00382439	0.0514497	0.0766648	0.0984319	0.0710928	0.0517564	0.066987	0.0951496	0.0294649	0.0566547	0.194818	0.173447	0.14935	0.226513	0.2069	0.266858	0.312199	0.330217	0.274675	0.290599	0.219918	0.170491	0.229888	0.308743	0.339481	0.284326	0.294508	0.203334	0.291571	0.0942195	0.167143	0.167958	0.244327	0.313197	0.288267	0.362563	0.262348	0.235704	0.243937	0.203234	0.230379	0.0443731	0.164842	0.235059	0.224637	0.285434	0.31902
490	PI(15-MHDA_20:4)/PI(17:0_20:4)	0.0194329	0.00417799	0.0562985	0.0798807	0.149721	0.0465095	0.0524098	0.11102	0.103433	0.0952801	0.117936	0.212306	0.179755	0.207019	0.293906	0.350289	0.404738	0.40987	0.407107	0.330348	0.420807	0.276001	0.292788	0.345509	0.389509	0.418388	0.338949	0.412844	0.24365	0.362778	0.131258	0.334901	0.236245	0.404556	0.418526	0.366184	0.441424	0.302963	0.352	0.285909	0.240269	0.314502	0.0814501	0.355286	0.396437	0.323236	0.402316	0.439625
491	PI(16:0/16:0)	0.0158958	0.0315135	0.0649419	0.0288963	0.119808	0.100882	0.0704151	0.020101	0.0953264	0.0988532	0.11208	0.197438	0.218571	0.229831	0.191886	0.194912	0.182778	0.175978	0.206357	0.199137	0.214329	0.0394641	0.0885815	0.0511826	0.0762683	0.136864	0.088596	0.0753614	0.1642	0.148946	-0.0136902	0.127483	-0.0176052	0.128718	0.0979165	0.122073	0.210823	0.152052	0.12891	0.159225	0.170431	0.108004	-0.0321346	0.0818486	0.0229233	0.00804154	0.0306115	0.102285
492	PI(16:0_16:1)	0.0230807	0.00661462	0.119562	0.061879	0.172018	0.113783	0.100258	0.0680252	0.118444	0.145785	0.152167	0.261815	0.264733	0.328136	0.227441	0.283765	0.263207	0.247613	0.244466	0.234184	0.316419	0.0405946	0.141341	0.0992798	0.111909	0.153387	0.0988819	0.122922	0.179654	0.200691	-0.00176278	0.245088	-0.00294126	0.237103	0.167254	0.202389	0.262131	0.202265	0.233025	0.184023	0.177001	0.133564	-0.039857	0.164191	0.097058	0.0600417	0.0847755	0.12752
493	PI(16:0_20:3) (a)	0.0184725	0.00504089	0.0376342	0.0576276	0.108277	0.113551	0.10167	0.0612297	0.073081	0.0217116	0.0864976	0.200209	0.217183	0.163437	0.205191	0.14911	0.251515	0.339529	0.313906	0.325468	0.293729	0.143673	0.0953392	0.162632	0.250971	0.252678	0.244804	0.226665	0.181056	0.279608	0.0402822	0.112311	0.063252	0.256357	0.25862	0.310844	0.336576	0.321848	0.24136	0.242582	0.220115	0.223934	-0.0150897	0.117772	0.229599	0.188831	0.315286	0.29807
494	PI(16:0_20:3) (b)	0.00909845	0.0148326	0.0886104	0.0572363	0.150102	0.107348	0.0870363	0.069482	0.110575	0.0827516	0.13034	0.241908	0.264668	0.262741	0.27605	0.27186	0.339382	0.376583	0.36821	0.37117	0.404023	0.128679	0.162843	0.195673	0.253448	0.290561	0.269118	0.268728	0.221921	0.313287	0.071976	0.240931	0.0590018	0.335202	0.262054	0.329822	0.389486	0.348245	0.326699	0.285239	0.207848	0.237838	0.000580889	0.212441	0.264484	0.158996	0.290924	0.327138
495	PI(16:0_20:4)	0.0198748	0.00995528	0.0929496	0.0780806	0.137456	0.0909956	0.0847424	0.109792	0.13594	0.116909	0.155979	0.289385	0.282997	0.301332	0.252764	0.304043	0.357779	0.388604	0.330084	0.345182	0.390208	0.108806	0.181242	0.197522	0.245039	0.240976	0.220036	0.240041	0.194979	0.332434	0.0637002	0.30247	0.0570325	0.377034	0.29751	0.369046	0.375266	0.355464	0.340108	0.262248	0.223031	0.289555	0.0158432	0.291946	0.328246	0.212955	0.357062	0.342426
496	PI(18:0_18:1)	0.0177014	0.00958142	0.0642778	0.0416842	0.113893	0.07904	0.0682291	0.0200422	0.140208	0.0723806	0.14296	0.260496	0.274175	0.252981	0.223605	0.18756	0.270215	0.306425	0.295418	0.31041	0.317853	0.126547	0.130023	0.175217	0.222219	0.248975	0.242581	0.222402	0.18869	0.297395	0.0683922	0.161827	0.0721783	0.27648	0.199585	0.296699	0.343417	0.321483	0.289304	0.24988	0.16917	0.197436	-0.0040867	0.115337	0.195239	0.0982732	0.218358	0.232639
497	PI(18:0_20:2)	0.0356353	-0.00101764	0.0456488	0.0294606	0.0952201	0.0855996	0.058845	0.00653623	0.102659	0.0646295	0.136993	0.196576	0.24295	0.255689	0.243507	0.220192	0.307211	0.333882	0.317377	0.341969	0.370607	0.144159	0.139953	0.195687	0.226132	0.256223	0.270833	0.293864	0.186905	0.304269	0.0702005	0.190642	0.114579	0.297848	0.212651	0.287294	0.339198	0.346606	0.360992	0.251516	0.186329	0.234632	0.0191519	0.174158	0.255004	0.136215	0.259091	0.278984
498	PI(18:0_20:3) (a)	0.0295784	-0.0693653	0.0728165	0.0652495	0.0484648	0.0725582	0.0611418	0.0372568	0.0687996	0.0439241	0.0680235	0.150613	0.171015	0.133265	0.169438	0.220243	0.259367	0.287288	0.239361	0.247985	0.256544	0.0987673	0.118262	0.170753	0.19186	0.18766	0.200074	0.191789	0.108796	0.20052	0.0566079	0.190866	0.0891872	0.251608	0.174782	0.239011	0.25378	0.257474	0.218473	0.120597	0.121464	0.159351	0.0192357	0.174017	0.221216	0.130835	0.24467	0.225366
499	PI(18:0_20:3) (b)	0.0107397	-0.014929	0.0681301	0.033007	0.132213	0.0763895	0.0678608	0.0296719	0.116255	0.0896375	0.129499	0.180923	0.221665	0.246168	0.271114	0.289176	0.336577	0.330549	0.342798	0.349125	0.407323	0.162592	0.205253	0.232837	0.248442	0.306619	0.299861	0.320648	0.183611	0.318974	0.119084	0.286183	0.114678	0.333311	0.23957	0.296915	0.376379	0.34158	0.36958	0.283458	0.170331	0.242665	0.0153913	0.25783	0.292553	0.162543	0.266569	0.315551
500	PI(18:0_20:4)	0.01622	0.0239025	0.0565588	0.0399592	0.133433	0.0770618	0.0511027	0.0971387	0.164326	0.146423	0.197662	0.291954	0.304659	0.338421	0.296072	0.359246	0.404047	0.431332	0.358278	0.384676	0.453557	0.185505	0.244763	0.285771	0.323295	0.299821	0.318986	0.364911	0.169805	0.421344	0.112546	0.381468	0.162494	0.453361	0.358279	0.440176	0.431329	0.447842	0.464025	0.324857	0.21063	0.389765	0.0573262	0.395048	0.448422	0.280183	0.467953	0.435319
501	PI(18:0_22:4)	0.0311128	-0.0122615	0.106213	0.0540622	0.141332	0.0944798	0.0956206	0.0582467	0.121374	0.162481	0.179229	0.279001	0.307406	0.309673	0.272871	0.329309	0.353342	0.381698	0.337494	0.355649	0.410346	0.13764	0.217834	0.227789	0.266456	0.26792	0.262651	0.278966	0.177667	0.341528	0.0775834	0.338508	0.106971	0.382143	0.256075	0.363324	0.37786	0.368512	0.36814	0.227999	0.173161	0.22853	0.0245413	0.287267	0.281927	0.156697	0.303537	0.29979
502	PI(18:0_22:5) (n3)	0.0061544	0.0505383	0.0994721	0.0382738	0.210801	0.0858983	0.052925	0.0528062	0.140263	0.14543	0.184964	0.284196	0.289848	0.334357	0.331945	0.389284	0.401134	0.426982	0.420834	0.388066	0.492267	0.231719	0.26722	0.278337	0.362892	0.390981	0.341623	0.393915	0.207893	0.382508	0.117426	0.377296	0.165048	0.40365	0.32918	0.395704	0.457838	0.377658	0.423641	0.310254	0.184143	0.275593	-0.00126803	0.308155	0.297416	0.186373	0.340501	0.380753
503	PI(18:0_22:5) (n6)	0.0138785	0.0079517	0.0782416	-0.00646926	0.0759198	0.0836359	0.0987197	-0.0105816	0.063391	0.113465	0.135023	0.121959	0.144606	0.227666	0.155115	0.19812	0.209332	0.190583	0.177432	0.15548	0.272753	0.0712988	0.146923	0.126311	0.0814638	0.133195	0.0892491	0.165543	0.14942	0.196915	0.0685368	0.18843	0.0786493	0.227386	0.141964	0.118491	0.187074	0.129717	0.236342	0.108991	0.112964	0.110229	0.00453678	0.140439	0.133998	0.0717229	0.0767492	0.127809
504	PI(18:0_22:6)	0.0150796	-0.0206084	0.0349419	0.0176826	0.0794991	0.0900788	0.0581	0.00448984	0.109885	0.114896	0.144654	0.143749	0.166839	0.308588	0.200451	0.228327	0.22142	0.178783	0.19191	0.173842	0.300605	0.0976994	0.129885	0.109951	0.0716976	0.128449	0.0798273	0.196157	0.153596	0.242595	0.0657669	0.196893	0.065928	0.205052	0.154185	0.120479	0.198522	0.147698	0.299789	0.174953	0.175972	0.199378	0.00276914	0.174143	0.150163	0.0989887	0.0895522	0.147055
505	PI(18:1_18:2)	-0.00533531	-0.0182446	-0.00243054	0.0448485	-0.0447903	0.0248557	-0.00979483	0.0281546	0.0575393	-0.107391	-0.0312438	0.060879	0.0795628	0.0369105	0.0257423	-0.116682	0.0578861	0.145183	0.0865212	0.164069	0.0852547	0.00799345	-0.10457	-0.00353481	0.054262	0.0124637	0.0926424	0.0513924	0.0885707	0.164434	0.0310769	-0.120889	-0.0658995	0.0651352	0.063756	0.138288	0.0906897	0.197077	0.121656	0.135577	0.0866416	0.168964	0.0238789	-0.068706	0.132966	0.0928004	0.19577	0.147666
506	PI(20:0_20:4)	0.00478694	0.0215737	0.0405204	0.0353201	0.0339172	0.0483717	0.0186717	0.0296157	0.0754315	0.00629244	0.0699437	0.161909	0.18646	0.136551	0.136178	0.0869366	0.198226	0.28605	0.196261	0.277961	0.215221	0.0477566	0.0386498	0.0832678	0.160142	0.112128	0.178971	0.126576	0.120414	0.186844	0.0701874	0.0385418	0.00184952	0.212606	0.132527	0.254363	0.202738	0.291401	0.198029	0.141674	0.16082	0.197662	0.0163074	0.0910601	0.229257	0.13098	0.282776	0.219265
507	PI(34:0)	0.0171075	0.000129464	0.0137795	0.0215713	0.058151	0.0749873	0.0496214	-0.0183671	0.0720672	0.0768235	0.0987652	0.148122	0.174543	0.195577	0.15474	0.140826	0.136409	0.11766	0.157108	0.151807	0.161563	0.0314605	0.0783496	0.0422873	0.0440967	0.106651	0.0741772	0.0671131	0.135973	0.120597	-0.0151223	0.0845995	0.0153328	0.0880709	0.0629667	0.0729599	0.161028	0.121864	0.105616	0.132393	0.144305	0.0991464	-0.0112993	0.0603617	0.010244	0.00624038	-0.00353178	0.0707189
508	PI(34:1)	0.0215074	0.0196229	0.0990017	0.049489	0.148642	0.109243	0.0965441	0.0448501	0.14671	0.115985	0.164198	0.275784	0.287986	0.312982	0.240893	0.239401	0.273238	0.284579	0.282637	0.282433	0.332828	0.0886381	0.140696	0.137856	0.170888	0.212582	0.175555	0.183077	0.194057	0.274899	0.0334497	0.216117	0.0367563	0.270254	0.196135	0.261376	0.322875	0.275706	0.281569	0.243896	0.182951	0.175231	-0.0235671	0.144161	0.146299	0.0768268	0.151346	0.18964
509	PI(36:2)	0.00327357	0.0433291	0.0303058	0.0307144	0.0700956	0.0930446	0.0489481	0.0398078	0.127831	0.0309705	0.111713	0.234202	0.251624	0.229841	0.182161	0.108417	0.210406	0.294815	0.246199	0.291954	0.273368	0.101998	0.0491726	0.115956	0.198968	0.176632	0.20919	0.195835	0.152972	0.310483	0.0482155	0.0943514	0.0371794	0.235299	0.220144	0.30468	0.298863	0.339868	0.286621	0.244864	0.174762	0.258009	0.00806893	0.0947919	0.209819	0.143319	0.291666	0.263669
510	PI(37:6)	0.0138218	-0.00915481	-0.0508116	0.0211317	0.0675742	0.0213839	0.0171493	-0.0110998	0.0721596	0.0197569	0.0452997	0.0385334	0.0599056	0.0319813	0.152615	0.0773052	0.097027	0.0957418	0.186911	0.148205	0.133777	0.159687	0.0868922	0.0951053	0.122707	0.197837	0.166723	0.165197	0.153316	0.139607	0.0823033	0.0162569	0.0932559	0.0381868	0.0914435	0.0637304	0.182628	0.107047	0.0945584	0.167852	0.157788	0.129829	0.060261	0.0512535	0.0724046	0.0733322	0.0569459	0.158191
511	PI(38:5) (a)	0.00908028	0.00961776	0.0761094	0.0656495	0.10678	0.107897	0.0812944	0.0812828	0.098687	0.0376972	0.0876756	0.186202	0.193519	0.231378	0.222469	0.205849	0.307008	0.359477	0.320647	0.322033	0.393703	0.133659	0.130764	0.193508	0.241702	0.25388	0.229838	0.289069	0.202127	0.343749	0.0887842	0.208139	0.0729022	0.348597	0.287283	0.320874	0.347595	0.313637	0.354635	0.264055	0.196627	0.282579	0.0160748	0.201781	0.304695	0.201159	0.338982	0.341852
512	PI(38:6)	0.0101149	-0.00737894	0.0359249	0.0338345	0.0641682	0.0962664	0.0629615	0.019921	0.0919843	0.0573135	0.0798726	0.0913009	0.103426	0.224007	0.149831	0.153097	0.178951	0.153145	0.16923	0.148327	0.249468	0.0566585	0.0779102	0.0683497	0.038866	0.0958681	0.0412478	0.143565	0.159355	0.206512	0.040819	0.115743	0.0226188	0.155347	0.137191	0.0856508	0.161794	0.103289	0.23099	0.146584	0.178069	0.175595	0.000618658	0.107342	0.120512	0.0984107	0.0785486	0.13471
513	PI(39:6)	0.0418784	-0.00288983	0.0409642	0.0609149	0.0831073	0.0552136	0.0306813	0.0104385	0.0871245	0.0584442	0.0588902	0.0337449	0.0327761	0.12543	0.171771	0.168043	0.178242	0.145145	0.191827	0.121223	0.222271	0.145628	0.148636	0.152463	0.115904	0.186275	0.102051	0.211524	0.182727	0.172971	0.112576	0.112379	0.164078	0.141786	0.176499	0.0569754	0.169531	0.0453197	0.178076	0.145072	0.193454	0.155838	0.0645781	0.119171	0.132214	0.159867	0.0805188	0.156899
514	LPI(18:0) [sn1]	0.0402338	-0.029981	0.159156	0.0980014	0.118046	0.126107	0.122333	0.130106	0.110293	0.0943266	0.142536	0.197437	0.220214	0.22348	0.191685	0.199102	0.221919	0.238674	0.195134	0.216148	0.255041	0.112823	0.16134	0.157357	0.169388	0.163551	0.169385	0.178713	0.100936	0.231861	0.264319	0.217679	0.106685	0.258482	0.169761	0.23605	0.238842	0.257068	0.248357	0.168639	0.115969	0.180165	0.0530165	0.201786	0.218948	0.140964	0.217858	0.200271
515	LPI(18:0) [sn2]	0.0440289	0.000205494	0.105519	0.0546817	0.0672679	0.074734	0.0674327	0.0592774	0.0873106	0.0571817	0.105314	0.0957642	0.116287	0.11122	0.119373	0.108835	0.113482	0.127875	0.103465	0.123223	0.134943	0.0749344	0.0941157	0.0831624	0.0791301	0.0721826	0.0880365	0.0800676	0.0670163	0.128573	0.235548	0.105236	0.0571314	0.115448	0.0868229	0.124428	0.12172	0.142751	0.138476	0.0815677	0.133482	0.10892	0.0366665	0.0980964	0.116132	0.08093	0.111875	0.102754
516	LPI(18:1) [sn1]	0.0220794	0.0199259	0.129821	0.0672656	0.0917859	0.0747927	0.0994461	0.0614599	0.122197	0.101822	0.16387	0.24721	0.257517	0.225562	0.0996516	0.0605226	0.0943649	0.133231	0.117279	0.15915	0.117053	0.0171463	0.0466217	0.038666	0.0840367	0.0920879	0.109272	0.0294001	0.0359375	0.10821	0.0981169	0.0634851	0.00544215	0.128567	0.0640931	0.175624	0.183302	0.210422	0.128302	0.127772	0.0548818	0.0174389	-0.0169133	0.0165848	0.030819	-0.0210556	0.0516667	0.0461874
517	LPI(18:1) [sn2]	0.0516904	-0.0279168	0.06274	0.091401	0.064844	0.0468665	0.0480698	0.0296441	0.122497	0.0691381	0.118859	0.1878	0.189032	0.180588	0.0974861	0.069806	0.0971588	0.118567	0.121638	0.147711	0.120606	0.0325043	0.061096	0.0575786	0.0772746	0.0978647	0.112132	0.058718	0.0764026	0.119522	0.159819	0.0594891	0.0480132	0.112881	0.0619307	0.148148	0.174385	0.176904	0.126723	0.134074	0.0865445	0.0625322	0.00868929	0.0355565	0.0719885	0.0376449	0.0648402	0.0643215
518	LPI(18:2) [sn1]	0.0216751	0.00440538	0.110913	0.0817921	0.0508326	0.0810078	0.0737346	0.0786485	0.118868	0.0779073	0.1425	0.276183	0.277912	0.232134	0.0492251	0.0176711	0.0484552	0.120435	0.0627238	0.141628	0.0512639	-0.037955	-0.0184463	-0.00962751	0.0561628	0.0141185	0.0797353	-0.0367976	-0.0113294	0.094253	0.0880606	0.0205633	-0.0209907	0.0851517	0.0543983	0.194202	0.148195	0.244079	0.0956867	0.106705	0.0283422	0.0517971	-0.0160691	-0.0158942	0.0112584	0.00118343	0.0854743	0.0436763
519	LPI(18:2) [sn2]	0.0261397	-0.0114874	0.0709864	0.0902391	0.0249223	0.0687006	0.0591678	0.0550199	0.115106	0.0727112	0.116529	0.215876	0.222769	0.185017	0.0530547	0.00541444	0.046221	0.110232	0.0568041	0.12674	0.0536142	-0.00395561	-0.0170115	0.00376364	0.0477111	0.0123783	0.0666353	-0.0134405	0.0335363	0.113788	0.11674	0.000984148	-0.00444833	0.0704649	0.0533497	0.16187	0.120454	0.202806	0.0886201	0.0963972	0.0804069	0.0868471	-0.00701019	-0.00613485	0.0320349	0.0419823	0.096013	0.0618112
520	LPI(20:4) [sn1]	0.0215065	0.0174388	0.12199	0.0627494	0.093937	0.0772042	0.0839189	0.101098	0.146982	0.171498	0.22603	0.280933	0.26876	0.300598	0.113863	0.176459	0.160524	0.183384	0.115052	0.16647	0.182264	0.016848	0.120106	0.106666	0.123905	0.0888498	0.127986	0.0918239	-0.0187192	0.183155	0.188741	0.239654	0.0872822	0.243892	0.149588	0.261267	0.217364	0.276262	0.234602	0.131513	0.021683	0.120342	0.0317981	0.193757	0.175634	0.0819922	0.182339	0.136831
521	LPI(20:4) [sn2]	0.0265408	-0.00259719	0.104945	0.0828223	0.0852505	0.0626528	0.103105	0.10186	0.136764	0.150032	0.193369	0.241116	0.244658	0.261466	0.123655	0.17024	0.176708	0.202296	0.14238	0.186378	0.200388	0.0546752	0.149786	0.133049	0.144109	0.116583	0.14311	0.132569	0.02686	0.196379	0.222971	0.221976	0.0973143	0.229272	0.160775	0.247807	0.217785	0.263815	0.233309	0.141686	0.0817828	0.138328	0.0237127	0.210414	0.206441	0.128913	0.217203	0.17418
522	PS(36:1)	0.053297	0.0268938	0.260192	0.181372	0.163885	0.23699	0.276466	0.24607	0.0551665	0.108005	0.0815802	0.133556	0.113789	0.137309	0.0641703	0.110751	0.0972913	0.111074	0.0542052	0.0532316	0.111791	0.0284974	0.0790305	0.0642767	0.090884	0.0390389	0.0439902	0.0745952	0.011941	0.107968	-0.00172481	0.149511	0.0530278	0.165721	0.0861936	0.143957	0.0987298	0.100151	0.140617	0.0412239	-0.00444126	0.0342362	-0.0250704	0.0968421	0.0812983	0.0324748	0.0975203	0.0470315
523	PS(36:2)	0.0296276	0.00347671	0.178462	0.14332	0.0603734	0.152325	0.180436	0.151718	-0.029215	-0.0138417	-0.00979676	0.0117014	-0.00447424	-0.0514078	-0.0123548	-0.0140957	-0.00659468	0.0428994	0.00675381	-0.00287	0.00245068	0.0372979	-0.0037064	0.00557649	0.065126	0.0170977	0.0308331	0.0208287	-0.0329827	0.0253291	-0.00685484	0.00737678	0.0275292	0.0438974	-0.00279445	0.0563249	0.0224938	0.0250398	0.00863421	-0.0329664	-0.0617098	-0.04257	-0.0253915	-0.0423575	-0.0157126	-0.017408	0.0374002	-0.00846055
524	PS(38:3)	0.0307715	0.00820683	0.189598	0.159215	0.0940263	0.198082	0.255558	0.19924	0.0115677	0.0305002	0.0349905	0.0613846	0.0503334	0.0265873	0.0255495	0.0435631	0.0412672	0.074378	0.0316369	0.0352776	0.0540481	0.0358238	0.0306876	0.0287244	0.0836419	0.0204813	0.0466658	0.0461934	-0.0080031	0.05663	-0.0317329	0.0749466	0.0364461	0.0941775	0.0186903	0.0995837	0.0547575	0.0689185	0.0619619	-0.00155115	-0.02777	-0.01756	-0.00388176	0.0271122	0.0256186	-0.0112397	0.061562	0.0103305
525	PS(38:4)	0.0352797	0.0342561	0.240409	0.188994	0.127271	0.242132	0.287637	0.238836	0.0057854	0.0278905	0.0235883	0.051066	0.0335992	0.000633905	0.0299258	0.0626192	0.0500729	0.0880868	0.044569	0.0346356	0.0605644	0.036232	0.0511227	0.0469303	0.110158	0.0454687	0.0595173	0.0605753	-0.00475331	0.0590525	-0.0122743	0.0940309	0.044869	0.108265	0.0405171	0.118258	0.0686899	0.0688765	0.0671932	-0.00216979	-0.0265212	-0.0140679	-0.0316273	0.0364352	0.0352166	-0.00182977	0.0880711	0.0323816
526	PS(38:5)	-0.00821181	0.0919383	0.115807	0.0683929	0.0952635	0.109752	0.158413	0.151111	-0.0063942	-0.0292701	0.0295341	-0.00471615	-0.0260592	0.00950084	0.0424321	0.0218252	0.0546091	0.0633415	0.048713	0.0342997	0.08496	0.0589164	0.0509331	0.0725561	0.0691147	0.0439051	0.0460816	0.0809687	0.048087	0.049217	0.0203927	0.0371961	0.0390593	0.0736353	0.0418763	0.041152	0.0427488	0.0191412	0.0506252	0.0291534	-0.0191927	0.00575041	0.036906	0.0229098	0.0554489	0.0239034	0.0581465	0.0533725
527	PS(40:5)	0.0493904	-0.0489477	0.202929	0.158756	0.0829502	0.186168	0.234535	0.173988	0.00661971	-0.00388107	-0.0074576	0.021817	0.0262369	0.00770147	0.0162075	0.051224	0.0416533	0.0628523	0.0469193	0.0477509	0.0650797	0.0332774	0.0368448	0.0339382	0.0800083	0.0517322	0.0711691	0.0615553	-0.0305592	0.016224	0.0254074	0.0593402	0.0376369	0.0457482	-0.0328705	0.0639683	0.0497331	0.0516244	0.0619811	-0.0165885	-0.0673621	-0.0763533	-0.0361069	0.000136936	-0.0149648	-0.0475422	0.0202898	-0.0113461
528	PS(40:6)	0.0334881	0.0472	0.151434	0.124266	0.122259	0.1779	0.174363	0.1429	0.0396904	0.052994	0.0595544	0.0672079	0.066771	0.139455	0.0712787	0.125502	0.116119	0.118789	0.0842928	0.0681093	0.161644	0.0193411	0.0647916	0.0628375	0.07079	0.0384079	0.0406288	0.110047	0.00304045	0.0894184	-0.00449419	0.122515	0.0507519	0.139105	0.0496739	0.0884355	0.0814796	0.0636082	0.164379	0.0296979	0.0117256	0.0330234	-0.0322741	0.0731083	0.0507525	0.015082	0.0637965	0.0447481
529	PG(34:1)	0.0168396	0.035376	0.0792508	0.029671	0.0693963	0.0818001	0.0570831	0.0258505	0.0888311	0.0795863	0.105305	0.173144	0.179899	0.259169	0.180153	0.258433	0.318465	0.366645	0.299515	0.300736	0.423574	0.0660064	0.15176	0.173199	0.213499	0.213045	0.185061	0.282217	0.132016	0.296557	0.0384968	0.26848	0.060633	0.362723	0.248418	0.307398	0.309155	0.292712	0.388299	0.170101	0.151319	0.198758	0.00447781	0.226701	0.298544	0.191623	0.332995	0.310154
530	PG(34:2)	0.0148202	0.0238165	0.058385	0.047088	0.0459574	0.0372366	0.0292568	0.0078427	0.0981381	0.0452872	0.0434094	0.126774	0.13721	0.112376	0.0896005	0.108835	0.17993	0.242006	0.177139	0.204354	0.220253	-0.0127216	0.0429901	0.0776455	0.128137	0.101343	0.101755	0.103098	0.0928271	0.149776	0.0282503	0.0964078	-8.89114e-05	0.177585	0.123084	0.204667	0.168089	0.190474	0.170821	0.101084	0.134016	0.0972742	0.0236513	0.0776313	0.138962	0.120802	0.208508	0.174321
531	PG(36:1)	0.0267414	0.0145282	0.147463	0.0684534	0.13708	0.0684407	0.0819225	0.0790746	0.15545	0.155573	0.188246	0.334581	0.317359	0.334717	0.211374	0.361353	0.394401	0.457267	0.342745	0.360635	0.470031	0.0954542	0.23384	0.253333	0.317997	0.268178	0.258807	0.300107	0.104382	0.33478	0.0695468	0.406163	0.122147	0.457044	0.280326	0.447009	0.386037	0.392217	0.421432	0.205522	0.103944	0.177876	-0.00696703	0.318027	0.345042	0.214685	0.414082	0.337605
532	PG(36:2)	0.0307117	-0.0247073	0.100964	0.0559916	0.0639605	0.0533148	0.0694951	0.0289114	0.0795295	0.0681071	0.0652149	0.171051	0.160061	0.163339	0.0819388	0.212777	0.258538	0.339198	0.236785	0.248901	0.320037	0.0263352	0.127482	0.147052	0.207428	0.159224	0.161331	0.179983	0.0349627	0.186457	0.0497123	0.228425	0.0649309	0.292015	0.168656	0.29708	0.237128	0.247634	0.265791	0.0599808	0.0444687	0.0752415	-0.0141896	0.15999	0.238033	0.131697	0.314734	0.233528
533	CE(14:0)	0.0213413	-0.000126827	0.0455083	0.0241245	0.243439	0.0675048	0.0521546	0.0376978	0.0339706	0.0279474	0.0579876	0.132944	0.183859	0.117666	0.317154	0.240189	0.262966	0.260298	0.367877	0.338434	0.290955	0.195099	0.120058	0.119058	0.206566	0.305517	0.25957	0.19173	0.299712	0.123631	0.0442858	0.0567392	0.021889	0.0700305	0.133769	0.113354	0.280606	0.184583	0.081092	0.281701	0.239712	0.11575	-0.00401174	0.0571748	0.0322041	0.0505557	0.0559514	0.200007
534	CE(15:0)	0.0118466	-0.00185025	-0.0670179	-0.0161022	0.169457	0.0142171	-0.00443237	0.0321306	-0.038601	-0.0236773	-0.0189467	-0.0570871	-0.0464282	-0.0644075	0.246009	0.145913	0.132134	0.0583009	0.234485	0.102851	0.11437	0.334747	0.165875	0.184509	0.199971	0.326539	0.233268	0.246654	0.258476	0.092284	0.0994936	0.00231092	0.177738	-0.0338599	0.172942	-0.0488221	0.177969	-0.023353	-0.0219222	0.249058	0.188616	0.139607	0.0538569	0.0503321	0.0149292	0.110521	-0.0247447	0.162474
535	CE(16:0)	0.0338546	0.00975152	0.0608476	0.0705392	0.202933	0.0955181	0.0711633	0.117447	0.214081	0.192553	0.278815	0.413254	0.427394	0.400582	0.408478	0.411353	0.407061	0.396157	0.385411	0.369961	0.42414	0.354237	0.289338	0.328386	0.379052	0.369215	0.37757	0.377981	0.27155	0.512515	0.131054	0.398656	0.26591	0.410815	0.399285	0.447226	0.497115	0.465435	0.419538	0.456686	0.223416	0.418709	0.0678848	0.353989	0.350368	0.26179	0.375117	0.400933
536	CE(16:1)	0.0195994	0.0115852	0.111864	0.0417803	0.199228	0.120253	0.10675	0.0761182	0.119225	0.165704	0.193981	0.253831	0.270805	0.370301	0.266586	0.32026	0.272795	0.2166	0.23771	0.229711	0.330468	0.0869511	0.178439	0.114804	0.10399	0.158081	0.111881	0.160202	0.199988	0.224909	0.0280184	0.289073	0.0239332	0.247724	0.179455	0.182051	0.262723	0.207273	0.274226	0.240602	0.192084	0.175206	-0.032174	0.208438	0.120229	0.0587895	0.0634851	0.128721
537	CE(16:2)	0.00801297	-0.017846	-0.058614	-0.00769324	0.0919172	0.0370797	0.0203672	0.0393374	-0.0107954	-0.0296091	-0.0180817	-0.0353286	0.00637132	-0.0435163	0.120607	-0.00755094	-0.0543895	-0.118285	0.030175	0.00333095	-0.078045	0.109286	0.0114375	-0.0292716	-0.024909	0.0587892	0.043246	-0.0202465	0.154269	-0.00567441	0.0377361	-0.0949258	-0.0118086	-0.160073	-0.0271644	-0.121727	0.0231858	-0.032207	-0.118002	0.156964	0.126977	0.0661285	0.0273605	-0.0514288	-0.129513	-0.0595981	-0.17007	-0.0263299
538	CE(17:0)	0.029963	-0.00382401	0.0321541	0.0329081	0.223354	0.0520906	0.0657562	0.0933659	0.126136	0.138074	0.175359	0.256276	0.249308	0.179215	0.38834	0.409422	0.380852	0.352648	0.452183	0.33677	0.385743	0.477055	0.392181	0.433472	0.519103	0.589502	0.51614	0.503874	0.276013	0.399221	0.183675	0.377186	0.386769	0.339032	0.426645	0.38184	0.545667	0.354163	0.31974	0.418135	0.184995	0.285366	0.0816927	0.337316	0.298652	0.253668	0.317295	0.43788
539	CE(17:1)	0.0215823	0.0099859	0.0215509	0.0146342	0.201733	0.0608383	0.0630345	0.0812417	0.0521907	0.108346	0.114452	0.128635	0.134425	0.183029	0.310342	0.315181	0.246285	0.147564	0.27395	0.169559	0.258204	0.307731	0.280805	0.252811	0.253283	0.354531	0.265605	0.316223	0.268094	0.240423	0.105296	0.269388	0.220749	0.186728	0.274257	0.1388	0.325031	0.148869	0.205563	0.306479	0.214375	0.216046	0.0408084	0.23553	0.137347	0.132718	0.0654736	0.218456
540	CE(18:0)	0.0361605	0.0121781	0.08669	0.0678175	0.20794	0.0442202	0.0813145	0.12919	0.1913	0.224421	0.289248	0.453703	0.426018	0.290986	0.390386	0.446075	0.438004	0.45202	0.442821	0.387979	0.41237	0.403529	0.390181	0.429465	0.549469	0.52495	0.501065	0.439038	0.245655	0.508367	0.172341	0.487892	0.350061	0.489081	0.46619	0.573018	0.607094	0.516743	0.393915	0.428154	0.172441	0.328823	0.0831517	0.415358	0.390857	0.270845	0.463842	0.475719
541	CE(18:1)	0.0224635	0.0159008	0.0628179	0.0585155	0.178203	0.0953065	0.105217	0.106416	0.212833	0.220943	0.321481	0.426432	0.444783	0.440026	0.391284	0.415593	0.425253	0.405547	0.379587	0.377791	0.460612	0.323904	0.322326	0.349065	0.395625	0.384966	0.398892	0.41261	0.266079	0.545849	0.146095	0.464177	0.258261	0.5038	0.405334	0.50722	0.54039	0.521892	0.515086	0.470387	0.22646	0.395186	0.0618729	0.402441	0.401619	0.231804	0.399282	0.412372
542	CE(18:2)	0.0252203	-0.0175778	-0.0157578	0.0585682	0.14423	0.0784351	0.0687018	0.134855	0.130013	0.0793546	0.166503	0.30224	0.341812	0.170011	0.310776	0.206248	0.259055	0.295484	0.308077	0.331734	0.230413	0.344212	0.175397	0.256874	0.369914	0.337889	0.410921	0.301734	0.237945	0.40353	0.129817	0.181483	0.215646	0.247899	0.310689	0.388623	0.421723	0.459434	0.257009	0.441113	0.224408	0.369829	0.0811865	0.231285	0.289566	0.227406	0.370035	0.385574
543	CE(18:3)	0.00867247	-0.0207315	-0.0577591	-0.0120052	0.0935663	0.0352786	0.0176393	0.0687982	0.0125113	-0.037939	-0.00915979	0.0459083	0.0995952	0.0263692	0.159376	0.00320726	0.035923	0.0126708	0.123959	0.133925	0.0213883	0.136731	0.000637703	0.0218791	0.0745084	0.124148	0.149845	0.0740493	0.182253	0.0897647	0.0537868	-0.0797745	-0.00502706	-0.0448666	0.0684869	0.0340007	0.143521	0.136497	0.0188319	0.250195	0.187152	0.183431	0.0181815	-0.000335877	0.0252788	0.039546	0.0264858	0.127397
544	CE(20:0)	0.0213347	0.0316073	0.0669088	0.0535507	0.108173	0.0314594	0.0678582	0.0662794	0.171154	0.153314	0.224865	0.403108	0.398938	0.217784	0.282336	0.259854	0.323382	0.407913	0.334218	0.362286	0.314061	0.297014	0.24449	0.305429	0.449392	0.381526	0.426971	0.30764	0.173942	0.416462	0.134501	0.299672	0.232606	0.389971	0.329451	0.517358	0.468707	0.49052	0.313607	0.325669	0.10949	0.224259	0.072671	0.234982	0.306706	0.18595	0.416997	0.360779
545	CE(20:1)	0.0328207	-0.0240794	0.0299447	0.0348432	0.063122	0.0146801	0.0393621	0.0405394	0.149125	0.12253	0.213484	0.275068	0.294703	0.28804	0.237011	0.175469	0.221458	0.241388	0.206125	0.216695	0.289744	0.266689	0.17602	0.240973	0.299154	0.248786	0.29082	0.323569	0.16237	0.426528	0.133139	0.23919	0.232023	0.318117	0.272739	0.360966	0.343503	0.362676	0.404828	0.325063	0.105611	0.26809	0.0676979	0.195372	0.252099	0.161773	0.286124	0.24959
546	CE(20:2)	0.0340161	-0.0162397	0.0583173	0.0823097	0.110452	0.0717585	0.067968	0.0941204	0.169893	0.138141	0.223654	0.313425	0.336554	0.322045	0.324004	0.298996	0.329525	0.308283	0.282006	0.286002	0.329149	0.266647	0.222915	0.271286	0.284586	0.259726	0.279249	0.308847	0.254068	0.45367	0.126704	0.314411	0.232202	0.359241	0.34109	0.365933	0.38931	0.397801	0.388565	0.364909	0.244863	0.375194	0.0728097	0.294769	0.315365	0.232443	0.306013	0.308697
547	CE(20:3)	0.0213032	-0.0148958	0.0561243	0.0648022	0.174622	0.0543326	0.0631627	0.126503	0.101647	0.141916	0.191583	0.262875	0.26571	0.249826	0.327316	0.350695	0.310022	0.230799	0.235517	0.207746	0.245782	0.253985	0.239655	0.238094	0.233478	0.228563	0.22031	0.220869	0.244459	0.300116	0.0797392	0.317553	0.182546	0.278697	0.279175	0.253022	0.307117	0.273345	0.226149	0.292234	0.228086	0.297204	0.0563301	0.29133	0.229293	0.168842	0.181758	0.220936
548	CE(20:4)	-0.0149879	-0.0444879	-0.120059	-0.043881	-0.017809	-0.0113961	-0.0184247	0.0275165	-0.0618639	-0.0730314	-0.0793742	-0.177966	-0.12524	-0.155626	-0.0375037	-0.18734	-0.232024	-0.316687	-0.192327	-0.177361	-0.290788	0.00871173	-0.104644	-0.144553	-0.209156	-0.164611	-0.128381	-0.174049	0.0476968	-0.121334	0.000949703	-0.240324	-0.0597411	-0.310523	-0.14271	-0.29444	-0.211199	-0.181119	-0.253636	0.044832	0.0691237	0.0612734	0.0545702	-0.122646	-0.179222	-0.0720023	-0.25275	-0.150888
549	CE(20:5)	-0.00678324	-0.0463141	-0.0905967	-0.0321962	0.0575035	0.00649635	-0.00877397	0.00505454	-0.0242345	-0.0451986	-0.0406375	-0.130709	-0.0749991	-0.0467804	0.0499021	-0.0740386	-0.121956	-0.213846	-0.0487239	-0.0670417	-0.121825	0.0615288	-0.0540795	-0.0888306	-0.129364	-0.0329756	-0.0402637	-0.0470449	0.0716296	-0.0823657	0.0374575	-0.16907	-0.0380779	-0.240229	-0.110804	-0.240786	-0.0863644	-0.13498	-0.125126	0.0943715	0.0841799	0.0343536	0.0209499	-0.0919369	-0.165938	-0.0881593	-0.244853	-0.0942999
550	CE(22:0)	0.0208679	-0.0305342	0.0383844	0.0676571	0.0785228	0.0280237	0.0476739	0.0727533	0.135055	0.0687246	0.148473	0.401111	0.424124	0.140333	0.241486	0.165238	0.265979	0.429661	0.315858	0.426536	0.249174	0.254618	0.143806	0.238124	0.453968	0.332365	0.468454	0.242873	0.132835	0.364054	0.102194	0.169936	0.135996	0.295694	0.237235	0.527266	0.410066	0.550464	0.224257	0.316859	0.0814172	0.210548	0.0491031	0.141706	0.261319	0.147963	0.461233	0.345519
551	CE(22:1)	0.0205601	-0.0450498	0.0141792	0.019257	0.0261619	0.0134575	0.022841	0.0214768	0.129701	0.097461	0.165266	0.205288	0.223442	0.285993	0.17153	0.129345	0.164826	0.169378	0.139874	0.157901	0.250543	0.1853	0.119444	0.168477	0.180587	0.148701	0.182836	0.2552	0.110917	0.336642	0.110828	0.181689	0.154262	0.242647	0.184527	0.253719	0.234874	0.256539	0.370606	0.225979	0.0728576	0.202149	0.0445761	0.133606	0.1977	0.107939	0.193728	0.164679
552	CE(22:4)	-0.00216803	-0.018849	0.0110785	0.0128591	0.0410699	0.0388568	0.0665593	0.0962747	0.0769588	0.0647251	0.111769	0.123119	0.144991	0.13587	0.165566	0.103235	0.0715184	0.0140855	0.0311373	0.0480445	0.0573575	0.172328	0.113687	0.0963723	0.0706011	0.0518812	0.0882308	0.0921323	0.179796	0.268284	0.0853106	0.150319	0.110335	0.112252	0.140678	0.11775	0.13026	0.165685	0.137228	0.227492	0.158031	0.265525	0.0686231	0.164928	0.131474	0.09508	0.0862244	0.110469
553	CE(22:5) (n3)	-0.000229319	-0.0279092	-0.0791262	-0.0432785	0.0183424	0.00402924	-0.027136	0.0185106	0.0318882	-0.0586073	0.0146379	-0.0594977	-0.0393988	0.0476578	0.05539	-0.00294339	-0.0588034	-0.170077	-0.0722517	-0.082004	-0.0871533	0.0572446	-0.000339756	-0.0372412	-0.106167	-0.0683396	-0.0587229	-0.0135095	0.0578443	0.0136232	0.0385937	-0.0441278	0.00852771	-0.1427	-0.0389575	-0.151421	-0.066887	-0.0687007	-0.0182665	0.0859895	0.100875	0.143757	0.0593586	0.00675863	-0.054711	-0.0204597	-0.138458	-0.0584394
554	CE(22:5) (n6)	-0.00765701	-0.0285599	-0.0486344	-0.0195161	0.0373248	0.0139652	0.0309318	0.0323651	0.0286257	0.0226597	0.0518868	-0.00523663	0.0295045	0.0403971	0.113959	0.0378136	-0.0123998	-0.103829	-0.0104419	-0.0228272	-0.0365625	0.13797	0.0603735	0.0280936	-0.0375756	0.00999483	0.0163709	0.0174191	0.155123	0.115035	0.0783513	0.00871387	0.0628248	-0.0622994	0.0251327	-0.0828586	0.0111573	-0.00429155	-0.0164929	0.154287	0.145947	0.17557	0.0663613	0.0625572	0.00280927	0.0166696	-0.0831216	0.0152296
555	CE(22:6)	0.00724635	-0.0348901	-0.0790339	-0.0279009	0.0132176	0.0184881	0.000160307	0.0278326	0.0304508	0.0308173	0.0520013	-0.0450562	-0.00700785	0.0824855	0.0755949	0.0112649	-0.0447575	-0.151821	-0.071843	-0.0768197	-0.0514996	0.0874403	0.0121283	-0.0239899	-0.108837	-0.0699132	-0.062355	0.00712795	0.0818695	0.0518463	0.0581311	-0.0310605	0.0399849	-0.0969243	-0.0131524	-0.149559	-0.0663612	-0.0669574	0.0194912	0.122813	0.115232	0.152364	0.0593728	0.0435629	-0.0203445	0.0121118	-0.124625	-0.0462783
556	CE(24:0)	0.0509202	-0.0420641	0.0616941	0.0978695	0.074452	0.0217965	0.0582425	0.0671548	0.166939	0.120456	0.160859	0.375536	0.4199	0.176584	0.231387	0.176499	0.259391	0.394298	0.303952	0.404455	0.262766	0.245178	0.174902	0.234759	0.400307	0.311129	0.436881	0.248682	0.168438	0.365055	0.131901	0.1871	0.189071	0.293702	0.230432	0.479501	0.39666	0.516891	0.253125	0.332707	0.121216	0.21597	0.0815166	0.175744	0.272687	0.185052	0.423644	0.339164
557	CE(24:1)	0.0192658	-0.0369873	0.0197574	0.0242281	0.0258563	0.0418712	0.0779519	0.0715996	0.159862	0.0981522	0.165809	0.222104	0.245606	0.265356	0.172186	0.119407	0.16195	0.15621	0.141654	0.163369	0.23933	0.209811	0.138566	0.191806	0.198237	0.169622	0.206818	0.272276	0.157696	0.395786	0.118932	0.215332	0.186257	0.272971	0.215899	0.287725	0.276168	0.294429	0.386741	0.299372	0.108625	0.230984	0.055864	0.179025	0.241755	0.139386	0.223002	0.201579
558	CE(24:4)	0.00546919	-0.0113724	0.0278542	0.015784	0.00477509	0.0473431	0.0690934	0.0781893	0.133793	0.0913428	0.167675	0.210481	0.224568	0.230047	0.134222	0.0955459	0.120897	0.104293	0.0679559	0.0980014	0.152041	0.130094	0.114942	0.143272	0.127138	0.0774111	0.123402	0.162919	0.140899	0.353339	0.0670284	0.198733	0.133895	0.232449	0.195472	0.245291	0.205018	0.259203	0.295744	0.242865	0.0961264	0.249006	0.0620707	0.17063	0.208131	0.121431	0.185548	0.145238
559	CE(24:5)	-0.00813665	-0.00556929	0.00329468	0.0188357	0.0359617	0.0466494	0.0547253	0.0377526	0.128402	0.0471205	0.134475	0.178472	0.189376	0.213906	0.147694	0.117261	0.159101	0.12842	0.12473	0.123679	0.168879	0.150366	0.0999469	0.168954	0.163296	0.149607	0.165086	0.20845	0.13505	0.24554	0.0769991	0.132431	0.129049	0.161166	0.177109	0.198205	0.207849	0.212883	0.268766	0.188932	0.108393	0.176629	0.0430452	0.108116	0.162319	0.0975618	0.129366	0.130564
560	CE(24:6)	0.00510532	-0.028497	0.000609629	0.0345735	0.07803	0.0486688	0.026313	0.0248462	0.0768677	0.0049151	0.0801048	0.128577	0.154522	0.162182	0.163165	0.167296	0.181834	0.15424	0.182331	0.191051	0.177772	0.0882601	0.0726673	0.110825	0.114257	0.14077	0.150237	0.136602	0.171461	0.131413	0.0480915	0.08568	0.0513348	0.101949	0.0747444	0.106825	0.172307	0.161961	0.136269	0.171451	0.156335	0.146371	0.0196822	0.0925844	0.090282	0.0496562	0.0760019	0.12607
561	COH	0.0370984	0.1613	0.0384711	0.0244295	0.134843	0.0305472	0.024695	0.0632908	0.136502	0.122865	0.228505	0.296015	0.288654	0.288123	0.338145	0.341374	0.320966	0.293663	0.278544	0.254563	0.325238	0.308914	0.265598	0.263672	0.321192	0.28844	0.291723	0.331401	0.226839	0.461109	0.148812	0.367334	0.243622	0.382654	0.364552	0.383423	0.398616	0.377406	0.383143	0.366712	0.173279	0.368844	0.0649325	0.306437	0.319896	0.225969	0.308735	0.311583
562	DE(16:0)	0.00206051	-0.019658	-0.026312	0.00856033	0.0231202	-0.03767	-0.0534681	-0.0139923	0.0406678	0.070534	-0.00467415	0.0445227	0.0558764	0.017352	0.0654569	-0.0048965	0.000287585	0.00561093	0.0263253	0.033342	-0.0198952	0.0489696	0.00441524	-0.0139021	0.0322727	0.0322169	0.0494055	-0.00627504	0.0522751	0.0278861	0.0250778	-0.0361359	0.00396738	-0.0438083	0.0184794	0.0237546	0.0358621	0.0522513	-0.0195619	0.0840967	0.0644771	0.0498482	0.0254981	-0.0211366	-0.0263227	0.0164172	-0.00652345	0.0199196
563	DE(18:1)	0.0205297	0.00584393	0.0895126	0.0447706	0.170176	0.0660317	0.063875	0.0796507	0.13232	0.156069	0.193929	0.296015	0.28935	0.296912	0.24999	0.286308	0.275215	0.260432	0.25128	0.235853	0.285529	0.156495	0.197769	0.198967	0.239752	0.236241	0.224221	0.218322	0.161738	0.260271	0.0981597	0.285293	0.136233	0.283215	0.242986	0.298019	0.326384	0.284509	0.272368	0.256816	0.139125	0.172821	0.0247595	0.210228	0.181159	0.125881	0.193366	0.201783
564	DE(18:2)	0.00806285	-0.0266603	-0.0472106	0.00104957	0.0350316	-0.0018933	-0.00539222	0.0483435	0.00796095	-0.0497879	-0.0398042	0.0293283	0.0729282	-0.113344	0.0318601	-0.139299	-0.112158	-0.0673267	-0.00858475	0.0385157	-0.155179	0.0674766	-0.0816353	-0.0671007	0.0407771	0.021004	0.101016	-0.0653095	0.0340805	0.000183316	0.0468063	-0.173983	-0.0215359	-0.162087	-0.0386555	0.0140046	0.0264643	0.0952373	-0.128773	0.133573	0.0275835	0.0440784	0.0321116	-0.11784	-0.0984551	-0.0335586	-0.0090008	0.0109382
565	DE(20:4)	-0.00647247	-0.0391949	-0.0674524	-0.0211753	0.00407409	-0.00610133	-0.00461163	0.0258673	-0.0151037	-0.0241119	-0.016126	-0.0789522	-0.0506566	-0.0766126	-0.0334302	-0.139482	-0.195044	-0.262315	-0.166402	-0.14798	-0.252078	-0.036896	-0.0825466	-0.141625	-0.179195	-0.155298	-0.125928	-0.190493	-0.0152833	-0.116045	0.0152262	-0.164965	-0.0718122	-0.251867	-0.145026	-0.2169	-0.168179	-0.137873	-0.21102	0.0153626	0.014401	-0.00751715	0.0281158	-0.110271	-0.189701	-0.114037	-0.244302	-0.17583
566	DE(20:5)	0.00242062	-0.0357089	-0.00299209	0.0212046	0.117288	0.0240744	0.0237959	0.0467894	0.0674386	0.0828138	0.100743	0.104961	0.124868	0.155032	0.166048	0.129003	0.087517	0.0357335	0.112822	0.102719	0.106286	0.120676	0.0788935	0.0528436	0.0586681	0.104686	0.0982682	0.0905759	0.0729694	0.0894799	0.0786168	0.0766811	0.0432656	0.0210898	0.0440071	0.0383701	0.124051	0.0903347	0.0999741	0.162289	0.0856061	0.0957691	0.0209758	0.0779909	0.000753455	0.000534306	-0.0314563	0.0545395
567	DE(22:6)	0.00815202	-0.0273541	-0.00820999	0.0106972	0.0447141	0.00599217	0.0127747	0.0278543	0.0709498	0.0706759	0.0839981	0.0487496	0.0657245	0.116274	0.0713769	0.040467	-0.00320488	-0.0670791	-0.0281689	-0.0217653	-0.00843448	0.0599579	0.0318397	-0.00895074	-0.0455086	-0.0359883	-0.0241314	-0.00445697	0.0228536	0.0451393	0.0843082	0.0299071	0.0347752	-0.0384737	-0.00602309	-0.0503886	-0.0151766	-0.00712496	0.0374884	0.0829303	0.0469257	0.0723594	0.0390793	0.0461669	-0.0214348	-0.002867	-0.0749077	-0.0428902
568	Acylcarnitine(12:0)	-0.0221787	0.0695569	0.0115778	-0.00821673	-0.00108434	0.0113123	-0.0226013	-0.0183499	0.0538617	0.06491	0.0774385	0.098171	0.0918189	0.163944	0.132668	0.13565	0.0793088	0.0616512	0.0657775	0.0543284	0.122274	0.134442	0.10593	0.0999523	0.104263	0.104867	0.125154	0.160969	-0.00985625	0.208251	0.0825629	0.190527	0.141013	0.158574	0.140824	0.146135	0.155722	0.161232	0.213806	0.0911066	-0.0132018	0.171877	0.0171642	0.155188	0.11884	0.0811346	0.106222	0.108685
569	Acylcarnitine(13:0)	0.00608619	0.0617826	-0.0282272	-0.0182713	0.0147279	0.0131314	-0.0229776	-0.0282851	0.0218818	0.0190317	0.0290752	0.00250568	0.00868063	0.121868	0.0848076	0.0712146	0.0362893	0.0188275	0.0611219	0.0203647	0.110965	0.103353	0.0641344	0.0511113	0.0598818	0.0903985	0.0751524	0.163206	-0.0384424	0.0971349	0.0891837	0.0701038	0.120898	0.0411188	0.0805299	0.0278096	0.0890512	0.043357	0.169149	0.0519447	-0.0169529	0.0829027	0.0300542	0.065885	0.0396707	0.0563693	0.0279036	0.0675911
570	Acylcarnitine(14:0)	0.00818843	0.0846785	0.194095	0.0679314	0.199994	0.26749	0.260727	0.169315	0.0733693	0.0875836	0.0944408	0.114786	0.117862	0.169291	0.226838	0.250833	0.199267	0.185912	0.213699	0.170984	0.262269	0.207133	0.185654	0.177736	0.199043	0.227928	0.207416	0.247676	0.0979667	0.264318	0.064666	0.254773	0.170631	0.206481	0.191661	0.184546	0.248639	0.183413	0.243733	0.157194	0.054043	0.175871	0.0179412	0.204984	0.145402	0.110672	0.145001	0.18536
571	Acylcarnitine(14:1)	-0.0124445	0.0355138	0.00872071	-0.0148102	-0.0521954	0.0246022	-0.0227269	-0.0306174	0.0311451	0.0776142	0.0827696	0.0445879	0.0374293	0.179152	0.0846922	0.107959	0.0370589	-0.0062137	-0.0208167	-0.034837	0.0943167	0.0950193	0.0846122	0.0726043	0.024053	0.0151712	0.0315474	0.13203	-0.0463462	0.207824	0.0614752	0.19562	0.130819	0.158314	0.124712	0.0875244	0.0810924	0.0962696	0.23586	0.0518872	-0.0171425	0.20237	0.0238317	0.17357	0.126744	0.0907462	0.0776987	0.0610428
572	Acylcarnitine(14:2)	-0.0217891	0.0396692	-0.0199983	-0.00462157	-0.0868524	0.00212191	-0.0420746	-0.0217703	0.0149912	0.0165168	0.0263587	0.0264731	0.0273621	0.101848	0.0376931	0.0168535	-0.0197701	-0.0162661	-0.0496898	-0.0264513	0.0186315	0.0688785	0.0146355	0.0233593	0.0164285	-0.024381	0.0343964	0.079572	-0.0792421	0.163819	0.0500753	0.0930294	0.0918801	0.0876688	0.0775615	0.0836053	0.0405749	0.113742	0.163998	0.0270272	-0.0328607	0.180431	0.0246328	0.101011	0.0982152	0.0825027	0.102343	0.0554776
573	Acylcarnitine(15:0) (a)	0.0121249	0.0510308	0.134191	0.0326021	0.161177	0.205265	0.214464	0.140093	0.0567499	0.0583717	0.074594	0.0842131	0.0822391	0.107476	0.158071	0.165356	0.127703	0.123007	0.183783	0.119599	0.185763	0.194415	0.169249	0.160328	0.198742	0.248676	0.209095	0.237787	0.0573736	0.16125	0.13067	0.170705	0.212923	0.120936	0.17549	0.132108	0.220922	0.12364	0.1708	0.133582	0.00040162	0.0809738	0.0435458	0.139434	0.0877662	0.0905929	0.0915723	0.162267
574	Acylcarnitine(15:0) (b)	0.00881917	0.056586	0.265242	0.110134	0.300874	0.371828	0.422102	0.301535	0.0633899	0.0781548	0.0902857	0.0955231	0.0823489	0.10242	0.217984	0.245036	0.207033	0.194925	0.260845	0.167733	0.251132	0.277877	0.237666	0.233518	0.26834	0.324432	0.259573	0.289625	0.139559	0.19387	0.103018	0.213678	0.231449	0.151192	0.210254	0.140128	0.254816	0.112013	0.158042	0.160136	0.0515723	0.0845575	0.0372849	0.180406	0.113883	0.122171	0.121703	0.202075
575	Acylcarnitine(16:0)	0.0168434	0.0425305	0.303058	0.107511	0.235413	0.40487	0.453642	0.312448	0.129906	0.141125	0.173857	0.210807	0.216847	0.249187	0.181463	0.2411	0.191316	0.203962	0.17407	0.177828	0.267851	0.163397	0.188789	0.161969	0.189052	0.175629	0.18873	0.208162	0.046018	0.295897	0.0888064	0.301224	0.159374	0.255721	0.169307	0.247807	0.253853	0.247529	0.280784	0.150667	-0.00814725	0.142073	0.0077446	0.234241	0.165094	0.0794927	0.189908	0.18319
576	Acylcarnitine(16:1)	0.00494396	0.0154978	0.174487	0.0542681	0.104663	0.264332	0.248553	0.181958	0.0621493	0.112748	0.115592	0.0550158	0.049382	0.239221	0.134991	0.184201	0.110924	0.0463385	0.0385162	0.00474149	0.193931	0.130738	0.1397	0.112257	0.0400259	0.0474232	0.0338071	0.187135	0.0242422	0.241095	0.0562524	0.255669	0.144976	0.199745	0.174158	0.0844747	0.110817	0.0793032	0.287217	0.0804017	0.0418367	0.230106	0.0194619	0.230344	0.16522	0.126244	0.0929617	0.101443
577	Acylcarnitine(17:0) (a)	0.0250976	0.0348592	0.178268	0.0495842	0.210871	0.239646	0.272131	0.185987	0.0814536	0.12854	0.12515	0.112937	0.094677	0.13168	0.213662	0.26838	0.188497	0.162683	0.226022	0.13713	0.246819	0.299436	0.266477	0.249755	0.281574	0.335179	0.276895	0.318849	0.108242	0.252488	0.145224	0.292341	0.291419	0.210858	0.245982	0.191635	0.296076	0.155612	0.228658	0.18588	0.0438685	0.144757	0.0474572	0.255834	0.154825	0.128738	0.152842	0.221779
578	Acylcarnitine(17:0) (b)	0.015817	0.032048	0.157777	0.0550527	0.168172	0.196062	0.225241	0.154307	0.100706	0.126558	0.123568	0.145849	0.125541	0.128098	0.207135	0.265937	0.206124	0.199359	0.237533	0.163779	0.24808	0.309191	0.279223	0.281791	0.321946	0.355494	0.315686	0.334859	0.0798037	0.298991	0.177911	0.31407	0.311565	0.252782	0.269502	0.259582	0.329024	0.215473	0.249249	0.183765	0.0116946	0.161767	0.0631542	0.261829	0.200542	0.142969	0.219184	0.261179
579	Acylcarnitine(18:0)	0.0245359	-0.0239072	0.126521	0.0603705	0.113548	0.136699	0.172247	0.11972	0.126692	0.119389	0.146809	0.233864	0.231255	0.151221	0.211219	0.23028	0.231157	0.267957	0.261199	0.253621	0.262992	0.27929	0.233915	0.268625	0.364885	0.335994	0.369305	0.319686	0.068624	0.381356	0.143157	0.322645	0.264646	0.319607	0.252959	0.389243	0.384781	0.373891	0.307101	0.243125	-0.000581747	0.204489	0.048886	0.264149	0.259716	0.145338	0.329509	0.310545
580	Acylcarnitine(18:1)	0.0163783	-0.0378748	0.194029	0.0818832	0.0849769	0.315716	0.330934	0.235554	0.0775237	0.0898058	0.108416	0.0582988	0.0499632	0.183898	0.0752406	0.10037	0.0575937	0.0258734	-0.0123147	-0.0171988	0.127522	0.123935	0.0995274	0.0996863	0.0501597	0.0147176	0.0399902	0.152108	-0.0370183	0.244	0.0747436	0.205606	0.15049	0.170964	0.119492	0.107547	0.0809514	0.101625	0.257667	0.0481857	-0.0371681	0.183105	0.0317249	0.180265	0.155001	0.0981514	0.116633	0.0778083
581	Acylcarnitine(18:2)	0.00352422	-0.00965247	0.252296	0.12006	0.103862	0.391081	0.439649	0.333467	0.024869	-0.038398	-0.0109488	-0.00116892	0.0119344	0.000292881	-0.0342012	-0.077304	-0.0382333	0.0344599	-0.0409559	0.0229126	0.0117454	0.0358687	-0.0411543	-0.00845263	0.0271947	-0.0532523	0.0367103	0.0307657	-0.0689712	0.114319	0.0270171	-0.0176048	0.0309758	0.0292198	0.0060813	0.0751716	-0.000431182	0.103007	0.085145	-0.00326875	-0.0761057	0.0644673	0.0145378	-0.0037343	0.0665964	0.0366042	0.138837	0.0595296
582	DG(14:0_16:0)	0.0241764	0.0360123	0.224213	0.102453	0.219492	0.107309	0.128745	0.100232	0.14231	0.155582	0.184342	0.353648	0.335673	0.299528	0.250202	0.37705	0.418103	0.499885	0.411923	0.406798	0.461601	0.114002	0.228941	0.246076	0.336827	0.328688	0.283813	0.253433	0.173487	0.245926	0.105572	0.337266	0.0959917	0.398155	0.274153	0.414343	0.402132	0.350022	0.301912	0.186616	0.118625	0.0841961	-0.0273044	0.225938	0.246561	0.147646	0.332497	0.309014
583	DG(14:0_18:2)	0.019509	0.0229091	0.179794	0.106085	0.197514	0.0744745	0.0941583	0.119552	0.122526	0.0951483	0.147325	0.333355	0.308902	0.247772	0.266166	0.371739	0.470484	0.576703	0.458456	0.462224	0.498656	0.18056	0.223793	0.300676	0.423687	0.37988	0.363776	0.340051	0.211831	0.283729	0.147591	0.313201	0.148139	0.428075	0.336428	0.476592	0.437639	0.415443	0.343553	0.208803	0.163304	0.159868	0.00770832	0.253776	0.356583	0.249528	0.473236	0.414873
584	DG(16:0_16:0)	0.0250839	0.0493751	0.241825	0.0945011	0.185529	0.123508	0.133572	0.0865046	0.16118	0.212947	0.248027	0.39535	0.362632	0.362376	0.228733	0.392496	0.393942	0.464764	0.347536	0.344277	0.437483	0.0918031	0.239691	0.229175	0.311426	0.282843	0.238656	0.227107	0.101672	0.278759	0.109283	0.408584	0.107953	0.44146	0.287261	0.435714	0.392212	0.350997	0.341312	0.159513	0.0615739	0.100301	-0.0445618	0.26008	0.237408	0.123197	0.320912	0.272504
585	DG(16:0_16:1)	0.0246079	0.0367827	0.234138	0.0916725	0.196159	0.122072	0.132822	0.105021	0.153819	0.19999	0.226981	0.34268	0.313645	0.382284	0.255356	0.42791	0.420038	0.450252	0.346315	0.332835	0.478391	0.113854	0.261146	0.248076	0.28154	0.273431	0.219993	0.263913	0.152056	0.284027	0.152428	0.423999	0.121041	0.443415	0.30724	0.392182	0.379009	0.323637	0.380251	0.169644	0.123463	0.153607	-0.0232776	0.307198	0.283211	0.16672	0.313903	0.286545
586	DG(16:0_18:1)	0.027004	0.0516074	0.243255	0.101264	0.173818	0.118271	0.14153	0.113861	0.154322	0.230422	0.282533	0.40896	0.356199	0.408282	0.256065	0.450835	0.456577	0.517185	0.36303	0.34495	0.514692	0.154625	0.301593	0.311872	0.36793	0.314235	0.273142	0.326816	0.113769	0.356571	0.181164	0.49581	0.196099	0.557497	0.36854	0.498915	0.433006	0.392516	0.452763	0.174734	0.0711839	0.16115	-0.0120804	0.356057	0.358901	0.202669	0.418161	0.336197
587	DG(16:0_18:2)	0.0205513	0.0169216	0.199269	0.113776	0.128207	0.100904	0.115147	0.123847	0.15036	0.172081	0.228795	0.390267	0.33909	0.341586	0.237837	0.396978	0.429488	0.515137	0.341729	0.349945	0.453745	0.178345	0.25669	0.305773	0.383757	0.300583	0.296017	0.314928	0.0975088	0.351956	0.200957	0.424092	0.196497	0.498899	0.358927	0.509415	0.411137	0.41917	0.412782	0.165362	0.0874399	0.199896	0.0204137	0.334759	0.386815	0.244746	0.480224	0.367715
588	DG(16:0_20:4)	0.0243973	0.0152075	0.206673	0.123934	0.159953	0.108454	0.1258	0.121955	0.150894	0.181781	0.206495	0.358395	0.319921	0.349001	0.230406	0.383881	0.391214	0.454713	0.32967	0.34336	0.423218	0.0931082	0.228908	0.2372	0.291265	0.246994	0.219021	0.233798	0.100744	0.280126	0.125186	0.389674	0.104904	0.428798	0.290275	0.423794	0.366777	0.351587	0.350553	0.157666	0.114671	0.166022	-0.00351571	0.301193	0.296634	0.187609	0.359602	0.294302
589	DG(16:0_22:5)	0.03858	-0.00282278	0.171102	0.0930096	0.128852	0.0681493	0.0832321	0.0740477	0.160397	0.204759	0.250971	0.357607	0.332791	0.408503	0.283145	0.447791	0.454797	0.497789	0.377846	0.372347	0.531622	0.190948	0.298318	0.320663	0.358177	0.325106	0.304114	0.371407	0.145805	0.368804	0.265585	0.460123	0.221965	0.505265	0.344811	0.463115	0.428799	0.406546	0.483202	0.210145	0.143542	0.23758	0.0382394	0.378804	0.392406	0.250133	0.427533	0.37263
590	DG(16:0_22:6)	0.0288749	-0.00394735	0.130169	0.0749266	0.117385	0.0728324	0.0703854	0.0532241	0.12428	0.175905	0.21179	0.280665	0.264226	0.404302	0.209306	0.36752	0.35104	0.359277	0.266794	0.262996	0.429574	0.0770899	0.199041	0.191046	0.196029	0.182107	0.148872	0.257951	0.072999	0.217954	0.15161	0.340554	0.113841	0.357793	0.217455	0.292482	0.278054	0.252903	0.393551	0.121639	0.105556	0.137169	0.00624843	0.268333	0.244863	0.147951	0.246378	0.210723
591	DG(16:1_18:1)	0.0249066	0.027547	0.189492	0.0771414	0.163314	0.103143	0.107856	0.0965455	0.148565	0.198099	0.236379	0.323543	0.292369	0.406676	0.273735	0.453631	0.459561	0.476145	0.359579	0.33866	0.540528	0.155066	0.286645	0.299782	0.311075	0.297022	0.249466	0.355685	0.163286	0.351741	0.14764	0.47271	0.183471	0.520599	0.364503	0.427103	0.408674	0.357669	0.482245	0.203432	0.1536	0.228163	0.00272855	0.376829	0.388564	0.239649	0.390347	0.343802
592	DG(18:0_18:1)	0.0212998	0.0450106	0.20802	0.0952535	0.156298	0.110185	0.127876	0.104026	0.180376	0.224897	0.288972	0.417115	0.357716	0.395656	0.236912	0.439322	0.450097	0.513683	0.367424	0.358689	0.492625	0.154752	0.30535	0.328066	0.397832	0.333729	0.300514	0.337638	0.093657	0.361937	0.152407	0.507812	0.20744	0.560883	0.380202	0.539513	0.450669	0.419726	0.467058	0.178162	0.0633072	0.16366	-0.0147773	0.366051	0.379743	0.202342	0.447651	0.355295
593	DG(18:0_18:2)	0.021684	0.0300061	0.202995	0.112296	0.15484	0.112689	0.122783	0.124122	0.154768	0.186913	0.245657	0.407654	0.354157	0.330401	0.227018	0.404265	0.437268	0.541655	0.379367	0.387052	0.461987	0.173289	0.275465	0.316541	0.43282	0.342746	0.33361	0.332306	0.0876921	0.348875	0.179243	0.449751	0.199855	0.527038	0.37543	0.559731	0.451323	0.447525	0.42448	0.171554	0.0678799	0.17379	-0.00285116	0.338171	0.38272	0.223913	0.505198	0.391981
594	DG(18:0_20:4)	0.0376776	0.00687375	0.289237	0.176308	0.229431	0.281465	0.319373	0.291047	0.165604	0.216562	0.250098	0.362154	0.322605	0.37419	0.244288	0.408456	0.417157	0.463113	0.330511	0.329601	0.455122	0.156888	0.281281	0.308808	0.351	0.285944	0.26545	0.329629	0.0983547	0.351008	0.205718	0.463822	0.208946	0.517463	0.362344	0.482927	0.406323	0.389934	0.449882	0.198019	0.123404	0.237206	0.0257297	0.386985	0.396055	0.246925	0.439549	0.355121
595	DG(18:0_22:6)	0.0653239	-0.111157	0.00856905	0.141974	-0.00959958	0.0437983	0.0325386	-0.00693961	0.11236	0.141517	0.131864	0.188581	0.180032	0.226821	0.116206	0.245294	0.20525	0.217174	0.175518	0.168258	0.232567	0.0629499	0.147534	0.128493	0.143771	0.129115	0.124253	0.153301	0.0653483	0.157665	0.0949049	0.231035	0.154723	0.226872	0.129213	0.221801	0.196115	0.190633	0.231561	0.0815174	0.118121	0.128426	0.0758137	0.2121	0.197971	0.152629	0.19044	0.157729
596	DG(18:1_18:1)	0.0243005	0.0369954	0.173543	0.0712424	0.116946	0.070082	0.082376	0.0785279	0.151856	0.203895	0.270117	0.362844	0.308979	0.398468	0.244621	0.427306	0.457248	0.504405	0.342397	0.325162	0.525763	0.181273	0.300576	0.343349	0.38212	0.313632	0.288566	0.391334	0.0998164	0.403452	0.160437	0.504583	0.242558	0.594058	0.404581	0.514463	0.432311	0.407875	0.526908	0.189347	0.083224	0.227567	0.0159529	0.391199	0.446359	0.256245	0.480233	0.372793
597	DG(18:1_18:2)	0.0246634	-0.00355384	0.127344	0.0809467	0.0585932	0.0491967	0.0547118	0.0825717	0.126113	0.143065	0.20296	0.322418	0.27949	0.303578	0.208149	0.339102	0.400171	0.475688	0.295286	0.310054	0.432702	0.192687	0.231473	0.311154	0.37156	0.268362	0.290784	0.349526	0.0780729	0.376283	0.147229	0.394331	0.23327	0.504266	0.366252	0.489687	0.37905	0.411026	0.447126	0.167024	0.0909876	0.258515	0.0485361	0.344942	0.445974	0.287949	0.519239	0.381949
598	DG(18:1_18:3)	0.0224722	-0.00283358	0.124605	0.0838818	0.0906961	0.0549541	0.0561019	0.0863708	0.111412	0.109678	0.169675	0.284632	0.244808	0.293765	0.215268	0.335158	0.428318	0.501522	0.350499	0.354251	0.479631	0.188877	0.209969	0.313071	0.372381	0.302334	0.304434	0.37609	0.130116	0.341094	0.156614	0.345594	0.205248	0.488488	0.36429	0.464657	0.392747	0.390335	0.449669	0.187098	0.136029	0.246768	0.0406137	0.310626	0.452205	0.296774	0.510952	0.407689
599	DG(18:1_20:3)	0.0240823	0.00392251	0.121676	0.0729872	0.110079	0.0663175	0.066275	0.0711701	0.112616	0.15305	0.203583	0.278097	0.266143	0.327775	0.248339	0.354993	0.392335	0.430258	0.328372	0.34149	0.463327	0.135314	0.222141	0.265042	0.29035	0.263639	0.260995	0.322691	0.128938	0.325317	0.113936	0.370746	0.157438	0.467602	0.305076	0.393701	0.367201	0.36332	0.421414	0.219805	0.135998	0.239995	0.0151919	0.319813	0.370805	0.222818	0.383275	0.332042
600	DG(18:1_20:4)	0.0205646	-0.00422343	0.135465	0.100392	0.109626	0.0665531	0.0728554	0.108	0.152872	0.178132	0.214125	0.340624	0.296794	0.361356	0.23424	0.365806	0.398873	0.449073	0.302671	0.330563	0.431195	0.121098	0.225495	0.26702	0.300012	0.231433	0.231601	0.284662	0.0951727	0.336	0.117644	0.39879	0.141416	0.474483	0.333507	0.451544	0.365581	0.383898	0.425516	0.187653	0.130418	0.258604	0.0331426	0.341145	0.389604	0.247493	0.426657	0.334929
601	DG(18:1_20:5)	0.0219254	-0.0263033	0.084924	0.0808579	0.117354	0.0404545	0.0328784	0.0650844	0.138742	0.134105	0.173577	0.28561	0.273542	0.372901	0.255946	0.34594	0.387104	0.423273	0.34191	0.359223	0.462744	0.147575	0.186491	0.236469	0.283078	0.26571	0.262445	0.332227	0.111159	0.287853	0.109344	0.310461	0.127356	0.388624	0.275729	0.374248	0.36472	0.356273	0.433601	0.222212	0.14862	0.237785	0.0188628	0.283857	0.337819	0.215621	0.364866	0.332382
602	DG(18:1_22:5)	0.0288484	-0.0032793	0.099225	0.0545371	0.0642467	0.0411199	0.0488181	0.0278794	0.1042	0.189906	0.215364	0.260355	0.246181	0.361602	0.211176	0.340314	0.350626	0.350885	0.241252	0.238333	0.409698	0.112212	0.209818	0.238467	0.211935	0.184002	0.170217	0.275171	0.120807	0.277016	0.10481	0.344887	0.178895	0.410128	0.266683	0.31123	0.281031	0.272822	0.396751	0.152369	0.130761	0.203215	0.0454041	0.293259	0.31707	0.205772	0.291857	0.245786
603	DG(18:1_22:6)	0.0249204	-0.0108306	0.08204	0.0488388	0.0644712	0.0427901	0.0289668	0.0241384	0.118789	0.154654	0.193149	0.216429	0.202226	0.384886	0.184519	0.316523	0.312929	0.295053	0.206759	0.211018	0.390325	0.0745686	0.164859	0.177712	0.153365	0.136986	0.117472	0.262338	0.0581437	0.21087	0.100571	0.298775	0.118811	0.324462	0.203698	0.242711	0.226606	0.219718	0.406957	0.115098	0.112888	0.169619	0.0259434	0.253819	0.26431	0.158007	0.228549	0.190807
604	DG(18:2_18:2)	0.0186884	-0.01155	0.0739168	0.0738162	0.01493	0.0269962	0.0216393	0.0722514	0.0762056	0.0635069	0.11631	0.236993	0.205867	0.175001	0.139078	0.208063	0.285306	0.380123	0.219829	0.252249	0.290398	0.157151	0.136173	0.225093	0.304783	0.195176	0.241983	0.25617	0.0451574	0.275952	0.102003	0.236794	0.17179	0.352333	0.278823	0.389951	0.275412	0.338254	0.306827	0.12149	0.0729271	0.22119	0.0567086	0.232415	0.355015	0.25095	0.456853	0.32466
605	DG(18:2_20:4)	0.0148444	-0.010066	0.0892978	0.0883412	0.0647909	0.0439419	0.037632	0.103776	0.112408	0.104748	0.138078	0.287011	0.250354	0.251632	0.172096	0.257038	0.312504	0.393535	0.247525	0.293593	0.315059	0.106014	0.144113	0.207739	0.271001	0.179139	0.209547	0.220168	0.0673299	0.264779	0.0726445	0.265249	0.105754	0.358814	0.278945	0.396596	0.292791	0.344437	0.311528	0.14659	0.118256	0.245292	0.0461195	0.258966	0.338589	0.248987	0.425175	0.315404
606	DG(18:2_22:6)	0.0254258	-0.0132808	0.0482274	0.0466908	0.0462082	0.0324543	0.0138775	0.0380397	0.0855912	0.113971	0.154094	0.196536	0.183862	0.315688	0.154557	0.251744	0.267557	0.277329	0.178451	0.19637	0.320865	0.0798089	0.119716	0.152242	0.15202	0.109529	0.115882	0.227621	0.0443848	0.178861	0.0749423	0.219565	0.108255	0.274396	0.184646	0.228536	0.191499	0.211001	0.338195	0.0978715	0.109572	0.172138	0.0369097	0.204135	0.242098	0.165088	0.246666	0.189761
607	TG(48:0) [NL-16:0]	0.0222108	0.0153609	0.170132	0.0952082	0.183224	0.0864387	0.0938974	0.0671897	0.125737	0.146851	0.148757	0.321283	0.309805	0.256145	0.192255	0.310693	0.308515	0.378816	0.322957	0.332521	0.338187	0.018014	0.158342	0.138234	0.242686	0.232727	0.195332	0.13374	0.0807467	0.173246	-0.00171715	0.290081	-0.00554924	0.287474	0.15619	0.339536	0.325664	0.292587	0.209133	0.129358	0.0587941	0.0202103	-0.0543215	0.165062	0.118359	0.0423281	0.215121	0.195496
608	TG(48:0) [NL-18:0]	0.0207009	0.00166876	0.141957	0.0944666	0.212555	0.0726161	0.0929302	0.0847654	0.111613	0.104485	0.113178	0.28703	0.281742	0.180942	0.209261	0.306363	0.33884	0.422668	0.398407	0.40096	0.362001	0.0693824	0.167172	0.178963	0.305934	0.312369	0.27797	0.184921	0.155912	0.153878	0.03048	0.248768	0.0197629	0.267103	0.168718	0.346821	0.357171	0.310277	0.180696	0.177437	0.10197	0.0183762	-0.046748	0.159173	0.146421	0.0778391	0.258381	0.260735
609	TG(48:0) [SIM]	0.0262614	0.0204537	0.169622	0.0961462	0.188724	0.0785575	0.0913147	0.0680605	0.138794	0.145175	0.141452	0.323554	0.311523	0.253097	0.19818	0.310658	0.314698	0.381085	0.33211	0.342265	0.340353	0.025635	0.16054	0.141906	0.246439	0.242287	0.205891	0.136141	0.105958	0.168369	0.0071151	0.285365	-0.00177642	0.280065	0.160022	0.340225	0.329273	0.297026	0.205058	0.145053	0.074078	0.0287859	-0.0519093	0.163901	0.121449	0.0530671	0.214226	0.202695
610	TG(48:1) [NL-16:1]	0.0200433	0.0229086	0.139305	0.073914	0.185494	0.0814347	0.0815344	0.0742719	0.12993	0.148719	0.164648	0.28587	0.266428	0.338032	0.260552	0.415482	0.42571	0.439747	0.382362	0.36007	0.491255	0.0945772	0.226441	0.235342	0.270872	0.287149	0.229269	0.287305	0.18662	0.257978	0.0300214	0.381912	0.0740107	0.399948	0.279283	0.354699	0.375474	0.306116	0.369143	0.198481	0.166675	0.159118	-0.0268063	0.284574	0.278015	0.173829	0.295143	0.292294
611	TG(48:1) [NL-18:1]	0.032688	0.00800189	0.153629	0.0951107	0.230723	0.078875	0.0917921	0.0888513	0.128744	0.126868	0.143858	0.328477	0.314417	0.261157	0.267258	0.391163	0.447998	0.518807	0.464747	0.450173	0.485621	0.124601	0.218972	0.263174	0.374794	0.377038	0.329492	0.298462	0.206853	0.233133	0.0510017	0.327437	0.0855568	0.382613	0.266956	0.418423	0.432833	0.364454	0.301383	0.215921	0.147348	0.0863606	-0.035965	0.228759	0.254299	0.160246	0.347602	0.337668
612	TG(48:1) [SIM]	0.0237298	0.0119768	0.150232	0.0996237	0.212412	0.0765294	0.0908256	0.0808005	0.147456	0.134868	0.146314	0.32806	0.310204	0.283304	0.254145	0.382901	0.417998	0.468264	0.422272	0.41263	0.45085	0.0900444	0.204257	0.228936	0.325725	0.329958	0.280821	0.256128	0.184128	0.215246	0.0279376	0.331516	0.0535341	0.349811	0.241551	0.388922	0.399958	0.340526	0.291812	0.196488	0.146637	0.0873861	-0.038998	0.228242	0.225269	0.132545	0.2968	0.291523
613	TG(48:2) [NL-14:0]	0.0303585	0.00966385	0.148977	0.0993287	0.218306	0.0890292	0.0930557	0.104889	0.127122	0.123739	0.151616	0.327769	0.313583	0.29381	0.280486	0.415038	0.48363	0.562575	0.478773	0.471691	0.539592	0.138896	0.232448	0.289144	0.394672	0.38041	0.343708	0.351365	0.214825	0.279123	0.0516839	0.355855	0.111019	0.438219	0.314194	0.455393	0.452184	0.402323	0.375915	0.226727	0.176972	0.149761	-0.023174	0.27285	0.332403	0.22416	0.425862	0.392974
614	TG(48:2) [NL-14:1]	0.0283298	0.0153138	0.147968	0.0879565	0.233741	0.0836885	0.0878043	0.0940292	0.1202	0.132444	0.143499	0.298001	0.282062	0.278663	0.286126	0.419179	0.460762	0.510325	0.463482	0.434945	0.515734	0.136958	0.245141	0.274444	0.360282	0.376443	0.314171	0.327497	0.221766	0.262297	0.044588	0.362825	0.0990476	0.410272	0.305565	0.402961	0.434382	0.345415	0.341539	0.231417	0.175918	0.138045	-0.0261736	0.268484	0.290197	0.193208	0.350176	0.351508
615	TG(48:2) [NL-16:1]	0.0232601	0.0141303	0.156594	0.0756826	0.198299	0.0995238	0.0962631	0.0912098	0.119051	0.161155	0.176347	0.290421	0.277824	0.347384	0.260255	0.412321	0.425832	0.451274	0.386393	0.367938	0.502897	0.0973077	0.227467	0.23447	0.276724	0.289593	0.232596	0.293753	0.189693	0.259805	0.0414714	0.382482	0.0812967	0.413148	0.283653	0.359449	0.378093	0.313341	0.378613	0.200774	0.164295	0.155443	-0.0352301	0.284304	0.276196	0.176965	0.305619	0.298283
616	TG(48:2) [NL-18:2]	0.0227349	-0.000205576	0.133692	0.104745	0.206794	0.0700616	0.0764668	0.101713	0.123997	0.111458	0.138015	0.357386	0.338282	0.254261	0.267768	0.386688	0.465181	0.573426	0.481187	0.486342	0.491812	0.148801	0.21544	0.281519	0.425199	0.391408	0.370934	0.322639	0.193966	0.262167	0.0438227	0.323114	0.100392	0.410028	0.302109	0.481598	0.455423	0.424	0.320044	0.219987	0.153299	0.130704	-0.0190409	0.245742	0.313093	0.21243	0.446531	0.399359
617	TG(48:2) [SIM]	0.0205407	0.0159507	0.146992	0.0926117	0.218461	0.0817906	0.0900308	0.0957556	0.144638	0.123862	0.144958	0.318074	0.303586	0.302573	0.280176	0.407249	0.468124	0.524812	0.455796	0.447578	0.519497	0.127743	0.223628	0.267037	0.360711	0.357463	0.315035	0.326567	0.226067	0.270063	0.0448182	0.352746	0.0919463	0.412277	0.304809	0.425763	0.431708	0.3765	0.365401	0.230897	0.188706	0.150772	-0.0262276	0.264899	0.309845	0.202456	0.378966	0.361486
618	TG(48:3) [NL-14:0]	0.0248816	0.0149187	0.117676	0.0834129	0.201025	0.0620733	0.0588981	0.0918975	0.104782	0.0969302	0.12537	0.30124	0.286889	0.279299	0.280814	0.400963	0.487792	0.572886	0.484363	0.475892	0.54923	0.155785	0.218393	0.292057	0.401006	0.382551	0.351345	0.377529	0.226605	0.289155	0.0442673	0.330276	0.114275	0.442724	0.336391	0.454887	0.45084	0.402034	0.393354	0.23577	0.203584	0.186254	-0.00879531	0.27045	0.36511	0.259952	0.461298	0.424344
619	TG(48:3) [NL-16:1]	0.0206883	0.0199824	0.124769	0.0717886	0.189361	0.0889914	0.075302	0.0903118	0.105401	0.120723	0.142903	0.265612	0.257028	0.314745	0.269151	0.397572	0.457905	0.51193	0.43137	0.419905	0.544194	0.126295	0.216623	0.266172	0.324935	0.326466	0.285415	0.35556	0.221261	0.287094	0.0497642	0.345144	0.103522	0.435121	0.32398	0.394655	0.403627	0.351723	0.409722	0.228918	0.201873	0.201925	-0.017174	0.279416	0.345098	0.24243	0.397212	0.374888
620	TG(48:3) [NL-18:3]	0.020829	0.00315656	0.12226	0.0935846	0.200612	0.0656108	0.0718923	0.092117	0.110741	0.0932099	0.126548	0.322462	0.304828	0.263048	0.258438	0.367834	0.463432	0.560664	0.481342	0.477073	0.510572	0.136241	0.197259	0.274196	0.401399	0.383269	0.35095	0.338994	0.205964	0.253187	0.0454498	0.29694	0.088741	0.408368	0.300975	0.453629	0.444798	0.395236	0.344707	0.221124	0.168614	0.130184	-0.0236925	0.226767	0.322273	0.213894	0.43211	0.398172
621	TG(48:3) [SIM]	0.0150452	0.0206526	0.115769	0.0862869	0.19677	0.062429	0.0678182	0.0946004	0.12336	0.0853967	0.120021	0.303462	0.28667	0.269691	0.268835	0.370935	0.478027	0.56431	0.475344	0.477774	0.532161	0.14319	0.197579	0.28002	0.391652	0.367738	0.345944	0.357866	0.241358	0.281616	0.0412257	0.304916	0.0972661	0.42305	0.327343	0.452521	0.437893	0.401748	0.37852	0.238804	0.207743	0.18002	-0.00987744	0.248942	0.361461	0.247471	0.454595	0.414266
622	TG(49:1) [NL-16:1]	0.0236186	0.0286406	0.175377	0.0772441	0.220951	0.0890849	0.0944034	0.0813013	0.110018	0.178079	0.165947	0.280283	0.244452	0.268954	0.254121	0.41537	0.382562	0.389144	0.37355	0.307886	0.404213	0.1321	0.274804	0.252251	0.298975	0.340809	0.23842	0.251239	0.173118	0.201293	0.0706557	0.379711	0.128042	0.344421	0.278696	0.315051	0.369113	0.233598	0.249249	0.173186	0.120042	0.0897298	-0.0277928	0.262882	0.185851	0.126456	0.218141	0.255724
623	TG(49:1) [NL-17:1]	0.0351249	0.0211251	0.188774	0.0920495	0.219718	0.0961561	0.0989594	0.0851032	0.127158	0.210827	0.202909	0.350392	0.317446	0.324741	0.270733	0.44778	0.415584	0.450744	0.398937	0.349493	0.451782	0.138137	0.290315	0.26846	0.343215	0.355239	0.270833	0.276716	0.14566	0.255269	0.0680952	0.430073	0.139003	0.41498	0.296755	0.395311	0.418457	0.309684	0.3122	0.180027	0.100555	0.097889	-0.0317934	0.292441	0.223724	0.140696	0.28431	0.286147
624	TG(49:1) [SIM]	0.0376788	0.0183731	0.147225	0.0864994	0.234478	0.0662722	0.0754509	0.0729525	0.0953967	0.182766	0.172011	0.317879	0.28094	0.262582	0.312495	0.467931	0.451716	0.481974	0.463496	0.375239	0.474302	0.229021	0.323691	0.330577	0.41863	0.450903	0.348547	0.352678	0.21728	0.266035	0.0910012	0.416043	0.208961	0.41894	0.340002	0.392419	0.459642	0.302343	0.292487	0.229284	0.141957	0.11547	-0.00622198	0.300205	0.251822	0.196147	0.312647	0.341792
625	TG(50:0) [NL-18:0]	0.0259862	0.0176564	0.169431	0.0954806	0.16894	0.07073	0.0876858	0.060892	0.141619	0.172425	0.171034	0.339384	0.315226	0.274647	0.196638	0.355378	0.354236	0.423456	0.342817	0.348188	0.385848	0.040828	0.207491	0.198431	0.29432	0.270788	0.233881	0.191216	0.0661759	0.218118	0.0240126	0.370389	0.0523796	0.368537	0.202025	0.402699	0.364891	0.331525	0.273505	0.13514	0.0427029	0.0411425	-0.0439389	0.236827	0.195549	0.083253	0.286635	0.243104
626	TG(50:0) [SIM]	0.0255974	0.0209311	0.172048	0.0946452	0.169252	0.0716461	0.0925717	0.066056	0.146246	0.174407	0.171754	0.343424	0.317626	0.280161	0.197217	0.353129	0.350478	0.416625	0.337079	0.344072	0.379104	0.0389095	0.205597	0.192456	0.287095	0.263028	0.227295	0.182088	0.0693662	0.211335	0.027794	0.367691	0.0467256	0.361653	0.199347	0.398177	0.358596	0.328835	0.270099	0.132342	0.0464376	0.0388592	-0.0455237	0.234211	0.193405	0.0797723	0.278683	0.235767
627	TG(50:1) [NL-14:0]	0.0242893	-0.00897117	0.142506	0.0965066	0.221534	0.0542324	0.0813406	0.0832891	0.101581	0.105703	0.116574	0.290113	0.272786	0.187007	0.227339	0.348106	0.393588	0.47294	0.427013	0.412687	0.413494	0.117064	0.210797	0.241014	0.36358	0.355477	0.31541	0.25338	0.177418	0.194233	0.052692	0.299886	0.0833473	0.333612	0.222897	0.390213	0.390552	0.330558	0.230622	0.180454	0.111146	0.0411889	-0.0220804	0.206889	0.216742	0.122612	0.320482	0.303302
628	TG(50:1) [NL-16:0]	0.0413194	0.00581347	0.180522	0.10234	0.1806	0.0945255	0.104229	0.0814306	0.145688	0.194527	0.200354	0.36894	0.342887	0.330134	0.233352	0.398411	0.380316	0.430386	0.347108	0.338915	0.412188	0.0741742	0.234246	0.222078	0.299594	0.272973	0.229601	0.214652	0.0894623	0.257515	0.0375399	0.408768	0.0794275	0.396899	0.236147	0.411168	0.38215	0.341575	0.311412	0.15346	0.068192	0.0871398	-0.0343811	0.274296	0.216189	0.104944	0.292788	0.249906
629	TG(50:1) [NL-18:1]	0.0303973	0.00944053	0.175876	0.0963114	0.177406	0.0806222	0.0905657	0.0738056	0.147134	0.198513	0.202103	0.371012	0.339888	0.329904	0.242344	0.408353	0.39275	0.440548	0.353242	0.343521	0.420838	0.0928409	0.243049	0.232398	0.312607	0.288366	0.241392	0.231894	0.0995487	0.268281	0.0499673	0.41753	0.0874632	0.40918	0.254266	0.418885	0.391183	0.344495	0.319247	0.154074	0.0766663	0.0988437	-0.0305553	0.28667	0.230313	0.119368	0.304667	0.26321
630	TG(50:1) [SIM]	0.0341403	0.02399	0.168951	0.0993902	0.174126	0.0763523	0.0880066	0.0713206	0.149399	0.193312	0.189589	0.363274	0.337149	0.322433	0.245493	0.403143	0.386345	0.428201	0.346817	0.338256	0.411785	0.084425	0.235824	0.221594	0.301746	0.27863	0.235901	0.220608	0.106566	0.258968	0.0419008	0.407683	0.0818579	0.394638	0.243206	0.409589	0.382016	0.341615	0.311211	0.155814	0.0850127	0.0994049	-0.0274081	0.277271	0.224649	0.116036	0.290112	0.253558
631	TG(50:2) [NL-14:0]	0.0288743	-0.0107855	0.0932002	0.0732192	0.168395	0.0201866	0.0402331	0.0618898	0.0790255	0.062318	0.0957294	0.204976	0.185386	0.176912	0.236262	0.336741	0.449634	0.503661	0.430344	0.402695	0.496797	0.178017	0.215892	0.309768	0.38688	0.373107	0.343032	0.385018	0.217723	0.270631	0.0904163	0.300293	0.166458	0.415222	0.295452	0.395742	0.392629	0.339771	0.357387	0.210956	0.149923	0.132159	0.0171236	0.238657	0.361423	0.23242	0.414862	0.374243
632	TG(50:2) [NL-16:1]	0.0291049	0.00741152	0.149982	0.0731734	0.180226	0.103026	0.100201	0.0870292	0.126024	0.199796	0.197625	0.279201	0.262437	0.365878	0.259813	0.427585	0.39595	0.387978	0.326301	0.297812	0.470645	0.099298	0.253496	0.234204	0.239632	0.252928	0.190876	0.279127	0.146734	0.277308	0.0567379	0.430393	0.105633	0.417471	0.276072	0.33519	0.350754	0.284725	0.389417	0.185007	0.137418	0.168495	-0.0189362	0.326897	0.270239	0.164743	0.264521	0.256571
633	TG(50:2) [NL-18:1]	0.0342	6.16129e-05	0.139873	0.0770471	0.186122	0.0825735	0.0889168	0.0830018	0.124905	0.17103	0.180612	0.277647	0.260619	0.339046	0.271013	0.426845	0.440792	0.450611	0.37971	0.349355	0.516871	0.138194	0.257738	0.273667	0.302105	0.309918	0.255258	0.339983	0.197935	0.293894	0.0834832	0.414667	0.1418	0.448695	0.307462	0.371976	0.388502	0.318044	0.413532	0.21053	0.163031	0.171962	-0.0122731	0.324105	0.326573	0.201065	0.32958	0.312506
634	TG(50:2) [NL-18:2]	0.0328377	-0.00280819	0.161144	0.115673	0.153155	0.0861395	0.0905092	0.0936219	0.13129	0.170885	0.178997	0.381912	0.353055	0.284102	0.227968	0.377085	0.375402	0.463124	0.354754	0.36104	0.383609	0.114919	0.220735	0.229185	0.352849	0.292344	0.277931	0.228349	0.0807085	0.270342	0.0382095	0.376151	0.0983066	0.387706	0.256802	0.452764	0.395353	0.381832	0.289665	0.148129	0.0643539	0.114953	-0.0164306	0.270148	0.24319	0.146207	0.373119	0.299921
635	TG(50:2) [SIM]	0.0203378	0.0158505	0.150052	0.0801282	0.167992	0.0656869	0.080213	0.0808834	0.159371	0.164401	0.176255	0.303559	0.278289	0.345969	0.273351	0.429383	0.426868	0.429683	0.363344	0.343309	0.473922	0.124285	0.244104	0.255599	0.292602	0.293361	0.244977	0.303449	0.168171	0.28759	0.0584553	0.422256	0.109902	0.414173	0.294109	0.385345	0.388086	0.336815	0.395188	0.200736	0.161372	0.181179	-0.00303918	0.326838	0.309136	0.188296	0.319124	0.29998
636	TG(50:3) [NL-14:0]	0.0248225	-0.0069497	0.0789417	0.0884643	0.128965	0.0374395	0.0420376	0.0858027	0.0897201	0.0628721	0.105916	0.269905	0.244098	0.196365	0.224774	0.321476	0.44689	0.548943	0.422099	0.429334	0.477567	0.185735	0.19804	0.313133	0.424345	0.359074	0.368126	0.382425	0.182754	0.29248	0.0825983	0.288737	0.173953	0.436278	0.332296	0.46953	0.409176	0.409688	0.370731	0.205533	0.148403	0.189066	0.0249567	0.25359	0.409692	0.282653	0.518039	0.426982
637	TG(50:3) [NL-14:1]	0.0294263	0.00228247	0.124385	0.0827102	0.163931	0.0546477	0.0632708	0.0654595	0.114537	0.117119	0.145414	0.246618	0.217761	0.271628	0.25283	0.374909	0.453394	0.493038	0.405552	0.373275	0.521312	0.168986	0.245775	0.31457	0.353807	0.343854	0.297265	0.383844	0.202834	0.324808	0.0908071	0.367558	0.165992	0.470794	0.343409	0.403748	0.401167	0.331606	0.420142	0.22021	0.168812	0.187484	-0.0016398	0.289532	0.38596	0.249904	0.403774	0.357096
638	TG(50:3) [NL-16:1]	0.025046	0.00400781	0.137667	0.0704297	0.14909	0.0948724	0.0826735	0.0952209	0.124371	0.169927	0.186405	0.285151	0.265688	0.368312	0.254643	0.418059	0.425905	0.444537	0.342292	0.331554	0.505316	0.124838	0.244292	0.259595	0.279683	0.263667	0.229965	0.332575	0.155211	0.315597	0.0682343	0.42102	0.136021	0.461975	0.325571	0.385986	0.372058	0.338064	0.445687	0.194965	0.157411	0.230867	-0.00172813	0.343458	0.357581	0.237405	0.372441	0.327884
639	TG(50:3) [NL-18:2]	0.0253104	-0.00239725	0.127144	0.0921008	0.154677	0.0744283	0.0713965	0.106401	0.126019	0.142342	0.165502	0.331822	0.305024	0.320177	0.2715	0.418971	0.472762	0.538006	0.41483	0.413292	0.52229	0.174167	0.251285	0.311996	0.389584	0.34312	0.327637	0.377972	0.176808	0.336166	0.0760412	0.405981	0.172498	0.487915	0.366346	0.478479	0.435853	0.415506	0.432665	0.22163	0.165694	0.2374	0.00877157	0.34344	0.406537	0.285637	0.485667	0.413999
640	TG(50:3) [NL-18:3]	0.0270639	-3.94002e-05	0.157224	0.101021	0.167488	0.076204	0.0846909	0.090405	0.13426	0.155374	0.176297	0.361706	0.331075	0.322136	0.245697	0.393784	0.435197	0.50858	0.406119	0.400378	0.473366	0.117691	0.230764	0.267467	0.365322	0.327712	0.29244	0.298695	0.126699	0.285805	0.0524041	0.383013	0.10603	0.442729	0.292714	0.462549	0.423757	0.385603	0.367885	0.180183	0.108807	0.133883	-0.018881	0.280253	0.312065	0.186594	0.401969	0.345802
641	TG(50:3) [SIM]	0.0215074	0.015824	0.126851	0.0863462	0.148641	0.0730241	0.074428	0.0920609	0.143013	0.132817	0.16831	0.310171	0.283448	0.331964	0.271716	0.416448	0.465177	0.509373	0.400703	0.396022	0.518564	0.157099	0.239388	0.296109	0.359172	0.322908	0.300433	0.366334	0.181095	0.327342	0.062217	0.403597	0.15131	0.464715	0.351627	0.451231	0.421147	0.396058	0.442953	0.222137	0.182201	0.23546	0.00938322	0.33717	0.397063	0.267408	0.4461	0.38794
642	TG(50:4) [NL-14:0]	0.0191478	0.00100636	0.0699595	0.083378	0.114151	0.0358744	0.0308902	0.0758885	0.0763315	0.0382386	0.0824429	0.250994	0.230304	0.184982	0.20359	0.282253	0.417278	0.531341	0.403373	0.419731	0.450377	0.159308	0.155505	0.278254	0.395179	0.327599	0.342905	0.353157	0.163397	0.269232	0.0560205	0.234357	0.13056	0.400025	0.308555	0.446868	0.382696	0.393206	0.352944	0.18562	0.148343	0.18134	0.0172835	0.209809	0.382917	0.268693	0.504133	0.412484
643	TG(50:4) [NL-18:3]	0.0224329	0.00496974	0.110932	0.0783408	0.170542	0.0662892	0.0643343	0.0921926	0.108484	0.113108	0.148484	0.299341	0.277005	0.321881	0.263329	0.391267	0.480568	0.55084	0.446588	0.438936	0.553759	0.150318	0.216163	0.295785	0.37962	0.352544	0.322444	0.389438	0.196674	0.310258	0.0579712	0.35258	0.129475	0.472863	0.350323	0.456391	0.437156	0.394092	0.443529	0.231617	0.187333	0.209885	-0.00577331	0.295967	0.399652	0.274244	0.469961	0.417544
644	TG(50:4) [NL-20:4]	0.0237288	0.000796219	0.142218	0.102096	0.200937	0.0761253	0.0873302	0.105097	0.120747	0.109706	0.125885	0.315519	0.301043	0.260108	0.23553	0.346737	0.412196	0.497774	0.422214	0.437624	0.443634	0.0754456	0.179622	0.221452	0.32684	0.308666	0.281917	0.249342	0.176485	0.209568	0.0272904	0.283955	0.0386358	0.355935	0.243731	0.402921	0.385808	0.356777	0.283834	0.191726	0.148815	0.109763	-0.030662	0.210296	0.254607	0.167971	0.354644	0.326426
645	TG(50:4) [SIM]	0.0167988	0.00946875	0.101408	0.0860616	0.14378	0.0581951	0.0591892	0.0950072	0.116575	0.0881889	0.127707	0.290369	0.265621	0.294256	0.253138	0.364503	0.466137	0.54352	0.427063	0.433001	0.524452	0.155132	0.199634	0.290955	0.381043	0.335752	0.326387	0.382403	0.19486	0.309082	0.0570132	0.329418	0.133293	0.453016	0.349138	0.460653	0.42039	0.406308	0.43342	0.223612	0.190581	0.225871	0.00844395	0.288511	0.412716	0.284986	0.490259	0.422509
646	TG(51:0) [NL-16:0]	0.0319495	0.0124098	0.172526	0.0990631	0.188725	0.0634884	0.0839239	0.0718347	0.150429	0.189443	0.200394	0.370263	0.323917	0.281847	0.244118	0.420569	0.408994	0.462893	0.405305	0.363338	0.421145	0.144724	0.293072	0.29214	0.38981	0.384679	0.314051	0.281514	0.116477	0.269223	0.0840116	0.43537	0.174772	0.425037	0.306289	0.451207	0.443701	0.351043	0.303445	0.181907	0.063765	0.0875191	-0.0127833	0.301379	0.258317	0.152485	0.336707	0.314403
647	TG(51:1) [NL-17:0]	0.0397529	0.00873701	0.172224	0.100363	0.192485	0.0570273	0.0799095	0.0829487	0.135347	0.201523	0.201355	0.351824	0.292957	0.295436	0.27343	0.483019	0.459116	0.487429	0.427674	0.351984	0.472495	0.202557	0.342367	0.353074	0.434653	0.431249	0.338654	0.361384	0.136877	0.294692	0.0899204	0.494208	0.236807	0.472626	0.359374	0.458679	0.470331	0.336889	0.354905	0.17711	0.0880221	0.111982	0.00495912	0.36271	0.31039	0.204449	0.366783	0.348172
648	TG(51:1) [SIM]	0.0310699	0.0183903	0.170872	0.0983435	0.199866	0.0568312	0.0783005	0.0806551	0.141389	0.212729	0.202235	0.353717	0.293236	0.295854	0.287188	0.488889	0.464395	0.492408	0.432031	0.353013	0.479658	0.216337	0.350219	0.358231	0.437256	0.438139	0.341579	0.367105	0.147648	0.296113	0.104222	0.49793	0.241284	0.480701	0.367781	0.459015	0.470136	0.334429	0.355955	0.184173	0.0949415	0.115969	0.00369209	0.364688	0.314673	0.205856	0.366106	0.349455
649	TG(51:2) [NL-15:0]	0.038281	-0.000361268	0.0786767	0.0688093	0.147875	0.00355951	0.0168219	0.0444707	0.100476	0.142449	0.159799	0.243547	0.182186	0.219314	0.298608	0.443796	0.471125	0.472016	0.432155	0.314103	0.488994	0.332529	0.357819	0.435157	0.481084	0.4907	0.396842	0.493167	0.19819	0.353503	0.137143	0.441824	0.347486	0.482769	0.434892	0.418292	0.463506	0.29952	0.398267	0.23661	0.12664	0.206422	0.0637253	0.376964	0.412059	0.314138	0.424266	0.416783
650	TG(51:2) [NL-17:0]	0.0391177	0.0082712	0.154799	0.0876432	0.19363	0.0783878	0.0865892	0.0952804	0.131485	0.22038	0.22769	0.345523	0.295076	0.369379	0.311311	0.523364	0.491826	0.496389	0.429599	0.352434	0.541062	0.22765	0.36209	0.373334	0.418431	0.422657	0.331734	0.420937	0.168193	0.347744	0.109172	0.536316	0.255555	0.528311	0.402385	0.458247	0.482294	0.352524	0.446967	0.223603	0.135946	0.190783	0.00729234	0.416383	0.367784	0.250726	0.39027	0.374404
651	TG(51:2) [NL-17:1]	0.0390956	0.0083417	0.154868	0.0877287	0.193732	0.0784307	0.0867197	0.0954286	0.131426	0.220249	0.227752	0.345703	0.295166	0.369367	0.311394	0.523506	0.491849	0.496573	0.429691	0.352484	0.541133	0.227912	0.362318	0.37338	0.418644	0.422827	0.331927	0.421026	0.168111	0.347671	0.109297	0.536319	0.255634	0.528432	0.402544	0.458285	0.482345	0.352494	0.446924	0.223438	0.135943	0.190487	0.00718428	0.416286	0.367909	0.250621	0.390284	0.374392
652	TG(51:2) [SIM]	0.0418876	0.0175313	0.141986	0.0852554	0.200963	0.0676978	0.0734233	0.0986482	0.0843626	0.202838	0.20084	0.306883	0.258682	0.306446	0.331262	0.513931	0.496786	0.514189	0.447899	0.350985	0.541828	0.292307	0.381667	0.397342	0.457249	0.459664	0.366096	0.457549	0.208381	0.358775	0.136532	0.510634	0.308278	0.541073	0.421909	0.448673	0.482849	0.340373	0.422102	0.233267	0.145013	0.206916	0.0337266	0.40725	0.385377	0.287929	0.417821	0.40677
653	TG(52:1) [NL-18:0]	0.0350808	0.0102432	0.183902	0.100893	0.168003	0.0726342	0.095672	0.0818942	0.165845	0.214011	0.221547	0.394038	0.349982	0.335301	0.221153	0.422128	0.416871	0.474542	0.358531	0.356579	0.437768	0.0878287	0.268898	0.267806	0.353074	0.303225	0.267814	0.255135	0.0657241	0.287308	0.0595512	0.469766	0.12348	0.470047	0.274354	0.482741	0.415039	0.382703	0.358411	0.150174	0.0470423	0.0889935	-0.0310385	0.324541	0.289197	0.139873	0.368295	0.290847
654	TG(52:1) [NL-18:1]	0.0308506	-0.00353057	0.112008	0.0688416	0.0653522	0.0210663	0.0303606	0.0386936	0.13421	0.164443	0.180168	0.270975	0.223887	0.299212	0.207986	0.380742	0.39113	0.391525	0.265451	0.248225	0.417915	0.138771	0.250445	0.292432	0.302352	0.247428	0.22887	0.316131	0.0717557	0.329071	0.105589	0.44544	0.200469	0.465865	0.307081	0.407568	0.34549	0.326577	0.418907	0.155095	0.0721325	0.199159	0.0444707	0.357442	0.38083	0.211566	0.380646	0.28962
655	TG(52:1) [SIM]	0.0312018	0.0207852	0.186846	0.0952966	0.165214	0.0638563	0.0902142	0.0795768	0.169321	0.215444	0.221617	0.392722	0.346483	0.337901	0.227523	0.427419	0.418277	0.470145	0.353561	0.350372	0.436559	0.0912799	0.27148	0.267508	0.350091	0.299334	0.262335	0.25397	0.0728639	0.285246	0.060042	0.47452	0.122368	0.469485	0.27687	0.479059	0.411505	0.377137	0.360211	0.148038	0.0500442	0.0931746	-0.0226531	0.328775	0.292709	0.137665	0.363214	0.288193
656	TG(52:2) [NL-16:0]	0.0308134	-0.00548537	0.109398	0.0880576	0.0757687	0.0525545	0.0602289	0.0642339	0.107668	0.165128	0.190334	0.266878	0.225513	0.303935	0.213041	0.388476	0.391305	0.401346	0.266707	0.246386	0.421885	0.142774	0.250062	0.287641	0.305459	0.241846	0.223908	0.319185	0.0586806	0.33103	0.0840893	0.451178	0.19778	0.483104	0.311015	0.411016	0.347629	0.327863	0.421575	0.14746	0.0658244	0.197814	0.0317049	0.356665	0.379987	0.211899	0.393102	0.297064
657	TG(52:2) [NL-18:2]	0.0339051	-0.0110218	0.155213	0.123212	0.147951	0.0615114	0.0773468	0.103777	0.115099	0.15487	0.153468	0.366813	0.328658	0.226721	0.195456	0.364112	0.376768	0.479075	0.354489	0.369693	0.366338	0.104815	0.231694	0.249564	0.382486	0.304828	0.30132	0.227796	0.05599	0.251158	0.0586125	0.387028	0.114391	0.404358	0.252174	0.486087	0.393708	0.397331	0.270747	0.135324	0.0396307	0.0948782	-0.00670246	0.280203	0.273648	0.158265	0.418315	0.323055
658	TG(52:2) [SIM]	0.0333751	0.0076818	0.110817	0.0790446	0.0631634	0.0200158	0.0389113	0.0513667	0.121413	0.18004	0.180257	0.277617	0.228952	0.315221	0.222368	0.39487	0.399034	0.398818	0.262834	0.240795	0.424757	0.154789	0.260923	0.294512	0.305437	0.23803	0.226762	0.326249	0.0787704	0.336127	0.099709	0.458778	0.213702	0.489835	0.320592	0.410702	0.344435	0.330854	0.432549	0.146815	0.0884675	0.212474	0.033195	0.366659	0.3979	0.233925	0.394018	0.292413
659	TG(52:3) [NL-16:1]	0.0179919	-0.0158202	0.0584179	0.0179127	0.0281583	0.0332508	0.0275109	0.0235472	0.0475406	0.10586	0.115999	0.0661982	0.0515075	0.241868	0.128596	0.250076	0.264322	0.225884	0.134568	0.108522	0.352625	0.0940254	0.170902	0.191749	0.123497	0.109741	0.0871778	0.27859	0.079351	0.255139	0.0902333	0.311877	0.158816	0.364914	0.230945	0.196266	0.179999	0.155889	0.394754	0.103133	0.100908	0.192617	0.0248549	0.270882	0.324661	0.19261	0.243454	0.189016
660	TG(52:3) [NL-18:2]	0.0295563	-0.0290023	0.0735319	0.0750929	0.0410527	0.0376558	0.0287938	0.0742133	0.101228	0.129563	0.155202	0.278905	0.242311	0.237883	0.186774	0.308169	0.34671	0.406086	0.248331	0.263286	0.34996	0.166902	0.205935	0.274864	0.336525	0.232429	0.258994	0.302121	0.0358448	0.321561	0.100069	0.358671	0.19657	0.43222	0.308637	0.434447	0.327637	0.365144	0.368329	0.141308	0.0603701	0.23766	0.0516886	0.310306	0.391491	0.257076	0.465562	0.329298
661	TG(52:3) [SIM]	0.0215736	-0.0131969	0.0506241	0.0817509	-0.000803544	0.0170736	0.0204988	0.0547579	0.124337	0.107782	0.144272	0.23468	0.192022	0.234126	0.171459	0.285538	0.325059	0.345032	0.205448	0.215613	0.323231	0.155285	0.176385	0.25171	0.281867	0.189547	0.218133	0.289908	0.0601407	0.311525	0.083329	0.344498	0.192206	0.393545	0.288398	0.384434	0.287312	0.328856	0.377219	0.141261	0.0953262	0.251471	0.0678341	0.317029	0.393307	0.254688	0.415784	0.300026
662	TG(52:4) [NL-16:1]	0.0202418	-0.0133416	0.0434124	0.0477539	0.00623481	0.019787	0.00678233	0.0455912	0.0622369	0.0833833	0.106381	0.151485	0.125658	0.222301	0.147809	0.254512	0.309903	0.340201	0.199625	0.203798	0.366053	0.132101	0.159779	0.233926	0.233306	0.165883	0.184216	0.312242	0.071089	0.290118	0.0761409	0.295166	0.17867	0.396962	0.289223	0.32008	0.24622	0.272162	0.399378	0.126519	0.107351	0.244615	0.0464289	0.286007	0.391984	0.267535	0.401141	0.296071
663	TG(52:4) [NL-18:2]	0.0203456	-0.0156418	0.049677	0.073485	0.00878806	0.0269785	0.0181675	0.0704436	0.0799064	0.0826941	0.114779	0.242569	0.207684	0.196942	0.140869	0.234858	0.296154	0.377714	0.216543	0.243743	0.303387	0.145072	0.149851	0.230634	0.298813	0.190208	0.235517	0.268332	0.0426955	0.277387	0.0686166	0.267314	0.171097	0.368188	0.281549	0.3921	0.276023	0.336159	0.326763	0.122336	0.0705383	0.222294	0.0447503	0.254589	0.363307	0.256751	0.454506	0.318396
664	TG(52:4) [NL-18:3]	0.0272787	-0.0175054	0.101176	0.0847183	0.0992737	0.042577	0.0445323	0.0803476	0.115609	0.130298	0.169899	0.314907	0.272591	0.317931	0.224962	0.363182	0.446394	0.5119	0.368749	0.366741	0.492263	0.163221	0.227856	0.314598	0.385455	0.315188	0.307266	0.380713	0.11104	0.334598	0.0885608	0.384866	0.182004	0.50393	0.351006	0.486256	0.410974	0.40241	0.459236	0.187401	0.107833	0.216846	0.019756	0.320645	0.436115	0.273731	0.498207	0.396563
665	TG(52:4) [SIM]	0.0229516	-0.00781006	0.0697519	0.0838778	0.030847	0.0304941	0.0301092	0.0746364	0.117962	0.0889505	0.132082	0.256939	0.219599	0.246133	0.174518	0.274514	0.351689	0.411067	0.259971	0.281893	0.366843	0.14724	0.16899	0.258932	0.319464	0.220368	0.253265	0.31081	0.0771421	0.306096	0.0694123	0.310579	0.174854	0.405962	0.309615	0.421663	0.318228	0.365085	0.39052	0.152932	0.106761	0.247099	0.0516449	0.289245	0.403531	0.275582	0.469053	0.346851
666	TG(52:5) [NL-18:3]	0.0216633	-0.0107744	0.0612258	0.0705031	0.0667336	0.027094	0.018736	0.069099	0.078328	0.0691703	0.116347	0.246795	0.215209	0.25272	0.185823	0.287002	0.390126	0.470417	0.325125	0.338141	0.436344	0.143018	0.160963	0.265099	0.337747	0.259773	0.273316	0.344263	0.106389	0.295789	0.0618998	0.284157	0.148992	0.428766	0.314556	0.42558	0.347474	0.362795	0.408738	0.167569	0.12513	0.227368	0.0323917	0.265183	0.411884	0.279801	0.488591	0.381031
667	TG(52:5) [NL-20:4]	0.0214423	0.00277876	0.140163	0.102024	0.175994	0.0901592	0.0912489	0.118286	0.12316	0.137437	0.149033	0.305596	0.279328	0.31787	0.238886	0.37574	0.411456	0.464823	0.369107	0.380781	0.455105	0.0769938	0.20062	0.227869	0.283874	0.260662	0.230362	0.262073	0.160174	0.245159	0.0390724	0.344	0.059514	0.399221	0.275508	0.388975	0.360085	0.337336	0.346801	0.187611	0.158522	0.171458	-0.0213706	0.270496	0.297489	0.198507	0.353057	0.313188
668	TG(52:5) [NL-20:5]	0.0266789	-0.014042	0.126761	0.0956391	0.170296	0.0624181	0.0618871	0.0756735	0.131528	0.156669	0.166935	0.327921	0.3175	0.357686	0.256419	0.389181	0.398807	0.453161	0.382466	0.390065	0.460337	0.097321	0.205509	0.216057	0.300302	0.288284	0.26135	0.282149	0.107647	0.243294	0.0545139	0.344306	0.0690432	0.378942	0.236714	0.388952	0.383033	0.349071	0.365941	0.190812	0.112793	0.136729	-0.0263818	0.261704	0.255587	0.149756	0.323345	0.301507
669	TG(52:5) [SIM]	0.0156834	-0.00452477	0.0689153	0.0771392	0.068987	0.034374	0.0328951	0.078172	0.105618	0.0713706	0.114802	0.255466	0.225014	0.274365	0.193921	0.292979	0.395058	0.467285	0.327863	0.348364	0.439742	0.138574	0.159547	0.261832	0.332684	0.257685	0.274772	0.347581	0.116352	0.294294	0.0644254	0.28825	0.140016	0.420675	0.321373	0.428999	0.351685	0.375637	0.423405	0.176361	0.144706	0.236079	0.0268572	0.267719	0.414682	0.281455	0.482113	0.379859
670	TG(53:2) [NL-17:1]	0.0350619	-0.0101088	0.170676	0.0987454	0.160153	0.0490581	0.0696942	0.0693196	0.141386	0.2111	0.213833	0.32533	0.257388	0.319395	0.233568	0.459062	0.438349	0.452216	0.360126	0.292649	0.462034	0.178025	0.334738	0.349012	0.388212	0.367387	0.281634	0.354425	0.0917198	0.304624	0.11804	0.512238	0.250704	0.499061	0.357287	0.44362	0.41779	0.306232	0.392613	0.135826	0.0591218	0.120947	0.00668638	0.375704	0.340554	0.211736	0.366704	0.314636
671	TG(53:2) [NL-18:1]	0.0364499	-0.00774556	0.11896	0.0743799	0.116803	0.0183772	0.042795	0.0566218	0.111886	0.180415	0.187283	0.265367	0.197009	0.26079	0.23755	0.438838	0.444958	0.454955	0.367468	0.280468	0.476042	0.250917	0.352937	0.407489	0.436604	0.415553	0.337249	0.444925	0.111257	0.339282	0.148499	0.500103	0.335432	0.523269	0.408948	0.446722	0.432372	0.312079	0.431642	0.1668	0.0713389	0.17577	0.0476564	0.399902	0.418385	0.285328	0.429461	0.375426
672	TG(53:2) [SIM]	0.0393716	-0.00597366	0.129095	0.0802206	0.111631	0.0187364	0.0397459	0.0547674	0.106447	0.184459	0.174818	0.262385	0.19221	0.264924	0.239327	0.444865	0.441079	0.452111	0.363011	0.274114	0.473491	0.240404	0.346393	0.392773	0.423388	0.403896	0.322061	0.432357	0.114243	0.326483	0.142782	0.499037	0.324362	0.521121	0.403617	0.435864	0.42233	0.300512	0.425179	0.15473	0.0734524	0.167276	0.0440428	0.393784	0.407962	0.278056	0.415871	0.362544
673	TG(54:0) [NL-18:0]	0.0259649	0.0138553	0.163642	0.0842583	0.130453	0.0551238	0.0843306	0.0665714	0.153444	0.176236	0.195326	0.340645	0.289406	0.225277	0.15668	0.301051	0.30876	0.368376	0.287737	0.278328	0.303134	0.087678	0.219132	0.231476	0.311501	0.276639	0.239517	0.183708	0.057356	0.233274	0.0759194	0.362978	0.143365	0.364011	0.238965	0.410054	0.345754	0.310968	0.241208	0.118122	0.00741446	0.0480352	-0.0141031	0.230084	0.214755	0.104496	0.293955	0.233015
674	TG(54:0) [SIM]	0.0242593	0.0167364	0.144162	0.0890935	0.116591	0.0482253	0.0741173	0.0479556	0.166477	0.161254	0.181607	0.354521	0.313923	0.23841	0.166349	0.288596	0.320496	0.399619	0.302279	0.315421	0.318882	0.0832411	0.19057	0.219822	0.318783	0.276156	0.261307	0.189535	0.0708411	0.239096	0.0709117	0.333378	0.125009	0.366384	0.228946	0.429996	0.3531	0.341615	0.257511	0.140839	0.0194733	0.058312	-0.0154502	0.212112	0.226408	0.0994795	0.318712	0.246099
675	TG(54:1) [NL-18:1]	0.0318429	0.0141257	0.185769	0.0987333	0.144838	0.0528098	0.0808468	0.072388	0.161717	0.195226	0.215801	0.387628	0.327522	0.279269	0.18568	0.362226	0.379518	0.446364	0.323095	0.32024	0.37362	0.0980988	0.249235	0.27013	0.359585	0.296067	0.264047	0.226909	0.0508462	0.278209	0.071782	0.428736	0.144463	0.448876	0.274966	0.480887	0.388418	0.361767	0.311567	0.12294	0.0131687	0.0697198	-0.025597	0.275376	0.276314	0.129018	0.363796	0.268721
676	TG(54:1) [SIM]	0.0297061	0.0167486	0.178172	0.103037	0.140112	0.0613386	0.0902103	0.0704158	0.175539	0.196838	0.212887	0.388739	0.334209	0.288431	0.188418	0.354658	0.379256	0.446327	0.324366	0.328827	0.374901	0.0921636	0.237866	0.262935	0.355014	0.29278	0.266813	0.228864	0.0550287	0.274612	0.0669672	0.415906	0.139128	0.441513	0.267451	0.480356	0.388102	0.367401	0.317431	0.127927	0.0227684	0.0693088	-0.0258244	0.270436	0.276226	0.125102	0.362638	0.26897
677	TG(54:2) [NL-18:0]	0.0309173	0.00929386	0.1681	0.0943927	0.104503	0.0394039	0.063831	0.0657529	0.164336	0.205562	0.239857	0.370807	0.29886	0.334132	0.197006	0.39036	0.417223	0.455981	0.291462	0.281519	0.422764	0.131874	0.277039	0.314189	0.36052	0.274257	0.246666	0.295801	0.0430129	0.353807	0.0955261	0.490874	0.201116	0.533875	0.339856	0.503431	0.385546	0.367269	0.422602	0.123699	0.0255437	0.149996	0.00617016	0.344938	0.37956	0.191087	0.422075	0.29421
678	TG(54:2) [NL-20:1]	0.0371419	0.00502307	0.141105	0.0705066	0.09543	0.0632851	0.0623296	0.0310473	0.127675	0.158679	0.205393	0.305347	0.287202	0.376038	0.210555	0.371289	0.416546	0.452728	0.315653	0.322408	0.482424	0.0864331	0.220087	0.269623	0.293412	0.248554	0.234886	0.319062	0.0829914	0.292224	0.0636515	0.396953	0.14876	0.477084	0.261864	0.408454	0.351437	0.350321	0.452311	0.128977	0.0738086	0.129393	-0.0194644	0.27498	0.333736	0.161121	0.352011	0.262436
679	TG(54:2) [SIM]	0.0276971	0.0102533	0.16961	0.092036	0.105788	0.0439175	0.0695232	0.0667389	0.176905	0.209898	0.243221	0.378308	0.311578	0.358699	0.209549	0.396935	0.430223	0.466191	0.301381	0.294747	0.442203	0.133765	0.275374	0.316962	0.362127	0.275798	0.252407	0.309928	0.0553063	0.356011	0.0923357	0.493523	0.200089	0.541187	0.339756	0.507349	0.393149	0.382129	0.446988	0.137056	0.0434903	0.15556	0.000994023	0.34992	0.390482	0.196897	0.425285	0.297993
680	TG(54:3) [NL-18:1]	0.0185374	-0.0212818	0.0515642	0.0371696	-0.0495447	-0.00825747	0.00808693	0.0106485	0.0693549	0.0641634	0.107375	0.111208	0.0652975	0.159454	0.032125	0.102452	0.179412	0.196441	0.0478881	0.0567488	0.214126	0.0804131	0.0996093	0.181724	0.147555	0.0565764	0.0840701	0.203984	-0.0194386	0.243226	0.101858	0.222343	0.16089	0.327659	0.196185	0.244123	0.12675	0.170864	0.315748	0.0432457	-0.015486	0.138432	0.0348909	0.170754	0.302715	0.164768	0.285543	0.141952
681	TG(54:3) [NL-18:2]	0.0288018	-0.0237853	0.0829789	0.0899639	0.0277742	0.0183649	0.0213617	0.0599494	0.0849927	0.0824373	0.115975	0.239096	0.186288	0.157333	0.126538	0.228948	0.306374	0.387895	0.220645	0.241346	0.297317	0.144235	0.161274	0.259716	0.329037	0.210051	0.240884	0.25912	0.0226025	0.294862	0.0885009	0.299258	0.178902	0.397884	0.271485	0.426621	0.289741	0.33229	0.321906	0.0986458	0.0252884	0.165012	0.043283	0.243367	0.357704	0.214433	0.44883	0.296112
682	TG(54:3) [SIM]	0.0183017	-0.0114014	0.0593159	0.0553648	-0.0340788	-0.0149963	0.0120787	0.0192317	0.0759475	0.0839385	0.108735	0.137618	0.0919573	0.158486	0.0662548	0.130611	0.220436	0.255786	0.0901676	0.11024	0.245331	0.0958967	0.114796	0.201793	0.194313	0.08597	0.120681	0.222588	0.00275196	0.263544	0.0982566	0.243545	0.165512	0.360161	0.216683	0.29396	0.16213	0.217844	0.328611	0.0565985	0.011571	0.152173	0.0527199	0.199007	0.335035	0.186709	0.339621	0.187281
683	TG(54:4) [NL-18:2]	0.00812413	-0.0281422	0.014684	0.0437165	-0.071912	-0.0346609	-0.0255914	0.00960094	0.037011	0.015293	0.0543963	0.0977914	0.0674643	0.0786723	0.0311217	0.0554519	0.155184	0.219559	0.0658703	0.101166	0.169882	0.0885418	0.0560479	0.154232	0.181028	0.0639542	0.122534	0.181257	-0.024999	0.231338	0.0679888	0.148022	0.130727	0.271807	0.182392	0.266731	0.128684	0.213928	0.256827	0.0549472	-0.00130624	0.162499	0.0625795	0.138753	0.297915	0.181293	0.345521	0.193367
684	TG(54:4) [NL-20:3]	0.032417	-0.0176322	0.11675	0.0948279	0.117662	0.0614232	0.066827	0.0774016	0.107503	0.13502	0.164418	0.278524	0.262612	0.300061	0.23489	0.368155	0.4084	0.446395	0.339331	0.352583	0.45438	0.101094	0.217993	0.263575	0.296183	0.262198	0.257151	0.303551	0.120883	0.28467	0.0744296	0.378343	0.125629	0.449721	0.270611	0.39983	0.358764	0.359847	0.389072	0.189187	0.12338	0.188759	-0.00170055	0.306702	0.355128	0.203021	0.377377	0.314326
685	TG(54:4) [SIM]	0.0123164	-0.013977	0.0333758	0.0611898	-0.0542933	-0.0140746	0.00162005	0.0299841	0.0685923	0.0315179	0.081834	0.144732	0.110004	0.145609	0.0759438	0.118886	0.220162	0.275598	0.116002	0.158079	0.23413	0.109713	0.0816911	0.183455	0.210749	0.0966273	0.158274	0.226841	0.0117648	0.258449	0.0806004	0.195535	0.137396	0.326227	0.212988	0.314775	0.182501	0.267943	0.319885	0.0914466	0.0425996	0.195295	0.0558117	0.184651	0.344587	0.206342	0.379414	0.230823
686	TG(54:5) [NL-18:3]	0.0125805	-0.0258054	0.0369756	0.0404021	-0.00576276	-0.00152697	0.000982341	0.0311544	0.0481915	0.0275731	0.0832413	0.138887	0.107676	0.189309	0.0959139	0.1572	0.276229	0.333987	0.190441	0.206981	0.332005	0.11257	0.1024	0.214727	0.240645	0.159153	0.18767	0.294515	0.0430233	0.252861	0.0821081	0.200154	0.146264	0.36281	0.243057	0.320158	0.228178	0.265171	0.376515	0.10392	0.0563836	0.178175	0.0379825	0.183393	0.372687	0.223979	0.398013	0.27493
687	TG(54:5) [NL-20:4]	0.0316449	-0.0208723	0.111616	0.0909871	0.0972665	0.0492475	0.0581785	0.0999661	0.108789	0.150014	0.145132	0.269844	0.237431	0.286431	0.188634	0.322132	0.344002	0.380424	0.253835	0.278546	0.356597	0.0642605	0.187744	0.21676	0.244455	0.177731	0.174663	0.221903	0.0648208	0.252269	0.0560076	0.346954	0.0866072	0.392229	0.247817	0.370645	0.290617	0.308278	0.338415	0.141393	0.0950794	0.18189	0.0100725	0.283581	0.303377	0.189626	0.345573	0.257927
688	TG(54:5) [SIM]	0.00824263	-0.0105823	0.0456883	0.0720558	-0.0225076	-0.000406743	0.0069932	0.0463863	0.09304	0.0357921	0.0865157	0.195059	0.159883	0.193636	0.112254	0.168203	0.277852	0.346407	0.186185	0.234468	0.29363	0.100447	0.0977007	0.204371	0.250982	0.142192	0.197043	0.252303	0.0325945	0.261505	0.0682918	0.216215	0.122414	0.345981	0.243704	0.36292	0.236607	0.3198	0.350227	0.115091	0.0720287	0.208262	0.0478104	0.20145	0.367921	0.226625	0.418062	0.279632
689	TG(54:6) [NL-18:3]	0.0125548	-0.0235045	0.0010026	0.0447939	-0.0235817	-0.0123328	-0.0225841	0.0295084	0.0355888	-0.00267715	0.0526827	0.133052	0.107651	0.143507	0.0797385	0.113925	0.247662	0.328065	0.186878	0.219856	0.282972	0.0992569	0.0582879	0.184255	0.234191	0.142452	0.190892	0.256724	0.0392616	0.21923	0.0599902	0.129595	0.111106	0.302664	0.220118	0.307122	0.205955	0.269746	0.315229	0.0981686	0.0694468	0.185622	0.0420516	0.143955	0.34307	0.230523	0.404269	0.281234
690	TG(54:6) [NL-20:4]	0.0187481	-0.0136634	0.106204	0.100488	0.0823736	0.0674306	0.0633525	0.121004	0.106791	0.115362	0.133644	0.281731	0.244279	0.271452	0.175948	0.289874	0.340252	0.406617	0.260172	0.300874	0.347955	0.0796716	0.159642	0.210595	0.259764	0.178222	0.194002	0.2243	0.0772593	0.251309	0.0572146	0.299336	0.0834424	0.378282	0.270847	0.388254	0.289522	0.332976	0.32749	0.143994	0.11209	0.212792	0.0153659	0.259862	0.327534	0.226866	0.396875	0.293913
691	TG(54:6) [NL-20:5]	0.0260805	-0.0259924	0.0870832	0.0795223	0.135569	0.0435463	0.0444666	0.0760602	0.1189	0.137339	0.157902	0.277154	0.265364	0.356911	0.247088	0.36203	0.391281	0.423804	0.342806	0.356203	0.460879	0.121715	0.194405	0.233561	0.285077	0.261981	0.252449	0.324131	0.093287	0.258427	0.0801982	0.328094	0.103678	0.387447	0.249452	0.366655	0.352559	0.336153	0.416708	0.201236	0.12034	0.187121	-0.00489562	0.277945	0.306925	0.186448	0.345911	0.309947
692	TG(54:6) [NL-22:6]	0.0298289	-0.00500142	0.118613	0.0727358	0.138828	0.0740155	0.0648607	0.0473918	0.121871	0.187148	0.195197	0.296454	0.28229	0.395669	0.211063	0.381598	0.345312	0.355685	0.283642	0.279166	0.415047	0.045608	0.198186	0.171493	0.200113	0.192174	0.151719	0.231599	0.0611806	0.191077	0.0359358	0.350653	0.0678969	0.33685	0.183668	0.295935	0.287751	0.253774	0.360621	0.115822	0.0781792	0.0891236	-0.0255282	0.248341	0.189851	0.0964195	0.211722	0.189163
693	TG(54:6) [SIM]	0.0136784	-0.0141807	0.0613024	0.0801672	0.0348757	0.0239445	0.0193587	0.0629591	0.103008	0.0573519	0.106862	0.236607	0.209323	0.272766	0.161545	0.2427	0.341592	0.406569	0.265726	0.305059	0.377182	0.0988489	0.119572	0.215197	0.272832	0.188597	0.221392	0.289361	0.0742346	0.259555	0.0594202	0.245632	0.101347	0.367735	0.265655	0.379614	0.287802	0.340988	0.390165	0.149313	0.110852	0.214937	0.026609	0.219685	0.362913	0.230755	0.421382	0.31348
694	TG(54:7) [NL-20:5]	0.0189065	-0.0228424	0.0666882	0.0764633	0.117083	0.0368295	0.0228138	0.0753316	0.100159	0.100861	0.130549	0.261406	0.250396	0.324268	0.234547	0.32546	0.382871	0.441366	0.340014	0.365922	0.448416	0.121856	0.162343	0.222818	0.29051	0.248108	0.256324	0.321388	0.0988243	0.262645	0.0638705	0.28022	0.0957893	0.376437	0.26418	0.375634	0.340864	0.349827	0.404204	0.196162	0.140464	0.22087	0.010764	0.256382	0.330802	0.220703	0.394093	0.337791
695	TG(54:7) [NL-22:6]	0.0281453	-0.00693495	0.0852691	0.0613144	0.138669	0.0695522	0.0505483	0.0555299	0.106353	0.150638	0.174118	0.245942	0.2378	0.390296	0.228968	0.374859	0.38507	0.389867	0.317377	0.313833	0.476064	0.0703798	0.181173	0.197307	0.209521	0.208428	0.173211	0.298555	0.125948	0.211754	0.0492936	0.318875	0.0805772	0.360075	0.226357	0.289373	0.296063	0.261749	0.41574	0.161946	0.150261	0.152406	-0.0119991	0.252891	0.261726	0.165471	0.263736	0.24533
696	TG(54:7) [SIM]	0.0162293	-0.00816994	0.0541123	0.0662825	0.0731463	0.0328974	0.0216962	0.0595513	0.100946	0.0717048	0.117808	0.232437	0.217269	0.31722	0.191913	0.273063	0.365507	0.418108	0.306081	0.335353	0.429792	0.0922268	0.120449	0.205162	0.256434	0.208453	0.219354	0.312326	0.10691	0.241061	0.0542901	0.235819	0.0807935	0.358086	0.259689	0.350212	0.301604	0.324835	0.413246	0.174158	0.153557	0.211069	0.0124383	0.216131	0.343197	0.225628	0.386173	0.315465
697	TG(56:6) [NL-20:4]	0.0136418	-0.0341917	0.018858	0.0472613	-0.0216264	-0.0163492	-0.00413729	0.0614037	0.0370366	0.0539895	0.0657516	0.0725906	0.044662	0.1201	0.0768694	0.0948084	0.128522	0.115764	0.0197094	0.0589241	0.106727	0.0596895	0.0725607	0.121081	0.0753082	-0.00133898	0.0383389	0.108725	-0.0073923	0.159522	0.0720847	0.146252	0.0921758	0.202272	0.150296	0.157812	0.0714461	0.134578	0.200032	0.0756327	0.0631872	0.191737	0.0669958	0.163067	0.222366	0.147478	0.194955	0.10989
698	TG(56:6) [NL-22:5](a)	0.036758	-0.0234313	0.0730049	0.0494954	0.0646685	0.0328569	0.0377096	0.0387555	0.107532	0.171429	0.194642	0.244726	0.234767	0.366168	0.235107	0.382602	0.382605	0.379124	0.286303	0.280219	0.464907	0.162863	0.24694	0.284024	0.28116	0.25033	0.244959	0.373266	0.0945728	0.316202	0.131055	0.405796	0.212151	0.437066	0.281345	0.358196	0.333865	0.32442	0.47915	0.18542	0.102517	0.226739	0.0357815	0.350024	0.367885	0.216634	0.355103	0.307864
699	TG(56:6) [NL-22:5](b)	0.0368836	-0.0235304	0.0731784	0.0494094	0.0648471	0.0327433	0.037704	0.0388635	0.107576	0.171657	0.194749	0.244834	0.234823	0.366324	0.235014	0.382585	0.382653	0.379182	0.286346	0.280235	0.465019	0.162902	0.247077	0.284129	0.281207	0.250327	0.244992	0.373319	0.0946705	0.316276	0.131062	0.405854	0.212284	0.437159	0.281458	0.35823	0.333903	0.324426	0.479254	0.185506	0.102435	0.226685	0.0357166	0.350041	0.36785	0.216701	0.355156	0.307928
700	TG(56:6) [SIM]	0.0198803	-0.0220337	0.0353854	0.0627666	0.0215496	0.0148831	0.0146697	0.0455974	0.128052	0.102897	0.139045	0.200667	0.182676	0.297316	0.191514	0.283728	0.316192	0.315073	0.215473	0.238071	0.360009	0.137496	0.167414	0.233318	0.23227	0.175696	0.204114	0.309383	0.0728384	0.280351	0.0984913	0.308908	0.168156	0.356638	0.256186	0.325685	0.26729	0.303673	0.421573	0.171332	0.11688	0.255163	0.0597005	0.292764	0.36446	0.227714	0.349334	0.279035
701	TG(56:7) [NL-20:4]	0.0169675	-0.0315312	0.0448331	0.0825907	0.0127083	0.0296218	0.0287505	0.104568	0.0703676	0.0588142	0.0865897	0.182828	0.150349	0.162858	0.110662	0.140366	0.212275	0.261699	0.130115	0.186149	0.192451	0.079716	0.0848551	0.166786	0.184583	0.0841031	0.137785	0.16007	0.0325037	0.209157	0.0678672	0.168988	0.0944672	0.269257	0.21067	0.288444	0.175986	0.256515	0.241794	0.119089	0.0833508	0.225546	0.0561708	0.179589	0.284174	0.206672	0.332316	0.22324
702	TG(56:7) [NL-20:5]	0.0163676	-0.040519	0.0404639	0.0574877	0.0804515	0.00415492	0.0033352	0.0569563	0.0816926	0.0915376	0.117079	0.1805	0.172176	0.282816	0.199972	0.238075	0.279877	0.287594	0.222936	0.25007	0.336077	0.124876	0.126714	0.176737	0.194681	0.168089	0.184784	0.26857	0.0646941	0.225778	0.0958766	0.215796	0.0975204	0.290573	0.197622	0.25961	0.243498	0.257755	0.356589	0.185434	0.113458	0.211984	0.0279672	0.206984	0.264038	0.166293	0.26586	0.23177
703	TG(56:7) [NL-22:5](a)	0.0276016	-0.0297245	0.0554723	0.0660862	0.0440239	0.0344485	0.0278546	0.0581329	0.0909548	0.124889	0.162243	0.246539	0.227881	0.324665	0.201063	0.322452	0.359059	0.388986	0.26556	0.281747	0.413909	0.145229	0.191713	0.253107	0.274855	0.214705	0.232255	0.337017	0.0787245	0.284302	0.101226	0.326265	0.179487	0.399085	0.278472	0.359723	0.300209	0.326744	0.426221	0.156468	0.112674	0.23665	0.038895	0.299812	0.366222	0.24441	0.395602	0.31497
704	TG(56:7) [NL-22:5](b)	0.0276081	-0.0296914	0.0554539	0.0661596	0.0440157	0.0345991	0.0279325	0.0580876	0.0909364	0.12501	0.162202	0.246359	0.22771	0.324738	0.201087	0.32236	0.359044	0.388905	0.265442	0.28165	0.41392	0.145039	0.191691	0.253048	0.27456	0.2145	0.231969	0.336814	0.0787837	0.284178	0.101248	0.326132	0.179345	0.399013	0.278374	0.359515	0.300004	0.326508	0.42609	0.156449	0.112561	0.236697	0.0390423	0.299633	0.366123	0.244235	0.395377	0.314789
705	TG(56:7) [NL-22:6]	0.0270724	-0.0141227	0.0720919	0.0431676	0.0753677	0.0513443	0.0413717	0.0350052	0.102373	0.165404	0.190936	0.229395	0.21728	0.39055	0.180478	0.328228	0.313303	0.299824	0.211866	0.217261	0.394457	0.0555183	0.170665	0.172957	0.157239	0.133668	0.115765	0.256921	0.0385397	0.195268	0.0653131	0.316206	0.100447	0.334869	0.186785	0.252307	0.228267	0.222713	0.406017	0.107852	0.0771312	0.133879	0.00385729	0.249445	0.240641	0.128293	0.220447	0.175878
706	TG(56:7) [SIM]	0.0191168	-0.0204842	0.0414391	0.0605996	0.0367982	0.0208471	0.0158472	0.0435233	0.119533	0.114555	0.152277	0.227778	0.210921	0.345889	0.18929	0.289986	0.323338	0.330836	0.226859	0.255988	0.37905	0.0964616	0.148428	0.200218	0.205603	0.156217	0.174451	0.288983	0.0613222	0.242592	0.0795838	0.283519	0.116702	0.339861	0.230916	0.308875	0.256118	0.291365	0.420311	0.156388	0.120567	0.222576	0.0371518	0.262147	0.319808	0.196863	0.318866	0.252065
707	TG(56:8) [NL-20:4]	0.0134425	-0.025697	0.047333	0.0813944	0.0461433	0.0402464	0.029768	0.0989137	0.0696169	0.0476628	0.0841407	0.20855	0.184549	0.19591	0.136133	0.172249	0.256574	0.331851	0.211512	0.268613	0.259118	0.0666215	0.0777746	0.156944	0.209477	0.129001	0.169893	0.181711	0.0613502	0.2009	0.04102	0.158874	0.048944	0.278886	0.216888	0.314192	0.225348	0.29161	0.258626	0.140842	0.11688	0.215228	0.0307625	0.165029	0.2823	0.207644	0.355558	0.262652
708	TG(56:8) [NL-20:5]	0.0157851	-0.0359778	0.0269744	0.0643816	0.0658553	0.014179	0.000116787	0.0622965	0.0810886	0.0540678	0.0996264	0.19411	0.186638	0.252956	0.186999	0.207923	0.283414	0.336579	0.250619	0.293944	0.334482	0.127451	0.0964769	0.178378	0.229653	0.181631	0.217944	0.271075	0.0666665	0.230588	0.0784234	0.168888	0.0884974	0.283159	0.211885	0.298105	0.260431	0.298109	0.3399	0.186115	0.123295	0.228661	0.0331946	0.181517	0.284616	0.200908	0.337493	0.2809
709	TG(56:8) [NL-22:6]	0.0232103	-0.0194992	0.0481706	0.0512481	0.0555962	0.0416178	0.0240417	0.0430871	0.0845722	0.125487	0.160032	0.214885	0.20008	0.345981	0.154661	0.276273	0.294665	0.30727	0.202875	0.220444	0.361645	0.0585683	0.131808	0.162061	0.164535	0.119645	0.122415	0.246918	0.0378473	0.184728	0.0527558	0.253364	0.0933108	0.306897	0.192809	0.254733	0.209391	0.230168	0.375382	0.101994	0.0898145	0.153776	0.0113063	0.214124	0.251145	0.160289	0.261189	0.19759
710	TG(56:8) [SIM]	0.015129	-0.0149384	0.0320184	0.0585314	0.0418835	0.0256132	0.012999	0.0508714	0.0980851	0.0848547	0.129022	0.211598	0.194333	0.319532	0.165304	0.248897	0.30004	0.324099	0.219472	0.252264	0.352986	0.0797008	0.110976	0.173672	0.191119	0.13771	0.157404	0.264042	0.056119	0.207826	0.0546572	0.226657	0.0929594	0.30522	0.215966	0.285753	0.231664	0.269203	0.3805	0.13918	0.120403	0.203638	0.0286479	0.216882	0.296156	0.194851	0.31288	0.242214
711	TG(56:9) [NL-22:6]	0.0267515	-0.0151692	0.0295452	0.0447902	0.0566227	0.0283057	0.00153218	0.029829	0.0662987	0.0902219	0.126652	0.17342	0.162818	0.321171	0.152492	0.250584	0.292907	0.306086	0.217415	0.230002	0.369832	0.0561442	0.104401	0.155011	0.15445	0.124628	0.122035	0.258453	0.0639386	0.170023	0.0483604	0.204945	0.0811582	0.286648	0.188202	0.227553	0.202186	0.210808	0.371953	0.113276	0.120286	0.165855	0.0166304	0.18878	0.255097	0.170549	0.256615	0.207364
712	TG(56:9) [SIM]	0.00908524	-0.00932971	0.0165203	0.0589687	0.0464356	0.0260675	0.00454338	0.0492082	0.0903116	0.0528394	0.100128	0.185654	0.171484	0.291716	0.15842	0.206299	0.286327	0.319935	0.232888	0.269749	0.342458	0.0681615	0.0728398	0.153623	0.179198	0.14031	0.161598	0.253381	0.0828275	0.190526	0.0502182	0.163046	0.0580032	0.271437	0.206617	0.265753	0.226822	0.260072	0.356694	0.155226	0.141837	0.206347	0.0241407	0.16975	0.282618	0.188735	0.302051	0.248155
713	TG(58:10) [NL-22:6]	0.0176496	-0.0185946	0.0161291	0.0379586	0.0237521	0.0178487	-0.00639068	0.0189241	0.0535184	0.0627861	0.100393	0.130995	0.122781	0.272009	0.110424	0.171228	0.216399	0.230578	0.14519	0.175747	0.277357	0.0286416	0.0507983	0.0998896	0.0914266	0.0560936	0.0699449	0.186114	0.0293781	0.127532	0.039539	0.127182	0.0405303	0.208688	0.127584	0.16296	0.129135	0.162032	0.300805	0.0806097	0.0938304	0.140228	0.0181621	0.122357	0.194782	0.130041	0.195792	0.144848
714	TG(58:10) [SIM]	0.0148222	-0.0168881	0.024355	0.0564667	0.0404694	0.0241438	0.00550465	0.0449837	0.0846928	0.0603736	0.0959627	0.159382	0.152618	0.274933	0.140421	0.178601	0.232794	0.246458	0.174061	0.216952	0.274796	0.0353413	0.0553879	0.109918	0.113746	0.0797051	0.102333	0.18549	0.0557944	0.143251	0.0454855	0.131146	0.0338699	0.207908	0.152425	0.196561	0.165024	0.206953	0.296468	0.12646	0.130898	0.185162	0.0267226	0.141511	0.21447	0.148586	0.217865	0.179176
715	TG(58:8) [NL-22:6]	0.0285693	-0.02914	0.0223113	0.0263571	0.0116683	0.015247	-0.00196599	-0.00328157	0.0637009	0.108412	0.138293	0.108313	0.100938	0.304528	0.103387	0.18537	0.184014	0.145436	0.0778226	0.0884737	0.250624	0.0277411	0.0819723	0.0936803	0.0365386	0.016762	0.0139769	0.174561	0.00104427	0.126451	0.0550227	0.177892	0.0773298	0.207964	0.107537	0.105749	0.0863844	0.101324	0.317329	0.0621027	0.056029	0.122811	0.0129879	0.145569	0.158586	0.086137	0.102353	0.0672096
716	TG(58:8) [SIM]	0.0133237	-0.0213305	0.00949013	0.0413671	-0.0034113	0.0068893	-0.00131524	0.0156951	0.0777094	0.0712937	0.111122	0.118478	0.110226	0.28313	0.116868	0.167144	0.20238	0.177141	0.103543	0.135433	0.24975	0.0389212	0.0649976	0.109808	0.0686363	0.0341695	0.0555373	0.189326	0.0281902	0.141339	0.0619894	0.154423	0.0698003	0.206249	0.130953	0.145125	0.110154	0.154698	0.319729	0.0920189	0.101956	0.169353	0.0367175	0.150839	0.20986	0.126334	0.162433	0.118333
717	TG(58:9) [NL-22:6]	0.0215505	-0.0271773	0.00562187	0.034995	0.000697264	0.015015	-0.00920798	0.010034	0.0489658	0.0693463	0.106405	0.114162	0.105981	0.265041	0.101758	0.159194	0.18587	0.180312	0.0977886	0.122836	0.239586	0.0417402	0.0545346	0.0939556	0.0677995	0.0283705	0.0473096	0.175659	0.00738515	0.128825	0.040711	0.131275	0.0694694	0.194923	0.116203	0.133581	0.0969284	0.13446	0.292862	0.0658658	0.0732442	0.140345	0.0231738	0.126304	0.18056	0.119571	0.161571	0.107263
718	TG(58:9) [SIM]	0.0155407	-0.0224807	0.00939981	0.0560247	0.0173437	0.0145213	-0.00239379	0.0350598	0.0849846	0.0629835	0.0975736	0.149105	0.137587	0.274566	0.12934	0.173	0.22621	0.230608	0.150488	0.191791	0.266974	0.0444543	0.0614039	0.120439	0.11002	0.0683505	0.0967145	0.195622	0.0464306	0.153368	0.0586102	0.1449	0.0583564	0.217771	0.15856	0.194915	0.152102	0.202064	0.31394	0.118619	0.11697	0.192772	0.0333704	0.154408	0.23073	0.157948	0.220023	0.169902
719	TG(O-50:1) [NL-15:0]	0.00966757	-0.031171	0.0585701	0.0969679	0.0610957	-0.00535197	0.0321254	0.0197728	0.154217	0.155079	0.19453	0.32307	0.283531	0.24237	0.166741	0.207369	0.234245	0.297761	0.240805	0.24536	0.280159	0.113678	0.141459	0.182222	0.23755	0.218286	0.208691	0.16901	0.0571952	0.274747	0.0751257	0.242608	0.103576	0.287452	0.190921	0.3453	0.31099	0.291837	0.248204	0.184804	0.0412192	0.0993661	0.0438873	0.174242	0.174203	0.0916341	0.23026	0.18514
720	TG(O-50:1) [NL-16:0]	0.0327395	-0.00955864	0.0948187	0.104123	0.108445	0.0202298	0.0543754	0.0446567	0.190569	0.178855	0.218626	0.390693	0.357399	0.29037	0.209436	0.244359	0.282223	0.355796	0.306674	0.310964	0.331758	0.136133	0.182184	0.213524	0.298594	0.281067	0.268097	0.215618	0.0773762	0.319866	0.0922601	0.279849	0.122574	0.336697	0.234769	0.41178	0.390659	0.363024	0.293919	0.239782	0.0565435	0.123358	0.0171223	0.191406	0.202466	0.112338	0.275953	0.238893
721	TG(O-50:1) [NL-17:1]	0.0131995	-0.0785251	0.026392	0.1008	0.081604	0.0242615	0.0813461	0.0493003	0.11935	0.132657	0.17857	0.27202	0.234832	0.235593	0.155563	0.2034	0.21897	0.27337	0.237698	0.239512	0.279536	0.149086	0.142397	0.161768	0.21366	0.213466	0.206116	0.188012	0.066882	0.247881	0.11967	0.208316	0.0946424	0.252525	0.172735	0.288066	0.287414	0.252801	0.241764	0.17106	0.0507108	0.0931229	0.0418711	0.179377	0.175032	0.0791629	0.214149	0.185782
722	TG(O-50:1) [NL-18:1]	0.0157071	-0.0149067	0.0799668	0.0889361	0.0614224	0.0182426	0.0556537	0.0388627	0.169624	0.156821	0.206719	0.338098	0.300994	0.262024	0.151061	0.183044	0.206564	0.276357	0.220244	0.232621	0.258398	0.108018	0.135612	0.159257	0.232832	0.209783	0.204786	0.162243	0.032081	0.258904	0.0933559	0.22169	0.100715	0.268013	0.185991	0.341609	0.307145	0.295166	0.251165	0.172537	0.0170875	0.0770068	0.0240923	0.149038	0.157966	0.0684323	0.217984	0.171375
723	TG(O-50:1) [SIM]	0.0286944	-0.00739527	0.0606378	0.094548	0.0684824	-0.0201103	0.039138	0.0366087	0.193619	0.14517	0.183223	0.327444	0.28889	0.240553	0.167664	0.181517	0.221136	0.270841	0.245969	0.251702	0.259872	0.106486	0.13928	0.182066	0.239619	0.217622	0.212759	0.168924	0.0683458	0.264568	0.0578645	0.220875	0.097977	0.248452	0.182144	0.333582	0.310579	0.293374	0.239379	0.21093	0.0593822	0.0982923	0.0545534	0.164964	0.173032	0.095926	0.2178	0.183134
724	TG(O-50:2) [NL-16:1]	0.0276761	-0.0667468	0.00780506	0.0630319	0.00546523	-0.0458307	-0.00680072	0.00740452	0.068549	0.0812171	0.0897153	0.115313	0.10422	0.122137	0.0813268	0.0991649	0.0898494	0.0989614	0.0848897	0.0862973	0.140073	0.00742911	0.0468372	0.040405	0.031331	0.0271373	0.0213148	0.0344597	0.0377067	0.132735	-0.0193204	0.116587	-0.0155034	0.116434	0.0151821	0.0916619	0.0862606	0.0816524	0.117213	0.0963949	0.0644926	0.0352327	0.0771238	0.0887749	0.0617247	0.027848	0.046518	0.0205573
725	TG(O-50:2) [NL-18:1]	0.00667845	-0.0552603	0.0154838	0.0649008	0.0408084	-0.00557211	0.0559743	0.0442352	0.0860724	0.0860992	0.128873	0.192595	0.158013	0.201016	0.10075	0.128284	0.132387	0.168316	0.145354	0.148016	0.203267	0.059348	0.0913688	0.0903044	0.101961	0.106725	0.0976101	0.107187	0.023596	0.126761	0.0813992	0.11333	0.0409525	0.147477	0.0886031	0.150318	0.156645	0.132564	0.159971	0.08891	0.0314756	0.0181109	0.0519186	0.0979665	0.101922	0.041049	0.102978	0.0722366
726	TG(O-50:2) [NL-18:2]	0.0156129	-0.059543	0.0289134	0.106475	0.050453	0.0292136	0.0594393	0.051502	0.111685	0.117284	0.155114	0.271516	0.241525	0.193567	0.127676	0.145624	0.164694	0.246504	0.191096	0.213921	0.205631	0.0940697	0.093568	0.119708	0.188784	0.158183	0.171462	0.117451	0.0282071	0.207623	0.0743061	0.148044	0.0573699	0.195797	0.134733	0.282079	0.243941	0.262543	0.177534	0.141316	0.046646	0.0852263	0.0367944	0.11594	0.126806	0.0605206	0.207406	0.158211
727	TG(O-50:2) [SIM]	0.000506119	-0.0245926	0.0611458	0.0817619	0.0226321	-0.0266772	0.0325804	0.044208	0.14454	0.0653176	0.11346	0.198011	0.16704	0.167278	0.117291	0.0951789	0.116593	0.138144	0.121606	0.139919	0.146395	0.0549057	0.0527127	0.0675204	0.0958993	0.0893218	0.0862674	0.0697636	0.0467402	0.144167	0.0482334	0.105355	0.0180663	0.114726	0.074483	0.147292	0.144687	0.138253	0.126738	0.107554	0.0459271	0.0321719	0.0628231	0.0737129	0.0839347	0.0327059	0.0778577	0.0528873
728	TG(O-50:3) [NL-18:2]	-0.0175953	-0.0373284	-0.0187528	0.00483524	-0.00226985	-0.0761865	-0.0208068	-0.00543087	0.0401624	0.0401374	0.0641562	0.0531074	0.0448738	0.00903285	0.0328954	-0.0251517	-0.00676077	0.0185391	0.0172517	0.0452935	0.0165892	0.012909	-0.0236913	-0.00797757	-0.0241907	-0.0270507	-0.0061741	-0.0493637	0.0451227	0.0532367	-0.00357422	-0.0318525	-0.0597872	-0.0311361	-0.0387526	0.0097319	-0.00616676	0.0351336	-0.0139328	0.0645567	0.0781518	0.0194439	0.0992933	-0.015841	-0.00768447	0.00542813	-0.00914586	-0.0131804
729	TG(O-50:3) [SIM]	-0.00383769	-0.0371065	0.0433019	0.0469582	0.0262435	-0.0377444	0.0269876	0.0232421	0.0836779	0.0137845	0.0449552	0.0406238	0.0392197	0.0307248	0.0455522	-0.0172206	0.000272746	0.000641077	0.030571	0.0620751	0.00577966	-0.0106908	-0.0195533	-0.031498	-0.037802	-0.0311922	-0.0252276	-0.0699964	0.0450534	-0.00924805	0.0385151	-0.050982	-0.105628	-0.0826662	-0.0679714	-0.0287111	-0.0157786	0.0105118	-0.0488142	0.0332382	0.0692868	-0.0203428	0.0576629	-0.049562	-0.0540164	-0.0352932	-0.0624003	-0.0444969
730	TG(O-52:0) [NL-16:0]	0.0318792	0.0134911	0.173061	0.0984159	0.189562	0.06242	0.0829165	0.0716528	0.15004	0.192234	0.200225	0.370375	0.323553	0.281969	0.243602	0.419799	0.408808	0.46282	0.404489	0.362425	0.421625	0.144145	0.292843	0.292363	0.388837	0.383955	0.313154	0.280806	0.116224	0.268512	0.0841597	0.434838	0.173058	0.425246	0.305858	0.450171	0.442589	0.349514	0.303064	0.180726	0.0624828	0.0861766	-0.0135853	0.3003	0.257161	0.151222	0.33563	0.313592
731	TG(O-52:1) [NL-16:0]	0.0257819	0.00959093	0.111417	0.0845828	0.12991	0.0246012	0.0549306	0.0477166	0.200621	0.190993	0.251428	0.428835	0.389291	0.309003	0.255139	0.310651	0.340423	0.407031	0.355828	0.351894	0.374408	0.179676	0.229421	0.266995	0.362371	0.340511	0.323126	0.262542	0.106946	0.37215	0.0917839	0.351959	0.155925	0.405974	0.29138	0.478101	0.456925	0.417027	0.337812	0.274987	0.0695217	0.152388	0.033289	0.243412	0.254583	0.135956	0.330064	0.289728
732	TG(O-52:1) [NL-18:1]	0.0229257	0.00459727	0.106557	0.0882272	0.098497	0.023674	0.0611977	0.0520826	0.190001	0.194044	0.245192	0.403084	0.357899	0.296822	0.204757	0.257869	0.279754	0.350636	0.289689	0.289465	0.318578	0.16039	0.207221	0.231553	0.322146	0.295555	0.283087	0.229115	0.0704721	0.329952	0.118334	0.311653	0.169361	0.364648	0.269803	0.435776	0.401447	0.372052	0.308756	0.220106	0.030378	0.122075	0.030279	0.219828	0.227569	0.110693	0.296005	0.248832
733	TG(O-52:1) [SIM]	0.00589396	0.0138249	0.116392	0.0863195	0.0900599	0.00296094	0.0487127	0.0480162	0.217474	0.175186	0.238339	0.369485	0.318926	0.262982	0.206563	0.231318	0.272372	0.318831	0.278451	0.284217	0.294648	0.139873	0.199327	0.227505	0.297212	0.264785	0.253139	0.208352	0.0823278	0.321398	0.103093	0.302674	0.129472	0.328444	0.251346	0.403929	0.363379	0.357378	0.282791	0.224056	0.0625888	0.141148	0.0539931	0.20188	0.234655	0.122982	0.273159	0.228778
734	TG(O-52:2) [NL-16:0]	0.0158682	-0.00171953	0.0908485	0.0884718	0.082386	0.00849328	0.0441485	0.0392566	0.176593	0.152674	0.222591	0.373053	0.333259	0.283182	0.176741	0.195717	0.251384	0.337205	0.254963	0.283319	0.296334	0.101444	0.133776	0.175915	0.249267	0.206362	0.213842	0.166053	0.0519404	0.295852	0.0689854	0.233632	0.0717179	0.313018	0.205626	0.388389	0.331821	0.346126	0.280834	0.201978	0.044486	0.12137	0.0334267	0.155995	0.197552	0.105833	0.27375	0.203373
735	TG(O-52:2) [NL-17:1]	0.017713	-0.0217112	0.0732705	0.0827361	0.0731429	0.0280926	0.0827625	0.0589337	0.167322	0.156644	0.225184	0.329901	0.281465	0.292201	0.167416	0.228274	0.249021	0.310302	0.242268	0.248316	0.312684	0.13892	0.169305	0.198298	0.240284	0.216219	0.211271	0.202171	0.0451885	0.279997	0.112486	0.253503	0.101233	0.304804	0.211107	0.345322	0.316536	0.299353	0.300102	0.174451	0.0498596	0.0953137	0.0402043	0.190855	0.21405	0.0965441	0.257747	0.201928
736	TG(O-52:2) [NL-18:1]	0.0123778	-0.0146564	0.0749483	0.0831908	0.0622291	0.0130341	0.0602323	0.0488997	0.173797	0.168153	0.230379	0.364742	0.321108	0.302259	0.150263	0.178433	0.222717	0.292417	0.214679	0.234597	0.274984	0.098562	0.138193	0.172392	0.228324	0.191338	0.190909	0.168733	0.0218367	0.274427	0.0927745	0.231824	0.0918698	0.303289	0.202975	0.361751	0.309277	0.309849	0.286037	0.176433	0.0228545	0.0967507	0.0304185	0.159245	0.188846	0.0906297	0.243953	0.177246
737	TG(O-52:2) [SIM]	0.00512148	0.0104069	0.0581778	0.0786473	0.0265626	-0.0390425	0.0251895	0.0328653	0.169436	0.118983	0.191356	0.303233	0.250821	0.227445	0.133189	0.155722	0.19951	0.239559	0.187537	0.200851	0.227546	0.0792379	0.116942	0.169506	0.192123	0.144496	0.156702	0.12918	0.0430412	0.245407	0.0329914	0.209835	0.068313	0.237263	0.16035	0.305628	0.24807	0.267307	0.228672	0.166431	0.0425	0.0920449	0.0840289	0.150722	0.185977	0.0911895	0.209353	0.150448
738	TG(O-54:2) [NL-17:1]	-0.0117189	-0.0729897	0.0489442	0.0624644	0.0153178	0.00579553	0.0651937	0.0447755	0.111074	0.113164	0.165621	0.191105	0.151102	0.163873	0.090562	0.127175	0.142239	0.171831	0.122929	0.134108	0.180705	0.094872	0.0973319	0.126012	0.119799	0.11148	0.112521	0.101457	0.0489754	0.1937	0.128018	0.163022	0.0697531	0.190162	0.116103	0.194607	0.165475	0.163527	0.17322	0.0861721	0.00766136	0.0432817	0.0748637	0.125741	0.145118	0.0620461	0.143045	0.100864
739	TG(O-54:2) [NL-18:1]	0.00537513	-0.00640769	0.0734538	0.0718942	0.0837259	0.0179937	0.067231	0.0672165	0.178933	0.176965	0.253034	0.389158	0.336756	0.317049	0.204013	0.254997	0.282695	0.343415	0.274105	0.277892	0.328772	0.162678	0.202582	0.242468	0.298686	0.269998	0.26385	0.237231	0.0682194	0.332172	0.135996	0.303527	0.148507	0.37149	0.264786	0.413819	0.377313	0.357051	0.328491	0.214244	0.0377783	0.12769	0.0519974	0.222105	0.261362	0.126936	0.302083	0.237778
740	TG(O-54:2) [SIM]	-0.00757993	-0.0143959	0.0943467	0.0643216	0.0415392	-0.0351746	0.0286137	0.0543573	0.181269	0.110021	0.203842	0.298624	0.247915	0.240639	0.164363	0.178828	0.22302	0.249725	0.210137	0.227338	0.252814	0.096526	0.155915	0.185325	0.206567	0.173657	0.174972	0.165809	0.0440198	0.261498	0.108821	0.24242	0.0736216	0.266105	0.185979	0.301369	0.264394	0.283698	0.250542	0.167813	0.0510141	0.125125	0.0722917	0.173795	0.23172	0.120392	0.227163	0.163722
741	TG(O-54:3) [NL-17:1]	-0.0121004	-0.0460895	-0.00594328	0.0539297	0.00956002	-0.0372808	0.00551285	0.0106882	0.140431	0.112905	0.172269	0.22796	0.184034	0.206371	0.115331	0.140363	0.180815	0.221901	0.146895	0.166706	0.227655	0.096936	0.100348	0.15913	0.155666	0.125443	0.137772	0.133897	0.0377898	0.245488	0.101651	0.185552	0.0667648	0.237981	0.137833	0.260603	0.205637	0.219489	0.241297	0.118851	0.0244502	0.0874654	0.0959586	0.15435	0.195485	0.0747122	0.202546	0.139786
742	TG(O-54:3) [NL-18:1]	0.0129225	-0.0345898	0.0128949	0.0727564	0.0375459	-0.0109616	0.0500213	0.0451548	0.115079	0.134987	0.198445	0.285642	0.236153	0.254276	0.117652	0.144731	0.184465	0.263356	0.164272	0.188356	0.239169	0.108902	0.114039	0.144997	0.19024	0.137665	0.158406	0.147586	0.0204404	0.228346	0.104884	0.17144	0.0777887	0.259117	0.166629	0.297086	0.232239	0.255486	0.250665	0.129935	0.0326293	0.0888267	0.0480765	0.149352	0.19042	0.084365	0.242105	0.158794
743	TG(O-54:3) [SIM]	0.0149779	-0.0718017	-0.0108379	0.0726971	-0.0752529	-0.112978	-0.0411677	-0.0258131	0.0622552	0.0247209	0.0292599	0.026089	-0.00470141	-0.00781099	-0.0243001	-0.0499795	-0.00497836	0.00513684	-0.018329	0.00472841	-0.00468271	-0.0451891	-0.0180262	0.00834966	-0.0192425	-0.0631631	-0.045298	-0.0342781	-0.07259	0.00658342	0.0130203	-0.0036638	-0.0431245	-0.00286733	-0.0302364	0.0252977	-0.045129	0.0239354	0.00919799	-0.0206314	0.00629846	0.0100584	0.0780187	0.00209057	0.0472273	0.0344271	0.0316467	-0.0333536
744	TG(O-54:4) [NL-17:1]	-0.0115745	-0.0272813	0.0481522	0.021555	0.0255653	-0.0492426	0.0107709	0.0238272	0.122872	0.0525933	0.135428	0.187279	0.144157	0.152735	0.0889078	0.112242	0.151864	0.190992	0.124327	0.159204	0.179378	0.0858803	0.0702635	0.122301	0.121782	0.0980241	0.118703	0.0927397	0.0412434	0.183816	0.126469	0.125965	0.027103	0.162404	0.0990026	0.2056	0.162615	0.181155	0.182206	0.0939142	0.00621422	0.0624294	0.0819036	0.119641	0.160394	0.0714219	0.177056	0.112766
745	TG(O-54:4) [NL-18:2]	-0.0101245	-0.0510523	-0.0701302	0.0430744	-0.00753386	-0.0587073	0.0110146	0.0136352	0.0312538	0.0774626	0.0982942	0.149196	0.123741	0.115698	0.0512074	0.0223329	0.0693164	0.132992	0.0401364	0.0877829	0.0850927	0.0643237	0.0326968	0.0503071	0.0807293	0.0206232	0.0697297	0.0382032	-0.00822256	0.114989	0.0668699	0.0303096	0.00281808	0.108968	0.0631841	0.153537	0.0765157	0.140024	0.0972427	0.0357156	0.028173	0.0550909	0.0734089	0.0696618	0.097851	0.028538	0.146389	0.0748624
746	TG(O-54:4) [SIM]	0.0359863	-0.0120978	0.139859	0.111426	0.117918	0.00373942	0.0433839	0.0341168	0.187324	0.172068	0.172707	0.348175	0.296242	0.284363	0.194286	0.333534	0.349497	0.392629	0.313701	0.311398	0.359675	0.0680199	0.213162	0.21865	0.289187	0.259919	0.226164	0.198104	0.0658654	0.224699	0.0850618	0.360819	0.0844107	0.353138	0.217632	0.397346	0.34711	0.314598	0.284099	0.142892	0.051781	0.0707058	0.0119076	0.243972	0.232109	0.111987	0.282591	0.226648
747	Ubiquinone	0.0318697	0.0501216	0.092701	0.0654438	0.134838	0.0822572	0.0789852	0.0924433	0.144621	0.190486	0.27797	0.419459	0.437112	0.393144	0.263994	0.28774	0.295312	0.366749	0.292482	0.347433	0.340612	0.176137	0.196243	0.222309	0.329631	0.270234	0.326909	0.270061	0.0910889	0.364585	0.113052	0.322466	0.146479	0.380703	0.278031	0.470783	0.42318	0.501433	0.400247	0.309141	0.0660351	0.24826	0.0228148	0.241241	0.24851	0.119746	0.333722	0.283537
[truncated: 699 more columns]
