# Supplementary material for: High-coverage plasma lipidomics reveals novel sex-specific lipidomic fingerprints of age and BMI: Evidence from two large population cohort studies
Source: PLoS Biol. 2020 Sep 28;18(9):e3000870. doi: 10.1371/journal.pbio.3000870 (PMC7544135; doi:10.1371/journal.pbio.3000870)
Supplement: S2 Table — (XLSX) [file pbio.3000870.s021.xlsx]

## Sheet: S2
S2 Table: The correlation structure between all lipid species in men
Lipid #	Lipid species	Sph(d16:1)	Sph(d17:1)	Sph(d18:1)	Sph(d18:2)	S1P(d16:1)	S1P(d18:0)	S1P(d18:1)	S1P(d18:2)	dhCer(d18:0/16:0)	dhCer(d18:0/18:0)	dhCer(d18:0/20:0)	dhCer(d18:0/22:0)	dhCer(d18:0/24:0)	dhCer(d18:0/24:1)	Cer(d16:1/16:0)	Cer(d16:1/18:0)	Cer(d16:1/20:0)	Cer(d16:1/22:0)	Cer(d16:1/23:0)	Cer(d16:1/24:0)	Cer(d16:1/24:1)	Cer(d17:1/16:0)	Cer(d17:1/18:0)	Cer(d17:1/20:0)	Cer(d17:1/22:0)	Cer(d17:1/23:0)	Cer(d17:1/24:0)	Cer(d17:1/24:1)	Cer(d18:1/14:0)	Cer(d18:1/16:0)	Cer(d18:1/17:0)	Cer(d18:1/18:0)	Cer(d18:1/19:0)	Cer(d18:1/20:0)	Cer(d18:1/21:0)	Cer(d18:1/22:0)	Cer(d18:1/23:0)	Cer(d18:1/24:0)	Cer(d18:1/24:1)	Cer(d18:1/26:0)	Cer(d18:2/14:0)	Cer(d18:2/16:0)	Cer(d18:2/17:0)	Cer(d18:2/18:0)	Cer(d18:2/20:0)	Cer(d18:2/21:0)	Cer(d18:2/22:0)	Cer(d18:2/23:0)
1	Sph(d16:1)	1	-0.1297	0.091734	0.128866	0.0620502	0.0480862	0.0621025	0.067703	0.0664493	0.0692895	0.0323212	0.0313103	0.0492707	0.0145217	0.0644886	0.0690894	0.0722714	0.0730477	0.0657637	0.0597856	0.0643399	0.0651526	0.062511	0.0641888	0.0713077	0.052001	0.0521067	0.0449769	0.0456364	0.044346	0.0511124	0.0475845	0.0808122	0.0523904	0.0494008	0.0467971	0.0460061	0.0411197	0.0304324	0.0207912	0.0435155	0.051529	0.0273961	0.0505825	0.0534569	0.0526229	0.0507275	0.0405969
2	Sph(d17:1)	-0.1297	1	-0.0218892	-0.249937	0.0544178	-0.063532	-0.0492445	-0.0680261	-0.0668778	-0.0680311	-0.0529632	-0.0551303	-0.0861792	-0.0896124	0.0577335	0.0185621	0.00950633	0.036811	0.00307427	-0.00184486	0.0249193	0.00560458	-0.00513864	0.0147495	0.036085	0.0191637	-0.000278582	0.0137357	0.0436224	0.0561661	-0.0524423	0.0138283	-0.0101931	0.0378652	0.0404478	0.0326963	0.0121929	-0.0165633	0.00898593	-0.0201691	-0.00936876	0.0247623	-0.0234896	0.00680102	0.00695247	-0.0287565	0.0340846	0.0282201
3	Sph(d18:1)	0.091734	-0.0218892	1	0.298227	0.254055	0.430333	0.502848	0.419804	0.103094	0.0903702	0.105309	0.0742878	0.063784	0.0723172	0.0617807	0.0975821	0.09736	0.0681574	-0.00109666	-0.0340585	0.0818445	0.0435698	0.109866	0.0834512	0.0275035	0.00201817	-0.0538139	-0.00940379	0.033805	0.0733734	0.0554179	0.164141	0.121326	0.117064	0.0755874	0.027669	0.0292232	-0.0151581	0.0398323	-0.0206289	0.0126633	0.00679595	0.00361077	0.0625579	0.054237	0.0352762	0.0147203	-0.0207057
4	Sph(d18:2)	0.128866	-0.249937	0.298227	1	0.121507	0.206551	0.239072	0.263724	0.0872239	0.0512944	0.0378133	0.0630405	0.0473568	0.0319413	0.0420904	0.0627503	0.0833045	0.0745476	0.0614868	0.0394583	0.0507227	0.067521	0.0691758	0.0708816	0.0683131	0.0491467	0.0498982	0.0399719	0.0602926	0.0502171	0.0363571	0.0769178	0.119257	0.0731802	0.0605804	0.0636912	0.0643058	0.0503901	0.0359131	0.0381578	0.0862254	0.0513906	0.0476872	0.0634307	0.0790378	0.12655	0.0643269	0.0496532
5	S1P(d16:1)	0.0620502	0.0544178	0.254055	0.121507	1	0.321299	0.366238	0.42867	0.0866694	0.106043	0.145541	0.200572	0.209069	0.145857	0.383966	0.381778	0.422113	0.42613	0.43029	0.408074	0.410059	0.261115	0.234488	0.273318	0.365847	0.360629	0.33619	0.287078	0.141062	0.127668	0.0321463	0.185716	0.113421	0.177737	0.197651	0.222205	0.285993	0.202469	0.129035	0.161665	0.0996038	0.109628	-0.0162119	0.16422	0.14774	0.10549	0.202391	0.240758
6	S1P(d18:0)	0.0480862	-0.063532	0.430333	0.206551	0.321299	1	0.789198	0.631508	0.0785926	0.0307082	0.0852268	0.0733031	0.090023	0.0983224	0.0208695	0.0518545	0.0482295	0.0568527	0.0301674	0.0325843	0.0713252	0.0361458	0.0460576	0.0480048	0.0359	0.0144545	0.0205446	0.0360605	0.0434921	0.0883268	0.0339299	0.0875027	0.0638312	0.0902143	0.0387476	0.0656638	0.0663162	0.067565	0.0811934	0.0223841	-0.00200103	0.0459866	-0.0126444	0.0418431	0.0586872	-0.00228394	0.0543314	0.0322226
7	S1P(d18:1)	0.0621025	-0.0492445	0.502848	0.239072	0.366238	0.789198	1	0.751535	0.0622682	0.0436267	0.0873949	0.0620304	0.0738053	0.0722575	0.00957823	0.0276187	0.0327722	0.0339277	1.62477e-06	0.011508	0.043495	0.0389681	0.060891	0.0463841	0.0360656	-0.00548879	0.00750567	0.0209315	0.0486338	0.0937847	0.0329782	0.101705	0.0756095	0.0908769	0.0420546	0.067593	0.0528599	0.0631105	0.0765952	0.0254264	0.00715446	0.00404033	-0.000189954	0.0568792	0.0521125	0.000914172	0.049694	0.0173526
8	S1P(d18:2)	0.067703	-0.0680261	0.419804	0.263724	0.42867	0.631508	0.751535	1	0.0511157	0.0276817	0.0773376	0.0970428	0.0905834	0.050159	0.0843176	0.102545	0.113535	0.117368	0.0964321	0.0897484	0.0869782	0.105541	0.102364	0.120539	0.15238	0.104747	0.11588	0.108572	0.0946388	0.10629	0.0536494	0.142241	0.103511	0.147158	0.130949	0.149805	0.135048	0.132107	0.0911159	0.0784249	0.0545753	0.104882	0.00731749	0.157847	0.17096	0.109083	0.19459	0.171021
9	dhCer(d18:0/16:0)	0.0664493	-0.0668778	0.103094	0.0872239	0.0866694	0.0785926	0.0622682	0.0511157	1	0.238223	0.262606	0.354816	0.334271	0.330555	0.180956	0.18678	0.183807	0.153915	0.123573	0.148843	0.152771	0.133903	0.152694	0.147004	0.131812	0.106434	0.116864	0.0952188	0.0795526	0.266374	0.0859729	0.230503	0.172166	0.204973	0.173202	0.23649	0.212373	0.210498	0.197265	0.200738	0.101407	0.145299	0.0344732	0.172316	0.140772	0.075651	0.118565	0.090477
10	dhCer(d18:0/18:0)	0.0692895	-0.0680311	0.0903702	0.0512944	0.106043	0.0307082	0.0436267	0.0276817	0.238223	1	0.382348	0.386619	0.354924	0.416728	0.183237	0.299042	0.236404	0.159522	0.0921013	0.069759	0.191661	0.133945	0.245324	0.205348	0.122263	0.0931981	0.0539586	0.11616	0.0610986	0.24591	0.0807177	0.37567	0.224259	0.311263	0.240928	0.224622	0.182516	0.149584	0.236638	0.156945	0.103968	0.132918	0.0495524	0.276635	0.173668	0.101988	0.0884881	0.056009
11	dhCer(d18:0/20:0)	0.0323212	-0.0529632	0.105309	0.0378133	0.145541	0.0852268	0.0873949	0.0773376	0.262606	0.382348	1	0.565355	0.525457	0.585328	0.242064	0.360445	0.340954	0.276088	0.209668	0.203066	0.292461	0.198433	0.282089	0.265829	0.233436	0.1813	0.160045	0.209457	0.0575216	0.343512	0.10286	0.436133	0.246883	0.442322	0.346827	0.367801	0.32933	0.307331	0.363676	0.282184	0.0700048	0.199501	0.0254705	0.314451	0.272713	0.139662	0.19829	0.155458
12	dhCer(d18:0/22:0)	0.0313103	-0.0551303	0.0742878	0.0630405	0.200572	0.0733031	0.0620304	0.0970428	0.354816	0.386619	0.565355	1	0.8527	0.728992	0.327533	0.407578	0.42825	0.476368	0.354294	0.431119	0.369973	0.219989	0.267224	0.294508	0.427423	0.30685	0.386113	0.248389	0.122076	0.416788	0.0720353	0.431673	0.21204	0.49544	0.398844	0.631115	0.506322	0.584476	0.40709	0.430067	0.0825521	0.251386	-0.00911858	0.311404	0.312669	0.163561	0.383308	0.27097
13	dhCer(d18:0/24:0)	0.0492707	-0.0861792	0.063784	0.0473568	0.209069	0.090023	0.0738053	0.0905834	0.334271	0.354924	0.525457	0.8527	1	0.706482	0.338735	0.361315	0.400537	0.482875	0.371183	0.50694	0.371196	0.204797	0.217284	0.247057	0.415084	0.29724	0.440817	0.237256	0.130165	0.401098	0.0484724	0.346059	0.151776	0.427133	0.316705	0.608126	0.502909	0.655575	0.381658	0.48295	0.09968	0.254475	-0.0140934	0.265585	0.271983	0.134936	0.389043	0.287167
14	dhCer(d18:0/24:1)	0.0145217	-0.0896124	0.0723172	0.0319413	0.145857	0.0983224	0.0722575	0.050159	0.330555	0.416728	0.585328	0.728992	0.706482	1	0.28209	0.410116	0.386117	0.327418	0.260685	0.275057	0.455604	0.163508	0.258	0.246144	0.22973	0.185568	0.18301	0.314619	0.108781	0.41942	0.0802926	0.473005	0.213805	0.495772	0.365431	0.436141	0.400704	0.393626	0.58504	0.360744	0.0799345	0.237237	-0.027454	0.322954	0.283776	0.146432	0.20747	0.166531
15	Cer(d16:1/16:0)	0.0644886	0.0577335	0.0617807	0.0420904	0.383966	0.0208695	0.00957823	0.0843176	0.180956	0.183237	0.242064	0.327533	0.338735	0.28209	1	0.642857	0.654552	0.61612	0.611197	0.57592	0.609738	0.589593	0.424417	0.4518	0.572015	0.552095	0.530488	0.512338	0.336465	0.515953	0.115671	0.449842	0.283271	0.432168	0.406447	0.461699	0.514509	0.430254	0.369764	0.369012	0.275438	0.448207	0.0686352	0.4379	0.408356	0.260781	0.408872	0.439407
16	Cer(d16:1/18:0)	0.0690894	0.0185621	0.0975821	0.0627503	0.381778	0.0518545	0.0276187	0.102545	0.18678	0.299042	0.360445	0.407578	0.361315	0.410116	0.642857	1	0.801043	0.674316	0.643655	0.531954	0.698056	0.538326	0.588228	0.605691	0.611755	0.607103	0.513816	0.606256	0.291163	0.491145	0.13613	0.736359	0.421952	0.649278	0.547571	0.52493	0.592377	0.405008	0.49151	0.332159	0.233196	0.418019	0.0576619	0.682198	0.585828	0.363074	0.472935	0.503512
17	Cer(d16:1/20:0)	0.0722714	0.00950633	0.09736	0.0833045	0.422113	0.0482295	0.0327722	0.113535	0.183807	0.236404	0.340954	0.42825	0.400537	0.386117	0.654552	0.801043	1	0.849668	0.778855	0.710202	0.808828	0.536442	0.527276	0.668037	0.74286	0.70094	0.654972	0.71005	0.301075	0.511132	0.12342	0.646564	0.384488	0.708923	0.60416	0.64057	0.669554	0.531103	0.559559	0.384387	0.244068	0.426693	0.0408402	0.602046	0.677851	0.42155	0.629888	0.623879
18	Cer(d16:1/22:0)	0.0730477	0.036811	0.0681574	0.0745476	0.42613	0.0568527	0.0339277	0.117368	0.153915	0.159522	0.276088	0.476368	0.482875	0.327418	0.61612	0.674316	0.849668	1	0.872057	0.886816	0.84504	0.493359	0.42821	0.593408	0.84588	0.765945	0.809441	0.727001	0.286875	0.490777	0.110206	0.49104	0.285652	0.65888	0.580068	0.770861	0.745628	0.708314	0.553235	0.431296	0.228402	0.392522	0.0236929	0.4795	0.641662	0.409901	0.78853	0.740735
19	Cer(d16:1/23:0)	0.0657637	0.00307427	-0.00109666	0.0614868	0.43029	0.0301674	1.62477e-06	0.0964321	0.123573	0.0921013	0.209668	0.354294	0.371183	0.260685	0.611197	0.643655	0.778855	0.872057	1	0.87173	0.837211	0.514011	0.426022	0.569418	0.820548	0.881106	0.833046	0.795426	0.300742	0.409683	0.0999591	0.403221	0.289628	0.516556	0.587671	0.64734	0.808328	0.616158	0.522145	0.479718	0.232854	0.354704	0.022129	0.421121	0.540107	0.417844	0.675926	0.801407
20	Cer(d16:1/24:0)	0.0597856	-0.00184486	-0.0340585	0.0394583	0.408074	0.0325843	0.011508	0.0897484	0.148843	0.069759	0.203066	0.431119	0.50694	0.275057	0.57592	0.531954	0.710202	0.886816	0.87173	1	0.762852	0.42866	0.307109	0.455782	0.780349	0.74293	0.869414	0.66502	0.271416	0.400661	0.0719208	0.283938	0.151567	0.459085	0.43162	0.709974	0.727293	0.779011	0.481542	0.510438	0.221236	0.354605	0.00451071	0.32983	0.488814	0.310224	0.714167	0.729114
21	Cer(d16:1/24:1)	0.0643399	0.0249193	0.0818445	0.0507227	0.410059	0.0713252	0.043495	0.0869782	0.152771	0.191661	0.292461	0.369973	0.371196	0.455604	0.609738	0.698056	0.808828	0.84504	0.837211	0.762852	1	0.486168	0.452536	0.574102	0.714264	0.731227	0.677463	0.829503	0.301278	0.534517	0.142108	0.552658	0.319467	0.647318	0.588233	0.634104	0.72221	0.562266	0.73421	0.437546	0.229792	0.4108	0.0191181	0.501998	0.605054	0.407221	0.643918	0.694546
22	Cer(d17:1/16:0)	0.0651526	0.00560458	0.0435698	0.067521	0.261115	0.0361458	0.0389681	0.105541	0.133903	0.133945	0.198433	0.219989	0.204797	0.163508	0.589593	0.538326	0.536442	0.493359	0.514011	0.42866	0.486168	1	0.441408	0.48734	0.575161	0.575799	0.523371	0.553687	0.341789	0.529849	0.199902	0.437284	0.380797	0.416167	0.443629	0.418625	0.502603	0.358114	0.353497	0.349027	0.246719	0.443159	0.106783	0.437768	0.431669	0.299055	0.41271	0.465822
23	Cer(d17:1/18:0)	0.062511	-0.00513864	0.109866	0.0691758	0.234488	0.0460576	0.060891	0.102364	0.152694	0.245324	0.282089	0.267224	0.217284	0.258	0.424417	0.588228	0.527276	0.42821	0.426022	0.307109	0.452536	0.441408	1	0.500644	0.492274	0.483824	0.383931	0.484357	0.229511	0.415657	0.201442	0.602725	0.433549	0.51822	0.482627	0.415792	0.459614	0.289009	0.393553	0.286264	0.217194	0.331826	0.094112	0.534514	0.470518	0.334224	0.373477	0.404253
24	Cer(d17:1/20:0)	0.0641888	0.0147495	0.0834512	0.0708816	0.273318	0.0480048	0.0463841	0.120539	0.147004	0.205348	0.265829	0.294508	0.247057	0.246144	0.4518	0.605691	0.668037	0.593408	0.569418	0.455782	0.574102	0.48734	0.500644	1	0.650928	0.627679	0.545578	0.634241	0.236496	0.469855	0.16267	0.602607	0.436066	0.627166	0.581034	0.544131	0.577801	0.400251	0.475408	0.31542	0.150368	0.358001	0.0635411	0.544249	0.600126	0.392269	0.536215	0.545563
25	Cer(d17:1/22:0)	0.0713077	0.036085	0.0275035	0.0683131	0.365847	0.0359	0.0360656	0.15238	0.131812	0.122263	0.233436	0.427423	0.415084	0.22973	0.572015	0.611755	0.74286	0.84588	0.820548	0.780349	0.714264	0.575161	0.492274	0.650928	1	0.862308	0.879628	0.795135	0.288301	0.51561	0.126556	0.523346	0.389153	0.640434	0.658286	0.80063	0.811522	0.701982	0.540415	0.47032	0.225154	0.40324	0.0504936	0.507505	0.624485	0.444645	0.797301	0.794125
26	Cer(d17:1/23:0)	0.052001	0.0191637	0.00201817	0.0491467	0.360629	0.0144545	-0.00548879	0.104747	0.106434	0.0931981	0.1813	0.30685	0.29724	0.185568	0.552095	0.607103	0.70094	0.765945	0.881106	0.74293	0.731227	0.575799	0.483824	0.627679	0.862308	1	0.85582	0.834962	0.292287	0.434406	0.153641	0.459785	0.390515	0.533684	0.653953	0.655718	0.844135	0.582091	0.517652	0.475748	0.215608	0.368932	0.0506999	0.46238	0.55758	0.454078	0.675922	0.830202
27	Cer(d17:1/24:0)	0.0521067	-0.000278582	-0.0538139	0.0498982	0.33619	0.0205446	0.00750567	0.11588	0.116864	0.0539586	0.160045	0.386113	0.440817	0.18301	0.530488	0.513816	0.654972	0.809441	0.833046	0.869414	0.677463	0.523371	0.383931	0.545578	0.879628	0.85582	1	0.757111	0.279469	0.443588	0.10735	0.347218	0.286079	0.491918	0.534084	0.747205	0.808027	0.786218	0.488282	0.545892	0.211219	0.388973	0.0354413	0.390763	0.534059	0.376807	0.760814	0.80887
28	Cer(d17:1/24:1)	0.0449769	0.0137357	-0.00940379	0.0399719	0.287078	0.0360605	0.0209315	0.108572	0.0952188	0.11616	0.209457	0.248389	0.237256	0.314619	0.512338	0.606256	0.71005	0.727001	0.795426	0.66502	0.829503	0.553687	0.484357	0.634241	0.795135	0.834962	0.757111	1	0.297302	0.537088	0.157054	0.551059	0.424686	0.653746	0.685535	0.647959	0.781883	0.552229	0.752753	0.452825	0.218391	0.435334	0.0379504	0.540032	0.659814	0.490652	0.702742	0.802891
29	Cer(d18:1/14:0)	0.0456364	0.0436224	0.033805	0.0602926	0.141062	0.0434921	0.0486338	0.0946388	0.0795526	0.0610986	0.0575216	0.122076	0.130165	0.108781	0.336465	0.291163	0.301075	0.286875	0.300742	0.271416	0.301278	0.341789	0.229511	0.236496	0.288301	0.292287	0.279469	0.297302	1	0.353815	0.117465	0.240625	0.225567	0.252707	0.252747	0.24331	0.295206	0.229234	0.232273	0.280118	0.266368	0.28024	0.0621	0.249309	0.261638	0.218475	0.234665	0.270636
30	Cer(d18:1/16:0)	0.044346	0.0561661	0.0733734	0.0502171	0.127668	0.0883268	0.0937847	0.10629	0.266374	0.24591	0.343512	0.416788	0.401098	0.41942	0.515953	0.491145	0.511132	0.490777	0.409683	0.400661	0.534517	0.529849	0.415657	0.469855	0.51561	0.434406	0.443588	0.537088	0.353815	1	0.216681	0.656015	0.414175	0.696842	0.587985	0.669215	0.622757	0.598184	0.673765	0.508672	0.239884	0.60188	0.0863004	0.55145	0.593418	0.346223	0.56875	0.504461
31	Cer(d18:1/17:0)	0.0511124	-0.0524423	0.0554179	0.0363571	0.0321463	0.0339299	0.0329782	0.0536494	0.0859729	0.0807177	0.10286	0.0720353	0.0484724	0.0802926	0.115671	0.13613	0.12342	0.110206	0.0999591	0.0719208	0.142108	0.199902	0.201442	0.16267	0.126556	0.153641	0.10735	0.157054	0.117465	0.216681	1	0.204232	0.239182	0.195077	0.192509	0.144442	0.16175	0.116687	0.186648	0.119402	0.0922168	0.193423	0.0699901	0.180528	0.200102	0.154821	0.142918	0.144918
32	Cer(d18:1/18:0)	0.0475845	0.0138283	0.164141	0.0769178	0.185716	0.0875027	0.101705	0.142241	0.230503	0.37567	0.436133	0.431673	0.346059	0.473005	0.449842	0.736359	0.646564	0.49104	0.403221	0.283938	0.552658	0.437284	0.602725	0.602607	0.523346	0.459785	0.347218	0.551059	0.240625	0.656015	0.204232	1	0.531451	0.836771	0.662571	0.625098	0.59477	0.431563	0.660545	0.353799	0.174896	0.462775	0.0818246	0.78159	0.672996	0.393193	0.514509	0.46642
33	Cer(d18:1/19:0)	0.0808122	-0.0101931	0.121326	0.119257	0.113421	0.0638312	0.0756095	0.103511	0.172166	0.224259	0.246883	0.21204	0.151776	0.213805	0.283271	0.421952	0.384488	0.285652	0.289628	0.151567	0.319467	0.380797	0.433549	0.436066	0.389153	0.390515	0.286079	0.424686	0.225567	0.414175	0.239182	0.531451	1	0.493021	0.509577	0.356213	0.417496	0.225964	0.386165	0.27495	0.155058	0.310482	0.15142	0.473381	0.439353	0.397165	0.32458	0.352588
34	Cer(d18:1/20:0)	0.0523904	0.0378652	0.117064	0.0731802	0.177737	0.0902143	0.0908769	0.147158	0.204973	0.311263	0.442322	0.49544	0.427133	0.495772	0.432168	0.649278	0.708923	0.65888	0.516556	0.459085	0.647318	0.416167	0.51822	0.627166	0.640434	0.533684	0.491918	0.653746	0.252707	0.696842	0.195077	0.836771	0.493021	1	0.745338	0.783854	0.70145	0.606175	0.775387	0.435323	0.1785	0.485765	0.0512049	0.695495	0.786839	0.446847	0.70515	0.605404
35	Cer(d18:1/21:0)	0.0494008	0.0404478	0.0755874	0.0605804	0.197651	0.0387476	0.0420546	0.130949	0.173202	0.240928	0.346827	0.398844	0.316705	0.365431	0.406447	0.547571	0.60416	0.580068	0.587671	0.43162	0.588233	0.443629	0.482627	0.581034	0.658286	0.653953	0.534084	0.685535	0.252747	0.587985	0.192509	0.662571	0.509577	0.745338	1	0.685387	0.744465	0.508675	0.662392	0.457987	0.188758	0.434856	0.0595142	0.557692	0.642458	0.516403	0.624034	0.656209
36	Cer(d18:1/22:0)	0.0467971	0.0326963	0.027669	0.0636912	0.222205	0.0656638	0.067593	0.149805	0.23649	0.224622	0.367801	0.631115	0.608126	0.436141	0.461699	0.52493	0.64057	0.770861	0.64734	0.709974	0.634104	0.418625	0.415792	0.544131	0.80063	0.655718	0.747205	0.647959	0.24331	0.669215	0.144442	0.625098	0.356213	0.783854	0.685387	1	0.834827	0.88055	0.708637	0.553491	0.189533	0.478318	0.0442482	0.543734	0.682269	0.414705	0.851531	0.734842
37	Cer(d18:1/23:0)	0.0460061	0.0121929	0.0292232	0.0643058	0.285993	0.0663162	0.0528599	0.135048	0.212373	0.182516	0.32933	0.506322	0.502909	0.400704	0.514509	0.592377	0.669554	0.745628	0.808328	0.727293	0.72221	0.502603	0.459614	0.577801	0.811522	0.844135	0.808027	0.781883	0.295206	0.622757	0.16175	0.59477	0.417496	0.70145	0.744465	0.834827	1	0.784792	0.703312	0.620401	0.223309	0.471396	0.0480573	0.545746	0.632573	0.468997	0.761131	0.856255
38	Cer(d18:1/24:0)	0.0411197	-0.0165633	-0.0151581	0.0503901	0.202469	0.067565	0.0631105	0.132107	0.210498	0.149584	0.307331	0.584476	0.655575	0.393626	0.430254	0.405008	0.531103	0.708314	0.616158	0.779011	0.562266	0.358114	0.289009	0.400251	0.701982	0.582091	0.786218	0.552229	0.229234	0.598184	0.116687	0.431563	0.225964	0.606175	0.508675	0.88055	0.784792	1	0.61639	0.63479	0.193211	0.464058	0.0409185	0.410037	0.556443	0.31733	0.781917	0.69878
39	Cer(d18:1/24:1)	0.0304324	0.00898593	0.0398323	0.0359131	0.129035	0.0811934	0.0765952	0.0911159	0.197265	0.236638	0.363676	0.40709	0.381658	0.58504	0.369764	0.49151	0.559559	0.553235	0.522145	0.481542	0.73421	0.353497	0.393553	0.475408	0.540415	0.517652	0.488282	0.752753	0.232273	0.673765	0.186648	0.660545	0.386165	0.775387	0.662392	0.708637	0.703312	0.61639	1	0.480526	0.172266	0.457344	0.0237155	0.540019	0.653434	0.398488	0.619925	0.611656
40	Cer(d18:1/26:0)	0.0207912	-0.0201691	-0.0206289	0.0381578	0.161665	0.0223841	0.0254264	0.0784249	0.200738	0.156945	0.282184	0.430067	0.48295	0.360744	0.369012	0.332159	0.384387	0.431296	0.479718	0.510438	0.437546	0.349027	0.286264	0.31542	0.47032	0.475748	0.545892	0.452825	0.280118	0.508672	0.119402	0.353799	0.27495	0.435323	0.457987	0.553491	0.620401	0.63479	0.480526	1	0.199404	0.382425	0.0371418	0.316796	0.355067	0.27416	0.446516	0.492006
41	Cer(d18:2/14:0)	0.0435155	-0.00936876	0.0126633	0.0862254	0.0996038	-0.00200103	0.00715446	0.0545753	0.101407	0.103968	0.0700048	0.0825521	0.09968	0.0799345	0.275438	0.233196	0.244068	0.228402	0.232854	0.221236	0.229792	0.246719	0.217194	0.150368	0.225154	0.215608	0.211219	0.218391	0.266368	0.239884	0.0922168	0.174896	0.155058	0.1785	0.188758	0.189533	0.223309	0.193211	0.172266	0.199404	1	0.262972	0.0729512	0.23229	0.237008	0.228292	0.219654	0.23519
42	Cer(d18:2/16:0)	0.051529	0.0247623	0.00679595	0.0513906	0.109628	0.0459866	0.00404033	0.104882	0.145299	0.132918	0.199501	0.251386	0.254475	0.237237	0.448207	0.418019	0.426693	0.392522	0.354704	0.354605	0.4108	0.443159	0.331826	0.358001	0.40324	0.368932	0.388973	0.435334	0.28024	0.60188	0.193423	0.462775	0.310482	0.485765	0.434856	0.478318	0.471396	0.464058	0.457344	0.382425	0.262972	1	0.109295	0.505403	0.532347	0.343937	0.513849	0.493609
43	Cer(d18:2/17:0)	0.0273961	-0.0234896	0.00361077	0.0476872	-0.0162119	-0.0126444	-0.000189954	0.00731749	0.0344732	0.0495524	0.0254705	-0.00911858	-0.0140934	-0.027454	0.0686352	0.0576619	0.0408402	0.0236929	0.022129	0.00451071	0.0191181	0.106783	0.094112	0.0635411	0.0504936	0.0506999	0.0354413	0.0379504	0.0621	0.0863004	0.0699901	0.0818246	0.15142	0.0512049	0.0595142	0.0442482	0.0480573	0.0409185	0.0237155	0.0371418	0.0729512	0.109295	1	0.126911	0.103593	0.121308	0.0666801	0.0676839
44	Cer(d18:2/18:0)	0.0505825	0.00680102	0.0625579	0.0634307	0.16422	0.0418431	0.0568792	0.157847	0.172316	0.276635	0.314451	0.311404	0.265585	0.322954	0.4379	0.682198	0.602046	0.4795	0.421121	0.32983	0.501998	0.437768	0.534514	0.544249	0.507505	0.46238	0.390763	0.540032	0.249309	0.55145	0.180528	0.78159	0.473381	0.695495	0.557692	0.543734	0.545746	0.410037	0.540019	0.316796	0.23229	0.505403	0.126911	1	0.697405	0.442319	0.565927	0.544617
45	Cer(d18:2/20:0)	0.0534569	0.00695247	0.054237	0.0790378	0.14774	0.0586872	0.0521125	0.17096	0.140772	0.173668	0.272713	0.312669	0.271983	0.283776	0.408356	0.585828	0.677851	0.641662	0.540107	0.488814	0.605054	0.431669	0.470518	0.600126	0.624485	0.55758	0.534059	0.659814	0.261638	0.593418	0.200102	0.672996	0.439353	0.786839	0.642458	0.682269	0.632573	0.556443	0.653434	0.355067	0.237008	0.532347	0.103593	0.697405	1	0.518066	0.773434	0.698157
46	Cer(d18:2/21:0)	0.0526229	-0.0287565	0.0352762	0.12655	0.10549	-0.00228394	0.000914172	0.109083	0.075651	0.101988	0.139662	0.163561	0.134936	0.146432	0.260781	0.363074	0.42155	0.409901	0.417844	0.310224	0.407221	0.299055	0.334224	0.392269	0.444645	0.454078	0.376807	0.490652	0.218475	0.346223	0.154821	0.393193	0.397165	0.446847	0.516403	0.414705	0.468997	0.31733	0.398488	0.27416	0.228292	0.343937	0.121308	0.442319	0.518066	1	0.503737	0.528104
47	Cer(d18:2/22:0)	0.0507275	0.0340846	0.0147203	0.0643269	0.202391	0.0543314	0.049694	0.19459	0.118565	0.0884881	0.19829	0.383308	0.389043	0.20747	0.408872	0.472935	0.629888	0.78853	0.675926	0.714167	0.643918	0.41271	0.373477	0.536215	0.797301	0.675922	0.760814	0.702742	0.234665	0.56875	0.142918	0.514509	0.32458	0.70515	0.624034	0.851531	0.761131	0.781917	0.619925	0.446516	0.219654	0.513849	0.0666801	0.565927	0.773434	0.503737	1	0.863804
48	Cer(d18:2/23:0)	0.0405969	0.0282201	-0.0207057	0.0496532	0.240758	0.0322226	0.0173526	0.171021	0.090477	0.056009	0.155458	0.27097	0.287167	0.166531	0.439407	0.503512	0.623879	0.740735	0.801407	0.729114	0.694546	0.465822	0.404253	0.545563	0.794125	0.830202	0.80887	0.802891	0.270636	0.504461	0.144918	0.46642	0.352588	0.605404	0.656209	0.734842	0.856255	0.69878	0.611656	0.492006	0.23519	0.493609	0.0676839	0.544617	0.698157	0.528104	0.863804	1
49	Cer(d18:2/24:0)	0.0308273	-0.00682634	-0.0760257	0.0263367	0.164644	0.0319984	0.0187449	0.151099	0.113708	0.0257854	0.12766	0.342066	0.426774	0.165917	0.356724	0.329228	0.485083	0.688412	0.636239	0.783089	0.541367	0.33518	0.239508	0.373769	0.693122	0.613367	0.802239	0.599047	0.209276	0.475753	0.109948	0.300426	0.180719	0.507256	0.452191	0.770385	0.71812	0.858267	0.533303	0.515155	0.206907	0.480232	0.0454901	0.413088	0.616168	0.384585	0.867424	0.825335
50	Cer(d18:2/24:1)	0.036018	0.0191188	0.00597799	0.0403675	0.135611	0.0596635	0.0476873	0.143644	0.0976509	0.10875	0.188905	0.202254	0.208147	0.325954	0.34757	0.456463	0.563012	0.613263	0.589823	0.540687	0.744291	0.371302	0.366078	0.483465	0.59975	0.587091	0.570415	0.806913	0.243046	0.581736	0.175463	0.552213	0.348463	0.693634	0.612444	0.655756	0.681525	0.585013	0.834768	0.410413	0.214651	0.51816	0.0536531	0.578487	0.749408	0.494494	0.786452	0.792173
51	Cer(d18:2/26:0)	0.0417555	0.00310277	-0.0868431	0.0310307	0.120998	-0.0103606	-0.0204788	0.0983243	0.125729	0.0466482	0.130916	0.21763	0.285567	0.141963	0.313634	0.251262	0.323452	0.39204	0.45275	0.494978	0.379321	0.32215	0.208241	0.288735	0.437318	0.461525	0.544445	0.444882	0.245427	0.398566	0.112904	0.224777	0.216674	0.327478	0.361747	0.453793	0.531282	0.544819	0.371638	0.620521	0.213929	0.395784	0.0646878	0.30411	0.398416	0.292535	0.500105	0.570807
52	Cer(d19:1/16:0)	0.0800829	0.00579088	0.0761675	0.0722487	0.149563	0.0467295	0.0313309	0.0574378	0.156737	0.140245	0.205219	0.220754	0.193407	0.211132	0.299716	0.353271	0.35891	0.30341	0.309821	0.233905	0.336379	0.360551	0.332949	0.345946	0.381517	0.36932	0.322341	0.377828	0.19413	0.354374	0.173989	0.387687	0.354232	0.360412	0.371605	0.325081	0.366418	0.250856	0.322507	0.260377	0.158081	0.279577	0.0899401	0.335073	0.317463	0.257243	0.268559	0.293227
53	Cer(d19:1/18:0)	0.0489868	-0.00336412	0.0832098	0.0583082	0.210332	0.0330058	0.0379913	0.0664937	0.187832	0.311912	0.336407	0.354482	0.268894	0.375844	0.367877	0.604514	0.513588	0.372907	0.374276	0.227273	0.459408	0.408238	0.511647	0.513909	0.466968	0.462324	0.339496	0.498624	0.205291	0.40544	0.181095	0.684031	0.481646	0.552337	0.530431	0.420297	0.466452	0.246773	0.458111	0.293406	0.116005	0.270073	0.0876782	0.561487	0.435154	0.317111	0.293599	0.31591
54	Cer(d19:1/20:0)	0.0308652	0.0204722	0.0615325	0.0444355	0.233356	0.0470703	0.031445	0.0897673	0.15591	0.244654	0.344194	0.372907	0.292236	0.367094	0.385218	0.568304	0.545078	0.461868	0.463055	0.339064	0.509882	0.425596	0.459518	0.534525	0.543659	0.529391	0.438572	0.554134	0.204021	0.41053	0.148863	0.593178	0.430133	0.57455	0.574011	0.490055	0.52722	0.335044	0.493509	0.338504	0.122294	0.264596	0.0591004	0.476276	0.460399	0.300834	0.37912	0.39571
55	Cer(d19:1/22:0)	0.0363348	-0.00611003	0.0133971	0.0414146	0.301844	0.0253956	0.0216891	0.101135	0.189819	0.237121	0.335662	0.519702	0.473767	0.383982	0.449449	0.5678	0.584763	0.599567	0.593306	0.539196	0.558268	0.462358	0.451107	0.551908	0.713123	0.663648	0.659173	0.616034	0.213799	0.418506	0.138337	0.538177	0.403629	0.537728	0.581294	0.65164	0.663253	0.552118	0.484889	0.441235	0.13295	0.295332	0.0461476	0.455428	0.443407	0.320745	0.514635	0.513409
56	Cer(d19:1/23:0)	0.0385043	-0.0125519	0.00706121	0.0412779	0.320219	0.0183606	0.0029095	0.0843077	0.147771	0.183519	0.279184	0.402955	0.374868	0.325937	0.468984	0.581586	0.591576	0.571056	0.674301	0.530775	0.591018	0.505623	0.462551	0.562528	0.691702	0.757027	0.669677	0.676255	0.252903	0.372897	0.141072	0.489172	0.422257	0.474179	0.598902	0.538637	0.709409	0.463744	0.454704	0.463334	0.153478	0.289945	0.0494733	0.440012	0.412114	0.354887	0.449175	0.574326
57	Cer(d19:1/24:0)	0.0410872	-0.0221214	0.00106172	0.051172	0.310217	0.0454619	0.043692	0.115219	0.162988	0.188417	0.291663	0.485376	0.513786	0.338309	0.458536	0.50555	0.551635	0.605401	0.59246	0.598665	0.538021	0.455069	0.383085	0.499459	0.686274	0.634555	0.705562	0.575272	0.220846	0.397861	0.116859	0.419361	0.340024	0.459479	0.495645	0.617959	0.641897	0.623167	0.424751	0.507098	0.155101	0.312076	0.0505003	0.391337	0.399977	0.282983	0.517346	0.519557
58	Cer(d19:1/24:1)	0.0261625	-0.0209551	0.00162516	0.020648	0.232101	0.0383365	0.0231916	0.0567027	0.152535	0.234495	0.329908	0.348201	0.305765	0.470165	0.376404	0.539263	0.535656	0.451363	0.505708	0.380749	0.619645	0.416653	0.426831	0.519842	0.525734	0.561156	0.478394	0.679661	0.211634	0.41464	0.157935	0.545215	0.423173	0.53072	0.560526	0.456466	0.561308	0.359839	0.637249	0.387616	0.113468	0.284011	0.0469634	0.44763	0.432091	0.3087	0.353044	0.422818
59	Cer(d19:1/26:0)	0.0446282	-0.0333703	-0.0149652	0.0346415	0.174876	0.0130307	-0.0161247	0.04604	0.117394	0.143427	0.17446	0.243556	0.243275	0.202315	0.310083	0.30376	0.312848	0.290476	0.35575	0.29703	0.310165	0.342224	0.278188	0.301293	0.373222	0.402293	0.384152	0.358716	0.225285	0.246163	0.121692	0.245764	0.27624	0.238517	0.335081	0.284655	0.369036	0.271789	0.237362	0.431031	0.14515	0.205723	0.0700169	0.235493	0.206877	0.213779	0.207797	0.282719
60	Cer(d20:1/22:0)	0.0243891	-0.00391398	0.071359	0.0441211	0.199357	0.0656146	0.0681159	0.110982	0.234541	0.273661	0.407254	0.592715	0.554256	0.449817	0.357643	0.465287	0.467932	0.503064	0.405497	0.437643	0.418092	0.306532	0.354179	0.399924	0.532052	0.40575	0.464662	0.382101	0.119955	0.440198	0.105938	0.526949	0.299079	0.544514	0.455917	0.65009	0.54588	0.571885	0.454202	0.3919	0.100391	0.289964	0.0443468	0.415274	0.409052	0.224382	0.482463	0.380898
61	Cer(d20:1/23:0)	0.0146587	-0.00526767	0.0374274	0.0501199	0.214581	0.0414265	0.0205336	0.0671711	0.211368	0.253295	0.386655	0.499373	0.458402	0.422999	0.400004	0.505585	0.485259	0.469202	0.474331	0.429016	0.452163	0.369503	0.382033	0.412151	0.491625	0.486723	0.457953	0.429466	0.151605	0.414375	0.122434	0.497796	0.324546	0.481874	0.46431	0.537098	0.575235	0.484015	0.428281	0.413074	0.119883	0.298203	0.060018	0.410074	0.379115	0.262554	0.394607	0.419887
62	Cer(d20:1/24:0)	0.0295647	-0.0162237	0.0123444	0.0419975	0.186483	0.0443823	0.0312228	0.0811413	0.229749	0.233259	0.381258	0.591592	0.59701	0.439088	0.337223	0.414726	0.435823	0.478761	0.379418	0.47804	0.369311	0.261553	0.296662	0.33992	0.476654	0.349133	0.473886	0.315887	0.104605	0.397148	0.0893515	0.431304	0.222784	0.464877	0.345711	0.601414	0.490307	0.614296	0.388397	0.443187	0.0812812	0.299705	0.0416052	0.360077	0.353711	0.161403	0.445471	0.345718
63	Cer(d20:1/24:1)	0.0420526	-0.00569517	0.0853336	0.0349459	0.141073	0.0741989	0.0628772	0.0614013	0.224951	0.32368	0.41386	0.454714	0.423494	0.565931	0.296539	0.469838	0.436727	0.363087	0.294815	0.269917	0.47455	0.244657	0.355425	0.372927	0.338918	0.286363	0.262754	0.428285	0.0836708	0.43375	0.135321	0.575338	0.317401	0.563801	0.424341	0.46839	0.42385	0.386949	0.610184	0.31763	0.0803323	0.271878	0.0438792	0.447061	0.410645	0.22052	0.320182	0.271935
64	Cer(d20:1/26:0)	0.00506748	0.0101112	0.0571729	0.052333	0.0380806	0.0439402	0.0397372	0.0527239	0.0607455	0.0371112	0.0957714	0.108337	0.1154	0.101236	0.0940834	0.076086	0.0831975	0.121149	0.0924517	0.118899	0.111184	0.0959857	0.0721671	0.066193	0.0964993	0.0753362	0.0991953	0.074938	0.0793858	0.11834	0.0478496	0.0766471	0.0601506	0.102072	0.0649429	0.12931	0.113884	0.141817	0.111582	0.15382	0.0700659	0.108159	0.0521587	0.0536935	0.107235	0.0550432	0.118489	0.103518
65	Cer(m18:0/20:0)	0.0211813	0.0286116	0.101658	0.0385644	0.165409	0.096819	0.0690051	0.0321443	0.221745	0.248193	0.376375	0.52285	0.502988	0.581779	0.299222	0.459505	0.48923	0.52002	0.412911	0.450157	0.527791	0.145649	0.255177	0.303091	0.356313	0.308331	0.321513	0.34958	0.126642	0.406999	0.072279	0.492688	0.167215	0.577436	0.374037	0.55243	0.496112	0.505855	0.54244	0.297916	0.114295	0.24657	-0.00486462	0.36513	0.395953	0.1913	0.407494	0.345426
66	Cer(m18:0/22:0)	0.0314095	0.0203306	0.098794	0.0506141	0.198515	0.0991874	0.0743255	0.0478985	0.22753	0.214602	0.342726	0.579559	0.594383	0.540858	0.333171	0.406261	0.471835	0.599705	0.471523	0.567632	0.534552	0.161701	0.219044	0.27412	0.437832	0.353391	0.435833	0.343186	0.13272	0.432202	0.0523626	0.409065	0.116201	0.525745	0.363112	0.63473	0.547387	0.636917	0.499731	0.358139	0.110585	0.280021	-0.0038408	0.290702	0.360379	0.179976	0.48995	0.405569
67	Cer(m18:0/23:0)	0.0362078	0.00709524	0.0666178	0.0665321	0.235149	0.0837875	0.0574452	0.0314676	0.222376	0.195648	0.313805	0.502491	0.518797	0.507663	0.38395	0.460539	0.505994	0.592846	0.596659	0.58857	0.600354	0.256044	0.272374	0.330532	0.480062	0.50506	0.496051	0.461962	0.190706	0.435069	0.0715758	0.409257	0.181447	0.488029	0.421945	0.572461	0.651382	0.581623	0.514615	0.424708	0.156613	0.28597	0.00224827	0.320081	0.35464	0.244969	0.455016	0.501945
68	Cer(m18:0/24:0)	0.0362104	0.0111022	0.0821968	0.0404082	0.195076	0.0954522	0.074492	0.0428695	0.204854	0.174988	0.303152	0.532632	0.589861	0.50196	0.338407	0.359379	0.427362	0.57183	0.475071	0.599552	0.515136	0.17275	0.171895	0.212829	0.413963	0.345881	0.465983	0.329556	0.157563	0.428573	0.0413574	0.324939	0.0759452	0.447615	0.297192	0.589775	0.536526	0.660676	0.463885	0.404876	0.131809	0.282384	-0.00824366	0.243984	0.304947	0.151915	0.461985	0.404372
69	Cer(m18:0/24:1)	0.0228339	0.0203118	0.114213	0.0337726	0.159454	0.0948729	0.0651184	0.0176357	0.209733	0.240564	0.34374	0.467985	0.469859	0.618389	0.303106	0.409291	0.42843	0.476255	0.402272	0.431055	0.586113	0.149144	0.214734	0.242743	0.306974	0.291311	0.29759	0.394565	0.145726	0.439287	0.0764463	0.442539	0.136148	0.512738	0.350492	0.496125	0.487019	0.486621	0.618795	0.320744	0.108641	0.269683	-0.0125755	0.307691	0.331583	0.1698	0.355779	0.338079
70	Cer(m18:1/18:0)	0.0481638	-0.0232576	0.130363	0.070155	0.135095	0.0996351	0.0483036	0.0225248	0.2048	0.26908	0.35465	0.437399	0.422931	0.553509	0.274996	0.48186	0.430485	0.418742	0.331505	0.332625	0.477701	0.134089	0.266864	0.248244	0.258322	0.23775	0.213391	0.300823	0.0722195	0.357	0.103917	0.497932	0.195862	0.484115	0.32482	0.408809	0.391528	0.363096	0.466129	0.205058	0.096944	0.280246	0.0204855	0.421001	0.369064	0.225552	0.33453	0.295625
71	Cer(m18:1/20:0)	0.0373117	0.0230673	0.137126	0.0535239	0.163658	0.101137	0.0623025	0.048619	0.217598	0.252962	0.37351	0.492539	0.479053	0.587741	0.277634	0.440978	0.475977	0.514475	0.382945	0.417127	0.536133	0.115853	0.223132	0.269438	0.30767	0.252176	0.260582	0.3289	0.0906875	0.38495	0.0841464	0.45841	0.15622	0.549771	0.36031	0.492944	0.433187	0.449071	0.523694	0.243551	0.085998	0.269568	-0.00196731	0.368188	0.409983	0.226974	0.418143	0.340463
72	Cer(m18:1/22:0)	0.0381013	0.0128328	0.0859585	0.0437664	0.162213	0.0927264	0.0527284	0.0466379	0.189227	0.178769	0.314253	0.510678	0.527712	0.523685	0.277453	0.342858	0.421883	0.553249	0.415344	0.520905	0.502233	0.112138	0.156338	0.204699	0.356665	0.267745	0.353754	0.301433	0.0927797	0.368663	0.0436264	0.327954	0.0670996	0.462651	0.300206	0.548108	0.447879	0.555347	0.467477	0.282601	0.0861194	0.269402	0.00403369	0.26054	0.354008	0.186342	0.474013	0.375415
73	Cer(m18:1/23:0)	0.0424441	0.00579692	0.0838365	0.0523161	0.200791	0.0840905	0.0327698	0.0351796	0.181268	0.17683	0.288489	0.441549	0.466322	0.49629	0.324352	0.396241	0.452146	0.554355	0.520721	0.538945	0.576094	0.173853	0.202269	0.249343	0.385299	0.395336	0.40015	0.399144	0.131376	0.372488	0.0624012	0.339739	0.117583	0.436389	0.360846	0.498933	0.53781	0.513556	0.484859	0.320756	0.111909	0.291439	0.0186081	0.285504	0.347857	0.237063	0.446023	0.468516
74	Cer(m18:1/24:0)	0.037613	0.00576153	0.0778914	0.0333423	0.170013	0.0972153	0.0497386	0.0373428	0.187279	0.158539	0.272505	0.476276	0.541318	0.49032	0.284442	0.300163	0.388768	0.541247	0.42679	0.562607	0.500336	0.10315	0.112135	0.159601	0.338214	0.267674	0.386123	0.290755	0.103179	0.36664	0.0408461	0.262532	0.0264925	0.399448	0.251517	0.523377	0.449093	0.595296	0.444698	0.33129	0.0957051	0.285765	-0.00147352	0.216778	0.30968	0.160206	0.463819	0.389971
75	Cer(m18:1/24:1)	0.0263649	0.012581	0.102417	0.0230707	0.139023	0.10142	0.0511608	0.0207843	0.186544	0.208723	0.305433	0.412273	0.427445	0.592801	0.255872	0.349654	0.380554	0.438316	0.360696	0.401054	0.557557	0.0898228	0.1632	0.182935	0.237136	0.220044	0.230704	0.34797	0.0871015	0.377348	0.0701437	0.365336	0.0847029	0.442849	0.294907	0.422571	0.399583	0.421764	0.570637	0.259628	0.073092	0.263654	-0.0100051	0.272428	0.314709	0.171213	0.346294	0.314466
76	HexCer(d16:1/18:0)	0.0420651	0.0222275	0.0992008	0.0418211	0.3285	0.0638155	0.06912	0.0711624	0.161915	0.180669	0.239655	0.25111	0.251039	0.267447	0.387056	0.484607	0.474159	0.406306	0.426848	0.390072	0.438409	0.274696	0.316106	0.337488	0.342108	0.387733	0.332906	0.352828	0.161423	0.224429	0.0885088	0.365106	0.185195	0.307819	0.279959	0.285046	0.363179	0.239383	0.277038	0.208292	0.136447	0.174088	0.0046169	0.323135	0.263099	0.176359	0.20695	0.273279
77	HexCer(d16:1/20:0)	0.0565874	-0.0266337	0.029052	0.0505342	0.291485	0.0317085	0.0271363	0.0623476	0.160855	0.12232	0.202673	0.279624	0.276927	0.260623	0.393339	0.429885	0.516564	0.459005	0.475394	0.458589	0.44651	0.289987	0.249105	0.333916	0.37519	0.400504	0.39143	0.368655	0.187918	0.245036	0.0792978	0.270615	0.160529	0.303236	0.288432	0.320414	0.37774	0.307206	0.284649	0.263123	0.152463	0.224565	-0.00190473	0.28341	0.312352	0.202429	0.265684	0.311727
78	HexCer(d16:1/22:0)	0.0511669	0.0122215	-0.00478617	0.0169258	0.339034	-0.00761173	-0.00881552	0.0468223	0.12359	0.0503338	0.139774	0.265755	0.284241	0.150101	0.432947	0.375865	0.476014	0.484576	0.494008	0.520359	0.404534	0.307953	0.201508	0.297285	0.433604	0.417814	0.466756	0.337145	0.197058	0.221344	0.0461491	0.152508	0.110757	0.194099	0.254764	0.335443	0.362574	0.342334	0.170828	0.288142	0.150886	0.211172	0.0210193	0.18426	0.228715	0.164973	0.289197	0.311712
79	HexCer(d16:1/24:0)	0.0421347	0.00750515	0.0162598	0.0232754	0.338255	0.0525885	0.0470175	0.0776093	0.117526	0.0809128	0.184713	0.279794	0.323269	0.225773	0.441916	0.379722	0.443289	0.455334	0.485101	0.516393	0.438201	0.322487	0.21349	0.263916	0.393871	0.409716	0.453276	0.339406	0.198182	0.248899	0.0984661	0.167783	0.110516	0.19755	0.223839	0.310317	0.372058	0.356641	0.209996	0.326986	0.141837	0.208227	0.0018919	0.169755	0.190125	0.129175	0.249601	0.305983
80	HexCer(d18:1/16:0)	-0.0104066	-0.0255515	0.0161166	-0.0153952	-0.004598	0.0210954	0.0951335	0.0546187	0.0504056	0.0213206	0.0696614	0.0513393	0.0392215	0.0745851	0.0554829	-0.00559768	-0.0505432	-0.136618	-0.0827965	-0.115105	-0.0680284	0.127282	0.0646633	0.0411025	-0.0249679	-0.00558755	-0.0209767	0.0279918	0.0943386	0.200017	0.105528	0.0939037	0.11816	0.0308591	0.0920111	0.0235724	0.0489291	0.0131064	0.092719	0.126426	-0.00154385	0.0853002	0.0151398	0.0356835	-0.0133689	-0.0062156	-0.0826473	-0.0515177
81	HexCer(d18:1/18:0)	0.0135378	0.01049	0.0101543	-0.00013766	0.0398739	0.0363638	0.0743668	0.0610244	0.143799	0.106206	0.166658	0.18283	0.174372	0.193418	0.141335	0.168817	0.153606	0.0568183	0.0923702	0.0658406	0.103933	0.180159	0.198825	0.205832	0.154125	0.16713	0.148458	0.18958	0.125353	0.33023	0.140588	0.314018	0.203696	0.256636	0.253449	0.247466	0.271496	0.216118	0.276843	0.233256	0.0723489	0.219185	0.0242077	0.254807	0.227114	0.120817	0.145776	0.166708
82	HexCer(d18:1/20:0)	0.00786721	0.0334004	0.00581243	-0.00424642	0.0245678	0.0413228	0.100063	0.0817139	0.105485	0.0613822	0.151332	0.139219	0.117632	0.143062	0.093525	0.0741459	0.113385	0.0411018	0.0411631	0.0401687	0.0573552	0.128875	0.106885	0.158694	0.109037	0.0878748	0.0947973	0.135778	0.109776	0.271957	0.117495	0.189103	0.165508	0.219258	0.214938	0.198818	0.178308	0.175011	0.222021	0.206516	0.0702971	0.175249	0.0302096	0.157342	0.200789	0.117717	0.128209	0.113742
83	HexCer(d18:1/22:0)	0.0180765	0.018944	0.00137151	-0.00510289	0.0344287	0.0543989	0.100254	0.11912	0.0661225	0.0103696	0.106347	0.203647	0.216696	0.0733911	0.111225	0.0179268	0.0561578	0.0828185	0.054652	0.118277	0.00182291	0.149959	0.0600483	0.0980294	0.180964	0.111641	0.203607	0.0794379	0.0999977	0.258608	0.102199	0.075417	0.100101	0.127497	0.168832	0.273722	0.207841	0.295779	0.116172	0.234673	0.0477329	0.182499	0.026002	0.0705284	0.119524	0.0639992	0.197722	0.147249
84	HexCer(d18:1/24:0)	0.00234745	-0.00379864	-0.0256687	-0.0201882	0.023377	0.0507027	0.0994714	0.0918541	0.0912405	0.00110618	0.093838	0.184767	0.231124	0.133462	0.0929793	-0.00174064	0.0150943	0.0304199	0.0383825	0.123095	0.00885077	0.100428	0.0230644	0.0263748	0.103208	0.0666317	0.169473	0.0582964	0.102484	0.228214	0.0884077	0.0443038	0.0305556	0.068027	0.0923474	0.210169	0.16824	0.277293	0.142142	0.242439	0.038217	0.15444	0.0124623	0.034618	0.062347	0.00503909	0.112876	0.0986225
85	HexCer(d18:1/24:1)	-0.00231487	0.0114699	0.0267673	-0.0331392	-0.0413585	0.0650044	0.109105	0.0677325	0.04435	0.0547548	0.0978035	0.00312364	-0.000644433	0.17694	0.0154548	-0.0241116	-0.0584695	-0.161568	-0.111701	-0.151753	0.0197207	0.0829886	0.0529643	0.0205581	-0.0899065	-0.0526379	-0.0889594	0.0951963	0.0910582	0.247614	0.120856	0.121698	0.106027	0.100611	0.108853	0.000930821	0.039647	-0.00135531	0.259274	0.146595	0.0206486	0.130616	0.00242377	0.0529755	0.0423171	0.0104168	-0.0704626	-0.0232128
86	HexCer(d18:2/18:0)	0.0120294	0.0247144	0.0088429	0.0137789	0.0549732	0.0345723	0.0481671	0.0690699	0.101398	0.0650687	0.126687	0.115093	0.104588	0.122891	0.129581	0.181897	0.174365	0.124074	0.152109	0.124859	0.150816	0.148124	0.176792	0.182273	0.178304	0.185066	0.175612	0.216187	0.103593	0.225489	0.107921	0.233935	0.186086	0.22656	0.213327	0.216718	0.247716	0.183677	0.229203	0.189416	0.130749	0.224627	0.0627882	0.262178	0.241365	0.168052	0.207836	0.228786
87	HexCer(d18:2/20:0)	0.0312941	-0.00216675	0.00513626	0.0509768	0.0186219	-0.00778177	0.0216387	0.0681437	0.0702518	0.0366692	0.0829156	0.0884101	0.082539	0.079643	0.0970149	0.0936931	0.137509	0.0941391	0.0964241	0.0894568	0.0783915	0.127144	0.109296	0.124445	0.133592	0.123431	0.13302	0.152303	0.109445	0.199709	0.0864689	0.15409	0.172624	0.19068	0.209776	0.192934	0.191524	0.177888	0.195359	0.163788	0.104228	0.197734	0.0418139	0.193384	0.232972	0.194766	0.192455	0.187202
88	HexCer(d18:2/22:0)	0.0183667	0.0175145	-0.0508849	0.00659364	0.0249093	0.0197167	0.0449586	0.130343	0.0500615	-0.0433491	0.014919	0.0651883	0.0741643	-0.0489623	0.0850421	0.00127003	0.0507577	0.0765206	0.0779812	0.124289	-0.00331827	0.15266	0.0565305	0.109433	0.180625	0.135688	0.215815	0.119794	0.0751013	0.192359	0.0994848	0.0341485	0.0987006	0.0817134	0.16521	0.219235	0.177203	0.235988	0.0885713	0.192925	0.0793987	0.210772	0.0558312	0.120903	0.19549	0.145336	0.255134	0.224288
89	HexCer(d18:2/24:0)	0.00637596	0.0120455	-0.029842	-0.0262237	0.0471757	0.0347724	0.0616339	0.126941	0.072661	-0.0210493	0.0684016	0.140871	0.18615	0.0737166	0.140842	0.0553346	0.0943456	0.133075	0.134958	0.21328	0.0982198	0.176034	0.0816646	0.107917	0.203316	0.184056	0.27547	0.17858	0.111044	0.26566	0.142709	0.089559	0.0884244	0.150021	0.178824	0.274124	0.250099	0.330648	0.193887	0.273836	0.0907135	0.266192	0.0271765	0.154278	0.222729	0.13542	0.292329	0.287695
90	Hex2Cer(d16:1/16:0)	0.0613493	-0.0209863	0.0481264	0.0548874	0.376836	0.0150752	0.0392103	0.107647	0.117503	0.113764	0.164442	0.234734	0.222494	0.171142	0.490417	0.411235	0.442263	0.402423	0.455157	0.402921	0.422194	0.415074	0.282366	0.338481	0.410437	0.433575	0.406834	0.378988	0.222009	0.275878	0.115171	0.228862	0.205676	0.206882	0.287154	0.261038	0.352718	0.23595	0.198779	0.282379	0.157955	0.247509	0.0206293	0.204839	0.176709	0.166237	0.186774	0.265192
91	Hex2Cer(d16:1/24:1)	0.0583394	-0.0530967	0.014245	0.0477718	0.148917	0.0138199	0.0124499	0.0402829	0.0956123	0.055974	0.0669091	0.0808526	0.0873129	0.0463781	0.200149	0.164192	0.172986	0.152332	0.195547	0.151531	0.160957	0.184639	0.0829564	0.15708	0.155877	0.176905	0.162075	0.151365	0.121482	0.130053	0.0653059	0.0702089	0.121854	0.0543914	0.108575	0.0887682	0.140624	0.0818234	0.0646512	0.157334	0.104666	0.115923	0.0402535	0.0880159	0.0761966	0.106343	0.0557311	0.0999219
92	Hex2Cer(d18:1/16:0)	0.0191367	-0.0351448	-0.00357289	0.0027426	-0.011793	0.0504038	0.11069	0.122197	0.0575794	0.0260534	0.0790694	0.0677912	0.077055	0.0339397	0.0662328	-0.0536119	-0.0736016	-0.105115	-0.0643708	-0.06693	-0.0826871	0.180991	0.0628503	0.0673672	0.055055	0.0383176	0.0785301	0.0680238	0.135071	0.278713	0.129092	0.0659688	0.149527	0.0691765	0.131165	0.108249	0.122086	0.141363	0.113121	0.202167	0.0466826	0.184149	0.0357509	0.0360751	0.0415074	0.0424721	0.0292974	0.0553201
93	Hex2Cer(d18:1/18:0)	0.0290642	-0.10312	-0.0728761	0.0351561	-0.0678544	0.0249147	0.0213573	0.0052751	0.0782938	-0.0184461	-0.00883749	0.00703785	0.0308145	0.0272794	0.00876992	-0.097745	-0.0735687	-0.0868445	-0.0263236	-0.00920639	-0.0545699	0.0665245	-0.0362805	-0.00883256	-0.0194776	0.00926936	0.0493897	0.0412135	0.0747371	0.12035	0.0485154	-0.0572892	0.0655121	-0.0277181	0.0310864	0.0121246	0.0630108	0.0803557	0.0765076	0.140764	0.0666703	0.125258	0.0427895	-0.0139896	0.0125919	0.0588545	-0.00594086	0.0415023
94	Hex2Cer(d18:1/20:0)	0.0460205	-0.0538309	0.0435287	0.0812123	0.049009	0.0806447	0.0763576	0.101702	0.103566	0.115365	0.113574	0.134591	0.128662	0.10801	0.0993905	0.0711932	0.0671764	0.0281899	0.023166	-0.00461167	0.0183792	0.124954	0.11011	0.125534	0.0839937	0.0792032	0.0676082	0.0676632	0.0931592	0.202421	0.103812	0.13902	0.184684	0.145036	0.150437	0.124236	0.119929	0.113294	0.105833	0.134714	0.0691726	0.136589	0.0389432	0.1008	0.129371	0.104602	0.0674156	0.0702488
95	Hex2Cer(d18:1/22:0)	0.0403272	-0.0481971	0.0121707	0.0320813	0.072795	0.0874826	0.119007	0.146398	0.101363	0.0694526	0.143854	0.229058	0.248725	0.125267	0.129217	0.0285421	0.043629	0.0706753	0.0599707	0.0923579	0.00716313	0.17784	0.0964822	0.123519	0.186753	0.130926	0.194348	0.0992262	0.117038	0.282716	0.110242	0.104766	0.154315	0.149038	0.18762	0.254748	0.216186	0.272356	0.126167	0.233485	0.0569235	0.18204	0.0234692	0.076772	0.105492	0.0932114	0.162674	0.138339
96	Hex2Cer(d18:1/24:0)	0.0247434	-0.03616	0.022449	0.0260689	0.0750785	0.108461	0.153698	0.146946	0.120825	0.0703209	0.162843	0.278315	0.326641	0.180371	0.130343	0.0459723	0.0742138	0.116306	0.0882842	0.163736	0.0598673	0.148855	0.0990018	0.123886	0.193535	0.132197	0.227586	0.101366	0.12002	0.300471	0.128881	0.115822	0.126259	0.163892	0.155104	0.283845	0.238674	0.337834	0.15937	0.266951	0.0281884	0.182228	0.00301508	0.0824577	0.111532	0.0621813	0.182203	0.15037
97	Hex2Cer(d18:1/24:1)	0.0106937	-0.029874	-0.0245	-0.0255536	-0.0504264	0.0500109	0.104251	0.0917053	0.0285632	0.0194456	0.07009	0.0313939	0.0454869	0.0655501	-0.00811984	-0.132319	-0.134087	-0.168176	-0.14987	-0.139587	-0.118745	0.0682957	-0.0105881	-0.00488449	-0.0497622	-0.0742726	-0.0365074	0.0073008	0.0786235	0.20406	0.101379	-0.00893853	0.0912735	0.0226061	0.066852	0.0292443	0.0117111	0.0538839	0.110553	0.140308	0.00837459	0.109645	0.0170093	-0.0373308	-0.0103686	0.0056247	-0.0504798	-0.0508997
98	Hex2Cer(d18:2/16:0)	0.0128718	-0.0147326	-0.0235083	0.0395921	0.0162921	-0.00911536	0.0366993	0.157521	0.0587802	-0.000651253	0.0402182	0.030769	0.0158989	-0.0120809	0.137247	0.0392902	0.0361902	0.00725742	0.0348731	0.0143283	0.0192536	0.229181	0.102825	0.13512	0.143878	0.123891	0.142564	0.170367	0.139914	0.307608	0.129418	0.139259	0.182301	0.154479	0.210922	0.179691	0.181695	0.164169	0.165879	0.213883	0.119152	0.327096	0.072686	0.184615	0.204263	0.171137	0.203711	0.208398
99	Hex2Cer(d18:2/24:1)	0.0206242	-0.0497252	-0.0335516	0.00837781	-0.020924	0.0377889	0.0777463	0.156138	0.0363918	-0.00207641	0.0239861	-0.00518201	0.00182949	0.00901964	0.0352199	-0.0766483	-0.0756355	-0.108806	-0.074776	-0.0750778	-0.0614338	0.126666	0.0220516	0.0379025	0.00387119	0.00418084	0.0293668	0.0805209	0.0952764	0.208163	0.13217	0.0170926	0.109972	0.0539744	0.108674	0.0559321	0.0563183	0.0768545	0.129016	0.163511	0.0729191	0.22344	0.0423295	0.0792497	0.124464	0.105297	0.0789139	0.0907358
100	Hex3Cer(d18:1/16:0)	0.0315276	-0.00907042	-0.0376345	0.00568215	-0.0300628	0.0233719	0.0426978	0.0489329	0.0345154	-0.00560006	0.0433927	-0.0218279	0.0287205	0.0251677	0.0984978	-0.0649819	-0.0744726	-0.111119	-0.038604	-0.0471737	-0.0415602	0.163869	0.0316424	0.0231374	0.00840203	0.0265637	0.0498708	0.0881519	0.154402	0.30575	0.0885331	0.0391677	0.114981	0.0473083	0.113954	0.0378852	0.101421	0.112762	0.1333	0.248559	0.0865266	0.246919	0.0359094	0.0566781	0.0425661	0.0643306	0.0245077	0.0777686
101	Hex3Cer(d18:1/18:0)	0.0316661	-0.0522854	0.00112857	0.0182281	0.0128801	0.0715373	0.0796434	0.0669754	0.0304812	0.0508493	0.116649	0.0777712	0.104512	0.0864144	0.130658	0.0609322	0.0330565	-0.0162175	0.0454856	0.0177314	0.0134135	0.204519	0.104565	0.112898	0.0760008	0.10778	0.101823	0.107822	0.122614	0.244494	0.0925414	0.126576	0.168275	0.107048	0.144669	0.0879721	0.147065	0.120522	0.115844	0.19286	0.0624579	0.191116	0.0444197	0.117615	0.100168	0.0732284	0.0506787	0.101789
102	Hex3Cer(d18:1/20:0)	0.018032	-0.0361221	-0.00636331	0.00996909	-0.0341481	0.0248382	0.0436107	0.0238131	0.0214927	0.0233208	0.040483	0.00375915	0.0180225	-0.00230174	0.015097	-0.0651152	-0.0460623	-0.0822928	-0.0580619	-0.067542	-0.0819665	0.0853726	0.025905	0.0340067	-0.0163786	-0.0101929	0.000757094	0.00182405	0.0776199	0.149128	0.0716263	0.0136676	0.0913979	0.0343113	0.0724313	0.0162703	0.0263039	0.0363712	0.0391202	0.0973347	0.056248	0.0970872	0.0359069	0.0205592	0.0434616	0.0591097	-0.00823769	-0.00116638
103	Hex3Cer(d18:1/22:0)	0.026838	-0.0250787	-0.051013	0.0164894	-0.0148545	0.0358225	0.0517008	0.0554254	0.0265877	-0.0270073	0.0389094	0.0250021	0.0612077	-0.0462215	0.0782012	-0.0884006	-0.0642343	-0.0606304	-0.0194838	0.00793606	-0.0928474	0.151963	0.00256411	0.0269084	0.0672249	0.0401914	0.10244	0.0349998	0.130851	0.203719	0.0689832	-0.0352129	0.0914112	-0.00299029	0.0744911	0.0806432	0.0720655	0.142811	0.0166818	0.175832	0.0671312	0.186277	0.0577775	0.00322142	0.0374304	0.053615	0.0608194	0.0621135
104	Hex3Cer(d18:1/24:0)	0.0269688	-0.00953315	-0.0049315	-0.000392086	-0.0120204	0.0574986	0.0747897	0.0546009	0.00087468	-0.00793651	0.0472946	0.0401969	0.105611	0.00747099	0.0638371	-0.0795149	-0.0724795	-0.0548271	-0.0318785	0.0143917	-0.0660932	0.104567	0.00128446	-0.0131119	0.0299812	0.0129412	0.0822247	0.00508824	0.101473	0.210544	0.0716552	-0.0255205	0.06944	0.0222953	0.0436144	0.0686581	0.0749774	0.159899	0.0369128	0.178298	0.0485	0.154339	0.0354435	-0.0160861	0.0117844	0.0130435	0.0344346	0.0454719
105	Hex3Cer(d18:1/24:1)	-0.00341171	-0.00332271	0.00276314	-0.018193	-0.0766205	0.0446991	0.0587059	0.00837946	0.0204826	0.00571241	0.0363535	-0.0737342	-0.0328804	0.0688214	0.013485	-0.141708	-0.143992	-0.211578	-0.16114	-0.164144	-0.0812203	0.0769222	-0.0318153	-0.0633983	-0.13757	-0.125155	-0.116449	0.00491584	0.089049	0.212591	0.0774957	-0.0165705	0.0534259	-0.00796842	0.0334914	-0.0774843	-0.0516257	-0.0175376	0.142746	0.116904	0.040754	0.139172	0.027777	-0.0411988	-0.0225304	-0.0238065	-0.115204	-0.0832613
106	GM3(d18:1/16:0)	0.0276045	-0.0146948	-0.0282809	0.00538867	-0.0194328	0.019383	0.0322609	0.0433534	0.0599761	0.043353	0.0682093	0.0200206	0.0547246	0.081953	0.140231	0.0149915	-0.00786202	-0.070826	-0.0485439	-0.0388146	0.0140229	0.202082	0.0772584	0.0657446	0.0214115	0.00231585	0.0429637	0.108616	0.152763	0.396724	0.115291	0.152183	0.150983	0.148633	0.146496	0.105461	0.106564	0.154064	0.217404	0.266485	0.0805018	0.299626	0.042867	0.120045	0.104882	0.0617974	0.0596734	0.0609273
107	GM3(d18:1/18:0)	0.0352749	0.00178095	-0.037491	-0.0174446	0.0525732	0.028653	0.0477493	0.0725565	0.0551006	0.0892687	0.141682	0.0983239	0.143077	0.104927	0.194772	0.151255	0.117484	0.0504294	0.0825769	0.0956315	0.0890295	0.200682	0.161171	0.157463	0.138574	0.138908	0.168916	0.157861	0.157762	0.297258	0.0975083	0.225807	0.185068	0.209241	0.170211	0.182246	0.221836	0.230345	0.196331	0.290932	0.107473	0.254203	0.054242	0.219528	0.175002	0.0838905	0.13149	0.167263
108	GM3(d18:1/20:0)	0.0317589	-0.0929108	0.0265848	0.014756	-0.0238164	0.0281896	0.0461452	0.0481266	0.0653646	0.116831	0.169299	0.124692	0.0958028	0.187969	0.0667455	0.172507	0.178398	0.0496661	-0.032253	0.00132572	0.0653284	0.0548183	0.133798	0.164321	0.02633	-0.0179738	-0.00459467	0.0803657	0.0475444	0.198786	0.111448	0.317384	0.136441	0.32101	0.155783	0.17242	0.0786504	0.146705	0.268721	0.10498	0.0553832	0.136121	0.000404686	0.248986	0.275102	0.0730945	0.106753	0.0283417
109	GM3(d18:1/22:0)	0.0271678	-0.0166726	-0.00430671	0.0345468	0.111506	0.0677536	0.0833696	0.117966	0.139433	0.131944	0.239526	0.388473	0.421535	0.324132	0.231914	0.249515	0.297975	0.339908	0.214226	0.346021	0.270458	0.163504	0.184716	0.21875	0.317819	0.177882	0.332994	0.242099	0.149519	0.428201	0.0623498	0.341659	0.144035	0.434545	0.276327	0.507801	0.373064	0.554151	0.39225	0.366093	0.137215	0.321426	-0.00834879	0.307184	0.363025	0.180479	0.428707	0.298237
110	GM3(d18:1/24:0)	0.0156163	-0.0305809	-0.050786	-0.00109116	0.0383581	0.0329851	0.0514707	0.0585937	0.100762	0.0432402	0.124114	0.234552	0.335499	0.188608	0.191188	0.108651	0.169818	0.232484	0.139599	0.31828	0.178173	0.148744	0.0697529	0.0957995	0.205181	0.104678	0.304383	0.159352	0.133611	0.358875	0.0771396	0.144239	0.0535957	0.254186	0.110998	0.358426	0.253922	0.499853	0.287071	0.344252	0.111994	0.296792	0.0162343	0.170435	0.262355	0.0836082	0.33379	0.237718
111	GM3(d18:1/24:1)	0.0105438	0.00639768	-0.00936935	-0.0074401	-0.0173318	0.0500544	0.0480557	0.00998365	0.107882	0.124452	0.161169	0.0956275	0.126395	0.323923	0.100367	0.108186	0.117416	0.0407632	0.0117946	0.044751	0.230522	0.0873789	0.108786	0.116158	0.0186229	-0.00191281	0.0304453	0.234115	0.127048	0.381535	0.106198	0.268777	0.132014	0.311496	0.180487	0.182802	0.155442	0.218449	0.486085	0.26236	0.107298	0.267246	0.00870478	0.21265	0.235373	0.0987846	0.124211	0.104106
112	GM3(d18:2/24:1)	-0.0166766	-0.00354375	-0.0284676	-0.0274978	0.0316899	0.0293562	0.0380107	0.0526496	0.025102	0.0426595	0.0614748	0.013187	0.0449432	0.119316	0.0670313	0.0390447	0.043562	0.0201115	0.0219646	0.0467668	0.108643	0.0773163	0.0493689	0.0593946	0.0195377	0.0248325	0.0529924	0.139704	0.0659199	0.192836	0.0614812	0.105035	0.0758474	0.140992	0.0863401	0.0744915	0.0953566	0.10976	0.221362	0.133199	0.0417438	0.190138	0.0322577	0.135761	0.164822	0.0763949	0.108971	0.118133
113	GM3(d20:1/18:0)	0.107498	-0.0548899	0.042746	0.0710502	0.043801	-0.0122762	0.00749074	0.0195786	0.0597208	0.0870814	0.0737165	0.0719744	0.0821132	0.0560273	0.106255	0.105826	0.111685	0.0854877	0.0592529	0.0694044	0.0558234	0.0917979	0.106909	0.0942542	0.0714601	0.0444621	0.0580694	0.0523246	0.0864385	0.0559036	0.0976322	0.0885678	0.130532	0.0969205	0.0645994	0.0646836	0.0435001	0.0668985	0.0575835	0.0483953	0.100447	0.060617	0.0416103	0.0957242	0.0955681	0.0880283	0.0544979	0.0311784
114	GM1(d18:1/16:0)	0.0410004	0.0304828	-0.0151372	0.055219	-0.0334785	0.0126887	0.057198	0.0490489	0.0122002	0.0198655	0.0381112	-0.0339439	-0.0372389	-0.0193041	0.0323587	-0.0461354	-0.0721828	-0.120857	-0.0907306	-0.106269	-0.077534	0.107531	0.0258039	0.0161817	-0.0197304	-0.0325139	-0.0254469	0.0205447	0.117692	0.150244	0.103529	0.0231871	0.10587	0.0235226	0.0405729	-0.00800589	0.00466137	0.00198756	0.0481076	0.0902542	0.0938147	0.125151	0.0551049	0.0180003	-0.0058682	0.0459549	-0.0331929	-0.0150449
115	Sulfatide (d18:1:/16:0(OH))	0.00922078	-0.0496852	-0.0367984	-0.00662883	0.0446844	0.0365738	0.0826162	0.100528	0.0860985	0.0327824	0.119382	0.17992	0.214334	0.0891116	0.163202	0.0478629	0.0754082	0.102907	0.159701	0.184493	0.0695232	0.223538	0.0881865	0.134067	0.219223	0.223209	0.274468	0.173299	0.147699	0.300756	0.0741472	0.0748324	0.122484	0.128654	0.181928	0.246693	0.289825	0.305982	0.168132	0.312	0.0811857	0.220162	0.00582466	0.0825216	0.130278	0.085663	0.185891	0.221987
116	Sulfatide (d18:1:/16:0)	0.0129487	-0.0333953	0.00729116	0.0150406	0.0632411	0.0412197	0.0701889	0.0841613	0.0665971	0.0353352	0.113663	0.164865	0.199593	0.112299	0.193186	0.0807673	0.125478	0.153632	0.194058	0.218807	0.11575	0.214497	0.0850409	0.142367	0.218762	0.216468	0.253678	0.184377	0.122482	0.270641	0.0463008	0.0759245	0.0964096	0.142549	0.175477	0.231296	0.264965	0.279433	0.170305	0.27774	0.0888439	0.205497	0.00586471	0.0868282	0.131149	0.0597685	0.17474	0.20634
117	Sulfatide (d18:1:/18:0(OH))	0.120425	-0.108321	0.0515152	0.117737	0.00789878	0.017933	0.0494048	0.0358284	0.0901058	0.105977	0.0564935	0.0349247	0.0503873	0.0471678	0.0677004	0.0378009	0.00735362	-0.00147667	0.0125271	0.0127674	0.00590647	0.0915737	0.0894194	0.0245999	0.0191342	0.0291842	0.0261116	0.0260869	0.091349	0.0464373	0.0974861	0.0139542	0.142421	0.00934429	0.0276588	0.00924539	0.0300832	0.024106	0.0265831	0.0586578	0.181256	0.0467406	0.0901546	0.0411794	0.0303406	0.10398	-0.000511374	0.0177086
118	Sulfatide (d18:1:/18:0)	0.00919812	-0.151772	0.00426242	0.020759	-0.00295978	0.0447941	0.0590433	0.0382851	-0.00296828	-0.0132182	0.00120662	-0.0466391	-0.0480982	-0.0606924	-0.0189885	-0.0459067	-0.0426213	-0.0634088	-0.0487311	-0.0428733	-0.0845849	0.0171101	-0.00700264	0.0103355	-0.0321451	-0.0391426	-0.0354322	-0.0537377	-0.02959	-0.0715715	0.0619231	-0.0588167	0.0103614	-0.0861138	-0.0681455	-0.0766663	-0.0776007	-0.0609752	-0.0872694	-0.0533769	0.00710477	-0.0393198	0.0089186	-0.0464824	-0.0408779	-0.0223636	-0.0620993	-0.0603697
119	Sulfatide (d18:1:/24:0(OH))	-0.00784143	-0.0624445	-0.0261865	0.00884415	0.0256859	0.0468275	0.068534	0.09327	0.0496414	0.036434	0.0949737	0.188224	0.218825	0.0832382	0.0915925	0.0273938	0.0866595	0.147431	0.126997	0.18993	0.0595221	0.10166	0.0499112	0.0773089	0.187049	0.135465	0.216286	0.0918619	0.0850349	0.216744	-0.00141052	0.0498312	0.0384211	0.134986	0.123392	0.251329	0.223301	0.301771	0.101816	0.211674	0.0595582	0.152453	0.0295795	0.080637	0.126343	0.0727089	0.213976	0.192962
120	Sulfatide (d18:1:/24:0)	0.0142445	-0.0720073	-0.0603442	0.0321306	0.0479641	0.0362449	0.0521785	0.0709334	0.0613973	0.00951604	0.0674762	0.155282	0.203141	0.0648617	0.11899	0.0396298	0.0761699	0.139101	0.157234	0.217264	0.0685197	0.148161	0.0277628	0.0642211	0.167517	0.151995	0.23944	0.105887	0.145977	0.174332	0.0497988	-0.00584405	0.0557677	0.0735501	0.0885159	0.182832	0.20476	0.268234	0.0876266	0.230325	0.108679	0.141459	0.030136	0.0459611	0.105446	0.0890018	0.164191	0.171781
121	Sulfatide (d18:1:/24:1(OH))	-0.00628241	-0.0567328	-0.0361945	0.00541377	-0.00335485	0.0659843	0.0806389	0.0843949	0.0812071	0.0453179	0.124921	0.158636	0.179163	0.186351	0.0735827	0.0345033	0.0671968	0.0826582	0.0864323	0.117754	0.111021	0.105125	0.0332485	0.0988106	0.104043	0.0951018	0.141172	0.148291	0.0978591	0.216423	0.0396355	0.0534424	0.0799262	0.145417	0.137181	0.17307	0.192217	0.212489	0.230855	0.183519	0.0641231	0.167523	0.000565771	0.0748767	0.133764	0.0736581	0.138619	0.142109
122	Sulfatide (d18:1:/24:1)	0.0225551	-0.0915373	-0.0355999	-0.00901752	-0.0172003	0.0201349	0.0441235	0.0276538	0.0542719	-0.00333392	0.0753447	0.034	0.0811026	0.0797571	0.0618537	-0.0433662	-0.0146165	-0.0263341	0.0128309	0.0389078	0.0238706	0.0928644	0.0111349	0.036284	0.011009	0.0255347	0.0702682	0.0755148	0.0852974	0.16024	0.0646373	-0.0152952	0.064338	0.0221804	0.0206315	0.0393547	0.0775032	0.113936	0.12923	0.170412	0.0629732	0.121374	0.0259032	0.0260186	0.0547782	0.0240277	0.0306334	0.0540215
123	Sulfatide (d18:2:/18:0(OH))	0.0602997	-0.0228672	0.0586564	0.0964786	0.0269566	0.0424419	0.064319	0.0334117	0.0603675	0.0922994	0.0594988	0.0155823	0.03419	0.0283668	0.0664557	0.0498934	0.0268075	0.0133548	0.0164246	0.02682	0.02234	0.0825942	0.0741339	0.0169962	0.0258457	0.0208369	0.0343254	0.0245178	0.0733323	0.0549469	0.0539485	0.0369735	0.130265	0.0119869	0.0235367	0.0196574	0.023983	0.039679	0.0251915	0.0422845	0.189115	0.0847417	0.123087	0.0487781	0.0397269	0.121361	0.0153224	0.0269675
124	Sulfatide (d18:2:/18:0)	0.0602	-0.0400124	0.0700221	0.118725	-0.00221731	0.0590655	0.0837504	0.0521137	0.0744434	0.0708863	0.0713393	0.0228189	0.0268675	0.0382334	0.0414151	0.0273422	-0.00284582	-0.0114387	-0.000740123	0.00104377	-0.000367759	0.096523	0.0575734	-0.00463618	-0.0045274	0.00146658	0.00905463	0.0088832	0.10124	0.0302277	0.104371	0.00232913	0.135291	-0.0135895	0.00565017	-0.0197974	0.000488938	0.0067447	0.0108047	0.023767	0.206341	0.0533493	0.0699018	0.0335601	0.022998	0.105403	-0.0138864	0.0102508
125	Cer1P(d18:1/16:0)	-0.0176429	-0.0729384	-0.113358	-0.0010879	-0.0769667	0.006742	0.0134413	-0.00152613	0.0167052	-0.0182348	-0.0315258	-0.0414763	-0.0076201	-0.0329402	0.0506662	-0.0393357	-0.0280562	-0.0466356	0.0149209	0.0396186	-0.0249078	0.116406	0.00585195	-0.00973374	0.0204693	0.0505787	0.101398	0.06468	0.0982961	0.147482	0.0776381	-0.0273141	0.0353014	-0.0202584	0.0232285	0.0214926	0.0748783	0.10804	0.0618643	0.131542	0.0659675	0.15742	0.0835635	0.0218867	0.0625252	0.0673012	0.0391205	0.0900963
126	SM(34:3)	0.0290635	-0.0366276	-0.0379472	0.068504	0.227964	0.0234723	0.025166	0.185671	0.141492	0.0903817	0.151719	0.211048	0.18744	0.146368	0.395161	0.357046	0.360013	0.327406	0.393763	0.316172	0.343799	0.431929	0.301837	0.387329	0.445735	0.466621	0.442109	0.453343	0.246893	0.401553	0.146432	0.31327	0.327194	0.311289	0.4198	0.361433	0.465999	0.344949	0.299415	0.396801	0.218903	0.445612	0.0775203	0.375808	0.384871	0.332424	0.405245	0.472747
127	SM(35:2) (b)	0.0304191	-0.000939222	0.00217811	0.0207625	0.172449	0.068945	0.0968451	0.146144	0.171032	0.16346	0.249728	0.2708	0.285858	0.261793	0.369434	0.300853	0.268262	0.194023	0.257181	0.21342	0.259606	0.408813	0.306906	0.327333	0.341714	0.347577	0.34169	0.377539	0.264422	0.546289	0.147832	0.387747	0.322725	0.370219	0.416309	0.369682	0.452568	0.378186	0.384494	0.480659	0.17385	0.421633	0.0478781	0.342574	0.293019	0.216418	0.265066	0.333551
128	SM(37:1)	0.0417358	-0.0547479	-0.00802829	0.0338869	0.294939	-0.00385614	0.0258345	0.125905	0.0990495	0.17346	0.239752	0.213702	0.159803	0.156528	0.436778	0.533709	0.516868	0.358893	0.456044	0.286416	0.361764	0.501527	0.451362	0.545367	0.516979	0.579689	0.462783	0.524337	0.23793	0.29948	0.142571	0.442333	0.438732	0.39331	0.516082	0.30755	0.47555	0.214725	0.269687	0.347109	0.158093	0.283779	0.0670509	0.435233	0.384859	0.337198	0.270356	0.403138
129	SM(37:2)	0.0154855	-0.0269693	-0.0468632	0.0312958	0.122593	-0.0336403	0.00624567	0.120801	0.0685331	0.116626	0.151101	0.0822842	0.030694	0.0627781	0.258911	0.308778	0.264174	0.129928	0.241457	0.0879458	0.184817	0.389605	0.342064	0.39427	0.332023	0.401067	0.295812	0.399965	0.171289	0.264956	0.168396	0.336826	0.417235	0.278594	0.411352	0.192517	0.343072	0.119554	0.229585	0.275537	0.121058	0.288851	0.0975908	0.37807	0.330721	0.295266	0.210881	0.331274
130	SM(38:3) (a)	0.0282358	-0.115771	-0.0351865	0.0318395	0.0551272	0.0307771	0.0350148	0.0810598	0.0586819	0.163884	0.175339	0.0827402	0.0736767	0.188746	0.1742	0.188469	0.13739	0.0148972	0.0300322	-0.0151175	0.132718	0.207578	0.151141	0.155009	0.051353	0.0464411	0.0360323	0.188956	0.0808053	0.223716	0.112075	0.213208	0.231814	0.190989	0.210641	0.0540773	0.0958979	0.0561908	0.236302	0.185261	0.0740193	0.240475	0.0552468	0.229535	0.188372	0.163913	0.0604312	0.071848
131	SM(38:3) (b)	0.0423719	-0.136361	-0.0195326	0.0642637	0.0913375	0.077466	0.107136	0.141625	0.115866	0.170426	0.190076	0.192319	0.181044	0.180044	0.170334	0.21855	0.183142	0.128059	0.160793	0.112053	0.165241	0.266995	0.248322	0.280183	0.24955	0.262153	0.238171	0.275911	0.132478	0.29111	0.119023	0.285829	0.295984	0.273723	0.310528	0.246489	0.307355	0.21535	0.244358	0.251106	0.083446	0.243888	0.0481594	0.278896	0.253795	0.192854	0.209409	0.243439
132	SM(40:3) (a)	0.0305447	-0.109927	-0.0364075	0.0417181	0.13472	0.0533701	0.0508516	0.108509	0.140444	0.157441	0.207529	0.184123	0.212058	0.350745	0.308909	0.265891	0.242616	0.153598	0.188608	0.192849	0.325404	0.248023	0.192263	0.178512	0.137711	0.156198	0.167893	0.315092	0.188039	0.387653	0.126289	0.270726	0.180058	0.263544	0.254558	0.196463	0.246085	0.250007	0.420461	0.366909	0.145122	0.372466	0.0363878	0.280274	0.256089	0.19177	0.169066	0.215911
133	SM(40:3) (b)	0.02936	-0.0682383	0.000127885	0.0549237	0.28855	0.0553711	0.0892536	0.159149	0.126259	0.128149	0.170362	0.177685	0.158712	0.183139	0.390109	0.401974	0.349077	0.256696	0.402264	0.272402	0.37315	0.444414	0.357358	0.391485	0.404484	0.506406	0.412023	0.467277	0.269095	0.340749	0.156313	0.345842	0.329666	0.248512	0.372353	0.256706	0.44406	0.227291	0.289701	0.375679	0.175187	0.299557	0.0477346	0.323538	0.238227	0.234091	0.195558	0.360259
134	SM(41:0)	0.0347897	-0.0385054	0.0437724	0.0359376	0.24863	0.065139	0.0832273	0.118315	0.234885	0.325588	0.436369	0.645463	0.635361	0.549071	0.361538	0.397949	0.326814	0.28811	0.274247	0.252739	0.252555	0.279786	0.296144	0.260523	0.307362	0.282749	0.261096	0.179955	0.162546	0.321246	0.0959997	0.349555	0.211289	0.314559	0.287381	0.362077	0.387495	0.339628	0.205321	0.394145	0.102806	0.200939	0.011777	0.242383	0.13201	0.0945743	0.146031	0.161278
135	SM(41:1) (a)	0.0447537	-0.0396972	0.0124864	0.0268158	0.31386	0.0180205	0.0334761	0.118765	0.121301	0.200693	0.266509	0.3985	0.372773	0.253209	0.397667	0.461729	0.42276	0.387095	0.410856	0.344806	0.338151	0.42484	0.375771	0.434584	0.522285	0.503355	0.483748	0.392667	0.196276	0.262102	0.0945527	0.36268	0.323828	0.307286	0.388738	0.383778	0.448924	0.333719	0.192772	0.388446	0.11205	0.191148	0.0336736	0.305618	0.210698	0.190319	0.257368	0.295827
136	SM(43:1)	0.0230572	-0.0542844	-0.0681515	0.00461427	0.24097	0.0194936	0.0440432	0.128566	0.149506	0.165611	0.250538	0.392805	0.410839	0.255254	0.370165	0.346193	0.310922	0.285899	0.334709	0.338356	0.233529	0.394991	0.307917	0.331457	0.437215	0.415748	0.463324	0.321306	0.214522	0.291587	0.114795	0.262956	0.258192	0.23296	0.323366	0.367354	0.414184	0.398044	0.186688	0.491088	0.132954	0.247861	0.0533633	0.242392	0.172944	0.142611	0.224311	0.268673
137	SM(43:2) (b)	0.0209538	-0.0830068	-0.0108036	0.0324205	0.157713	0.0357477	0.0668757	0.0865137	0.0855995	0.215106	0.243871	0.215396	0.210942	0.318349	0.322596	0.346822	0.265214	0.126376	0.249366	0.112858	0.292553	0.379053	0.316688	0.316763	0.245022	0.340465	0.236287	0.373547	0.255344	0.358606	0.155245	0.345682	0.318418	0.290915	0.345867	0.169287	0.360491	0.162886	0.331126	0.43954	0.136544	0.241123	0.0352799	0.256836	0.165428	0.159992	0.0425974	0.192038
138	SM(43:2) (c)	0.0119717	-0.128247	-0.135711	0.0295611	0.0753699	0.00946216	0.0413788	0.11478	0.0131125	0.10885	0.137582	0.118606	0.164961	0.126835	0.248779	0.200672	0.140351	0.0797127	0.203207	0.149608	0.147392	0.328167	0.216569	0.205813	0.199006	0.27817	0.271429	0.265397	0.212724	0.291776	0.145657	0.171503	0.221012	0.173716	0.214169	0.136333	0.307018	0.219511	0.176098	0.437298	0.145206	0.272764	0.0566666	0.205618	0.156998	0.161758	0.124788	0.263426
139	SM(44:1)	0.00727449	-0.0154931	-0.0591426	-0.000561195	0.165556	0.0489297	0.0772639	0.129826	0.165376	0.175793	0.268337	0.379863	0.41514	0.286943	0.309842	0.261171	0.228101	0.19433	0.230568	0.257203	0.176718	0.317851	0.249812	0.247806	0.321476	0.294423	0.350167	0.248705	0.202904	0.337549	0.0978717	0.251552	0.21231	0.233459	0.285583	0.342133	0.358697	0.3847	0.223728	0.538596	0.120147	0.270591	0.0422462	0.220775	0.167211	0.100719	0.195554	0.224794
140	SM(44:2)	0.00715622	-0.100254	-0.0771407	-0.0030304	0.0295947	0.0484139	0.06516	0.0687034	0.15662	0.200969	0.276893	0.257152	0.27999	0.412696	0.18019	0.168177	0.102382	-0.0186318	0.00510255	0.0307302	0.133877	0.189807	0.157094	0.131373	0.0365243	0.0267959	0.0606494	0.180431	0.130009	0.330116	0.114386	0.239215	0.16671	0.216961	0.189266	0.140575	0.150362	0.191304	0.352774	0.385361	0.0730793	0.249654	0.0268105	0.181057	0.121119	0.0408716	0.00252236	0.0202072
141	SM(44:3)	-0.00794881	-0.0657161	-0.0544706	-0.0167347	-0.0905503	0.0370548	0.0452731	0.0517108	0.0724141	0.0524055	0.0978025	-0.0196062	0.0264778	0.180361	0.0100508	-0.0858753	-0.103021	-0.20193	-0.178802	-0.136711	-0.0291251	0.0420082	-0.0234895	-0.044685	-0.174293	-0.175319	-0.126103	0.0369436	0.0761877	0.238088	0.0844846	0.0321433	0.0524455	0.042625	0.0442348	-0.0569378	-0.0543853	0.0377774	0.239531	0.232669	0.0543696	0.225946	0.0409368	0.0520789	0.063321	0.0245288	-0.0651522	-0.0574913
142	SM(d16:1/19:0)	0.0133048	-0.0345024	-0.0304508	0.0120928	0.196162	0.00413125	0.0244309	0.0786846	0.0859144	0.0993724	0.146326	0.130449	0.100116	0.0875349	0.321119	0.305558	0.252208	0.151885	0.285486	0.150832	0.21728	0.457438	0.331367	0.384628	0.38911	0.451446	0.377023	0.404016	0.220775	0.308095	0.158943	0.294806	0.348313	0.198853	0.359648	0.205604	0.364536	0.160972	0.196916	0.317556	0.108384	0.22803	0.0705838	0.251057	0.172227	0.178652	0.118165	0.241181
143	SM(d16:1/23:0)/SM(d17:1/22:0)	0.0530666	-0.0215134	-0.0264268	0.0353886	0.419654	0.00223571	0.0154298	0.137416	0.123229	0.107327	0.189557	0.330662	0.345215	0.146306	0.586892	0.535609	0.582271	0.573242	0.663761	0.598687	0.482429	0.536644	0.389447	0.490432	0.663065	0.701323	0.688876	0.534481	0.289537	0.31759	0.0946413	0.286699	0.283661	0.298267	0.433886	0.444798	0.600788	0.458055	0.205901	0.466093	0.215527	0.319288	0.0557207	0.326427	0.322232	0.290055	0.407062	0.535558
144	SM(d16:1/24:1)	0.0541626	-0.0436533	0.0195523	0.0323089	0.391926	0.0443866	0.0391422	0.0807605	0.160389	0.179471	0.246978	0.249572	0.281604	0.420992	0.546707	0.499663	0.516957	0.414925	0.487263	0.450754	0.619223	0.388424	0.294522	0.323897	0.332725	0.393318	0.365701	0.499523	0.264536	0.359833	0.101273	0.297388	0.175442	0.281707	0.281858	0.235065	0.375501	0.281381	0.45492	0.40206	0.200862	0.315073	0.0110662	0.26922	0.234817	0.170451	0.160872	0.279884
145	SM(d17:1/14:0)	0.0354722	-0.0167387	-0.0278481	0.0368211	0.398557	0.00821194	0.0100721	0.105908	0.0853505	0.0385101	0.0966938	0.167859	0.183382	0.0861822	0.539047	0.463938	0.519997	0.500231	0.654293	0.541094	0.519958	0.549337	0.359345	0.459901	0.587731	0.696868	0.629995	0.582245	0.385965	0.311886	0.143915	0.21856	0.281664	0.233775	0.396654	0.310819	0.541788	0.319725	0.23192	0.44515	0.282148	0.305686	0.0349551	0.267956	0.279297	0.273472	0.313235	0.498058
146	SM(d17:1/16:0)	0.0370464	-0.00912708	-0.0382144	0.0291288	0.335832	0.0144067	0.0176819	0.117859	0.130857	0.10173	0.168426	0.231782	0.235513	0.151935	0.560664	0.457958	0.473859	0.430518	0.557834	0.453628	0.451218	0.620376	0.406055	0.4902	0.608256	0.671288	0.621332	0.594723	0.312488	0.456966	0.159151	0.325877	0.341551	0.310742	0.449722	0.386183	0.562572	0.369568	0.308692	0.470843	0.211245	0.388132	0.05877	0.331115	0.307119	0.2741	0.335451	0.478949
147	SM(d17:1/24:1)	0.0310563	-0.0369357	-0.0143791	0.0253699	0.255079	0.0239145	0.0517109	0.105868	0.0830691	0.142412	0.180783	0.130125	0.1169	0.255545	0.416741	0.41561	0.391218	0.250936	0.386172	0.23551	0.439102	0.482148	0.376227	0.42765	0.397627	0.497976	0.389836	0.573629	0.272012	0.372612	0.155379	0.354778	0.345155	0.311934	0.413349	0.216812	0.419033	0.185937	0.421476	0.397724	0.168684	0.300146	0.0397315	0.312709	0.263554	0.244943	0.157806	0.326451
148	SM(d18:0/14:0)	0.035841	-0.0314662	0.0270314	0.0342783	0.343981	0.0583995	0.0370009	0.0595058	0.256489	0.247994	0.370807	0.540599	0.564297	0.51864	0.481118	0.438913	0.444124	0.391545	0.461287	0.433006	0.452559	0.348946	0.27549	0.291314	0.342457	0.386879	0.364876	0.324936	0.326703	0.379785	0.105959	0.295072	0.2023	0.281743	0.314534	0.326928	0.447649	0.363016	0.300938	0.508083	0.22307	0.269845	0.000642712	0.231118	0.168649	0.128101	0.146123	0.235174
149	SM(d18:0/16:0)	0.0173641	-0.0798166	-0.035753	0.012849	0.00579691	0.0402522	0.0326304	0.0274811	0.217821	0.187733	0.285832	0.396363	0.414825	0.359917	0.14303	0.0404885	0.00224469	-0.0743094	-0.0548289	-0.0307111	-0.0594317	0.15091	0.0469252	0.031243	-0.00896858	-0.0365354	0.00965854	-0.0309413	0.108208	0.293537	0.0892747	0.112588	0.115527	0.0861833	0.099492	0.112933	0.123603	0.171346	0.114507	0.300702	0.0406848	0.177332	0.0252558	0.0360656	-0.0116504	-0.0188014	-0.068411	-0.0745236
150	SM(d18:0/22:0)	0.0310628	-0.0276771	0.0817525	0.0413618	0.201	0.0744996	0.0813819	0.0991245	0.272303	0.342919	0.450758	0.734666	0.72479	0.60422	0.275043	0.337982	0.276861	0.268989	0.131249	0.217127	0.172085	0.111503	0.188368	0.141393	0.195201	0.0624471	0.134073	-0.010229	0.0823311	0.244873	0.0150515	0.317075	0.086881	0.278052	0.160023	0.363416	0.231383	0.349444	0.139461	0.299444	0.056358	0.14118	-0.00762232	0.194421	0.0834064	0.00893008	0.120277	0.000117409
151	SM(d18:1/14:0)/SM(d16:1/16:0)	0.0539575	-0.0253806	0.012519	0.051926	0.460769	0.0459647	0.0394395	0.107311	0.192354	0.154357	0.244832	0.367784	0.402214	0.319499	0.665228	0.55733	0.609085	0.597677	0.680588	0.653908	0.632451	0.529865	0.357544	0.424266	0.564036	0.614731	0.609868	0.54055	0.350089	0.468178	0.131112	0.325164	0.231486	0.336455	0.393652	0.436904	0.585233	0.477781	0.364521	0.521577	0.267229	0.40382	0.0201845	0.317174	0.302403	0.240963	0.354265	0.473759
152	SM(d18:1/16:0)	0.0334085	-0.0311073	-0.0338505	0.0182113	0.0770707	0.0665251	0.0874952	0.109902	0.175401	0.154422	0.246271	0.289037	0.328452	0.289052	0.314285	0.201568	0.187075	0.14199	0.167878	0.189436	0.19644	0.344154	0.217968	0.233021	0.253033	0.230304	0.286563	0.289073	0.226105	0.585688	0.146743	0.335314	0.247761	0.35148	0.342808	0.382444	0.408249	0.435676	0.403743	0.492828	0.15652	0.445943	0.053607	0.286641	0.267325	0.169993	0.261969	0.28278
153	SM(d18:1/17:0)/SM(d17:1/18:0)	0.024174	-0.0534117	-0.0152566	0.0104915	0.155503	-0.0163261	0.0369556	0.100859	0.026287	0.113411	0.121909	0.034709	-0.0272736	0.00530986	0.256463	0.347743	0.23883	0.0692165	0.203285	0.0171423	0.120419	0.435118	0.380885	0.393892	0.324488	0.398925	0.269073	0.359966	0.167902	0.194503	0.156679	0.34549	0.387489	0.198799	0.342397	0.10051	0.275557	0.00553101	0.115862	0.187077	0.0768432	0.172947	0.0797729	0.326213	0.182864	0.190279	0.06981	0.210498
154	SM(d18:1/18:0)/SM(d16:1/20:0)	0.0371626	-0.00946486	0.0664732	0.0292827	0.235507	0.0608408	0.098865	0.158011	0.210802	0.320121	0.405374	0.404784	0.358498	0.409294	0.400053	0.572068	0.47308	0.294497	0.284042	0.215742	0.340314	0.366655	0.465209	0.456332	0.381748	0.35781	0.303714	0.38493	0.210174	0.490035	0.14642	0.686794	0.39441	0.57745	0.496766	0.453029	0.479148	0.370713	0.450839	0.406023	0.156851	0.384257	0.0499488	0.578406	0.447882	0.258317	0.298503	0.316656
155	SM(d18:1/20:0)/SM(d16:1/22:0)	0.0650285	-0.0409624	-0.0106801	0.0491518	0.348656	0.0331415	0.0559671	0.16064	0.179568	0.191417	0.323529	0.459895	0.474931	0.303077	0.539849	0.54656	0.61075	0.575973	0.515126	0.566493	0.445429	0.434675	0.360552	0.470143	0.575947	0.489615	0.579426	0.436181	0.259348	0.433456	0.09522	0.416402	0.27294	0.488131	0.436974	0.562099	0.539739	0.582053	0.342648	0.478288	0.206922	0.394581	0.0422746	0.421211	0.454653	0.274751	0.477401	0.446363
156	SM(d18:1/22:0)/SM(d16:1/24:0)	0.0423068	-0.0362026	-0.0165818	0.0397637	0.207622	0.0517039	0.0899716	0.183575	0.198195	0.175138	0.287461	0.525577	0.552378	0.297366	0.386819	0.322222	0.341111	0.388857	0.292997	0.419695	0.220501	0.309208	0.249137	0.28278	0.460075	0.312001	0.472861	0.236913	0.204399	0.442854	0.082986	0.330715	0.190663	0.389517	0.339537	0.591781	0.472653	0.640885	0.271014	0.500531	0.163397	0.370166	0.0425112	0.304046	0.302727	0.176421	0.438986	0.343575
157	SM(d18:1/23:0)/SM(d17:1/24:0)	0.0355352	-0.0479506	-0.0135756	0.0404586	0.242366	0.043842	0.0751645	0.166013	0.155901	0.1808	0.252509	0.404142	0.423261	0.240358	0.430723	0.399198	0.366885	0.351247	0.412787	0.373656	0.281746	0.410822	0.329817	0.360953	0.474612	0.487082	0.491859	0.351721	0.254592	0.402196	0.113984	0.34219	0.281972	0.341558	0.401461	0.44683	0.564372	0.481408	0.231404	0.514196	0.18001	0.338313	0.0541618	0.321219	0.263582	0.226941	0.335156	0.426495
158	SM(d18:1/24:0)	0.0249986	-0.0558761	-0.0520369	0.0301063	0.109407	0.0627617	0.0928976	0.145538	0.183816	0.13936	0.250767	0.480762	0.551996	0.285587	0.282736	0.191696	0.185864	0.254751	0.16954	0.350421	0.104206	0.204653	0.140709	0.135244	0.303963	0.166306	0.374528	0.0999358	0.164993	0.382648	0.0681888	0.211536	0.0930285	0.261409	0.191624	0.478714	0.356067	0.604539	0.194058	0.484558	0.128989	0.314349	0.0297843	0.1915	0.183263	0.0702929	0.322856	0.226871
159	SM(d18:1/24:1)	0.00617228	-0.0489874	-0.0101241	0.00284599	-0.0254035	0.0667936	0.0958123	0.0815671	0.148916	0.19481	0.259912	0.212075	0.21776	0.437072	0.122646	0.110326	0.0596135	-0.0620429	-0.0885042	-0.0657611	0.140339	0.107877	0.123707	0.0916821	-0.0325184	-0.0685383	-0.0456585	0.171074	0.1242	0.418528	0.112017	0.312014	0.170672	0.317996	0.221771	0.181214	0.149325	0.206793	0.487803	0.330938	0.0735409	0.290416	0.0223206	0.209189	0.176446	0.0734312	0.0375573	0.0157271
160	SM(d18:2/14:0)	0.0180619	-0.0220629	0.00519873	0.0686568	0.322502	0.0530988	0.0436058	0.206279	0.128626	0.0806988	0.153413	0.251639	0.276433	0.214352	0.447224	0.428309	0.473316	0.461818	0.537952	0.491807	0.482736	0.392225	0.292338	0.36048	0.458744	0.514367	0.493124	0.479863	0.371283	0.388141	0.136129	0.300688	0.222878	0.341439	0.404749	0.386142	0.524788	0.413101	0.338535	0.471258	0.328738	0.443673	0.0289108	0.382911	0.410925	0.331543	0.43508	0.536619
161	SM(d18:2/16:0)	0.0222944	-0.0226847	-0.0342759	0.0658972	0.137852	0.0582673	0.0520325	0.211861	0.190168	0.140577	0.226652	0.312826	0.335474	0.294609	0.380808	0.319086	0.321794	0.312086	0.307263	0.337291	0.335601	0.377283	0.261927	0.309644	0.375246	0.339377	0.398567	0.401701	0.235731	0.591735	0.166789	0.398013	0.262881	0.435443	0.413638	0.485733	0.491834	0.520688	0.457188	0.504274	0.232539	0.599002	0.0720024	0.452109	0.474442	0.325208	0.50789	0.499734
162	SM(d18:2/17:0)	0.0278488	-0.00945183	-0.0551832	0.0384227	0.201216	-0.00952234	0.0150461	0.170645	0.0987273	0.120102	0.162261	0.150972	0.0961163	0.0949365	0.393301	0.426146	0.370083	0.26434	0.377512	0.215813	0.298802	0.528612	0.422817	0.494907	0.502756	0.556615	0.458439	0.534143	0.24447	0.384647	0.18501	0.412572	0.455283	0.357987	0.503044	0.322393	0.482977	0.239228	0.290692	0.367114	0.186022	0.406411	0.109773	0.462519	0.407285	0.362056	0.353694	0.471678
163	SM(d18:2/18:0)	0.0239653	-0.0300556	0.0037148	0.0696521	0.147354	0.0411957	0.070607	0.216977	0.172308	0.264436	0.307007	0.291488	0.232669	0.282148	0.3284	0.514991	0.404477	0.236922	0.242908	0.154383	0.275991	0.370255	0.447148	0.455557	0.366831	0.357773	0.301022	0.406193	0.195617	0.471946	0.184744	0.653246	0.426778	0.551741	0.49197	0.422243	0.459823	0.337302	0.421195	0.363745	0.182785	0.473494	0.0885073	0.657435	0.547608	0.358377	0.402555	0.428136
164	SM(d18:2/18:1)	0.0173632	-0.0238141	-0.0641502	0.049076	0.103839	0.00162614	0.0198175	0.172481	0.120888	0.119387	0.179505	0.184656	0.120983	0.121768	0.253983	0.283837	0.234194	0.147769	0.201487	0.0959437	0.17138	0.362162	0.292972	0.358136	0.336994	0.33884	0.290937	0.358194	0.168639	0.361008	0.150129	0.357003	0.382316	0.331424	0.430478	0.311984	0.382628	0.247139	0.27689	0.330671	0.148368	0.387527	0.0849279	0.400328	0.37892	0.320274	0.332493	0.37195
165	SM(d18:2/20:0)	0.0438891	-0.0688509	-0.0447551	0.0505703	0.117343	0.0222848	0.0539568	0.222482	0.100791	0.137922	0.223464	0.195138	0.171117	0.139775	0.266312	0.352389	0.365915	0.242159	0.231872	0.195976	0.19919	0.334845	0.317952	0.420629	0.360102	0.322523	0.336091	0.378842	0.198531	0.385804	0.161431	0.425401	0.354228	0.468913	0.438571	0.376265	0.39071	0.342292	0.340661	0.344608	0.183338	0.441169	0.07562	0.508194	0.551664	0.359678	0.436961	0.429376
166	SM(d18:2/22:0)	0.0290934	-0.0484675	-0.0853442	0.0445183	0.133264	0.0239353	0.0608991	0.241836	0.0979873	0.0431313	0.125528	0.282128	0.312169	0.0610446	0.29828	0.218096	0.264189	0.314289	0.267813	0.363699	0.147969	0.324101	0.209284	0.280231	0.447075	0.338933	0.489423	0.296576	0.197929	0.383342	0.1084	0.232406	0.203733	0.314742	0.32733	0.497012	0.425466	0.555376	0.221078	0.415376	0.195236	0.450276	0.0770545	0.352001	0.419752	0.284283	0.542623	0.486574
167	SM(d18:2/23:0)	0.0310163	-0.0377846	-0.077402	0.040043	0.205429	0.0139214	0.0269556	0.199554	0.0669595	0.0162448	0.0713478	0.130095	0.154919	-0.00535629	0.366525	0.310461	0.30683	0.282714	0.442494	0.344356	0.247972	0.43153	0.293742	0.35251	0.46618	0.560862	0.520947	0.437568	0.259912	0.317602	0.133884	0.226193	0.282489	0.231505	0.390136	0.327144	0.540874	0.371207	0.181027	0.455473	0.214495	0.398082	0.0832137	0.338065	0.336806	0.317252	0.398621	0.574741
168	SM(d18:2/24:0)	0.0201656	-0.0627116	-0.098309	0.0213943	0.0745401	0.0379379	0.0679983	0.195026	0.0823211	0.0237881	0.0769024	0.217493	0.316211	0.0479509	0.238968	0.0933298	0.114013	0.177064	0.15712	0.30801	0.0587	0.240915	0.0985308	0.127236	0.27415	0.19784	0.396305	0.159144	0.185901	0.336775	0.0880176	0.0883978	0.0965602	0.160729	0.154666	0.349222	0.307386	0.512008	0.132288	0.44313	0.170719	0.396998	0.0553328	0.207058	0.25029	0.158004	0.379418	0.352957
169	SM(d19:1/24:1)	0.0203585	-0.0453065	-0.00451275	0.00705183	0.185865	0.0186055	0.029588	0.0617848	0.0989012	0.194368	0.234905	0.196975	0.161658	0.326291	0.259164	0.346844	0.287866	0.136489	0.192124	0.0794967	0.306764	0.324855	0.29708	0.343464	0.246018	0.27906	0.199799	0.383323	0.166985	0.244165	0.123414	0.339989	0.313385	0.26544	0.32181	0.142547	0.239397	0.0843184	0.337676	0.290728	0.0768435	0.16859	0.0363516	0.261669	0.163626	0.144208	0.0285991	0.0931572
170	PC (39:5) (a)	0.0179623	-0.0260148	-0.040517	0.0046005	0.146718	0.0292462	0.029871	0.0440174	0.0276879	0.00132057	0.0333424	0.0236396	0.0430926	0.0520747	0.257074	0.307105	0.303823	0.281021	0.417562	0.295196	0.37026	0.367566	0.28755	0.363587	0.393653	0.522137	0.444021	0.495716	0.246524	0.24518	0.164418	0.225661	0.324203	0.224363	0.330914	0.204933	0.425625	0.207956	0.257547	0.28055	0.17435	0.251471	0.057771	0.280727	0.280132	0.25557	0.271808	0.44052
171	PC (39:5) (b)	0.0100342	-0.0414523	-0.0364363	0.00663803	0.0970655	0.0107582	0.0195821	0.0502042	0.0523689	0.0526503	0.0896067	0.0702509	0.073012	0.135336	0.256187	0.323948	0.319501	0.278495	0.360694	0.250454	0.360036	0.351662	0.309244	0.36889	0.361207	0.454485	0.379195	0.47972	0.214607	0.286463	0.172459	0.28038	0.333335	0.290565	0.356813	0.218246	0.391846	0.205466	0.309246	0.252046	0.173504	0.293432	0.0769967	0.33965	0.339465	0.286	0.298204	0.426309
172	PC(14:0_16:0)	0.0174778	-0.0282962	0.0367727	0.0412566	0.232278	0.0775411	0.0522725	0.058958	0.177709	0.108149	0.181899	0.317336	0.362544	0.328739	0.347161	0.31483	0.352804	0.380558	0.442222	0.45584	0.428995	0.221601	0.181532	0.192306	0.286345	0.352495	0.346143	0.291501	0.311664	0.367345	0.0711341	0.241293	0.0802121	0.283144	0.255962	0.346412	0.447688	0.402473	0.327664	0.427532	0.237174	0.26485	-0.0243457	0.20098	0.199031	0.118719	0.224134	0.31686
173	PC(14:0_20:4)	0.00670964	-0.0267888	0.012323	0.0475134	0.231317	0.0799574	0.0648436	0.0981862	0.125295	0.0738946	0.143729	0.314791	0.359491	0.294182	0.285689	0.297096	0.375505	0.459624	0.446256	0.523044	0.440441	0.108659	0.131698	0.169879	0.304196	0.309029	0.362156	0.260247	0.251863	0.214405	0.0305476	0.174787	0.0143633	0.271877	0.198066	0.374771	0.399421	0.436568	0.284833	0.331926	0.225183	0.210225	-0.0313822	0.19174	0.244804	0.133538	0.323132	0.346547
174	PC(14:0_22:6)	0.0109414	-0.0378666	-0.00111052	0.0310845	0.212312	0.0733679	0.0555919	0.0769209	0.103977	0.0787464	0.146518	0.247117	0.279672	0.318109	0.288261	0.327341	0.388156	0.426955	0.424743	0.455565	0.479236	0.150312	0.148496	0.192133	0.269545	0.300617	0.318849	0.33471	0.236495	0.212154	0.0658362	0.177658	0.0725553	0.271676	0.212059	0.286713	0.358805	0.340058	0.345827	0.301335	0.221696	0.224419	-0.0185397	0.210456	0.262259	0.158507	0.286997	0.336443
175	PC(15-MHDA_18:1)	0.0156622	-0.00839671	0.0205596	0.00271366	0.166733	0.0469871	0.0659136	0.0491473	0.0822291	0.0699992	0.109142	0.0966713	0.104293	0.148865	0.27436	0.332697	0.320647	0.284172	0.40899	0.287554	0.399905	0.336618	0.315884	0.363825	0.392136	0.512301	0.415645	0.48619	0.238577	0.312416	0.182576	0.330317	0.314221	0.308381	0.380152	0.2767	0.465962	0.248518	0.351297	0.307105	0.157615	0.239242	0.0466107	0.306039	0.286131	0.231439	0.243851	0.393971
176	PC(15-MHDA_18:2)	0.0273267	-0.0458451	-0.0864317	0.0108811	0.145352	-0.00848232	-0.00247674	0.0493895	0.0773775	0.0481526	0.0741093	0.145101	0.150354	0.0592929	0.305525	0.283298	0.310799	0.328892	0.43981	0.330987	0.329895	0.417856	0.276955	0.392251	0.497679	0.570357	0.52183	0.495212	0.23615	0.338694	0.170649	0.24121	0.360726	0.270044	0.420883	0.353176	0.512271	0.332671	0.277016	0.369296	0.156154	0.291852	0.0800398	0.266554	0.311168	0.298393	0.350651	0.45726
177	PC(15-MHDA_20:4)	0.0179865	-0.0352272	-0.0272991	0.0212772	0.18494	0.0373058	0.0368613	0.0869866	0.105057	0.0837972	0.121202	0.163042	0.167715	0.151515	0.314228	0.363993	0.350055	0.327731	0.416982	0.335037	0.374208	0.354345	0.32641	0.381648	0.42785	0.501239	0.454516	0.461515	0.226232	0.287626	0.154347	0.312254	0.32531	0.294468	0.385498	0.31445	0.459892	0.308127	0.293546	0.336978	0.17374	0.305382	0.0732657	0.347332	0.325462	0.288278	0.321957	0.438454
178	PC(15-MHDA_22:6)	0.0149437	-0.0568515	-0.0552778	-0.00406693	0.114984	0.00635087	0.00342629	0.0275604	0.0279338	0.0560003	0.0576531	-0.0061417	-0.00764298	0.0942217	0.217949	0.280424	0.250709	0.192138	0.289858	0.177931	0.30896	0.289762	0.24021	0.283736	0.255287	0.354199	0.281978	0.405044	0.164498	0.163485	0.155684	0.178774	0.277838	0.166374	0.258948	0.0805764	0.262288	0.080799	0.235167	0.197654	0.129593	0.201501	0.0720715	0.240427	0.224038	0.225288	0.158972	0.292196
179	PC(15:0_20:3)	0.0332356	-0.0599224	-0.0273834	0.0572625	0.202969	0.0069635	0.0182676	0.0849303	0.0832564	0.0531543	0.115843	0.216128	0.205078	0.12662	0.380778	0.404025	0.428665	0.430032	0.524426	0.399127	0.411563	0.432767	0.32432	0.425226	0.530817	0.600948	0.527365	0.507953	0.295638	0.32051	0.167299	0.299693	0.338533	0.327755	0.433	0.375648	0.543712	0.336048	0.279399	0.347943	0.207676	0.275805	0.0713762	0.307385	0.340745	0.300047	0.362762	0.477392
180	PC(15:0_20:4)	0.0184807	-0.0426656	-0.0449363	0.0326711	0.210896	0.0045099	0.00557998	0.0932722	0.0865867	0.0934694	0.123507	0.191846	0.183209	0.14938	0.352993	0.383902	0.378826	0.352909	0.441558	0.348183	0.357518	0.35007	0.316234	0.365544	0.423812	0.492874	0.428737	0.416357	0.243389	0.234053	0.115268	0.265615	0.288998	0.256018	0.353578	0.276771	0.424041	0.263977	0.206793	0.31953	0.19689	0.266798	0.0685266	0.317989	0.290796	0.280347	0.292976	0.418289
181	PC(15:0_22:6)	0.0261308	-0.0422167	-0.0659429	0.0105269	0.155443	0.0070485	-0.00581479	0.0491274	0.0666906	0.0782227	0.113084	0.120894	0.110312	0.186275	0.299383	0.348408	0.340772	0.296539	0.376179	0.274915	0.375146	0.319571	0.256135	0.310018	0.32826	0.403204	0.33787	0.43656	0.20249	0.214677	0.128654	0.210782	0.27045	0.22917	0.304274	0.180082	0.342551	0.175215	0.278673	0.267169	0.171326	0.247108	0.0590446	0.269623	0.268846	0.245018	0.234316	0.352588
182	PC(16:0_16:0)	0.0297412	-0.0354394	0.0457457	0.0425821	0.124535	0.0919908	0.0617057	0.0479231	0.233262	0.170727	0.27303	0.374002	0.413427	0.46467	0.312142	0.289828	0.299735	0.297671	0.297798	0.334204	0.391504	0.216727	0.192529	0.193654	0.221953	0.237149	0.260018	0.289225	0.221429	0.544677	0.102356	0.351867	0.137413	0.396182	0.312709	0.399074	0.430394	0.445154	0.477508	0.454871	0.178467	0.379713	-0.00903346	0.280237	0.281171	0.15411	0.264433	0.288701
183	PC(16:0_18:0)	0.0173983	-0.000302622	0.0765644	0.047062	0.190465	0.0918564	0.107259	0.116839	0.245065	0.18399	0.306475	0.454351	0.469518	0.406971	0.387734	0.376262	0.432041	0.47514	0.449205	0.48132	0.476618	0.334303	0.292793	0.345025	0.441382	0.43304	0.465453	0.424254	0.274633	0.590475	0.150639	0.418824	0.241268	0.50918	0.449276	0.575102	0.595841	0.584931	0.504531	0.517536	0.212766	0.435136	0.0444061	0.388602	0.440751	0.268697	0.484785	0.491736
184	PC(16:0_18:1)	0.0221981	-0.0254868	0.0701479	0.0135035	0.109326	0.105161	0.106275	0.0430636	0.202363	0.185863	0.240588	0.33385	0.381362	0.43142	0.24402	0.30213	0.316474	0.328543	0.29473	0.352032	0.423258	0.13269	0.207527	0.19182	0.224296	0.241456	0.272497	0.287058	0.168583	0.434139	0.126801	0.383138	0.0976908	0.421758	0.254679	0.405803	0.417042	0.44279	0.485959	0.345055	0.150641	0.295658	-0.0110487	0.315911	0.314385	0.133418	0.290193	0.298437
185	PC(16:0_18:2)	0.0570489	-0.135791	-0.0597032	0.0442067	0.0810334	0.0650708	0.0538613	0.0701791	0.190999	0.119412	0.188543	0.389179	0.433589	0.288866	0.241187	0.187927	0.264796	0.348797	0.319312	0.396205	0.281289	0.228642	0.126	0.192315	0.341058	0.297218	0.394138	0.266911	0.164799	0.43975	0.128175	0.220116	0.142053	0.314999	0.273224	0.485867	0.458833	0.537063	0.358084	0.409106	0.146666	0.34631	0.0193483	0.224992	0.30228	0.194965	0.403492	0.35485
186	PC(16:0_18:3) (a)	0.018134	-0.0239037	-0.0260658	0.0174675	0.120673	0.0601454	0.0257803	0.0274626	0.127967	0.0637968	0.146045	0.264321	0.298143	0.331612	0.258197	0.229578	0.312432	0.354429	0.384732	0.389749	0.423483	0.200128	0.126215	0.21202	0.304647	0.342687	0.344937	0.363264	0.220374	0.351138	0.099438	0.20126	0.107873	0.313475	0.273624	0.368232	0.440519	0.389868	0.423703	0.332506	0.1874	0.271175	-0.0101509	0.181444	0.27195	0.152558	0.295065	0.335851
187	PC(16:0_18:3) (b)	0.0173968	-0.0434181	0.0163468	0.0417403	0.156438	0.0757814	0.0589777	0.076149	0.130693	0.104255	0.154573	0.320362	0.362521	0.323029	0.246821	0.260641	0.323534	0.397332	0.364313	0.432891	0.407268	0.104917	0.135089	0.156852	0.265899	0.263825	0.30982	0.247487	0.187253	0.310738	0.0701497	0.238305	0.0214094	0.334904	0.208022	0.398575	0.405284	0.43926	0.35614	0.314183	0.172132	0.244238	-0.052501	0.211905	0.272035	0.125155	0.327196	0.322072
188	PC(16:0_20:3) (a)	0.0352914	-0.0403987	0.0675374	0.0769385	0.197261	0.0958617	0.0885109	0.108266	0.202432	0.16266	0.261053	0.447567	0.475581	0.387366	0.382947	0.4415	0.481604	0.531717	0.476574	0.508687	0.503072	0.292235	0.274114	0.334895	0.452953	0.425159	0.468801	0.404929	0.254971	0.481727	0.117859	0.434983	0.197112	0.501692	0.388921	0.568145	0.573963	0.57904	0.460644	0.420591	0.204157	0.381116	0.0160651	0.388642	0.418442	0.254005	0.478581	0.459195
189	PC(16:0_20:3) (b)	0.00464674	-0.0182805	0.0937116	0.0473054	0.148495	0.0980167	0.100822	0.055662	0.144079	0.141165	0.190315	0.275327	0.3145	0.338182	0.240071	0.294783	0.297071	0.296354	0.290197	0.32321	0.373206	0.108217	0.186999	0.16516	0.187502	0.223444	0.229524	0.219494	0.181092	0.311144	0.0861631	0.318844	0.0519228	0.326299	0.18838	0.303974	0.343634	0.336875	0.339576	0.271968	0.147472	0.212966	-0.0334705	0.253052	0.221673	0.089656	0.199617	0.233611
190	PC(16:0_20:4)	0.011065	-0.0871315	0.0368604	0.0400303	0.0883939	0.098256	0.0905453	0.0826646	0.15025	0.166607	0.197886	0.265928	0.299745	0.320112	0.172824	0.246304	0.217214	0.214116	0.165125	0.246719	0.246889	0.0733943	0.160453	0.117628	0.123881	0.10205	0.16505	0.1346	0.0740584	0.234063	0.0755344	0.263393	0.0612711	0.247785	0.133322	0.253414	0.226584	0.314319	0.259894	0.20504	0.122428	0.242136	0.00847819	0.267446	0.218528	0.10799	0.21043	0.198843
191	PC(16:0_20:5)	0.023819	-0.0468583	0.00701572	0.0232789	0.148519	0.0807601	0.0397398	0.0339499	0.120052	0.120724	0.168995	0.234423	0.276619	0.395677	0.255032	0.309666	0.307901	0.289596	0.317063	0.335813	0.419996	0.128048	0.143746	0.144617	0.172689	0.233864	0.231683	0.298229	0.14447	0.233741	0.0584337	0.229906	0.0660739	0.267265	0.173099	0.225127	0.324089	0.287994	0.386554	0.271239	0.163674	0.228199	-0.0353736	0.221143	0.208208	0.0947453	0.176487	0.252766
192	PC(16:0_22:6)	0.0167223	-0.0583017	-0.0151546	0.0110416	0.0670775	0.0507534	0.0307489	0.0174088	0.127105	0.157952	0.183105	0.196363	0.215864	0.342509	0.190078	0.272137	0.246683	0.214929	0.172377	0.201076	0.315835	0.111118	0.145748	0.131581	0.101916	0.105547	0.131982	0.231929	0.0773596	0.244777	0.0806762	0.232714	0.0983817	0.244963	0.148363	0.167746	0.191241	0.211868	0.338249	0.192843	0.108634	0.247768	0.027486	0.258476	0.237712	0.13688	0.18129	0.190556
193	PC(16:1_18:2)	0.0177572	-0.0361443	-0.0498217	0.00185229	0.0749853	0.0585903	0.0162584	0.00632865	0.140103	0.0768965	0.15184	0.28651	0.352648	0.332377	0.219633	0.179184	0.265517	0.350708	0.311155	0.40498	0.380635	0.117873	0.0755091	0.136122	0.243769	0.226599	0.32585	0.284921	0.166669	0.351344	0.0703194	0.160029	0.0510297	0.304792	0.224568	0.384748	0.377386	0.467134	0.409804	0.359193	0.155463	0.307229	-0.00245282	0.175338	0.280663	0.164456	0.34204	0.313593
194	PC(16:1_20:4)	0.00244129	-0.0301742	-0.00772681	0.0139658	0.131705	0.0937062	0.064478	0.0435507	0.140881	0.107047	0.172663	0.272695	0.339028	0.374207	0.227407	0.25991	0.300779	0.346448	0.321519	0.411627	0.418186	0.0676366	0.12314	0.136174	0.194384	0.207887	0.278859	0.260996	0.171372	0.264548	0.046364	0.206195	0.0189888	0.290529	0.171416	0.316272	0.334658	0.402738	0.380595	0.316129	0.17577	0.250827	-0.0177064	0.223268	0.254364	0.130528	0.274795	0.287294
195	PC(16:1_22:6)	0.0159723	-0.0370932	-0.0499683	-0.00776223	0.0988235	0.0598535	0.0250764	0.0128054	0.0868171	0.0696592	0.129807	0.128356	0.17578	0.306077	0.219899	0.254741	0.287241	0.291887	0.300219	0.32007	0.428488	0.140455	0.135086	0.167994	0.179513	0.224502	0.25094	0.359035	0.156009	0.234035	0.0946176	0.161398	0.101721	0.249219	0.196547	0.195358	0.281835	0.267932	0.401346	0.266239	0.162603	0.264913	0.0115402	0.218983	0.270921	0.180351	0.244125	0.295878
196	PC(17:0_18:1)	0.00593304	-0.00271052	0.0160196	0.00512989	0.137587	0.0413785	0.0631234	0.054174	0.115645	0.13476	0.173173	0.17715	0.168779	0.223364	0.303257	0.402251	0.38133	0.342995	0.420025	0.301342	0.435295	0.371951	0.381727	0.421183	0.437431	0.52895	0.430832	0.521413	0.234458	0.422863	0.214319	0.443183	0.368009	0.440434	0.459091	0.371727	0.526206	0.316166	0.432619	0.320927	0.165766	0.310534	0.0672559	0.406885	0.398957	0.288751	0.339816	0.456963
197	PC(17:0_18:2)	0.0227947	-0.0423036	-0.102822	0.025876	0.0871391	-0.0244096	-0.0242862	0.0602868	0.0922105	0.0513129	0.098154	0.168918	0.151386	0.0548894	0.286285	0.264204	0.30516	0.331371	0.39907	0.301218	0.279328	0.432834	0.279831	0.406899	0.5078	0.53806	0.500636	0.482215	0.198763	0.400772	0.18583	0.263093	0.391376	0.326107	0.46128	0.404657	0.511293	0.365021	0.294008	0.346565	0.149336	0.347833	0.109463	0.308868	0.388499	0.342788	0.43284	0.493352
198	PC(17:0_20:4)	0.00510063	-0.0470634	-0.0329036	0.0257007	0.0860136	0.00624149	0.010088	0.0813993	0.0682497	0.102543	0.117243	0.11068	0.0909555	0.11512	0.226024	0.296908	0.265563	0.225783	0.262205	0.186755	0.246812	0.288258	0.299462	0.337448	0.318916	0.351024	0.3089	0.358268	0.136743	0.246018	0.151553	0.293804	0.320615	0.278999	0.335192	0.227181	0.315104	0.202639	0.225446	0.214303	0.120918	0.274198	0.0905912	0.343622	0.321487	0.287424	0.285003	0.356792
199	PC(17:0_22:6)	0.00793108	-0.0470699	-0.0627894	0.00868419	0.0569492	-0.0133051	-0.0143602	0.0291963	0.0410167	0.0606528	0.0692668	0.013424	-0.0144575	0.0923144	0.176425	0.25918	0.230041	0.160122	0.208114	0.103843	0.231186	0.258028	0.228393	0.270978	0.217266	0.270909	0.202965	0.344905	0.108179	0.167099	0.130632	0.193447	0.273855	0.186451	0.253369	0.0837558	0.202076	0.0516425	0.211989	0.132561	0.104667	0.208877	0.0850986	0.260081	0.255415	0.233605	0.1821	0.262849
200	PC(17:1_18:2)	0.0116771	-0.0342817	-0.0767015	-0.00554171	0.068342	0.0136265	0.00529681	0.023987	0.109915	0.0356883	0.107635	0.188306	0.208554	0.168747	0.238911	0.197855	0.272653	0.325245	0.382325	0.344318	0.343366	0.299101	0.19244	0.301837	0.405312	0.450373	0.446679	0.443831	0.198753	0.377245	0.165186	0.19866	0.257471	0.305375	0.379738	0.385201	0.484179	0.392499	0.371996	0.357603	0.154956	0.310008	0.0653946	0.228852	0.338492	0.263542	0.379624	0.431583
201	PC(18:0_18:1)	0.0182556	-0.0127129	0.078716	0.0419095	0.146847	0.0966113	0.121009	0.075699	0.194342	0.174823	0.252227	0.364706	0.378398	0.39645	0.246648	0.321023	0.353204	0.373895	0.337378	0.36565	0.413868	0.153851	0.236672	0.240294	0.293039	0.299415	0.299109	0.30283	0.186786	0.41596	0.130524	0.386016	0.120202	0.445803	0.299719	0.44055	0.447569	0.424182	0.443362	0.30422	0.153854	0.259637	-0.0141344	0.312405	0.325161	0.149407	0.319678	0.322194
202	PC(18:0_18:2)	0.0356766	-0.0860646	-0.038339	0.0542444	0.109243	0.0294683	0.0402357	0.0928837	0.19616	0.117745	0.206067	0.4316	0.441391	0.273536	0.277434	0.230673	0.340082	0.440706	0.364839	0.440135	0.318054	0.256314	0.158959	0.265207	0.41559	0.349905	0.434711	0.299842	0.173613	0.465646	0.136591	0.251097	0.168795	0.388495	0.336404	0.560053	0.502523	0.57114	0.359101	0.386155	0.168555	0.35768	0.0439148	0.267317	0.381869	0.243884	0.493832	0.418934
203	PC(18:0_20:3)	0.0392992	-0.0236729	0.119863	0.0885285	0.205266	0.0870914	0.10023	0.13811	0.183596	0.195182	0.267051	0.439465	0.437083	0.377293	0.331354	0.467954	0.480844	0.505507	0.392284	0.421432	0.441805	0.215895	0.294045	0.3182	0.390724	0.3205	0.349211	0.306614	0.211348	0.385111	0.0905072	0.45951	0.168995	0.495561	0.339074	0.502867	0.454991	0.471907	0.369944	0.28929	0.177549	0.295949	0.0185583	0.404688	0.395483	0.22642	0.432775	0.367373
204	PC(18:0_20:4)	0.00967003	-0.0688267	0.0232807	0.0425282	0.0861332	0.0616787	0.0575497	0.0949609	0.149414	0.171487	0.207179	0.299752	0.303682	0.316861	0.183948	0.277202	0.266316	0.264228	0.170282	0.242253	0.247838	0.0934594	0.193192	0.183465	0.174841	0.117678	0.177811	0.161156	0.078108	0.253961	0.0775097	0.299127	0.100344	0.310962	0.193703	0.301164	0.234642	0.320973	0.266703	0.187738	0.113222	0.266347	0.0271434	0.31921	0.294315	0.173152	0.289618	0.236377
205	PC(18:0_22:4)	0.00348917	0.00634197	0.130388	0.0603586	0.116501	0.0795526	0.100812	0.10039	0.129023	0.135033	0.191477	0.330728	0.348809	0.317065	0.192772	0.298469	0.293009	0.326041	0.234873	0.292758	0.314587	0.0770875	0.203406	0.188555	0.221107	0.170087	0.209614	0.168274	0.14403	0.29737	0.0681741	0.339365	0.0637854	0.34654	0.187188	0.353934	0.292881	0.350669	0.271065	0.18107	0.110672	0.188491	-0.0148133	0.293718	0.251803	0.112572	0.293364	0.233876
206	PC(18:0_22:5) (n3)/PC(20:1_20:4)	0.014702	-0.0622004	0.0600931	0.0396169	0.120497	0.0776371	0.0737965	0.0653315	0.112178	0.124895	0.159196	0.260506	0.283155	0.332502	0.221871	0.366998	0.351316	0.341758	0.298769	0.312935	0.391427	0.164275	0.236389	0.235858	0.236208	0.25716	0.260051	0.286725	0.171073	0.278635	0.10491	0.335295	0.120089	0.345655	0.203714	0.28702	0.330701	0.300621	0.326335	0.195248	0.154685	0.249252	-0.00681518	0.332057	0.300804	0.149083	0.287564	0.304416
207	PC(18:0_22:5) (n6)	-0.00201685	0.00365397	0.145666	0.0488594	0.143265	0.0735021	0.12026	0.0813905	0.146236	0.184807	0.242099	0.327767	0.329405	0.343943	0.200111	0.32573	0.318376	0.327104	0.22767	0.268065	0.332178	0.0917239	0.226862	0.207701	0.195876	0.157724	0.167587	0.162583	0.152487	0.277505	0.08602	0.354984	0.0864009	0.339761	0.184158	0.308371	0.263931	0.291123	0.269845	0.154609	0.117973	0.166805	0.00748439	0.292523	0.24927	0.112019	0.242061	0.207209
208	PC(18:0_22:6)	0.0155574	-0.0663802	0.0399142	0.0424023	0.0917211	0.0496314	0.0410496	0.0582773	0.118918	0.160524	0.181564	0.207769	0.189073	0.319078	0.178673	0.306277	0.277383	0.233441	0.154712	0.164198	0.288763	0.104883	0.169836	0.156727	0.101416	0.0785169	0.0750086	0.185673	0.0718058	0.197896	0.076951	0.258859	0.0968545	0.254647	0.147459	0.153199	0.143258	0.143266	0.272145	0.109766	0.105605	0.19673	0.0252404	0.268083	0.239532	0.13722	0.175314	0.148024
209	PC(18:1_18:1)	0.00435112	-0.0117154	0.0068386	0.00365925	-0.0108733	0.0690768	0.0664377	-0.0149679	0.167598	0.0718278	0.159349	0.209762	0.252777	0.309378	0.103733	0.0705916	0.179233	0.224733	0.180344	0.254325	0.289107	0.0478531	0.057714	0.124919	0.151316	0.143073	0.196635	0.247483	0.0990443	0.386975	0.114479	0.187619	0.0647451	0.331687	0.22242	0.341433	0.304601	0.370849	0.457629	0.27227	0.0950536	0.247384	-0.0129649	0.153015	0.281874	0.120383	0.269955	0.230704
210	PC(18:1_18:2)	0.0101913	-0.0529434	-0.0941959	0.00148875	-0.0305886	0.0124296	-0.00418964	-0.00243538	0.140662	0.0163433	0.118073	0.233544	0.287254	0.190026	0.122664	-0.00910583	0.142774	0.25054	0.197095	0.29683	0.202807	0.120906	-0.00124412	0.119674	0.21986	0.173815	0.289717	0.216047	0.111717	0.390145	0.0972576	0.0544035	0.0752398	0.25909	0.20902	0.383155	0.329919	0.449002	0.335866	0.328862	0.0981323	0.298856	0.0305648	0.0927323	0.291702	0.170568	0.367503	0.295686
211	PC(18:1_20:3)	0.0188176	-0.00973364	0.0638407	0.0384662	0.112344	0.082585	0.0776993	0.0512922	0.174487	0.128041	0.214238	0.317596	0.36511	0.361326	0.262959	0.301398	0.377356	0.420108	0.34101	0.400537	0.444247	0.170222	0.183539	0.25198	0.303696	0.268107	0.326607	0.345191	0.201579	0.414501	0.108861	0.327586	0.133092	0.439914	0.31102	0.444418	0.421666	0.473447	0.470288	0.336068	0.181646	0.327446	0.00566703	0.309077	0.386351	0.221032	0.405821	0.363617
212	PC(18:1_22:6) (a)	0.000563761	-0.0852176	-0.0740508	-0.0131427	-0.0934362	0.0222266	-0.0074526	-0.0672123	0.0448724	0.010361	0.0334073	-0.0498424	-0.00270587	0.15874	0.0174436	0.000635847	0.0601405	0.0515822	0.0271902	0.0668905	0.181046	0.023724	-0.0286367	0.0164963	-0.0580339	-0.0368248	0.0109574	0.165234	0.0312618	0.149277	0.0882811	-0.0120817	0.0211633	0.0965319	0.0387513	-0.0130046	0.0166869	0.0682188	0.270137	0.0838379	0.0575246	0.166704	0.0228734	0.0615911	0.162223	0.104716	0.0893605	0.0881633
213	PC(18:1_22:6) (b)	0.0196679	-0.0738083	-0.015851	0.0339306	0.0672659	0.000898879	0.00188867	0.0396768	0.0357214	0.0117423	0.0352675	0.00748485	-0.0253894	0.0698655	0.133892	0.171937	0.174562	0.122721	0.167273	0.0689797	0.19696	0.204985	0.144771	0.206758	0.157242	0.203733	0.142255	0.273261	0.100438	0.103804	0.100178	0.0946326	0.204458	0.102033	0.207256	0.0363267	0.139457	0.00784543	0.152795	0.0889172	0.080627	0.155832	0.0334921	0.146418	0.172764	0.200336	0.12548	0.192643
214	PC(18:2_18:2)	0.00923035	-0.0288428	-0.102571	0.0106098	0.0585479	-0.000405992	0.00317376	0.0523119	0.111996	-0.0256352	0.0551831	0.224642	0.266633	0.0759341	0.158177	0.00597065	0.16132	0.288859	0.299291	0.378708	0.191497	0.184769	0.0123436	0.135399	0.297602	0.282878	0.379482	0.21992	0.164802	0.302425	0.0847577	-0.0190161	0.0690048	0.169237	0.184344	0.372352	0.379304	0.443362	0.205185	0.355928	0.144617	0.26073	0.0259308	0.0577333	0.239109	0.156188	0.36972	0.356119
215	PC(18:2_20:5)	0.017824	-0.0261833	-0.0477553	0.0152968	0.141006	0.0534844	0.0250437	0.0580858	0.105941	0.0357979	0.117155	0.229235	0.279126	0.274326	0.233075	0.189682	0.264942	0.317137	0.362105	0.406025	0.361996	0.156968	0.0762731	0.133901	0.245512	0.296157	0.333773	0.299745	0.166585	0.230851	0.0673594	0.0914555	0.0600006	0.215564	0.183647	0.291118	0.38524	0.378093	0.324221	0.338284	0.176539	0.245843	-0.0129519	0.137215	0.222386	0.119213	0.268252	0.336189
216	PC(20:0_20:4)	-0.00518557	-0.0366405	0.0153564	0.0315983	-0.0105514	0.0235064	0.0463903	0.0735164	0.0611891	0.0176364	0.0712646	0.174598	0.213663	0.142506	0.0919434	0.0428949	0.104754	0.167333	0.0748369	0.166548	0.107295	0.0426474	0.0408742	0.0792733	0.106179	0.0374418	0.137208	0.0671326	0.0853059	0.21224	0.0482018	0.0650062	0.019907	0.167277	0.101885	0.207232	0.123345	0.260045	0.137844	0.143651	0.0721549	0.150565	0.010503	0.102032	0.172353	0.0938263	0.219606	0.132325
217	PC(28:0)	0.00105071	-0.0149625	0.0245651	0.0313411	0.253314	0.0534971	0.0464757	0.0623974	0.112801	0.026847	0.0842647	0.226285	0.266855	0.166949	0.279528	0.209903	0.287928	0.343898	0.421052	0.438388	0.341132	0.159252	0.0970168	0.130937	0.251587	0.315264	0.315736	0.202678	0.309224	0.203186	0.0435213	0.0830493	0.00434537	0.141607	0.155955	0.252531	0.349621	0.308711	0.158928	0.324492	0.223209	0.139601	-0.0403006	0.0630325	0.0988304	0.0622003	0.161894	0.256943
218	PC(31:0) (a)	0.018388	-0.0058504	0.0389432	0.040226	0.282685	0.0398253	0.0509621	0.083556	0.0930834	0.0687227	0.0984086	0.214925	0.208316	0.141028	0.338304	0.363483	0.346143	0.342057	0.488023	0.36934	0.36796	0.314929	0.27223	0.286414	0.397741	0.519336	0.409577	0.354397	0.294141	0.211193	0.114028	0.243506	0.200825	0.197362	0.301408	0.260699	0.459413	0.232733	0.163571	0.325286	0.192793	0.140454	0.00245944	0.199313	0.136587	0.142259	0.159896	0.328362
219	PC(31:0) (b)	0.0260937	-0.0462104	-0.0153543	0.0297816	0.217151	-0.00405354	-0.00293395	0.0385302	0.0888638	0.0737001	0.0938433	0.119543	0.100104	0.115745	0.346575	0.348347	0.311261	0.24125	0.427788	0.247894	0.317802	0.410167	0.311356	0.330655	0.358601	0.508058	0.354242	0.403601	0.305591	0.258362	0.14612	0.235621	0.298387	0.172863	0.348012	0.153807	0.402261	0.111334	0.171028	0.323577	0.199132	0.194982	0.0464653	0.215378	0.152326	0.201902	0.100941	0.306508
220	PC(32:1)	0.0138248	-0.0247825	0.0731687	0.0210052	0.145758	0.088911	0.0637991	0.018556	0.151491	0.136905	0.176967	0.287979	0.336343	0.390182	0.227222	0.296266	0.289558	0.308934	0.295294	0.345848	0.401582	0.0537307	0.147668	0.101254	0.152884	0.187008	0.197376	0.196796	0.170118	0.29251	0.0423999	0.295555	-0.00956026	0.302804	0.153509	0.295859	0.323655	0.33734	0.36059	0.266722	0.14735	0.187594	-0.0542516	0.211678	0.173801	0.0541262	0.167096	0.193564
221	PC(32:2)	0.0128231	-0.0331623	-0.0229514	0.0362824	0.220256	0.0582446	0.0355054	0.0757207	0.129758	0.0478543	0.13016	0.343315	0.390743	0.276473	0.314057	0.271855	0.384634	0.501739	0.490231	0.560658	0.451237	0.170668	0.113025	0.194573	0.372905	0.366283	0.430384	0.309485	0.288124	0.29352	0.0449092	0.153934	0.0420523	0.28906	0.247148	0.440989	0.461321	0.500739	0.318661	0.38913	0.233315	0.246609	-0.0291849	0.159165	0.263034	0.164732	0.379013	0.387611
222	PC(33:0) (a)	0.0215897	-0.0160752	0.0369104	0.0351667	0.241368	0.0558915	0.0658584	0.0826037	0.133162	0.139813	0.184819	0.254811	0.246259	0.252841	0.365729	0.431796	0.385605	0.352849	0.483605	0.360232	0.432309	0.377638	0.367485	0.379671	0.443931	0.556103	0.44829	0.469333	0.27727	0.354964	0.161196	0.393339	0.319106	0.338332	0.419695	0.344208	0.535696	0.303681	0.333808	0.376139	0.183328	0.25543	0.0354033	0.334816	0.261867	0.225573	0.244723	0.406251
223	PC(33:0) (b)	0.0146371	-0.066605	-0.00821814	0.0330723	0.171536	0.0235699	0.046228	0.0649346	0.120944	0.134079	0.173054	0.19849	0.17388	0.19525	0.350979	0.38455	0.337637	0.273599	0.409768	0.251167	0.343669	0.453286	0.379325	0.407069	0.415254	0.530404	0.406081	0.469595	0.276612	0.390752	0.202798	0.363724	0.398124	0.312848	0.454051	0.280947	0.485756	0.224448	0.29796	0.365401	0.170301	0.293224	0.0759025	0.339161	0.288263	0.28157	0.226766	0.388035
224	PC(33:1)	0.0201288	-0.00684523	0.0389275	0.0158098	0.206894	0.0502358	0.061974	0.0546369	0.118327	0.127031	0.159293	0.222987	0.230231	0.269552	0.34698	0.421068	0.402766	0.377912	0.477659	0.370191	0.480857	0.332311	0.345003	0.357121	0.416378	0.524474	0.424946	0.476654	0.278789	0.37476	0.155595	0.398135	0.269424	0.379914	0.395907	0.351746	0.523913	0.318791	0.392841	0.354283	0.198382	0.265641	0.0177168	0.341949	0.304799	0.228187	0.271543	0.411452
225	PC(33:2)	0.031846	-0.0401689	-0.0903061	0.0297763	0.181524	-0.0283159	-0.0302463	0.0689963	0.0818925	0.038512	0.0864994	0.211889	0.194972	0.0602166	0.356623	0.306264	0.358134	0.380186	0.486175	0.365407	0.314554	0.443539	0.275635	0.392903	0.530578	0.587135	0.526482	0.467098	0.274536	0.311211	0.14375	0.204466	0.347447	0.253592	0.422639	0.365347	0.515576	0.329328	0.205463	0.37824	0.191963	0.289435	0.0806182	0.243199	0.300267	0.309534	0.364391	0.470909
226	PC(34:5)	0.00930597	-0.0453953	0.000719033	0.0374075	0.208989	0.0714374	0.0446919	0.065423	0.0857154	0.057849	0.116768	0.247014	0.288324	0.317616	0.260772	0.274385	0.34049	0.381564	0.404999	0.443415	0.434347	0.104345	0.0963971	0.133249	0.226748	0.275566	0.288734	0.27606	0.226907	0.154318	0.0254819	0.126347	0.0102713	0.221668	0.158333	0.25531	0.339468	0.319248	0.303405	0.283372	0.20536	0.161677	-0.0503783	0.132335	0.184911	0.0872903	0.210484	0.276641
227	PC(35:5)	0.0254881	-0.05133	-0.0388846	0.0306905	0.206736	0.0281577	0.00330829	0.0566849	0.0631261	0.0703586	0.108334	0.165771	0.173301	0.2478	0.32645	0.365198	0.367415	0.328106	0.443865	0.346036	0.423812	0.289846	0.233715	0.279071	0.331346	0.4426	0.360925	0.430991	0.227639	0.184914	0.0893277	0.205294	0.215724	0.229989	0.286647	0.199144	0.402569	0.213648	0.292767	0.301503	0.198454	0.212356	0.00689736	0.229853	0.223761	0.188868	0.196493	0.352666
228	PC(36:6) (a)	0.0141787	-0.0311278	0.00304283	0.00834677	0.15374	0.0781846	0.0335894	0.0221318	0.0909556	0.083221	0.135237	0.198422	0.254269	0.371185	0.243593	0.274955	0.307001	0.310599	0.339126	0.365526	0.447521	0.104326	0.114034	0.128606	0.172183	0.239934	0.248624	0.313028	0.17092	0.201179	0.0530057	0.169544	0.0369401	0.244775	0.166956	0.210621	0.316597	0.287029	0.383048	0.280265	0.169306	0.210658	-0.0427051	0.170714	0.198857	0.0965929	0.17686	0.254491
229	PC(38:2)	0.025874	-0.0518612	0.0661503	0.0622744	0.117552	0.0852515	0.0943921	0.0854264	0.185453	0.169073	0.26471	0.400481	0.430342	0.435583	0.297002	0.294202	0.385097	0.439891	0.33607	0.409532	0.440632	0.19873	0.187939	0.243241	0.30745	0.250081	0.311625	0.330573	0.217635	0.496357	0.121267	0.339762	0.131193	0.481635	0.329021	0.487865	0.432522	0.507884	0.506094	0.364533	0.186888	0.361338	0.00350991	0.294056	0.392087	0.208922	0.414018	0.344483
230	PC(38:4) (b)	0.0255121	-0.0386439	0.104808	0.0707878	0.176193	0.10382	0.115591	0.0974844	0.143578	0.143119	0.205148	0.347513	0.37623	0.350181	0.29362	0.383047	0.404436	0.440573	0.398839	0.415795	0.461697	0.207216	0.255754	0.279548	0.343262	0.341758	0.353353	0.334755	0.245716	0.36874	0.116419	0.376141	0.143752	0.418055	0.297439	0.429332	0.451508	0.430626	0.385608	0.28782	0.187539	0.276548	-0.00421521	0.333545	0.337839	0.195267	0.365873	0.371564
231	PC(38:5) (a)	0.012546	-0.0477291	0.00776651	0.00947397	0.0794243	0.0852713	0.0657108	0.0395696	0.12085	0.0893335	0.142944	0.179957	0.230782	0.292859	0.206387	0.272313	0.281829	0.277814	0.275273	0.305424	0.368785	0.15271	0.192322	0.209827	0.206582	0.244703	0.270871	0.314515	0.156491	0.299012	0.111812	0.264282	0.127204	0.299031	0.214846	0.266921	0.323265	0.323696	0.365823	0.263461	0.164095	0.295074	0.0110092	0.302629	0.30894	0.182807	0.291219	0.334611
232	PC(38:5) (b)	0.0167483	-0.0573309	0.0376732	0.0365865	0.153095	0.0833247	0.0690895	0.0660845	0.131168	0.142588	0.193148	0.272213	0.298158	0.403805	0.258763	0.348825	0.347104	0.331522	0.315778	0.331809	0.432434	0.154278	0.194037	0.201699	0.205486	0.243318	0.242684	0.311123	0.1686	0.272115	0.0938227	0.281443	0.114093	0.323434	0.218154	0.265277	0.338543	0.303977	0.390511	0.248067	0.16792	0.249585	-0.0207555	0.280722	0.270895	0.149408	0.238398	0.28827
233	PC(38:6) (a)	0.017364	-0.0331499	-0.0499458	0.0184453	0.127554	0.0653703	0.0422015	0.0693765	0.155682	0.0743367	0.159038	0.286582	0.350172	0.311259	0.246465	0.213986	0.292497	0.363496	0.366352	0.452426	0.389942	0.155511	0.119773	0.179953	0.28524	0.299009	0.381077	0.318322	0.175685	0.327763	0.0883791	0.16282	0.0857891	0.291273	0.228209	0.388081	0.432623	0.488782	0.381998	0.398375	0.189664	0.330267	0.00854069	0.225852	0.307625	0.182412	0.376772	0.404941
234	PC(38:7) (c)	0.0167023	-0.0496858	-0.0499724	0.0113706	0.10665	0.0463726	0.0310684	0.0557536	0.132776	0.130122	0.185997	0.227718	0.241682	0.329337	0.25852	0.339945	0.332147	0.317139	0.304862	0.307921	0.407231	0.21356	0.225757	0.249326	0.267794	0.276378	0.295375	0.37737	0.162198	0.31204	0.118829	0.296357	0.193205	0.33388	0.26498	0.296304	0.351585	0.324001	0.406134	0.293979	0.169163	0.311032	0.0210047	0.328812	0.329005	0.216469	0.315549	0.345575
235	PC(40:10)	0.0188954	-0.0521968	-0.0728853	0.0616973	0.0640244	0.0132708	0.00676154	0.086636	0.129186	-0.0269865	0.056853	0.246092	0.287993	0.105306	0.192797	0.0628438	0.191208	0.299468	0.308839	0.37134	0.213288	0.184562	0.042467	0.161923	0.319158	0.298574	0.387733	0.254056	0.147528	0.311822	0.0509486	0.0448674	0.100044	0.211976	0.214443	0.388104	0.393271	0.460023	0.237031	0.364088	0.121692	0.272389	0.0320887	0.129782	0.270047	0.169229	0.389237	0.376211
236	PC(40:7) (a)	0.0154839	-0.0396131	-0.00433854	0.0262113	0.139519	0.0736523	0.0647708	0.0640807	0.146618	0.0970436	0.186199	0.320417	0.386032	0.302666	0.286477	0.298539	0.345258	0.417081	0.401092	0.479041	0.421812	0.190795	0.178332	0.216592	0.3231	0.332453	0.416842	0.318846	0.222619	0.363854	0.121198	0.256859	0.115172	0.352179	0.252589	0.426217	0.468573	0.517492	0.371447	0.392358	0.197351	0.32647	0.0184551	0.285636	0.332931	0.196367	0.392485	0.416382
237	PC(40:8)	-0.0044782	-0.0416972	-0.0878876	0.00248172	0.0726969	0.0473852	0.0372011	0.0433441	0.121226	0.0454845	0.123363	0.197334	0.250824	0.22375	0.186383	0.136436	0.214497	0.287403	0.301374	0.384595	0.309248	0.139607	0.0774146	0.131027	0.212793	0.238079	0.322222	0.269949	0.144861	0.286398	0.0984161	0.0876138	0.0689488	0.219431	0.180298	0.301011	0.346371	0.407505	0.315744	0.346126	0.161021	0.301672	0.0316826	0.173833	0.272076	0.174476	0.324719	0.359425
238	PC(44:12)	0.00575547	-0.0225255	-0.0560523	-0.0105208	-0.0100089	-0.00195176	-0.0114439	-0.021768	0.0405477	-0.00206486	0.0353129	0.0161768	0.0334526	0.109734	0.031974	-0.000375657	0.0238079	0.0290656	0.0536076	0.0661903	0.096154	0.0100776	-0.024782	-0.0174951	-0.0237409	0.00547343	0.021454	0.0777754	0.0181969	0.0548611	0.0288	-0.0430144	0.018952	0.012287	0.0112735	-0.0135258	0.0382646	0.0409576	0.119539	0.0843654	0.0309058	0.0841462	0.0220323	0.00307154	0.049956	0.0349771	0.0252525	0.0613792
239	PC(O-16:0/16:0)	0.0341891	-0.0108257	-0.0216616	-0.000908001	0.0638756	0.0287572	0.0789611	0.0914535	0.116306	0.0783415	0.1433	0.155087	0.173471	0.175125	0.166704	0.0495217	0.0219146	-0.00387997	0.0498838	0.0446472	0.0646834	0.213103	0.0967138	0.0737417	0.0861924	0.0948132	0.106852	0.120719	0.157255	0.396331	0.118974	0.143575	0.135139	0.139553	0.167502	0.159915	0.201052	0.190843	0.204966	0.286622	0.0824773	0.24232	0.0212503	0.0919904	0.0677055	0.0524106	0.0546201	0.101129
240	PC(O-16:0/20:3)	0.0285534	-0.0741089	0.00162864	0.0682577	0.0835974	0.0393259	0.102058	0.09576	0.0709203	0.111328	0.156758	0.194586	0.204505	0.135034	0.158789	0.130783	0.0971624	0.0970212	0.137769	0.113932	0.110359	0.217874	0.165133	0.14888	0.179873	0.195623	0.196135	0.145564	0.135481	0.281678	0.129294	0.193285	0.163585	0.168425	0.168033	0.207824	0.258421	0.21672	0.151164	0.220653	0.0742275	0.163354	0.0456623	0.140876	0.0904667	0.0667522	0.0971777	0.135792
241	PC(O-16:0/20:4)	0.0127846	-0.0056714	0.0115957	0.0431519	0.0943247	0.0485709	0.0969018	0.1179	0.1398	0.159302	0.21717	0.264101	0.263674	0.245448	0.155681	0.133569	0.107486	0.114708	0.0948737	0.132215	0.137811	0.135519	0.15889	0.127059	0.144894	0.114164	0.149191	0.118218	0.0871122	0.322673	0.110376	0.229834	0.131968	0.20929	0.184196	0.263349	0.230285	0.274077	0.216901	0.244779	0.0887747	0.247548	0.0559585	0.216672	0.161983	0.0873362	0.172448	0.163125
242	PC(O-16:0/22:6)	0.00883258	-0.019939	-0.00405183	0.0267277	0.0933753	0.047214	0.0671202	0.071809	0.129903	0.145371	0.197919	0.202367	0.190737	0.278426	0.157797	0.162678	0.127324	0.0946244	0.107279	0.096359	0.180999	0.132272	0.134056	0.107027	0.0821389	0.0980423	0.0835525	0.158466	0.0612677	0.240099	0.104972	0.16946	0.127452	0.151765	0.148285	0.129953	0.165053	0.138273	0.233918	0.17993	0.074046	0.19608	0.0502784	0.164031	0.123979	0.0773652	0.0785416	0.11279
243	PC(O-18:0/18:1)	0.0343265	-0.056581	-0.0506354	0.0159706	0.107782	0.0256536	0.0831233	0.0837751	0.0242435	0.0733331	0.129988	0.117058	0.133748	0.0834491	0.215212	0.128622	0.118204	0.0957405	0.178378	0.124346	0.132116	0.323608	0.202833	0.214608	0.24646	0.287498	0.278289	0.256343	0.181723	0.351737	0.16192	0.175675	0.231045	0.190143	0.223324	0.208628	0.310325	0.221471	0.192091	0.274309	0.09636	0.22818	0.0612143	0.147453	0.13718	0.120227	0.131806	0.221746
244	PC(O-18:0/18:2)	0.0372507	-0.0742599	-0.097783	0.0206711	0.000480538	0.00395703	0.0483182	0.0775082	-0.0107595	0.00514368	0.040272	0.0805546	0.104153	-0.0371221	0.0827655	-0.043435	-0.0164103	0.031364	0.0946888	0.092081	-0.0202113	0.243165	0.0751386	0.1161	0.19713	0.201582	0.244033	0.147212	0.0997291	0.254805	0.147741	0.0166263	0.16834	0.079484	0.145804	0.190319	0.230017	0.222641	0.0837472	0.207009	0.0434391	0.180556	0.0481177	0.0398917	0.0880353	0.0830681	0.153765	0.182412
245	PC(O-18:0/20:4)	0.021634	0.01118	-0.00428129	0.0263956	0.13457	0.0274342	0.100422	0.130442	0.104046	0.110068	0.157831	0.20751	0.187973	0.104167	0.190329	0.141016	0.11391	0.118887	0.159302	0.132231	0.105541	0.249795	0.220969	0.218347	0.264207	0.257374	0.257314	0.185772	0.138007	0.318871	0.148925	0.22722	0.206397	0.187062	0.232559	0.273016	0.296576	0.245233	0.137914	0.234895	0.0880555	0.216208	0.0731587	0.199752	0.14149	0.110082	0.182265	0.221766
246	PC(O-18:0/22:6)	0.0193728	-0.0240027	-0.0393425	0.0190998	0.0918206	0.0253686	0.0620745	0.0814888	0.0996623	0.0934374	0.152911	0.138656	0.113625	0.153734	0.163614	0.132404	0.101153	0.0663229	0.127903	0.0716156	0.124854	0.229522	0.167229	0.167729	0.158402	0.182152	0.155632	0.207473	0.100147	0.26441	0.14513	0.148437	0.193472	0.12639	0.187846	0.131068	0.204787	0.121209	0.178522	0.190357	0.0899248	0.206736	0.0761779	0.155608	0.118593	0.109139	0.0999995	0.16198
247	PC(O-18:1/18:1)	0.00384853	0.0506643	-0.0498193	-0.0103768	-0.00433547	0.0112873	0.0378708	0.0563377	0.104181	-0.0595822	0.030558	0.0158493	0.033004	0.0404687	0.0755967	-0.0828347	0.00256899	-0.00148701	0.0454313	0.0517891	0.0419302	0.136906	0.0178821	0.083587	0.104367	0.104394	0.128797	0.173666	0.117025	0.292695	0.086497	0.0270689	0.12029	0.10912	0.191583	0.165677	0.174888	0.183351	0.2335	0.238873	0.072037	0.244204	0.0534255	0.0650271	0.167893	0.117707	0.148502	0.16394
248	PC(O-18:1/18:2)	0.0121039	-0.036119	-0.104756	0.0185511	-0.0685061	-0.0154498	0.0152166	0.0534214	0.0306048	-0.0429695	0.00945371	0.051357	0.0683525	-0.0240877	0.00396382	-0.150274	-0.0726822	-0.0134614	-0.00203202	0.0407866	-0.0641197	0.106882	-0.0407497	0.0141998	0.0771133	0.0410451	0.112036	0.0629509	0.0554641	0.217034	0.0745703	-0.063374	0.0695091	0.0394857	0.101447	0.156648	0.115974	0.19314	0.106637	0.170601	0.0457102	0.179265	0.0436993	-0.00650442	0.106261	0.0911293	0.151552	0.114731
249	PC(O-32:1)	0.0260762	-0.0317785	-0.0291648	-0.021526	0.0479411	0.0334781	0.0840866	0.0417196	0.0640481	0.0467517	0.118148	0.0837339	0.124631	0.180801	0.124853	0.0506894	0.0164127	-0.0160742	0.0626665	0.0567034	0.118158	0.164797	0.090924	0.027515	0.0333987	0.0869846	0.0876269	0.136993	0.153935	0.303966	0.12154	0.114523	0.0879499	0.101987	0.114301	0.0857948	0.170994	0.142845	0.221433	0.242256	0.102543	0.205188	0.0234853	0.0975955	0.0343145	0.034499	-0.00776288	0.0739201
250	PC(O-32:2)	0.0600203	-0.0505408	-0.0479682	0.0503376	0.0596824	0.0260902	0.0206172	0.0438877	0.0516465	0.0391685	0.0693902	0.113486	0.138443	0.103334	0.133859	0.0716736	0.0924742	0.117984	0.152059	0.162237	0.131675	0.108776	0.0705715	0.0546002	0.12407	0.137003	0.153968	0.141662	0.0600516	0.142758	0.069715	0.0586815	0.0982977	0.0903517	0.102154	0.140063	0.172615	0.175264	0.147709	0.174038	0.0723834	0.12978	0.011547	0.0860644	0.0896963	0.0696646	0.10406	0.124441
251	PC(O-34:1)	0.0313962	-0.0339249	-0.0591902	-0.00102931	-0.01104	0.0235801	0.056669	0.0528786	0.0864182	0.040154	0.108384	0.0784085	0.108709	0.144204	0.102066	-0.0514319	-0.0101567	-0.0312803	0.00213894	0.0128976	0.0516395	0.178258	0.0423091	0.0624048	0.0469552	0.0416386	0.0777731	0.140318	0.140505	0.417704	0.138869	0.0891853	0.131653	0.161983	0.176252	0.154163	0.166337	0.195712	0.273295	0.27317	0.0892672	0.296487	0.0474968	0.0753372	0.135066	0.0932037	0.0978586	0.108202
252	PC(O-34:2)	0.0294415	-0.0432849	-0.0788409	0.027361	0.00462653	0.00296686	0.0370828	0.0712096	0.0364012	0.00616864	0.0432872	0.105652	0.12708	-0.00584396	0.0674028	-0.0578609	-0.0158334	0.0345246	0.0726447	0.0973885	-0.0185829	0.159738	0.0336898	0.0583353	0.141083	0.132392	0.179768	0.0863069	0.0662782	0.209104	0.0856414	-0.00263965	0.107318	0.0428902	0.109776	0.174339	0.176693	0.212689	0.0693084	0.195597	0.048454	0.170599	0.0364725	0.031518	0.0853528	0.0685901	0.138639	0.139873
253	PC(O-34:4)	0.00700506	0.0196794	0.0182292	0.0126082	0.111099	0.0448462	0.0591226	0.0668597	0.119373	0.0984965	0.155006	0.198426	0.205935	0.223157	0.144727	0.130336	0.131014	0.146968	0.13769	0.175249	0.178276	0.0653261	0.0913264	0.0788894	0.111563	0.102411	0.129408	0.115205	0.0475644	0.142154	0.054537	0.116482	0.0763553	0.13005	0.117441	0.179018	0.17853	0.202346	0.187317	0.162058	0.0699302	0.139811	0.0363156	0.125605	0.119885	0.0493214	0.117417	0.12162
254	PC(O-35:4)	-0.00027907	0.0147842	0.0224286	0.0217609	0.0861653	0.0387659	0.069751	0.0814941	0.0536225	0.100397	0.135885	0.13789	0.132873	0.139207	0.0964136	0.114224	0.0777878	0.0761361	0.0819947	0.0843401	0.107724	0.0981288	0.139927	0.108414	0.120552	0.125913	0.116421	0.110844	0.0223178	0.110048	0.076947	0.140175	0.11313	0.0981654	0.119124	0.130808	0.137927	0.122393	0.112624	0.105183	0.0384187	0.11004	0.0579649	0.143391	0.0809626	0.0393282	0.0723072	0.0985333
255	PC(O-36:0)	0.0408008	-0.0555702	-0.026713	0.0195135	0.12941	0.0460796	0.103991	0.122837	0.102956	0.0795349	0.173085	0.276828	0.286437	0.127318	0.256139	0.114446	0.158451	0.181377	0.201491	0.224941	0.111779	0.303445	0.166436	0.205734	0.311145	0.271754	0.339231	0.203854	0.186441	0.389898	0.140203	0.164122	0.187904	0.224495	0.254478	0.35335	0.349322	0.3743	0.184695	0.339288	0.112912	0.263707	0.0341724	0.128333	0.165274	0.106406	0.231542	0.240518
256	PC(O-36:5)	0.0173519	-0.0525587	0.00334982	0.0322824	0.0805483	0.0432804	0.0628952	0.0389885	0.0418559	0.0966097	0.125581	0.107196	0.114289	0.204445	0.100461	0.119787	0.077137	0.0412052	0.0794099	0.0657325	0.146392	0.0888169	0.0894933	0.0490885	0.0242531	0.0744297	0.0510136	0.109916	0.0239127	0.0911231	0.0791446	0.0846711	0.0805289	0.0632459	0.0487301	0.0253016	0.104907	0.0541754	0.15443	0.0902677	0.0460565	0.0715061	0.0174428	0.0741001	0.02399	-0.00817673	-0.0306556	0.0367459
257	PC(O-38:5)	0.000941457	-0.0620677	-0.0578474	0.0324169	-0.0254241	0.0071931	0.0661003	0.0840778	0.0871294	0.0757376	0.111098	0.099246	0.0883951	0.125383	0.0229784	-0.0617307	-0.0573858	-0.0596556	-0.077064	-0.0413201	-0.0274956	0.0877022	0.038725	0.0346269	-0.00705099	-0.0452472	0.00204307	0.029524	0.047283	0.251337	0.122624	0.0585008	0.0953728	0.0739141	0.103192	0.102217	0.0493704	0.118886	0.142183	0.143135	0.0562729	0.209446	0.0816062	0.0893331	0.0949207	0.0842936	0.0761857	0.0475728
258	PC(O-40:5)	0.0233486	-0.0228427	-0.0429664	0.0255082	0.0577388	0.0215514	0.0914393	0.11553	0.0683754	0.0334844	0.0891602	0.0855596	0.0685949	0.0807847	0.106203	0.031626	0.0137833	0.00153404	0.0651032	0.0369401	0.0567037	0.210481	0.128879	0.136357	0.144151	0.153266	0.161064	0.179341	0.138298	0.288297	0.157275	0.117446	0.182989	0.12012	0.177771	0.156314	0.195962	0.152775	0.175748	0.205966	0.0920079	0.218858	0.0548835	0.118203	0.0977228	0.0971248	0.105405	0.157172
259	PC(O-40:7) (a)	0.00543471	-0.0318552	-0.0386686	0.0175292	-0.006736	0.0172388	0.0355814	0.0286864	0.106387	0.100519	0.143214	0.0993162	0.0853442	0.229408	0.0594134	0.03321	0.0369685	0.00242247	-0.0142961	-0.00567267	0.101268	0.0582693	0.0376348	0.0348724	-0.0357092	-0.0461897	-0.0397924	0.0989824	0.0267902	0.220287	0.0921827	0.0824094	0.0782742	0.11736	0.10332	0.0504322	0.0435826	0.0624108	0.242874	0.12624	0.0616084	0.182691	0.0535758	0.100542	0.118402	0.0855956	0.0465272	0.0377294
260	PC(O-40:7) (b)	0.0646635	-0.340978	-0.0158548	0.0551194	-0.0891411	0.0524599	0.0619504	0.000962441	0.0769308	0.0740082	0.010733	0.0445084	0.0789717	0.0843054	0.027563	0.0396499	-0.0145419	-0.075654	-0.0431235	-0.0148221	-0.0321106	0.0829006	0.0457977	-0.00791352	-0.071142	-0.0174459	0.00651567	-0.0175451	0.0321273	0.0976051	0.142595	0.0506473	0.0661439	-0.0300513	-0.0430436	-0.0277875	0.0252242	0.0409659	0.0505438	0.0477151	0.0584704	0.11425	0.044734	0.0712477	0.0337179	0.0405709	-0.0632365	-0.0211386
261	PC(P-15:0/20:4) (a)	0.0119961	-0.0101744	0.0174293	0.0196917	0.116702	0.0251924	0.0553418	0.066336	0.0489557	0.0764398	0.0997422	0.124296	0.129075	0.0755627	0.108288	0.135327	0.106725	0.112291	0.147807	0.123728	0.106276	0.15428	0.141685	0.149551	0.182598	0.203919	0.179636	0.130093	0.0513237	0.0691888	0.071939	0.11394	0.112745	0.065476	0.119957	0.113348	0.170044	0.103163	0.038192	0.0896469	0.0459979	0.0587465	0.0372669	0.117015	0.0589584	0.0386648	0.0716869	0.124015
262	PC(P-15:0/20:4) (b)	0.0138303	-0.0284852	0.0001019	0.028817	0.068748	0.026718	0.054766	0.0677676	0.0323899	0.0542793	0.0680999	0.0668079	0.0691949	0.0323307	0.0695271	0.0750972	0.0403066	0.0237733	0.0760268	0.040234	0.0331969	0.158736	0.126413	0.126827	0.132263	0.166439	0.132974	0.109897	0.0329094	0.053207	0.0957953	0.0765543	0.12456	0.0210548	0.102807	0.0518532	0.11773	0.042617	0.0151991	0.0753321	0.0370378	0.0612415	0.0453659	0.0910999	0.0343332	0.0279817	0.0205421	0.0788763
263	PC(P-16:0/14:0)	0.0222635	-0.0601214	-0.0368482	0.0122345	0.207055	0.0247102	0.0394549	0.0614244	0.0346827	0.00664785	0.0447451	0.069578	0.107605	0.0586372	0.281753	0.178764	0.168787	0.138789	0.308855	0.241586	0.2056	0.295824	0.164916	0.153271	0.212638	0.33311	0.287117	0.244506	0.273135	0.194851	0.116877	0.0574031	0.114381	0.0279799	0.159717	0.0795306	0.280114	0.134609	0.084287	0.310276	0.205459	0.173902	0.0100955	0.0749359	0.0351879	0.0754314	0.0208158	0.199045
264	PC(P-16:0/16:0)	0.0290264	-0.0297639	-0.0276237	0.00523826	0.0503936	0.0588946	0.0749669	0.0841965	0.105491	0.0664201	0.138899	0.156225	0.197875	0.181764	0.15991	0.0485742	0.0162231	-0.0139997	0.0553746	0.074876	0.0611136	0.174602	0.0930428	0.063175	0.063705	0.0911162	0.125974	0.112238	0.14354	0.322059	0.118345	0.111603	0.100075	0.101598	0.133762	0.139615	0.200956	0.209618	0.19176	0.313752	0.10488	0.244695	0.0258392	0.0866456	0.059491	0.0516541	0.0339052	0.10144
265	PC(P-16:0/16:1)	0.011844	-0.0141808	-0.0196113	-0.00528484	0.0448634	0.0760831	0.0668605	0.0303538	0.0894914	0.0197558	0.0833146	0.0623436	0.124896	0.189033	0.11183	0.022641	0.00476607	-0.02463	0.0549152	0.0806378	0.115587	0.0904153	0.0434234	-0.00531469	-0.0106585	0.0449612	0.0697317	0.110687	0.133818	0.251663	0.0978026	0.0638882	0.014047	0.0603349	0.0725292	0.0617152	0.143356	0.147542	0.219969	0.255511	0.114901	0.21761	0.00384017	0.0585535	0.0332305	0.0307127	-0.016412	0.0621596
266	PC(P-16:0/18:0)	0.0259661	-0.0902055	-0.0274081	0.0191691	0.0423823	0.0559865	0.0853097	0.098435	0.117971	0.034554	0.128152	0.150961	0.177622	0.141071	0.161514	0.0652694	0.0504574	0.0110366	0.102467	0.0876634	0.0674324	0.253385	0.142068	0.173681	0.172023	0.199951	0.223055	0.20289	0.144871	0.360671	0.172693	0.159208	0.213837	0.145277	0.217193	0.19501	0.276805	0.241502	0.21825	0.307927	0.0857412	0.272898	0.0439371	0.134419	0.124446	0.114049	0.110271	0.18618
267	PC(P-16:0/18:1)	0.00715034	-0.0195594	-0.071315	-0.0273884	0.0165584	0.0611916	0.0633487	0.0391248	0.0703046	0.00879816	0.0756366	0.0442043	0.115656	0.113072	0.124234	-0.0131246	-0.00135223	-0.0200218	0.0790896	0.100513	0.0784816	0.17089	0.0612839	0.0539352	0.0671111	0.124989	0.161534	0.165511	0.150456	0.303325	0.126649	0.0571608	0.0865349	0.0905672	0.124319	0.114231	0.211308	0.211167	0.221541	0.302921	0.115179	0.26729	0.0353297	0.083678	0.101317	0.0624998	0.0687425	0.160232
268	PC(P-16:0/18:2)	0.0208916	-0.0117536	-0.0918466	0.000973455	0.0309658	0.0398104	0.0390452	0.0786321	0.0600845	-0.0309072	0.0323062	0.0995797	0.154722	-0.00753401	0.094463	-0.0364139	0.0078988	0.0570908	0.122333	0.169433	0.0104934	0.167321	0.0299318	0.0659715	0.176094	0.181026	0.249552	0.124506	0.10379	0.207717	0.0925657	-0.0178938	0.0850893	0.0397978	0.119235	0.197395	0.238674	0.277875	0.0841219	0.272455	0.0934987	0.217824	0.0383038	0.0600303	0.108357	0.076597	0.180584	0.213423
269	PC(P-16:0/18:3)	0.0226102	-0.0587283	-0.0856312	0.0226612	0.00120957	0.029182	0.0214077	0.0401985	0.00755043	-0.0338034	0.00515271	0.00729041	0.033117	0.00806819	0.0418407	-0.0204444	0.0067461	-0.00299732	0.0927918	0.0619951	0.0279553	0.166064	0.0360227	0.0952245	0.117856	0.176861	0.163365	0.158552	0.077373	0.104204	0.115122	-0.0138765	0.110117	0.0168979	0.100483	0.0637756	0.164451	0.0914334	0.0909287	0.129497	0.0578181	0.111065	0.0240749	0.028563	0.0680815	0.0491015	0.0497297	0.122332
270	PC(P-16:0/20:4)	0.0120156	-0.0219692	-0.00473127	0.044291	0.0735792	0.0857476	0.102226	0.108909	0.130841	0.122224	0.177548	0.230768	0.25737	0.223389	0.116124	0.101011	0.0824312	0.0912915	0.0823033	0.144145	0.113167	0.100463	0.1233	0.110494	0.121544	0.103928	0.15749	0.10944	0.0667614	0.255378	0.0977025	0.174776	0.0981498	0.16689	0.151907	0.23141	0.214958	0.278494	0.19827	0.250756	0.0909068	0.243654	0.0379594	0.188152	0.152074	0.0918793	0.161073	0.164323
271	PC(P-16:0/20:5)	0.0158477	-0.0656561	-0.0103626	0.0469141	0.0865767	0.0790034	0.0692034	0.060449	0.0829999	0.0927256	0.135242	0.150133	0.17506	0.244605	0.133777	0.168948	0.125572	0.0854237	0.139785	0.131835	0.183906	0.130928	0.110136	0.1041	0.0980479	0.158642	0.139929	0.180747	0.0566031	0.148784	0.0852436	0.133204	0.0982011	0.110642	0.115543	0.0965732	0.199463	0.13961	0.2044	0.165216	0.0796066	0.137157	0.00585734	0.131739	0.0824205	0.0336009	0.0340418	0.116572
272	PC(P-16:0/22:6)	0.0101231	-0.0450122	-0.0405508	0.0241823	0.0506893	0.0589431	0.0581717	0.0609417	0.109645	0.109737	0.158792	0.16182	0.179513	0.242818	0.120775	0.111031	0.0861901	0.062596	0.0831033	0.105195	0.144039	0.105608	0.0931556	0.0756679	0.0578089	0.0722247	0.0960717	0.14154	0.0515606	0.205663	0.0998606	0.109316	0.0979882	0.115717	0.115487	0.110003	0.152352	0.161417	0.218847	0.205044	0.0819027	0.203292	0.0447411	0.140928	0.117872	0.0765764	0.0801877	0.116337
273	PC(P-17:0/20:4) (a)	0.0234118	-0.0306497	-0.0193441	0.0315108	0.118208	0.0536572	0.0708465	0.101658	0.0576053	0.0458208	0.0747863	0.0790834	0.0882356	0.0526722	0.142292	0.123704	0.075608	0.0598562	0.15482	0.110782	0.103553	0.235375	0.185361	0.202317	0.216747	0.271456	0.249348	0.220621	0.117068	0.169656	0.131551	0.127476	0.189216	0.0744357	0.182857	0.127768	0.233702	0.135623	0.0995479	0.20408	0.0860044	0.17265	0.0610167	0.150398	0.0849907	0.102206	0.0874554	0.188326
274	PC(P-17:0/20:4) (b)	0.0035816	-0.0467743	-0.032516	0.027805	0.0541779	0.0390945	0.0659593	0.0880771	0.0540377	0.0794603	0.107188	0.109935	0.117439	0.0908832	0.0891367	0.0855255	0.0336462	0.0215316	0.0722443	0.0622726	0.0513837	0.164636	0.156866	0.151869	0.151787	0.172446	0.171927	0.146612	0.0456146	0.153101	0.116568	0.133781	0.158842	0.0817742	0.14951	0.127778	0.177609	0.139457	0.101267	0.159818	0.0521903	0.158825	0.0692825	0.156719	0.0894397	0.0869159	0.0867064	0.144198
275	PC(P-18:0/18:2)	0.0221484	-0.0424799	-0.106382	0.00899493	-0.00559986	0.0354511	0.0372988	0.0691546	0.0286217	-0.0434553	0.0171077	0.0484155	0.0906602	-0.0408335	0.0660823	-0.0412058	-0.0213781	0.00744297	0.0925205	0.102979	-0.0227406	0.2081	0.056477	0.105149	0.18415	0.202363	0.247877	0.158587	0.0821891	0.206509	0.111501	0.00286147	0.14983	0.0421838	0.144689	0.168561	0.230929	0.223197	0.0851796	0.225956	0.0566975	0.206416	0.0494321	0.0630539	0.100204	0.0938985	0.155026	0.203391
276	PC(P-18:0/20:4)	0.0110463	-0.0255083	-0.0128904	0.0297134	0.0466164	0.0677448	0.0857509	0.109535	0.0940502	0.0855855	0.14554	0.176013	0.187602	0.136751	0.0953286	0.0810091	0.0404498	0.0461651	0.0626719	0.0906467	0.0528272	0.139014	0.138958	0.140444	0.151534	0.136473	0.174837	0.12229	0.0503962	0.231393	0.108811	0.162414	0.150965	0.137988	0.16615	0.208632	0.212515	0.233196	0.147901	0.204014	0.0586159	0.217928	0.0635105	0.177109	0.130846	0.0901955	0.15165	0.169562
277	PC(P-18:0/22:5)	0.0225788	-0.0829159	-0.0462968	0.0295707	0.0610683	0.0504394	0.0797004	0.0935325	0.100429	0.0862836	0.13644	0.150194	0.170981	0.159044	0.159766	0.0956267	0.0677471	0.0470739	0.108063	0.109216	0.104561	0.221212	0.153601	0.163456	0.149689	0.175271	0.209295	0.196489	0.126751	0.309198	0.179954	0.14071	0.200155	0.14078	0.183284	0.173491	0.24563	0.222481	0.208747	0.26329	0.104742	0.272869	0.0703695	0.154827	0.138628	0.118105	0.124338	0.189027
278	PC(P-18:0/22:6)	0.00189889	-0.0463091	-0.0705215	0.0158132	0.00932631	0.0411663	0.0429577	0.0534057	0.0709983	0.0563431	0.0997072	0.0736004	0.0858521	0.120809	0.0879345	0.0564008	0.0349773	0.0124635	0.0657663	0.0566482	0.0737343	0.1581	0.0960111	0.109349	0.0913009	0.121039	0.129032	0.170501	0.0488741	0.199442	0.115225	0.0704539	0.149401	0.0815356	0.135703	0.0853793	0.152741	0.122369	0.169825	0.176523	0.0591867	0.200073	0.0660435	0.121913	0.114855	0.0966424	0.0883615	0.147964
279	PC(P-18:1/18:1)	-0.00988633	0.0335795	-0.0291181	-0.0187629	0.0175141	0.0507485	0.0605346	0.0281023	0.0912064	-0.00815461	0.0633377	0.0454263	0.0953337	0.123215	0.0843736	-0.0241941	-0.00627569	-0.0157272	0.0506714	0.0703219	0.0803984	0.0989843	0.0441966	0.0346283	0.0461911	0.0998701	0.118722	0.148807	0.121448	0.269148	0.11555	0.0705713	0.0684962	0.106018	0.12956	0.129274	0.190016	0.189073	0.249106	0.256877	0.0717231	0.219348	0.0252096	0.0843845	0.11064	0.0556607	0.0684658	0.127072
280	PC(P-20:0/20:4)	0.00330179	-0.0406097	-0.0320156	0.0212717	0.0346748	0.0529806	0.089856	0.0930451	0.0967921	0.0466479	0.109026	0.140884	0.168094	0.103732	0.112583	0.00597953	0.00159894	0.00604233	0.0227847	0.0784262	0.00246247	0.120475	0.0823402	0.0809971	0.0878948	0.0580238	0.136132	0.0638229	0.0929239	0.255307	0.114671	0.0733276	0.10708	0.0870241	0.106055	0.163436	0.147867	0.224925	0.115112	0.225853	0.0818638	0.215883	0.0531708	0.0820247	0.0772899	0.0608398	0.0974625	0.106016
281	PC(P-35:2)(a)	0.0221411	-0.0329208	-0.0816987	-0.00457462	0.0539933	0.0124681	0.020691	0.056315	0.0216176	-0.0322544	-0.0170008	0.0265539	0.0552182	-0.059908	0.0873959	0.00592823	0.0141462	0.0439561	0.156693	0.127522	0.0328254	0.228409	0.0983669	0.143433	0.224846	0.287638	0.281104	0.202984	0.111659	0.149462	0.133166	0.0162162	0.155553	0.0227866	0.155872	0.137854	0.243481	0.167268	0.0582423	0.204879	0.0619477	0.152022	0.0390424	0.0588339	0.0727247	0.0847238	0.116792	0.205647
282	PC(P-35:2)(b)	0.0171468	-0.0372436	-0.0914468	0.0111084	0.0119444	0.0311012	0.040411	0.0741782	0.00617379	-0.0460923	-0.0100763	-0.000114327	0.0316815	-0.0768944	0.0526831	-0.0269706	-0.0229546	-0.00801934	0.0904044	0.0713221	-0.0217808	0.203575	0.0693306	0.114747	0.1692	0.207595	0.222961	0.150675	0.0714391	0.118222	0.102118	-0.0117945	0.131295	-0.00885772	0.112188	0.0983474	0.185392	0.134546	0.028725	0.166472	0.0451503	0.142166	0.0528669	0.0531432	0.0614405	0.0724906	0.0936211	0.166307
283	PC(P-36:3)	0.0251216	-0.0356189	-0.0175371	0.0435885	0.0859009	0.0714312	0.103226	0.117877	0.111268	0.0656797	0.142258	0.211923	0.241485	0.136153	0.158382	0.11246	0.0950125	0.106692	0.160271	0.169809	0.100021	0.21311	0.149858	0.164365	0.2206	0.231635	0.261362	0.174565	0.140073	0.279042	0.133418	0.164536	0.166586	0.153764	0.20673	0.258655	0.306557	0.29253	0.172057	0.278498	0.0999419	0.225072	0.061953	0.158963	0.142241	0.0957137	0.161055	0.206905
284	PC(P-38:5) (a)	0.0119181	-0.0521977	-0.0305565	0.0385148	0.0543883	0.0799149	0.0883176	0.109283	0.131005	0.10274	0.170183	0.213879	0.246821	0.251708	0.144515	0.105083	0.0890276	0.0853436	0.0934227	0.151533	0.141386	0.138562	0.111651	0.112147	0.112554	0.106069	0.171398	0.160669	0.100972	0.308087	0.113581	0.162738	0.126636	0.183875	0.175133	0.225853	0.238609	0.294234	0.268538	0.293344	0.113459	0.301139	0.0489466	0.190456	0.188891	0.122618	0.175373	0.193234
285	PC(P-38:5) (b)	0.000304121	-0.0499695	-0.0157871	0.039288	0.0582364	0.0629326	0.0885084	0.0877912	0.0795337	0.0821036	0.137235	0.136951	0.153199	0.165037	0.106758	0.0958372	0.0608705	0.0421608	0.100059	0.0995711	0.102168	0.156175	0.133236	0.131041	0.12577	0.15855	0.160597	0.16173	0.0698169	0.195706	0.135396	0.121914	0.138615	0.0988236	0.151026	0.137566	0.209805	0.172665	0.171191	0.195788	0.0806691	0.189902	0.0489861	0.137341	0.0920615	0.0832294	0.0859249	0.154715
286	LPC(14:0) [sn1]	-0.0183461	0.034967	0.178476	0.0812346	0.283467	0.1576	0.206419	0.154339	0.0837002	0.0189189	0.119755	0.233533	0.258173	0.216937	0.222211	0.235894	0.3239	0.407461	0.415511	0.441604	0.41316	0.106157	0.10998	0.153329	0.254036	0.294517	0.301496	0.222031	0.255166	0.135833	0.0258543	0.11133	0.0141501	0.19124	0.158384	0.262048	0.33316	0.299211	0.202803	0.252773	0.163736	0.0570488	-0.0341391	0.0893041	0.136276	0.0716335	0.212095	0.269464
287	LPC(14:0) [sn2]	-0.0117966	0.0352498	0.183226	0.0789057	0.291514	0.159752	0.208102	0.158727	0.0894579	0.0233469	0.119052	0.232881	0.260024	0.215692	0.220484	0.230135	0.321644	0.404988	0.415618	0.441371	0.410201	0.102422	0.10755	0.149222	0.25459	0.296477	0.299646	0.220921	0.256116	0.128576	0.0384018	0.108284	0.0158305	0.186756	0.160127	0.25865	0.330505	0.294866	0.199991	0.250067	0.164948	0.0557783	-0.0377238	0.0853182	0.133517	0.0742487	0.207193	0.267635
288	LPC(15-MHDA) [sn1] / LPC(17:0) [sn2]	-0.00709289	0.0348271	0.134595	0.0519712	0.178279	0.106654	0.190171	0.148594	0.00984843	-0.0224151	0.0457535	0.00911301	0.00398791	-0.0272495	0.166211	0.185273	0.209645	0.226517	0.32193	0.212825	0.262734	0.312055	0.235594	0.311555	0.353853	0.440804	0.375957	0.384395	0.194397	0.166559	0.153431	0.153999	0.307905	0.169181	0.299671	0.179053	0.349362	0.15747	0.165192	0.214148	0.0820911	0.113307	0.0714122	0.179901	0.204391	0.201441	0.228917	0.356342
289	LPC(15-MHDA) [sn1] [104_sn1]	-0.00728406	0.0329653	0.123834	0.037743	0.190602	0.0977996	0.169286	0.131304	0.00860099	-0.0296718	0.036743	0.00541345	0.00378715	-0.0239708	0.173198	0.189009	0.209933	0.221913	0.331941	0.224362	0.270236	0.303461	0.222737	0.297946	0.347688	0.443526	0.379812	0.38077	0.199279	0.154033	0.0918779	0.146169	0.282883	0.148379	0.288181	0.172156	0.349005	0.156141	0.161329	0.217111	0.0847506	0.105145	0.0628536	0.166657	0.182597	0.181877	0.204887	0.341957
290	LPC(15-MHDA) [sn2]	-0.00624887	0.0377849	0.132811	0.0449112	0.205478	0.117474	0.183914	0.140366	0.0186384	-0.0256115	0.0439754	0.00260695	0.0061737	-0.0198539	0.179095	0.188269	0.211451	0.224656	0.333911	0.228563	0.277446	0.299174	0.229719	0.299946	0.344656	0.444076	0.379069	0.379193	0.206439	0.163731	0.153688	0.149022	0.286587	0.15083	0.289476	0.171285	0.353282	0.159674	0.168077	0.222579	0.0903478	0.114334	0.0542325	0.159388	0.181173	0.182171	0.205517	0.343508
291	LPC(15:0) [sn1]	-0.00334617	0.0496363	0.144853	0.0701575	0.260244	0.103463	0.182311	0.178386	0.0209422	-0.0129842	0.0726103	0.0808842	0.0578848	0.0077622	0.24833	0.252574	0.293828	0.311744	0.420273	0.282626	0.315612	0.351007	0.256112	0.335371	0.407702	0.503051	0.404977	0.392021	0.258338	0.148569	0.120082	0.141992	0.288247	0.165924	0.318921	0.192106	0.385168	0.154825	0.121558	0.246587	0.128042	0.0982174	0.061286	0.165003	0.191801	0.217764	0.22866	0.377159
292	LPC(15:0) [sn2]	-0.00150119	0.0468948	0.138108	0.0680827	0.280753	0.0941137	0.172369	0.170346	0.0216148	-0.0103259	0.0656447	0.0866382	0.0638056	0.00685601	0.259317	0.26138	0.300428	0.316964	0.440545	0.298324	0.324088	0.350994	0.260555	0.331839	0.411646	0.519794	0.41338	0.388733	0.268806	0.136815	0.139334	0.138062	0.27677	0.152121	0.315901	0.189208	0.39427	0.15172	0.109371	0.252559	0.136104	0.0815498	0.0523051	0.154161	0.170534	0.199497	0.206566	0.369458
293	LPC(16:0) [sn1]	-0.0152915	0.0403489	0.272167	0.0894017	0.169531	0.227582	0.304203	0.191296	0.119899	0.0543408	0.182509	0.233216	0.26553	0.239047	0.142688	0.159939	0.216237	0.285905	0.233801	0.294777	0.311882	0.111336	0.118719	0.142617	0.190451	0.18894	0.240629	0.189855	0.132102	0.249107	0.0779816	0.183567	0.0808363	0.250399	0.158434	0.281492	0.295375	0.33284	0.276988	0.229751	0.0583662	0.134786	0.00291385	0.157158	0.204112	0.0787515	0.25262	0.254765
294	LPC(16:0) [sn2]	-0.0159465	0.0487047	0.261005	0.0915117	0.180571	0.223205	0.301714	0.19237	0.11381	0.0563335	0.18016	0.224962	0.25864	0.2394	0.145693	0.155854	0.218529	0.293053	0.24139	0.299738	0.320155	0.107782	0.119103	0.143476	0.195933	0.194158	0.24012	0.194341	0.138575	0.253225	0.124686	0.184079	0.0772513	0.255524	0.164034	0.28793	0.296766	0.330529	0.27926	0.234414	0.068568	0.133502	-0.000316675	0.156009	0.203078	0.0876644	0.259875	0.261408
295	LPC(16:1) [sn1]	-0.014405	0.0386139	0.20558	0.0503651	0.160655	0.184732	0.228418	0.112561	0.0923033	0.0562929	0.151318	0.163011	0.20752	0.280225	0.118548	0.168561	0.198472	0.237317	0.220756	0.261287	0.346105	0.0434354	0.101745	0.0949713	0.11059	0.149976	0.170433	0.186736	0.132865	0.192924	0.0638718	0.171613	0.0229626	0.218975	0.125701	0.19641	0.242437	0.245625	0.297753	0.19838	0.0716836	0.0878923	-0.0292975	0.124445	0.135871	0.0487236	0.141655	0.176762
296	LPC(16:1) [sn2]	-0.011925	0.0302231	0.183299	0.0335395	0.140667	0.167841	0.190409	0.0770921	0.0983913	0.0639721	0.133258	0.157448	0.212222	0.296872	0.103589	0.145075	0.170053	0.208263	0.185436	0.247584	0.322716	-0.016541	0.0640495	0.0357388	0.0491979	0.088786	0.116706	0.130303	0.120742	0.169714	0.0522441	0.151019	-0.0407659	0.19226	0.0763556	0.16694	0.196748	0.228328	0.286466	0.178854	0.0694364	0.0727228	-0.0419869	0.0950248	0.0980639	0.0095715	0.093813	0.12015
297	LPC(17:0) [sn1]	-0.0153146	0.0319423	0.14228	0.0672355	0.13817	0.107603	0.193673	0.161576	0.00937021	-0.0101857	0.0600045	0.013699	-0.00613825	-0.0313443	0.149535	0.175615	0.202871	0.217797	0.283406	0.17582	0.231971	0.31377	0.233431	0.318126	0.340282	0.404372	0.342282	0.364538	0.168224	0.179415	0.170259	0.16036	0.319149	0.19193	0.304783	0.177763	0.320613	0.144691	0.158592	0.178463	0.0697801	0.126654	0.0907991	0.193583	0.233087	0.225656	0.251843	0.351521
298	LPC(17:1 ) [sn2] (a)	-0.00919533	0.0357919	0.13952	0.029008	0.141915	0.124391	0.190165	0.102873	0.0542828	0.0202635	0.0837666	0.0541722	0.0762652	0.121588	0.109973	0.143432	0.161292	0.18069	0.252381	0.209657	0.282872	0.158767	0.160388	0.17915	0.199499	0.295578	0.252853	0.277353	0.157465	0.177645	0.168515	0.152759	0.162349	0.17413	0.204013	0.161809	0.297947	0.177885	0.235703	0.201157	0.0727172	0.0849815	0.0251327	0.140731	0.150511	0.107805	0.14218	0.251597
299	LPC(17:1) (a) [sn1] [104_sn1]	-0.0145273	0.0449454	0.164611	0.0394744	0.146785	0.148566	0.215539	0.116872	0.0469335	0.0094819	0.0855476	0.0427798	0.0623324	0.118261	0.108794	0.150787	0.163985	0.183384	0.256848	0.20316	0.290825	0.16453	0.165779	0.191416	0.209395	0.304352	0.257099	0.295209	0.1506	0.176976	0.114386	0.155758	0.177807	0.178249	0.216656	0.15706	0.300697	0.168786	0.242038	0.188002	0.0592013	0.0796013	0.0286597	0.139211	0.148485	0.107564	0.145677	0.255474
300	LPC(17:1) [sn1] (a) / LPC(17:1) [sn2] (b)	-0.0116585	0.0402269	0.160945	0.0415592	0.162939	0.14634	0.211585	0.123745	0.0453167	0.0090116	0.0871952	0.0513496	0.0701604	0.116708	0.128321	0.164175	0.180388	0.201686	0.28207	0.221922	0.305208	0.186477	0.178006	0.206086	0.229827	0.331233	0.276736	0.310772	0.166746	0.182885	0.135954	0.160055	0.18309	0.183405	0.229545	0.165937	0.318577	0.176518	0.241675	0.206381	0.071143	0.0903871	0.0279033	0.141517	0.153236	0.117407	0.153947	0.272954
301	LPC(17:1) [sn1] (b)	0.00137214	0.00106084	0.0898	0.0376576	0.2681	0.097503	0.163341	0.130787	0.0338722	-0.00122771	0.0777347	0.0772199	0.0907597	0.035394	0.247987	0.247836	0.257978	0.26533	0.420528	0.31363	0.315311	0.312161	0.248531	0.285049	0.362545	0.493375	0.41367	0.360005	0.229822	0.137594	0.151514	0.142049	0.226539	0.123121	0.248723	0.169454	0.399412	0.186841	0.124426	0.27483	0.132627	0.078937	0.0299405	0.134029	0.120987	0.133465	0.147986	0.333336
302	LPC(18:0) [sn1]	-0.00600429	0.0222942	0.244428	0.0976933	0.170092	0.187801	0.276848	0.203041	0.107483	0.0521087	0.174395	0.248543	0.25642	0.18115	0.150116	0.165257	0.24413	0.324794	0.25865	0.304495	0.284811	0.15947	0.143176	0.201383	0.265192	0.23706	0.286221	0.213403	0.147963	0.262265	0.0954059	0.179732	0.132326	0.271543	0.217965	0.328999	0.324862	0.349582	0.239816	0.217786	0.078379	0.158025	0.0348578	0.178273	0.25502	0.143268	0.329452	0.30713
303	LPC(18:0) [sn2]	-0.00130913	0.0110679	0.243631	0.0983989	0.172095	0.180361	0.272893	0.211177	0.10669	0.0504526	0.165286	0.237804	0.247804	0.172775	0.147048	0.157945	0.240222	0.319681	0.253813	0.297171	0.280459	0.161403	0.142796	0.203559	0.266365	0.239081	0.284861	0.217097	0.153063	0.25566	0.168078	0.17618	0.140986	0.270423	0.21933	0.326437	0.32055	0.340225	0.238556	0.214869	0.0772054	0.154388	0.0361245	0.183748	0.255009	0.143991	0.330476	0.30988
304	LPC(18:1) [sn1]	-0.0156858	0.0235108	0.125493	0.0321024	0.0615279	0.137977	0.194117	0.0887564	0.0813655	-0.0183274	0.0852423	0.0491945	0.100972	0.102805	0.0325613	-0.0269444	0.0610597	0.129453	0.140814	0.19459	0.192632	0.061815	0.0155648	0.0711326	0.091805	0.13099	0.181176	0.155085	0.101016	0.212192	0.108972	0.0305688	0.0481569	0.14317	0.103115	0.17176	0.21807	0.245811	0.233184	0.205486	0.0503609	0.10911	0.0135925	0.0390879	0.143319	0.0499354	0.165332	0.200782
305	LPC(18:1) [sn2]	-0.0160831	-0.0173998	0.0913725	0.0274426	0.036072	0.126899	0.169338	0.0661937	0.0950792	-0.0127602	0.0783325	0.0493973	0.111148	0.124716	0.0264931	-0.0296905	0.0581805	0.111215	0.125291	0.193063	0.187454	0.0395899	0.0120207	0.0566469	0.0619452	0.111087	0.164853	0.144275	0.092819	0.222573	0.177587	0.0435505	0.0248983	0.145296	0.0850731	0.169707	0.208456	0.2552	0.254129	0.21148	0.0576109	0.129189	0.012076	0.0509932	0.148579	0.0476067	0.154039	0.189046
306	LPC(18:2) [sn1]	-0.0109451	-0.0106868	-0.0455758	0.00375644	0.0193084	0.0231803	0.0658953	0.0729102	0.0442773	-0.0872316	-0.0149755	0.024797	0.0746564	-0.0897467	-0.0115447	-0.170969	-0.0573834	0.0578442	0.0986841	0.182156	-0.015428	0.0621545	-0.0883315	-0.00589519	0.101703	0.116646	0.212168	0.0359005	0.0577963	0.110872	0.0841599	-0.166223	0.00149507	-0.0318641	0.0182857	0.144724	0.165395	0.246231	0.00910705	0.198925	0.0348424	0.0758186	0.0372701	-0.082675	0.0542267	0.0280086	0.161102	0.181675
307	LPC(18:2) [sn2]	-0.0081331	-0.0243513	-0.0509595	0.00752503	0.0225681	0.0254998	0.0625453	0.0708658	0.0575505	-0.0696077	0.000731353	0.0573592	0.106605	-0.0598764	0.00570642	-0.15169	-0.031511	0.0854501	0.1155	0.202177	0.00770224	0.0776387	-0.0747577	0.0107151	0.123923	0.134352	0.22987	0.0574127	0.0677411	0.141872	0.136059	-0.141033	0.0154641	0.000175199	0.0476483	0.180017	0.194418	0.276836	0.0390998	0.225896	0.0484122	0.108886	0.0375304	-0.0572819	0.0788329	0.0481191	0.190913	0.207357
308	LPC(18:3) (a) [sn1] [104_sn1]	-0.0195426	0.0139711	0.0113612	0.00817293	0.030797	0.060398	0.0637949	0.0265119	0.00620368	-0.0818669	-0.00147915	-0.00705333	0.027864	0.0678325	0.00812106	-0.0815978	0.0274316	0.0734377	0.133907	0.154405	0.135667	0.023727	-0.0738184	0.0128635	0.049019	0.113061	0.123909	0.120865	0.0950857	0.0764853	0.00982734	-0.100729	-0.0259396	0.0242648	0.0321604	0.0693218	0.150217	0.126963	0.154121	0.126938	0.061786	0.0330379	-0.00586644	-0.0795167	0.0447387	-0.00514026	0.0582316	0.118315
309	LPC(18:3) [sn1] (a)/LPC(18:3) [sn2] (b)	-0.0194934	0.00183629	0.0192521	0.0208845	0.0596873	0.0750463	0.0869351	0.0524768	0.0220782	-0.0692108	0.0112651	0.0306025	0.0680727	0.0812435	0.0257873	-0.055149	0.0550836	0.115283	0.166879	0.201658	0.16248	0.0190951	-0.0570436	0.0179059	0.0703257	0.132271	0.152748	0.12078	0.108299	0.0893221	0.0471332	-0.0782908	-0.0369335	0.0546497	0.0450679	0.111258	0.183243	0.172908	0.160912	0.149241	0.072701	0.0450745	-0.0185828	-0.0591311	0.0674698	0.00468299	0.092834	0.147945
310	LPC(18:3) [sn1] (b)	-0.0200314	-0.00126858	0.0535783	0.0395134	0.101961	0.0829091	0.125996	0.0927674	0.0383641	-0.0357371	0.0343602	0.0790227	0.119208	0.0910618	0.0490566	-0.0101426	0.0854965	0.160218	0.187237	0.243471	0.182816	0.0128131	-0.0214222	0.0252266	0.091982	0.140181	0.175876	0.0988892	0.111813	0.088162	0.0844202	-0.0376407	-0.0396629	0.0816757	0.0475914	0.148891	0.202594	0.214454	0.136836	0.164757	0.0675097	0.0382029	-0.0312283	-0.0202762	0.0805065	0.00128901	0.120747	0.165683
311	LPC(18:3) [sn2] (a)	-0.0140695	-0.0057375	0.0119305	0.0063997	0.0446975	0.0585087	0.0678316	0.0299846	0.0174764	-0.0648339	0.0137391	0.0184502	0.0539944	0.0964651	0.0246031	-0.0611465	0.045686	0.0904513	0.1506	0.168479	0.158631	0.041795	-0.055419	0.0239152	0.0616555	0.128318	0.133293	0.136427	0.104564	0.0984703	0.0699677	-0.0799257	-0.0117361	0.0474855	0.05174	0.0869003	0.170727	0.141551	0.172707	0.142719	0.0679551	0.0503751	-0.00848102	-0.0587411	0.0635341	0.00731051	0.0703199	0.129563
312	LPC(19:0) (a) [sn1] [104_sn1]	-0.012636	0.026561	0.141757	0.0328452	0.0785835	0.101184	0.166474	0.0924487	0.0305128	-0.0164554	0.0615464	0.0405851	0.0589838	0.0656204	0.0699287	0.0573518	0.109227	0.15622	0.195033	0.173819	0.215108	0.150888	0.110962	0.163327	0.189576	0.237803	0.235183	0.253022	0.130624	0.17694	0.0695001	0.0796691	0.172109	0.146516	0.218545	0.166396	0.258962	0.194163	0.222645	0.18218	0.0585869	0.1232	0.0511674	0.0921823	0.159115	0.132445	0.185647	0.250684
313	LPC(19:0) [sn1] (a) / LPC(19:0) [sn2] (b)	-0.01158	-0.00251755	0.124065	0.0569132	0.0875844	0.10504	0.17913	0.126099	0.0207213	-0.0573662	0.0340336	0.0235632	0.0452497	0.00573761	0.0821299	0.0213289	0.105843	0.176448	0.228866	0.201665	0.197087	0.193967	0.100106	0.177743	0.228988	0.285488	0.286746	0.273422	0.152998	0.185476	0.160107	0.0155917	0.200431	0.120551	0.236296	0.170152	0.278559	0.204675	0.181311	0.214498	0.0718373	0.138826	0.0544812	0.0710374	0.176481	0.172587	0.233109	0.308763
314	LPC(19:0) [sn1] (b)	-0.00961085	-0.00359859	0.0937878	0.0487808	0.0787441	0.0825214	0.157507	0.136554	0.00571515	-0.0917243	0.00416845	0.00453922	0.0200416	-0.0618738	0.0934796	0.000850121	0.104659	0.183	0.248148	0.208941	0.168411	0.224487	0.0816394	0.185177	0.248149	0.306648	0.306276	0.26656	0.176121	0.170369	0.127724	-0.0390795	0.19542	0.085014	0.221622	0.15157	0.275971	0.187538	0.113128	0.229453	0.0867227	0.140241	0.0694347	0.048608	0.171966	0.191631	0.244165	0.330349
315	LPC(19:0) [sn2] (a)	-0.000229362	-0.00396566	0.127778	0.0554499	0.0790007	0.105835	0.17663	0.102355	0.0444307	-0.0181258	0.0539697	0.0234687	0.0438435	0.0474196	0.0680339	0.0408198	0.0937013	0.136712	0.180688	0.161709	0.194474	0.153061	0.110435	0.156154	0.170782	0.223581	0.221007	0.230588	0.139738	0.171717	0.140265	0.0720316	0.179981	0.128221	0.192522	0.145028	0.245512	0.178076	0.193841	0.193683	0.0730931	0.118108	0.043437	0.0978897	0.14742	0.135604	0.171631	0.237215
316	LPC(19:1) (a)	-0.00464735	-0.00675546	0.128332	0.0426258	0.101128	0.111003	0.179339	0.100198	0.0334534	-0.040912	0.0391848	-0.027657	-0.00530901	0.0282633	0.0764757	0.0468766	0.0936402	0.110045	0.204528	0.145949	0.213367	0.192544	0.127823	0.186645	0.175328	0.273292	0.242229	0.286814	0.154813	0.189288	0.200048	0.0698417	0.20651	0.113587	0.208481	0.105561	0.25772	0.140481	0.206565	0.208424	0.0602654	0.112729	0.0448535	0.0811055	0.144535	0.142365	0.140635	0.250521
317	LPC(19:1) (b)	-0.0114387	0.00606215	0.135683	0.0406621	0.0943671	0.127943	0.194385	0.107155	0.0196002	-0.0386324	0.044979	-0.0476096	-0.0232076	0.00689493	0.0799845	0.0284442	0.0781795	0.102659	0.198625	0.133197	0.199369	0.211663	0.112651	0.171774	0.171643	0.269048	0.233604	0.276133	0.147243	0.179582	0.156686	0.0397311	0.200298	0.0979207	0.205994	0.0859169	0.241756	0.11635	0.182254	0.193964	0.0654416	0.104633	0.0600247	0.0582661	0.130152	0.130116	0.125886	0.246088
318	LPC(19:1) (c)	-0.00197144	-0.0109481	0.0878787	0.0542983	0.0888876	0.0930633	0.158696	0.0938713	-0.0112974	-0.0574055	0.00894435	-0.0567871	-0.0413635	-0.0855115	0.0905158	0.0103971	0.0750514	0.116299	0.195298	0.150459	0.150909	0.214741	0.0922921	0.133127	0.167639	0.240518	0.230134	0.206275	0.185118	0.130759	0.14862	-0.0295238	0.185852	0.0297271	0.150423	0.0536721	0.194769	0.106823	0.0729819	0.200105	0.100865	0.10069	0.110632	0.0317757	0.113103	0.140265	0.123826	0.230602
319	LPC(20:0) [sn1]	0.00239468	-0.0388821	0.044854	0.0315307	0.00172524	0.113642	0.156491	0.103157	0.035169	-0.123973	0.0173214	0.0875562	0.155285	-0.0169617	0.0201524	-0.172958	0.0291857	0.192018	0.107532	0.268626	0.0685474	0.065755	-0.112927	0.0164189	0.152936	0.0623734	0.252412	0.0854529	0.074984	0.180716	0.0425657	-0.19244	-0.0313057	0.0698365	0.0474465	0.234034	0.147984	0.35053	0.110731	0.198658	0.0537311	0.16113	0.0210677	-0.0903127	0.159817	0.0710877	0.312086	0.219217
320	LPC(20:0) [sn2]	0.0129236	-0.052088	0.0535232	0.0383896	0.0186762	0.103176	0.153837	0.104565	0.03992	-0.11049	0.0105225	0.0810081	0.148087	-0.0173601	0.0220685	-0.166563	0.0369943	0.191057	0.1139	0.264036	0.0820254	0.0555083	-0.0982303	0.0282443	0.148983	0.0722209	0.246338	0.0899424	0.0795627	0.183145	0.119252	-0.170815	-0.0185361	0.0723445	0.0527883	0.232912	0.154581	0.343743	0.118599	0.205011	0.0609963	0.164809	0.0177662	-0.0753126	0.161525	0.081058	0.309012	0.225693
321	LPC(20:1) [sn1]	-0.00886894	-0.0517909	0.127339	0.0532757	-0.0246803	0.133586	0.187237	0.0853564	0.0111573	-0.090926	0.00722366	-0.0720934	-0.02333	0.0395393	-0.0516246	-0.187537	-0.0438654	0.0227727	-0.00751609	0.0547079	0.0809063	0.0247225	-0.100911	-0.00746106	-0.0224978	-0.0332437	0.050032	0.10469	0.05159	0.130873	0.0683266	-0.15575	0.0281034	0.0239627	0.0269721	0.0170511	0.013025	0.0965911	0.179554	0.0918926	0.0103272	0.0721925	0.0231978	-0.108843	0.0808822	0.044389	0.0948303	0.0757919
322	LPC(20:1) [sn2]	-0.0138711	-0.0482434	0.130289	0.0593701	-0.0303453	0.124822	0.174447	0.0765847	0.0214845	-0.0945773	0.0144642	-0.0627897	-0.017944	0.0541395	-0.0550208	-0.181063	-0.0388784	0.0259901	-0.0159886	0.0528367	0.0815502	0.0133872	-0.0982626	-0.0104429	-0.0334637	-0.0459178	0.0361923	0.093857	0.0491792	0.13182	0.140508	-0.137301	0.0166752	0.0290426	0.0264493	0.0260867	0.00389446	0.103447	0.191637	0.0826273	0.0208917	0.0783424	0.0116544	-0.098248	0.0896201	0.0456239	0.100644	0.0660412
323	LPC(20:2) [sn1]	-0.0057464	-0.017457	0.111496	0.0540485	0.0451861	0.134653	0.181045	0.0883794	0.0644785	-0.0259143	0.0667946	0.060896	0.130185	0.0912989	0.0678091	-0.0266133	0.0809056	0.174379	0.170962	0.248907	0.198069	0.0934403	-0.00448719	0.0542002	0.104171	0.12417	0.20846	0.158326	0.141029	0.228022	0.15199	-0.00975563	0.0464018	0.135386	0.102619	0.183997	0.216038	0.292581	0.225375	0.232388	0.0884611	0.149552	0.0163011	0.0260859	0.153739	0.0815288	0.206246	0.220471
324	LPC(20:2) [sn2]	0.00928685	-0.0559764	0.107936	0.068141	0.0544769	0.123631	0.167613	0.089906	0.0972456	-0.000587898	0.090038	0.108003	0.172272	0.139349	0.0955243	0.0134005	0.118756	0.211434	0.194473	0.279449	0.230873	0.106686	0.0228328	0.0787858	0.131786	0.146491	0.228193	0.182288	0.153745	0.265722	0.235917	0.0416692	0.0706008	0.180964	0.130191	0.234087	0.253136	0.33746	0.27072	0.266476	0.112179	0.185584	0.0102137	0.0736913	0.198369	0.112957	0.248456	0.249943
325	LPC(20:3) [sn1]	0.0080583	-0.0118909	0.135887	0.0602369	0.153246	0.123718	0.180258	0.122748	0.112173	0.0701905	0.155232	0.19907	0.251229	0.175218	0.17176	0.185919	0.223362	0.282662	0.271458	0.330319	0.285296	0.138662	0.132491	0.152249	0.212365	0.232827	0.288765	0.187157	0.177581	0.247384	0.164459	0.192689	0.0912732	0.247281	0.156916	0.29323	0.33161	0.364062	0.224894	0.265982	0.115933	0.162227	0.0299684	0.185422	0.20548	0.0935337	0.249094	0.279004
326	LPC(20:3) [sn2]	0.0155779	-0.0359398	0.113949	0.0756168	0.167036	0.115276	0.155836	0.137243	0.139932	0.0812104	0.164287	0.255471	0.300198	0.209708	0.224873	0.248424	0.289936	0.352621	0.323818	0.380948	0.329918	0.181636	0.166642	0.204335	0.28186	0.287063	0.345268	0.23803	0.201661	0.296652	0.233072	0.24618	0.123817	0.307394	0.20972	0.367485	0.390949	0.4243	0.266888	0.301946	0.136923	0.214189	0.0329054	0.239323	0.270033	0.142326	0.324044	0.3366
327	LPC(20:4) [sn1]	-0.0172999	-0.00721634	0.10399	0.0408885	0.0749598	0.116181	0.167722	0.124368	0.0750599	0.0386957	0.100488	0.0818012	0.117928	0.101971	0.0360473	0.0308425	0.0504972	0.0907475	0.0784115	0.150119	0.116161	0.0254608	0.0489405	0.0519034	0.0502586	0.0605921	0.124812	0.0581303	0.0605776	0.110707	0.120221	0.0587636	0.0441924	0.0921089	0.0442271	0.120075	0.126868	0.195251	0.10951	0.144537	0.0389679	0.0985375	0.0343712	0.0991401	0.113784	0.0445239	0.135016	0.156263
328	LPC(20:4) [sn2]	-0.00794565	-0.0263481	0.0992841	0.0466936	0.100155	0.129889	0.16684	0.126338	0.103319	0.0579387	0.133913	0.139213	0.174688	0.180213	0.0891506	0.0988217	0.122274	0.157107	0.142902	0.214501	0.194486	0.0566126	0.091065	0.0918331	0.0972241	0.109792	0.169962	0.115859	0.0936023	0.162209	0.157784	0.123264	0.0610708	0.157868	0.090939	0.181664	0.195709	0.25622	0.185538	0.191821	0.0742619	0.144073	0.0281695	0.150745	0.161743	0.0757337	0.18024	0.204174
329	LPC(20:5) [sn1]	0.00287315	-0.032744	0.069783	0.0308817	0.132106	0.106648	0.113831	0.0722759	0.0617761	0.0474095	0.104429	0.0967932	0.135499	0.243499	0.136939	0.15947	0.166233	0.157844	0.208795	0.220908	0.288128	0.0776026	0.0703024	0.0712799	0.0724044	0.158004	0.150728	0.197238	0.107045	0.101957	0.0930164	0.0861514	0.0449962	0.124888	0.0752024	0.0831527	0.202609	0.156904	0.242692	0.178418	0.0991916	0.0947367	-0.0154515	0.0948647	0.0990266	0.0206502	0.0656338	0.165908
330	LPC(20:5) [sn2]	0.00179667	-0.0368918	0.0627475	0.0296051	0.138134	0.106214	0.106273	0.0692687	0.0676891	0.0553187	0.120063	0.113608	0.15239	0.267682	0.153443	0.180027	0.188775	0.17633	0.223601	0.237171	0.308033	0.0846706	0.0813555	0.0812039	0.0865806	0.165413	0.159774	0.213103	0.112383	0.120196	0.0957662	0.111071	0.0478978	0.147078	0.0913921	0.102015	0.218431	0.174955	0.265122	0.189435	0.107983	0.113105	-0.0140464	0.114819	0.114358	0.0340217	0.0831586	0.180569
331	LPC(22:0) [sn1]	0.0322741	-0.0808162	-0.0737197	0.0241449	-0.00435071	0.0409851	0.0651803	0.0748155	0.0315384	-0.122907	-0.0204266	0.135162	0.229344	-0.0715949	0.0520136	-0.175137	0.0183992	0.227866	0.126356	0.344474	0.014134	0.0861957	-0.110468	0.000364124	0.213966	0.0790899	0.336463	0.0436428	0.0693585	0.165517	0.0199225	-0.226474	-0.0558736	0.0118903	0.017652	0.283846	0.147502	0.431416	0.0210968	0.242575	0.0783696	0.187354	0.0428539	-0.0939886	0.131238	0.080134	0.358761	0.233345
332	LPC(22:0) [sn2]	0.043114	-0.0982555	-0.0596668	0.0304168	0.0105906	0.034903	0.0446187	0.0719458	0.0447595	-0.118668	-0.0451455	0.117791	0.203748	-0.092793	0.0474336	-0.169672	0.0140745	0.216176	0.118407	0.317307	0.00722249	0.0825184	-0.0964859	0.000414273	0.199017	0.0856552	0.317764	0.0304436	0.0736336	0.150262	0.124781	-0.219033	-0.0447915	0.00029045	0.0216888	0.269008	0.135505	0.399492	-2.10072e-05	0.23958	0.0875524	0.179017	0.0397886	-0.0929564	0.128863	0.0893416	0.339947	0.223553
333	LPC(22:1) [sn1]	0.00873626	-0.0764153	0.0241605	0.0150846	-0.0530113	0.0556432	0.0596978	0.00194397	0.00716833	-0.0610174	0.0132401	-0.0889941	-0.0441937	0.113941	-0.00981772	-0.0982814	-0.0234328	-0.0145912	-0.000326938	0.0307338	0.117651	0.0420994	-0.0633326	-0.00623255	-0.0593735	-0.0352114	0.0108294	0.13882	0.0426317	0.12711	0.057652	-0.0957569	0.0241782	0.0177447	0.0157818	-0.0386077	-0.00079017	0.0411009	0.224034	0.0737407	0.0389313	0.115301	0.0156923	-0.0480952	0.0700646	0.0351654	0.0327235	0.0613121
334	LPC(22:1) [sn2]	0.014205	-0.0852143	0.0434207	0.0227969	-0.0476936	0.0730216	0.0835787	0.0112393	0.0216656	-0.0493601	0.0143488	-0.0776234	-0.0300874	0.122761	-0.0232146	-0.111752	-0.0318088	-0.021818	-0.0272683	0.0181962	0.104744	0.00586473	-0.0701635	-0.0186177	-0.0816414	-0.0663468	-0.0143056	0.102329	0.0386954	0.125359	0.118871	-0.0842905	0.023621	0.026031	0.00298454	-0.0273829	-0.0121654	0.0499579	0.221992	0.0689002	0.0288915	0.112689	0.00304435	-0.0379063	0.0775284	0.0243513	0.0350139	0.0412682
335	LPC(22:4) [sn1]	-0.00657583	-0.0116625	0.136586	0.0463355	0.0625269	0.118865	0.165535	0.0918269	0.0807365	0.0229762	0.0830639	0.107394	0.1582	0.107042	0.0504404	0.0431787	0.0782863	0.15187	0.13295	0.210866	0.171513	0.0297394	0.0570804	0.0485666	0.0817568	0.0978555	0.158242	0.0717542	0.119045	0.176964	0.156233	0.0926901	0.00734855	0.134202	0.03821	0.178044	0.182138	0.249131	0.140252	0.152963	0.0696614	0.102986	0.00979185	0.101732	0.123482	0.0328611	0.16876	0.18187
336	LPC(22:4) [sn2]	-0.0082841	-0.027608	0.129254	0.0564516	0.0770857	0.124904	0.167052	0.0969678	0.0950087	0.0516195	0.107697	0.154	0.202531	0.157021	0.0874842	0.106884	0.136048	0.199817	0.172116	0.240974	0.220055	0.05839	0.0935142	0.092827	0.119396	0.133076	0.188373	0.107538	0.149225	0.216766	0.189173	0.149769	0.0394027	0.182606	0.0799149	0.221954	0.226505	0.284789	0.181237	0.175905	0.0933953	0.130992	0.017826	0.147315	0.161919	0.0612485	0.203741	0.215073
337	LPC(22:5) (n3) [sn1] [104_sn1]	-0.00493706	-0.0165477	0.0708219	0.0199257	0.0740403	0.102564	0.134043	0.0766515	0.0480702	-0.0173905	0.0516253	0.039517	0.0901016	0.0870223	0.0903942	0.0979556	0.119457	0.151065	0.202611	0.218029	0.220824	0.136426	0.0949669	0.121941	0.139525	0.215901	0.238691	0.206835	0.137162	0.165948	0.164063	0.0833819	0.104229	0.122094	0.0935415	0.133101	0.242016	0.210293	0.174988	0.184312	0.0883382	0.134726	0.025591	0.127943	0.154858	0.068874	0.173082	0.26069
338	LPC(22:5) [sn1] (n3)/LPC(22:5) [sn2] (n6)	-0.00428562	-0.0206137	0.0867879	0.0219085	0.0811008	0.104392	0.143792	0.0775482	0.0532636	-0.00258546	0.0686935	0.0573397	0.108353	0.10228	0.0922008	0.104684	0.12652	0.160628	0.201015	0.225087	0.227722	0.131732	0.101911	0.125735	0.139683	0.21165	0.234881	0.19942	0.141521	0.175203	0.192325	0.0964461	0.101619	0.133202	0.0965638	0.142956	0.242469	0.218969	0.18045	0.183613	0.0963309	0.136548	0.0252823	0.133598	0.156995	0.0697598	0.175573	0.257311
339	LPC(22:5) [sn1] (n6)	-0.019392	0.00665699	0.147393	0.0424508	0.0829831	0.0953247	0.171021	0.0713624	0.0829655	0.0705271	0.131302	0.121545	0.154401	0.133697	0.0599599	0.0841231	0.0953923	0.138153	0.114474	0.166717	0.168484	0.045049	0.0917758	0.0813384	0.0673401	0.0873365	0.120417	0.0608925	0.113319	0.148069	0.166547	0.116408	0.0471888	0.124619	0.0465229	0.133431	0.148585	0.186676	0.116666	0.113115	0.0627708	0.059909	0.029404	0.0996068	0.0999551	0.0272416	0.108725	0.133818
340	LPC(22:5) [sn2] (n3)	0.00303094	-0.0486205	0.0767706	0.028949	0.0930568	0.104191	0.126511	0.0859627	0.0777664	0.012893	0.0870376	0.0884045	0.13829	0.148862	0.133176	0.150529	0.17153	0.200955	0.237473	0.261381	0.2733	0.163654	0.13418	0.15606	0.17101	0.242999	0.263467	0.246452	0.157019	0.219581	0.248946	0.136981	0.121941	0.179207	0.133306	0.181051	0.281661	0.259171	0.235348	0.223345	0.1193	0.181771	0.0282596	0.17879	0.20749	0.106778	0.21817	0.297214
341	LPC(22:6) [sn1]	-0.0010784	-0.0419267	0.0578178	0.0285943	0.0471708	0.0865201	0.111345	0.0595624	0.0714562	0.0599259	0.105213	0.0403445	0.0679033	0.169727	0.0611751	0.0845345	0.0805543	0.0799024	0.0757649	0.110778	0.176674	0.0558007	0.0468117	0.0412758	-0.00231551	0.0342623	0.0662481	0.119886	0.048765	0.113517	0.157004	0.0543801	0.0606245	0.0844902	0.0311976	0.0303987	0.0819022	0.10488	0.185263	0.114599	0.0535099	0.109225	0.0412377	0.101814	0.11071	0.050179	0.074756	0.113798
342	LPC(22:6) [sn2]	0.00505705	-0.0497647	0.0511639	0.0259488	0.0514385	0.0913052	0.105041	0.0561478	0.0816146	0.0776245	0.12977	0.070694	0.096106	0.212855	0.0839219	0.122205	0.115541	0.105992	0.0940292	0.126106	0.208857	0.0655925	0.0658384	0.0598171	0.0156049	0.0421184	0.0725048	0.140658	0.0519318	0.14106	0.14774	0.0936529	0.0691291	0.119341	0.0603884	0.0569214	0.102619	0.12519	0.219203	0.128548	0.0595844	0.139632	0.0398257	0.13512	0.138199	0.0643717	0.0970819	0.130811
343	LPC(24:0) [sn1]	0.033272	-0.0987808	-0.0737288	0.0088269	0.0218127	0.0542773	0.0409297	0.0507801	0.0670639	-0.0865634	0.00824167	0.161836	0.299339	0.0326634	0.106285	-0.116163	0.0539146	0.232784	0.15541	0.389227	0.0845738	0.0784368	-0.0976947	-0.0336253	0.1742	0.0715157	0.3306	0.0559541	0.109836	0.225739	0.00823189	-0.177317	-0.0945688	0.0336294	0.00809473	0.274686	0.172975	0.479898	0.0897167	0.327299	0.111836	0.235546	0.0130369	-0.0640528	0.125625	0.0541146	0.320087	0.230683
344	LPC(24:0) [sn2]	0.0254402	-0.136412	-0.0890173	0.0262348	0.00779646	0.0579022	0.0613081	0.065101	0.0742481	-0.0767806	0.002581	0.163661	0.294926	0.0505018	0.0991668	-0.113525	0.0437681	0.222092	0.147667	0.373509	0.0820217	0.0820435	-0.0886601	-0.0292518	0.162123	0.07342	0.320917	0.0620285	0.110908	0.217185	0.135203	-0.176578	-0.0856811	0.0335435	0.00598886	0.265744	0.163321	0.461994	0.0990733	0.319	0.114661	0.233124	0.0173076	-0.0560894	0.127777	0.061808	0.310144	0.227231
345	LPC(26:0) [sn1]	0.030373	-0.145187	-0.0499373	0.0224533	0.00398737	0.0731514	0.0657199	0.0283012	0.0609666	-0.0520172	0.0266435	0.064987	0.183659	0.0496272	0.0905599	-0.0574843	0.0339233	0.094082	0.126786	0.262732	0.0952331	0.0958335	-0.0312246	-0.0221125	0.0678051	0.0760991	0.225769	0.0819935	0.131945	0.217414	0.044864	-0.0901086	-0.0417744	0.0121232	0.00164991	0.126643	0.156963	0.324724	0.12241	0.323608	0.121175	0.217066	0.0203703	-0.0146683	0.0900388	0.0350303	0.149417	0.18598
346	LPC(26:0) [sn2]	0.0500501	-0.115231	-0.0339985	0.00523845	0.0313556	0.065662	0.0507962	0.0192018	0.0693769	-0.0278289	0.00421159	0.0689375	0.188629	0.0705423	0.113809	-0.0351921	0.0495214	0.116478	0.151707	0.269962	0.119576	0.0992113	-0.0124443	-0.00297525	0.08703	0.102027	0.227911	0.103668	0.156902	0.21139	0.137823	-0.0652185	-0.0308082	0.0244857	0.0151347	0.129743	0.174204	0.309143	0.135087	0.318846	0.161158	0.212913	0.0111705	0.00858267	0.0859171	0.041921	0.153398	0.189345
347	PC(P-18:1/22:6)	-0.0117323	-0.0784881	-0.0977485	-0.0012772	-0.00627077	0.0188524	0.0295904	0.0281662	0.098667	0.0877861	0.121249	0.102806	0.125854	0.174233	0.0953481	0.0437288	0.0553443	0.0415981	0.0689784	0.0870098	0.108316	0.136135	0.0755554	0.0886517	0.0627329	0.084166	0.118233	0.166138	0.0724352	0.245246	0.115655	0.0646847	0.124596	0.110214	0.152141	0.113725	0.16052	0.172238	0.233462	0.219809	0.0942309	0.252007	0.0711404	0.128205	0.166535	0.139808	0.122651	0.161847
348	LPC(O-16:0)	-0.00598651	0.0631805	0.218031	0.0933524	0.129308	0.161031	0.278808	0.201203	0.0244697	0.00839152	0.10017	0.0538656	0.0519333	0.0470274	0.0373119	0.0134886	0.024533	0.0482132	0.0569132	0.0412447	0.0907332	0.116195	0.0911603	0.0866335	0.0844529	0.0937485	0.0920949	0.0919362	0.0875662	0.142982	0.087965	0.0762293	0.124802	0.0752489	0.0961625	0.0821809	0.118939	0.0882842	0.0915478	0.105558	0.00627299	0.0429298	0.0413356	0.0581886	0.0526806	0.0308618	0.0721495	0.105415
349	LPC(O-18:0)	0.00911632	0.034796	0.169328	0.0721162	0.137491	0.125209	0.245762	0.197356	0.013634	-0.0115453	0.0619505	0.0339373	0.0227145	-0.0555017	0.07436	0.0303256	0.0428065	0.0683729	0.114135	0.0668355	0.067419	0.216247	0.14727	0.174143	0.201683	0.218034	0.2103	0.161804	0.121608	0.167391	0.12774	0.0885879	0.200163	0.0828095	0.151161	0.129575	0.196455	0.117456	0.0515673	0.126639	0.0242393	0.0677425	0.0639575	0.0819486	0.0809553	0.0734581	0.12984	0.188417
350	LPC(O-18:1)	-0.0221179	0.0368039	0.209696	0.0850228	0.0176905	0.152343	0.268447	0.166947	0.00124641	-0.0316996	0.06112	-0.0362712	-0.0455006	0.0185849	-0.0595934	-0.122755	-0.0773457	-0.0546297	-0.0859304	-0.07826	0.00264914	0.0451879	-0.0177043	0.00321113	-0.0475052	-0.0678335	-0.0457785	0.0216198	0.0402426	0.126142	0.0705354	-0.0147147	0.0749735	0.0387842	0.0543007	0.000359529	-0.017331	0.00915169	0.10332	0.0333246	-0.0282918	0.0272726	0.043388	-0.0179246	0.0396902	0.0241564	0.0303927	0.0116654
351	LPC(O-20:0)	0.00940778	-0.00122603	0.055603	0.018547	0.0917201	0.0663758	0.174981	0.143631	-0.016482	-0.0713582	-0.018352	-0.0589533	-0.0394231	-0.14047	0.0392837	-0.0598756	-0.0178383	0.014786	0.0763731	0.0614553	0.00541682	0.178259	0.0647797	0.103795	0.14084	0.160701	0.188633	0.114261	0.121068	0.12162	0.099292	-0.0429712	0.124309	-0.00560569	0.0639235	0.0586869	0.123515	0.0912214	-0.0128085	0.119741	0.0346617	0.055248	0.0510131	-0.00873771	0.032191	0.0424039	0.0931373	0.153889
352	LPC(O-20:1)	-0.0131098	0.0285207	0.136143	0.0473163	0.0337424	0.0890516	0.217257	0.148088	-0.0434683	-0.0777216	-0.0124973	-0.12788	-0.13624	-0.112665	-0.0574995	-0.13778	-0.111495	-0.0966769	-0.0641048	-0.0923707	-0.0414864	0.0848965	-0.000745593	0.0211965	-0.0066323	0.000164033	0.00674711	0.0470962	0.0704388	0.065275	0.0867605	-0.0691666	0.101972	-0.0376227	0.0288267	-0.046135	-0.0111296	-0.0411754	0.0180855	0.0203804	-0.0040552	0.00572151	0.0446348	-0.0498204	-0.0120094	0.0235553	-0.00507879	0.0298578
353	LPC(O-22:0)	0.0180867	-0.0472116	0.00142928	-0.00284778	0.0804684	0.0461803	0.131688	0.118132	0.0249225	-0.0427935	0.0230839	0.0318131	0.0750457	-0.0448361	0.101342	-0.0223997	0.0341518	0.0877284	0.120087	0.162618	0.0623265	0.196298	0.0695901	0.100368	0.176683	0.172017	0.24845	0.142529	0.136435	0.208684	0.0985147	-0.0262592	0.102504	0.0445294	0.0916645	0.150992	0.173544	0.217953	0.0676281	0.200511	0.0763022	0.129326	0.051247	0.0149498	0.0816375	0.0572941	0.161872	0.190712
354	LPC(O-22:1)	-0.00281701	-0.00643538	0.0402143	0.00543069	-0.0275925	0.0389224	0.147895	0.101807	-0.0643282	-0.117911	-0.0755662	-0.215214	-0.200316	-0.159697	-0.097874	-0.205225	-0.169323	-0.162837	-0.108257	-0.119087	-0.0820781	0.0606372	-0.0480037	-0.0325411	-0.0734401	-0.0452938	-0.0274726	0.0305107	0.0662273	0.0428786	0.0875117	-0.14153	0.0561636	-0.0926419	-0.0257746	-0.111998	-0.0643544	-0.0729533	0.00917655	0.0254665	0.004685	0.0117532	0.0445837	-0.0931141	-0.0337898	0.00295871	-0.0440585	0.00844791
355	LPC(O-24:0)	0.0172177	-0.0620021	-0.0317757	-0.0112685	0.0531822	0.0341482	0.0748756	0.0567754	0.0702729	0.035378	0.0925641	0.120837	0.176821	0.138074	0.159895	0.0763844	0.104718	0.125164	0.156595	0.207002	0.169557	0.189413	0.098185	0.104635	0.159413	0.164296	0.226454	0.190521	0.144483	0.297503	0.0732071	0.0913508	0.0889018	0.138641	0.135902	0.198515	0.225693	0.27977	0.218137	0.27107	0.0951124	0.198412	0.0312641	0.0887286	0.11249	0.0565982	0.154737	0.193892
356	LPC(O-24:1)	0.00496021	-0.052924	0.0126164	-0.00130081	-0.0219728	0.0468904	0.127603	0.0765981	0.0054026	-0.0445117	0.00805535	-0.0963683	-0.0619435	0.020149	-0.0165006	-0.110526	-0.0801722	-0.0891428	-0.0534011	-0.0275446	0.0277908	0.0792233	-0.0126978	-0.0160902	-0.048921	-0.0304244	0.00728152	0.0867798	0.0935769	0.166618	0.0950331	-0.0435823	0.0552143	0.00762327	0.0257124	-0.0186771	0.0113862	0.0465749	0.156797	0.117777	0.0440358	0.107835	0.0381702	-0.0245902	0.0281219	0.0111733	-0.000575899	0.0397888
357	LPC(O-24:2)	-0.00616525	-0.0462023	0.00159986	0.0145601	-0.102929	0.043022	0.113724	0.0943153	-0.0796555	-0.132391	-0.106132	-0.190133	-0.148628	-0.181628	-0.133543	-0.27442	-0.226007	-0.178095	-0.167937	-0.102396	-0.177984	-0.013092	-0.140731	-0.14346	-0.132471	-0.155828	-0.0645691	-0.0801134	0.0196296	0.00693511	0.0480997	-0.235749	-0.0252997	-0.15648	-0.0972387	-0.114297	-0.133815	-0.0181247	-0.0631115	0.00698027	0.00235048	0.0328249	0.0372322	-0.140536	-0.0509373	-0.00969778	-0.010978	-0.0187822
358	LPC(P-16:0)	-0.00807829	0.0401999	0.158047	0.0696454	0.103832	0.168434	0.256289	0.1914	0.00266196	-0.0458547	0.0335809	-0.0132841	0.0244089	-0.0214641	0.00769236	-0.0323436	-0.0064816	0.0330219	0.0657906	0.082753	0.0667639	0.0971814	0.0451932	0.0625058	0.0731299	0.0981378	0.132882	0.0977711	0.0898547	0.0948569	0.075398	-0.00781126	0.0806801	0.0219075	0.057943	0.0560567	0.121725	0.112843	0.0655643	0.134504	0.0333675	0.064239	0.036554	0.0374448	0.0612833	0.0398174	0.0957956	0.151074
359	LPC(P-17:0)(a)	-0.00507172	0.0252016	0.11748	0.0516619	0.126378	0.114716	0.190422	0.152222	-0.0336952	-0.0675023	-0.00807664	-0.0711246	-0.058282	-0.0935915	0.0443974	0.0280688	0.0212116	0.032371	0.137818	0.0703074	0.0860848	0.210697	0.122774	0.162249	0.174986	0.255922	0.222329	0.206824	0.125191	0.0594327	0.115392	0.0193139	0.167988	-0.00431035	0.114448	0.0209823	0.166908	0.0370473	0.0307287	0.119539	0.0360004	0.0377179	0.0471811	0.0451195	0.0307583	0.0585338	0.0516664	0.173566
360	LPC(P-17:0)(b)	-0.022068	0.0116195	0.11611	0.0485623	0.0872867	0.116685	0.199762	0.156848	-0.0122915	-0.038398	0.028171	-0.0301193	-0.0106899	-0.0509026	0.0380351	0.0129094	0.017309	0.037473	0.105946	0.0686362	0.0722207	0.179033	0.113124	0.15106	0.158957	0.211852	0.197599	0.182349	0.0871982	0.0847553	0.114155	0.0366856	0.164238	0.0356245	0.126257	0.0614463	0.163096	0.080497	0.0562026	0.120829	0.0161584	0.058148	0.0648202	0.0645235	0.0775729	0.0771921	0.0932911	0.178841
361	LPC(P-18:0)	0.00986082	-0.0576434	0.0902541	0.0707232	0.0433326	0.137573	0.206424	0.168027	-0.00391494	-0.0488573	0.0170819	-0.0323081	0.00030419	-0.0677051	-0.00787523	-0.0473709	-0.0336188	-0.00085872	0.056146	0.0515429	0.0154336	0.150102	0.0743781	0.106439	0.124892	0.153326	0.183372	0.142101	0.06927	0.114363	0.117577	0.0053715	0.155207	0.0290127	0.101622	0.0802639	0.15182	0.123722	0.0640891	0.134219	0.0236141	0.101871	0.0598708	0.0598204	0.0892383	0.075315	0.124897	0.186422
362	LPC(P-18:1)	-0.0214522	0.0193703	0.156398	0.0709326	0.0351232	0.159605	0.245759	0.178313	-0.0111932	-0.053893	0.0311589	-0.0449209	-0.020534	-0.0306985	-0.0505072	-0.108568	-0.0761223	-0.0358467	-0.0335873	-0.00605455	-0.00399733	0.0602017	-0.000790484	0.0172394	0.00902086	0.00236265	0.0537478	0.0532769	0.0519932	0.0821969	0.0899957	-0.0478208	0.0782084	0.00658365	0.0465734	0.0234113	0.0460726	0.0756054	0.0730964	0.0865886	0.00596378	0.0615666	0.056779	0.00213172	0.0605448	0.0464917	0.07667	0.093453
363	LPC(P-20:0)	0.00979105	-0.0338262	0.0259073	0.0248417	0.00890911	0.062934	0.125059	0.0841224	-0.00647211	-0.0862257	-0.0350706	-0.0997476	-0.0562443	-0.10877	-0.00433695	-0.118263	-0.0703012	-0.0303908	0.023746	0.0522826	-0.00510965	0.10887	-0.00589721	0.0194298	0.0343639	0.0549515	0.125993	0.0776833	0.0905679	0.0946479	0.0967938	-0.113938	0.0722759	-0.0449332	0.0144081	0.00494326	0.0578837	0.0925485	0.0245688	0.124306	0.0687317	0.102105	0.0711968	-0.0327247	0.0405324	0.0471286	0.075563	0.130016
364	PE(15-MHDA_18:1)	0.0261284	0.00300444	0.10698	0.0549056	0.108605	0.0805081	0.0831697	0.0425489	0.128981	0.0768936	0.121406	0.177287	0.174086	0.187382	0.18546	0.266877	0.307743	0.335105	0.32355	0.28081	0.362178	0.186863	0.223379	0.252447	0.304934	0.325912	0.27928	0.326588	0.158926	0.298732	0.0977868	0.298764	0.234359	0.334526	0.295466	0.308134	0.359266	0.252069	0.305989	0.186464	0.110101	0.158107	0.0497815	0.251667	0.277465	0.226993	0.290275	0.307973
365	PE(15-MHDA_18:2)	-0.00675011	0.000672494	0.0489457	0.0464016	0.107925	0.0380886	0.0294791	0.00577193	0.106065	0.0708883	0.0845222	0.195235	0.19369	0.149469	0.217146	0.25975	0.324309	0.41142	0.399689	0.360198	0.403702	0.232078	0.204877	0.283779	0.381492	0.402146	0.367901	0.376359	0.15983	0.337633	0.0968684	0.273566	0.204745	0.354361	0.337714	0.391543	0.430367	0.338876	0.336708	0.238211	0.0871248	0.20394	0.025633	0.232962	0.32282	0.23166	0.376565	0.383928
366	PE(15-MHDA_20:4)	0.00629294	0.0198658	0.0400883	0.0456987	0.0907457	0.0574945	0.0571584	0.0158258	0.0751472	0.0624343	0.0964491	0.135962	0.139141	0.157377	0.224503	0.283043	0.316531	0.346526	0.36612	0.319689	0.394884	0.234615	0.229612	0.27593	0.334537	0.380426	0.339726	0.380332	0.148814	0.313045	0.111984	0.27869	0.209431	0.328613	0.313107	0.314361	0.390175	0.290287	0.334249	0.235276	0.138467	0.231306	0.041641	0.265524	0.300321	0.236721	0.324491	0.364631
367	PE(15-MHDA_22:6)	0.0150336	-0.0423279	0.0262105	0.0472362	0.0793874	0.0610265	0.0300291	0.0086054	0.0967632	0.0624228	0.105051	0.133981	0.13834	0.203819	0.202905	0.294992	0.328952	0.355941	0.354395	0.306393	0.423341	0.197527	0.205488	0.26099	0.295772	0.328676	0.294609	0.393484	0.1396	0.265092	0.10663	0.262637	0.222676	0.319094	0.291494	0.272628	0.339348	0.252777	0.365946	0.204305	0.12574	0.232379	0.0544021	0.276363	0.329048	0.246058	0.322732	0.352593
368	PE(16:0_16:0)	-0.00545922	0.0321531	0.175044	0.0403494	0.102718	0.0714068	0.0869281	0.0338835	0.151735	0.0995845	0.141145	0.217595	0.216558	0.251773	0.153879	0.222854	0.253355	0.290533	0.240036	0.252225	0.326081	0.107287	0.120153	0.134836	0.175652	0.176534	0.169915	0.197563	0.124837	0.257924	0.0408536	0.242295	0.0561429	0.287372	0.187781	0.255613	0.251557	0.238451	0.292563	0.170609	0.0636894	0.143722	0.0109354	0.174737	0.208698	0.110508	0.217959	0.20841
369	PE(16:0_16:1)	0.0150167	0.011254	0.129719	0.0354472	0.126925	0.092852	0.0729239	0.0143941	0.143308	0.119529	0.156396	0.267442	0.298742	0.336185	0.195715	0.277663	0.298584	0.348148	0.30206	0.340788	0.4128	0.0514043	0.15051	0.116422	0.178137	0.189301	0.188647	0.202759	0.140195	0.27756	0.0152983	0.296234	0.00725384	0.320936	0.171304	0.310119	0.307518	0.313821	0.348369	0.212429	0.120309	0.155543	-0.0398164	0.208837	0.203212	0.0933326	0.223466	0.216533
370	PE(16:0_18:1)	0.0105893	0.00485099	0.144174	0.0625931	0.0910217	0.0908009	0.0691452	0.023435	0.193563	0.141234	0.196828	0.331413	0.348413	0.373674	0.209243	0.301813	0.363212	0.429611	0.328203	0.373667	0.451309	0.0951392	0.176269	0.202423	0.262882	0.235575	0.243903	0.268394	0.107042	0.374751	0.0441142	0.356346	0.0777561	0.436476	0.249609	0.422863	0.373841	0.397416	0.434734	0.226871	0.100875	0.213947	-0.019789	0.271646	0.325524	0.164046	0.364081	0.301103
371	PE(16:0_18:2)	0.0166626	0.0033805	0.0891165	0.050288	0.0823174	0.0718306	0.0455568	0.0129251	0.168504	0.0893253	0.150735	0.331083	0.355648	0.297829	0.224691	0.24939	0.348522	0.461017	0.371067	0.426909	0.431507	0.138492	0.142457	0.198358	0.33046	0.28668	0.32392	0.291121	0.126248	0.406601	0.0467513	0.290071	0.0779791	0.408935	0.275926	0.477782	0.42578	0.467773	0.414153	0.27887	0.1124	0.253973	-0.0113937	0.229784	0.335294	0.19366	0.434752	0.365867
372	PE(16:0_18:3) (a)	0.0171281	0.0102783	0.0708653	0.0397343	0.0671832	0.0639384	0.0321334	0.00181275	0.13353	0.0466051	0.115398	0.225612	0.242923	0.289956	0.18966	0.211899	0.30096	0.363725	0.327154	0.341658	0.409928	0.121167	0.104404	0.173495	0.243676	0.247554	0.244725	0.292577	0.149186	0.318769	0.0432261	0.217227	0.073975	0.331096	0.226573	0.335773	0.350594	0.329931	0.395765	0.227124	0.112961	0.198625	-0.00411003	0.168414	0.27584	0.152369	0.309506	0.292711
373	PE(16:0_18:3) (b)	0.0141611	0.00247534	0.105586	0.0444869	0.119246	0.0718172	0.0651241	0.0385515	0.109255	0.0597577	0.104609	0.244409	0.264079	0.228998	0.196473	0.235439	0.303615	0.389803	0.345399	0.374582	0.379264	0.0951401	0.140119	0.155483	0.266321	0.262022	0.258336	0.232027	0.126311	0.263341	0.0380366	0.237225	0.0304735	0.310082	0.206245	0.351539	0.346451	0.335871	0.299357	0.211521	0.121437	0.164902	-0.0418132	0.185767	0.247436	0.124829	0.313103	0.297991
374	PE(16:0_20:3)	0.0162951	-0.000368469	0.0954348	0.0622481	0.108828	0.0677684	0.051312	0.0262302	0.170599	0.0719406	0.158982	0.317806	0.317633	0.281249	0.237172	0.268394	0.38092	0.476802	0.411277	0.423029	0.457388	0.183072	0.176655	0.26192	0.371364	0.347356	0.347392	0.346574	0.159349	0.394213	0.0718076	0.298391	0.14442	0.419089	0.330246	0.471385	0.455164	0.434472	0.416583	0.273252	0.117	0.25026	-0.00176453	0.239504	0.361448	0.225967	0.438139	0.392103
375	PE(16:0_20:4)	0.0214253	-0.00900324	0.0988057	0.0430827	0.079412	0.097412	0.0717369	0.0138286	0.149959	0.116956	0.168328	0.273865	0.314226	0.327761	0.207095	0.274602	0.328605	0.405932	0.326849	0.381231	0.446646	0.103769	0.165896	0.183949	0.25573	0.230156	0.261984	0.283847	0.11452	0.380532	0.0421015	0.322338	0.0890274	0.410037	0.242128	0.397926	0.368352	0.411147	0.430242	0.255023	0.106863	0.261903	-0.0168328	0.271427	0.324996	0.17315	0.377464	0.335439
376	PE(16:0_20:5)	0.0209262	-0.013459	0.0853543	0.0355229	0.106411	0.0927162	0.057432	-0.000579213	0.125684	0.0724546	0.127924	0.214161	0.256751	0.345914	0.226187	0.274834	0.322189	0.361011	0.347888	0.371256	0.464199	0.109936	0.13412	0.14777	0.204629	0.246733	0.236578	0.307318	0.138202	0.300451	0.0505776	0.253599	0.0556274	0.330745	0.201306	0.293156	0.350087	0.323721	0.427816	0.246608	0.135471	0.215156	-0.050366	0.203479	0.252719	0.120566	0.257751	0.289748
377	PE(16:0_22:6)	0.0122638	-0.0198243	0.0810462	0.0310209	0.058623	0.0826164	0.0528068	0.000488459	0.130144	0.11283	0.165527	0.223575	0.24574	0.343533	0.192203	0.292952	0.327083	0.361723	0.274303	0.306793	0.431436	0.0934417	0.158473	0.174276	0.200456	0.174459	0.188041	0.295171	0.0711587	0.301077	0.0448005	0.298572	0.0973477	0.366982	0.217638	0.298057	0.277767	0.295874	0.427278	0.17367	0.0919931	0.234124	-0.00189615	0.272989	0.321645	0.181586	0.322143	0.280704
378	PE(16:1_18:2)	0.00918286	0.0157822	0.128216	0.0443595	0.0826714	0.0892441	0.0795714	-0.00371581	0.126868	0.0723681	0.121609	0.233042	0.27647	0.273537	0.155557	0.165323	0.236938	0.32978	0.264297	0.336497	0.354956	0.0423469	0.0714435	0.0806243	0.170022	0.161062	0.202722	0.177773	0.117875	0.280295	0.0438851	0.180379	-0.0102562	0.274869	0.15071	0.310406	0.289188	0.345974	0.324359	0.217374	0.102824	0.169879	-0.0325162	0.113206	0.194822	0.0855174	0.247669	0.215338
379	PE(16:1_20:4)	0.013321	-0.0142836	0.0678481	0.0410606	0.0664444	0.0892501	0.0592111	-0.011628	0.121571	0.0467922	0.101985	0.171995	0.22799	0.268977	0.149182	0.171852	0.230466	0.296992	0.26056	0.337166	0.368784	0.0316094	0.0682309	0.0782666	0.13735	0.148196	0.191766	0.196809	0.136623	0.253096	0.0363	0.17388	-0.0175931	0.247442	0.126431	0.252913	0.257654	0.310901	0.3275	0.203749	0.120097	0.172159	-0.0238138	0.1503	0.206728	0.114942	0.229614	0.22158
380	PE(17:0_18:1)	0.0200845	0.030906	0.13971	0.0675254	0.119321	0.0412493	0.0479935	0.0310724	0.175783	0.146735	0.195957	0.290056	0.268548	0.276726	0.241909	0.356172	0.39324	0.429263	0.370115	0.330853	0.43044	0.222206	0.293704	0.322819	0.369896	0.365275	0.309674	0.35082	0.138098	0.361114	0.107726	0.401735	0.232527	0.445424	0.366637	0.417333	0.422186	0.330178	0.378716	0.205433	0.129496	0.206663	0.0345402	0.333036	0.368638	0.251997	0.383173	0.359183
381	PE(17:0_18:2)	0.0039882	0.0020232	0.0755499	0.0612069	0.0709218	0.0365535	0.0181422	0.0265911	0.129593	0.0571237	0.104578	0.251732	0.232783	0.182416	0.22357	0.280187	0.364232	0.44489	0.402529	0.369235	0.404609	0.230958	0.215527	0.307767	0.416335	0.408382	0.373278	0.38237	0.133212	0.356329	0.104021	0.311779	0.220272	0.405623	0.380151	0.450004	0.451169	0.370513	0.368325	0.231554	0.0957438	0.225519	0.0236738	0.256328	0.365607	0.274047	0.440985	0.421279
382	PE(17:0_20:4)	0.00667333	-0.00078627	0.0781949	0.0515369	0.0744925	0.0572038	0.0534961	0.0399534	0.116349	0.0918983	0.144466	0.200319	0.186177	0.218206	0.242268	0.332325	0.37191	0.404632	0.374402	0.323992	0.421502	0.251903	0.27707	0.328417	0.379095	0.383616	0.33706	0.405024	0.151628	0.367516	0.113844	0.380276	0.262691	0.423278	0.381947	0.390656	0.422645	0.330136	0.395191	0.223942	0.134444	0.277213	0.0466044	0.358833	0.401539	0.297623	0.41846	0.425961
383	PE(17:0_22:6)	0.0142855	-0.0245513	0.0493039	0.0536007	0.0718132	0.0453388	0.0119541	0.0243341	0.091524	0.10323	0.147814	0.184246	0.159934	0.25565	0.230547	0.352909	0.36258	0.369561	0.33233	0.269627	0.416505	0.227732	0.247794	0.293165	0.307626	0.312434	0.256642	0.388642	0.110005	0.286808	0.10457	0.339052	0.248667	0.379372	0.326817	0.299297	0.336942	0.242107	0.382482	0.169474	0.11575	0.235541	0.0681275	0.325718	0.377445	0.280717	0.352939	0.351979
384	PE(18:0_18:1)	0.00226438	0.000242253	0.149273	0.084649	0.113552	0.0802199	0.0774934	0.0471455	0.212462	0.155151	0.230124	0.397955	0.381538	0.369419	0.200587	0.308011	0.391137	0.47429	0.342701	0.387652	0.432585	0.0977661	0.183833	0.233844	0.31487	0.260961	0.265004	0.251482	0.0946612	0.354293	0.0596582	0.351255	0.0966686	0.452706	0.273529	0.476567	0.394133	0.411323	0.394077	0.202575	0.0893898	0.18223	-0.00751521	0.259123	0.340684	0.167072	0.397969	0.303002
385	PE(18:0_18:2)	0.0148409	0.0106052	0.116285	0.0654256	0.123784	0.0719005	0.0612825	0.0526214	0.195607	0.125246	0.205024	0.416023	0.415452	0.337068	0.255578	0.321353	0.430956	0.549878	0.422012	0.475676	0.477576	0.161774	0.193803	0.273594	0.414046	0.342209	0.37571	0.328083	0.136	0.420026	0.0635479	0.362083	0.119968	0.487699	0.334907	0.568006	0.486305	0.520634	0.437583	0.280868	0.119725	0.260746	-0.00856182	0.287823	0.400445	0.223113	0.514106	0.415283
386	PE(18:0_20:3) (a)	0.0202723	0.0094867	0.139254	0.071251	0.146244	0.0785832	0.0688676	0.0562642	0.170513	0.147794	0.213668	0.381157	0.387756	0.362256	0.292181	0.419791	0.491712	0.569814	0.447099	0.475533	0.538888	0.179812	0.251508	0.309861	0.409888	0.353382	0.365138	0.378089	0.163925	0.399049	0.0597204	0.434092	0.151255	0.529696	0.353644	0.529171	0.476726	0.482077	0.469614	0.268378	0.139109	0.267341	-0.000363254	0.363358	0.43423	0.248051	0.499469	0.425423
387	PE(18:0_20:3) (b)	0.00329866	0.0105435	0.137808	0.0610462	0.104147	0.0955146	0.0947046	0.0412958	0.135867	0.148712	0.201196	0.259447	0.28077	0.339647	0.234826	0.320958	0.360655	0.378932	0.32476	0.335324	0.457583	0.134586	0.2186	0.226983	0.257652	0.267411	0.245056	0.318436	0.15955	0.375021	0.0865471	0.388025	0.118669	0.433734	0.2771	0.372419	0.376061	0.34988	0.44812	0.23643	0.135966	0.223038	-0.00104466	0.315317	0.337096	0.185508	0.322039	0.31446
388	PE(18:0_20:4)	0.013306	0.00529981	0.123344	0.0494971	0.103065	0.08708	0.0708958	0.046446	0.187312	0.158456	0.230329	0.362188	0.373045	0.377099	0.250431	0.370717	0.42586	0.495321	0.366019	0.418513	0.491312	0.137834	0.233554	0.275497	0.349005	0.284906	0.317254	0.337825	0.114399	0.406495	0.064836	0.428188	0.152252	0.50655	0.323795	0.499395	0.427272	0.468544	0.473437	0.253903	0.116534	0.292756	0.00687948	0.374714	0.431971	0.242324	0.485754	0.401894
389	PE(18:0_22:4)	0.00069712	0.0175513	0.151207	0.0674837	0.112919	0.105962	0.106919	0.0687272	0.147352	0.135691	0.189637	0.340351	0.354032	0.318518	0.201065	0.320857	0.357746	0.445066	0.323444	0.388444	0.420181	0.0798679	0.195437	0.205648	0.291148	0.234658	0.266719	0.235127	0.114271	0.316469	0.04247	0.364837	0.0659339	0.418038	0.225433	0.442789	0.364208	0.412867	0.360734	0.184592	0.109264	0.194092	-0.0106832	0.306762	0.326493	0.158526	0.400242	0.321838
390	PE(18:0_22:5) (n3)	0.0216691	-0.00256068	0.135553	0.0607205	0.124238	0.104837	0.0869955	0.0501235	0.153508	0.123953	0.183649	0.335913	0.354298	0.362506	0.251163	0.389615	0.44143	0.510893	0.418773	0.44641	0.52526	0.154442	0.2439	0.285639	0.367406	0.343017	0.348731	0.370723	0.157303	0.365654	0.0619041	0.408325	0.135697	0.475461	0.302347	0.468432	0.449451	0.437378	0.454182	0.238743	0.136892	0.251032	-0.0196007	0.350799	0.399042	0.210658	0.45371	0.41173
391	PE(18:0_22:5) (n6)	0.00339767	0.0259518	0.15614	0.0536289	0.130145	0.0748123	0.0945674	0.0545827	0.161013	0.171429	0.239938	0.370593	0.37219	0.372234	0.220239	0.365197	0.40274	0.46868	0.334585	0.380073	0.453954	0.0947879	0.234744	0.253383	0.309389	0.243012	0.256895	0.270315	0.121407	0.327307	0.0569357	0.406782	0.114193	0.456651	0.272537	0.446142	0.365701	0.395091	0.394951	0.182976	0.105037	0.195235	-7.32057e-05	0.32958	0.359853	0.189042	0.40407	0.324214
392	PE(18:0_22:6)	0.0151403	-0.0290345	0.105482	0.0537398	0.10687	0.0775428	0.0528432	0.0355412	0.167935	0.185374	0.235549	0.344669	0.338758	0.429554	0.242794	0.404333	0.428954	0.458237	0.326496	0.358817	0.491695	0.114262	0.223845	0.247291	0.275313	0.216198	0.22652	0.319527	0.0800124	0.329734	0.0448306	0.407628	0.131745	0.461915	0.273781	0.398017	0.3398	0.359271	0.466482	0.190589	0.108079	0.250883	0.00566252	0.357274	0.387469	0.215102	0.395034	0.317774
393	PE(18:1_18:1)	-0.00668392	0.00632999	0.104077	0.0616968	0.0192979	0.0445128	0.0442185	-0.00285912	0.185344	0.0833281	0.159064	0.279544	0.276734	0.266612	0.0885788	0.114219	0.241211	0.325989	0.200053	0.269916	0.286466	0.0145369	0.0469536	0.134228	0.181226	0.12219	0.15718	0.142504	0.0247545	0.295383	0.0334735	0.181399	0.0230478	0.328169	0.167049	0.35237	0.255324	0.317707	0.311997	0.140217	0.0420654	0.128159	-0.00844735	0.111846	0.250995	0.0991587	0.296213	0.187622
394	PE(18:1_18:2)	-0.00446486	0.00573405	0.0547787	0.0484303	0.0187306	0.0468796	0.0391493	-0.00475086	0.145099	0.0283582	0.110613	0.253686	0.272747	0.196653	0.111769	0.0725631	0.229951	0.363975	0.258925	0.343015	0.292798	0.0603491	0.0245931	0.12895	0.241713	0.181725	0.244874	0.184036	0.0663106	0.320414	0.0358331	0.122467	0.0274816	0.308405	0.188319	0.393777	0.310327	0.392479	0.308196	0.201983	0.0656208	0.176167	-0.00945133	0.0893026	0.266455	0.1403	0.371489	0.270387
395	PE(18:1_22:6) (a)	0.00568633	-0.0282867	0.0359205	0.0267542	-0.0176247	0.0646808	0.0246504	-0.0374159	0.0987574	0.0646976	0.123315	0.159678	0.194165	0.298468	0.115776	0.165726	0.258017	0.317759	0.216858	0.27972	0.382642	0.0379673	0.0702196	0.12777	0.142569	0.105292	0.152937	0.263055	0.0362305	0.265436	0.0457963	0.186406	0.0556439	0.320497	0.17422	0.259662	0.214198	0.285228	0.415803	0.156654	0.0712454	0.212415	-0.00128681	0.18414	0.311457	0.17571	0.316212	0.25025
396	PE(18:1_22:6) (b)	0.0144914	-0.0320985	0.0579547	0.0547624	0.0903952	0.0565905	0.0261306	0.0231843	0.146256	0.0970795	0.159957	0.232327	0.214954	0.290643	0.234073	0.316046	0.3666	0.392277	0.347826	0.310798	0.442057	0.207598	0.209693	0.28762	0.317311	0.30394	0.280574	0.386389	0.121432	0.310009	0.0704044	0.298583	0.215151	0.367161	0.324694	0.334505	0.358782	0.290733	0.410532	0.212075	0.123884	0.263606	0.0308066	0.287799	0.363146	0.264007	0.373931	0.35828
397	PE(20:0_20:4)	0.0378697	-0.00134406	0.0764061	0.0860553	0.0804496	0.0681121	0.0824039	0.0550558	0.153008	0.0596405	0.113925	0.235215	0.243316	0.179529	0.148632	0.135794	0.242493	0.349168	0.248751	0.323567	0.284	0.091503	0.0753185	0.125845	0.22717	0.17127	0.229342	0.168878	0.103398	0.247556	0.0299526	0.114931	0.0522555	0.255862	0.15019	0.327446	0.261292	0.326426	0.23257	0.175626	0.140325	0.175503	0.0269581	0.136772	0.247944	0.166566	0.333725	0.262507
398	PE(36:0)	-0.00267245	0.0156172	0.0726197	0.0377999	0.0385494	0.0515384	0.0308254	0.0195558	0.0964668	0.0462635	0.071158	0.139269	0.114451	0.103035	0.0832267	0.114492	0.126147	0.136113	0.118972	0.120262	0.128903	0.0723256	0.108309	0.104942	0.11043	0.106945	0.111211	0.0907574	0.0732442	0.122018	0.0727064	0.121408	0.106756	0.124165	0.111069	0.143377	0.130813	0.128823	0.107176	0.112326	0.0715418	0.0718561	0.0390112	0.0834407	0.106047	0.104246	0.111898	0.0991279
399	PE(38:5) (a)	0.00943502	-0.00978837	0.0795957	0.0362297	0.0352527	0.0881793	0.0563366	0.00270837	0.127982	0.0623072	0.130024	0.215107	0.256006	0.273878	0.182343	0.227546	0.319205	0.398734	0.322123	0.368686	0.430582	0.120016	0.140361	0.20249	0.266706	0.249257	0.283511	0.320519	0.114006	0.357095	0.0625707	0.268144	0.111163	0.39073	0.255821	0.37613	0.356583	0.389043	0.423315	0.226577	0.108882	0.265897	0.000398084	0.253226	0.366405	0.213355	0.410263	0.366791
400	PE(38:5) (b)	0.0190214	-0.00803413	0.102023	0.0521926	0.121725	0.0916032	0.0740477	0.0276623	0.163171	0.10858	0.191012	0.309147	0.334719	0.388523	0.261249	0.351081	0.412311	0.473169	0.409473	0.437491	0.532224	0.149891	0.200442	0.238942	0.312003	0.311495	0.311623	0.367673	0.161473	0.371625	0.0571365	0.348243	0.113258	0.438608	0.282433	0.421045	0.433213	0.417328	0.482872	0.268376	0.14751	0.25422	-0.0226018	0.298046	0.357032	0.195305	0.394054	0.382579
401	PE(O-16:0/18:2)	0.00436293	-0.0104936	-0.0434945	0.0259366	0.0346711	0.0190076	0.0349076	0.0454781	0.105179	0.0389623	0.0870199	0.178474	0.197858	0.105867	0.115429	0.0355835	0.0843065	0.131993	0.162636	0.183438	0.109437	0.145336	0.063552	0.0951421	0.17744	0.185136	0.214722	0.149168	0.0976955	0.240709	0.0718517	0.0644227	0.098329	0.110236	0.145554	0.23625	0.250416	0.265729	0.161215	0.229183	0.0749365	0.18218	0.0192366	0.0852332	0.136727	0.0990913	0.195792	0.206543
402	PE(O-16:0/20:3)	0.0148333	0.00130626	0.0166387	0.0485973	0.102314	0.0567849	0.0710656	0.0651822	0.112078	0.115914	0.173816	0.237802	0.243116	0.192027	0.172642	0.169439	0.162603	0.195026	0.218556	0.19679	0.202037	0.181408	0.166403	0.164937	0.224925	0.242204	0.226798	0.198611	0.122118	0.266313	0.0910182	0.204245	0.155682	0.214673	0.211095	0.276277	0.309176	0.274032	0.219935	0.225031	0.0909167	0.184736	0.0468295	0.180505	0.173083	0.108293	0.193776	0.221169
403	PE(O-16:0/20:4)	-0.00823706	0.0111023	0.00561759	0.0305932	0.0631576	0.0495118	0.0747159	0.0555288	0.123896	0.111755	0.174277	0.222578	0.227562	0.215914	0.115899	0.106483	0.105985	0.126231	0.123798	0.149387	0.148291	0.0798148	0.111725	0.0893758	0.123505	0.120398	0.135772	0.11739	0.0621982	0.221207	0.0625156	0.149842	0.0824412	0.15548	0.135951	0.217509	0.212771	0.234023	0.200589	0.194255	0.0657594	0.162913	0.0384696	0.16077	0.139433	0.0755459	0.154134	0.161646
404	PE(O-16:0/22:4)	-0.00200266	0.0315089	0.0560536	0.057876	0.0994091	0.0878819	0.103623	0.0808084	0.13732	0.110599	0.174177	0.25648	0.274536	0.20453	0.150658	0.132595	0.138033	0.177382	0.182063	0.21397	0.17501	0.113222	0.135622	0.115563	0.18704	0.165845	0.196102	0.118775	0.105584	0.272739	0.0859662	0.191462	0.082445	0.198078	0.164101	0.286522	0.274909	0.311306	0.196456	0.232159	0.0951721	0.177419	0.018813	0.157827	0.146372	0.0711818	0.195322	0.197978
405	PE(O-16:0/22:6)	0.00972882	-0.0078033	0.00800534	0.029495	0.118951	0.0604468	0.0680722	0.0599069	0.171876	0.163579	0.226874	0.314372	0.324963	0.338062	0.194541	0.197542	0.200598	0.224654	0.219981	0.254876	0.261008	0.119351	0.124121	0.103928	0.161945	0.163972	0.191449	0.174534	0.0720648	0.267667	0.0848773	0.181016	0.091181	0.205832	0.164363	0.264881	0.285123	0.315565	0.287607	0.277992	0.0965485	0.216164	0.0184503	0.174452	0.171831	0.0937553	0.192098	0.210291
406	PE(O-18:0/20:4)	0.00492244	0.0142526	-0.00150397	0.0306167	0.0803471	0.0318977	0.0532071	0.0500406	0.115076	0.0802122	0.14599	0.201065	0.201851	0.144304	0.140327	0.111207	0.112315	0.135765	0.165452	0.16057	0.130697	0.13796	0.139714	0.127215	0.179584	0.189694	0.188576	0.140948	0.0832914	0.221351	0.0981144	0.136222	0.12768	0.137341	0.169641	0.219378	0.249258	0.226632	0.148231	0.207781	0.0687773	0.144445	0.0432666	0.136792	0.12095	0.0836804	0.16006	0.191892
407	PE(O-18:0/22:5) (a)	0.027287	0.000757106	0.00183295	0.0437624	0.158216	0.0527162	0.0676611	0.0823839	0.126393	0.07023	0.147767	0.262661	0.271813	0.147198	0.248272	0.227661	0.229715	0.256453	0.344881	0.301766	0.232036	0.286425	0.221431	0.242274	0.363469	0.418999	0.394172	0.288003	0.1753	0.28573	0.143596	0.216722	0.226279	0.217081	0.281129	0.333972	0.446793	0.341397	0.193736	0.311022	0.113592	0.208231	0.0179207	0.204041	0.189737	0.139097	0.252023	0.34296
408	PE(O-18:0/22:6)	0.0185232	-0.00906947	-0.0435804	0.0241994	0.103256	0.0336713	0.0464257	0.0594485	0.145802	0.118859	0.196085	0.281731	0.281626	0.245223	0.205566	0.18625	0.186922	0.213078	0.249777	0.256881	0.217518	0.187952	0.150137	0.14967	0.230148	0.243163	0.261526	0.217191	0.10122	0.270819	0.115958	0.162865	0.145992	0.196386	0.203243	0.278466	0.333051	0.312859	0.244764	0.286124	0.0884321	0.207058	0.0450808	0.171011	0.170572	0.102852	0.215837	0.259009
409	PE(O-18:1/18:2)	-0.000226318	-0.00289863	-0.053134	0.0204154	-0.0128375	0.00661936	0.0125181	0.0195639	0.0750728	0.00569781	0.0690066	0.148434	0.16742	0.0735073	0.0539834	-0.0412178	0.0325278	0.107232	0.100173	0.149697	0.0418807	0.0908202	-0.0092566	0.0268446	0.121969	0.0880701	0.153522	0.0732133	0.05611	0.192199	0.0501063	-0.0283936	0.0465681	0.0659398	0.0845745	0.196377	0.172214	0.240744	0.117574	0.170536	0.0668539	0.156122	0.0306916	0.0180547	0.113272	0.0870853	0.189829	0.159208
410	PE(O-18:1/22:6)	8.03566e-05	-0.0281959	-0.0557023	0.0103916	0.00466211	0.0179299	0.0129704	0.0117089	0.12809	0.0930922	0.143659	0.185298	0.195162	0.24685	0.0873028	0.0544196	0.0805692	0.107043	0.082864	0.134217	0.138872	0.0342564	0.0215171	0.0172029	0.0352441	0.0207352	0.0678955	0.0950065	0.0131833	0.186236	0.0722136	0.0463423	0.0180121	0.114698	0.0830948	0.146613	0.132428	0.201756	0.237764	0.171898	0.0600167	0.162851	0.0282181	0.0773718	0.134266	0.058915	0.133761	0.110849
411	PE(O-34:1)	0.00648028	0.0261797	-0.0250804	0.0291329	0.0868929	0.0340358	0.0508128	0.0561251	0.157668	0.105033	0.179152	0.292068	0.313483	0.212868	0.183035	0.0953246	0.163455	0.219076	0.236106	0.275209	0.18941	0.163062	0.0957081	0.13068	0.231019	0.233358	0.271038	0.182893	0.118675	0.320328	0.102015	0.123422	0.104372	0.214289	0.209771	0.335793	0.347184	0.37673	0.249605	0.312839	0.100452	0.221256	0.027981	0.116112	0.184671	0.103873	0.243942	0.257382
412	PE(O-36:5)	0.0109601	-0.0118657	0.0114022	0.0264643	0.0872897	0.0515837	0.0555086	0.0272634	0.102001	0.0830812	0.154022	0.181178	0.190193	0.239088	0.1615	0.150975	0.153372	0.164445	0.192098	0.193674	0.236385	0.114901	0.10257	0.0903171	0.120041	0.164419	0.15408	0.176375	0.082965	0.188193	0.0830544	0.118574	0.0887599	0.146427	0.124501	0.162232	0.226528	0.198305	0.239277	0.181926	0.093053	0.143116	0.0235068	0.117576	0.12711	0.0597287	0.11163	0.160601
413	PE(O-38:5) (a)	-0.000542873	0.00304071	0.0103988	0.0294468	0.0971332	0.0469286	0.0595585	0.0603185	0.152899	0.0979037	0.157287	0.266863	0.280635	0.215437	0.16214	0.155097	0.166973	0.191726	0.231839	0.239109	0.197929	0.156861	0.15518	0.159179	0.231125	0.259736	0.260754	0.201036	0.107836	0.264543	0.105042	0.185347	0.127679	0.184261	0.210057	0.293517	0.337921	0.316586	0.232985	0.26909	0.0901079	0.203916	0.0238797	0.185001	0.178485	0.106549	0.211953	0.254932
414	PE(O-38:5) (b)	0.00619505	0.00495646	0.0409604	0.0491501	0.131776	0.062293	0.0922515	0.0550045	0.140653	0.13004	0.207379	0.266264	0.275134	0.259041	0.205839	0.199056	0.198759	0.215644	0.250259	0.24346	0.252558	0.18287	0.164321	0.158584	0.20812	0.247223	0.23401	0.210867	0.118644	0.270468	0.113528	0.19111	0.139924	0.201439	0.201613	0.257812	0.328226	0.279343	0.253228	0.250001	0.103221	0.169871	0.0259143	0.163617	0.148386	0.0792355	0.162622	0.220979
415	PE(P-15:0/20:4)	0.017632	-0.00847279	0.0460956	0.048994	0.239008	0.0138954	0.0537875	0.0806781	0.112391	0.116398	0.146003	0.257905	0.247449	0.166723	0.277457	0.297323	0.306695	0.315132	0.36742	0.310816	0.283689	0.25296	0.240252	0.257346	0.340519	0.372757	0.320344	0.249302	0.150173	0.174381	0.0840874	0.215981	0.175816	0.183234	0.230975	0.257646	0.344787	0.227925	0.121437	0.229387	0.140154	0.125011	0.0403252	0.194707	0.162543	0.118943	0.184038	0.249079
416	PE(P-15:0/22:6)(a)	0.00504139	-0.0452391	-0.0248404	0.0204208	0.209822	-0.0100496	0.0221907	0.0499193	0.0513756	0.0493944	0.0617807	0.139451	0.128024	0.061912	0.218295	0.232022	0.217967	0.219252	0.318098	0.243645	0.205996	0.220005	0.16143	0.168455	0.250663	0.323989	0.27313	0.207799	0.104727	0.0237249	0.0729813	0.0596016	0.121725	0.0110899	0.123907	0.0918836	0.237009	0.105684	0.0158694	0.160722	0.0913916	0.0426447	0.0226045	0.0817568	0.0446494	0.0628733	0.064175	0.18153
417	PE(P-15:0/22:6)(b)	0.020868	-0.0399313	0.0120679	0.027028	0.188328	0.0633969	0.073447	0.0613013	0.130308	0.153081	0.169949	0.262205	0.281728	0.268212	0.214697	0.249981	0.235753	0.258376	0.275427	0.284344	0.283318	0.133263	0.149432	0.146412	0.21838	0.235441	0.242945	0.201697	0.0604908	0.143337	0.0656329	0.162253	0.08981	0.14612	0.139853	0.206848	0.266821	0.248799	0.200174	0.227491	0.0920849	0.126517	0.0175299	0.158654	0.11343	0.055085	0.140091	0.186258
418	PE(P-16:0/18:1)	-0.01169	0.011712	0.036932	0.0463259	0.141815	0.0657574	0.0853205	0.083115	0.1407	0.111554	0.20229	0.305199	0.321071	0.243769	0.20883	0.163512	0.20109	0.224854	0.251231	0.262765	0.218748	0.192389	0.146437	0.179087	0.268137	0.273472	0.281172	0.21642	0.131409	0.327325	0.103124	0.208326	0.128752	0.254802	0.240339	0.346613	0.375654	0.356773	0.27549	0.301938	0.0934905	0.205752	0.0114937	0.146333	0.172421	0.0724367	0.205549	0.230026
419	PE(P-16:0/18:2)	0.00524839	-0.0146517	-0.0160843	0.0685822	0.108093	0.0501661	0.0647175	0.0910622	0.119418	0.0613195	0.139441	0.286958	0.295418	0.152635	0.166007	0.0952256	0.163993	0.240681	0.248959	0.279361	0.15704	0.185565	0.104766	0.159819	0.295484	0.264095	0.301794	0.189704	0.10017	0.284895	0.0809855	0.12304	0.108134	0.195059	0.221114	0.362255	0.353243	0.371185	0.200044	0.269745	0.0893339	0.190986	0.0176595	0.104905	0.172431	0.105576	0.26852	0.251212
420	PE(P-16:0/18:3)	0.00264668	-0.00798822	-0.00152144	0.0212638	0.0961602	0.0263294	0.0516309	0.0396041	0.0705157	0.0560649	0.126358	0.197965	0.20965	0.180338	0.141724	0.115533	0.171553	0.191961	0.226133	0.216317	0.200888	0.148978	0.100981	0.140142	0.204668	0.227236	0.212605	0.194077	0.114705	0.198994	0.0895234	0.102702	0.0937459	0.175885	0.182209	0.223078	0.280595	0.233132	0.205227	0.197225	0.102165	0.14095	0.00692059	0.0756148	0.135539	0.0828827	0.145933	0.181211
421	PE(P-16:0/20:3)(a)	0.00602115	-0.00559098	0.0553874	0.0807954	0.156099	0.0543192	0.0910713	0.0800898	0.13533	0.139117	0.192755	0.312665	0.307958	0.235317	0.218688	0.237627	0.242237	0.262435	0.27735	0.253408	0.235905	0.190312	0.198114	0.226394	0.289863	0.291448	0.266189	0.207409	0.119768	0.271503	0.0780856	0.257755	0.13832	0.25403	0.24478	0.323872	0.355669	0.299946	0.21665	0.24633	0.0996678	0.141271	0.0154499	0.166979	0.154451	0.0921129	0.182928	0.203162
422	PE(P-16:0/20:3)(b)	0.00398915	-0.0226519	0.051618	0.0795772	0.141383	0.0673187	0.0879083	0.0771475	0.119414	0.164692	0.216564	0.290824	0.294049	0.272416	0.184266	0.213782	0.201262	0.218305	0.213249	0.216754	0.240388	0.138976	0.182492	0.160868	0.205223	0.199783	0.192888	0.172313	0.0817976	0.266798	0.078709	0.249076	0.11828	0.253664	0.201994	0.284947	0.298786	0.28317	0.248003	0.219417	0.0852999	0.150918	0.00314362	0.180146	0.145069	0.0850186	0.169662	0.176005
423	PE(P-16:0/20:4)	-0.0160331	-0.010148	0.0379863	0.066649	0.0993263	0.061095	0.0785464	0.0879263	0.158785	0.136814	0.190133	0.29012	0.281371	0.25939	0.118435	0.15184	0.147629	0.154699	0.121669	0.163644	0.14116	0.0551137	0.128375	0.106474	0.137373	0.10162	0.124165	0.0850344	0.0324459	0.204147	0.0622541	0.196547	0.0620369	0.172013	0.150576	0.253963	0.206147	0.253954	0.193043	0.183684	0.0769862	0.155657	0.0302468	0.166581	0.145863	0.0771611	0.155011	0.125502
424	PE(P-16:0/20:5)	0.00992582	-0.0308623	0.0255183	0.0649976	0.153486	0.0807599	0.0757708	0.0590243	0.132732	0.128766	0.179418	0.248902	0.251816	0.309759	0.194829	0.238988	0.228286	0.212231	0.241825	0.23361	0.284037	0.127125	0.140831	0.142121	0.168926	0.210194	0.184384	0.217437	0.0700917	0.190897	0.0616319	0.182416	0.093754	0.186257	0.163722	0.200805	0.274573	0.215745	0.270081	0.205796	0.111043	0.139153	-0.00464683	0.147992	0.134592	0.0563042	0.108781	0.162359
425	PE(P-16:0/22:4)	0.00163756	0.00835283	0.0625433	0.0718242	0.136819	0.105421	0.136874	0.138231	0.131881	0.116988	0.178405	0.297673	0.326572	0.192334	0.175603	0.140872	0.152173	0.201121	0.187656	0.248471	0.154979	0.130184	0.136743	0.133688	0.219806	0.184461	0.243589	0.112808	0.133786	0.314505	0.0847308	0.217975	0.087324	0.227127	0.179672	0.350841	0.315249	0.386644	0.191728	0.289833	0.0885687	0.224432	0.0216344	0.180051	0.17186	0.0798349	0.236622	0.218474
426	PE(P-16:0/22:5) (n3)	-0.00634864	-0.0104568	0.0150933	0.0493736	0.157892	0.0740213	0.0879395	0.107515	0.136647	0.117997	0.189878	0.319872	0.340843	0.248552	0.217226	0.218786	0.233176	0.278319	0.30417	0.324828	0.256473	0.188796	0.189011	0.210065	0.312841	0.320908	0.342343	0.242845	0.13059	0.305332	0.103698	0.242323	0.138077	0.263145	0.252375	0.381545	0.415253	0.407109	0.268621	0.324362	0.108323	0.234975	0.0196131	0.21768	0.218112	0.12084	0.281231	0.311596
427	PE(P-16:0/22:5) (n6)	-0.0187105	0.00627369	0.0577729	0.0627513	0.118974	0.0777158	0.113014	0.0841434	0.156189	0.126223	0.206424	0.297026	0.302385	0.277703	0.174744	0.189011	0.18641	0.209146	0.211664	0.23913	0.224809	0.14205	0.157085	0.162303	0.208727	0.208133	0.225016	0.176359	0.109945	0.272401	0.10434	0.216463	0.121299	0.206023	0.183121	0.288471	0.31234	0.314291	0.247067	0.246879	0.0741209	0.160606	0.0458904	0.168173	0.156612	0.0707667	0.173057	0.203866
428	PE(P-16:0/22:6)	0.0111301	-0.02422	0.0217527	0.0571268	0.122994	0.0796257	0.0691653	0.0777064	0.178431	0.19447	0.256808	0.346559	0.35337	0.390316	0.197024	0.237651	0.228372	0.238444	0.196247	0.241294	0.271418	0.0955285	0.127736	0.121546	0.15618	0.121749	0.160798	0.169691	0.047945	0.276005	0.0713545	0.229181	0.0848828	0.249732	0.173559	0.279151	0.262924	0.316722	0.314377	0.266287	0.0896908	0.224622	0.0208069	0.205531	0.191083	0.100789	0.200532	0.179199
429	PE(P-17:0/20:4)(a)	0.0113231	-0.0328787	0.0197303	0.0550605	0.10059	0.0439164	0.0528295	0.0734301	0.0999967	0.115206	0.135726	0.186203	0.182203	0.160958	0.123903	0.161638	0.124367	0.122911	0.143257	0.127575	0.135679	0.14655	0.174647	0.172782	0.187518	0.198864	0.173348	0.161001	0.0487273	0.174557	0.0919371	0.19305	0.145534	0.145252	0.180712	0.190926	0.220826	0.174874	0.143953	0.154519	0.0623222	0.145883	0.0504569	0.165224	0.117168	0.091805	0.124356	0.153912
430	PE(P-17:0/20:4)(b)	-0.00026631	-0.01274	0.0358205	0.0512483	0.0849919	0.0563206	0.0744206	0.0912333	0.106095	0.12875	0.172703	0.224355	0.215623	0.204677	0.114239	0.155619	0.133484	0.147765	0.126712	0.140753	0.148329	0.097769	0.151038	0.142339	0.166346	0.140517	0.144428	0.128075	0.0297889	0.189517	0.0673826	0.206517	0.120822	0.182723	0.170826	0.228298	0.20587	0.214492	0.18003	0.159855	0.0509245	0.147338	0.0501103	0.182241	0.149528	0.0896749	0.160347	0.147035
431	PE(P-17:0/22:6)(a)	0.00618601	-0.0208951	-0.0295281	0.0247204	0.125519	0.0453767	0.0370642	0.0528399	0.129595	0.112953	0.150476	0.188463	0.187527	0.229434	0.180702	0.213138	0.179711	0.164526	0.210818	0.184738	0.22516	0.174509	0.169093	0.183604	0.205084	0.238185	0.216195	0.249964	0.0691907	0.204708	0.109796	0.182812	0.152363	0.159712	0.200019	0.189548	0.261357	0.1977	0.237793	0.217351	0.0773752	0.188264	0.0589088	0.178294	0.142265	0.0986074	0.13545	0.19289
432	PE(P-17:0/22:6)(b)	0.00450559	-0.0286093	-0.0213398	0.0189534	0.0953171	0.0381214	0.0365531	0.0626895	0.125101	0.117174	0.156264	0.204387	0.204404	0.224639	0.155273	0.160335	0.14806	0.141299	0.152051	0.158623	0.171362	0.113967	0.123873	0.137164	0.146401	0.154622	0.15392	0.174504	0.0242728	0.175596	0.0810492	0.148232	0.116623	0.139486	0.152933	0.1812	0.208761	0.201625	0.21516	0.178775	0.0521349	0.168872	0.0484164	0.155837	0.148195	0.0899392	0.134215	0.153281
433	PE(P-18:0/18:1)	-0.0160164	-0.00465974	0.0191829	0.0450994	0.103962	0.0637195	0.0916799	0.0861639	0.131877	0.123165	0.198595	0.281879	0.288382	0.220504	0.167378	0.128403	0.151506	0.178414	0.204117	0.2123	0.173592	0.185166	0.148312	0.189179	0.256651	0.255701	0.265706	0.209677	0.0890373	0.309157	0.119599	0.203157	0.154008	0.242646	0.237746	0.332866	0.357127	0.335473	0.263654	0.272869	0.0633537	0.189097	0.0302703	0.143752	0.160055	0.0751267	0.195751	0.217501
434	PE(P-18:0/18:2)	0.00246293	-0.0178803	-0.0169098	0.0470353	0.0909679	0.045092	0.0664043	0.0853134	0.0923038	0.0350257	0.104151	0.235296	0.247489	0.0853475	0.156433	0.0565155	0.119633	0.194759	0.232787	0.246515	0.117118	0.21267	0.101422	0.16965	0.302563	0.290475	0.324344	0.201015	0.100812	0.289224	0.0980498	0.10617	0.139664	0.172258	0.224784	0.341643	0.362435	0.355109	0.174239	0.272554	0.0719584	0.194563	0.0261129	0.0857076	0.151391	0.101889	0.248341	0.257266
435	PE(P-18:0/18:3)	0.00376156	-0.0318665	-0.0352213	0.0468705	0.0430172	0.0269213	0.0364708	0.0686023	0.0833031	0.0205677	0.0747469	0.200151	0.205158	0.0699625	0.104438	0.00316217	0.0865151	0.175594	0.184013	0.219063	0.0870761	0.149178	0.041504	0.114326	0.237108	0.208867	0.256994	0.152652	0.0680103	0.23975	0.0880571	0.0409537	0.0858782	0.133799	0.185152	0.302662	0.289775	0.327154	0.165603	0.227181	0.0661155	0.189125	0.0371405	0.0547257	0.162493	0.103523	0.254165	0.230806
436	PE(P-18:0/20:3)(a)	-0.00379435	0.00153304	0.0501973	0.0568515	0.15445	0.0532624	0.0900539	0.0729616	0.118278	0.105827	0.166056	0.262455	0.263002	0.177031	0.209457	0.21263	0.216716	0.234273	0.278878	0.242637	0.213566	0.218494	0.190911	0.239189	0.302548	0.323603	0.293459	0.231972	0.121623	0.264123	0.0828562	0.239323	0.168936	0.230335	0.247249	0.310211	0.369213	0.285535	0.200957	0.241013	0.0714373	0.129155	0.0307259	0.152287	0.142129	0.0807527	0.170171	0.215357
437	PE(P-18:0/20:3)(b)	-0.0218666	0.00708964	0.0460531	0.0427674	0.128311	0.0622376	0.0836217	0.0680946	0.133077	0.123234	0.176732	0.235177	0.245588	0.206784	0.176816	0.162741	0.165136	0.170888	0.210138	0.205013	0.191706	0.150283	0.181462	0.182961	0.218478	0.247523	0.227057	0.193466	0.0885282	0.257679	0.104364	0.222352	0.137966	0.197793	0.213369	0.273903	0.320293	0.275426	0.22817	0.238785	0.0766269	0.160965	0.0305777	0.167078	0.142449	0.081142	0.152441	0.195498
438	PE(P-18:0/20:4)	-0.0181272	-0.0183252	0.00658504	0.0546319	0.0631808	0.0623403	0.0839318	0.0911061	0.104533	0.128471	0.172711	0.223217	0.222433	0.199138	0.0993522	0.110055	0.0892554	0.106377	0.0961765	0.124042	0.105299	0.0906747	0.131868	0.124394	0.140412	0.120582	0.136496	0.105929	0.0252884	0.211777	0.0734025	0.180689	0.106713	0.16872	0.152344	0.225215	0.206035	0.229124	0.174472	0.178088	0.0434237	0.155855	0.0430952	0.161483	0.129731	0.0678198	0.147501	0.140883
439	PE(P-18:0/20:5)	0.00881193	-0.0335246	0.017895	0.0529578	0.123523	0.0838118	0.0781728	0.0577973	0.0985875	0.099442	0.147494	0.18181	0.191961	0.250567	0.172962	0.201619	0.176357	0.156274	0.21739	0.188161	0.243233	0.150934	0.139216	0.144468	0.162948	0.224623	0.189081	0.230559	0.0762843	0.18534	0.0793666	0.166082	0.132656	0.160528	0.162491	0.159901	0.267973	0.180376	0.248768	0.191586	0.0788508	0.136918	-0.0025562	0.136096	0.108092	0.0501239	0.0810975	0.166243
440	PE(P-18:0/22:4)	0.00240001	0.0175675	0.0670207	0.0849276	0.119337	0.114035	0.153749	0.164296	0.115818	0.0932196	0.139957	0.255091	0.26588	0.106932	0.139919	0.0959798	0.105025	0.159571	0.150088	0.193766	0.0818566	0.140606	0.137425	0.157922	0.255779	0.20248	0.259858	0.117456	0.103839	0.279	0.102985	0.195941	0.123382	0.203573	0.18792	0.345903	0.297114	0.348799	0.146945	0.240529	0.0681102	0.178675	0.0301407	0.157369	0.151838	0.0863244	0.239743	0.209969
441	PE(P-18:0/22:5) (n3)	0.00430052	-0.0309034	0.00620078	0.0464768	0.149492	0.0641108	0.0832725	0.107033	0.090649	0.0727029	0.135432	0.245748	0.258206	0.142015	0.21027	0.204944	0.202676	0.228201	0.299541	0.273048	0.207391	0.260755	0.197839	0.242099	0.346374	0.382775	0.3765	0.274735	0.140948	0.272175	0.123353	0.221626	0.202059	0.221965	0.257381	0.328344	0.420725	0.339618	0.198647	0.29114	0.0896263	0.20998	0.024228	0.193914	0.170972	0.119798	0.238335	0.312154
442	PE(P-18:0/22:5) (n6)	-0.0240069	0.0342413	0.0629016	0.0441124	0.0870108	0.0422597	0.11502	0.0740064	0.0893337	0.0900444	0.157988	0.196941	0.202316	0.117072	0.0988316	0.0775585	0.0799969	0.121	0.125001	0.144799	0.094982	0.111976	0.116487	0.131903	0.1611	0.146029	0.163881	0.0854383	0.0737682	0.207728	0.0956262	0.132637	0.0936567	0.125152	0.12909	0.211832	0.21426	0.226429	0.109131	0.16138	0.0384409	0.0763039	0.0469753	0.0879244	0.0835193	0.0356887	0.12606	0.14063
443	PE(P-18:0/22:6)	-0.00528197	-0.0186807	-0.0198935	0.0321609	0.0843267	0.056348	0.057747	0.062455	0.121185	0.12334	0.176797	0.216263	0.219229	0.236178	0.14831	0.142846	0.133442	0.141792	0.146275	0.16534	0.16809	0.121638	0.108421	0.124475	0.148487	0.140908	0.162367	0.168836	0.0309205	0.217821	0.0822935	0.140004	0.109935	0.157433	0.154281	0.200392	0.219244	0.228169	0.226556	0.20308	0.0553349	0.183257	0.0440346	0.142106	0.138409	0.0815411	0.147564	0.165155
444	PE(P-18:1/18:1)	-0.0123214	-0.0186723	-0.0178564	0.0530609	0.0593819	0.0607958	0.0718024	0.0725184	0.138406	0.0576614	0.138031	0.231412	0.24317	0.183393	0.112265	0.0451983	0.111282	0.151493	0.172332	0.206462	0.129779	0.125869	0.0614884	0.119882	0.200634	0.192781	0.228356	0.171453	0.0792354	0.270079	0.1022	0.1077	0.0922273	0.184145	0.2028	0.305262	0.309624	0.330798	0.258126	0.250848	0.0725364	0.200627	0.021289	0.0948333	0.170746	0.0796411	0.205099	0.208606
445	PE(P-18:1/18:1)(a)	-0.0207102	-0.00626087	-0.015881	0.0397157	0.0540728	0.0443025	0.0649149	0.0649486	0.12871	0.0832441	0.150507	0.2211	0.237988	0.191936	0.102355	0.0250411	0.0951353	0.137529	0.138683	0.187796	0.124561	0.0917325	0.0528092	0.100626	0.160065	0.144216	0.18266	0.142199	0.0587018	0.263634	0.101813	0.0974638	0.065134	0.188534	0.16598	0.281118	0.266543	0.313411	0.258125	0.233639	0.0735327	0.190372	0.0242873	0.0872723	0.162461	0.0622753	0.188345	0.180898
446	PE(P-18:1/18:1)(b)	-0.0180251	0.00694072	0.0217283	0.0144744	0.0657244	-0.00349866	0.0205936	0.0244067	0.147198	0.0181222	0.0808405	0.193696	0.184352	0.108554	0.111556	0.072041	0.113551	0.125083	0.17634	0.180132	0.10126	0.145323	0.0848763	0.14907	0.225505	0.236763	0.246535	0.171729	0.0698056	0.202118	0.086327	0.110065	0.110168	0.107042	0.206598	0.264314	0.296759	0.258397	0.172165	0.196624	0.0554467	0.142558	0.0218118	0.0893197	0.133157	0.0758086	0.16659	0.186882
447	PE(P-18:1/18:2)(a)	-0.00711711	-0.0309602	-0.0496939	0.0432033	0.0237437	0.0242906	0.0346373	0.0652545	0.0679599	0.0188607	0.0597859	0.199038	0.210731	0.0658539	0.0864136	-0.0242632	0.0663485	0.16252	0.155035	0.204901	0.063742	0.12007	0.0188967	0.0843846	0.209351	0.173314	0.232519	0.122519	0.0558471	0.225012	0.0786073	0.0133736	0.0567666	0.123103	0.153289	0.291309	0.259248	0.320636	0.149066	0.207787	0.0569624	0.175324	0.0295484	0.0394509	0.148947	0.0908428	0.248401	0.211234
448	PE(P-18:1/18:2)(b)	0.0146372	-0.0356431	-0.0116417	0.0509304	0.0933927	0.0241732	0.0436976	0.0744082	0.0894928	0.0433561	0.0815346	0.207968	0.207024	0.0674368	0.145675	0.0821262	0.131095	0.18774	0.227218	0.217923	0.122099	0.223285	0.128777	0.201039	0.306977	0.300012	0.313307	0.216855	0.0910824	0.252933	0.0981776	0.118085	0.160591	0.158021	0.237422	0.313396	0.340311	0.305068	0.150962	0.221685	0.0638628	0.19336	0.0315232	0.103319	0.16111	0.118963	0.244123	0.257509
449	PE(P-18:1/18:3)	0.00380646	-0.0411724	-0.0581509	0.0416067	0.0258546	0.00655453	0.0143985	0.0446677	0.0760629	0.00618419	0.0648079	0.171606	0.187583	0.110248	0.0924181	0.00701748	0.0989663	0.160887	0.166488	0.199594	0.106269	0.109825	0.0195609	0.0928998	0.17363	0.158519	0.198514	0.135472	0.0754502	0.188615	0.0669644	0.0168724	0.053162	0.123928	0.140641	0.237981	0.237552	0.272302	0.166786	0.193195	0.0715372	0.157	0.0267655	0.036103	0.142371	0.0882295	0.198613	0.182601
450	PE(P-18:1/20:3)(a)	-0.0102614	-0.00468885	0.0464161	0.0637635	0.130064	0.0446196	0.0829786	0.0720151	0.112993	0.122419	0.174813	0.274923	0.275149	0.213684	0.18951	0.201001	0.22249	0.244777	0.249297	0.239001	0.223541	0.161977	0.175341	0.201104	0.26491	0.260071	0.243629	0.212078	0.109003	0.271758	0.0832714	0.247661	0.124705	0.257484	0.237163	0.324578	0.343172	0.302644	0.247446	0.227248	0.0918408	0.152583	0.0263311	0.175164	0.17666	0.108843	0.205179	0.216201
451	PE(P-18:1/20:3)(b)	-0.00799221	-0.0108974	0.0191852	0.0701071	0.127999	0.0337508	0.0707577	0.0712516	0.13358	0.126056	0.163329	0.251216	0.244904	0.186167	0.17555	0.177799	0.188781	0.198894	0.22774	0.209541	0.197322	0.172405	0.180498	0.201569	0.253267	0.262329	0.246065	0.207643	0.121846	0.270969	0.0905989	0.238508	0.137976	0.217405	0.234484	0.304116	0.329155	0.288807	0.231901	0.22755	0.0875389	0.177873	0.031538	0.187477	0.16757	0.10798	0.184998	0.21067
452	PE(P-18:1/20:4)(a)	-0.0210578	-0.0163361	-0.00800187	0.0518029	0.0345932	0.0389189	0.0539673	0.072871	0.0996932	0.111616	0.148483	0.209418	0.206421	0.203921	0.0604107	0.0663956	0.0751151	0.106774	0.0684684	0.118818	0.0973208	0.0198324	0.0797625	0.0716182	0.0925774	0.0523325	0.0855637	0.0728434	0.00807803	0.178892	0.050671	0.129177	0.0428378	0.153001	0.120638	0.213815	0.156083	0.22597	0.188979	0.148812	0.0430758	0.149089	0.0378345	0.135889	0.139016	0.080416	0.16412	0.125859
453	PE(P-18:1/20:4)(b)	-0.000683152	-0.0361738	0.00572363	0.0630687	0.0720227	0.0478214	0.0681541	0.0926498	0.115581	0.113586	0.14089	0.218386	0.202157	0.160929	0.108732	0.140481	0.122034	0.131967	0.131713	0.13527	0.119921	0.135048	0.169597	0.185234	0.199718	0.186157	0.185254	0.151814	0.0427676	0.203692	0.0880965	0.202786	0.144238	0.169467	0.197953	0.244754	0.236262	0.225653	0.157271	0.156087	0.0513431	0.170738	0.0570386	0.184342	0.168032	0.109312	0.180716	0.177413
454	PE(P-18:1/20:5)(a)	0.00198046	-0.0341379	0.00358317	0.0491072	0.108326	0.0648749	0.0526251	0.0461076	0.102236	0.0950009	0.139816	0.191882	0.203225	0.271032	0.160445	0.176102	0.180472	0.173963	0.209616	0.206641	0.247654	0.102542	0.102769	0.116287	0.138783	0.183913	0.164018	0.211887	0.058613	0.178146	0.0703829	0.134353	0.0788489	0.160413	0.14762	0.176375	0.247401	0.209314	0.275067	0.191181	0.0892027	0.151553	0.0017383	0.127779	0.137779	0.0639519	0.115011	0.17029
455	PE(P-18:1/20:5)(b)	0.0256909	-0.0456132	0.034258	0.0490371	0.133482	0.0722594	0.0758972	0.0688928	0.106416	0.100433	0.144478	0.189988	0.190768	0.237364	0.17242	0.220079	0.195101	0.170323	0.229833	0.187997	0.252731	0.170587	0.172458	0.193061	0.202955	0.261422	0.21101	0.255169	0.0732049	0.189385	0.0917984	0.201875	0.156315	0.178841	0.205524	0.18948	0.292115	0.190925	0.24738	0.173838	0.0780123	0.151588	0.0207368	0.167366	0.146639	0.0737962	0.119188	0.195128
456	PE(P-18:1/22:4)	-0.0117042	-0.00759813	0.0699108	0.0157541	0.117576	0.0352907	0.0700707	0.103838	0.107428	0.0364085	0.118424	0.236529	0.239462	0.148187	0.175515	0.145805	0.157852	0.180939	0.227781	0.225912	0.162913	0.207062	0.158556	0.190525	0.28479	0.307879	0.312583	0.222217	0.107299	0.239697	0.137285	0.175065	0.166153	0.185301	0.240651	0.290873	0.359715	0.299071	0.184215	0.249761	0.0332668	0.175891	0.0146069	0.142864	0.161005	0.0938969	0.211024	0.253165
457	PE(P-18:1/22:5)(a)	-0.0139958	-0.0333963	-0.0241932	0.0453079	0.116097	0.0685665	0.0770333	0.100865	0.11614	0.0674926	0.128129	0.238384	0.25633	0.178437	0.184474	0.145144	0.185405	0.229762	0.270214	0.28076	0.214899	0.21622	0.138165	0.198215	0.289014	0.309038	0.329994	0.257192	0.135358	0.281636	0.106874	0.155533	0.144643	0.206291	0.239512	0.323816	0.378083	0.359026	0.252915	0.294078	0.106298	0.238743	0.0242251	0.15818	0.212788	0.135995	0.26227	0.301224
458	PE(P-18:1/22:5)(b)	-0.0222824	0.00883993	0.0211555	0.0645026	0.0501304	0.0369545	0.069624	0.0497092	0.0957733	0.0701878	0.145006	0.210866	0.209703	0.148998	0.0914953	0.0758075	0.0958923	0.147951	0.126834	0.161651	0.124437	0.107202	0.087912	0.1154	0.149626	0.140195	0.167605	0.10567	0.0794114	0.226389	0.110172	0.120978	0.0729534	0.1579	0.146713	0.236535	0.2279	0.262877	0.173565	0.175786	0.0521513	0.144465	0.0377823	0.0974211	0.127846	0.0768601	0.167072	0.168528
459	PE(P-18:1/22:6)(a)	-0.00342911	-0.0370696	-0.0448839	0.0271549	0.00877204	0.0380779	0.0256892	0.0305142	0.0990349	0.103781	0.143043	0.168103	0.172637	0.241733	0.0571432	0.0427325	0.065655	0.0837644	0.046868	0.1	0.114675	0.00913469	0.0111427	0.0174705	0.0178762	-0.0101938	0.0317267	0.0808908	-0.0134836	0.160754	0.0681078	0.0536451	0.0240129	0.114006	0.0808538	0.129494	0.0981411	0.175166	0.224916	0.144071	0.0399637	0.166272	0.0286352	0.0814829	0.122535	0.0748374	0.115099	0.0853113
460	PE(P-18:1/22:6)(b)	0.0255548	-0.0630077	-0.00917657	0.0552396	0.0907246	0.0674677	0.063277	0.080186	0.153669	0.116211	0.171946	0.225188	0.214012	0.24207	0.135609	0.168948	0.154292	0.162131	0.177472	0.171294	0.1922	0.14852	0.14861	0.177293	0.194203	0.189392	0.191197	0.220195	0.0350594	0.229792	0.10679	0.179883	0.162787	0.182363	0.206633	0.233305	0.262794	0.239318	0.248372	0.200316	0.0533719	0.219894	0.0367869	0.181869	0.186972	0.13748	0.199144	0.210504
461	PE(P-19:0/20:4)(a)	-0.0188355	-0.00385508	0.0243801	0.0157053	0.0481972	0.027425	0.0567005	0.0342024	0.074844	0.0737929	0.10204	0.0924931	0.093785	0.087949	0.0704132	0.0601229	0.0249688	0.0298053	0.0470999	0.0547604	0.0564343	0.05542	0.0777231	0.0520554	0.0471073	0.0584001	0.0600856	0.0541554	0.00815389	0.0965932	0.0755716	0.0732803	0.0865246	0.0516149	0.065676	0.0783254	0.0962329	0.0955574	0.0922296	0.0986623	0.0138833	0.0829686	0.0478477	0.0723721	0.0371958	0.0237984	0.0244213	0.0464254
462	PE(P-19:0/20:4)(b)	-0.0223901	0.0257087	0.0246673	-0.00695502	0.0568059	0.0295528	0.0531643	0.0441723	0.090803	0.0723335	0.11982	0.142717	0.14247	0.118023	0.0814579	0.044377	0.0323848	0.0507178	0.0733101	0.0883286	0.0624783	0.0648165	0.0823894	0.0772557	0.0891672	0.0935584	0.0973377	0.0678445	0.0203048	0.128767	0.0589428	0.0822271	0.091318	0.0696764	0.105672	0.130294	0.143392	0.14915	0.105614	0.149424	0.0426731	0.104476	0.0635956	0.0960748	0.0687341	0.0523986	0.0699327	0.0936297
463	PE(P-20:0/18:1)	-0.0214886	-0.00732713	0.0122964	0.0033186	0.0670819	0.0481307	0.0762995	0.0403601	0.141895	0.0830035	0.163281	0.24194	0.264871	0.189319	0.132701	0.0412323	0.114889	0.159395	0.156176	0.211355	0.13813	0.103333	0.053829	0.0963667	0.159583	0.13807	0.191663	0.119497	0.0925289	0.256386	0.0853276	0.0879542	0.0656831	0.182787	0.136112	0.265787	0.251565	0.302751	0.218138	0.241323	0.0802832	0.140744	0.0217229	0.0434177	0.125127	0.018544	0.154697	0.13509
464	PE(P-20:0/18:2)	0.00475595	-0.0212242	-0.050151	0.03189	0.0417912	0.0218473	0.0334196	0.0522907	0.075039	-0.0109426	0.0473265	0.194473	0.227296	0.0328503	0.123174	-0.0370421	0.0659873	0.151269	0.179321	0.235242	0.0517692	0.147868	8.8202e-05	0.0788345	0.213097	0.192368	0.271896	0.115727	0.118176	0.252128	0.0625235	-0.0283907	0.0785366	0.105529	0.135611	0.273217	0.273973	0.333968	0.107442	0.277648	0.0997382	0.171391	0.00164304	-0.0182657	0.10246	0.0702009	0.210743	0.199755
465	PE(P-20:0/20:4)	-0.0212612	-0.0170859	0.00141823	0.0178855	0.026514	0.0538029	0.0713852	0.0657309	0.106477	0.0580051	0.109982	0.189234	0.21601	0.141354	0.0795336	-0.0143005	0.0370282	0.0706403	0.0576946	0.140328	0.039899	0.0247683	0.0184901	0.0387412	0.0680485	0.0318754	0.105251	0.0293465	0.0546984	0.2023	0.0458175	0.0339258	0.0309514	0.100937	0.0793764	0.187994	0.142166	0.245817	0.12784	0.214356	0.0687052	0.161586	0.0272529	0.0490162	0.0982379	0.0393459	0.132783	0.100478
466	PE(P-20:0/22:6)	-0.00222275	-0.050487	-0.0659109	-0.00238902	-0.0110549	0.0233888	0.0152019	-0.00383889	0.0828387	0.0399956	0.0828755	0.0923662	0.115527	0.136973	0.0765419	-0.00753356	0.0254938	0.0240798	0.0453096	0.0810371	0.0569545	0.07023	0.000659254	0.0277369	0.0279884	0.0253434	0.071598	0.0923119	0.0392931	0.182202	0.0705899	-0.0155363	0.0631426	0.0559037	0.0651759	0.0765376	0.0937726	0.143998	0.162506	0.189916	0.0597904	0.158883	0.0380193	0.0070775	0.0706972	0.0415401	0.0639156	0.0763176
467	PE(P-20:1/20:4)	-0.0267776	-0.00615135	0.0111966	0.0228093	0.00408653	0.0340444	0.0571047	0.0300577	0.0673087	0.0629721	0.0859442	0.0798667	0.0772109	0.108764	0.00491865	-0.0335998	-0.0423122	-0.0295639	-0.0496905	-0.00117976	-0.00913896	-0.0474079	-0.0149403	-0.0422591	-0.0600743	-0.0900152	-0.0534114	-0.0454608	-0.0266366	0.0820468	0.0151574	-0.00699347	-0.0103681	0.00939225	-0.00161362	0.0378779	0.00227178	0.0659003	0.0834942	0.0533806	0.00942568	0.0641062	0.0167801	0.00906331	-0.00282278	-0.012866	-0.00638818	-0.030821
468	PE(P-20:1/22:6)	-0.0134116	-0.0269917	-0.0244375	0.00759351	-0.000427316	0.0297824	0.0401501	0.010364	0.0585232	0.0320153	0.0738368	0.0360321	0.0323025	0.127164	0.0179462	-0.00994617	-0.015649	-0.0243762	-0.0197083	0.000316758	0.0374954	-0.00554155	-0.0105212	-0.0253912	-0.0553126	-0.0627735	-0.0385932	0.0331872	-0.0128877	0.0887387	0.0433439	-0.0295647	0.0303042	0.0116993	0.00490024	-0.00624334	0.000686188	0.026562	0.129853	0.0661621	0.0148097	0.077877	0.0262266	0.000180668	0.0194782	0.0167408	-0.00806042	-0.00773473
469	LPE(16:0) [sn1]	-0.000733686	0.03568	0.143439	0.0417394	0.0682409	0.145548	0.156237	0.0654724	0.0910334	-0.00384008	0.0784986	0.108351	0.163207	0.189608	0.0980033	0.109719	0.193628	0.285551	0.264374	0.309772	0.351069	0.0757016	0.0641926	0.0959108	0.157561	0.184821	0.216937	0.234662	0.127806	0.280395	0.0718214	0.141323	0.0318685	0.254811	0.155458	0.251593	0.290356	0.305153	0.33519	0.227508	0.0844527	0.164883	-0.0132033	0.127322	0.226196	0.11183	0.278512	0.298727
470	LPE(16:0) [sn2]	-0.00886623	0.0377092	0.15189	0.0417803	0.080448	0.14278	0.162881	0.0708767	0.0990261	0.0100273	0.0733	0.103363	0.159663	0.182974	0.104054	0.110656	0.198187	0.281543	0.259051	0.306326	0.347123	0.0734405	0.0754073	0.108888	0.155101	0.186272	0.214967	0.230503	0.131516	0.27357	0.0987728	0.143116	0.034296	0.248222	0.150389	0.242217	0.282521	0.29666	0.327392	0.222815	0.0860542	0.159696	-0.0147453	0.124733	0.217761	0.111642	0.267215	0.290063
471	LPE(17:0) [sn1]	0.0372139	-0.120551	0.041214	0.0402591	0.00530403	0.00565215	0.0249356	0.0392499	0.0397261	0.0278881	0.0146554	0.00429095	0.00872393	0.00955054	0.0614498	0.0608251	0.0630637	0.0744533	0.0738651	0.051353	0.0944201	0.115291	0.102604	0.0943065	0.0652575	0.104613	0.0768004	0.088656	0.0961013	0.0994177	0.657385	0.0823177	0.119128	0.0869227	0.0704848	0.0433922	0.076728	0.0436869	0.0769549	0.0524191	0.0711592	0.0671562	0.0571172	0.0892326	0.122441	0.106204	0.0796804	0.0991833
472	LPE(17:0) [sn2]	0.0441692	-0.0778487	0.0761632	0.0507877	0.0442678	0.0223808	0.0527739	0.0437896	0.0488487	0.0135784	0.0126849	-0.00874706	-0.000885276	0.00844489	0.0668574	0.0710873	0.094731	0.109054	0.149571	0.0991078	0.145838	0.138292	0.135157	0.141672	0.137394	0.204094	0.157176	0.169703	0.113593	0.117721	0.51736	0.0908286	0.186068	0.100434	0.147028	0.0790546	0.157813	0.0789854	0.111272	0.110938	0.072027	0.0751664	0.0400034	0.0906346	0.128971	0.154267	0.122841	0.177097
473	LPE(18:0) [sn1]	0.00871523	0.00680777	0.214647	0.0859253	0.127162	0.168452	0.20473	0.121059	0.150713	0.0705245	0.171045	0.264091	0.301953	0.263141	0.177727	0.224593	0.319212	0.426572	0.349139	0.40862	0.426486	0.146311	0.160532	0.213156	0.303728	0.285503	0.330382	0.3023	0.152123	0.36499	0.120694	0.271302	0.112732	0.394227	0.261754	0.419296	0.411961	0.439265	0.401197	0.27879	0.103022	0.224233	-0.00274147	0.239803	0.335416	0.185841	0.419651	0.392668
474	LPE(18:0) [sn2]	-0.00283562	0.0112868	0.223659	0.0663177	0.130493	0.162154	0.209621	0.120633	0.147576	0.0790323	0.175165	0.256854	0.294939	0.262247	0.167854	0.205997	0.301927	0.402827	0.325197	0.38408	0.406909	0.129646	0.159158	0.210952	0.284672	0.269087	0.310464	0.283071	0.152235	0.351604	0.138202	0.268619	0.119721	0.380051	0.254982	0.403637	0.391975	0.420432	0.38936	0.26799	0.090348	0.213676	0.00884639	0.230778	0.322618	0.170467	0.395633	0.37166
475	LPE(18:1) [sn1]	-0.0202172	0.00699022	0.0774122	0.0378813	0.00508972	0.0652486	0.0741604	0.0132379	0.111128	-0.0262323	0.0510413	0.0987575	0.131056	0.092987	0.0109402	-0.0400479	0.0842644	0.174802	0.15274	0.216323	0.162905	0.020292	-0.0295184	0.0476983	0.101689	0.117422	0.159895	0.0978093	0.0613048	0.221882	0.0539017	0.0216499	-0.00218092	0.159551	0.0934718	0.218539	0.216792	0.25964	0.196176	0.165882	0.035113	0.0903144	-0.0141268	-0.00138306	0.134954	0.0524429	0.192601	0.18029
476	LPE(18:1) [sn2]	-0.0138367	0.00227685	0.07428	0.0364773	-0.00504337	0.0553978	0.0650353	0.00238458	0.115796	-0.0182559	0.051097	0.0991934	0.13361	0.105084	-0.00582226	-0.0496886	0.0705328	0.15411	0.126995	0.199514	0.149215	-0.00508714	-0.0287024	0.0404976	0.0792403	0.0932892	0.138478	0.0831964	0.0435174	0.216774	0.0683901	0.0216771	-0.00432583	0.159155	0.0841815	0.209423	0.195823	0.250896	0.197712	0.163228	0.027528	0.0822725	-0.00834362	-0.00325201	0.130659	0.0499399	0.177874	0.156706
477	LPE(18:2) [sn1]	-0.00613915	-0.00786379	-0.0195529	0.0104098	0.0135608	0.021923	0.0313763	0.0168593	0.0665833	-0.0797203	-0.0231749	0.0793149	0.124433	-0.00754087	0.0407084	-0.0632188	0.0714289	0.207202	0.216726	0.283963	0.144035	0.0777079	-0.0434505	0.0491498	0.189363	0.193796	0.26314	0.135414	0.111724	0.230392	0.0467717	-0.0259351	-0.0103697	0.122029	0.110937	0.273148	0.2773	0.333302	0.159781	0.232757	0.0597094	0.127425	-0.00436705	-0.0131925	0.140817	0.077095	0.2683	0.263699
478	LPE(18:2) [sn2]	-0.0039984	-0.0113505	-0.0118591	0.0114868	0.00996752	0.0138638	0.0271116	0.0146905	0.0745868	-0.064291	-0.0175537	0.0923868	0.137876	-0.00803251	0.0344519	-0.0758158	0.063526	0.204531	0.200332	0.277451	0.131327	0.0659453	-0.0523476	0.0436209	0.184316	0.178129	0.251956	0.118132	0.100468	0.228099	0.0486691	-0.0365225	-0.0141863	0.120818	0.103416	0.276361	0.266681	0.334116	0.151884	0.223027	0.0590705	0.123123	-0.00566243	-0.0216379	0.139336	0.0740161	0.272019	0.254124
479	LPE(20:4) [sn1]	-0.0108081	-0.0309932	0.0387094	0.0144381	0.00754972	0.0577436	0.0615224	0.0299259	0.0803272	-0.00200111	0.0463034	0.0579366	0.112167	0.102054	0.0534941	0.0454567	0.1125	0.186488	0.174633	0.240369	0.222583	0.0484224	0.044783	0.0811357	0.132822	0.141047	0.199523	0.177949	0.0951775	0.258947	0.086544	0.127385	0.0382477	0.207071	0.133145	0.239906	0.238928	0.306358	0.26453	0.207574	0.0688302	0.183521	0.00655334	0.131673	0.218408	0.123662	0.271248	0.277293
480	LPE(20:4) [sn2]	-0.00642609	-0.0339615	0.0362889	0.0242641	0.0200867	0.0625469	0.0638689	0.0331729	0.0932554	-0.00447891	0.0622194	0.0869461	0.130846	0.126298	0.0704936	0.0718199	0.144278	0.216452	0.20434	0.264103	0.252817	0.0459953	0.0627356	0.109409	0.15718	0.168977	0.222351	0.202344	0.0965655	0.26336	0.0754351	0.15244	0.0552617	0.230227	0.156193	0.26406	0.268417	0.326087	0.28411	0.226396	0.0641494	0.192815	-0.00430852	0.154523	0.234217	0.144863	0.287681	0.297975
481	LPE(22:6) [sn1]	0.00422982	-0.0563672	0.0235228	0.0195448	0.00279243	0.0565073	0.0368404	0.000341559	0.074776	0.0389704	0.0718827	0.0456897	0.0785266	0.198263	0.0680112	0.111048	0.142762	0.162151	0.141227	0.17488	0.265916	0.0399508	0.0457266	0.0685321	0.0524522	0.0622687	0.0939285	0.200889	0.0462827	0.209869	0.0711974	0.132415	0.0517699	0.196799	0.106545	0.131562	0.149069	0.187193	0.319631	0.160364	0.0639772	0.186204	0.0152276	0.151357	0.212878	0.116281	0.193756	0.199476
482	LPE(22:6) [sn2]	0.0046396	-0.0571521	0.0325956	0.0215736	0.0059498	0.071166	0.0425677	0.00238641	0.0701591	0.0449831	0.078068	0.0503973	0.0830839	0.214023	0.0720725	0.127633	0.157524	0.171403	0.14667	0.177003	0.278002	0.0392773	0.0607546	0.0737173	0.060451	0.0698709	0.0965782	0.207993	0.0515221	0.205111	0.0579417	0.14604	0.0483205	0.200347	0.113368	0.134967	0.150802	0.184475	0.323349	0.149234	0.0581896	0.179978	0.00459759	0.154876	0.207818	0.114133	0.189696	0.194802
483	LPE(P-16:0)	0.00307803	-0.0136846	0.201881	0.13934	0.131569	0.146657	0.222092	0.171615	0.111118	0.0917625	0.156253	0.179	0.187352	0.17259	0.0935782	0.0908772	0.111698	0.134797	0.116589	0.127381	0.1498	0.104951	0.105273	0.10061	0.114248	0.114263	0.116659	0.0954036	0.0589754	0.159322	0.23385	0.120527	0.124861	0.134323	0.108013	0.154588	0.172051	0.171677	0.150662	0.146889	0.0430249	0.0611522	0.0361531	0.09131	0.105968	0.0699211	0.112589	0.118672
484	LPE(P-18:0)	-0.00915604	-0.0257076	0.163351	0.099391	0.101654	0.131524	0.211043	0.162021	0.0822906	0.0525319	0.130554	0.138645	0.144958	0.103415	0.0772537	0.0593645	0.0736141	0.108987	0.118615	0.11996	0.119393	0.146564	0.115339	0.143109	0.158484	0.175518	0.180847	0.145551	0.0607374	0.178371	0.244315	0.117431	0.159128	0.131904	0.141472	0.173367	0.217363	0.186231	0.149386	0.151667	0.0163997	0.083235	0.0401587	0.102221	0.120464	0.0649371	0.140786	0.170649
485	LPE(P-18:1)	-0.00179114	-0.0484741	0.13689	0.139819	0.081311	0.115783	0.17883	0.136088	0.0874712	0.087588	0.111431	0.126242	0.125116	0.128541	0.0437327	0.0275938	0.0441534	0.0688065	0.0484968	0.0615975	0.0798259	0.0773469	0.0723143	0.0730114	0.0697481	0.0647206	0.0726935	0.0687682	0.031039	0.123415	0.247157	0.0699077	0.107244	0.0980897	0.0896904	0.121028	0.118747	0.130144	0.137253	0.0827633	0.051707	0.0571379	0.0356848	0.0700253	0.0907865	0.078069	0.0892361	0.0862128
486	LPE(P-20:0)	0.0578286	-0.0864778	0.0619594	0.0835839	0.0245062	0.0694279	0.130418	0.0919785	0.0548798	-0.000606047	0.0314357	-0.00373292	0.0390682	-0.00305758	0.0457661	-0.0562977	-0.027757	0.0207726	0.0534153	0.0844853	0.0370132	0.10092	0.0486663	0.0178845	0.0393474	0.0656135	0.0993074	0.0613218	0.109447	0.118223	0.189429	-0.0536486	0.0930425	0.0151577	0.0140607	0.0430134	0.0920257	0.120379	0.0672264	0.121566	0.111999	0.067557	0.0603636	-0.00195158	0.0644312	0.0610173	0.0709549	0.0973005
487	PI (38:5) (b)	0.0070252	-0.0443637	0.0279504	0.039639	0.106405	0.0494361	0.0503074	0.0525164	0.101167	0.0013008	0.0688216	0.157707	0.160847	0.156085	0.216347	0.197498	0.279666	0.341226	0.350127	0.332934	0.370484	0.222531	0.153619	0.234322	0.304088	0.335965	0.336721	0.349612	0.194655	0.309744	0.127098	0.170726	0.149229	0.268011	0.302441	0.318214	0.386853	0.32225	0.318574	0.270216	0.159262	0.27068	0.0019559	0.199719	0.304075	0.239134	0.354683	0.385788
488	PI(15-MHDA_18:1)/PI(17:0_18:1)	0.0128006	-0.0244523	0.0966299	0.0426028	0.122822	0.0452639	0.067493	0.046471	0.0948015	0.057443	0.10025	0.164612	0.132037	0.141929	0.175136	0.211079	0.207689	0.207619	0.287306	0.194019	0.26499	0.221479	0.206452	0.207346	0.259049	0.341151	0.245689	0.26477	0.165698	0.230662	0.144834	0.231088	0.175543	0.198759	0.244315	0.221204	0.330571	0.16535	0.216167	0.178437	0.092802	0.0956756	0.00441307	0.141006	0.117134	0.0994169	0.125284	0.213716
489	PI(15-MHDA_18:2)/PI(17:0_18:2)	0.00740572	-0.00364433	0.0466493	0.0673195	0.109271	0.0433959	0.0524052	0.0665423	0.110104	0.0319514	0.0675955	0.213625	0.187919	0.133826	0.210672	0.193659	0.243043	0.321958	0.342045	0.299464	0.297141	0.238889	0.169622	0.225644	0.355396	0.367276	0.335432	0.315048	0.183222	0.326975	0.123616	0.18795	0.182108	0.246523	0.308931	0.346397	0.399031	0.310482	0.254547	0.258239	0.127103	0.228472	0.0281642	0.170444	0.233876	0.214867	0.322298	0.340692
490	PI(15-MHDA_20:4)/PI(17:0_20:4)	0.0087786	0.00338702	0.0592012	0.0684819	0.146352	0.039463	0.0547802	0.101162	0.109254	0.0841995	0.126349	0.216696	0.191462	0.19082	0.27523	0.339334	0.382219	0.414375	0.415022	0.35041	0.420176	0.27151	0.280774	0.34545	0.408635	0.431606	0.378598	0.416867	0.208944	0.340682	0.131765	0.325297	0.240082	0.385339	0.397014	0.38131	0.450522	0.325711	0.33653	0.273447	0.159248	0.28237	0.0518462	0.344191	0.378911	0.302047	0.412039	0.450634
491	PI(16:0/16:0)	0.0182977	0.0315572	0.113862	0.0402626	0.175395	0.109004	0.104684	0.0602985	0.157977	0.121966	0.166703	0.292143	0.31585	0.285159	0.2219	0.226688	0.203906	0.239378	0.260847	0.283357	0.28206	0.110733	0.132054	0.0651886	0.165564	0.199064	0.191514	0.129398	0.161874	0.270957	0.0250741	0.214688	0.0123852	0.192481	0.126069	0.26023	0.3064	0.281965	0.216335	0.252907	0.133726	0.153178	-0.0392786	0.133924	0.0630155	0.0102448	0.122234	0.170581
492	PI(16:0_16:1)	0.0107757	0.0135815	0.145127	0.0420263	0.176969	0.117615	0.114389	0.0463432	0.149264	0.13924	0.177453	0.301084	0.323624	0.364149	0.202228	0.256397	0.233692	0.255121	0.236345	0.268182	0.337489	0.0471197	0.133166	0.0618766	0.118939	0.139315	0.130754	0.119826	0.15474	0.245594	0.0201867	0.258269	-0.0191381	0.236024	0.118098	0.244843	0.265473	0.25957	0.272347	0.212945	0.114253	0.121565	-0.0586418	0.15211	0.0811636	0.00630654	0.0918328	0.112865
493	PI(16:0_20:3) (a)	0.0259109	0.0110583	0.0336003	0.0356287	0.112215	0.0857878	0.0996939	0.0432031	0.105617	0.0397034	0.109533	0.244651	0.271049	0.183117	0.182416	0.129493	0.227618	0.351372	0.311919	0.358779	0.304537	0.146102	0.0837861	0.146775	0.279318	0.253225	0.291914	0.233704	0.142702	0.317389	0.0573235	0.127729	0.0561307	0.261591	0.238251	0.372423	0.362616	0.386219	0.270804	0.268114	0.149763	0.217158	-0.037474	0.118416	0.223379	0.156719	0.350219	0.303749
494	PI(16:0_20:3) (b)	0.00697417	0.0204642	0.108401	0.0385545	0.138296	0.11191	0.100251	0.0382048	0.145611	0.0976732	0.171676	0.273803	0.314347	0.321113	0.230395	0.245713	0.296673	0.352271	0.333839	0.368349	0.409583	0.106295	0.144425	0.15859	0.22662	0.25173	0.265532	0.252454	0.186044	0.333406	0.0814947	0.260264	0.0447104	0.331608	0.220394	0.343436	0.378969	0.372372	0.362417	0.294053	0.138734	0.218496	-0.0292616	0.198884	0.233745	0.114766	0.270964	0.290517
495	PI(16:0_20:4)	0.0124062	0.0120209	0.0995561	0.059985	0.142509	0.094299	0.0937816	0.0928218	0.165569	0.119632	0.184086	0.334259	0.350907	0.338419	0.236463	0.289644	0.338061	0.406642	0.330562	0.394415	0.410041	0.102623	0.167884	0.177026	0.253855	0.232677	0.267991	0.236181	0.165414	0.34716	0.0737737	0.301385	0.0438088	0.371182	0.246113	0.408619	0.383209	0.422861	0.360678	0.287241	0.153385	0.27293	-0.0113401	0.283623	0.309967	0.165521	0.371326	0.339369
496	PI(18:0_18:1)	0.00383144	0.00976796	0.0814109	0.0441734	0.130671	0.0702749	0.0740885	0.0354755	0.194319	0.111221	0.208932	0.350436	0.36147	0.329226	0.221364	0.210028	0.278859	0.342805	0.311883	0.351171	0.361405	0.160435	0.156305	0.187543	0.276143	0.279145	0.298535	0.259852	0.17577	0.404263	0.108689	0.256147	0.104776	0.349494	0.257041	0.413441	0.416905	0.418354	0.382177	0.317173	0.129218	0.246109	-0.0202004	0.179	0.243255	0.114119	0.293533	0.280723
497	PI(18:0_20:2)	0.0253614	-0.00673353	0.0579175	0.0310764	0.103604	0.0619497	0.0559491	0.00717213	0.169398	0.112302	0.198959	0.292583	0.335866	0.324527	0.250543	0.252441	0.337279	0.403086	0.361199	0.406452	0.435776	0.184025	0.166645	0.232292	0.311545	0.306463	0.351285	0.356353	0.163827	0.424707	0.11136	0.292613	0.148025	0.395426	0.298209	0.429709	0.43833	0.463329	0.464044	0.332039	0.130762	0.281243	0.00813864	0.243338	0.32339	0.174881	0.370075	0.35249
498	PI(18:0_20:3) (a)	0.0240023	-0.0756671	0.0639686	0.0569993	0.0415913	0.0643064	0.0664736	0.0259088	0.0972164	0.0599749	0.0772314	0.169117	0.19608	0.146483	0.149046	0.230271	0.253029	0.291694	0.227218	0.248109	0.251913	0.0962807	0.120243	0.178362	0.203975	0.17862	0.215214	0.196726	0.0825163	0.203512	0.0618819	0.220041	0.0948366	0.265889	0.183772	0.259046	0.259485	0.269562	0.228076	0.125947	0.0776452	0.157764	0.0257802	0.195656	0.237456	0.139928	0.263073	0.223711
499	PI(18:0_20:3) (b)	-0.00329464	0.000901276	0.0888506	0.0199322	0.10041	0.0810127	0.0724188	0.0100616	0.137829	0.102375	0.163847	0.208359	0.252996	0.296921	0.214943	0.272707	0.305075	0.306454	0.303671	0.322637	0.401271	0.127147	0.194625	0.211221	0.216104	0.265603	0.26925	0.299942	0.157724	0.337632	0.121086	0.318227	0.103465	0.35071	0.24548	0.307115	0.369623	0.343038	0.397511	0.27393	0.12491	0.239131	-0.0180898	0.271245	0.279088	0.15303	0.255754	0.295423
500	PI(18:0_20:4)	0.00735179	0.0253797	0.0684545	0.0316445	0.121453	0.0864332	0.0615207	0.0820586	0.17901	0.144579	0.224441	0.328323	0.349748	0.354026	0.260792	0.34574	0.391853	0.445794	0.341434	0.405096	0.449899	0.148049	0.222021	0.274334	0.323827	0.27162	0.333168	0.341964	0.136503	0.410402	0.11307	0.384113	0.145188	0.466335	0.333578	0.472466	0.424433	0.487259	0.458109	0.322976	0.138662	0.365515	0.0227284	0.389199	0.441662	0.251599	0.485634	0.424004
501	PI(18:0_22:4)	0.0316046	-0.0115942	0.125119	0.0526273	0.144469	0.0912959	0.100806	0.0506186	0.157046	0.180334	0.218578	0.323589	0.362211	0.357242	0.246859	0.32234	0.346263	0.394335	0.334246	0.379714	0.432952	0.140586	0.21019	0.229021	0.28294	0.264997	0.291511	0.293368	0.163299	0.377072	0.0951669	0.37163	0.105369	0.407585	0.256322	0.407922	0.394478	0.414393	0.404376	0.256455	0.136366	0.238472	0.0149377	0.305853	0.29509	0.151263	0.331468	0.312006
502	PI(18:0_22:5) (n3)	0.00411358	0.0665017	0.104092	0.0252809	0.20062	0.0925988	0.0633728	0.036145	0.146827	0.123752	0.200213	0.295879	0.310181	0.360515	0.286291	0.360828	0.374187	0.402904	0.390191	0.377503	0.483004	0.197351	0.235945	0.247835	0.328798	0.356713	0.322993	0.371408	0.185638	0.366603	0.096952	0.363688	0.138664	0.391726	0.294782	0.377835	0.435339	0.368849	0.420262	0.301648	0.144473	0.263831	-0.033398	0.290431	0.275921	0.15326	0.31217	0.35561
503	PI(18:0_22:5) (n6)	-0.0039305	0.00862936	0.109514	0.00214598	0.105345	0.0770827	0.120949	0.00266386	0.103969	0.150928	0.185461	0.197627	0.223071	0.282716	0.165305	0.233421	0.232805	0.250324	0.214486	0.210439	0.328009	0.109589	0.176648	0.164806	0.152184	0.178707	0.156046	0.218873	0.129987	0.278361	0.114453	0.272631	0.110289	0.297494	0.183669	0.222158	0.261988	0.216745	0.30863	0.158218	0.0772367	0.128082	-0.00447049	0.187273	0.18279	0.09275	0.152274	0.182155
504	PI(18:0_22:6)	0.0164672	-0.0309556	0.0714291	0.0208701	0.104231	0.0830609	0.0757158	0.00839504	0.147872	0.143553	0.18564	0.230285	0.244495	0.354801	0.207842	0.255425	0.250204	0.245199	0.226059	0.235647	0.359421	0.110907	0.151744	0.125361	0.134593	0.158097	0.142967	0.233725	0.118434	0.303427	0.0834579	0.259046	0.0686628	0.269507	0.16607	0.21964	0.254078	0.23803	0.364784	0.215584	0.109867	0.202848	-0.018278	0.20246	0.187379	0.0876553	0.157942	0.182497
505	PI(18:1_18:2)	-0.026289	-0.0365785	-0.0127645	0.0467865	-0.0555052	-9.81863e-05	-0.0290128	0.0141895	0.0772923	-0.0942402	-0.0125317	0.110995	0.131199	0.0600952	0.00280572	-0.141695	0.0341625	0.151709	0.0717831	0.183909	0.079178	-0.0124223	-0.1283	-0.0274172	0.0693003	0.00086861	0.120429	0.0392365	0.0490389	0.191213	0.039434	-0.110521	-0.0837511	0.0779102	0.0361373	0.198821	0.106171	0.266274	0.147344	0.1621	0.0255824	0.158894	0.00360558	-0.0753565	0.124556	0.0749383	0.22591	0.138956
506	PI(20:0_20:4)	-0.0092822	0.010379	0.0307774	0.0258351	0.0316319	0.0397145	0.0108681	0.0123922	0.0892778	0.0201572	0.0780882	0.184179	0.210842	0.159324	0.117341	0.0734812	0.1785	0.283178	0.17697	0.285375	0.215199	0.0331334	0.0165286	0.0654689	0.149864	0.0877334	0.183883	0.112412	0.0927905	0.18366	0.0614777	0.0295032	-0.0131299	0.208107	0.110984	0.268913	0.188996	0.311294	0.20211	0.146787	0.122727	0.189209	0.00161449	0.090657	0.217708	0.121221	0.29104	0.210656
507	PI(34:0)	0.0250599	-0.0175573	0.0544861	0.0505715	0.122849	0.0805407	0.0879132	0.0275656	0.147598	0.101761	0.159606	0.261336	0.285851	0.252076	0.19485	0.183302	0.176203	0.209153	0.236259	0.261989	0.250902	0.126089	0.13686	0.0901755	0.170776	0.201072	0.207014	0.15052	0.152191	0.279864	0.0380532	0.198883	0.0644918	0.186393	0.133373	0.256827	0.298351	0.287864	0.218424	0.251325	0.119751	0.173585	-0.00597551	0.137693	0.0866456	0.0443118	0.136652	0.179285
508	PI(34:1)	0.00911918	0.022021	0.124438	0.0430176	0.162535	0.109102	0.114194	0.0479459	0.189022	0.129685	0.205928	0.340252	0.360515	0.362989	0.224251	0.232259	0.260323	0.307093	0.289178	0.32128	0.367256	0.115937	0.150388	0.123482	0.207711	0.226945	0.226563	0.203658	0.175781	0.361064	0.0682758	0.273165	0.0466007	0.307906	0.202886	0.350122	0.36791	0.36124	0.353052	0.299358	0.131429	0.197042	-0.0419919	0.173192	0.16298	0.0615498	0.199748	0.213758
509	PI(36:2)	-0.0037627	0.0372434	0.0388851	0.031766	0.0840593	0.0729749	0.0484366	0.0333708	0.167687	0.0481556	0.147137	0.307839	0.326603	0.263834	0.17405	0.0997333	0.205809	0.338261	0.257412	0.346807	0.302146	0.113034	0.0427552	0.110493	0.255989	0.19312	0.275118	0.219622	0.121056	0.388014	0.076283	0.141781	0.0349635	0.287876	0.225564	0.419204	0.353339	0.450177	0.350535	0.30144	0.106573	0.275123	-0.00854216	0.112379	0.235612	0.130704	0.368902	0.291917
510	PI(37:6)	-0.00320156	-0.0141506	-0.0545755	0.0177907	0.0592809	0.00178721	0.023378	0.0114074	0.0788364	0.0462945	0.0748815	0.0682258	0.0665112	0.0353902	0.144708	0.0893911	0.0999939	0.0993596	0.182231	0.138145	0.119172	0.156174	0.111451	0.10545	0.144384	0.206168	0.175767	0.16544	0.130597	0.15612	0.0795733	0.0564551	0.112529	0.0780799	0.123806	0.109939	0.210297	0.127043	0.103011	0.168376	0.127941	0.126281	0.0387539	0.0805993	0.0914074	0.0769525	0.0816385	0.172361
511	PI(38:5) (a)	-0.00125538	0.0171196	0.0820037	0.0489554	0.0927583	0.103547	0.0814358	0.0411559	0.119018	0.0361376	0.115446	0.221498	0.246865	0.273598	0.181493	0.176335	0.269285	0.346882	0.294383	0.335746	0.392638	0.102089	0.101664	0.153395	0.22238	0.227136	0.24207	0.268669	0.161678	0.34598	0.0802971	0.203713	0.0450096	0.334358	0.22582	0.338925	0.340534	0.353646	0.374753	0.254176	0.123234	0.251605	-0.0224933	0.175897	0.267346	0.140355	0.320658	0.311549
512	PI(38:6)	0.0103057	-0.0138055	0.0681122	0.0337546	0.0903538	0.0883982	0.0760438	0.0177059	0.126264	0.0732177	0.112002	0.166845	0.179649	0.267957	0.150227	0.168626	0.187756	0.204313	0.196993	0.207244	0.296896	0.0717584	0.0886688	0.0674309	0.0856077	0.121654	0.103243	0.169415	0.12409	0.256837	0.0557329	0.156689	0.0218574	0.19107	0.120726	0.168093	0.209011	0.189029	0.284781	0.181266	0.107252	0.171545	-0.0198806	0.120376	0.130585	0.0664486	0.123385	0.155929
513	PI(39:6)	0.034077	0.00113521	0.0505699	0.066222	0.096559	0.0293128	0.0319082	0.0139405	0.0920435	0.0657438	0.0714261	0.0750226	0.0646839	0.127545	0.170339	0.173286	0.167712	0.171689	0.210111	0.147914	0.239068	0.154841	0.158653	0.155715	0.156147	0.209733	0.145624	0.228799	0.150343	0.191483	0.11953	0.136348	0.173815	0.157282	0.170177	0.109778	0.203616	0.0882577	0.197039	0.153014	0.13558	0.14171	0.063972	0.14016	0.1366	0.149728	0.115194	0.181416
514	LPI(18:0) [sn1]	0.0437816	-0.0322107	0.157269	0.0851278	0.104638	0.128889	0.117377	0.107751	0.123778	0.103151	0.148768	0.225654	0.248887	0.236091	0.195338	0.207392	0.234169	0.255451	0.199858	0.230881	0.267747	0.116959	0.163042	0.163441	0.187581	0.165891	0.188478	0.18592	0.0983548	0.252447	0.263944	0.249945	0.119022	0.286737	0.182157	0.264157	0.251845	0.284304	0.26543	0.186233	0.079027	0.182898	0.0337915	0.222634	0.24008	0.149785	0.237664	0.205492
515	LPI(18:0) [sn2]	0.0513235	0.00889141	0.122399	0.0462835	0.0536732	0.0804903	0.0738331	0.0560726	0.0753214	0.0448323	0.0949238	0.0910154	0.119272	0.107511	0.109597	0.0985526	0.0970854	0.11731	0.0829169	0.114327	0.125688	0.0751598	0.0853585	0.072758	0.0696194	0.0576987	0.0829104	0.0677937	0.0609695	0.122871	0.221311	0.110884	0.0643508	0.125082	0.0752802	0.126901	0.114406	0.147628	0.149697	0.0767232	0.119296	0.0948424	0.0275608	0.109862	0.115675	0.067167	0.109109	0.0920884
516	LPI(18:1) [sn1]	-0.00219346	0.0305346	0.128681	0.0682838	0.0915698	0.0822093	0.103193	0.0678586	0.152223	0.140227	0.205996	0.291681	0.298011	0.268012	0.107368	0.0691144	0.0977061	0.127052	0.107515	0.156695	0.120993	0.0390893	0.058108	0.0402074	0.0893631	0.0943512	0.11052	0.0337029	0.0382118	0.177246	0.108095	0.118239	0.0216628	0.170334	0.0978739	0.227066	0.210843	0.240768	0.173585	0.163937	0.0689711	0.0656056	-0.00706244	0.0633564	0.0671511	0.00208488	0.0725333	0.0606405
517	LPI(18:1) [sn2]	0.0292612	-0.0295746	0.0537157	0.0943502	0.0587439	0.0504813	0.0432731	0.0387619	0.148249	0.0884058	0.149401	0.226394	0.231698	0.212727	0.0917492	0.0768828	0.0906909	0.105996	0.114176	0.149731	0.11872	0.045286	0.074062	0.0422284	0.072082	0.101429	0.118929	0.0511251	0.0807746	0.17662	0.16775	0.100509	0.0701412	0.135089	0.0889591	0.185226	0.200042	0.210675	0.158986	0.178555	0.0856819	0.10306	-0.00245588	0.0830691	0.0988801	0.0648497	0.0849299	0.0784991
518	LPI(18:2) [sn1]	0.00432559	0.00709401	0.0969263	0.0790139	0.0414727	0.0756082	0.0675846	0.0745942	0.133589	0.0843113	0.165563	0.304767	0.310923	0.233668	0.0371401	-0.00872755	0.0262856	0.104029	0.0378751	0.1411	0.026997	-0.0303771	-0.034064	-0.0330258	0.0513922	0.00103818	0.0838191	-0.0588265	-0.020213	0.125353	0.0789196	0.0213241	-0.0309122	0.0900352	0.0396241	0.225071	0.145896	0.273064	0.10015	0.133344	0.0183944	0.0654175	-0.00977552	-0.00966202	0.0154057	0.0019447	0.0948201	0.0317572
519	LPI(18:2) [sn2]	0.0327062	-0.0173444	0.0618676	0.0918409	0.0237056	0.0531863	0.0522094	0.051916	0.13249	0.0958622	0.135366	0.258019	0.260843	0.201126	0.0535162	-9.75925e-05	0.0407365	0.111934	0.040214	0.136904	0.0471042	0.00810435	-0.0119824	0.00540248	0.0589017	0.00479483	0.0833215	-0.0261307	0.0220424	0.15554	0.11796	0.0300898	0.000858635	0.104139	0.056493	0.219828	0.138956	0.254349	0.113823	0.127857	0.0664225	0.112072	-0.00227897	0.0299548	0.056268	0.0585394	0.130017	0.0655645
520	LPI(20:4) [sn1]	0.00334403	0.0144448	0.117262	0.0579209	0.0689212	0.093641	0.0828855	0.0867227	0.158108	0.181469	0.25037	0.297595	0.287815	0.311992	0.0938276	0.163404	0.145354	0.163889	0.0923502	0.152564	0.160139	-0.00870785	0.107213	0.0901332	0.089801	0.0606147	0.106791	0.0580411	-0.0199705	0.175971	0.170212	0.230218	0.0723209	0.247091	0.145317	0.253401	0.204663	0.272051	0.217379	0.13411	0.0245898	0.12585	0.0335735	0.19543	0.175383	0.09069	0.165477	0.122137
521	LPI(20:4) [sn2]	0.0177788	-0.00352736	0.0883503	0.0772923	0.0575826	0.0754235	0.100673	0.0844565	0.143738	0.157014	0.21165	0.253751	0.262291	0.269463	0.111196	0.157908	0.158774	0.191152	0.120726	0.183456	0.180889	0.0330679	0.136472	0.120381	0.116067	0.0906805	0.133787	0.099177	0.0255974	0.177413	0.202055	0.206529	0.0914676	0.223742	0.140224	0.238903	0.203765	0.26495	0.210108	0.137296	0.0684988	0.125256	0.0167472	0.205249	0.196308	0.12003	0.203138	0.158147
522	PS(36:1)	0.0321945	0.0332379	0.239464	0.152761	0.159712	0.239558	0.26083	0.241365	0.0612159	0.107762	0.105227	0.126308	0.109256	0.139734	0.0921068	0.127091	0.11396	0.106324	0.0578717	0.0519444	0.120336	0.0402805	0.0914637	0.0743595	0.0878476	0.0416148	0.0357746	0.0808698	0.0278933	0.124162	-0.011649	0.167574	0.0543877	0.179183	0.0954814	0.139082	0.0972116	0.0954979	0.148109	0.0557384	0.00052955	0.0661526	-0.0211904	0.128906	0.110005	0.0416488	0.0967844	0.0493089
523	PS(36:2)	0.0431431	0.00190673	0.150926	0.130629	0.0515739	0.13944	0.156771	0.153557	-0.0335858	-0.022608	-0.00277801	-0.0166767	-0.0316054	-0.0685006	-0.00114425	0.00273974	0.00851951	0.0299802	0.0153483	-0.0180213	-0.00288629	0.0551083	-0.00712173	0.0238166	0.0572312	0.0260682	0.0192165	0.0264883	-0.0109808	0.014407	-0.0110668	-0.000353957	0.0380274	0.0333527	0.0173001	0.0245594	0.016276	-0.0119953	-0.00424621	-0.0376491	-0.0196358	-0.019751	-0.00453588	-0.0204003	0.0144418	0.0100675	0.0348319	0.000893867
524	PS(38:3)	0.0381157	-0.00427266	0.15856	0.131984	0.0714225	0.188941	0.239112	0.192941	0.00378106	0.0111416	0.0238977	0.0126417	0.000103017	-0.00316759	0.0302255	0.0320855	0.024981	0.0314338	0.00778926	-0.00392458	0.0186067	0.0496374	0.0157532	0.0157179	0.0515101	0.00523424	0.00903093	0.0288558	0.00988205	0.0363965	-0.0484633	0.0496265	0.0131573	0.0570123	0.00886556	0.0417174	0.0216163	0.00983918	0.0235293	-0.01913	0.000551267	0.00768872	0.0157453	0.0449348	0.0279337	-0.000162412	0.03549	-0.000629709
525	PS(38:4)	0.0446675	0.033681	0.211886	0.163384	0.11048	0.241636	0.275635	0.248438	-0.00865526	-0.000777923	0.010566	-0.00351369	-0.0180958	-0.0317974	0.0243066	0.0438808	0.0344175	0.0455843	0.0280831	-0.000471494	0.0249181	0.0264107	0.0311809	0.0231233	0.0709566	0.0260383	0.0203036	0.034363	0.0169594	0.0177048	-0.0428696	0.0539001	0.0264601	0.0636342	0.0407728	0.0558116	0.0333578	0.00550358	0.0207344	-0.0219943	0.00734176	-6.0195e-05	-0.0294276	0.0410065	0.0279538	0.0110206	0.0567707	0.0244349
526	PS(38:5)	-0.0151586	0.0967295	0.092991	0.0502726	0.0805602	0.108664	0.141097	0.13416	-0.013394	-0.0436991	0.0359679	-0.00810174	-0.0211464	0.00702284	0.0416864	0.0168186	0.0386245	0.0442267	0.0405715	0.0281487	0.0705361	0.0519861	0.029328	0.0604775	0.0506689	0.0334305	0.0278811	0.0566229	0.0492821	0.0410064	0.0136559	0.0101928	0.0272392	0.0435178	0.0247446	0.0198172	0.0308437	0.00164568	0.024822	0.0272491	-0.0096782	0.00371001	0.0156333	0.00942623	0.0345539	0.00946794	0.0377979	0.0385098
527	PS(40:5)	0.054028	-0.0759477	0.192506	0.156449	0.0821313	0.216909	0.251247	0.216039	0.00498904	-0.0181565	-0.00387038	-0.00687164	-0.0118934	0.000499278	0.0182258	0.0625197	0.0544485	0.0253294	0.0431941	0.00551162	0.0450192	0.045222	0.0373108	0.0375698	0.0519111	0.0535318	0.0263999	0.0586733	0.0187175	-0.00446465	0.0048996	0.0531421	0.0531255	0.031641	0.0125041	0.00778554	0.0339222	-0.0239869	0.0333011	-0.024134	0.000156745	-0.0300599	-0.023661	0.0353822	0.0103439	0.000263893	-0.000497547	0.00213831
528	PS(40:6)	0.0439948	0.0492114	0.146349	0.13267	0.121624	0.178588	0.175614	0.178665	0.0475703	0.0534913	0.0809172	0.0763988	0.0627114	0.130667	0.0592521	0.128535	0.1207	0.110921	0.0757188	0.0514975	0.141058	0.0237569	0.0537066	0.058083	0.0700391	0.0302202	0.0244737	0.103043	0.0136223	0.0929764	-0.0299566	0.128858	0.0524055	0.1468	0.078445	0.0886567	0.0729756	0.0436432	0.149051	0.0437592	0.0245962	0.0615514	-0.0226761	0.106984	0.0812002	0.0398267	0.0839277	0.053813
529	PG(34:1)	0.024237	0.020127	0.100507	0.0227426	0.0683053	0.0775211	0.0560294	0.0202383	0.140338	0.101891	0.160397	0.251973	0.268938	0.31642	0.173688	0.257199	0.327764	0.408704	0.3199	0.357611	0.464755	0.0846926	0.157113	0.177341	0.258578	0.228035	0.240885	0.313891	0.109368	0.359828	0.0558818	0.309469	0.0662061	0.410047	0.262596	0.392163	0.354308	0.382423	0.454752	0.231444	0.113336	0.230427	-0.0174301	0.261202	0.340893	0.192518	0.406166	0.349536
530	PG(34:2)	0.0184355	0.00670327	0.0620621	0.0488909	0.0573247	0.0227126	0.0263979	0.00304458	0.114942	0.0660087	0.0714126	0.17909	0.188312	0.13917	0.0896389	0.108357	0.173843	0.261923	0.175504	0.230544	0.23321	-0.00568085	0.0479735	0.0653953	0.149595	0.0979008	0.128834	0.100947	0.0622263	0.170924	0.0439616	0.112993	-0.00821591	0.192702	0.0994885	0.246668	0.176235	0.234434	0.188853	0.11263	0.119926	0.0976267	0.0143411	0.0983287	0.150361	0.110106	0.244787	0.177599
531	PG(36:1)	0.0232071	0.0106487	0.158717	0.0473791	0.131044	0.0811535	0.0784487	0.0540697	0.191224	0.17951	0.233911	0.384182	0.382052	0.40122	0.215203	0.367505	0.416336	0.474806	0.347305	0.385394	0.49688	0.0800552	0.230729	0.249203	0.306339	0.252698	0.256484	0.303619	0.105503	0.344259	0.0714778	0.413814	0.118342	0.472658	0.275541	0.447926	0.38207	0.399142	0.4476	0.226556	0.108565	0.198474	-0.0318273	0.334261	0.367716	0.212827	0.418157	0.33297
532	PG(36:2)	0.0306767	-0.0361401	0.106046	0.0412579	0.0778124	0.0672715	0.0857402	0.0325412	0.112593	0.0911166	0.0995081	0.205361	0.208953	0.202842	0.0914725	0.218612	0.275543	0.35786	0.244948	0.268783	0.33877	0.0397426	0.134674	0.149496	0.210085	0.157011	0.166031	0.190888	0.0454603	0.19877	0.0487726	0.243383	0.0716079	0.307789	0.172576	0.304615	0.23732	0.252429	0.282571	0.0932427	0.0599199	0.117959	-0.011475	0.193274	0.275342	0.144742	0.337784	0.245749
533	CE(14:0)	0.00306341	0.0203651	0.0492896	0.00712305	0.239004	0.045593	0.0498194	0.0317953	0.0244299	0.0166839	0.055681	0.101372	0.156266	0.107727	0.276639	0.204164	0.204197	0.201717	0.321454	0.300831	0.257453	0.180731	0.0975911	0.0743995	0.162975	0.265043	0.23477	0.161261	0.261693	0.102109	0.0415584	0.0404372	0.00953053	0.0291264	0.0799021	0.0772109	0.239073	0.154778	0.0624419	0.258308	0.192479	0.0893176	-0.0159904	0.036942	-0.0168082	-0.00830134	0.00152179	0.153534
534	CE(15:0)	0.00618773	0.00687388	-0.0653485	-0.0215954	0.149219	-0.0176847	-0.00979027	0.0378468	-0.0904243	-0.0814726	-0.0712195	-0.142366	-0.131846	-0.156956	0.182409	0.0831077	0.0494012	-0.0171625	0.176793	0.0358876	0.0402673	0.291417	0.128884	0.13432	0.148847	0.275727	0.189513	0.190742	0.216086	0.0145162	0.0925951	-0.0605588	0.154314	-0.112131	0.105717	-0.116302	0.113903	-0.0840353	-0.0988488	0.173101	0.1208	0.0591518	0.0312853	-0.0161963	-0.0610688	0.0587171	-0.0890748	0.107918
535	CE(16:0)	0.0381669	0.00264435	0.0610764	0.0671624	0.216183	0.0971172	0.0816016	0.131901	0.216073	0.192519	0.291547	0.44252	0.452018	0.398723	0.403679	0.411527	0.397015	0.400968	0.385677	0.385738	0.410994	0.339636	0.289442	0.308907	0.384907	0.365248	0.393284	0.352124	0.262901	0.505411	0.122864	0.397827	0.254523	0.41415	0.392999	0.473823	0.502956	0.488797	0.392304	0.467381	0.193877	0.421424	0.038318	0.358806	0.343693	0.240635	0.381837	0.402188
536	CE(16:1)	0.0063497	0.0172143	0.125033	0.0162089	0.169167	0.119474	0.11234	0.0339481	0.126319	0.148463	0.199449	0.255993	0.302642	0.381425	0.201086	0.256352	0.209722	0.1839	0.190251	0.229591	0.311641	0.0439502	0.133292	0.0488858	0.0620889	0.101565	0.102335	0.11669	0.154938	0.213343	0.0329526	0.254624	-0.0224509	0.208646	0.0873856	0.17261	0.219701	0.225259	0.27266	0.230683	0.11446	0.12167	-0.0575589	0.153591	0.0627335	-0.0304893	0.021069	0.0706738
537	CE(16:2)	0.00478615	-0.0188411	-0.0679655	-0.0247439	0.0463466	0.0070386	0.0144525	0.01435	-0.0571133	-0.0660432	-0.069017	-0.118134	-0.0732475	-0.10513	0.0371778	-0.0771389	-0.157074	-0.216101	-0.0600292	-0.0827283	-0.160451	0.0500055	-0.0323123	-0.102112	-0.107418	-0.0209128	-0.0260133	-0.0910673	0.0911387	-0.0780064	0.0222516	-0.15123	-0.0542942	-0.238968	-0.11489	-0.19905	-0.0620523	-0.097136	-0.178171	0.079218	0.0534722	-0.0116601	0.0154424	-0.12774	-0.22322	-0.139641	-0.265578	-0.121506
538	CE(17:0)	0.0258706	0.00436249	0.0200328	0.0283325	0.225659	0.0462545	0.0747528	0.118624	0.116802	0.127202	0.18093	0.237641	0.218522	0.148018	0.371424	0.41292	0.359733	0.326824	0.443579	0.305167	0.355194	0.462424	0.39304	0.440393	0.509365	0.590324	0.500833	0.483436	0.269611	0.379496	0.183383	0.386451	0.39375	0.332316	0.467385	0.374227	0.55437	0.320892	0.27916	0.388323	0.166878	0.298294	0.0691583	0.354301	0.294224	0.262106	0.30695	0.451071
539	CE(17:1)	0.00963715	0.0176617	0.0121651	-0.0131739	0.173229	0.0388924	0.0688438	0.0667921	0.0100635	0.0531582	0.0761388	0.0462354	0.069485	0.105789	0.229394	0.229703	0.143266	0.0579245	0.205295	0.108025	0.183053	0.252515	0.230759	0.188396	0.187391	0.293338	0.223424	0.253921	0.214797	0.167911	0.102477	0.198235	0.17735	0.0953016	0.189194	0.0628354	0.252158	0.0924508	0.135076	0.243142	0.128993	0.143857	0.0150449	0.16246	0.0463311	0.0610296	-0.0168925	0.151931
540	CE(18:0)	0.0402031	0.0192182	0.0648873	0.050721	0.216272	0.0447575	0.0880648	0.139145	0.191752	0.224627	0.30622	0.443894	0.413202	0.294529	0.39008	0.456303	0.428773	0.42783	0.4353	0.370429	0.391848	0.3939	0.395592	0.431667	0.531713	0.524697	0.488976	0.427026	0.251202	0.490987	0.1685	0.495391	0.356941	0.481365	0.497465	0.553168	0.608585	0.483675	0.365123	0.423672	0.174923	0.353877	0.077385	0.433062	0.387619	0.278771	0.435958	0.47741
541	CE(18:1)	0.0138038	0.0322627	0.0527141	0.043086	0.172212	0.0940787	0.114709	0.104251	0.220984	0.216116	0.331068	0.426759	0.454219	0.445268	0.357912	0.38164	0.380977	0.374927	0.345052	0.368126	0.438494	0.288924	0.298414	0.317057	0.361335	0.351461	0.386839	0.382938	0.24587	0.547184	0.147903	0.455482	0.240746	0.494573	0.39614	0.506795	0.527503	0.527049	0.51104	0.475617	0.195288	0.401143	0.0349352	0.395849	0.378543	0.199776	0.375849	0.392228
542	CE(18:2)	0.0361748	-0.0183161	-0.0505961	0.039593	0.136167	0.0548456	0.0605217	0.141111	0.104043	0.0593337	0.137643	0.27781	0.312525	0.122571	0.28434	0.166961	0.207183	0.252491	0.264581	0.300585	0.170719	0.306816	0.146111	0.21449	0.345597	0.296919	0.39356	0.256933	0.210753	0.37231	0.127486	0.152762	0.19275	0.215238	0.288588	0.376122	0.392859	0.449977	0.20813	0.417923	0.179918	0.349737	0.0497479	0.203531	0.24989	0.195296	0.339599	0.345588
543	CE(18:3)	0.0206037	-0.0135364	-0.0778421	-0.0126014	0.0443127	0.018255	0.0108343	0.0460835	-0.0367484	-0.0831785	-0.0551424	-0.0383599	0.0255505	-0.0315206	0.0725181	-0.0912857	-0.0904259	-0.11389	0.000414785	0.034716	-0.0812126	0.0522448	-0.0637119	-0.0767166	-0.0394654	0.00745109	0.0618578	-0.0212766	0.122526	0.000692604	0.0415802	-0.158206	-0.067316	-0.143278	-0.0572224	-0.0627833	0.0315325	0.0667153	-0.0441379	0.167859	0.101215	0.0922391	-0.0205861	-0.0935472	-0.100744	-0.0722675	-0.101488	-0.00553932
544	CE(20:0)	0.0280447	0.024932	0.0407815	0.0431433	0.132713	0.0347709	0.0836403	0.0945462	0.18795	0.183213	0.26243	0.428778	0.416534	0.250195	0.312819	0.280655	0.330134	0.405335	0.340581	0.365262	0.304662	0.320543	0.256481	0.330804	0.45569	0.400671	0.439091	0.309862	0.18905	0.438126	0.132773	0.320972	0.254623	0.404044	0.393231	0.535025	0.494889	0.487639	0.310747	0.357016	0.142753	0.283351	0.0697328	0.272179	0.32799	0.215425	0.420912	0.387844
545	CE(20:1)	0.0502074	-0.0273911	0.0051104	0.031443	0.0712734	0.0193134	0.0447569	0.0590112	0.152319	0.145931	0.237397	0.289343	0.298488	0.299341	0.249063	0.185548	0.216565	0.232892	0.202293	0.207209	0.274782	0.255008	0.178405	0.23994	0.291188	0.249192	0.278619	0.313476	0.166842	0.435443	0.126906	0.246722	0.244782	0.330319	0.331081	0.373128	0.360252	0.356635	0.398892	0.341466	0.128112	0.314586	0.0560043	0.218151	0.269661	0.18449	0.287765	0.264474
546	CE(20:2)	0.0364438	-0.0237192	0.0198747	0.0689275	0.0911959	0.0402603	0.0519442	0.0775038	0.180701	0.144583	0.229502	0.325271	0.357315	0.305161	0.307982	0.272516	0.29569	0.302937	0.26775	0.301509	0.307195	0.257837	0.216586	0.251057	0.296668	0.25088	0.310358	0.299854	0.227574	0.467549	0.134324	0.312796	0.21495	0.359174	0.33081	0.403283	0.395258	0.44361	0.381415	0.400921	0.198148	0.381328	0.0437157	0.298562	0.313859	0.216584	0.332305	0.311311
547	CE(20:3)	0.0199967	-0.0122004	0.0302964	0.0422807	0.160031	0.039827	0.0683533	0.115921	0.0756359	0.0937226	0.146409	0.195662	0.222989	0.170907	0.269807	0.268919	0.215734	0.148406	0.162378	0.164902	0.159687	0.213163	0.197325	0.169666	0.180398	0.160788	0.19795	0.156486	0.213233	0.231453	0.0749186	0.247499	0.132959	0.183717	0.174907	0.189196	0.227715	0.245395	0.144211	0.272703	0.159563	0.23621	0.0268411	0.227863	0.151294	0.0935705	0.111625	0.14823
548	CE(20:4)	-0.00700037	-0.0444408	-0.118744	-0.0365183	-0.0372533	-0.0189111	-0.00927011	0.0245532	-0.111121	-0.108917	-0.127357	-0.222046	-0.17229	-0.215925	-0.0814565	-0.239632	-0.300648	-0.367707	-0.249804	-0.218432	-0.351	-0.0466005	-0.126542	-0.205432	-0.248421	-0.215475	-0.160623	-0.23419	0.00986208	-0.176644	-0.00604823	-0.283818	-0.0981087	-0.35531	-0.221346	-0.322595	-0.261164	-0.186636	-0.303224	-0.00700129	0.0122048	-0.0204366	0.0241915	-0.188987	-0.259218	-0.145205	-0.305129	-0.215432
549	CE(20:5)	0.00341995	-0.0402966	-0.0919674	-0.0303869	0.0172222	0.00799274	-0.00270536	-0.00409075	-0.0738407	-0.0746426	-0.0806919	-0.185264	-0.138253	-0.0818775	-0.0145773	-0.121108	-0.195824	-0.299243	-0.134365	-0.151337	-0.189456	-0.00547411	-0.0870658	-0.153683	-0.216526	-0.113416	-0.122476	-0.11553	0.0246573	-0.139944	0.0116421	-0.205358	-0.0736296	-0.281175	-0.177377	-0.310723	-0.156384	-0.190048	-0.163494	0.0217621	0.0327595	-0.0328251	-0.00384325	-0.151046	-0.244597	-0.164214	-0.338855	-0.183217
550	CE(22:0)	0.0296829	-0.0248523	0.0029708	0.0566353	0.0894601	0.0319145	0.0536512	0.0936	0.14668	0.0848961	0.175952	0.42437	0.441704	0.162945	0.253416	0.171194	0.264866	0.425593	0.314564	0.42917	0.228233	0.260525	0.146653	0.24305	0.456382	0.336255	0.476138	0.231634	0.13757	0.375278	0.0848203	0.171351	0.144248	0.300825	0.290531	0.545026	0.421943	0.552157	0.208884	0.350237	0.113449	0.268612	0.0463101	0.170173	0.278377	0.175883	0.472801	0.363601
551	CE(22:1)	0.0327768	-0.0514649	-0.010411	0.0175124	0.0268693	0.023914	0.0280809	0.0266905	0.129399	0.128684	0.186976	0.226731	0.23614	0.309403	0.177194	0.141836	0.163046	0.161822	0.12942	0.145211	0.241248	0.167075	0.116853	0.166594	0.160282	0.137965	0.161599	0.240355	0.108208	0.338536	0.0967226	0.181771	0.154973	0.253612	0.220645	0.252752	0.239814	0.242753	0.367544	0.22105	0.0883986	0.230846	0.0236342	0.146669	0.203124	0.111729	0.180397	0.163803
552	CE(22:4)	-0.00285306	-0.0185269	-0.00373909	0.00611566	0.0312346	0.0327761	0.0700535	0.0873257	0.0387512	0.0265668	0.0694232	0.0693253	0.112911	0.0777736	0.115641	0.0350626	-0.0102795	-0.0487264	-0.025268	0.0199211	-0.0084197	0.110998	0.0771896	0.0331895	0.0156117	-0.00344827	0.0633532	0.0247507	0.155615	0.184141	0.0759006	0.0712631	0.0645939	0.0244783	0.0438747	0.0581143	0.0644586	0.142699	0.0590545	0.190915	0.125023	0.198121	0.0336377	0.0925764	0.0439586	0.0265565	0.0183814	0.045561
553	CE(22:5) (n3)	0.0120935	-0.0386439	-0.0750664	-0.0358209	-0.000456955	-0.012649	-0.0253066	0.0199153	-0.0107324	-0.0879198	-0.0329127	-0.101776	-0.0907952	-0.0235358	0.0108613	-0.0484627	-0.110308	-0.206449	-0.115971	-0.113828	-0.136625	0.00597335	-0.0284425	-0.0855259	-0.14414	-0.111993	-0.0887539	-0.0590922	0.0322744	-0.0407294	0.015496	-0.0898262	-0.0302943	-0.178774	-0.101457	-0.185582	-0.117657	-0.0920301	-0.067574	0.0556158	0.0398824	0.0927959	0.0497937	-0.0385026	-0.106745	-0.0747298	-0.174602	-0.102991
554	CE(22:5) (n6)	-0.00931113	-0.0226011	-0.0508245	-0.014695	0.0267982	0.00401959	0.0386648	0.0301804	-0.0250949	-0.0145518	0.0072253	-0.0617961	-0.018411	-0.0236966	0.0563342	-0.0125214	-0.0842056	-0.164726	-0.0724544	-0.0644765	-0.100652	0.0728826	0.0358939	-0.0251352	-0.0948441	-0.0460417	-0.0212284	-0.0484084	0.124635	0.0313923	0.0651412	-0.0478604	0.0232879	-0.130086	-0.0680649	-0.137514	-0.0515424	-0.0360825	-0.0857589	0.101456	0.0940926	0.0864104	0.0345251	-0.00265894	-0.0809512	-0.065413	-0.153399	-0.0532149
555	CE(22:6)	0.0193467	-0.0473791	-0.0820998	-0.0187918	0.00091522	0.00720209	0.00454714	0.0277535	-0.00621726	0.00942253	0.00874607	-0.0731979	-0.0432383	0.0173692	0.0379973	-0.0209794	-0.091482	-0.18351	-0.115986	-0.103618	-0.105087	0.0334292	-0.00711983	-0.0694542	-0.141807	-0.116398	-0.086559	-0.0464342	0.0380713	-0.00634653	0.0411955	-0.0717754	-0.000784559	-0.132184	-0.0787666	-0.175144	-0.113789	-0.0785303	-0.0371227	0.0801617	0.0536285	0.0867713	0.0344954	-0.00584711	-0.0755137	-0.0494318	-0.164635	-0.100157
556	CE(24:0)	0.054634	-0.0439291	0.0144861	0.0878906	0.0798711	0.032102	0.0703781	0.0876115	0.17357	0.132514	0.184313	0.39652	0.435464	0.189728	0.242193	0.172894	0.255259	0.390131	0.298613	0.410002	0.234029	0.24784	0.16656	0.230092	0.40387	0.311003	0.443848	0.228084	0.174322	0.371932	0.111213	0.174533	0.181944	0.292694	0.272209	0.498496	0.404917	0.523323	0.231186	0.353507	0.143673	0.265022	0.0675181	0.191376	0.281808	0.199509	0.434286	0.354466
557	CE(24:1)	0.0248623	-0.0426166	-0.00821313	0.0284701	0.0260225	0.0383816	0.0725171	0.0664307	0.156376	0.128045	0.19277	0.264201	0.281627	0.296849	0.197095	0.148126	0.180206	0.180586	0.164277	0.185293	0.251999	0.203409	0.154514	0.205592	0.213566	0.192788	0.225197	0.277644	0.161004	0.417474	0.129065	0.233125	0.196161	0.304222	0.273462	0.32555	0.320955	0.32397	0.40167	0.317776	0.122892	0.26638	0.034994	0.199427	0.256705	0.15152	0.232313	0.224285
558	CE(24:4)	0.0110613	-0.0254375	0.0101594	0.0205273	0.0127883	0.0454046	0.0773924	0.0797345	0.144362	0.109441	0.180912	0.246659	0.26375	0.238387	0.144803	0.0969984	0.11116	0.117464	0.077866	0.119603	0.145271	0.113935	0.116712	0.129224	0.138616	0.0811438	0.141009	0.144524	0.145737	0.365092	0.0848128	0.204761	0.130867	0.238301	0.21191	0.280433	0.225173	0.294665	0.279695	0.274093	0.105585	0.257217	0.0366409	0.180314	0.196703	0.125891	0.197009	0.151062
559	CE(24:5)	0.000985371	-0.00324248	-0.00943127	0.0189848	0.0490747	0.027915	0.0542144	0.0579029	0.11803	0.0648756	0.129327	0.203323	0.201683	0.192269	0.151923	0.115921	0.147116	0.133985	0.117229	0.115937	0.148005	0.137451	0.105725	0.173449	0.18616	0.151546	0.167195	0.195015	0.121081	0.250024	0.078861	0.145464	0.140033	0.178231	0.205622	0.229766	0.215278	0.218565	0.243117	0.196142	0.108817	0.181421	0.030953	0.129062	0.174674	0.126202	0.1558	0.138538
560	CE(24:6)	-0.00272811	-0.0337521	0.0139359	0.0505687	0.0763577	0.0401807	0.037111	0.0535737	0.094775	0.0350596	0.110674	0.177092	0.185899	0.178207	0.136405	0.172088	0.163934	0.153259	0.158678	0.180787	0.164712	0.0821686	0.0843571	0.108025	0.122915	0.129496	0.149617	0.124589	0.151575	0.14115	0.0466201	0.122119	0.0570725	0.13006	0.0912261	0.148215	0.17892	0.179549	0.141168	0.194507	0.127627	0.146023	0.0126694	0.119964	0.0984275	0.0542261	0.101652	0.127779
561	COH	0.0305456	0.167422	0.0341125	0.00130144	0.139408	0.041405	0.0351505	0.0736662	0.150682	0.1309	0.241706	0.313584	0.312295	0.297909	0.319619	0.349868	0.318678	0.292206	0.266279	0.258237	0.312002	0.275722	0.248729	0.257489	0.303902	0.26445	0.280626	0.303892	0.219453	0.448846	0.150032	0.371661	0.219186	0.393948	0.370707	0.387646	0.397075	0.383948	0.367268	0.35063	0.149332	0.370871	0.0348748	0.311511	0.310544	0.193618	0.289228	0.293588
562	DE(16:0)	0.0105191	-0.00493842	-0.0434283	-0.0100634	0.0172164	-0.0551141	-0.0597447	-0.0194645	0.0217264	0.0782228	-0.0260186	0.0266493	0.0380899	-0.00869273	0.0570962	-0.0208077	-0.0222727	-0.0178152	-0.00124464	0.00977212	-0.0531166	0.0400961	-0.0110482	-0.0390102	0.00568815	0.00473761	0.022567	-0.0374885	0.0478607	0.00349152	0.0165951	-0.0575285	-0.010662	-0.0661936	0.00156221	0.00243209	0.00917207	0.0388456	-0.0530352	0.0679489	0.0757721	0.0430411	0.0339438	-0.030847	-0.0467457	0.0157204	-0.0298351	-0.00595873
563	DE(18:1)	0.0216866	0.040268	0.0586656	0.00888276	0.166722	0.073257	0.0775258	0.0804984	0.108465	0.13334	0.180992	0.250317	0.263323	0.264471	0.213444	0.240871	0.212835	0.199677	0.206375	0.197104	0.236736	0.129151	0.16227	0.152415	0.194518	0.190024	0.19172	0.177914	0.157679	0.215511	0.0847123	0.235927	0.116019	0.226394	0.211198	0.240761	0.275949	0.243492	0.227867	0.251815	0.11306	0.159376	0.0121802	0.178575	0.139378	0.0973496	0.14004	0.16313
564	DE(18:2)	0.0232394	-0.028451	-0.0889309	-0.0021433	0.0164401	-0.0165415	-0.0132597	0.0538109	-0.0464361	-0.0808325	-0.095709	-0.0507892	-0.0129112	-0.178746	-0.00798493	-0.182699	-0.173753	-0.148699	-0.0720018	-0.0412668	-0.236086	0.0191163	-0.122705	-0.118859	-0.0239465	-0.037605	0.0328003	-0.124159	0.0303796	-0.0705923	0.0169124	-0.22621	-0.049461	-0.22192	-0.067301	-0.0596785	-0.0357985	0.0255134	-0.198696	0.0836109	0.0232368	0.0119948	0.0204299	-0.158431	-0.15517	-0.0478845	-0.0822468	-0.0474742
565	DE(20:4)	-0.0064888	-0.0237644	-0.0737764	-0.0222787	-0.0155453	-0.00262195	0.00481167	0.0261135	-0.0641169	-0.0608559	-0.0574412	-0.135513	-0.110954	-0.133226	-0.0786867	-0.188435	-0.256763	-0.321697	-0.227762	-0.201626	-0.314889	-0.0857417	-0.116096	-0.19759	-0.229588	-0.208135	-0.173801	-0.248178	-0.0387355	-0.167232	-0.00654659	-0.207007	-0.106419	-0.294637	-0.19904	-0.261939	-0.222125	-0.164539	-0.260637	-0.0300987	-0.0155132	-0.0580436	0.0124153	-0.1601	-0.246134	-0.157618	-0.294917	-0.228354
566	DE(20:5)	0.017542	-0.0229329	-0.0173759	0.00981755	0.0955321	0.0379471	0.0359841	0.0410305	0.0336615	0.061983	0.0794138	0.0476371	0.0693076	0.128619	0.111035	0.090891	0.0189608	-0.0537146	0.0308871	0.0177304	0.0403413	0.0668613	0.0411845	-0.00975893	-0.0363694	0.0219614	0.00903704	0.0248032	0.0499766	0.0297438	0.046551	0.0365098	0.0167778	-0.0268096	-0.00503581	-0.0486446	0.0502151	0.0135046	0.052204	0.106737	0.0701783	0.0609212	0.00613084	0.035726	-0.0571702	-0.0568574	-0.128973	-0.0259768
567	DE(22:6)	0.0142277	-0.036893	-0.0121313	0.0234816	0.0428861	0.0160438	0.0304532	0.0508248	0.0320216	0.0581473	0.0570615	0.011211	0.0199958	0.0645263	0.0416635	0.0178285	-0.036214	-0.0992767	-0.0570695	-0.052844	-0.056329	0.0227988	0.006214	-0.0384675	-0.0750584	-0.0661553	-0.0517284	-0.0438993	0.0120969	-0.0182512	0.0637398	-0.0099835	0.0143715	-0.0708672	-0.0314422	-0.0911296	-0.0543979	-0.0391901	-0.0223852	0.0568248	0.0394921	0.0404585	0.0337437	0.0172515	-0.0488057	-0.0150495	-0.108204	-0.0729873
568	Acylcarnitine(12:0)	-0.0160181	0.0819092	0.00590897	-0.0129881	-0.039373	0.0263722	-0.0217906	-0.0290708	0.0351791	0.0461716	0.0805363	0.0758095	0.0718604	0.14171	0.0812128	0.0786551	0.0335315	0.000934351	0.0147996	-0.000598874	0.0651299	0.0804483	0.0483881	0.0559932	0.0353389	0.0435264	0.0578294	0.104607	-0.0213511	0.156323	0.0603043	0.123717	0.115034	0.101463	0.115969	0.070393	0.0912293	0.0908625	0.156736	0.0545217	-0.0380504	0.147278	0.0170187	0.0991655	0.0830472	0.0668902	0.0467411	0.0608391
569	Acylcarnitine(13:0)	0.0161355	0.0653365	-0.0181834	-0.0167343	-0.00333819	0.0256142	-0.0153225	-0.0208697	-0.00312285	0.0254727	0.0322223	-0.00301333	-0.0101877	0.12028	0.0612614	0.0593762	0.0272308	-0.0117657	0.0344869	-0.0264321	0.0879917	0.0639894	0.0452325	0.0320819	0.0114221	0.0555337	0.0145219	0.138169	-0.027765	0.0637594	0.0483421	0.0427755	0.118787	0.028785	0.103923	-0.0243735	0.0582946	-0.0202471	0.14325	0.0199511	-0.0333554	0.0847679	0.0233611	0.04615	0.0404738	0.0667441	-0.00208502	0.0491317
570	Acylcarnitine(14:0)	0.020156	0.0928044	0.199137	0.064175	0.171425	0.286163	0.270195	0.166996	0.0626028	0.0591974	0.106297	0.0827715	0.0913815	0.158735	0.180054	0.21197	0.172257	0.137336	0.181637	0.125205	0.224349	0.162785	0.142843	0.149023	0.12943	0.177003	0.143642	0.202008	0.108435	0.22054	0.0319933	0.203447	0.143437	0.160023	0.173285	0.10682	0.192082	0.110182	0.195047	0.120823	0.0514881	0.158756	0.0186529	0.17238	0.124029	0.102436	0.0843774	0.145583
571	Acylcarnitine(14:1)	0.000760871	0.0447874	0.00819355	-0.0143198	-0.101285	0.0339851	-0.0260511	-0.0628623	0.0132874	0.0530281	0.0790306	0.0211271	0.0251289	0.154687	0.0218123	0.0360318	-0.0126067	-0.0577772	-0.07395	-0.0780868	0.0389567	0.0213451	0.011464	0.0221384	-0.0461104	-0.0537633	-0.0299364	0.0736255	-0.0688211	0.149969	0.0344889	0.118015	0.0896705	0.103645	0.0793744	0.0201932	0.0123758	0.0421659	0.185032	0.011359	-0.059279	0.153288	0.0171981	0.0977982	0.0814276	0.0597482	0.020353	0.00256838
572	Acylcarnitine(14:2)	-0.0107122	0.0434811	-0.0358448	-0.00407604	-0.130862	0.00812768	-0.0522802	-0.0472797	-0.0096677	-0.00570101	0.0141674	0.00104532	0.0073595	0.0647194	-0.0181402	-0.0567657	-0.072901	-0.0751998	-0.108843	-0.0782639	-0.0550809	-0.00139311	-0.0564373	-0.0336095	-0.0545103	-0.0969816	-0.0310958	0.00903706	-0.0935665	0.0883574	0.0142816	-0.0002261	0.0482289	0.0183438	0.0268721	0.00537051	-0.040661	0.04708	0.0861341	-0.0156083	-0.0638003	0.132806	0.0202414	0.02226	0.0505899	0.0580451	0.0434506	-0.00818462
573	Acylcarnitine(15:0) (a)	0.0116118	0.066679	0.146535	0.0336501	0.14764	0.224774	0.235101	0.15433	0.0438928	0.048901	0.0979559	0.068624	0.0530904	0.112166	0.125881	0.158408	0.113137	0.0852602	0.155883	0.0661256	0.167175	0.157602	0.1631	0.149797	0.144377	0.213801	0.145969	0.210931	0.0801037	0.135296	0.115332	0.16535	0.22062	0.108448	0.201377	0.0767902	0.193394	0.0541787	0.146879	0.0871202	-0.00302273	0.0926058	0.047571	0.142005	0.0922828	0.105423	0.0560086	0.144767
574	Acylcarnitine(15:0) (b)	0.0155824	0.0584348	0.270619	0.100039	0.289072	0.391818	0.437095	0.314613	0.0451468	0.0451704	0.0888927	0.0401377	0.0285248	0.0759152	0.188589	0.230042	0.189381	0.150971	0.241981	0.120968	0.220555	0.246246	0.223959	0.219522	0.209282	0.292704	0.202539	0.256657	0.153043	0.143726	0.075013	0.179528	0.225359	0.108839	0.202101	0.0588474	0.212386	0.0277798	0.104258	0.101906	0.0627678	0.0756947	0.0412789	0.173138	0.103005	0.125933	0.068489	0.181424
575	Acylcarnitine(16:0)	0.0364744	0.0441518	0.309614	0.100244	0.240001	0.443089	0.476293	0.325065	0.133591	0.130015	0.201343	0.19856	0.214212	0.274233	0.174026	0.242954	0.204491	0.184959	0.167547	0.161228	0.264107	0.145476	0.180953	0.15722	0.140061	0.144544	0.148732	0.185724	0.074976	0.279815	0.0708834	0.285252	0.148422	0.242539	0.176374	0.193627	0.225297	0.201143	0.25706	0.142027	0.0318071	0.167642	0.0134187	0.246557	0.17874	0.0891276	0.1585	0.170336
576	Acylcarnitine(16:1)	0.0153157	0.0137905	0.18863	0.0505739	0.0488683	0.278869	0.25284	0.129286	0.0496746	0.0756138	0.110771	0.0285843	0.0501072	0.223948	0.0642685	0.110322	0.0612735	0.00917597	-0.00495139	-0.0175133	0.154233	0.0500057	0.0686842	0.0548664	-0.026012	-0.0207203	-0.0112438	0.129335	-0.00987808	0.182988	0.0297518	0.178824	0.0873064	0.145921	0.0978047	0.0252033	0.0457577	0.0464583	0.244195	0.0318347	-0.0175381	0.156758	0.00593621	0.145482	0.106862	0.0665208	0.0299187	0.0318843
577	Acylcarnitine(17:0) (a)	0.0304084	0.0455933	0.177736	0.0349713	0.200163	0.257094	0.283932	0.188071	0.0712062	0.0936903	0.128721	0.0816165	0.0656211	0.120222	0.189169	0.269623	0.185795	0.138316	0.227031	0.109174	0.235379	0.275864	0.256525	0.253417	0.245774	0.324401	0.239362	0.299082	0.125682	0.22522	0.130585	0.280952	0.296364	0.191142	0.260211	0.144814	0.287035	0.0978037	0.195456	0.140893	0.0486225	0.153946	0.0613211	0.262265	0.154197	0.146625	0.120728	0.223455
578	Acylcarnitine(17:0) (b)	0.0190466	0.0471529	0.146953	0.0438	0.167489	0.217352	0.23831	0.174192	0.0965013	0.115498	0.141874	0.114363	0.0850281	0.134031	0.191568	0.288138	0.215048	0.160227	0.230214	0.111567	0.229964	0.294479	0.288843	0.303611	0.278449	0.346846	0.260954	0.318877	0.110113	0.274286	0.167986	0.319601	0.329312	0.239966	0.314981	0.195955	0.319705	0.132854	0.215897	0.149707	0.0467594	0.181837	0.0745253	0.292537	0.211883	0.183108	0.17726	0.263978
579	Acylcarnitine(18:0)	0.0380192	-0.017592	0.110704	0.0534244	0.12613	0.172479	0.19083	0.146255	0.139889	0.129401	0.197001	0.23496	0.223925	0.2072	0.217684	0.267015	0.261421	0.242385	0.259981	0.215008	0.260842	0.274025	0.255926	0.292408	0.32459	0.325377	0.317765	0.316252	0.117214	0.387857	0.135831	0.350369	0.287854	0.334746	0.333132	0.346143	0.386956	0.31167	0.300206	0.24028	0.0575043	0.264633	0.0598667	0.317093	0.291683	0.201498	0.302148	0.318819
580	Acylcarnitine(18:1)	0.0348621	-0.0407395	0.19188	0.0789181	0.0509122	0.342655	0.339438	0.210581	0.0697607	0.0624516	0.110523	0.0238662	0.0318675	0.178666	0.0316185	0.0583366	0.0387718	-0.00986815	-0.04633	-0.0516929	0.0937512	0.0588776	0.0474625	0.0675173	-0.0208761	-0.0454646	-0.022605	0.104316	-0.0400346	0.189948	0.0422732	0.146938	0.110885	0.133904	0.0882101	0.0352541	0.0229585	0.043875	0.213704	0.00453662	-0.0340357	0.147688	0.0310395	0.137237	0.130644	0.0731688	0.0616617	0.0252929
581	Acylcarnitine(18:2)	0.0178049	-0.0139905	0.224647	0.111722	0.0761189	0.400857	0.432408	0.319355	0.00537129	-0.0587013	-0.0105312	-0.0341486	-0.0112339	-0.0106439	-0.059826	-0.112324	-0.0562259	-0.00427131	-0.0795178	-0.0171043	-0.0360579	-0.00716656	-0.0805136	-0.0416581	-0.0356763	-0.111801	-0.0198842	-0.0239505	-0.0489224	0.0626083	-0.0177054	-0.0815082	-0.00532808	-0.0108271	-0.0264412	0.00515152	-0.0613969	0.0458159	0.0244615	-0.0333394	-0.0423617	0.0602756	0.0217021	-0.0292147	0.0512505	0.0293637	0.0984432	0.0136524
582	DG(14:0_16:0)	0.00589451	0.035262	0.222564	0.0747521	0.241363	0.121405	0.133876	0.0990078	0.178037	0.1735	0.238521	0.396524	0.388182	0.351965	0.267334	0.400135	0.437503	0.520422	0.428604	0.438445	0.492921	0.144736	0.242317	0.253014	0.342765	0.333676	0.30302	0.263489	0.185581	0.280664	0.107042	0.364386	0.112796	0.41503	0.28339	0.429705	0.41236	0.365122	0.326616	0.219069	0.132967	0.133676	-0.0262141	0.268674	0.284079	0.148093	0.350123	0.326919
583	DG(14:0_18:2)	0.00257052	0.0120883	0.1698	0.0901484	0.219946	0.0775105	0.0902319	0.120921	0.153188	0.119454	0.192773	0.373808	0.354643	0.282837	0.287143	0.38733	0.484919	0.596739	0.476415	0.490247	0.517563	0.198932	0.235503	0.311976	0.436932	0.387707	0.385038	0.34778	0.220918	0.291564	0.141862	0.324826	0.160122	0.429122	0.338644	0.484545	0.441447	0.421477	0.344039	0.241984	0.166444	0.199298	0.00501559	0.289144	0.385819	0.254219	0.48973	0.427892
584	DG(16:0_16:0)	0.0163616	0.0537874	0.246608	0.070702	0.211499	0.143537	0.140339	0.0828261	0.211168	0.234134	0.303897	0.443991	0.425505	0.417736	0.257831	0.418926	0.427859	0.498023	0.377247	0.392589	0.481396	0.136001	0.255657	0.249575	0.332491	0.305502	0.276306	0.252823	0.12313	0.327414	0.122063	0.43889	0.129251	0.470004	0.311726	0.464706	0.420554	0.381905	0.376439	0.214599	0.0922392	0.166394	-0.0306019	0.30536	0.28579	0.138192	0.354277	0.309545
585	DG(16:0_16:1)	0.0100905	0.0377125	0.250592	0.0684901	0.205928	0.136854	0.140881	0.0844976	0.199457	0.205522	0.265002	0.381776	0.378391	0.425304	0.254819	0.41943	0.42158	0.472135	0.358697	0.378467	0.508178	0.119548	0.253662	0.235226	0.285075	0.26741	0.246775	0.264632	0.145143	0.307834	0.153917	0.425917	0.112203	0.447228	0.280743	0.410603	0.382939	0.35462	0.402487	0.201381	0.113205	0.174754	-0.0254067	0.313079	0.295329	0.146614	0.32706	0.291217
586	DG(16:0_18:1)	0.0196017	0.0522824	0.244255	0.0864157	0.19559	0.133977	0.144785	0.111548	0.209529	0.255902	0.335816	0.461523	0.42587	0.463137	0.286208	0.476111	0.495384	0.559786	0.404295	0.401434	0.561079	0.187138	0.314428	0.340568	0.397349	0.344308	0.315897	0.358769	0.131469	0.397777	0.195141	0.523057	0.216368	0.58405	0.396246	0.531633	0.468141	0.424755	0.487153	0.226237	0.098567	0.222693	-0.00040319	0.40019	0.411945	0.229373	0.460458	0.381869
587	DG(16:0_18:2)	0.0187874	0.00854464	0.190417	0.100187	0.156197	0.106584	0.114764	0.127289	0.191025	0.198727	0.271617	0.439035	0.401541	0.371329	0.274168	0.415474	0.464442	0.560696	0.382706	0.407618	0.489221	0.207374	0.269486	0.3322	0.421568	0.330375	0.34326	0.34121	0.122086	0.375008	0.207165	0.434365	0.213178	0.51679	0.375854	0.540444	0.438221	0.4492	0.42335	0.218914	0.104753	0.251831	0.0249002	0.370309	0.435522	0.269321	0.529324	0.40949
588	DG(16:0_20:4)	0.0178061	0.0142963	0.219401	0.11042	0.184759	0.129593	0.134572	0.120346	0.194308	0.202287	0.262771	0.424082	0.397972	0.396989	0.248929	0.39688	0.416204	0.494669	0.359383	0.402218	0.46255	0.12294	0.242961	0.249126	0.320566	0.266164	0.265238	0.250199	0.118316	0.318591	0.130696	0.407481	0.119079	0.454244	0.293794	0.467667	0.392277	0.401346	0.375746	0.215015	0.119181	0.205934	-0.00397755	0.332938	0.337874	0.194159	0.403977	0.324926
589	DG(16:0_22:5)	0.0408607	-0.00585312	0.178394	0.0790502	0.151773	0.0967465	0.0944137	0.0792969	0.193317	0.227031	0.291289	0.406386	0.390021	0.447775	0.292243	0.464151	0.481741	0.529281	0.403626	0.410999	0.565213	0.204779	0.313688	0.342501	0.373803	0.338346	0.327975	0.387999	0.164841	0.378564	0.267321	0.472009	0.240553	0.523426	0.358943	0.478461	0.444374	0.417274	0.494415	0.244685	0.152058	0.275434	0.0306983	0.410726	0.435697	0.265662	0.459325	0.403003
590	DG(16:0_22:6)	0.0290023	-0.0191241	0.14168	0.0688832	0.144623	0.0869563	0.0774846	0.0613253	0.153511	0.204076	0.245598	0.346152	0.328555	0.436104	0.23018	0.392789	0.388642	0.414355	0.306358	0.316045	0.473099	0.0992153	0.214145	0.211827	0.237307	0.206024	0.188528	0.284614	0.076396	0.245624	0.152276	0.366347	0.128083	0.396604	0.241054	0.337524	0.30542	0.286206	0.415625	0.174179	0.0986943	0.174427	-0.00275601	0.30406	0.302726	0.165835	0.302391	0.250138
591	DG(16:1_18:1)	0.0137323	0.0287454	0.209232	0.0584389	0.163454	0.119742	0.117435	0.0740464	0.196968	0.213503	0.275777	0.372699	0.366759	0.450141	0.265814	0.443406	0.464151	0.506265	0.376055	0.386933	0.570563	0.146855	0.277206	0.293593	0.320515	0.294469	0.278427	0.35904	0.149565	0.370773	0.15393	0.476011	0.173603	0.528297	0.343829	0.454158	0.418468	0.39156	0.504185	0.229901	0.126675	0.237464	-0.0086702	0.380768	0.401381	0.218477	0.409783	0.351989
592	DG(18:0_18:1)	0.00971932	0.0531469	0.204261	0.0743153	0.171336	0.130446	0.133314	0.0988291	0.231907	0.251155	0.338041	0.46546	0.418809	0.44464	0.2565	0.458597	0.47862	0.540512	0.391408	0.396347	0.517048	0.177506	0.310563	0.348361	0.412632	0.352229	0.324238	0.352864	0.106312	0.387534	0.154189	0.526058	0.221637	0.579373	0.406964	0.558017	0.473941	0.431848	0.483217	0.214965	0.0926235	0.220775	-0.000946356	0.404285	0.419418	0.223655	0.47141	0.386764
593	DG(18:0_18:2)	0.0128398	0.0298856	0.193544	0.0939031	0.173965	0.124654	0.123659	0.122031	0.197011	0.211088	0.288876	0.450723	0.405911	0.369333	0.252827	0.424598	0.467244	0.570518	0.405511	0.424723	0.4838	0.197705	0.282034	0.338963	0.452888	0.362288	0.360448	0.34555	0.104973	0.363299	0.173156	0.460396	0.21294	0.539968	0.398912	0.572934	0.469157	0.454689	0.426979	0.212699	0.0960707	0.229473	0.00716991	0.373024	0.42269	0.248728	0.53074	0.419738
594	DG(18:0_20:4)	0.0221787	0.00579533	0.273559	0.148926	0.220829	0.276629	0.297796	0.261494	0.214815	0.228409	0.292965	0.413778	0.383972	0.407985	0.245486	0.409642	0.430794	0.491337	0.343839	0.368336	0.47255	0.157731	0.279356	0.31533	0.363659	0.292006	0.291409	0.328037	0.0953373	0.366715	0.206599	0.474666	0.212905	0.537017	0.362276	0.514669	0.418935	0.420972	0.460365	0.224793	0.103194	0.26354	0.0232058	0.407308	0.423161	0.244099	0.467996	0.368651
595	DG(18:0_22:6)	0.0736065	-0.110262	-0.00234003	0.122079	-0.0164359	0.0555018	0.0293391	-0.0135246	0.128811	0.155877	0.150052	0.223223	0.204077	0.251494	0.112376	0.25974	0.221515	0.239813	0.18928	0.187374	0.250235	0.0756146	0.156144	0.137941	0.155113	0.135674	0.136493	0.168986	0.0662908	0.165126	0.0783239	0.24949	0.160635	0.252724	0.146302	0.24572	0.211252	0.200842	0.252386	0.100599	0.112931	0.149639	0.0698206	0.235547	0.228331	0.161321	0.212919	0.174091
596	DG(18:1_18:1)	0.0136822	0.0422691	0.174643	0.0564358	0.127039	0.0878434	0.0875229	0.0744999	0.206128	0.232858	0.315511	0.410709	0.372861	0.439591	0.259072	0.439175	0.485065	0.537968	0.370856	0.36736	0.552469	0.193106	0.302263	0.366784	0.401774	0.332271	0.316605	0.408247	0.106022	0.421841	0.167766	0.516503	0.252383	0.610414	0.429197	0.537512	0.455799	0.4245	0.541312	0.22404	0.0981254	0.269102	0.0211522	0.422107	0.485962	0.274795	0.513415	0.406884
597	DG(18:1_18:2)	0.021837	-0.00774662	0.119522	0.0697702	0.075707	0.0571926	0.0552584	0.0847744	0.165209	0.173522	0.238262	0.367084	0.334754	0.320958	0.227756	0.345323	0.424151	0.511326	0.322581	0.351267	0.447409	0.200065	0.232128	0.331921	0.401489	0.285957	0.322323	0.359928	0.0879851	0.377331	0.145219	0.390067	0.239397	0.512251	0.382052	0.5116	0.394636	0.4258	0.436883	0.203259	0.0925711	0.288279	0.0453723	0.364504	0.479522	0.303896	0.557522	0.408887
598	DG(18:1_18:3)	0.0134913	-0.0028757	0.123429	0.0798376	0.0971968	0.0724602	0.0596529	0.0866235	0.142368	0.142607	0.214005	0.331113	0.300061	0.328071	0.223249	0.339558	0.439589	0.517958	0.356843	0.375664	0.48991	0.183456	0.213908	0.322463	0.37691	0.297754	0.314638	0.373866	0.133288	0.33555	0.149005	0.34258	0.207699	0.493119	0.363315	0.470521	0.393352	0.392729	0.44705	0.202291	0.131998	0.268315	0.03168	0.326031	0.470578	0.290534	0.521591	0.406726
599	DG(18:1_20:3)	0.0117603	0.0178592	0.137802	0.0680634	0.109535	0.0973609	0.0870496	0.0744473	0.162044	0.187805	0.262208	0.344495	0.342789	0.381211	0.232039	0.349369	0.393122	0.443921	0.331135	0.366014	0.476992	0.130994	0.226533	0.264557	0.299088	0.258572	0.274994	0.318181	0.12321	0.354715	0.119164	0.390781	0.165329	0.484125	0.318463	0.429189	0.383036	0.393454	0.439279	0.255618	0.121002	0.257298	0.0037318	0.341983	0.38676	0.223667	0.410937	0.345376
600	DG(18:1_20:4)	0.012147	-0.00116355	0.143141	0.0942223	0.120244	0.090482	0.0833621	0.0996967	0.19469	0.200672	0.264149	0.40601	0.377011	0.393036	0.234857	0.354708	0.406034	0.48256	0.318251	0.382712	0.450403	0.123795	0.220151	0.265105	0.3211	0.235031	0.270245	0.281047	0.0961703	0.353289	0.115076	0.392067	0.14104	0.48722	0.32128	0.493658	0.37862	0.433182	0.430677	0.231042	0.112994	0.270298	0.0254626	0.347946	0.411023	0.235386	0.464531	0.348883
601	DG(18:1_20:5)	0.0222379	-0.0281001	0.0845201	0.0723007	0.108774	0.0751798	0.0442221	0.0554608	0.16059	0.15524	0.216051	0.34298	0.33411	0.42201	0.241515	0.341902	0.391511	0.432234	0.336024	0.373801	0.474069	0.130031	0.176269	0.220569	0.263803	0.241577	0.254796	0.317816	0.114316	0.286673	0.0823187	0.302988	0.123167	0.40364	0.270313	0.37774	0.357673	0.361243	0.43897	0.24329	0.13233	0.2527	-0.00108686	0.284517	0.350809	0.196216	0.364884	0.319965
602	DG(18:1_22:5)	0.0138047	-0.00833742	0.118629	0.0574016	0.100484	0.0511691	0.0625688	0.0414844	0.148168	0.238048	0.278467	0.34762	0.340666	0.402442	0.239002	0.373748	0.396947	0.429923	0.297776	0.318499	0.467081	0.153721	0.246694	0.277439	0.291642	0.232631	0.244809	0.319261	0.124239	0.335087	0.125202	0.39357	0.20815	0.467009	0.304966	0.403924	0.343643	0.351448	0.43535	0.223695	0.12467	0.240729	0.0478095	0.343664	0.384437	0.236538	0.384256	0.311049
603	DG(18:1_22:6)	0.022388	-0.0193871	0.0955474	0.0446934	0.0813727	0.0580777	0.0368026	0.0295702	0.143025	0.18558	0.22452	0.284012	0.264405	0.407073	0.199925	0.335915	0.348064	0.354393	0.243461	0.260528	0.430772	0.0858481	0.178615	0.195667	0.199059	0.157892	0.154685	0.287017	0.0509995	0.237472	0.0946529	0.321748	0.131036	0.368257	0.230911	0.294144	0.253832	0.255161	0.425031	0.159131	0.0942542	0.196501	0.0135619	0.28275	0.315948	0.17403	0.290608	0.227688
604	DG(18:2_18:2)	0.0183588	-0.020378	0.0575337	0.0681728	0.0328093	0.025784	0.0182639	0.0762873	0.0957697	0.08667	0.138039	0.268815	0.245147	0.174511	0.156766	0.208359	0.299266	0.406585	0.238813	0.28404	0.291765	0.161541	0.135788	0.237749	0.333104	0.207	0.269925	0.258503	0.0534384	0.262405	0.0945031	0.220078	0.170483	0.348664	0.278713	0.403504	0.278709	0.346607	0.281417	0.152601	0.0638231	0.233741	0.0467617	0.236926	0.373477	0.254876	0.486503	0.336576
605	DG(18:2_20:4)	0.00803014	-0.0148419	0.0863856	0.0815991	0.0781877	0.0582748	0.0427486	0.0968938	0.135679	0.123962	0.174672	0.339966	0.31264	0.261307	0.17582	0.241388	0.315226	0.424791	0.260072	0.342478	0.322075	0.105688	0.137904	0.203966	0.29908	0.183156	0.251056	0.211605	0.069088	0.264648	0.0641223	0.243234	0.0970243	0.361464	0.255408	0.432622	0.297556	0.388768	0.297611	0.18534	0.0918341	0.241801	0.0350878	0.251985	0.348108	0.229955	0.46229	0.321309
606	DG(18:2_22:6)	0.028835	-0.0323032	0.05548	0.0492994	0.0707186	0.0395818	0.0191609	0.048037	0.105582	0.140891	0.178774	0.259796	0.24173	0.325734	0.176844	0.267777	0.302024	0.338042	0.216525	0.249277	0.352646	0.0956975	0.132837	0.170055	0.207126	0.132407	0.160719	0.249335	0.0402878	0.197281	0.0643702	0.23185	0.115865	0.309699	0.205597	0.281358	0.216172	0.249971	0.34218	0.14475	0.0834559	0.192503	0.0232761	0.224687	0.289632	0.177856	0.311897	0.223784
607	TG(48:0) [NL-16:0]	0.0160099	0.0246796	0.174705	0.0707289	0.213019	0.0970148	0.0946578	0.0711969	0.167766	0.155536	0.195769	0.35804	0.353053	0.31148	0.218774	0.343788	0.339381	0.39881	0.347281	0.365553	0.377177	0.0669753	0.181958	0.1499	0.253458	0.248915	0.219082	0.155679	0.110156	0.222542	-0.000795245	0.32502	0.00857181	0.310356	0.178155	0.359151	0.344455	0.311224	0.241073	0.173136	0.0905995	0.0862168	-0.0449999	0.216319	0.163283	0.0557317	0.235234	0.223748
608	TG(48:0) [NL-18:0]	0.00124225	0.0105779	0.139116	0.0698911	0.229388	0.0852452	0.0938582	0.0883036	0.143455	0.119628	0.161425	0.317886	0.309406	0.236695	0.229768	0.345752	0.360869	0.426698	0.408223	0.409556	0.385348	0.10823	0.191174	0.191767	0.298951	0.316729	0.277512	0.192353	0.180434	0.185755	0.0291713	0.286157	0.0400785	0.283768	0.194013	0.348763	0.365094	0.305405	0.201532	0.198655	0.130718	0.0754314	-0.0352502	0.210287	0.182917	0.084345	0.255498	0.27238
609	TG(48:0) [SIM]	0.0181195	0.0232028	0.177366	0.0692768	0.219686	0.0926603	0.0947812	0.0714547	0.175389	0.158718	0.191118	0.364565	0.357119	0.311479	0.225868	0.342457	0.343938	0.399401	0.353242	0.373511	0.37595	0.0744633	0.185367	0.152966	0.255199	0.256497	0.227524	0.153992	0.13069	0.216232	0.00660477	0.317617	0.0126458	0.299912	0.180534	0.358239	0.346257	0.315302	0.235357	0.186487	0.108565	0.0951811	-0.0457338	0.211372	0.161654	0.065604	0.230158	0.226335
610	TG(48:1) [NL-16:1]	0.00202299	0.0258129	0.16156	0.0551695	0.187109	0.0928921	0.0893093	0.0537115	0.163751	0.145531	0.197948	0.31731	0.321936	0.375228	0.242246	0.397947	0.416055	0.451892	0.387065	0.395288	0.51168	0.0902929	0.213067	0.211089	0.26565	0.272448	0.246666	0.281204	0.172291	0.272339	0.0296299	0.379519	0.0558682	0.394873	0.246876	0.366407	0.369423	0.330315	0.3861	0.216572	0.134	0.160368	-0.0416748	0.283609	0.275649	0.141771	0.295766	0.285246
611	TG(48:1) [NL-18:1]	0.0173175	0.0136365	0.154532	0.0749396	0.25187	0.0859205	0.0943286	0.0991521	0.165491	0.144325	0.194119	0.361216	0.349438	0.31294	0.281378	0.418832	0.468357	0.527873	0.480814	0.466824	0.512642	0.15516	0.241079	0.274935	0.374723	0.382405	0.336376	0.310954	0.223171	0.2591	0.0537983	0.360074	0.101835	0.392333	0.286784	0.422105	0.439123	0.362143	0.322216	0.240773	0.165021	0.136572	-0.0326079	0.280806	0.293119	0.168846	0.354691	0.355442
612	TG(48:1) [SIM]	0.0108319	0.0134724	0.159661	0.072556	0.232873	0.087883	0.0971798	0.084387	0.178307	0.146287	0.189322	0.357385	0.346107	0.329006	0.262991	0.399102	0.4317	0.478739	0.434323	0.434775	0.477375	0.114178	0.219868	0.232157	0.323542	0.3298	0.290999	0.264309	0.193589	0.244717	0.0287536	0.353072	0.0617263	0.355494	0.244869	0.394043	0.40206	0.344728	0.310573	0.220933	0.155146	0.1317	-0.0403004	0.269818	0.252647	0.135475	0.30233	0.303018
613	TG(48:2) [NL-14:0]	0.0162088	0.00874139	0.153068	0.0802533	0.230779	0.094947	0.0972137	0.104281	0.164506	0.140828	0.199162	0.367254	0.361856	0.337443	0.286318	0.426456	0.495177	0.579319	0.493674	0.499562	0.562228	0.154747	0.242284	0.293269	0.399965	0.379935	0.358587	0.357116	0.219733	0.297275	0.0517659	0.372561	0.115009	0.441629	0.313329	0.465905	0.454304	0.411006	0.38853	0.251634	0.172008	0.18056	-0.0320249	0.308107	0.361245	0.218522	0.4384	0.403302
614	TG(48:2) [NL-14:1]	0.0108586	0.0203061	0.160434	0.068275	0.237252	0.088643	0.0897655	0.0806966	0.160098	0.143894	0.187258	0.332762	0.328632	0.326045	0.279962	0.424184	0.460917	0.517936	0.468429	0.456982	0.53511	0.144118	0.246143	0.267725	0.355172	0.36742	0.323023	0.324477	0.216123	0.279205	0.0450733	0.375618	0.0958416	0.40963	0.295554	0.411738	0.433096	0.35611	0.358735	0.244748	0.156466	0.15459	-0.0327829	0.288187	0.30062	0.173626	0.346877	0.347859
615	TG(48:2) [NL-16:1]	0.00779604	0.0183825	0.177357	0.0560178	0.196887	0.107823	0.101819	0.0673122	0.160499	0.163091	0.212423	0.325325	0.335708	0.388652	0.242098	0.397662	0.418378	0.463754	0.389869	0.401605	0.523936	0.0925932	0.216736	0.215087	0.27298	0.274778	0.249573	0.28921	0.17613	0.276168	0.0436785	0.383943	0.0650321	0.40943	0.252746	0.373588	0.372062	0.338449	0.398359	0.219612	0.133173	0.155263	-0.0454535	0.285998	0.280101	0.142603	0.306709	0.290568
616	TG(48:2) [NL-18:2]	0.0100804	-0.00313697	0.127635	0.0860578	0.230399	0.0719277	0.0756922	0.113188	0.15789	0.131331	0.187816	0.391021	0.373374	0.293648	0.286517	0.411325	0.486003	0.588769	0.499294	0.509807	0.513013	0.176987	0.235036	0.29633	0.4341	0.398365	0.387656	0.334385	0.210896	0.278961	0.0432954	0.343072	0.115443	0.416466	0.316852	0.487843	0.4591	0.425452	0.327535	0.251204	0.16559	0.177039	-0.0242254	0.293058	0.353797	0.221556	0.463957	0.419211
617	TG(48:2) [SIM]	0.00158176	0.00997773	0.15697	0.0678369	0.227018	0.0888663	0.0951707	0.0884049	0.176272	0.13507	0.185257	0.354558	0.350945	0.346026	0.273235	0.404348	0.466692	0.535392	0.46056	0.472358	0.535805	0.13069	0.225743	0.259738	0.356209	0.346887	0.326198	0.322698	0.222916	0.283448	0.0434644	0.357754	0.0875409	0.408718	0.290067	0.433209	0.424852	0.386322	0.376701	0.249403	0.172409	0.170046	-0.0387778	0.282722	0.321836	0.184717	0.381368	0.358894
618	TG(48:3) [NL-14:0]	0.00690703	0.0105003	0.120201	0.0696875	0.204524	0.0673519	0.0613591	0.0859529	0.138281	0.113187	0.168407	0.340577	0.335688	0.316864	0.278121	0.400915	0.488144	0.584419	0.49155	0.501418	0.563502	0.156664	0.219786	0.288253	0.402303	0.375091	0.364444	0.37467	0.224705	0.295909	0.0389766	0.333368	0.108722	0.438498	0.321109	0.463435	0.444706	0.410397	0.398496	0.255114	0.179766	0.199959	-0.0245688	0.288114	0.380167	0.239593	0.466422	0.421385
619	TG(48:3) [NL-16:1]	-0.000626865	0.0165564	0.14171	0.0558531	0.181294	0.0965923	0.0796855	0.0644294	0.145447	0.13149	0.181878	0.312832	0.323398	0.356577	0.249419	0.382699	0.450323	0.531909	0.436154	0.456759	0.56215	0.112583	0.202733	0.246952	0.326766	0.310206	0.304474	0.345856	0.200561	0.297805	0.0475612	0.34264	0.0828586	0.432383	0.290883	0.416308	0.398251	0.379727	0.422388	0.245604	0.157384	0.194317	-0.0385607	0.276851	0.346608	0.204407	0.404799	0.364453
620	TG(48:3) [NL-18:3]	0.00460674	0.00187215	0.117597	0.0822546	0.214575	0.0731639	0.0691722	0.0980474	0.138754	0.112286	0.177524	0.358956	0.343221	0.312097	0.268311	0.38725	0.47655	0.565462	0.487935	0.492214	0.52867	0.152059	0.213402	0.281895	0.396325	0.37811	0.356162	0.344019	0.217982	0.265554	0.041565	0.312986	0.0984502	0.412724	0.306382	0.453	0.441871	0.392738	0.358071	0.241746	0.173424	0.168399	-0.0328864	0.265953	0.351557	0.208223	0.433439	0.401113
621	TG(48:3) [SIM]	-0.00636133	0.0120393	0.115905	0.0656192	0.199055	0.0666615	0.0674172	0.0817351	0.152448	0.101324	0.16206	0.345116	0.33555	0.308969	0.260405	0.363849	0.472315	0.574109	0.477146	0.501067	0.540394	0.137675	0.195511	0.273417	0.387393	0.354219	0.35628	0.348178	0.233353	0.286651	0.0340683	0.300273	0.091472	0.416779	0.308899	0.460104	0.427748	0.410352	0.381807	0.256684	0.181217	0.186517	-0.0289451	0.257174	0.367392	0.221974	0.454535	0.403815
622	TG(49:1) [NL-16:1]	-0.0020102	0.0442625	0.187418	0.0525631	0.223613	0.0949421	0.0995161	0.0649868	0.139307	0.171259	0.191258	0.287155	0.266344	0.2887	0.250185	0.416378	0.377971	0.386489	0.375824	0.322451	0.419076	0.151162	0.275299	0.249586	0.292427	0.336735	0.247241	0.249954	0.169333	0.214031	0.0738302	0.3898	0.13125	0.33853	0.264597	0.308816	0.364603	0.232338	0.25587	0.175686	0.106817	0.108291	-0.0229567	0.276934	0.193667	0.103807	0.207745	0.256494
623	TG(49:1) [NL-17:1]	0.0232922	0.0321901	0.19572	0.0680231	0.240786	0.105312	0.102922	0.0839898	0.165636	0.221296	0.24998	0.378463	0.356084	0.367181	0.289823	0.479695	0.443126	0.469728	0.426255	0.381603	0.490638	0.182096	0.312559	0.290153	0.357473	0.376456	0.296399	0.302734	0.165393	0.289691	0.0788849	0.465024	0.159143	0.431372	0.316719	0.406739	0.437886	0.319548	0.337763	0.210276	0.116157	0.149942	-0.0262565	0.337967	0.265971	0.148016	0.299572	0.316393
624	TG(49:1) [SIM]	0.0230542	0.0201757	0.152968	0.0652518	0.25731	0.0744258	0.0836673	0.0902606	0.124632	0.190756	0.216643	0.331156	0.294666	0.293425	0.328268	0.500566	0.470553	0.488986	0.48824	0.38903	0.500119	0.270402	0.347912	0.354267	0.424677	0.472655	0.360661	0.373114	0.22491	0.292202	0.0986973	0.449153	0.239121	0.423128	0.369705	0.39029	0.476196	0.290755	0.304959	0.24006	0.150024	0.160706	0.00188712	0.349983	0.287652	0.210645	0.318607	0.374585
625	TG(50:0) [NL-18:0]	0.0157384	0.0270994	0.174899	0.0757131	0.197537	0.0918729	0.0935237	0.0671095	0.191035	0.197081	0.230963	0.392012	0.370316	0.348014	0.229839	0.404526	0.402531	0.455148	0.376613	0.384599	0.434106	0.0955526	0.239528	0.229629	0.31418	0.298723	0.259138	0.223889	0.104266	0.271552	0.0271708	0.419012	0.0788197	0.4073	0.24746	0.430284	0.396656	0.349195	0.314809	0.179933	0.089583	0.12135	-0.0285899	0.303692	0.257267	0.117939	0.316791	0.28404
626	TG(50:0) [SIM]	0.0157078	0.0250579	0.177961	0.0692859	0.199272	0.0927962	0.0982211	0.0704225	0.192475	0.198873	0.22855	0.393776	0.370684	0.350854	0.230763	0.40085	0.396889	0.446463	0.367066	0.379325	0.424644	0.0932526	0.238929	0.222442	0.303695	0.287009	0.251836	0.21134	0.104629	0.264675	0.0294783	0.412724	0.0732073	0.396335	0.23902	0.421271	0.385743	0.345171	0.30677	0.175211	0.0938356	0.120091	-0.0294511	0.298652	0.251438	0.110671	0.306325	0.273913
627	TG(50:1) [NL-14:0]	0.00304466	0.00378409	0.137199	0.0702593	0.229467	0.05852	0.0818639	0.0844567	0.133051	0.123285	0.160759	0.314152	0.293678	0.239147	0.237969	0.37958	0.409643	0.469981	0.431463	0.412359	0.427636	0.145821	0.228922	0.255574	0.349424	0.353258	0.301942	0.253961	0.200728	0.212083	0.0453172	0.331204	0.0985164	0.336962	0.244894	0.37811	0.387247	0.308086	0.240294	0.189535	0.139087	0.0896848	-0.0137384	0.255181	0.245289	0.13297	0.307282	0.306993
628	TG(50:1) [NL-16:0]	0.0399588	0.0120036	0.193002	0.0808956	0.213631	0.107247	0.110537	0.0909724	0.193939	0.212754	0.255934	0.413631	0.399734	0.387639	0.262305	0.433996	0.419194	0.458584	0.380055	0.3805	0.455979	0.123673	0.259185	0.245153	0.317922	0.295	0.259489	0.241545	0.11879	0.30506	0.0458308	0.447545	0.0999479	0.420052	0.262314	0.433042	0.406188	0.36423	0.342635	0.200925	0.0989357	0.154887	-0.0308024	0.33068	0.270011	0.126876	0.320468	0.284397
629	TG(50:1) [NL-18:1]	0.0314149	0.0118225	0.188061	0.0796891	0.215764	0.0973301	0.098935	0.0861306	0.193925	0.216044	0.260264	0.412929	0.39347	0.385476	0.274164	0.446037	0.432698	0.470494	0.390012	0.38707	0.466971	0.14043	0.269711	0.256449	0.332134	0.313014	0.271032	0.259423	0.131832	0.313956	0.0619833	0.455583	0.10658	0.433046	0.282431	0.440374	0.416707	0.365051	0.350264	0.199768	0.109625	0.164641	-0.0226647	0.343737	0.286121	0.14364	0.334425	0.302112
630	TG(50:1) [SIM]	0.0361439	0.0182682	0.183195	0.0784545	0.207892	0.0903462	0.0952402	0.0831085	0.192434	0.210956	0.243432	0.406307	0.388772	0.380312	0.275309	0.434758	0.419064	0.453086	0.376883	0.378334	0.452178	0.127792	0.257727	0.237793	0.313993	0.296165	0.261938	0.24247	0.132787	0.308127	0.0497193	0.440915	0.102034	0.413136	0.264833	0.428751	0.403672	0.362299	0.341223	0.203908	0.116607	0.167373	-0.0214444	0.329645	0.270961	0.136257	0.312167	0.285627
631	TG(50:2) [NL-14:0]	0.00942469	-0.00120069	0.0921688	0.0613382	0.172209	0.0279953	0.0448149	0.0739224	0.110951	0.0937998	0.137903	0.223348	0.202824	0.210231	0.242588	0.358969	0.46259	0.503951	0.438503	0.396397	0.50625	0.191397	0.232636	0.328724	0.378959	0.374287	0.328297	0.391203	0.225593	0.27395	0.0836763	0.325065	0.185082	0.415852	0.322665	0.382312	0.392659	0.309597	0.361638	0.212802	0.165577	0.160034	0.0193629	0.289924	0.392118	0.246753	0.410597	0.385733
632	TG(50:2) [NL-16:1]	0.0228305	0.0123995	0.175298	0.055481	0.17831	0.111311	0.109314	0.062659	0.167786	0.201263	0.228794	0.306008	0.315373	0.399983	0.246188	0.409685	0.388621	0.399568	0.33434	0.331525	0.49292	0.0930024	0.238497	0.211233	0.231762	0.241684	0.205533	0.276323	0.13553	0.292207	0.0575287	0.426952	0.087466	0.4093	0.245933	0.344451	0.348339	0.306518	0.408553	0.201579	0.111292	0.167093	-0.0329102	0.323536	0.269476	0.133973	0.262486	0.252488
633	TG(50:2) [NL-18:1]	0.0219984	0.00731396	0.156725	0.0539513	0.182321	0.0928318	0.0986062	0.0698925	0.167226	0.177303	0.213305	0.303717	0.304858	0.373956	0.258241	0.417108	0.437916	0.460698	0.386634	0.373483	0.537272	0.135521	0.253739	0.265816	0.297854	0.301974	0.262834	0.339846	0.193603	0.304411	0.0901708	0.419251	0.13338	0.443326	0.291776	0.375926	0.385682	0.324944	0.427631	0.220385	0.143861	0.17641	-0.0245337	0.338215	0.334944	0.183869	0.329091	0.313726
634	TG(50:2) [NL-18:2]	0.0352201	-0.00479589	0.159328	0.0992566	0.197498	0.0922062	0.0918201	0.114487	0.167501	0.187441	0.228286	0.421382	0.398373	0.320851	0.267953	0.416067	0.416955	0.496443	0.396097	0.405521	0.420281	0.167993	0.246912	0.259579	0.384066	0.32491	0.316265	0.256581	0.117603	0.301739	0.0405308	0.40161	0.120367	0.405828	0.286902	0.472524	0.421835	0.399642	0.300007	0.20308	0.100742	0.181409	-0.0101783	0.325999	0.301074	0.176378	0.411307	0.345234
635	TG(50:2) [SIM]	0.0138322	0.0144215	0.173968	0.0550011	0.179433	0.0803818	0.0934986	0.0755456	0.189936	0.170284	0.208242	0.33191	0.327247	0.379684	0.264235	0.418717	0.426484	0.443861	0.375221	0.374763	0.495033	0.124732	0.243191	0.249056	0.291065	0.287349	0.259916	0.303482	0.166706	0.304092	0.060506	0.421329	0.102615	0.409654	0.277374	0.392796	0.385992	0.351962	0.406426	0.221004	0.146362	0.196659	-0.0159855	0.338486	0.320008	0.171176	0.327252	0.306493
636	TG(50:3) [NL-14:0]	0.0127133	-0.0102105	0.063593	0.0761945	0.139711	0.0390804	0.0404845	0.0957937	0.118714	0.089953	0.14217	0.296398	0.270761	0.216401	0.237845	0.333923	0.459259	0.559968	0.436018	0.440595	0.480097	0.199274	0.205708	0.330629	0.434546	0.364795	0.373597	0.387676	0.192339	0.286412	0.0761713	0.293961	0.184335	0.432122	0.348161	0.466348	0.406443	0.392792	0.357838	0.221366	0.15255	0.217328	0.0147408	0.291339	0.441953	0.294806	0.533555	0.441928
637	TG(50:3) [NL-14:1]	0.0110375	0.0148944	0.137965	0.0672131	0.15112	0.0593183	0.0647941	0.0429697	0.161014	0.145568	0.192462	0.29578	0.278061	0.317812	0.234533	0.374369	0.451305	0.502622	0.412153	0.390188	0.529055	0.151943	0.235307	0.30781	0.34782	0.337645	0.297004	0.370592	0.183963	0.325251	0.0770549	0.373758	0.157109	0.466642	0.341621	0.416737	0.406629	0.336994	0.4253	0.222509	0.142457	0.185179	-0.0182743	0.303426	0.388707	0.232032	0.400129	0.353298
638	TG(50:3) [NL-16:1]	0.0149538	0.00673925	0.160289	0.0533294	0.150062	0.10611	0.0946874	0.0702697	0.168121	0.179894	0.222781	0.331129	0.337092	0.403823	0.242175	0.403715	0.428905	0.478302	0.361268	0.383578	0.534834	0.112196	0.232726	0.248374	0.293833	0.260171	0.26128	0.333573	0.143639	0.330042	0.0701508	0.417472	0.11547	0.464761	0.296596	0.414968	0.378683	0.376795	0.462976	0.218957	0.11687	0.2246	-0.0266451	0.341058	0.366124	0.208072	0.393131	0.331841
639	TG(50:3) [NL-18:2]	0.0191452	-0.00682306	0.132092	0.0741378	0.168597	0.0783251	0.0768197	0.0994194	0.163064	0.156844	0.204995	0.37018	0.358694	0.344483	0.274219	0.415532	0.48269	0.566398	0.437168	0.457684	0.541484	0.178077	0.250355	0.314118	0.408429	0.347231	0.358888	0.382341	0.180045	0.339954	0.0776237	0.400337	0.16376	0.485933	0.353826	0.496984	0.440124	0.438171	0.432614	0.249156	0.143847	0.24769	-0.00597963	0.355567	0.425864	0.272572	0.509697	0.425645
640	TG(50:3) [NL-18:3]	0.0212519	-0.00122155	0.15972	0.0917254	0.19636	0.0915038	0.0887868	0.103576	0.16946	0.176524	0.233474	0.404017	0.38056	0.379285	0.270872	0.424517	0.465869	0.525877	0.428897	0.431391	0.508626	0.147526	0.251936	0.288243	0.371013	0.337935	0.311777	0.318981	0.157202	0.311101	0.0509929	0.406222	0.12282	0.457163	0.311454	0.469912	0.436964	0.395018	0.391925	0.218672	0.133924	0.192698	-0.0239268	0.330964	0.358646	0.198728	0.417166	0.367425
641	TG(50:3) [SIM]	0.0147464	0.00552024	0.14386	0.0666055	0.159482	0.0833096	0.085023	0.0869565	0.174462	0.147958	0.201955	0.350363	0.340302	0.360109	0.268347	0.40675	0.47085	0.538513	0.418613	0.440007	0.539472	0.151386	0.235693	0.291916	0.371763	0.322406	0.327308	0.368329	0.174401	0.333159	0.0562141	0.394871	0.144216	0.460809	0.332855	0.470372	0.422496	0.417663	0.445585	0.245341	0.159507	0.242953	-0.00735618	0.345615	0.410438	0.252701	0.468544	0.397091
642	TG(50:4) [NL-14:0]	0.00846557	-0.00867301	0.0538674	0.0748725	0.122479	0.0349627	0.0255952	0.0810064	0.101183	0.0649419	0.119321	0.285493	0.266568	0.210343	0.21608	0.290999	0.427166	0.542517	0.413159	0.434494	0.454873	0.16661	0.160959	0.289297	0.405085	0.328272	0.352262	0.35559	0.170643	0.265971	0.0435859	0.234393	0.135985	0.397429	0.314915	0.448263	0.37762	0.386863	0.343035	0.207208	0.143097	0.205742	0.00726889	0.237061	0.407437	0.269561	0.516529	0.417068
643	TG(50:4) [NL-18:3]	0.0078444	0.00392105	0.114586	0.0658631	0.16977	0.0762819	0.0654369	0.0839857	0.138242	0.129591	0.19029	0.338741	0.329045	0.361305	0.255978	0.385789	0.480107	0.559498	0.448623	0.462815	0.566919	0.144454	0.214249	0.29206	0.375738	0.339676	0.333257	0.386279	0.197412	0.310894	0.0522943	0.347963	0.121376	0.467935	0.331842	0.459677	0.428839	0.402023	0.450413	0.24779	0.165417	0.218815	-0.0233312	0.307086	0.410538	0.249121	0.470281	0.408907
644	TG(50:4) [NL-20:4]	0.00958437	0.00211102	0.144315	0.0892337	0.221702	0.0890114	0.0904449	0.111858	0.152446	0.124335	0.176315	0.363371	0.350637	0.305911	0.246099	0.365416	0.427298	0.515676	0.437377	0.468517	0.470347	0.105798	0.199008	0.227776	0.337631	0.314403	0.305071	0.258434	0.191809	0.23771	0.0279529	0.306612	0.0511995	0.368821	0.249117	0.424293	0.392835	0.378036	0.301381	0.229242	0.153641	0.148644	-0.0365804	0.251842	0.290958	0.166444	0.376575	0.343354
645	TG(50:4) [SIM]	0.00311631	-3.25006e-05	0.102697	0.0700274	0.14573	0.0644015	0.0597883	0.084798	0.143152	0.106321	0.164378	0.331158	0.317383	0.323138	0.247833	0.354419	0.464838	0.561038	0.433006	0.461898	0.534453	0.145926	0.19507	0.286806	0.385039	0.32533	0.342103	0.376369	0.189414	0.30773	0.0460969	0.316798	0.12467	0.447138	0.32864	0.470292	0.4111	0.416793	0.429684	0.241517	0.161703	0.232326	-0.0116168	0.294446	0.422515	0.264253	0.501555	0.417375
646	TG(51:0) [NL-16:0]	0.0163438	0.0297049	0.168623	0.0772652	0.207003	0.0757532	0.0848281	0.0739332	0.192309	0.209276	0.250017	0.408268	0.360227	0.332882	0.267617	0.463833	0.44589	0.483008	0.431308	0.384102	0.453734	0.189302	0.317167	0.322501	0.402728	0.410035	0.328092	0.304412	0.144906	0.304296	0.0854408	0.476039	0.205115	0.451989	0.355725	0.463452	0.469337	0.348123	0.325475	0.205759	0.0945437	0.156829	0.00163364	0.359115	0.311517	0.182175	0.355105	0.35056
647	TG(51:1) [NL-17:0]	0.0257367	0.0222169	0.172942	0.0796892	0.212627	0.0661047	0.0807137	0.0895604	0.177766	0.211767	0.246412	0.376073	0.32068	0.331115	0.294228	0.519835	0.495365	0.510946	0.463519	0.37686	0.508964	0.243032	0.365648	0.387142	0.452993	0.462875	0.357257	0.390878	0.161778	0.321514	0.0960635	0.528045	0.266063	0.489467	0.404847	0.464739	0.495483	0.328688	0.370479	0.195978	0.111595	0.173314	0.0171951	0.418773	0.361563	0.240301	0.388428	0.391197
648	TG(51:1) [SIM]	0.0144058	0.0261332	0.17258	0.0735342	0.221596	0.0680974	0.0821926	0.0898012	0.177281	0.228662	0.25034	0.37686	0.319563	0.333084	0.311533	0.525886	0.498385	0.512443	0.464989	0.374667	0.512826	0.260434	0.375879	0.395359	0.453047	0.468962	0.359274	0.395424	0.168072	0.323036	0.111898	0.530932	0.280196	0.494376	0.41171	0.461981	0.493282	0.322417	0.368785	0.200385	0.119709	0.175773	0.0156976	0.419363	0.364623	0.241316	0.384924	0.391998
649	TG(51:2) [NL-15:0]	0.03173	0.0105434	0.077229	0.0652621	0.159579	0.00258413	0.0217668	0.0614017	0.131604	0.153912	0.179729	0.238498	0.179537	0.207515	0.311476	0.460668	0.486482	0.478625	0.460303	0.31622	0.493226	0.346854	0.369693	0.461005	0.489846	0.513456	0.394851	0.503438	0.216669	0.342797	0.137038	0.446752	0.37345	0.47122	0.473038	0.40288	0.474045	0.262909	0.375375	0.232047	0.131482	0.232958	0.069994	0.414704	0.439589	0.346496	0.431941	0.451688
650	TG(51:2) [NL-17:0]	0.0330641	0.0206451	0.160998	0.0666038	0.204572	0.0875686	0.0959032	0.095839	0.170018	0.2329	0.268017	0.370291	0.333206	0.398793	0.318223	0.54303	0.514018	0.517621	0.460287	0.382514	0.573521	0.251934	0.375766	0.395828	0.434064	0.445606	0.354421	0.446724	0.181641	0.364951	0.118574	0.558751	0.276397	0.537196	0.424269	0.465781	0.502733	0.353419	0.460628	0.240884	0.136976	0.224711	0.00752483	0.454688	0.40458	0.263173	0.408008	0.410011
651	TG(51:2) [NL-17:1]	0.0330278	0.0207074	0.161019	0.0666937	0.204734	0.0875769	0.0960271	0.0960101	0.170032	0.232822	0.268109	0.370483	0.333317	0.398766	0.318317	0.5432	0.51408	0.517817	0.460412	0.382558	0.57359	0.252171	0.376074	0.395881	0.434327	0.445847	0.354636	0.446838	0.181582	0.364926	0.11879	0.558805	0.27652	0.537355	0.424498	0.465836	0.502843	0.353404	0.460583	0.240717	0.136938	0.224412	0.00743006	0.454632	0.404742	0.263112	0.408048	0.410041
652	TG(51:2) [SIM]	0.0379679	0.0122397	0.147424	0.0681795	0.207197	0.0749971	0.0786746	0.10534	0.120424	0.218851	0.242657	0.322027	0.277962	0.329683	0.339259	0.533987	0.513039	0.524558	0.4706	0.364298	0.561223	0.314325	0.39648	0.42185	0.465997	0.478783	0.377321	0.47494	0.209087	0.369211	0.141147	0.530623	0.32779	0.536124	0.441984	0.443558	0.493986	0.323576	0.422391	0.232136	0.144483	0.234673	0.0338727	0.442895	0.418504	0.299145	0.42533	0.43679
653	TG(52:1) [NL-18:0]	0.0242304	0.0187355	0.187231	0.0817878	0.188781	0.0915797	0.10042	0.0826024	0.217196	0.236836	0.278191	0.440605	0.403755	0.400545	0.249314	0.462464	0.460476	0.503593	0.387423	0.391413	0.47858	0.13167	0.288747	0.295638	0.366272	0.323645	0.286493	0.28023	0.0972428	0.329122	0.0621441	0.508481	0.148521	0.499632	0.313375	0.499585	0.438068	0.391151	0.388417	0.190369	0.0914279	0.162364	-0.0166654	0.384475	0.343838	0.171733	0.392763	0.325838
654	TG(52:1) [NL-18:1]	0.0195812	0.0131105	0.11522	0.0566284	0.0717262	0.0234054	0.0311348	0.0388742	0.167121	0.175035	0.213434	0.291032	0.257048	0.318246	0.218781	0.379476	0.408012	0.408582	0.283941	0.271027	0.437267	0.152489	0.244864	0.299151	0.309725	0.25546	0.237739	0.327934	0.0889093	0.336311	0.108853	0.449323	0.208392	0.47134	0.323447	0.409999	0.351491	0.323804	0.425278	0.177984	0.0808268	0.226459	0.044366	0.388562	0.409889	0.231291	0.402203	0.315386
655	TG(52:1) [SIM]	0.0209042	0.0246906	0.194232	0.0696396	0.190208	0.0848693	0.0977444	0.0812082	0.217639	0.240742	0.277057	0.437634	0.399009	0.40343	0.257106	0.467054	0.462495	0.500206	0.380542	0.384932	0.477402	0.134497	0.294531	0.298776	0.363646	0.320003	0.282152	0.280075	0.101984	0.327586	0.0628147	0.5118	0.147436	0.498719	0.313356	0.494708	0.43319	0.385223	0.390014	0.186607	0.0925296	0.166396	-0.0100874	0.389078	0.347435	0.16892	0.387968	0.32319
656	TG(52:2) [NL-16:0]	0.0271392	0.00386975	0.11031	0.0710557	0.088054	0.0566882	0.0665814	0.0706666	0.150699	0.172853	0.220314	0.286268	0.262058	0.317535	0.22233	0.395704	0.413932	0.426534	0.291767	0.276791	0.445354	0.159479	0.252053	0.306135	0.323181	0.259838	0.244341	0.337239	0.0741197	0.34585	0.0805141	0.45817	0.206579	0.490149	0.330454	0.419171	0.36395	0.332249	0.427898	0.170619	0.0816831	0.236188	0.0386791	0.387514	0.419672	0.231682	0.42628	0.333046
657	TG(52:2) [NL-18:2]	0.0241512	-0.0100053	0.144935	0.101305	0.173807	0.0657368	0.0730609	0.107696	0.152667	0.16808	0.197182	0.402489	0.364112	0.268871	0.231464	0.401233	0.417019	0.503176	0.382049	0.399521	0.392511	0.153827	0.254773	0.275888	0.400021	0.328001	0.321729	0.245875	0.098478	0.274379	0.0541246	0.409408	0.13165	0.418373	0.28424	0.491445	0.408626	0.396536	0.275183	0.174914	0.0810393	0.162794	0.00388643	0.331079	0.321387	0.18665	0.439402	0.352053
658	TG(52:2) [SIM]	0.0310166	2.22679e-05	0.111359	0.0603935	0.0675809	0.0261863	0.0455348	0.0581468	0.152831	0.204342	0.212672	0.294309	0.261143	0.334017	0.230641	0.393382	0.41453	0.417019	0.275598	0.260872	0.441758	0.164232	0.259362	0.30894	0.31177	0.240029	0.235116	0.338642	0.0791082	0.349303	0.103256	0.458925	0.227544	0.491611	0.331462	0.411624	0.345477	0.327408	0.437085	0.161612	0.09287	0.246333	0.0356724	0.398041	0.434718	0.25597	0.421287	0.317589
659	TG(52:3) [NL-16:1]	0.0111217	-0.00528599	0.0826552	0.0104918	-0.00357801	0.045383	0.0399753	-0.00771175	0.0864804	0.127141	0.137024	0.0927882	0.10259	0.265158	0.0963834	0.221551	0.252645	0.236874	0.13284	0.124816	0.359375	0.0519209	0.146134	0.175487	0.11717	0.0959063	0.0819959	0.265972	0.0472354	0.245809	0.0845787	0.303227	0.136305	0.360801	0.210653	0.208008	0.178174	0.168901	0.40588	0.0979664	0.0647543	0.165464	0.00933684	0.258412	0.316118	0.170357	0.245617	0.182332
660	TG(52:3) [NL-18:2]	0.0358953	-0.0321958	0.0564767	0.0635178	0.0647948	0.0341119	0.025706	0.0869298	0.125583	0.148211	0.174115	0.296771	0.268806	0.228541	0.207702	0.310722	0.365739	0.429859	0.273794	0.293982	0.354921	0.179899	0.202807	0.290373	0.360156	0.248773	0.281118	0.310354	0.0562557	0.309281	0.0979131	0.34208	0.197773	0.428042	0.318899	0.438766	0.332151	0.365656	0.344811	0.167029	0.0594214	0.261146	0.0444396	0.328483	0.421887	0.271158	0.49879	0.357185
661	TG(52:3) [SIM]	0.0275808	-0.0303809	0.0470305	0.073163	0.00647063	0.0194442	0.023169	0.0580829	0.129653	0.123299	0.150929	0.243569	0.21461	0.217892	0.180384	0.268357	0.329565	0.361893	0.219796	0.238005	0.321437	0.150212	0.168	0.258149	0.296366	0.194713	0.235031	0.294638	0.0618831	0.302892	0.0713587	0.321149	0.198845	0.383151	0.291333	0.384209	0.287131	0.329413	0.357158	0.159505	0.0897487	0.270107	0.0645343	0.333563	0.41398	0.268886	0.445578	0.321503
662	TG(52:4) [NL-16:1]	0.0172164	-0.0124878	0.0489614	0.0420603	-0.00155452	0.0233033	0.0129781	0.0291423	0.0925669	0.103745	0.127387	0.187177	0.178629	0.230076	0.140277	0.239762	0.315358	0.37622	0.218828	0.241761	0.3785	0.107709	0.141581	0.231221	0.255603	0.170285	0.207361	0.314048	0.0574513	0.27787	0.0619514	0.27853	0.160918	0.397927	0.278357	0.345006	0.252694	0.294691	0.393406	0.139127	0.0754701	0.23203	0.0274286	0.282557	0.40265	0.260821	0.436508	0.309905
663	TG(52:4) [NL-18:2]	0.022428	-0.0255478	0.036031	0.0697833	0.0231174	0.0239736	0.0170584	0.0735443	0.100208	0.10348	0.136589	0.271136	0.243912	0.191393	0.153615	0.228194	0.30659	0.402873	0.237485	0.277652	0.304171	0.145286	0.143955	0.239953	0.325283	0.200969	0.262687	0.269897	0.0541805	0.261324	0.0594449	0.244351	0.167252	0.359509	0.280051	0.403334	0.277502	0.346718	0.30097	0.152911	0.0646847	0.229948	0.0336312	0.260409	0.381432	0.261834	0.485793	0.335254
664	TG(52:4) [NL-18:3]	0.0222629	-0.0167001	0.0949593	0.0800357	0.111306	0.0564839	0.0461833	0.0886029	0.145825	0.158655	0.212741	0.346929	0.314545	0.349024	0.236823	0.372187	0.464011	0.525014	0.380862	0.38827	0.506487	0.167553	0.231899	0.328469	0.3883	0.315662	0.31685	0.387427	0.12994	0.333728	0.0823336	0.385608	0.187617	0.507353	0.362056	0.486042	0.412009	0.400886	0.462135	0.208792	0.118964	0.251528	0.00859686	0.352667	0.467995	0.282319	0.512845	0.408279
665	TG(52:4) [SIM]	0.0248318	-0.0204012	0.0628127	0.0736326	0.0426755	0.0304193	0.0300148	0.077009	0.134833	0.111389	0.1585	0.285245	0.258807	0.248017	0.186085	0.267647	0.362319	0.436132	0.275853	0.311391	0.371365	0.142932	0.167131	0.270943	0.340124	0.225199	0.275092	0.313781	0.0809353	0.296787	0.0527999	0.293108	0.176397	0.403752	0.308786	0.432842	0.317473	0.372632	0.373765	0.177765	0.0963805	0.264471	0.038762	0.303686	0.425052	0.280712	0.500338	0.360537
666	TG(52:5) [NL-18:3]	0.0151566	-0.0147481	0.0539949	0.0666129	0.0692695	0.031236	0.0153334	0.0669216	0.10009	0.0928043	0.14979	0.280498	0.257081	0.270899	0.192291	0.285496	0.396851	0.483549	0.330733	0.359383	0.440378	0.138429	0.160813	0.270432	0.343576	0.254517	0.285082	0.342862	0.112689	0.283736	0.0475888	0.271485	0.144188	0.424595	0.306498	0.42767	0.340681	0.364741	0.398669	0.184193	0.113246	0.238025	0.0157888	0.276707	0.426428	0.269713	0.500355	0.378624
667	TG(52:5) [NL-20:4]	0.0119406	0.00392528	0.154878	0.0890241	0.185188	0.10964	0.104154	0.112451	0.155896	0.14541	0.194244	0.357127	0.345616	0.358136	0.230812	0.370073	0.413189	0.486708	0.378428	0.422348	0.477334	0.0869319	0.204776	0.217418	0.292717	0.255249	0.259347	0.258958	0.163946	0.263369	0.0355316	0.346788	0.0538201	0.402975	0.250205	0.415152	0.3599	0.374577	0.3599	0.219401	0.139387	0.180264	-0.0348959	0.28472	0.314381	0.176706	0.373505	0.317192
668	TG(52:5) [NL-20:5]	0.0319175	-0.0180712	0.131244	0.0799274	0.182537	0.0917272	0.0707139	0.080322	0.1538	0.170939	0.210358	0.370418	0.36136	0.411195	0.262126	0.41178	0.420191	0.462046	0.391844	0.407531	0.487719	0.112893	0.215445	0.219571	0.2907	0.281715	0.261418	0.291083	0.128682	0.259014	0.0359674	0.360335	0.0793792	0.397576	0.248301	0.387303	0.382186	0.348039	0.386656	0.219898	0.127306	0.182746	-0.04018	0.295977	0.29447	0.14936	0.330505	0.312699
669	TG(52:5) [SIM]	0.0100394	-0.0182092	0.0642554	0.0675029	0.0725057	0.0421469	0.0314296	0.0719354	0.122827	0.0938224	0.144371	0.291667	0.270867	0.291699	0.194286	0.282787	0.397021	0.483883	0.333111	0.372485	0.443005	0.129215	0.156412	0.262203	0.341869	0.251046	0.290673	0.344386	0.114998	0.285053	0.0472835	0.269287	0.133724	0.415807	0.30683	0.435987	0.343136	0.382872	0.412906	0.195022	0.121969	0.244691	0.00791327	0.272299	0.426866	0.268739	0.499245	0.377318
670	TG(53:2) [NL-17:1]	0.0174979	0.00972404	0.17212	0.0769029	0.163359	0.0645935	0.0770998	0.0638024	0.187223	0.232299	0.258725	0.360198	0.298315	0.358029	0.243426	0.482439	0.463805	0.47038	0.383927	0.313268	0.483147	0.19608	0.34129	0.368934	0.395573	0.386164	0.286732	0.36491	0.106025	0.317507	0.112372	0.530997	0.266695	0.508014	0.388159	0.444624	0.436491	0.294119	0.396492	0.14655	0.0767587	0.164714	0.0210735	0.412142	0.376129	0.23355	0.376643	0.343994
671	TG(53:2) [NL-18:1]	0.0215645	0.00960806	0.114529	0.0631578	0.121282	0.0321291	0.0504372	0.0618786	0.150169	0.202566	0.222303	0.286585	0.223646	0.278475	0.247412	0.462241	0.473049	0.473614	0.396551	0.293939	0.492708	0.264737	0.363654	0.439984	0.450495	0.440087	0.340819	0.460294	0.125214	0.339311	0.149671	0.518605	0.355399	0.530751	0.453098	0.444868	0.452302	0.289814	0.426988	0.168587	0.0866474	0.211956	0.0552385	0.442935	0.456446	0.319069	0.447446	0.413
672	TG(53:2) [SIM]	0.025557	0.00289784	0.128251	0.0627653	0.11856	0.0313586	0.0454182	0.0613771	0.146241	0.21079	0.214373	0.287943	0.221175	0.288958	0.251161	0.467629	0.468993	0.471438	0.393152	0.288713	0.490764	0.259513	0.357076	0.427866	0.440038	0.433107	0.331239	0.453191	0.122709	0.331586	0.14126	0.515312	0.35137	0.524718	0.450759	0.434875	0.44415	0.279411	0.421639	0.160413	0.0899437	0.207372	0.0520068	0.435818	0.446904	0.31319	0.435713	0.404818
673	TG(54:0) [NL-18:0]	0.0130589	0.032249	0.155119	0.0637995	0.146938	0.0753009	0.0879533	0.0640817	0.198471	0.205723	0.250149	0.388954	0.334479	0.291376	0.190485	0.352188	0.353133	0.391526	0.317248	0.298196	0.335311	0.133865	0.246892	0.265274	0.323347	0.30727	0.249378	0.206751	0.0919028	0.274626	0.081013	0.407922	0.177748	0.397294	0.301271	0.427306	0.382104	0.309481	0.270527	0.145277	0.059196	0.124918	0.0173805	0.291107	0.26848	0.148154	0.310897	0.272045
674	TG(54:0) [SIM]	0.0140867	0.029792	0.13125	0.0630711	0.131974	0.0666114	0.0741872	0.0452734	0.208505	0.194748	0.236734	0.410557	0.365063	0.306978	0.198361	0.336083	0.363218	0.425284	0.330863	0.337831	0.348849	0.127993	0.219317	0.252502	0.333747	0.30709	0.274886	0.211873	0.0974679	0.286182	0.0708905	0.376295	0.158389	0.404567	0.292268	0.455542	0.391617	0.345978	0.288109	0.174301	0.0645321	0.137936	0.0109778	0.274838	0.279572	0.142007	0.342522	0.287925
675	TG(54:1) [NL-18:1]	0.017856	0.0316894	0.182382	0.0779485	0.158505	0.0739727	0.085394	0.0685845	0.217835	0.226148	0.27408	0.436706	0.378981	0.349811	0.214471	0.403304	0.421204	0.468911	0.347865	0.342684	0.404778	0.138056	0.265987	0.299097	0.365427	0.317518	0.270948	0.245891	0.080449	0.31522	0.0724763	0.463571	0.172299	0.475646	0.325661	0.490888	0.414106	0.358072	0.337144	0.15631	0.0680898	0.145221	0.00290962	0.330326	0.327488	0.167504	0.377932	0.299702
676	TG(54:1) [SIM]	0.0187526	0.0275441	0.175147	0.0790536	0.155572	0.0833466	0.0939902	0.0707716	0.224739	0.229822	0.269177	0.439524	0.385717	0.357798	0.216273	0.394233	0.419465	0.468997	0.348332	0.350098	0.404758	0.13402	0.257789	0.294212	0.365219	0.316013	0.275829	0.250307	0.0795672	0.314761	0.0667902	0.452558	0.172123	0.470909	0.321928	0.495552	0.415988	0.365046	0.344083	0.162725	0.0740234	0.149302	0.00063065	0.329164	0.326772	0.165662	0.381956	0.304335
677	TG(54:2) [NL-18:0]	0.0176707	0.0252787	0.168768	0.0760876	0.114252	0.0599841	0.0699278	0.0574668	0.217185	0.238432	0.291926	0.420178	0.35924	0.386596	0.214876	0.410604	0.449965	0.482583	0.314948	0.311742	0.444145	0.1477	0.276943	0.337655	0.368902	0.29153	0.256772	0.304136	0.0604496	0.368244	0.09112	0.505939	0.209149	0.548986	0.371749	0.512212	0.403696	0.36801	0.431202	0.152875	0.059985	0.199627	0.0218753	0.380108	0.413099	0.214453	0.436904	0.318049
678	TG(54:2) [NL-20:1]	0.0304643	0.0105314	0.158354	0.0621991	0.124077	0.0733685	0.0719094	0.0526209	0.191967	0.207893	0.264849	0.381363	0.364283	0.43617	0.244087	0.412637	0.473959	0.516757	0.372962	0.378406	0.548515	0.141793	0.250359	0.3182	0.358276	0.301039	0.286903	0.380512	0.106298	0.366636	0.0853152	0.465212	0.192794	0.539956	0.344717	0.48324	0.415212	0.393092	0.515863	0.197733	0.101045	0.210421	-0.0122319	0.358254	0.42523	0.225061	0.442193	0.346507
679	TG(54:2) [SIM]	0.01441	0.0166341	0.17118	0.0677146	0.114941	0.0631557	0.0747396	0.0614118	0.22514	0.245654	0.29296	0.422962	0.365613	0.405816	0.224676	0.412898	0.457106	0.489191	0.318955	0.319412	0.460259	0.151157	0.275829	0.339018	0.369879	0.288785	0.260183	0.318898	0.0669289	0.373902	0.0893592	0.50852	0.214849	0.55337	0.371253	0.517264	0.406479	0.378902	0.454541	0.164318	0.0749702	0.207731	0.014123	0.38937	0.428155	0.222206	0.444714	0.323968
680	TG(54:3) [NL-18:1]	0.00936516	0.000773622	0.060004	0.0351356	-0.0581636	0.00650236	0.0161142	0.000932568	0.10565	0.0996939	0.136096	0.152488	0.111968	0.183641	0.03292	0.102001	0.198526	0.216176	0.0559399	0.0665384	0.213817	0.0565159	0.0842793	0.190572	0.149717	0.0585423	0.0736608	0.189744	-0.0249681	0.231339	0.0925318	0.216824	0.155898	0.335867	0.215351	0.250821	0.13567	0.162315	0.306888	0.0393647	0.00184703	0.140983	0.0354011	0.178635	0.311149	0.172297	0.29433	0.146962
681	TG(54:3) [NL-18:2]	0.0173612	-0.0208527	0.0744373	0.0838844	0.0355377	0.018616	0.0183667	0.0552947	0.11491	0.115083	0.146803	0.276868	0.230036	0.180321	0.139067	0.237811	0.324318	0.406501	0.236124	0.259054	0.296471	0.141722	0.154028	0.270987	0.338169	0.215992	0.240096	0.24996	0.032899	0.283054	0.0699748	0.290917	0.175125	0.396832	0.284901	0.427852	0.292721	0.320318	0.29774	0.11157	0.0361681	0.186236	0.0498081	0.257363	0.372947	0.22153	0.459128	0.302833
682	TG(54:3) [SIM]	0.0126771	-0.0114697	0.0542734	0.040616	-0.0440721	-0.00677198	0.0101465	0.00507357	0.105315	0.120299	0.134842	0.175599	0.13311	0.180031	0.0680829	0.125	0.235477	0.270952	0.0979485	0.117196	0.238021	0.0759476	0.0977074	0.210279	0.195747	0.0878754	0.11212	0.209539	-0.00810073	0.255211	0.0843263	0.232086	0.164602	0.358403	0.233198	0.296636	0.166494	0.206695	0.31219	0.0572387	0.0230229	0.158455	0.0512053	0.207571	0.346469	0.198713	0.349254	0.193025
683	TG(54:4) [NL-18:2]	0.00560151	-0.0203947	0.0121824	0.0449265	-0.0706679	-0.0248859	-0.0203788	0.00960526	0.0621745	0.0520909	0.0803323	0.132364	0.106573	0.0886217	0.0423503	0.0555035	0.170694	0.24093	0.0773409	0.113804	0.163418	0.0674559	0.0439037	0.16382	0.191622	0.0682307	0.120829	0.167444	-0.0203256	0.212216	0.0446423	0.13706	0.117569	0.274949	0.194916	0.273324	0.133279	0.20824	0.232018	0.0645336	0.0073511	0.162546	0.0561818	0.140837	0.303867	0.188823	0.358707	0.196417
684	TG(54:4) [NL-20:3]	0.0265787	-0.00976957	0.13151	0.0921185	0.121785	0.0883412	0.0858721	0.0900433	0.151549	0.16318	0.213688	0.324278	0.321289	0.344683	0.227861	0.372951	0.417774	0.455963	0.349909	0.372746	0.474177	0.11451	0.238011	0.269653	0.303182	0.263909	0.270436	0.31349	0.140829	0.311294	0.0790896	0.401999	0.142282	0.461487	0.288099	0.416167	0.367808	0.373242	0.40745	0.232707	0.12846	0.223155	-0.0114724	0.351071	0.389453	0.220942	0.405414	0.339343
685	TG(54:4) [SIM]	0.00757568	-0.0199278	0.0328281	0.0581716	-0.0516213	0.00120922	0.00872412	0.0331618	0.0894693	0.0680077	0.106503	0.181731	0.153395	0.15835	0.0769446	0.108954	0.22946	0.291171	0.119842	0.168001	0.221867	0.0903615	0.0728385	0.187957	0.218759	0.0973296	0.158063	0.21235	0.0118793	0.240488	0.0597082	0.176859	0.132107	0.322326	0.220961	0.319788	0.180488	0.261786	0.291523	0.10172	0.0426042	0.198127	0.0473206	0.19005	0.35228	0.21224	0.395913	0.233196
686	TG(54:5) [NL-18:3]	0.00564265	-0.0206375	0.0299844	0.0409557	-0.0155201	0.0100705	0.00154681	0.0274328	0.0765924	0.0584189	0.11299	0.171848	0.144085	0.211066	0.0978595	0.155037	0.282495	0.33865	0.187783	0.208442	0.326772	0.0895173	0.0905083	0.222216	0.236132	0.149257	0.176756	0.283738	0.0430285	0.231767	0.0604499	0.191105	0.13863	0.363191	0.247468	0.316838	0.222201	0.251451	0.36622	0.104395	0.0515831	0.184162	0.0244943	0.193449	0.380543	0.221892	0.39914	0.266143
687	TG(54:5) [NL-20:4]	0.0323899	-0.0164512	0.119095	0.0813758	0.111539	0.0718007	0.0718495	0.106699	0.13909	0.163254	0.182489	0.316255	0.296232	0.306753	0.19214	0.313592	0.352137	0.403733	0.265783	0.315413	0.369484	0.0803183	0.19106	0.216955	0.26357	0.180924	0.201678	0.221285	0.0843725	0.266777	0.0493248	0.341218	0.0868758	0.398049	0.239782	0.396631	0.293082	0.340298	0.336406	0.180618	0.0986034	0.202281	-0.00050379	0.307245	0.335514	0.189956	0.384679	0.279043
688	TG(54:5) [SIM]	0.00865186	-0.0160187	0.0429589	0.0621376	-0.0153854	0.0106792	0.0103012	0.04661	0.106819	0.0644773	0.111434	0.22891	0.199648	0.197371	0.112569	0.153331	0.279972	0.360066	0.185932	0.246895	0.281471	0.0900018	0.0903793	0.206554	0.260545	0.136142	0.204365	0.239759	0.0380156	0.244454	0.0461691	0.191804	0.115976	0.338904	0.23884	0.367164	0.22493	0.316868	0.321293	0.127109	0.0652699	0.215688	0.0374664	0.205991	0.377803	0.225238	0.438331	0.278644
689	TG(54:6) [NL-18:3]	0.00631662	-0.0265539	-0.0112855	0.0482434	-0.0241805	-0.00702372	-0.0261348	0.0291952	0.0514495	0.0298087	0.0799542	0.167181	0.143478	0.157405	0.0882585	0.114198	0.255629	0.339097	0.187479	0.227371	0.277362	0.0850545	0.0542027	0.190363	0.241354	0.136618	0.190397	0.249309	0.0437393	0.199703	0.0401943	0.118879	0.104452	0.303748	0.221035	0.310753	0.199561	0.263393	0.299492	0.106235	0.0605805	0.188526	0.0283247	0.150491	0.353004	0.225585	0.414238	0.272731
690	TG(54:6) [NL-20:4]	0.0159663	-0.0177975	0.111961	0.0929385	0.0945162	0.0840844	0.0726759	0.119003	0.127962	0.125001	0.16602	0.329058	0.302536	0.281947	0.177342	0.276965	0.345314	0.436874	0.272944	0.345329	0.359433	0.0874791	0.16087	0.207123	0.285522	0.180714	0.231803	0.221571	0.0844754	0.255708	0.0526608	0.286165	0.0785146	0.380378	0.249075	0.419322	0.289331	0.372982	0.31962	0.179532	0.0924122	0.215795	0.00279846	0.266704	0.34994	0.215075	0.438394	0.306947
691	TG(54:6) [NL-20:5]	0.0316594	-0.0260692	0.0892298	0.0708109	0.131134	0.0772321	0.0557376	0.0750068	0.132538	0.157398	0.194391	0.313714	0.304763	0.400601	0.236999	0.366921	0.399939	0.422913	0.335886	0.359625	0.473152	0.111659	0.190651	0.224451	0.260276	0.237827	0.2351	0.317912	0.108135	0.251396	0.0509476	0.326744	0.108056	0.39778	0.248327	0.351503	0.337129	0.322052	0.423762	0.215336	0.125801	0.211217	-0.0275563	0.295624	0.332206	0.171798	0.34208	0.305047
692	TG(54:6) [NL-22:6]	0.0288085	-0.0146724	0.129652	0.0629656	0.174162	0.0875336	0.0715211	0.0617664	0.152405	0.210205	0.238199	0.353985	0.337468	0.43453	0.241357	0.41918	0.391462	0.406184	0.328632	0.328984	0.46496	0.0848603	0.222619	0.197949	0.239874	0.221998	0.190829	0.26773	0.0771045	0.231044	0.0325416	0.38737	0.0856911	0.376916	0.220272	0.3346	0.318005	0.28174	0.389065	0.174251	0.0898336	0.145574	-0.0350002	0.299645	0.257413	0.121576	0.265052	0.237759
693	TG(54:6) [SIM]	0.00972974	-0.0255673	0.0598946	0.068659	0.0385043	0.0379435	0.0208077	0.0599741	0.113073	0.0827538	0.13461	0.279316	0.258501	0.289826	0.162035	0.23172	0.343632	0.423989	0.265047	0.323354	0.378519	0.0928715	0.114709	0.214226	0.282689	0.179321	0.231811	0.283477	0.0743287	0.252252	0.0374349	0.228477	0.0946957	0.369491	0.257265	0.38881	0.276157	0.345841	0.37773	0.171126	0.0933365	0.225692	0.0069701	0.225011	0.378981	0.22123	0.442197	0.309777
694	TG(54:7) [NL-20:5]	0.0204476	-0.0279296	0.0616383	0.0674523	0.108309	0.0597614	0.0277235	0.0645261	0.116502	0.119372	0.163153	0.304385	0.296505	0.355261	0.223269	0.318262	0.386616	0.449019	0.333899	0.377414	0.4535	0.108887	0.152303	0.212913	0.27904	0.225285	0.250915	0.309844	0.106266	0.254488	0.0326933	0.26674	0.0893808	0.383603	0.252284	0.3735	0.323327	0.348485	0.40059	0.21188	0.12249	0.231323	-0.0127061	0.256323	0.346884	0.199388	0.398821	0.326487
695	TG(54:7) [NL-22:6]	0.0188025	-0.0170765	0.0987243	0.0547515	0.154181	0.0807794	0.0580212	0.0569607	0.134356	0.170149	0.203878	0.302655	0.297883	0.419251	0.236777	0.386625	0.40949	0.436757	0.347884	0.361766	0.513804	0.0825442	0.190269	0.204035	0.241806	0.219507	0.207381	0.317621	0.12285	0.237908	0.045774	0.334973	0.0796479	0.386605	0.233986	0.328706	0.310641	0.293508	0.435485	0.203627	0.126857	0.173744	-0.0309896	0.276785	0.30382	0.161334	0.308315	0.270243
696	TG(54:7) [SIM]	0.00946769	-0.0230508	0.0575546	0.0589063	0.0723565	0.0485993	0.0228851	0.0525155	0.111271	0.0937047	0.145553	0.28174	0.269269	0.340501	0.185135	0.264092	0.367395	0.439352	0.305922	0.356328	0.437752	0.0819325	0.116787	0.199602	0.266542	0.196626	0.232023	0.309177	0.098795	0.239141	0.0338467	0.223892	0.0746285	0.366173	0.247544	0.365824	0.29132	0.33555	0.409744	0.196035	0.12246	0.217243	-0.0126615	0.218581	0.359748	0.206457	0.409122	0.310517
697	TG(56:6) [NL-20:4]	0.0148168	-0.0207936	0.0283406	0.0556779	-0.0382736	0.00683008	0.0159747	0.0504914	0.0457427	0.0650921	0.0725898	0.103129	0.0802794	0.105755	0.0494087	0.0546637	0.106469	0.117982	0.000355589	0.0635067	0.0808141	0.0261633	0.0475076	0.0989316	0.0790291	-0.0221535	0.0381617	0.076827	-0.0252257	0.130058	0.0524714	0.111699	0.0774355	0.191517	0.114339	0.168171	0.0498944	0.149654	0.17005	0.0658556	0.0249492	0.145733	0.056683	0.136464	0.203781	0.114444	0.204483	0.0865631
698	TG(56:6) [NL-22:5](a)	0.0404277	-0.0263912	0.0730595	0.0465814	0.0756061	0.0568391	0.0504154	0.0500951	0.123109	0.189851	0.221302	0.279125	0.271248	0.383236	0.235844	0.394055	0.405724	0.400292	0.30637	0.299313	0.481763	0.164517	0.259205	0.303818	0.294723	0.259007	0.254418	0.386226	0.115935	0.307072	0.120777	0.405593	0.228341	0.44488	0.298521	0.35734	0.339005	0.31363	0.471803	0.208376	0.108789	0.249345	0.0270269	0.382696	0.406949	0.230237	0.381556	0.3358
699	TG(56:6) [NL-22:5](b)	0.0405025	-0.0265592	0.0732133	0.0465849	0.0757567	0.056706	0.0504183	0.0501567	0.123182	0.190044	0.221422	0.279195	0.27132	0.383396	0.235677	0.394037	0.40579	0.400291	0.306379	0.299295	0.481855	0.164524	0.259331	0.303923	0.294743	0.258985	0.254417	0.386267	0.11607	0.307116	0.120814	0.405649	0.228409	0.444945	0.298591	0.357324	0.339004	0.313582	0.471909	0.208475	0.10869	0.2493	0.0269869	0.382718	0.406887	0.230336	0.381543	0.335815
700	TG(56:6) [SIM]	0.0234825	-0.0319718	0.0397922	0.0534302	0.0165973	0.0388535	0.0240888	0.0465622	0.130423	0.124884	0.153666	0.232581	0.215279	0.300685	0.172986	0.265905	0.309931	0.319003	0.202959	0.236258	0.347427	0.116996	0.158254	0.22875	0.227602	0.155741	0.195915	0.292402	0.0710937	0.254416	0.0771813	0.282029	0.17307	0.349304	0.241897	0.317042	0.244594	0.288381	0.393352	0.174129	0.0946805	0.253632	0.0403595	0.294592	0.370388	0.223004	0.361049	0.273178
701	TG(56:7) [NL-20:4]	0.0177962	-0.0270959	0.0470527	0.0872472	0.0148288	0.0454065	0.040522	0.100071	0.0874874	0.0743318	0.115546	0.230875	0.202609	0.157573	0.101299	0.115942	0.206772	0.284605	0.13085	0.215347	0.183219	0.0717005	0.0747849	0.160793	0.210567	0.0824219	0.163882	0.140333	0.0323441	0.194558	0.0546671	0.143544	0.0892394	0.26686	0.185253	0.319077	0.173091	0.289199	0.215051	0.134223	0.0520328	0.204594	0.0402832	0.169017	0.288806	0.187909	0.367853	0.223278
702	TG(56:7) [NL-20:5]	0.0214847	-0.0353714	0.0432011	0.05547	0.0569925	0.0375967	0.017424	0.043566	0.0891657	0.112587	0.147333	0.222779	0.21293	0.314226	0.169638	0.222536	0.271732	0.279618	0.197013	0.237218	0.325528	0.0868325	0.103924	0.152904	0.162954	0.129925	0.152259	0.239855	0.0610548	0.202159	0.0551498	0.199072	0.0881529	0.300042	0.181559	0.248627	0.220308	0.242671	0.34965	0.178416	0.0879934	0.200451	0.0079894	0.196271	0.261851	0.135031	0.251924	0.202505
703	TG(56:7) [NL-22:5](a)	0.0297781	-0.0421812	0.0532337	0.0633592	0.0600735	0.046308	0.033659	0.0657684	0.108287	0.146052	0.186113	0.288753	0.273245	0.329327	0.205231	0.323664	0.376197	0.421314	0.290798	0.315679	0.427065	0.149847	0.199876	0.269392	0.307232	0.228696	0.260871	0.348512	0.0909374	0.273701	0.0920905	0.317355	0.188886	0.402507	0.283266	0.377595	0.307442	0.337134	0.410694	0.18878	0.0982146	0.242637	0.0204886	0.314241	0.396678	0.248851	0.436023	0.340354
704	TG(56:7) [NL-22:5](b)	0.0296653	-0.0419279	0.0531995	0.063285	0.0600235	0.0464536	0.0338104	0.0657462	0.108258	0.146163	0.186144	0.288608	0.273167	0.329436	0.205334	0.32357	0.376234	0.421308	0.29074	0.315666	0.427185	0.149699	0.19988	0.269312	0.307023	0.228513	0.260588	0.348334	0.0909153	0.27374	0.0920835	0.317294	0.188661	0.402524	0.28315	0.377484	0.307291	0.337016	0.410689	0.188781	0.0981801	0.242787	0.020654	0.314127	0.396621	0.248657	0.435856	0.340234
705	TG(56:7) [NL-22:6]	0.0255117	-0.0237551	0.0846263	0.0405	0.0994359	0.0648485	0.0505812	0.0469757	0.130193	0.194404	0.220095	0.284949	0.267687	0.411969	0.197439	0.349649	0.3506	0.349888	0.24547	0.257719	0.431295	0.0708814	0.184482	0.194503	0.196344	0.152277	0.144803	0.28248	0.0424661	0.219238	0.0599849	0.338815	0.112365	0.37284	0.218465	0.290082	0.247827	0.244075	0.421545	0.150012	0.0691625	0.166659	-0.0111494	0.284239	0.297003	0.143879	0.27337	0.211841
706	TG(56:7) [SIM]	0.0212691	-0.0332406	0.0475114	0.0536462	0.0444951	0.0415502	0.024352	0.0492048	0.128652	0.142127	0.175486	0.276337	0.257765	0.357083	0.184743	0.282606	0.333162	0.359957	0.236216	0.279329	0.38882	0.08534	0.146552	0.203207	0.223985	0.152529	0.18841	0.290232	0.0555117	0.238056	0.0596665	0.273015	0.12155	0.353044	0.23214	0.327644	0.253315	0.300298	0.411343	0.180339	0.0930286	0.229191	0.0184077	0.271915	0.346191	0.196653	0.354889	0.265023
707	TG(56:8) [NL-20:4]	0.00971572	-0.0296788	0.0483458	0.0806466	0.0442687	0.0577448	0.0377192	0.0900898	0.0863273	0.0660771	0.119661	0.262874	0.244776	0.210031	0.127934	0.152627	0.252449	0.35229	0.208557	0.298576	0.260278	0.0639556	0.0746516	0.148739	0.232088	0.121565	0.196747	0.169338	0.0596553	0.201347	0.0284232	0.145103	0.042413	0.285965	0.189211	0.34866	0.221518	0.329941	0.251712	0.162837	0.0800036	0.202366	0.0137962	0.158998	0.291254	0.17883	0.387838	0.257014
708	TG(56:8) [NL-20:5]	0.019045	-0.0354388	0.0193612	0.0624424	0.0494716	0.0391264	0.00645085	0.0515084	0.0889782	0.0774925	0.12976	0.245099	0.23438	0.277646	0.168723	0.196589	0.283259	0.344835	0.237993	0.299104	0.329624	0.10462	0.081062	0.162576	0.222095	0.155836	0.207083	0.249848	0.0652924	0.215294	0.0401923	0.15136	0.0816259	0.294935	0.200557	0.305335	0.245964	0.299557	0.329134	0.189341	0.094348	0.221604	0.00981273	0.170295	0.291743	0.174763	0.34412	0.262851
709	TG(56:8) [NL-22:6]	0.0191471	-0.0328426	0.053189	0.0506376	0.0762325	0.0489868	0.0288201	0.0502155	0.106368	0.150713	0.183276	0.274098	0.253982	0.355696	0.172044	0.291678	0.328415	0.36262	0.237998	0.267142	0.391624	0.0741666	0.143351	0.180962	0.21425	0.140686	0.161473	0.269162	0.0384507	0.203427	0.0446819	0.266179	0.101453	0.340295	0.214843	0.30067	0.229614	0.261926	0.380883	0.148161	0.0718976	0.17678	-0.0015899	0.238508	0.301828	0.171476	0.322638	0.231358
710	TG(56:8) [SIM]	0.0156416	-0.0325394	0.0362383	0.0563685	0.0497911	0.0404072	0.0188271	0.0532081	0.109022	0.110211	0.152643	0.264169	0.244937	0.327814	0.166245	0.243844	0.31204	0.359403	0.232787	0.28187	0.363687	0.0763278	0.111204	0.177845	0.220795	0.139434	0.180803	0.266839	0.0490947	0.209573	0.0378318	0.219175	0.0964982	0.324139	0.217808	0.315967	0.234148	0.289125	0.372625	0.168863	0.0890968	0.208473	0.00744119	0.222565	0.322964	0.189429	0.354689	0.254602
711	TG(56:9) [NL-22:6]	0.0220124	-0.0271466	0.0345889	0.0465554	0.0681321	0.0368769	0.00539881	0.0322354	0.0881885	0.117171	0.151665	0.236104	0.220528	0.337643	0.16166	0.258765	0.317114	0.355204	0.244566	0.271943	0.396871	0.0592645	0.108955	0.16439	0.195327	0.137326	0.154329	0.27495	0.0574561	0.185482	0.0349016	0.214131	0.0809849	0.317341	0.200627	0.274277	0.218788	0.242689	0.382159	0.149333	0.0877973	0.176975	-0.00240565	0.204382	0.294203	0.170403	0.309732	0.22927
712	TG(56:9) [SIM]	0.00767013	-0.0206305	0.0195104	0.0550399	0.0427911	0.0417636	0.00814975	0.0442371	0.095929	0.0723884	0.125992	0.24233	0.225467	0.310447	0.14664	0.193807	0.286417	0.343834	0.231854	0.290531	0.349309	0.0526926	0.0642245	0.144085	0.193317	0.127619	0.173713	0.246859	0.0689548	0.189451	0.0281738	0.150568	0.0528724	0.286232	0.192833	0.29307	0.222195	0.279816	0.355096	0.172403	0.0982995	0.199068	8.2597e-05	0.163358	0.295294	0.169174	0.329449	0.242213
713	TG(58:10) [NL-22:6]	0.0154563	-0.0302631	0.0252291	0.0467318	0.0331911	0.0271665	-0.00170196	0.0233603	0.0698046	0.0912632	0.126735	0.198222	0.181668	0.286161	0.120803	0.182224	0.24402	0.28379	0.171989	0.217731	0.304812	0.0352479	0.0579781	0.112798	0.138865	0.0710252	0.104393	0.202657	0.0243601	0.14643	0.0229314	0.14169	0.0436822	0.249657	0.141117	0.218445	0.150363	0.201507	0.312483	0.117298	0.063124	0.148558	0.00327016	0.138323	0.239212	0.133125	0.257578	0.169897
714	TG(58:10) [SIM]	0.0130825	-0.028297	0.0313086	0.0540624	0.0378429	0.0447336	0.0137417	0.0407977	0.0882758	0.0778556	0.115882	0.213397	0.203907	0.286456	0.127623	0.162936	0.229787	0.270275	0.170053	0.239746	0.281658	0.0218438	0.0473652	0.0981724	0.132249	0.0663316	0.11896	0.180092	0.0383384	0.144784	0.0235211	0.120634	0.0312397	0.225928	0.133513	0.229235	0.159047	0.235993	0.297866	0.1473	0.0847813	0.176814	0.00320688	0.13246	0.22874	0.12685	0.252397	0.175337
715	TG(58:8) [NL-22:6]	0.0280788	-0.0377582	0.0405413	0.0378963	0.0201366	0.0243766	0.00832621	0.00574312	0.0878552	0.140853	0.164938	0.177242	0.156841	0.316689	0.115514	0.206273	0.224101	0.207755	0.11215	0.130161	0.284503	0.0378959	0.0944216	0.116196	0.0904334	0.041576	0.0471934	0.198923	-0.00794539	0.155281	0.0441447	0.208012	0.0899543	0.262671	0.145807	0.169663	0.119178	0.13984	0.335841	0.0976392	0.0376144	0.141513	0.00356445	0.173353	0.21496	0.102435	0.17374	0.106865
716	TG(58:8) [SIM]	0.013004	-0.0353047	0.02648	0.0428325	0.00241221	0.0226918	0.0112317	0.0223773	0.0848571	0.102268	0.128215	0.176181	0.159793	0.285845	0.108104	0.159897	0.212974	0.217083	0.115702	0.160889	0.260593	0.0293049	0.0649291	0.111875	0.103524	0.0385384	0.0755156	0.193554	0.00986255	0.145571	0.0447739	0.155097	0.0769657	0.232803	0.14059	0.187736	0.119155	0.179353	0.317807	0.112679	0.064965	0.166998	0.0192186	0.15549	0.238715	0.127161	0.215632	0.137135
717	TG(58:9) [NL-22:6]	0.0214721	-0.0396948	0.0150691	0.0446839	0.0153309	0.0211713	-0.00347728	0.0195124	0.0669596	0.102181	0.129383	0.18492	0.163303	0.271808	0.116374	0.174515	0.222461	0.244412	0.134318	0.169266	0.268556	0.0517056	0.0641967	0.113854	0.127739	0.0543539	0.0875152	0.196837	0.00042995	0.150512	0.0272295	0.150157	0.0761911	0.242748	0.146897	0.198186	0.128228	0.176679	0.302127	0.103731	0.0479018	0.15401	0.00817374	0.147093	0.231659	0.133442	0.236259	0.146208
718	TG(58:9) [SIM]	0.0170299	-0.0368783	0.0160433	0.0534321	0.0166865	0.0306801	0.00515035	0.0341526	0.0886807	0.0844704	0.115914	0.206714	0.19034	0.279385	0.118567	0.158984	0.229714	0.26295	0.155664	0.217762	0.273804	0.0329891	0.0562844	0.11546	0.138834	0.0651321	0.118802	0.194532	0.030018	0.154203	0.0386777	0.137016	0.0589101	0.23975	0.153053	0.234533	0.154406	0.232064	0.311536	0.143795	0.0744123	0.188235	0.0134785	0.151302	0.253667	0.149959	0.266634	0.178823
719	TG(O-50:1) [NL-15:0]	-0.00321642	-0.00828537	0.0517745	0.0853218	0.0768707	0.0104759	0.0384609	0.028455	0.191942	0.195397	0.251867	0.378684	0.33468	0.300582	0.198477	0.243992	0.273799	0.32763	0.272142	0.2748	0.31036	0.145067	0.170443	0.212504	0.268628	0.252455	0.229264	0.196799	0.0689112	0.330766	0.0735352	0.292004	0.136419	0.340643	0.270153	0.398318	0.364744	0.323463	0.291588	0.225053	0.0598914	0.161542	0.0517331	0.232361	0.229029	0.133854	0.270603	0.231241
720	TG(O-50:1) [NL-16:0]	0.0210348	0.00481366	0.0859026	0.09039	0.124669	0.034023	0.0610644	0.0512465	0.223516	0.218352	0.275838	0.435923	0.401	0.345108	0.22779	0.271119	0.310618	0.370642	0.323966	0.328861	0.349671	0.162578	0.203456	0.23221	0.311897	0.300446	0.275827	0.227566	0.0841585	0.368983	0.0942059	0.31964	0.153018	0.375056	0.303612	0.448087	0.426748	0.379207	0.324204	0.277058	0.0747864	0.181178	0.0210915	0.242809	0.246983	0.14725	0.302208	0.271392
721	TG(O-50:1) [NL-17:1]	0.00173747	-0.0512779	0.0285304	0.0886599	0.0975717	0.0355931	0.0875374	0.0523945	0.157252	0.169093	0.229058	0.334702	0.29602	0.285358	0.181906	0.235104	0.255518	0.301148	0.268069	0.267111	0.300061	0.169433	0.171497	0.18378	0.239941	0.240283	0.217641	0.196766	0.0864583	0.295782	0.116696	0.24615	0.12539	0.295889	0.2269	0.331149	0.332041	0.277784	0.267833	0.20477	0.0601793	0.136033	0.0468264	0.219639	0.214025	0.100759	0.237642	0.214503
722	TG(O-50:1) [NL-18:1]	0.00526811	0.00315184	0.0685032	0.076785	0.084857	0.0363084	0.0632391	0.0493364	0.198882	0.196673	0.260405	0.384691	0.345119	0.315723	0.186508	0.225355	0.252333	0.304275	0.252041	0.259328	0.289212	0.139405	0.162408	0.193846	0.256778	0.241009	0.220478	0.186278	0.0520403	0.312036	0.094327	0.272486	0.137026	0.318054	0.264816	0.383391	0.355081	0.317198	0.286406	0.21292	0.0483895	0.147031	0.0355697	0.209819	0.212599	0.115492	0.251676	0.214811
723	TG(O-50:1) [SIM]	0.0116262	-0.000222706	0.0495807	0.079306	0.0813392	-0.00514169	0.0436566	0.038213	0.21014	0.190883	0.232021	0.372362	0.33093	0.288851	0.188535	0.206003	0.249377	0.289912	0.263942	0.26872	0.276616	0.131247	0.162208	0.204851	0.25682	0.240612	0.222149	0.183482	0.0727938	0.316016	0.0543001	0.256253	0.130372	0.28966	0.25308	0.373425	0.350909	0.312365	0.268641	0.244649	0.0695323	0.153382	0.0611373	0.212435	0.2103	0.128453	0.246225	0.215499
724	TG(O-50:2) [NL-16:1]	0.0014316	-0.0439523	0.0034899	0.0554393	-6.40935e-05	-0.0411536	-0.00573143	-0.00823151	0.0872827	0.098709	0.121927	0.145017	0.142481	0.144764	0.0866528	0.0903723	0.091061	0.111042	0.0925331	0.105989	0.151291	0.0154314	0.0524015	0.0443926	0.0438628	0.0328509	0.0292135	0.0348188	0.0298892	0.172516	-0.0238156	0.125543	-0.017286	0.13465	0.0288521	0.124305	0.10788	0.114056	0.143431	0.121711	0.0378014	0.0366131	0.0696585	0.100417	0.0724859	0.0052948	0.0603573	0.0270684
725	TG(O-50:2) [NL-18:1]	-0.0149495	-0.0413778	0.00778152	0.0596473	0.051724	-0.00141569	0.0573	0.0351128	0.103667	0.11304	0.172886	0.237139	0.204905	0.238354	0.124541	0.150261	0.157231	0.191876	0.166764	0.172998	0.22403	0.0853446	0.113174	0.109867	0.126311	0.127516	0.110788	0.119805	0.0327669	0.172987	0.0827327	0.145483	0.0632011	0.184018	0.127647	0.188591	0.193209	0.162663	0.19043	0.117722	0.0165148	0.0379683	0.0550106	0.121978	0.131547	0.0486028	0.123289	0.089139
726	TG(O-50:2) [NL-18:2]	0.00870777	-0.0448477	0.0170267	0.0949131	0.0714086	0.0273839	0.0581747	0.0586965	0.141661	0.148308	0.202817	0.320058	0.287616	0.233573	0.156829	0.174085	0.199153	0.271424	0.221021	0.244244	0.228046	0.124588	0.121697	0.149961	0.224047	0.189214	0.196003	0.139144	0.0440219	0.258137	0.0809238	0.188318	0.0833749	0.237335	0.192537	0.329607	0.287977	0.293679	0.205483	0.185323	0.0632766	0.142724	0.0416124	0.166219	0.176373	0.0952161	0.244056	0.195267
727	TG(O-50:2) [SIM]	-0.0105662	-0.0266268	0.0455129	0.0640352	0.0289211	-0.0163745	0.0329026	0.0373144	0.152336	0.0958066	0.153514	0.237648	0.206346	0.197983	0.133168	0.100198	0.129702	0.152784	0.134463	0.156449	0.155849	0.0749191	0.0673524	0.082196	0.117329	0.107251	0.0951989	0.0758884	0.0385233	0.185549	0.0442486	0.125857	0.0420106	0.14576	0.113353	0.183602	0.173658	0.162312	0.144612	0.136401	0.0304103	0.0573767	0.066199	0.0949355	0.105394	0.0370506	0.099081	0.0698166
728	TG(O-50:3) [NL-18:2]	-0.0355068	-0.0255622	-0.0266768	0.00604553	0.00746678	-0.0797365	-0.0183909	-0.00556191	0.0430052	0.0776423	0.0818195	0.076535	0.0616033	0.0191477	0.06019	-0.0161761	0.000980284	0.0376764	0.0228266	0.0613686	0.0218851	0.0292345	-0.00373455	0.00257013	-0.00279046	-0.020693	0.00173992	-0.0473789	0.0355808	0.0795247	-0.00218788	-0.00414433	-0.0540507	-0.00599904	-0.0262022	0.046162	0.0139346	0.0652922	0.00468756	0.0706424	0.0695799	0.0159449	0.108947	0.00499891	0.00683778	-0.00787808	0.00806386	-0.0106675
729	TG(O-50:3) [SIM]	-0.0252487	-0.0348401	0.0350691	0.0271782	0.0356292	-0.0381182	0.025655	0.0111936	0.0665281	0.0362568	0.0597286	0.0495526	0.0534975	0.0346292	0.0520457	-0.0201515	-0.00933084	-0.00451955	0.0203947	0.0577918	0.000781967	-0.00461143	-0.00660797	-0.0432642	-0.0367886	-0.042653	-0.0339623	-0.0852443	0.0295335	0.0154094	0.0284161	-0.0461632	-0.101715	-0.0795518	-0.0780806	-0.0192857	-0.0194466	0.018332	-0.0531564	0.0320298	0.0598441	-0.0272449	0.0608441	-0.0438019	-0.0609611	-0.0526675	-0.0656215	-0.0582374
730	TG(O-52:0) [NL-16:0]	0.01533	0.0313584	0.169431	0.0765419	0.208671	0.0740896	0.0835717	0.0738712	0.192387	0.212381	0.250489	0.408782	0.360376	0.333881	0.266947	0.463043	0.445641	0.482721	0.430143	0.38285	0.454257	0.188359	0.317448	0.322825	0.401689	0.409148	0.327184	0.303709	0.144563	0.303888	0.0858872	0.475627	0.203187	0.452183	0.355384	0.462446	0.468173	0.346559	0.325296	0.204454	0.0932062	0.155526	0.00104981	0.358021	0.310426	0.181114	0.353757	0.349645
731	TG(O-52:1) [NL-16:0]	0.012845	0.0293313	0.0976524	0.0709931	0.138006	0.0352523	0.0565919	0.049245	0.236605	0.226683	0.307319	0.471707	0.432185	0.368089	0.266157	0.328292	0.355123	0.409359	0.359465	0.357413	0.382462	0.196617	0.241072	0.278089	0.361351	0.345936	0.31693	0.26375	0.109655	0.40947	0.0938495	0.385912	0.177126	0.434862	0.352367	0.502094	0.482452	0.420228	0.362054	0.305036	0.0809214	0.206973	0.0367785	0.287003	0.289488	0.156935	0.341537	0.308821
732	TG(O-52:1) [NL-18:1]	0.013944	0.0237315	0.0920118	0.0775268	0.11219	0.038569	0.0629455	0.0551466	0.224219	0.227838	0.297786	0.443167	0.39669	0.351861	0.227827	0.289922	0.310194	0.361119	0.307237	0.301469	0.336397	0.182466	0.226376	0.256561	0.328089	0.313355	0.281809	0.241542	0.0846293	0.370663	0.122997	0.352829	0.202865	0.401896	0.34379	0.459766	0.436138	0.375515	0.335617	0.253809	0.0573081	0.189626	0.039769	0.271701	0.271709	0.152082	0.312148	0.279079
733	TG(O-52:1) [SIM]	-0.00132584	0.0247144	0.10236	0.0671892	0.107131	0.0226544	0.0524954	0.0530539	0.241776	0.225184	0.29327	0.418567	0.367313	0.323276	0.224406	0.259907	0.298761	0.336354	0.293169	0.296899	0.312329	0.16056	0.213017	0.248546	0.308009	0.284228	0.255816	0.217502	0.0772366	0.363782	0.100196	0.338871	0.163135	0.367207	0.32068	0.435555	0.40075	0.364472	0.307654	0.252799	0.0701798	0.187444	0.0570548	0.246237	0.265186	0.146993	0.29254	0.256075
734	TG(O-52:2) [NL-16:0]	0.00392799	0.00982598	0.078411	0.0767941	0.0915833	0.0174534	0.0454402	0.039483	0.211035	0.196949	0.280641	0.425565	0.385383	0.33094	0.194753	0.210798	0.274837	0.354507	0.265397	0.301954	0.308003	0.11979	0.144733	0.186395	0.265665	0.217633	0.220976	0.168811	0.0479455	0.343714	0.059823	0.26897	0.0998823	0.35129	0.258259	0.432535	0.363728	0.371104	0.307294	0.241528	0.0574085	0.165218	0.0378228	0.197318	0.240387	0.12798	0.303409	0.225126
735	TG(O-52:2) [NL-17:1]	-0.000416303	-0.00576496	0.0689008	0.0742598	0.0900066	0.0384975	0.0848198	0.0583741	0.200821	0.195619	0.276175	0.384031	0.335859	0.339804	0.187775	0.252385	0.281722	0.336345	0.266285	0.27624	0.333417	0.161877	0.19236	0.222935	0.26082	0.236551	0.22258	0.213023	0.0550793	0.326448	0.110213	0.288076	0.127881	0.346587	0.265591	0.385293	0.355292	0.321573	0.325045	0.209768	0.0642704	0.137846	0.0492408	0.229103	0.257158	0.1234	0.28388	0.228477
736	TG(O-52:2) [NL-18:1]	-0.00276709	0.0022232	0.0652644	0.0712536	0.0806488	0.0237499	0.062149	0.0480701	0.204719	0.209246	0.285419	0.413568	0.371816	0.351349	0.174712	0.203675	0.255565	0.316838	0.236322	0.260877	0.295984	0.120059	0.15329	0.195107	0.249512	0.21095	0.203046	0.179601	0.0295445	0.324371	0.0933959	0.271765	0.122795	0.347281	0.265704	0.405091	0.348608	0.335956	0.317474	0.216159	0.0402079	0.14523	0.0371012	0.203926	0.233967	0.119519	0.274915	0.207615
737	TG(O-52:2) [SIM]	-0.0120819	0.0165866	0.0488635	0.0677291	0.0458757	-0.0256214	0.026447	0.032064	0.181419	0.168564	0.238758	0.346345	0.292932	0.265844	0.153057	0.169126	0.219991	0.264433	0.204085	0.223871	0.242176	0.097163	0.131119	0.189534	0.213631	0.16283	0.1685	0.139777	0.0396725	0.289796	0.0232663	0.234288	0.091532	0.274238	0.212605	0.346351	0.28236	0.289715	0.253344	0.19567	0.0517286	0.127323	0.0895347	0.183465	0.216822	0.110113	0.23864	0.173795
738	TG(O-54:2) [NL-17:1]	-0.0265229	-0.0461077	0.0467491	0.0596493	0.0308159	0.0241174	0.074691	0.0466115	0.143505	0.152809	0.219305	0.264611	0.222169	0.225918	0.133001	0.171449	0.187047	0.214035	0.162005	0.171196	0.216212	0.118234	0.131306	0.161861	0.160549	0.151915	0.13295	0.127796	0.0579075	0.25189	0.133975	0.217563	0.103873	0.253735	0.180347	0.252493	0.230745	0.205046	0.219272	0.122825	0.0254796	0.0839337	0.0828044	0.177777	0.19264	0.0865754	0.178381	0.140571
739	TG(O-54:2) [NL-18:1]	-0.0112909	0.0166666	0.0622443	0.0593897	0.094653	0.0305955	0.0672218	0.0655654	0.211702	0.208428	0.30692	0.435836	0.385455	0.36658	0.22317	0.274882	0.3031	0.356578	0.287699	0.294222	0.340651	0.175796	0.212905	0.257787	0.306784	0.281617	0.263027	0.240623	0.0689781	0.372351	0.141127	0.338114	0.177573	0.406589	0.322887	0.443925	0.410337	0.370533	0.352221	0.250134	0.0438431	0.172333	0.0528306	0.258363	0.293595	0.147338	0.31649	0.258469
740	TG(O-54:2) [SIM]	-0.0221929	-0.00842602	0.0897249	0.0504083	0.0575444	-0.0173895	0.028777	0.054096	0.195787	0.153425	0.247803	0.342385	0.294728	0.280955	0.177971	0.191416	0.239512	0.2698	0.221579	0.244744	0.267249	0.105409	0.163887	0.197738	0.220939	0.184974	0.179419	0.1671	0.0267373	0.296582	0.107079	0.264182	0.0957994	0.294107	0.2314	0.332585	0.289891	0.300028	0.266021	0.194271	0.0317001	0.140084	0.0657826	0.186723	0.247067	0.119508	0.245105	0.178324
741	TG(O-54:3) [NL-17:1]	-0.0287474	-0.0253396	-0.0147133	0.0489721	0.0222479	-0.0215736	0.0103631	0.00421938	0.169465	0.151102	0.221307	0.284071	0.238131	0.252174	0.141223	0.158331	0.20734	0.246269	0.164034	0.188257	0.241083	0.105184	0.115637	0.182575	0.172249	0.140774	0.141106	0.137643	0.0445185	0.285822	0.0943215	0.217222	0.084766	0.278625	0.177401	0.299084	0.242335	0.244612	0.263113	0.148892	0.0346465	0.11541	0.0965273	0.184061	0.231596	0.0852847	0.219935	0.154574
742	TG(O-54:3) [NL-18:1]	-0.00695315	-0.0127702	0.0047335	0.0571064	0.054188	-0.0049366	0.0508121	0.0392395	0.147092	0.171316	0.251336	0.340775	0.293554	0.295692	0.141661	0.159655	0.212954	0.287557	0.183769	0.214744	0.25479	0.116321	0.12555	0.165434	0.211744	0.154101	0.167794	0.153523	0.0213729	0.270602	0.101189	0.200499	0.0995243	0.298343	0.208945	0.338407	0.267658	0.283996	0.273113	0.165373	0.0411672	0.123466	0.0565396	0.174834	0.226707	0.104299	0.266682	0.177579
743	TG(O-54:3) [SIM]	0.00423155	-0.0691046	-0.0209159	0.0624801	-0.0581686	-0.105076	-0.0429897	-0.0196663	0.0715648	0.0759215	0.060531	0.0634836	0.0255824	0.0201804	-0.0025616	-0.0329093	0.0225626	0.0333854	0.000537608	0.021106	0.012276	-0.0266966	-0.00172489	0.0328135	0.00877225	-0.0411037	-0.0396079	-0.0224388	-0.0845086	0.0407741	-0.00170172	0.0148956	-0.0185358	0.0257122	0.0121427	0.0564764	-0.0190219	0.0346607	0.0240698	-0.0112636	0.00505184	0.0181175	0.0848608	0.0222215	0.0682875	0.041868	0.0580335	-0.0165008
744	TG(O-54:4) [NL-17:1]	-0.0254724	-0.0113837	0.0330724	0.0151624	0.0345499	-0.0413565	0.00422226	0.0147195	0.132501	0.0671339	0.167212	0.236927	0.195707	0.179625	0.119562	0.128724	0.179141	0.220267	0.142338	0.186816	0.194407	0.100859	0.0890012	0.143115	0.143808	0.110915	0.131967	0.0937881	0.0608741	0.214067	0.122655	0.14721	0.0452169	0.195347	0.119636	0.240089	0.188141	0.207541	0.196019	0.128227	0.00677373	0.0851443	0.0858638	0.140715	0.195314	0.0783621	0.198235	0.123998
745	TG(O-54:4) [NL-18:2]	-0.0188984	-0.0454054	-0.0933638	0.0282581	-7.02873e-05	-0.0646699	0.00725812	0.00375952	0.0448991	0.101082	0.119304	0.178976	0.15236	0.124151	0.0669331	0.0225515	0.0772266	0.141941	0.0428058	0.100293	0.0815325	0.0672804	0.0418831	0.0552449	0.0936826	0.0209811	0.0730666	0.0310786	-0.00352605	0.137931	0.0680624	0.0363783	0.0123636	0.12389	0.0647605	0.173991	0.0851193	0.157928	0.0983593	0.0509209	0.0315	0.0714194	0.0733032	0.0751423	0.116434	0.0392298	0.155856	0.0705561
746	TG(O-54:4) [SIM]	0.0186561	-0.00376876	0.139625	0.0847822	0.144066	0.0252359	0.0478062	0.0396339	0.217678	0.201848	0.223326	0.398133	0.345937	0.344127	0.222232	0.370236	0.387929	0.419849	0.338921	0.341016	0.393235	0.108658	0.235437	0.240581	0.305767	0.280806	0.239069	0.215898	0.0866604	0.267685	0.0767202	0.395173	0.10715	0.383287	0.2578	0.419106	0.371935	0.324047	0.310048	0.179041	0.087205	0.141025	0.017911	0.301308	0.281698	0.142575	0.306709	0.259129
747	Ubiquinone	0.0344988	0.0423454	0.0769766	0.0662934	0.140443	0.0963547	0.0781098	0.104758	0.164327	0.206354	0.323328	0.443587	0.460681	0.429822	0.264305	0.293099	0.305304	0.360494	0.283644	0.339586	0.34645	0.186501	0.192774	0.2324	0.321197	0.257268	0.318946	0.277794	0.106998	0.41098	0.108089	0.357477	0.161917	0.415533	0.327997	0.487138	0.430568	0.504271	0.424369	0.350832	0.084715	0.320882	0.0260163	0.286279	0.293302	0.159249	0.35331	0.296556
[truncated: 699 more columns]
