# Supplementary material for: High-coverage plasma lipidomics reveals novel sex-specific lipidomic fingerprints of age and BMI: Evidence from two large population cohort studies
Source: PLoS Biol. 2020 Sep 28;18(9):e3000870. doi: 10.1371/journal.pbio.3000870 (PMC7544135; doi:10.1371/journal.pbio.3000870)
Supplement: S3 Table — (XLSX) [file pbio.3000870.s022.xlsx]

## Sheet: Table S3
S3 Table: The correlation structure between all lipid species in women
Lipid #	Lipid species	Sph(d16:1)	Sph(d17:1)	Sph(d18:1)	Sph(d18:2)	S1P(d16:1)	S1P(d18:0)	S1P(d18:1)	S1P(d18:2)	dhCer(d18:0/16:0)	dhCer(d18:0/18:0)	dhCer(d18:0/20:0)	dhCer(d18:0/22:0)	dhCer(d18:0/24:0)	dhCer(d18:0/24:1)	Cer(d16:1/16:0)	Cer(d16:1/18:0)	Cer(d16:1/20:0)	Cer(d16:1/22:0)	Cer(d16:1/23:0)	Cer(d16:1/24:0)	Cer(d16:1/24:1)	Cer(d17:1/16:0)	Cer(d17:1/18:0)	Cer(d17:1/20:0)	Cer(d17:1/22:0)	Cer(d17:1/23:0)	Cer(d17:1/24:0)	Cer(d17:1/24:1)	Cer(d18:1/14:0)	Cer(d18:1/16:0)	Cer(d18:1/17:0)	Cer(d18:1/18:0)	Cer(d18:1/19:0)	Cer(d18:1/20:0)	Cer(d18:1/21:0)	Cer(d18:1/22:0)	Cer(d18:1/23:0)	Cer(d18:1/24:0)	Cer(d18:1/24:1)	Cer(d18:1/26:0)	Cer(d18:2/14:0)	Cer(d18:2/16:0)	Cer(d18:2/17:0)	Cer(d18:2/18:0)	Cer(d18:2/20:0)	Cer(d18:2/21:0)	Cer(d18:2/22:0)	Cer(d18:2/23:0)
1	Sph(d16:1)	1	-0.13252	0.118271	0.115085	0.0766471	0.0160091	0.033104	0.0524576	0.0300809	0.0461822	0.0448445	0.0415309	0.043566	0.0283536	0.0424015	0.0456077	0.0567996	0.057366	0.0478399	0.0356037	0.0563324	0.0169349	0.0529345	0.0493025	0.046822	0.0340105	0.0386114	0.0287723	0.0171821	0.00686192	0.0449537	0.0250492	0.0850961	0.0326492	0.00761226	0.0286179	0.0343489	0.0196716	0.0159645	0.0356561	0.0481146	0.00184194	0.0372344	0.00230151	0.0210038	0.028594	0.0270737	0.0198911
2	Sph(d17:1)	-0.13252	1	-0.0614752	-0.251858	0.0338215	-0.0591804	-0.040942	-0.0660441	-0.0456507	-0.0662459	-0.040839	-0.0768565	-0.0980761	-0.0900549	0.0720249	0.0323625	0.0242914	0.0426528	0.015702	0.00913479	0.0475197	0.0205155	0.0534259	0.00653082	0.0334286	0.0101368	-0.00479989	0.0252243	0.0693096	0.0651821	-0.0385674	0.0281401	-0.00210391	0.0561514	0.0558591	0.0300856	0.0189322	-0.0103015	0.0283969	-0.0215172	-0.00346105	0.0389278	0.00676107	0.0379357	0.0371463	-0.0158639	0.0451391	0.0398971
3	Sph(d18:1)	0.118271	-0.0614752	1	0.33028	0.278697	0.417081	0.497063	0.449404	0.0883965	0.112621	0.119114	0.117318	0.0925773	0.0804732	0.05628	0.100759	0.0939159	0.0888428	0.0164876	-0.0107109	0.0713007	0.044403	0.123791	0.0961596	0.0661827	0.0273397	-0.0207557	0.0128741	0.0650304	0.0956986	0.077111	0.162015	0.142066	0.152219	0.137182	0.095003	0.0739561	0.0364422	0.0547876	0.032013	0.0350026	0.0145112	0.0135093	0.0751398	0.0668647	0.0643411	0.0567592	0.0275066
4	Sph(d18:2)	0.115085	-0.251858	0.33028	1	0.132897	0.222101	0.256355	0.286341	0.0713546	0.0743246	0.0544418	0.102679	0.0834341	0.0543107	0.0532377	0.0943107	0.103296	0.106495	0.0776097	0.0589993	0.0664166	0.070834	0.0809398	0.0896622	0.096116	0.0783529	0.0664701	0.0673389	0.092886	0.0748276	0.0570166	0.110862	0.100116	0.102865	0.102645	0.108659	0.0882409	0.0821488	0.0488744	0.0754164	0.100837	0.0791558	0.0528915	0.105713	0.0942258	0.132859	0.0965645	0.075369
5	S1P(d16:1)	0.0766471	0.0338215	0.278697	0.132897	1	0.338748	0.38022	0.454995	0.0843887	0.12251	0.0968387	0.188733	0.200401	0.151146	0.391259	0.385201	0.409108	0.426793	0.440896	0.414244	0.435039	0.266904	0.265204	0.291538	0.369521	0.383826	0.353035	0.334943	0.182285	0.151023	0.0985655	0.182535	0.122557	0.184404	0.229722	0.235431	0.306688	0.21119	0.167129	0.220574	0.169762	0.154787	-0.00228049	0.182475	0.166184	0.161125	0.225773	0.278526
6	S1P(d18:0)	0.0160091	-0.0591804	0.417081	0.222101	0.338748	1	0.797762	0.60986	0.0590924	0.0538786	0.0583605	0.0738738	0.0778577	0.0802972	0.0384278	0.0563982	0.0468972	0.0582445	0.0428266	0.0463798	0.0603137	0.0254256	0.0502816	0.0448887	0.0438766	0.0305557	0.0299741	0.0341195	0.0431601	0.060262	0.0237671	0.0520967	0.0528809	0.0594411	0.0412593	0.0540096	0.0567674	0.0601806	0.0519686	0.0362768	0.0136622	0.00314964	-0.0291115	0.0137983	0.0265973	-0.00145538	0.035054	0.0299296
7	S1P(d18:1)	0.033104	-0.040942	0.497063	0.256355	0.38022	0.797762	1	0.747582	0.040299	0.0570096	0.0728207	0.0600603	0.0629692	0.0689966	0.0161929	0.0347733	0.0364546	0.0420553	0.0178743	0.0220028	0.0591156	0.0333574	0.0537753	0.0485751	0.040513	0.00843205	0.00290367	0.0352336	0.0455208	0.0746378	0.0196926	0.0848855	0.0623161	0.0825906	0.0551551	0.0716171	0.0552404	0.0594708	0.0785981	0.0472485	0.0161409	-0.0197144	-0.0332438	0.0458008	0.0423528	0.0169336	0.0497762	0.0310382
8	S1P(d18:2)	0.0524576	-0.0660441	0.449404	0.286341	0.454995	0.60986	0.747582	1	0.0464697	0.0742162	0.0733476	0.117938	0.0868235	0.0866357	0.0849147	0.138147	0.132449	0.135355	0.108988	0.0907192	0.127888	0.106252	0.122254	0.139293	0.151453	0.107831	0.098709	0.132204	0.0906739	0.11825	0.0625293	0.175609	0.103729	0.169044	0.17042	0.169463	0.143856	0.125586	0.126484	0.104537	0.0945561	0.130493	0.0047918	0.198264	0.187434	0.150923	0.209075	0.189323
9	dhCer(d18:0/16:0)	0.0300809	-0.0456507	0.0883965	0.0713546	0.0843887	0.0590924	0.040299	0.0464697	1	0.197972	0.253345	0.32921	0.30601	0.321594	0.155604	0.166618	0.157042	0.11578	0.112946	0.113085	0.136358	0.131668	0.143356	0.158778	0.135328	0.116067	0.119132	0.116225	0.0975079	0.243596	0.08405	0.204822	0.161888	0.160203	0.174355	0.195181	0.195482	0.178033	0.190932	0.195264	0.0996752	0.147985	0.0661929	0.146954	0.147293	0.121437	0.0986942	0.100818
10	dhCer(d18:0/18:0)	0.0461822	-0.0662459	0.112621	0.0743246	0.12251	0.0538786	0.0570096	0.0742162	0.197972	1	0.330992	0.372086	0.323604	0.387923	0.150481	0.296158	0.204532	0.126057	0.079736	0.0330995	0.153165	0.148843	0.261888	0.198629	0.144046	0.116767	0.0749045	0.113901	0.0711354	0.222371	0.0698504	0.373772	0.218756	0.286685	0.245046	0.218197	0.188568	0.134716	0.22034	0.167273	0.0970829	0.121528	0.0426416	0.278849	0.165097	0.124383	0.0928202	0.0673046
11	dhCer(d18:0/20:0)	0.0448445	-0.040839	0.119114	0.0544418	0.0968387	0.0583605	0.0728207	0.0733476	0.253345	0.330992	1	0.52735	0.472529	0.54699	0.189761	0.313343	0.272434	0.194606	0.145457	0.120956	0.210183	0.18528	0.264334	0.23985	0.212288	0.155512	0.124025	0.184932	0.0871972	0.282413	0.0978188	0.38967	0.222597	0.364983	0.316578	0.310407	0.277532	0.250581	0.318149	0.254532	0.095229	0.158004	0.0396639	0.284161	0.230121	0.140959	0.157882	0.121477
12	dhCer(d18:0/22:0)	0.0415309	-0.0768565	0.117318	0.102679	0.188733	0.0738738	0.0600603	0.117938	0.32921	0.372086	0.52735	1	0.823085	0.691522	0.336115	0.399189	0.404523	0.433161	0.348146	0.361519	0.32774	0.258634	0.28911	0.309182	0.441845	0.344845	0.374536	0.260613	0.152235	0.394969	0.07476	0.421592	0.209153	0.447226	0.41829	0.586512	0.506912	0.536706	0.355949	0.393938	0.131311	0.250208	0.0240167	0.302921	0.286159	0.210616	0.365303	0.290161
13	dhCer(d18:0/24:0)	0.043566	-0.0980761	0.0925773	0.0834341	0.200401	0.0778577	0.0629692	0.0868235	0.30601	0.323604	0.472529	0.823085	1	0.646058	0.352707	0.347562	0.370612	0.447938	0.389453	0.46496	0.33824	0.231711	0.238384	0.258908	0.434513	0.359583	0.449995	0.256044	0.151576	0.347445	0.0555814	0.303097	0.157939	0.345874	0.31235	0.544792	0.509362	0.61176	0.320898	0.451003	0.143827	0.2253	0.0242617	0.231302	0.228694	0.161418	0.35715	0.314094
14	dhCer(d18:0/24:1)	0.0283536	-0.0900549	0.0804732	0.0543107	0.151146	0.0802972	0.0689966	0.0866357	0.321594	0.387923	0.54699	0.691522	0.646058	1	0.283724	0.405678	0.350932	0.258707	0.23231	0.192098	0.394075	0.207798	0.29141	0.269192	0.234239	0.21205	0.173211	0.31759	0.121044	0.372331	0.0752328	0.462681	0.228871	0.420861	0.367649	0.369427	0.37406	0.328155	0.530181	0.324798	0.123909	0.229393	0.00491834	0.32198	0.256648	0.181062	0.172575	0.159949
15	Cer(d16:1/16:0)	0.0424015	0.0720249	0.05628	0.0532377	0.391259	0.0384278	0.0161929	0.0849147	0.155604	0.150481	0.189761	0.336115	0.352707	0.283724	1	0.653921	0.670247	0.64943	0.652224	0.621738	0.659728	0.576256	0.444149	0.484005	0.600458	0.603513	0.58077	0.566122	0.365721	0.535973	0.171164	0.43289	0.301486	0.437794	0.441017	0.488083	0.563752	0.4847	0.414239	0.4335	0.34582	0.494494	0.117219	0.428406	0.422322	0.314241	0.443198	0.493577
16	Cer(d16:1/18:0)	0.0456077	0.0323625	0.100759	0.0943107	0.385201	0.0563982	0.0347733	0.138147	0.166618	0.296158	0.313343	0.399189	0.347562	0.405678	0.653921	1	0.799275	0.672787	0.639352	0.521248	0.702668	0.55086	0.611084	0.611857	0.624785	0.620001	0.526722	0.619854	0.332111	0.541926	0.164032	0.732947	0.438006	0.654994	0.593909	0.559005	0.61352	0.442627	0.524355	0.360605	0.328958	0.471267	0.107709	0.685159	0.59411	0.436858	0.507945	0.525433
17	Cer(d16:1/20:0)	0.0567996	0.0242914	0.0939159	0.103296	0.409108	0.0468972	0.0364546	0.132449	0.157042	0.204532	0.272434	0.404523	0.370612	0.350932	0.670247	0.799275	1	0.847428	0.784413	0.705075	0.811152	0.55668	0.551402	0.691085	0.755143	0.731938	0.675971	0.731596	0.374425	0.549951	0.160234	0.623865	0.396702	0.708344	0.637307	0.662855	0.696905	0.565431	0.581011	0.415618	0.334936	0.460762	0.0927306	0.582317	0.67978	0.485277	0.648806	0.650524
18	Cer(d16:1/22:0)	0.057366	0.0426528	0.0888428	0.106495	0.426793	0.0582445	0.0420553	0.135355	0.11578	0.126057	0.194606	0.433161	0.447938	0.258707	0.64943	0.672787	0.847428	1	0.887014	0.881463	0.847085	0.512647	0.451442	0.609837	0.85716	0.804133	0.823567	0.739776	0.346166	0.509152	0.149062	0.453887	0.301042	0.644617	0.599529	0.77224	0.77822	0.73276	0.55256	0.44843	0.31542	0.418445	0.0688692	0.454637	0.624137	0.461956	0.794156	0.772513
19	Cer(d16:1/23:0)	0.0478399	0.015702	0.0164876	0.0776097	0.440896	0.0428266	0.0178743	0.108988	0.112946	0.079736	0.145457	0.348146	0.389453	0.23231	0.652224	0.639352	0.784413	0.887014	1	0.891767	0.842189	0.524455	0.432196	0.57453	0.828989	0.889346	0.853142	0.786386	0.352636	0.443341	0.141752	0.371876	0.28912	0.507944	0.57546	0.668472	0.821113	0.675002	0.525848	0.504633	0.329409	0.390234	0.0736086	0.399462	0.526968	0.457488	0.689514	0.81188
20	Cer(d16:1/24:0)	0.0356037	0.00913479	-0.0107109	0.0589993	0.414244	0.0463798	0.0220028	0.0907192	0.113085	0.0330995	0.120956	0.361519	0.46496	0.192098	0.621738	0.521248	0.705075	0.881463	0.891767	1	0.771691	0.44965	0.32063	0.473348	0.781154	0.785435	0.88039	0.682997	0.31639	0.388413	0.118161	0.226676	0.162095	0.412885	0.415839	0.673351	0.740989	0.78224	0.463935	0.513938	0.305683	0.364885	0.0614459	0.290917	0.462241	0.34966	0.696184	0.749673
21	Cer(d16:1/24:1)	0.0563324	0.0475197	0.0713007	0.0664166	0.435039	0.0603137	0.0591156	0.127888	0.136358	0.153165	0.210183	0.32774	0.33824	0.394075	0.659728	0.702668	0.811152	0.847085	0.842189	0.771691	1	0.528982	0.486646	0.600529	0.746709	0.768768	0.71714	0.850851	0.352938	0.559537	0.173811	0.526229	0.348823	0.639507	0.601793	0.651812	0.742474	0.602501	0.735624	0.469619	0.32662	0.454737	0.0809614	0.506613	0.611712	0.474784	0.678131	0.733672
22	Cer(d17:1/16:0)	0.0169349	0.0205155	0.044403	0.070834	0.266904	0.0254256	0.0333574	0.106252	0.131668	0.148843	0.18528	0.258634	0.231711	0.207798	0.576256	0.55086	0.55668	0.512647	0.524455	0.44965	0.528982	1	0.459584	0.508212	0.603447	0.596903	0.56111	0.603848	0.367097	0.576884	0.221971	0.471569	0.394594	0.462584	0.491176	0.475012	0.533442	0.419974	0.435893	0.422231	0.295031	0.494956	0.142735	0.466725	0.465221	0.370247	0.466468	0.499604
23	Cer(d17:1/18:0)	0.0529345	0.0534259	0.123791	0.0809398	0.265204	0.0502816	0.0537753	0.122254	0.143356	0.261888	0.264334	0.28911	0.238384	0.29141	0.444149	0.611084	0.551402	0.451442	0.432196	0.32063	0.486646	0.459584	1	0.521186	0.51228	0.493336	0.410887	0.513492	0.261955	0.466313	0.196276	0.611104	0.438117	0.549338	0.514036	0.450833	0.477638	0.326797	0.440572	0.299298	0.219531	0.359254	0.12616	0.554147	0.498781	0.371894	0.41003	0.413741
24	Cer(d17:1/20:0)	0.0493025	0.00653082	0.0961596	0.0896622	0.291538	0.0448887	0.0485751	0.139293	0.158778	0.198629	0.23985	0.309182	0.258908	0.269192	0.484005	0.611857	0.691085	0.609837	0.57453	0.473348	0.600529	0.508212	0.521186	1	0.655465	0.630451	0.563127	0.653682	0.320668	0.521185	0.192292	0.601641	0.451471	0.647414	0.597619	0.576063	0.596497	0.452037	0.531116	0.387127	0.24472	0.417058	0.104077	0.538135	0.627061	0.455833	0.55654	0.560103
25	Cer(d17:1/22:0)	0.046822	0.0334286	0.0661827	0.096116	0.369521	0.0438766	0.040513	0.151453	0.135328	0.144046	0.212288	0.441845	0.434513	0.234239	0.600458	0.624785	0.755143	0.85716	0.828989	0.781154	0.746709	0.603447	0.51228	0.655465	1	0.87347	0.874478	0.80419	0.343449	0.563257	0.177265	0.521892	0.402316	0.65296	0.679918	0.823521	0.834432	0.741566	0.58362	0.505336	0.301902	0.449377	0.0949864	0.510801	0.634885	0.498114	0.811819	0.815213
26	Cer(d17:1/23:0)	0.0340105	0.0101368	0.0273397	0.0783529	0.383826	0.0305557	0.00843205	0.107831	0.116067	0.116767	0.155512	0.344845	0.359583	0.21205	0.603513	0.620001	0.731938	0.804133	0.889346	0.785435	0.768768	0.596903	0.493336	0.630451	0.87347	1	0.876635	0.839872	0.352078	0.494582	0.188991	0.453571	0.388714	0.552408	0.656927	0.700887	0.862824	0.665757	0.559822	0.537316	0.312426	0.41525	0.099298	0.467121	0.566092	0.497364	0.706197	0.842376
27	Cer(d17:1/24:0)	0.0386114	-0.00479989	-0.0207557	0.0664701	0.353035	0.0299741	0.00290367	0.098709	0.119132	0.0749045	0.124025	0.374536	0.449995	0.173211	0.58077	0.526722	0.675971	0.823567	0.853142	0.88039	0.71714	0.56111	0.410887	0.563127	0.874478	0.876635	1	0.776324	0.334036	0.466823	0.160815	0.329996	0.298736	0.479899	0.524718	0.737462	0.815222	0.807751	0.515314	0.567937	0.293786	0.413448	0.0924704	0.382577	0.532829	0.415421	0.749551	0.812097
28	Cer(d17:1/24:1)	0.0287723	0.0252243	0.0128741	0.0673389	0.334943	0.0341195	0.0352336	0.132204	0.116225	0.113901	0.184932	0.260613	0.256044	0.31759	0.566122	0.619854	0.731596	0.739776	0.786386	0.682997	0.850851	0.603848	0.513492	0.653682	0.80419	0.839872	0.776324	1	0.347142	0.583485	0.19932	0.556825	0.448755	0.662464	0.682877	0.681217	0.785301	0.606368	0.783245	0.495199	0.31026	0.485732	0.106118	0.552725	0.676012	0.535597	0.723456	0.800919
29	Cer(d18:1/14:0)	0.0171821	0.0693096	0.0650304	0.092886	0.182285	0.0431601	0.0455208	0.0906739	0.0975079	0.0711354	0.0871972	0.152235	0.151576	0.121044	0.365721	0.332111	0.374425	0.346166	0.352636	0.31639	0.352938	0.367097	0.261955	0.320668	0.343449	0.352078	0.334036	0.347142	1	0.369445	0.156246	0.265802	0.260419	0.308348	0.306038	0.293814	0.33933	0.279049	0.271199	0.320808	0.317604	0.321408	0.105096	0.259852	0.303176	0.266792	0.288144	0.317862
30	Cer(d18:1/16:0)	0.00686192	0.0651821	0.0956986	0.0748276	0.151023	0.060262	0.0746378	0.11825	0.243596	0.222371	0.282413	0.394969	0.347445	0.372331	0.535973	0.541926	0.549951	0.509152	0.443341	0.388413	0.559537	0.576884	0.466313	0.521185	0.563257	0.494582	0.466823	0.583485	0.369445	1	0.241348	0.693028	0.461356	0.714304	0.63591	0.68409	0.644904	0.590512	0.694969	0.509134	0.303218	0.632392	0.136753	0.590448	0.632636	0.43166	0.608568	0.556967
31	Cer(d18:1/17:0)	0.0449537	-0.0385674	0.077111	0.0570166	0.0985655	0.0237671	0.0196926	0.0625293	0.08405	0.0698504	0.0978188	0.07476	0.0555814	0.0752328	0.171164	0.164032	0.160234	0.149062	0.141752	0.118161	0.173811	0.221971	0.196276	0.192292	0.177265	0.188991	0.160815	0.19932	0.156246	0.241348	1	0.190755	0.215156	0.188325	0.201864	0.169977	0.173882	0.153249	0.189319	0.156844	0.134567	0.227528	0.0996025	0.181772	0.207847	0.165243	0.170601	0.17777
32	Cer(d18:1/18:0)	0.0250492	0.0281401	0.162015	0.110862	0.182535	0.0520967	0.0848855	0.175609	0.204822	0.373772	0.38967	0.421592	0.303097	0.462681	0.43289	0.732947	0.623865	0.453887	0.371876	0.226676	0.526229	0.471569	0.611104	0.601641	0.521892	0.453571	0.329996	0.556825	0.265802	0.693028	0.190755	1	0.549645	0.8337	0.705337	0.6472	0.587949	0.425303	0.68293	0.3627	0.234766	0.500969	0.119047	0.791618	0.687119	0.470088	0.53651	0.47585
33	Cer(d18:1/19:0)	0.0850961	-0.00210391	0.142066	0.100116	0.122557	0.0528809	0.0623161	0.103729	0.161888	0.218756	0.222597	0.209153	0.157939	0.228871	0.301486	0.438006	0.396702	0.301042	0.28912	0.162095	0.348823	0.394594	0.438117	0.451471	0.402316	0.388714	0.298736	0.448755	0.260419	0.461356	0.215156	0.549645	1	0.520674	0.522052	0.391897	0.418371	0.261108	0.432605	0.316284	0.206884	0.342335	0.139074	0.470433	0.46891	0.410218	0.35656	0.365566
34	Cer(d18:1/20:0)	0.0326492	0.0561514	0.152219	0.102865	0.184404	0.0594411	0.0825906	0.169044	0.160203	0.286685	0.364983	0.447226	0.345874	0.420861	0.437794	0.654994	0.708344	0.644617	0.507944	0.412885	0.639507	0.462584	0.549338	0.647414	0.65296	0.552408	0.479899	0.662464	0.308348	0.714304	0.188325	0.8337	0.520674	1	0.77762	0.793093	0.700998	0.59291	0.773739	0.425411	0.256508	0.500112	0.105411	0.69986	0.790624	0.517881	0.720688	0.620553
35	Cer(d18:1/21:0)	0.00761226	0.0558591	0.137182	0.102645	0.229722	0.0412593	0.0551551	0.17042	0.174355	0.245046	0.316578	0.41829	0.31235	0.367649	0.441017	0.593909	0.637307	0.599529	0.57546	0.415839	0.601793	0.491176	0.514036	0.597619	0.679918	0.656927	0.524718	0.682877	0.306038	0.63591	0.201864	0.705337	0.522052	0.77762	1	0.729018	0.747879	0.532817	0.682469	0.472262	0.259883	0.470206	0.110493	0.599126	0.668786	0.580393	0.662076	0.675667
36	Cer(d18:1/22:0)	0.0286179	0.0300856	0.095003	0.108659	0.235431	0.0540096	0.0716171	0.169463	0.195181	0.218197	0.310407	0.586512	0.544792	0.369427	0.488083	0.559005	0.662855	0.77224	0.668472	0.673351	0.651812	0.475012	0.450833	0.576063	0.823521	0.700887	0.737462	0.681217	0.293814	0.68409	0.169977	0.6472	0.391897	0.793093	0.729018	1	0.858007	0.867925	0.719531	0.532415	0.265588	0.495821	0.0974842	0.567636	0.701253	0.491736	0.869542	0.779781
37	Cer(d18:1/23:0)	0.0343489	0.0189322	0.0739561	0.0882409	0.306688	0.0567674	0.0552404	0.143856	0.195482	0.188568	0.277532	0.506912	0.509362	0.37406	0.563752	0.61352	0.696905	0.77822	0.821113	0.740989	0.742474	0.533442	0.477638	0.596497	0.834432	0.862824	0.815222	0.785301	0.33933	0.644904	0.173882	0.587949	0.418371	0.700998	0.747879	0.858007	1	0.825562	0.710236	0.629503	0.317204	0.49313	0.100207	0.54153	0.63645	0.521315	0.785817	0.872065
38	Cer(d18:1/24:0)	0.0196716	-0.0103015	0.0364422	0.0821488	0.21119	0.0601806	0.0594708	0.125586	0.178033	0.134716	0.250581	0.536706	0.61176	0.328155	0.4847	0.442627	0.565431	0.73276	0.675002	0.78224	0.602501	0.419974	0.326797	0.452037	0.741566	0.665757	0.807751	0.606368	0.279049	0.590512	0.153249	0.425303	0.261108	0.59291	0.532817	0.867925	0.825562	1	0.622384	0.621913	0.277098	0.468363	0.0813672	0.410477	0.561051	0.374026	0.784734	0.750491
39	Cer(d18:1/24:1)	0.0159645	0.0283969	0.0547876	0.0488744	0.167129	0.0519686	0.0785981	0.126484	0.190932	0.22034	0.318149	0.355949	0.320898	0.530181	0.414239	0.524355	0.581011	0.55256	0.525848	0.463935	0.735624	0.435893	0.440572	0.531116	0.58362	0.559822	0.515314	0.783245	0.271199	0.694969	0.189319	0.68293	0.432605	0.773739	0.682469	0.719531	0.710236	0.622384	1	0.483909	0.253472	0.491222	0.0886326	0.574883	0.681932	0.464279	0.650479	0.642272
40	Cer(d18:1/26:0)	0.0356561	-0.0215172	0.032013	0.0754164	0.220574	0.0362768	0.0472485	0.104537	0.195264	0.167273	0.254532	0.393938	0.451003	0.324798	0.4335	0.360605	0.415618	0.44843	0.504633	0.513938	0.469619	0.422231	0.299298	0.387127	0.505336	0.537316	0.567937	0.495199	0.320808	0.509134	0.156844	0.3627	0.316284	0.425411	0.472262	0.532415	0.629503	0.621913	0.483909	1	0.272048	0.405739	0.0996684	0.326367	0.376311	0.33294	0.447614	0.522001
41	Cer(d18:2/14:0)	0.0481146	-0.00346105	0.0350026	0.100837	0.169762	0.0136622	0.0161409	0.0945561	0.0996752	0.0970829	0.095229	0.131311	0.143827	0.123909	0.34582	0.328958	0.334936	0.31542	0.329409	0.305683	0.32662	0.295031	0.219531	0.24472	0.301902	0.312426	0.293786	0.31026	0.317604	0.303218	0.134567	0.234766	0.206884	0.256508	0.259883	0.265588	0.317204	0.277098	0.253472	0.272048	1	0.363241	0.143011	0.308417	0.315831	0.281807	0.298998	0.324437
42	Cer(d18:2/16:0)	0.00184194	0.0389278	0.0145112	0.0791558	0.154787	0.00314964	-0.0197144	0.130493	0.147985	0.121528	0.158004	0.250208	0.2253	0.229393	0.494494	0.471267	0.460762	0.418445	0.390234	0.364885	0.454737	0.494956	0.359254	0.417058	0.449377	0.41525	0.413448	0.485732	0.321408	0.632392	0.227528	0.500969	0.342335	0.500112	0.470206	0.495821	0.49313	0.468363	0.491222	0.405739	0.363241	1	0.158526	0.545776	0.570526	0.417067	0.532565	0.521344
43	Cer(d18:2/17:0)	0.0372344	0.00676107	0.0135093	0.0528915	-0.00228049	-0.0291115	-0.0332438	0.0047918	0.0661929	0.0426416	0.0396639	0.0240167	0.0242617	0.00491834	0.117219	0.107709	0.0927306	0.0688692	0.0736086	0.0614459	0.0809614	0.142735	0.12616	0.104077	0.0949864	0.099298	0.0924704	0.106118	0.105096	0.136753	0.0996025	0.119047	0.139074	0.105411	0.110493	0.0974842	0.100207	0.0813672	0.0886326	0.0996684	0.143011	0.158526	1	0.158986	0.169542	0.150194	0.116802	0.119847
44	Cer(d18:2/18:0)	0.00230151	0.0379357	0.0751398	0.105713	0.182475	0.0137983	0.0458008	0.198264	0.146954	0.278849	0.284161	0.302921	0.231302	0.32198	0.428406	0.685159	0.582317	0.454637	0.399462	0.290917	0.506613	0.466725	0.554147	0.538135	0.510801	0.467121	0.382577	0.552725	0.259852	0.590448	0.181772	0.791618	0.470433	0.69986	0.599126	0.567636	0.54153	0.410477	0.574883	0.326367	0.308417	0.545776	0.158986	1	0.697675	0.503674	0.583479	0.545943
45	Cer(d18:2/20:0)	0.0210038	0.0371463	0.0668647	0.0942258	0.166184	0.0265973	0.0423528	0.187434	0.147293	0.165097	0.230121	0.286159	0.228694	0.256648	0.422322	0.59411	0.67978	0.624137	0.526968	0.462241	0.611712	0.465221	0.498781	0.627061	0.634885	0.566092	0.532829	0.676012	0.303176	0.632636	0.207847	0.687119	0.46891	0.790624	0.668786	0.701253	0.63645	0.561051	0.681932	0.376311	0.315831	0.570526	0.169542	0.697675	1	0.566732	0.779042	0.701855
46	Cer(d18:2/21:0)	0.028594	-0.0158639	0.0643411	0.132859	0.161125	-0.00145538	0.0169336	0.150923	0.121437	0.124383	0.140959	0.210616	0.161418	0.181062	0.314241	0.436858	0.485277	0.461956	0.457488	0.34966	0.474784	0.370247	0.371894	0.455833	0.498114	0.497364	0.415421	0.535597	0.266792	0.43166	0.165243	0.470088	0.410218	0.517881	0.580393	0.491736	0.521315	0.374026	0.464279	0.33294	0.281807	0.417067	0.150194	0.503674	0.566732	1	0.556987	0.570972
47	Cer(d18:2/22:0)	0.0270737	0.0451391	0.0567592	0.0965645	0.225773	0.035054	0.0497762	0.209075	0.0986942	0.0928202	0.157882	0.365303	0.35715	0.172575	0.443198	0.507945	0.648806	0.794156	0.689514	0.696184	0.678131	0.466468	0.41003	0.55654	0.811819	0.706197	0.749551	0.723456	0.288144	0.608568	0.170601	0.53651	0.35656	0.720688	0.662076	0.869542	0.785817	0.784734	0.650479	0.447614	0.298998	0.532565	0.116802	0.583479	0.779042	0.556987	1	0.881833
48	Cer(d18:2/23:0)	0.0198911	0.0398971	0.0275066	0.075369	0.278526	0.0299296	0.0310382	0.189323	0.100818	0.0673046	0.121477	0.290161	0.314094	0.159949	0.493577	0.525433	0.650524	0.772513	0.81188	0.749673	0.733672	0.499604	0.413741	0.560103	0.815213	0.842376	0.812097	0.800919	0.317862	0.556967	0.17777	0.47585	0.365566	0.620553	0.675667	0.779781	0.872065	0.750491	0.642272	0.522001	0.324437	0.521344	0.119847	0.545943	0.701855	0.570972	0.881833	1
49	Cer(d18:2/24:0)	0.00667255	0.00979667	-0.0260777	0.0566797	0.211399	0.0299075	0.0226256	0.159805	0.0950236	0.0187034	0.0846159	0.299252	0.39015	0.111166	0.425973	0.371662	0.524586	0.721626	0.691202	0.795528	0.60477	0.402652	0.278594	0.420877	0.728837	0.682489	0.817457	0.654336	0.263553	0.498056	0.160476	0.310945	0.22883	0.504264	0.484106	0.770578	0.751374	0.858486	0.559197	0.522357	0.305885	0.500938	0.104128	0.424993	0.625079	0.443584	0.866506	0.859388
50	Cer(d18:2/24:1)	0.00767962	0.0511403	0.0257142	0.0562235	0.189762	0.0304832	0.0519692	0.184665	0.0926429	0.0868838	0.145439	0.166113	0.162594	0.279502	0.394651	0.485366	0.580291	0.612663	0.583835	0.527923	0.757835	0.440216	0.405745	0.521536	0.624888	0.607313	0.579356	0.815237	0.281229	0.623342	0.193865	0.57182	0.394573	0.697175	0.63493	0.67355	0.68023	0.590047	0.842026	0.417904	0.300927	0.55401	0.120151	0.60972	0.764529	0.550868	0.801043	0.799329
51	Cer(d18:2/26:0)	0.0244385	0.0133361	-0.0316868	0.0444666	0.199161	0.019659	0.0190929	0.130686	0.0989616	0.0394943	0.1021	0.197688	0.275453	0.115986	0.368556	0.269377	0.347877	0.420134	0.490416	0.516199	0.425708	0.379984	0.220247	0.328244	0.482179	0.518999	0.569349	0.48827	0.275418	0.406882	0.148591	0.233702	0.235449	0.322317	0.383768	0.452172	0.5501	0.550299	0.391385	0.684188	0.269067	0.409303	0.105428	0.312363	0.408517	0.348826	0.505121	0.588174
52	Cer(d19:1/16:0)	0.0451489	0.00959144	0.0791514	0.102948	0.200008	0.0483737	0.0245302	0.0755815	0.167483	0.179332	0.2001	0.249502	0.205544	0.228364	0.345794	0.369408	0.354635	0.287321	0.298882	0.227656	0.330531	0.380807	0.352222	0.326429	0.368629	0.368618	0.321887	0.37378	0.226245	0.37901	0.186044	0.384243	0.368652	0.344325	0.370807	0.32646	0.357413	0.263457	0.331413	0.306271	0.194873	0.295386	0.154456	0.326416	0.316274	0.25656	0.256209	0.281159
53	Cer(d19:1/18:0)	0.0426216	0.00744872	0.0936864	0.103551	0.232506	0.0196839	0.0416007	0.115296	0.196755	0.348916	0.353412	0.371092	0.264724	0.399663	0.376699	0.592368	0.486561	0.328454	0.32336	0.180943	0.431464	0.438683	0.53473	0.496989	0.439751	0.426006	0.317767	0.479566	0.215696	0.44952	0.176218	0.688854	0.479095	0.540105	0.529737	0.423968	0.43365	0.251258	0.475209	0.329041	0.164055	0.317978	0.130929	0.572687	0.444129	0.349637	0.303225	0.299235
54	Cer(d19:1/20:0)	0.0170206	0.0167447	0.0669122	0.059836	0.241974	0.0211577	0.0278143	0.101499	0.155374	0.274654	0.354384	0.385569	0.29367	0.381495	0.370625	0.540142	0.516609	0.417013	0.400233	0.285388	0.47764	0.430855	0.480387	0.507848	0.517833	0.484181	0.408252	0.532049	0.213489	0.435809	0.172302	0.595454	0.424693	0.564645	0.555282	0.485598	0.486208	0.339094	0.503857	0.378557	0.143568	0.296316	0.0785631	0.485142	0.453618	0.32545	0.374548	0.365283
55	Cer(d19:1/22:0)	0.0303476	-0.0141191	0.0468817	0.0755787	0.309526	0.0230207	0.0256926	0.110441	0.189259	0.278891	0.344092	0.536338	0.48306	0.401867	0.469519	0.563746	0.572358	0.569527	0.563355	0.501298	0.553973	0.500501	0.478689	0.531807	0.696028	0.65427	0.643263	0.616437	0.233297	0.452606	0.156061	0.545209	0.402667	0.532438	0.586991	0.647411	0.653599	0.560124	0.511194	0.484631	0.181399	0.327014	0.0793	0.459121	0.451743	0.360089	0.516057	0.51107
56	Cer(d19:1/23:0)	0.0335903	-0.0125534	0.0356318	0.0630374	0.33726	0.0296485	0.014105	0.0973589	0.169925	0.239746	0.299786	0.457732	0.438194	0.380288	0.502575	0.576998	0.587652	0.562756	0.639976	0.523867	0.591986	0.532336	0.48283	0.538761	0.680323	0.731159	0.666733	0.661517	0.273075	0.416604	0.155578	0.489999	0.418652	0.471944	0.583756	0.551821	0.693366	0.510485	0.485097	0.531805	0.215169	0.317709	0.0820071	0.434818	0.407591	0.374082	0.450221	0.553462
57	Cer(d19:1/24:0)	0.0312857	-0.0200399	0.0244775	0.0797033	0.304815	0.0511072	0.04266	0.101026	0.169125	0.214405	0.292425	0.490508	0.524844	0.355682	0.469357	0.49257	0.527516	0.565686	0.562185	0.555851	0.528098	0.477691	0.402	0.473415	0.654209	0.621292	0.680664	0.567664	0.239083	0.410714	0.137266	0.402585	0.344071	0.430587	0.467957	0.579727	0.622211	0.613199	0.442652	0.536942	0.192891	0.307954	0.0834807	0.368546	0.377575	0.294779	0.477047	0.493834
58	Cer(d19:1/24:1)	0.0300929	-0.0165113	0.00651988	0.0366133	0.248042	0.0243839	0.0262331	0.0765271	0.168945	0.249392	0.331085	0.346706	0.305441	0.483911	0.397251	0.516067	0.503969	0.401506	0.447623	0.343193	0.581704	0.456584	0.452622	0.493877	0.502114	0.528394	0.472857	0.657389	0.214105	0.424962	0.155838	0.526118	0.426998	0.493659	0.516333	0.43158	0.515838	0.366353	0.633652	0.438275	0.159103	0.30298	0.0779385	0.434147	0.417779	0.322337	0.332508	0.387015
59	Cer(d19:1/26:0)	0.0246279	-0.0152893	0.00921412	0.0500466	0.189591	0.00127862	-0.0124722	0.0379569	0.133068	0.178765	0.204777	0.260938	0.277019	0.221337	0.291292	0.292173	0.295342	0.268696	0.316152	0.280799	0.2975	0.341411	0.279671	0.288888	0.337751	0.373325	0.358889	0.336994	0.214153	0.264809	0.108856	0.247353	0.276041	0.221417	0.301152	0.26106	0.335276	0.274533	0.238844	0.489022	0.164245	0.207244	0.0960774	0.223529	0.202018	0.216679	0.193472	0.258516
60	Cer(d20:1/22:0)	0.0365017	-0.000899643	0.079577	0.0902668	0.195983	0.0324666	0.0504302	0.106901	0.213409	0.292263	0.386223	0.577833	0.523067	0.420699	0.36984	0.455489	0.45419	0.472088	0.39957	0.399121	0.410745	0.342348	0.37986	0.387179	0.528857	0.419928	0.451404	0.391874	0.141873	0.441822	0.109004	0.50822	0.303432	0.502085	0.446843	0.621533	0.536153	0.549586	0.436508	0.379225	0.138955	0.299345	0.0735591	0.40667	0.39634	0.272944	0.478004	0.396536
61	Cer(d20:1/23:0)	0.0197757	0.00501049	0.0376585	0.0632914	0.203147	0.00224384	-0.00161332	0.0615853	0.203956	0.242886	0.336703	0.473637	0.443772	0.391077	0.391278	0.475537	0.455148	0.456058	0.468527	0.411906	0.443959	0.374283	0.385031	0.39407	0.500132	0.494245	0.458704	0.439032	0.167742	0.411543	0.138523	0.468172	0.297094	0.442685	0.443878	0.519819	0.559688	0.487416	0.422647	0.402181	0.173392	0.314195	0.0702905	0.397073	0.378214	0.295006	0.412312	0.434156
62	Cer(d20:1/24:0)	0.0347269	-0.027721	0.0523641	0.0787498	0.176153	0.0294536	0.0281789	0.0862945	0.209195	0.225104	0.33868	0.539292	0.554134	0.388185	0.356552	0.393267	0.408871	0.455052	0.393021	0.448976	0.37843	0.300905	0.313105	0.328831	0.479045	0.377517	0.46706	0.340311	0.128664	0.400141	0.11301	0.399363	0.226395	0.406464	0.332482	0.556178	0.485887	0.58758	0.379784	0.418225	0.139147	0.285999	0.0724672	0.322918	0.329224	0.213586	0.428847	0.362716
63	Cer(d20:1/24:1)	0.0400921	-0.00241505	0.104474	0.0595461	0.149184	0.045251	0.0607909	0.0960632	0.205825	0.300013	0.381003	0.421656	0.380366	0.526135	0.300462	0.43137	0.399984	0.326355	0.278945	0.235819	0.43734	0.287765	0.377881	0.365164	0.34746	0.301568	0.273727	0.427884	0.106308	0.439488	0.132645	0.538217	0.334526	0.503135	0.411562	0.446798	0.408645	0.370526	0.578685	0.324178	0.101615	0.275705	0.0648027	0.417367	0.381606	0.243962	0.317054	0.275367
64	Cer(d20:1/26:0)	0.0441963	-0.00719666	0.0852245	0.0689734	0.0439057	0.0374353	0.0305734	0.0353895	0.0827947	0.0289547	0.0766951	0.0560076	0.0511646	0.0729258	0.0775518	0.0829129	0.0961166	0.0952973	0.0875417	0.0870947	0.110176	0.0736129	0.0806333	0.0805331	0.0882935	0.0854627	0.082662	0.104232	0.0835598	0.119212	0.0820623	0.0930823	0.101754	0.110298	0.107446	0.101469	0.108156	0.102244	0.129061	0.151676	0.0693927	0.102237	0.0694363	0.0684892	0.114821	0.0878616	0.102356	0.102035
65	Cer(m18:0/20:0)	0.0273182	0.0319308	0.135808	0.0883676	0.170182	0.0879175	0.0758524	0.0769182	0.189032	0.230353	0.297153	0.466258	0.406988	0.495411	0.333187	0.471057	0.482092	0.488899	0.404494	0.37872	0.468936	0.162608	0.298942	0.326518	0.363381	0.331018	0.28513	0.328563	0.158961	0.395047	0.0830027	0.486522	0.191111	0.550334	0.416735	0.525055	0.499263	0.461516	0.482507	0.243906	0.183263	0.249341	0.00728474	0.357991	0.367448	0.241813	0.389382	0.349917
66	Cer(m18:0/22:0)	0.0367273	0.0206567	0.133571	0.0922491	0.193187	0.0852959	0.0743845	0.0813603	0.183358	0.199229	0.266383	0.520033	0.492583	0.454228	0.370035	0.434984	0.482762	0.580569	0.485691	0.505337	0.495972	0.18103	0.256149	0.308612	0.448697	0.396563	0.402745	0.335709	0.178712	0.403218	0.0824937	0.407864	0.141847	0.508974	0.414096	0.603988	0.566382	0.585259	0.446805	0.299216	0.194564	0.26903	0.0123405	0.291501	0.335365	0.249357	0.468625	0.426007
67	Cer(m18:0/23:0)	0.0412648	0.000363862	0.101785	0.09152	0.239255	0.0847544	0.0692038	0.059531	0.185183	0.183563	0.241502	0.464342	0.458787	0.427177	0.414937	0.461379	0.497226	0.583364	0.586397	0.546959	0.546395	0.237901	0.285005	0.341523	0.481259	0.512485	0.465889	0.419045	0.215389	0.397821	0.0962664	0.377993	0.177846	0.457031	0.431487	0.551399	0.638418	0.559777	0.443951	0.364844	0.243898	0.26756	0.0148712	0.294089	0.308446	0.287838	0.43874	0.495394
68	Cer(m18:0/24:0)	0.0409019	0.00133043	0.119036	0.089458	0.200212	0.0847251	0.0734159	0.068446	0.172337	0.160526	0.220044	0.487842	0.515155	0.416329	0.386522	0.393509	0.445714	0.575802	0.51007	0.562099	0.49477	0.184206	0.212219	0.261547	0.438538	0.404677	0.451096	0.334368	0.198666	0.39802	0.0690169	0.329375	0.107457	0.435795	0.342697	0.570862	0.567186	0.62133	0.415952	0.346994	0.20823	0.269493	0.00861313	0.245723	0.281886	0.213544	0.450567	0.435805
69	Cer(m18:0/24:1)	0.0363634	0.0231498	0.122283	0.0742148	0.170604	0.0819347	0.0760762	0.0643494	0.182179	0.215154	0.262413	0.417891	0.389318	0.532832	0.345443	0.4324	0.432488	0.458084	0.406364	0.384626	0.532402	0.161296	0.255664	0.27006	0.325343	0.322414	0.28331	0.370539	0.167148	0.411569	0.0819935	0.438151	0.162476	0.485613	0.386613	0.477533	0.494367	0.453609	0.54959	0.273247	0.184386	0.262818	0.00764217	0.311463	0.297232	0.225816	0.344949	0.350964
70	Cer(m18:1/18:0)	0.035945	-0.0180591	0.134672	0.117412	0.140632	0.0646211	0.0546419	0.0881764	0.181889	0.255487	0.288516	0.407891	0.345867	0.490958	0.299227	0.494951	0.41585	0.387633	0.311	0.264538	0.424926	0.166486	0.31737	0.277928	0.28587	0.259169	0.202654	0.292055	0.0972191	0.374065	0.102144	0.529861	0.22928	0.48549	0.391855	0.427349	0.406532	0.34768	0.437905	0.179136	0.156403	0.288982	0.0408221	0.449241	0.355052	0.285542	0.347814	0.312978
71	Cer(m18:1/20:0)	0.0368195	0.0311979	0.141041	0.0897141	0.156255	0.0748457	0.0645312	0.0945964	0.171964	0.219681	0.288644	0.43418	0.374804	0.491698	0.306219	0.455353	0.46928	0.486497	0.382337	0.361601	0.490048	0.145438	0.279946	0.306395	0.340329	0.298418	0.257211	0.334857	0.122456	0.386662	0.101183	0.476772	0.181045	0.540247	0.417087	0.497518	0.459234	0.427447	0.490104	0.218554	0.158563	0.27127	0.020239	0.382452	0.391364	0.286103	0.421914	0.370426
72	Cer(m18:1/22:0)	0.0320557	0.0174844	0.11091	0.0847222	0.160029	0.0742348	0.0574704	0.0912347	0.162127	0.155884	0.233587	0.455056	0.42758	0.430705	0.323697	0.384246	0.435041	0.538778	0.439218	0.471492	0.478214	0.150009	0.215826	0.259605	0.392885	0.336517	0.34855	0.321266	0.118486	0.367919	0.081371	0.360274	0.10771	0.458349	0.373419	0.543858	0.493617	0.524108	0.439899	0.248307	0.158355	0.272105	0.0144619	0.283111	0.336695	0.25738	0.472986	0.419895
73	Cer(m18:1/23:0)	0.0357232	-0.00108883	0.1155	0.0915702	0.206487	0.0746524	0.0554107	0.0887368	0.17546	0.158885	0.215591	0.414608	0.401027	0.417465	0.369327	0.429184	0.463188	0.550976	0.529277	0.502742	0.536538	0.197096	0.25515	0.298173	0.422999	0.439511	0.397252	0.393655	0.165431	0.381581	0.102164	0.369235	0.154434	0.440178	0.417166	0.51574	0.569645	0.5077	0.451254	0.300785	0.191584	0.290955	0.0307548	0.305313	0.331834	0.301705	0.45837	0.497353
74	Cer(m18:1/24:0)	0.0306312	0.00948696	0.100131	0.0812041	0.178452	0.0831609	0.0665078	0.0892184	0.16578	0.127659	0.190917	0.425323	0.452034	0.392403	0.34558	0.343475	0.407916	0.546913	0.471241	0.538294	0.487835	0.146586	0.177374	0.225965	0.395112	0.353645	0.404284	0.325506	0.135531	0.369213	0.0847852	0.2914	0.076132	0.402252	0.324753	0.532358	0.511637	0.581309	0.424659	0.303697	0.176637	0.284683	0.0172776	0.239796	0.301245	0.227932	0.475202	0.448898
75	Cer(m18:1/24:1)	0.0289287	0.0176848	0.120214	0.0713224	0.155648	0.0848031	0.0745094	0.0909753	0.171193	0.176032	0.231761	0.362958	0.32986	0.509466	0.301612	0.390914	0.390507	0.42342	0.369035	0.355795	0.517749	0.130588	0.231218	0.242554	0.283768	0.276284	0.23687	0.358818	0.11447	0.381149	0.0914538	0.407763	0.141109	0.448978	0.36392	0.434408	0.437581	0.40403	0.537256	0.232265	0.154032	0.274941	0.0127178	0.311758	0.310844	0.244838	0.362959	0.356402
76	HexCer(d16:1/18:0)	0.0249336	0.0181282	0.0589778	0.0483923	0.319075	0.0799048	0.0830404	0.100359	0.167958	0.180557	0.193236	0.230545	0.238359	0.256798	0.397965	0.461754	0.466414	0.388508	0.430952	0.396334	0.432069	0.295348	0.320682	0.332213	0.369984	0.418709	0.372544	0.386735	0.173697	0.240369	0.11239	0.350837	0.18043	0.278551	0.303262	0.291068	0.377916	0.272341	0.29847	0.256296	0.193344	0.202752	0.0503812	0.322273	0.28867	0.202547	0.236014	0.310888
77	HexCer(d16:1/20:0)	0.0352214	-0.0249932	0.00862533	0.0646241	0.286709	0.0384816	0.0280704	0.0670413	0.161447	0.114979	0.157307	0.250559	0.253438	0.230396	0.43507	0.433559	0.522385	0.457137	0.480829	0.47418	0.456605	0.333189	0.27523	0.370505	0.409036	0.448871	0.449547	0.411821	0.212898	0.281048	0.121605	0.265619	0.168625	0.281396	0.292251	0.330605	0.40002	0.35267	0.306764	0.317322	0.216612	0.258486	0.050821	0.279606	0.343892	0.229756	0.293212	0.348618
78	HexCer(d16:1/22:0)	0.0244399	0.00786286	-0.0398673	0.0205015	0.314382	0.00604204	-0.00350597	0.0456738	0.137922	0.0685829	0.108175	0.248387	0.284986	0.138662	0.459644	0.374274	0.470673	0.479012	0.504716	0.535224	0.421933	0.35659	0.220385	0.323296	0.458159	0.466834	0.512752	0.381293	0.218824	0.244869	0.101393	0.151884	0.10843	0.175288	0.254221	0.341127	0.394815	0.387721	0.209429	0.315679	0.203026	0.239977	0.057142	0.187003	0.256867	0.183808	0.309391	0.357164
79	HexCer(d16:1/24:0)	0.0305911	-0.00103717	-0.00942114	0.0377602	0.321026	0.0582929	0.0404784	0.0686103	0.122556	0.0680529	0.137056	0.238971	0.299065	0.168894	0.481689	0.369728	0.443697	0.468428	0.51187	0.547308	0.459424	0.373354	0.217723	0.288493	0.438031	0.464027	0.513199	0.398675	0.227578	0.275876	0.130921	0.152102	0.105847	0.176109	0.227147	0.322545	0.401788	0.407694	0.243555	0.355499	0.190145	0.257232	0.0475479	0.180147	0.219387	0.15006	0.295374	0.360405
80	HexCer(d18:1/16:0)	-0.0133112	-0.0209183	0.00590481	-0.00227348	-0.0119474	0.0143825	0.0817633	0.0585942	0.105532	0.061367	0.119771	0.113402	0.0666249	0.110297	0.0473674	0.0153409	-0.0334785	-0.123498	-0.0805573	-0.110613	-0.0464169	0.17413	0.0617991	0.05789	0.0287847	0.0144025	0.0065763	0.0633394	0.074051	0.221507	0.103477	0.150666	0.119048	0.0535954	0.102172	0.0753298	0.0519977	0.0314941	0.131226	0.141282	-0.0034097	0.0972284	0.0282757	0.0952548	0.0487535	0.0142456	-0.0188529	-0.0200336
81	HexCer(d18:1/18:0)	-0.0221298	0.00809185	-0.00952055	-0.00262967	0.0166984	0.0388898	0.0611627	0.0474639	0.180757	0.125526	0.151069	0.17623	0.148678	0.161873	0.121826	0.145997	0.132696	0.0400304	0.0705666	0.0554952	0.0850147	0.218416	0.176724	0.199544	0.170173	0.169566	0.162257	0.197443	0.108533	0.326449	0.13237	0.295872	0.185317	0.216872	0.218106	0.238639	0.231836	0.213786	0.268376	0.23371	0.0731889	0.213198	0.0674213	0.244088	0.251912	0.0995601	0.161696	0.165255
82	HexCer(d18:1/20:0)	-0.0138374	0.0214712	-0.00358659	0.000340261	-0.00359289	0.0501167	0.0880174	0.066886	0.123422	0.0761793	0.158437	0.131311	0.112632	0.133866	0.0834378	0.0795859	0.128206	0.0506563	0.0466747	0.0490776	0.0726019	0.187943	0.11647	0.182079	0.139419	0.115033	0.127872	0.168028	0.113982	0.280808	0.114482	0.209803	0.152279	0.213725	0.195794	0.211361	0.172257	0.191093	0.245758	0.207343	0.0726631	0.171219	0.0532845	0.181846	0.250032	0.109469	0.158566	0.134837
83	HexCer(d18:1/22:0)	-0.0118582	-0.00178962	0.00791975	-0.00258311	0.0134851	0.0568501	0.0860358	0.0789169	0.101693	0.0415882	0.131777	0.231214	0.224981	0.0895125	0.123876	0.0493379	0.0836696	0.110005	0.0855528	0.128864	0.0469506	0.219843	0.0662735	0.128827	0.226348	0.158269	0.228145	0.136658	0.106484	0.294143	0.124178	0.128242	0.101523	0.153084	0.181544	0.299771	0.23231	0.311294	0.171058	0.23053	0.0558511	0.185114	0.0366934	0.114282	0.167056	0.0778905	0.230956	0.182211
84	HexCer(d18:1/24:0)	-0.0116443	-0.0171006	-0.0349993	-0.00123648	0.00173764	0.0505124	0.077581	0.0607988	0.129921	0.0172125	0.106527	0.179069	0.210488	0.106313	0.110534	0.0202065	0.037914	0.0492597	0.0762489	0.136444	0.0422746	0.17531	0.0315586	0.0709912	0.148867	0.118274	0.200719	0.117826	0.112333	0.24992	0.110523	0.0763139	0.0397911	0.0657789	0.0919208	0.218052	0.187041	0.285044	0.172425	0.231809	0.0599657	0.162762	0.0174751	0.0693796	0.109892	0.0255299	0.148919	0.142877
85	HexCer(d18:1/24:1)	-0.0120296	0.00158288	-0.0105965	-0.0312141	-0.0410341	0.0427856	0.0935695	0.0728187	0.0887941	0.0552494	0.117883	0.0187474	0.000737047	0.180078	0.0109615	-0.0237797	-0.0494469	-0.151265	-0.11512	-0.139113	0.0253126	0.134412	0.0438629	0.0489306	-0.0402318	-0.0348427	-0.0481689	0.129522	0.0778926	0.257539	0.116993	0.152558	0.11514	0.099732	0.10185	0.0262233	0.0284493	0.0145245	0.277027	0.160927	0.0266863	0.145006	0.0215775	0.0998947	0.0944972	0.027431	-0.0172592	-0.00390616
86	HexCer(d18:2/18:0)	-0.00455443	0.019157	0.00214942	0.0289946	0.0672218	0.0489478	0.0444174	0.0851783	0.115079	0.0819104	0.112078	0.102419	0.0966616	0.112893	0.158128	0.190501	0.174416	0.122831	0.150046	0.128175	0.157792	0.203699	0.176144	0.192727	0.199033	0.211213	0.203774	0.23859	0.111944	0.253389	0.0930276	0.249492	0.175211	0.203148	0.228424	0.214276	0.251379	0.202376	0.245022	0.219377	0.14512	0.248263	0.0753013	0.277438	0.270435	0.172665	0.228299	0.254945
87	HexCer(d18:2/20:0)	0.00946471	0.00286775	0.0359234	0.0617398	0.0537117	0.0207477	0.0516432	0.115722	0.109531	0.0437845	0.0864537	0.0928337	0.0736377	0.08233	0.130451	0.140473	0.16308	0.114829	0.113824	0.108321	0.119893	0.187705	0.155867	0.177212	0.174469	0.157467	0.165828	0.202307	0.127593	0.248059	0.11833	0.206349	0.176225	0.210642	0.226056	0.213427	0.199802	0.188468	0.222613	0.197692	0.157693	0.252738	0.0862889	0.245162	0.297227	0.207467	0.238215	0.221085
88	HexCer(d18:2/22:0)	-0.0245071	0.0184531	-0.0429928	0.0120329	0.0404138	0.0085819	0.0442414	0.130568	0.0864014	0.012478	0.0376833	0.102367	0.100101	-0.00523213	0.136208	0.063338	0.110501	0.126251	0.129989	0.163639	0.0892083	0.235826	0.1013	0.164813	0.248397	0.206309	0.271701	0.21041	0.117115	0.26283	0.141621	0.120455	0.108746	0.131102	0.197409	0.267312	0.227702	0.284628	0.183124	0.228354	0.131326	0.272401	0.0744999	0.199146	0.279912	0.176036	0.312176	0.286166
89	HexCer(d18:2/24:0)	-0.0215996	0.00465752	-0.0257066	0.00458572	0.0788137	0.0299235	0.0574266	0.139274	0.0953587	0.000577222	0.0646518	0.112965	0.151183	0.0626781	0.189453	0.0990744	0.133413	0.164843	0.186034	0.24384	0.169649	0.251419	0.101866	0.143545	0.252667	0.242211	0.314959	0.261559	0.134813	0.300776	0.166025	0.135796	0.0934195	0.152278	0.198856	0.28423	0.278994	0.345472	0.254058	0.287358	0.136374	0.300887	0.0520152	0.215925	0.2791	0.157123	0.328714	0.335084
90	Hex2Cer(d16:1/16:0)	0.0460738	-0.0321352	0.0294772	0.0689615	0.370094	0.0331144	0.0438152	0.10359	0.11486	0.133167	0.112557	0.215563	0.227963	0.15777	0.493217	0.39494	0.424191	0.388486	0.434025	0.40844	0.417201	0.402685	0.257018	0.323686	0.396845	0.41882	0.413357	0.372449	0.231451	0.279076	0.115406	0.20857	0.194882	0.196368	0.255561	0.254397	0.331708	0.257538	0.210176	0.324809	0.179285	0.253791	0.0606413	0.194425	0.176638	0.155877	0.190075	0.255816
91	Hex2Cer(d16:1/24:1)	0.0218687	-0.0505068	-0.0155345	0.0314529	0.160426	0.0127077	-9.98679e-05	0.0367953	0.107564	0.0602316	0.0430362	0.0656325	0.0819533	0.044651	0.227725	0.146624	0.157611	0.141712	0.194996	0.179393	0.172923	0.224618	0.123133	0.162937	0.167207	0.194808	0.199278	0.179964	0.130651	0.144582	0.0844057	0.0480452	0.112752	0.036484	0.0867333	0.073776	0.133403	0.103721	0.079237	0.198346	0.110931	0.142695	0.0781909	0.0676573	0.0804379	0.0993522	0.0664965	0.109204
92	Hex2Cer(d18:1/16:0)	-0.016282	-0.0360608	-0.0111389	-0.0168189	-0.0269617	0.0407229	0.0841881	0.0483761	0.0820438	0.0508703	0.102371	0.0847534	0.0996425	0.0608995	0.0369914	-0.0718141	-0.074541	-0.107877	-0.0809556	-0.0625521	-0.070554	0.173805	0.0172258	0.0474873	0.0319201	0.0106336	0.061385	0.0547817	0.101287	0.234576	0.0931081	0.0401262	0.119381	0.035196	0.0589475	0.0650523	0.0549913	0.104261	0.102636	0.190604	0.00613779	0.127407	0.035932	0.0137984	0.0247452	-0.0138933	-0.00135863	0.0055929
93	Hex2Cer(d18:1/18:0)	-0.00902822	-0.0955433	-0.0563578	0.0075667	-0.0308184	0.018238	0.00984605	-0.010429	0.0992532	-0.0260995	0.00909405	-0.00868097	0.0556654	0.0119707	0.0249656	-0.0894527	-0.0461561	-0.0481256	0.0143049	0.0465597	-0.00650262	0.114768	-0.0249843	0.0266952	0.0183284	0.0469521	0.10045	0.0773393	0.0932228	0.101893	0.0691622	-0.0784537	0.0602731	-0.0555566	-0.0121419	-0.00351488	0.0441598	0.0874415	0.0683991	0.162159	0.0567036	0.117941	0.0474102	-0.0317496	0.0372553	0.0256769	0.00749863	0.0551945
94	Hex2Cer(d18:1/20:0)	0.0380545	-0.0332003	0.0292401	0.0619627	0.0359699	0.0513116	0.0469363	0.0726682	0.12751	0.107911	0.104772	0.15365	0.155006	0.0968523	0.13289	0.0892194	0.113159	0.107104	0.106294	0.094055	0.0834213	0.184072	0.134429	0.176866	0.18916	0.167226	0.188172	0.150691	0.12708	0.251045	0.110748	0.150398	0.179408	0.182805	0.177916	0.195823	0.194378	0.199949	0.15897	0.223323	0.0899927	0.198051	0.0868651	0.130527	0.174921	0.13804	0.158322	0.160946
95	Hex2Cer(d18:1/22:0)	0.00788844	-0.0451268	0.00522892	0.0328737	0.06929	0.0634262	0.0846295	0.0921025	0.132062	0.0762115	0.12193	0.217601	0.249636	0.0900441	0.159948	0.0372953	0.0815171	0.142326	0.144472	0.181313	0.0764576	0.260206	0.112495	0.16585	0.261397	0.216734	0.293993	0.181262	0.13971	0.304749	0.124409	0.0931599	0.151272	0.148349	0.180139	0.281715	0.258246	0.320279	0.155975	0.291617	0.0709257	0.211536	0.0476146	0.0996087	0.150318	0.108559	0.229529	0.220202
96	Hex2Cer(d18:1/24:0)	0.0121449	-0.06279	0.0132428	0.0361378	0.0540723	0.0749222	0.113393	0.0830902	0.134495	0.0552171	0.128217	0.230903	0.287857	0.119611	0.161683	0.0366847	0.0753558	0.145778	0.151983	0.206411	0.0951586	0.237046	0.0935397	0.129197	0.236341	0.197218	0.288427	0.165593	0.14248	0.315918	0.136068	0.0894464	0.116159	0.138793	0.140195	0.272949	0.25812	0.353589	0.173277	0.299682	0.0564949	0.19778	0.0188854	0.0838642	0.133092	0.0751355	0.218525	0.20869
97	Hex2Cer(d18:1/24:1)	-0.0168911	-0.0302922	-0.0257993	-0.0258921	-0.0433995	0.0288715	0.0741446	0.0486402	0.0875346	0.0409729	0.0851347	0.0321357	0.0411521	0.0775345	-0.00750119	-0.119846	-0.10717	-0.140475	-0.12396	-0.100373	-0.0711902	0.132801	0.00822131	0.030152	-0.0102206	-0.0403963	0.0105999	0.0587554	0.0694205	0.226239	0.105526	0.0227629	0.0949669	0.0305167	0.0477268	0.0349579	0.00542379	0.0630993	0.143232	0.16164	-0.0169346	0.131132	0.0287201	0.00370467	0.0385116	-0.0137747	-0.00871893	-0.0198538
98	Hex2Cer(d18:2/16:0)	-0.00152955	-0.0131866	0.00106511	0.0526906	0.0541674	-0.0140188	0.027956	0.164913	0.0562834	0.0618809	0.0432083	0.0584692	0.0322886	0.034683	0.157409	0.0951258	0.0736436	0.0269434	0.0268242	0.0157888	0.0678758	0.261994	0.113055	0.153963	0.152264	0.11693	0.133041	0.184016	0.137144	0.326596	0.108544	0.209275	0.193362	0.18855	0.217803	0.189669	0.161875	0.155849	0.205371	0.240484	0.141446	0.341959	0.107235	0.242282	0.244435	0.175402	0.214934	0.196501
99	Hex2Cer(d18:2/24:1)	-0.011696	-0.0332012	-0.0294238	0.011581	0.0356239	0.00720583	0.0629918	0.163641	0.0715147	0.0327642	0.0343381	-0.0076334	0.00170331	0.0208836	0.0835809	-0.0246185	-0.0110407	-0.0446325	-0.0210769	-0.000689966	0.0284911	0.217941	0.0599534	0.107333	0.0801097	0.0630458	0.102403	0.15998	0.118232	0.264525	0.134083	0.0828565	0.128974	0.0906155	0.128091	0.0955572	0.0857192	0.11275	0.188304	0.222447	0.099511	0.281107	0.0795709	0.152424	0.202293	0.115678	0.149335	0.146535
100	Hex3Cer(d18:1/16:0)	0.00146905	0.0406653	-0.05042	-0.021411	0.0286086	0.0274267	0.0439443	0.055503	0.0487677	0.0138545	0.0589989	0.0146639	0.0640155	0.075256	0.123381	-0.0217775	-0.0139022	-0.0398466	0.00789705	0.0169844	0.0534087	0.212774	0.0556495	0.0769774	0.0772496	0.0736142	0.115447	0.163594	0.148766	0.310078	0.0705143	0.0658129	0.143751	0.0785619	0.107803	0.0673401	0.110878	0.133376	0.198969	0.272948	0.0988983	0.264068	0.0668372	0.0968853	0.1044	0.0740457	0.0783111	0.108933
101	Hex3Cer(d18:1/18:0)	-0.00622235	0.00210083	-0.0196138	-0.0241482	0.0575013	0.0646668	0.0691203	0.0637572	0.0661004	0.0393732	0.100532	0.100554	0.1258	0.0863797	0.141809	0.0826457	0.0741252	0.0499849	0.0954945	0.0870075	0.0876301	0.246758	0.138738	0.141703	0.165279	0.165874	0.181082	0.19084	0.142935	0.277954	0.104744	0.137719	0.182218	0.127889	0.14373	0.142177	0.182847	0.174334	0.166566	0.238484	0.0769077	0.205515	0.0617287	0.158315	0.150511	0.106769	0.139392	0.168663
102	Hex3Cer(d18:1/20:0)	0.0111446	-0.015319	0.00310568	0.0136405	0.00205814	0.00872124	0.0336774	0.0431103	0.0495128	0.02933	0.0463739	0.0475942	0.0585041	0.0109453	0.0421747	-0.00511474	0.00947995	-0.00478988	0.00991456	0.0236319	-0.0011603	0.176412	0.0558866	0.082959	0.0861006	0.0662798	0.102736	0.0898548	0.111715	0.202526	0.108006	0.0592419	0.116163	0.0769789	0.0856798	0.0885145	0.0787212	0.107194	0.0914852	0.14525	0.074121	0.173197	0.0783504	0.0868217	0.126772	0.0815706	0.0955962	0.0892653
103	Hex3Cer(d18:1/22:0)	-0.00126287	0.0141609	-0.0309672	0.000427812	0.0214002	0.0420128	0.0399467	0.0494834	0.0419817	-0.00690728	0.0398158	0.0530708	0.0916455	-0.023856	0.0934773	-0.0415368	-0.000117031	0.0310594	0.054883	0.0871199	0.00197078	0.217512	0.0460614	0.0759499	0.150043	0.117683	0.189529	0.12093	0.142101	0.242127	0.104099	0.00456928	0.122631	0.0402709	0.086428	0.134382	0.126665	0.193445	0.0838164	0.200698	0.0728544	0.204508	0.074272	0.0521667	0.106822	0.0693361	0.146276	0.148818
104	Hex3Cer(d18:1/24:0)	-0.00155918	0.0167111	-0.0157143	-0.0189907	0.0246385	0.04761	0.0463407	0.0402068	0.0147106	-0.00655703	0.0422925	0.0506724	0.131113	0.00548103	0.124141	-0.0291187	-0.0115268	0.031984	0.0585087	0.105659	0.032795	0.194042	0.0375974	0.0311383	0.123093	0.0954762	0.177309	0.10675	0.137036	0.251856	0.101211	0.0015148	0.0897591	0.0484025	0.05951	0.11618	0.13541	0.211056	0.105604	0.226587	0.0569093	0.207827	0.0312492	0.0439512	0.0664855	0.0319081	0.123598	0.142672
105	Hex3Cer(d18:1/24:1)	-0.021217	0.0240008	-0.0152092	-0.0262534	-0.00743456	0.052039	0.0737165	0.0686553	0.0590464	0.0253847	0.0733418	-0.0318001	0.00259434	0.11337	0.0493274	-0.0671209	-0.0635259	-0.110618	-0.07228	-0.0636561	0.0297207	0.16684	0.0472619	0.0329773	-0.0136455	-0.0185358	0.0112006	0.132122	0.110207	0.263093	0.112553	0.0465384	0.111024	0.0407765	0.0690855	0.00425794	0.0218851	0.0536984	0.229567	0.188499	0.0552066	0.206007	0.0631388	0.0538554	0.0918661	0.0369832	0.0111603	0.0313001
106	GM3(d18:1/16:0)	-0.0187732	0.0130009	-0.0445005	-0.0157064	-0.00891455	0.0282955	0.0380909	0.0319182	0.0681878	0.0434451	0.0676181	0.0295003	0.0576502	0.0857513	0.139824	0.0214839	0.0191023	-0.0269359	-0.0203547	0.00414833	0.0695259	0.253461	0.0969289	0.10936	0.0909645	0.0579131	0.109946	0.185897	0.13279	0.413721	0.128501	0.177414	0.185701	0.170071	0.150335	0.143398	0.119666	0.173774	0.273772	0.277263	0.0840387	0.317367	0.0795313	0.166256	0.171261	0.0938245	0.126045	0.114223
107	GM3(d18:1/18:0)	-0.0102893	0.0311501	-0.0384329	-0.0175283	0.0751393	0.021955	0.0314579	0.0450199	0.0590333	0.113915	0.163296	0.110374	0.15205	0.155768	0.236206	0.209297	0.185286	0.123535	0.146089	0.149002	0.184961	0.276983	0.206452	0.217186	0.2112	0.202711	0.225506	0.265914	0.177537	0.36014	0.115044	0.293447	0.213758	0.27182	0.216925	0.234702	0.253613	0.264222	0.304574	0.329521	0.151887	0.321266	0.0875176	0.307385	0.26639	0.155759	0.20913	0.228463
108	GM3(d18:1/20:0)	-0.010208	-0.0887283	0.0202134	0.0183176	-0.0467983	0.0114905	0.0464842	0.057647	0.0525344	0.0838309	0.138631	0.0913029	0.0744155	0.136887	0.055761	0.125718	0.149544	0.0556156	-0.0134284	0.0278513	0.0735677	0.154058	0.127889	0.185971	0.0937032	0.0365733	0.073457	0.146259	0.0637707	0.259552	0.137573	0.302335	0.167212	0.308634	0.174831	0.214112	0.108068	0.187258	0.290209	0.163836	0.049477	0.191185	0.030158	0.260322	0.314305	0.141088	0.183392	0.0992856
109	GM3(d18:1/22:0)	-0.0020052	-0.00694398	0.00923184	0.0394232	0.0715764	0.0465784	0.0690115	0.105512	0.115499	0.1128	0.168359	0.298156	0.336779	0.237839	0.248581	0.214847	0.283336	0.346514	0.257972	0.355012	0.293734	0.243657	0.185229	0.248152	0.357914	0.255985	0.377044	0.313971	0.148563	0.448869	0.102243	0.31278	0.164984	0.407225	0.290588	0.495526	0.388901	0.540594	0.407111	0.360335	0.154331	0.362331	0.060981	0.31119	0.386826	0.219232	0.464043	0.372192
110	GM3(d18:1/24:0)	-0.0194112	-0.0159207	-0.0703743	-0.0186269	0.00885256	0.0332198	0.0253994	0.0191341	0.0493533	-0.0243421	0.0328388	0.107383	0.221447	0.0576942	0.165986	0.0362507	0.118271	0.214317	0.171642	0.316051	0.177696	0.20658	0.0588765	0.122522	0.239299	0.176876	0.34734	0.226982	0.128685	0.336158	0.120394	0.0803746	0.0681472	0.178209	0.0774911	0.306569	0.247127	0.453253	0.266569	0.317241	0.102188	0.280321	0.0589198	0.136299	0.252165	0.0757987	0.338766	0.288687
111	GM3(d18:1/24:1)	-0.0138627	0.0200435	-0.0468323	-0.0433058	-0.0141399	0.0246469	0.039479	0.033488	0.0840674	0.0565314	0.101491	0.00761549	0.0537485	0.217484	0.100116	0.0574179	0.100804	0.0542475	0.038509	0.0834262	0.230616	0.161039	0.100376	0.147732	0.0837383	0.0604891	0.114716	0.289009	0.102498	0.372735	0.111707	0.218598	0.145763	0.259465	0.145583	0.174464	0.14712	0.224827	0.463308	0.265258	0.091752	0.288334	0.0446844	0.207454	0.270114	0.12186	0.186432	0.169315
112	GM3(d18:2/24:1)	-0.00262014	-0.00417851	-0.00591706	-0.039348	0.0728751	0.0164734	0.0340765	0.0966519	0.0452177	0.0475481	0.0182483	-0.0342175	0.00975034	0.0910687	0.0788909	0.047568	0.051127	0.0458343	0.0581235	0.0887439	0.153334	0.141481	0.0860026	0.092833	0.0776322	0.0751465	0.113559	0.201665	0.0670866	0.204781	0.0771923	0.105614	0.119555	0.12383	0.109221	0.0876083	0.117766	0.1325	0.246548	0.16859	0.100325	0.21742	0.0393896	0.168352	0.204609	0.127981	0.163254	0.175366
113	GM3(d20:1/18:0)	0.0533987	-0.00446677	0.0420256	0.0970097	0.0278601	-0.013786	0.00684155	0.0295448	0.0400519	0.0676767	0.0685932	0.0554681	0.0742859	0.0498197	0.0914477	0.0891995	0.105713	0.106087	0.0730457	0.0910529	0.0852472	0.114737	0.106205	0.10379	0.100442	0.0610194	0.0961499	0.0986547	0.0894652	0.0953366	0.1095	0.096062	0.144188	0.119066	0.0851477	0.0978733	0.0635733	0.0995931	0.0952235	0.0798191	0.110983	0.0975249	0.0867654	0.11918	0.135116	0.115741	0.105157	0.0749496
114	GM1(d18:1/16:0)	-0.00685434	0.065307	-0.0359803	3.54146e-05	-0.0378613	0.00905272	0.0416984	-0.0151523	-0.00229836	0.0168758	0.0436545	-0.0399755	-0.0110148	-0.00608845	-0.0081881	-0.0826233	-0.096943	-0.137591	-0.126854	-0.107533	-0.0914352	0.0659715	-0.0127281	-0.0287087	-0.0597413	-0.0856703	-0.0431214	-0.0272216	0.0700565	0.0826191	0.0624593	-0.0373478	0.0470206	-0.0422431	-0.0495204	-0.0682381	-0.0770077	-0.0344666	-0.000823052	0.0554372	0.036352	0.0482587	0.0644438	-0.0349199	-0.057079	-0.043411	-0.0893224	-0.0898275
115	Sulfatide (d18:1:/16:0(OH))	0.0192096	-0.0356	-0.0356257	-0.0205158	0.0753095	0.0143004	0.0474111	0.0522011	0.124435	-0.00131139	0.0730934	0.160296	0.240976	0.0821092	0.199232	0.0541393	0.126217	0.175254	0.232139	0.269855	0.159645	0.254406	0.0792089	0.163831	0.256179	0.259425	0.330221	0.237908	0.171181	0.277792	0.0758837	0.0325094	0.114287	0.107797	0.148843	0.237676	0.291496	0.332923	0.189751	0.347369	0.131048	0.21112	0.0517445	0.0648084	0.171464	0.110379	0.220987	0.26322
116	Sulfatide (d18:1:/16:0)	-0.0170744	-0.00220713	-0.0190058	-0.00215433	0.0960098	0.0367583	0.0491968	0.0537927	0.107596	-0.0243214	0.0702278	0.131764	0.193182	0.087182	0.21202	0.0785088	0.151766	0.201363	0.2484	0.273875	0.192289	0.259919	0.0919667	0.168238	0.252693	0.26215	0.300586	0.253034	0.150829	0.276193	0.0769216	0.0479099	0.105857	0.127286	0.159601	0.222125	0.277991	0.29697	0.207003	0.312339	0.141522	0.226227	0.0444572	0.0811813	0.180749	0.0984436	0.219959	0.260279
117	Sulfatide (d18:1:/18:0(OH))	0.110287	-0.0548153	0.0863655	0.126281	0.0252238	0.0144509	0.028909	0.0316237	0.106302	0.105678	0.0745802	0.0604657	0.0742577	0.0478808	0.075347	0.0416187	0.0350592	0.0475457	0.0598233	0.0664056	0.0471782	0.107747	0.0766318	0.046354	0.052934	0.065769	0.0807237	0.0628319	0.142418	0.0527326	0.125588	0.012687	0.115176	0.022996	0.040268	0.0422453	0.0530294	0.0651651	0.0417997	0.108578	0.176051	0.0740074	0.103782	0.0251121	0.0441131	0.111119	0.0383616	0.0456803
118	Sulfatide (d18:1:/18:0)	0.027661	-0.147846	0.0178954	0.0474544	-0.0489145	0.0341626	0.0460195	0.0296929	-0.000920857	-0.0201579	0.0255586	-0.0366409	-0.0373237	-0.0488486	-0.0487213	-0.0861867	-0.0770713	-0.0896163	-0.0739926	-0.0610348	-0.0926632	0.00655912	-0.0342212	-0.010857	-0.0554213	-0.0617293	-0.0356919	-0.058082	-0.0326957	-0.0597139	0.082591	-0.0587192	-0.0047243	-0.0878937	-0.0639129	-0.0701644	-0.0947719	-0.0586995	-0.0738922	-0.0267459	-0.0331331	-0.0569003	0.00700969	-0.0869868	-0.0466312	-0.0333638	-0.0612176	-0.0738276
119	Sulfatide (d18:1:/24:0(OH))	-0.0165567	-0.0373572	-0.0193873	-0.00398633	0.0341878	0.0290138	0.0499023	0.0693244	0.0568417	-0.0314108	0.0460352	0.139073	0.197808	0.0380207	0.121496	0.0249482	0.102769	0.18898	0.192557	0.247586	0.121324	0.138306	0.0277064	0.102924	0.206706	0.187855	0.250433	0.144973	0.108046	0.183138	0.0289523	-0.0056407	0.0124159	0.0932017	0.0937007	0.224365	0.223471	0.301855	0.118644	0.214877	0.0848053	0.147537	-0.00349116	0.0365317	0.143997	0.0879092	0.236359	0.238672
120	Sulfatide (d18:1:/24:0)	0.0236564	-0.0633858	-0.0219758	0.0414103	0.0634357	0.0448369	0.0486103	0.0665641	0.111979	-0.00166966	0.0455593	0.13232	0.198202	0.0633018	0.147125	0.052159	0.104783	0.18081	0.211227	0.259566	0.1358	0.199934	0.0493958	0.111332	0.20549	0.208121	0.280441	0.179659	0.165206	0.190377	0.0765309	-0.00625706	0.0615057	0.0671547	0.0659724	0.177607	0.220994	0.278465	0.120527	0.242377	0.134743	0.170215	0.0193485	0.0469485	0.138151	0.0935113	0.199106	0.211879
121	Sulfatide (d18:1:/24:1(OH))	-0.00628727	-0.0481464	-0.020524	0.00862245	0.0221702	0.0548594	0.0716264	0.0779238	0.100673	0.00487325	0.0949158	0.103386	0.151748	0.152376	0.104259	0.028265	0.0846747	0.116533	0.137693	0.162485	0.15567	0.146017	0.032683	0.0988298	0.128891	0.133532	0.174012	0.193884	0.109384	0.209497	0.0400717	0.0231464	0.0663845	0.106608	0.104993	0.149907	0.183276	0.214422	0.233242	0.200871	0.088773	0.164705	0.0182474	0.0643444	0.159835	0.102316	0.165359	0.176547
122	Sulfatide (d18:1:/24:1)	0.00997572	-0.0648655	-0.0364126	-0.026239	-0.00481181	0.0301994	0.0519491	0.0336103	0.086417	-0.0272098	0.0315344	-0.0047544	0.0765744	0.0569429	0.0666311	-0.0512255	-0.00712384	0.00087022	0.0619609	0.103511	0.0580271	0.15144	0.0001926	0.0355066	0.0487914	0.0757235	0.133029	0.12337	0.0889461	0.158458	0.088001	-0.0597991	0.0381565	-0.0141716	-0.0137705	0.0311079	0.0855488	0.139714	0.135672	0.193001	0.0803139	0.118465	0.0314831	0.00265256	0.0453465	0.0334809	0.0500497	0.0945402
123	Sulfatide (d18:2:/18:0(OH))	0.0365691	0.00384893	0.040563	0.0827713	0.0224966	0.0495269	0.0605485	0.0328035	0.0686377	0.0726704	0.0862993	0.0352983	0.0364996	0.0362215	0.0391338	0.0424402	0.0360418	0.0275729	0.0361747	0.0219814	0.0358838	0.0687511	0.0704725	0.0457913	0.0359119	0.0411406	0.0434906	0.0387297	0.106167	0.0612036	0.0797534	0.0373878	0.105213	0.0332448	0.0521802	0.0245653	0.0398444	0.0346908	0.024715	0.0708622	0.130547	0.0684987	0.106816	0.0341107	0.0593689	0.0972485	0.0234542	0.0456855
124	Sulfatide (d18:2:/18:0)	0.0521599	-0.0239928	0.06382	0.124535	0.00591181	0.0491365	0.0674035	0.0499897	0.0820803	0.0671324	0.0824684	0.0137523	0.0273359	0.0202356	0.0426917	0.0323268	0.0190196	0.0150318	0.0238152	0.0238073	0.0289643	0.103421	0.0671663	0.0336734	0.0264247	0.0315287	0.0424099	0.0411296	0.128051	0.0434719	0.131654	0.0128251	0.132302	0.0117612	0.0306226	-4.56665e-05	0.0161456	0.0284245	0.0219661	0.075678	0.154232	0.0739763	0.0774267	0.0332911	0.0546076	0.111757	0.016532	0.0290798
125	Cer1P(d18:1/16:0)	-0.0210589	-0.0673395	-0.0578174	-0.00622852	-0.0313483	0.0200548	0.0113246	-0.0289094	0.028966	-0.029893	-0.00679581	-0.0398074	0.0279178	-0.00125969	0.079276	-0.0158051	-0.000261176	-0.014079	0.0373243	0.076045	0.0174504	0.118398	-0.000504804	0.0149659	0.00391204	0.0503548	0.104361	0.0641933	0.114818	0.11307	0.0523264	-0.0523707	0.00844924	-0.0438089	-0.0405675	-0.0155525	0.041212	0.0994593	0.0547632	0.124542	0.0874472	0.132187	0.0646802	-0.0212163	0.020092	-0.00246307	-0.0164282	0.0386861
126	SM(34:3)	0.0262513	-0.0288319	0.0194042	0.0802977	0.292062	0.0397245	0.0357693	0.235425	0.15024	0.145654	0.157929	0.251243	0.2163	0.243132	0.444373	0.426421	0.425435	0.378231	0.410394	0.345904	0.427476	0.467353	0.337783	0.415336	0.461229	0.479312	0.44823	0.496745	0.274568	0.448997	0.159793	0.38147	0.325894	0.364751	0.455752	0.39612	0.480289	0.379526	0.395928	0.44033	0.330958	0.510018	0.122563	0.43832	0.435573	0.390162	0.438847	0.489614
127	SM(35:2) (b)	-0.00229732	0.00708968	0.0231348	0.0204853	0.200006	0.0734138	0.0947463	0.144487	0.180682	0.192265	0.241045	0.296427	0.308348	0.30962	0.427829	0.367783	0.336396	0.263417	0.312113	0.264332	0.349918	0.487554	0.341845	0.381377	0.405952	0.41133	0.398454	0.454628	0.281391	0.577281	0.159112	0.429089	0.352734	0.397699	0.431076	0.402267	0.477476	0.414928	0.457476	0.516546	0.235526	0.468341	0.100266	0.398274	0.348161	0.274868	0.320889	0.378983
128	SM(37:1)	0.034458	-0.0499737	0.00570225	0.0377021	0.313252	0.0110077	0.0191598	0.108121	0.13995	0.21248	0.264831	0.282851	0.254661	0.287197	0.480391	0.56267	0.572231	0.423073	0.489503	0.362155	0.451704	0.536837	0.456829	0.555063	0.536356	0.598163	0.511751	0.574176	0.274965	0.371557	0.170248	0.444687	0.430079	0.423009	0.52251	0.353261	0.502673	0.302203	0.373323	0.439158	0.238455	0.343613	0.111947	0.433431	0.415618	0.38032	0.302858	0.413603
129	SM(37:2)	0.00572069	-0.0188318	-0.0223687	0.0196031	0.148078	-0.00503647	0.0193229	0.134712	0.109703	0.136707	0.165184	0.0981321	0.0649961	0.161516	0.262254	0.314378	0.284272	0.137014	0.22276	0.110348	0.234819	0.412392	0.329212	0.379671	0.310888	0.371206	0.29556	0.417853	0.191026	0.306944	0.186705	0.334493	0.390316	0.264366	0.381218	0.183293	0.30063	0.140879	0.300764	0.34227	0.198721	0.330497	0.142421	0.378654	0.342913	0.297644	0.20498	0.304089
130	SM(38:3) (a)	0.0126798	-0.0762409	-0.0119218	0.0174669	0.0824638	0.0358959	0.0449915	0.111513	0.0548716	0.119282	0.142266	0.0319601	0.0303637	0.222997	0.156036	0.182496	0.132094	-0.00769193	9.84547e-05	-0.0205295	0.152142	0.195185	0.152956	0.160256	-0.000691462	0.0124795	0.0171791	0.184712	0.0816179	0.203983	0.105946	0.190405	0.208817	0.14429	0.154135	-0.00362914	0.0360641	0.0222944	0.25124	0.173118	0.107478	0.250122	0.0866518	0.20971	0.17502	0.142625	0.0121483	0.03064
131	SM(38:3) (b)	0.0249603	-0.138112	0.0194649	0.0807771	0.0951929	0.0974234	0.0939167	0.143941	0.0925304	0.170637	0.144604	0.131648	0.10931	0.176031	0.164389	0.225738	0.206102	0.11222	0.139486	0.0807842	0.167494	0.261578	0.236442	0.284924	0.209558	0.228708	0.194237	0.270049	0.149437	0.268534	0.121657	0.275128	0.28415	0.253692	0.283277	0.185324	0.235702	0.159674	0.242612	0.256715	0.145122	0.256295	0.0926709	0.27197	0.26553	0.225499	0.171015	0.199265
132	SM(40:3) (a)	0.00122205	-0.0559002	-0.0285113	0.0208555	0.159999	0.0446813	0.0524576	0.136052	0.128418	0.128867	0.158767	0.107173	0.131334	0.339415	0.300235	0.265591	0.239255	0.124166	0.156352	0.154263	0.328414	0.246397	0.182502	0.205992	0.0983828	0.132526	0.131672	0.310821	0.167338	0.34783	0.128427	0.245521	0.187332	0.209022	0.233197	0.121249	0.18965	0.177745	0.409994	0.320076	0.215084	0.378925	0.0859158	0.267744	0.241551	0.200762	0.119665	0.177625
133	SM(40:3) (b)	0.0350301	-0.0704306	-0.0101849	0.0512304	0.292866	0.0694272	0.0616193	0.13175	0.130055	0.15726	0.146406	0.16341	0.151126	0.228974	0.429428	0.426762	0.397239	0.277081	0.387174	0.291591	0.401897	0.440038	0.352771	0.409912	0.381617	0.475191	0.399413	0.477466	0.303854	0.334195	0.149487	0.330969	0.305942	0.242876	0.34051	0.220217	0.386869	0.227625	0.31961	0.401582	0.264825	0.327379	0.0862286	0.311147	0.258712	0.248911	0.173235	0.31326
134	SM(41:0)	0.0289573	-0.0543731	0.0648692	0.0466042	0.197785	0.0840129	0.072853	0.078569	0.217565	0.323619	0.409348	0.651206	0.644394	0.574888	0.334256	0.352016	0.273366	0.241798	0.245822	0.203672	0.205661	0.239842	0.242936	0.211949	0.248772	0.252237	0.211339	0.130776	0.153342	0.276628	0.0779171	0.280774	0.154929	0.238909	0.243382	0.28203	0.343167	0.292497	0.156582	0.357003	0.136544	0.174531	0.0211306	0.174749	0.0574872	0.0847693	0.0762735	0.10864
135	SM(41:1) (a)	0.0386952	-0.0611878	0.0330688	0.0440899	0.308152	0.052754	0.0377923	0.100097	0.149502	0.271838	0.298832	0.452309	0.444601	0.337988	0.423605	0.450824	0.413229	0.383278	0.406961	0.353897	0.359708	0.426374	0.379889	0.407631	0.489124	0.487207	0.473838	0.393071	0.199278	0.294359	0.121709	0.342039	0.304969	0.29025	0.367019	0.368559	0.447315	0.365358	0.237791	0.44635	0.152104	0.222692	0.0575865	0.279587	0.203157	0.198926	0.240313	0.283517
136	SM(43:1)	0.00859678	-0.0732823	-0.0467492	0.0184174	0.216282	0.0441051	0.0358274	0.0771251	0.173221	0.189189	0.276768	0.413224	0.458481	0.329612	0.378033	0.316598	0.281726	0.260344	0.325389	0.334214	0.25225	0.402103	0.271888	0.297802	0.385283	0.398764	0.440526	0.329014	0.213898	0.310284	0.139596	0.225948	0.236557	0.188074	0.270116	0.311607	0.390337	0.399965	0.230166	0.538997	0.168441	0.259234	0.0683139	0.195087	0.145235	0.137029	0.175859	0.238525
137	SM(43:2) (b)	0.0279344	-0.0934974	-0.00693339	0.029995	0.177239	0.0587356	0.0688652	0.0750027	0.113647	0.239762	0.237565	0.251843	0.258902	0.391063	0.347884	0.348883	0.287514	0.159559	0.260589	0.159578	0.326371	0.389846	0.303587	0.321847	0.251572	0.345001	0.264365	0.387323	0.247277	0.368283	0.14554	0.333188	0.305059	0.285925	0.320194	0.176854	0.350777	0.207299	0.37087	0.493139	0.19661	0.269335	0.0651515	0.249228	0.176122	0.198939	0.0607884	0.187689
138	SM(43:2) (c)	0.00550355	-0.123903	-0.0931806	0.0209173	0.115618	0.0293062	0.0491198	0.0951854	0.0253526	0.0950317	0.121353	0.124775	0.201351	0.157946	0.275687	0.183935	0.155094	0.123302	0.239077	0.213716	0.207735	0.340227	0.171271	0.192999	0.203984	0.292467	0.299614	0.287569	0.21107	0.292886	0.142596	0.133106	0.191226	0.15129	0.173915	0.129915	0.294804	0.250646	0.203497	0.490661	0.190151	0.299369	0.0837818	0.185988	0.150038	0.191699	0.138382	0.26776
139	SM(44:1)	-0.00625712	-0.0304527	-0.0302969	0.0161581	0.165319	0.0619881	0.0701394	0.0835454	0.19575	0.181741	0.282758	0.383197	0.437264	0.321689	0.320146	0.233808	0.209849	0.192038	0.246699	0.26839	0.210699	0.354267	0.222271	0.235954	0.304681	0.310828	0.354974	0.276007	0.197558	0.353122	0.122094	0.219639	0.209733	0.188255	0.250417	0.29637	0.349546	0.381142	0.256906	0.578475	0.147576	0.273897	0.0593317	0.190217	0.160604	0.119908	0.176043	0.223508
140	SM(44:2)	-0.00892271	-0.0799922	-0.0630507	-0.00566165	0.0702435	0.0453335	0.0595706	0.0692539	0.16926	0.178986	0.279822	0.237247	0.275608	0.430476	0.227541	0.178435	0.120743	0.0104535	0.0608177	0.0719343	0.186525	0.254108	0.164047	0.157692	0.0742236	0.0881891	0.115643	0.239162	0.134754	0.338125	0.133636	0.233116	0.187659	0.17789	0.173038	0.119773	0.16586	0.197307	0.374774	0.417526	0.123595	0.283956	0.0528817	0.191712	0.135428	0.0965661	0.022759	0.0599561
141	SM(44:3)	-0.0228503	-0.047487	-0.0534679	-0.0222359	-0.0316909	0.0354465	0.0545002	0.0775007	0.102751	0.0204076	0.100201	-0.0528646	0.0144284	0.200096	0.0507871	-0.0575455	-0.0669371	-0.163993	-0.126229	-0.0809743	0.0358512	0.112197	-0.0059126	0.00414713	-0.126188	-0.112947	-0.061051	0.108046	0.0824823	0.242602	0.103439	0.0471481	0.0877925	0.0213118	0.0359506	-0.0686171	-0.0391907	0.0372171	0.276355	0.254159	0.103843	0.251624	0.0619336	0.0763631	0.0941647	0.0474066	-0.0425395	-0.017592
142	SM(d16:1/19:0)	0.0171171	-0.052084	-0.00601813	0.0236442	0.22356	0.0289342	0.0328093	0.0776867	0.136203	0.163985	0.17739	0.204878	0.178468	0.174592	0.356755	0.31755	0.279865	0.185237	0.289851	0.199406	0.268444	0.504424	0.342024	0.377607	0.405517	0.448874	0.41436	0.436683	0.224195	0.346116	0.17768	0.303515	0.349668	0.209102	0.331513	0.233292	0.35218	0.219195	0.262051	0.414497	0.150216	0.265116	0.0909298	0.263258	0.205963	0.193962	0.155374	0.245667
143	SM(d16:1/23:0)/SM(d17:1/22:0)	0.037334	-0.0292751	-0.0101765	0.0470103	0.417294	0.0382646	0.0159337	0.103162	0.148033	0.139601	0.186049	0.383592	0.432318	0.237203	0.623091	0.553071	0.619435	0.636569	0.712876	0.673285	0.561364	0.531292	0.382642	0.498354	0.664127	0.727277	0.717767	0.562956	0.319798	0.361265	0.144873	0.2645	0.258696	0.306278	0.430759	0.470417	0.642053	0.537591	0.279971	0.518534	0.310712	0.36374	0.0903298	0.306273	0.332038	0.320222	0.424847	0.5571
144	SM(d16:1/24:1)	0.0439909	-0.0277566	-0.0142135	0.0223845	0.392225	0.0569624	0.046028	0.0987781	0.143985	0.162873	0.192358	0.207584	0.270217	0.41761	0.564327	0.490493	0.513464	0.419715	0.493401	0.474118	0.620881	0.385727	0.300704	0.351077	0.335812	0.413037	0.401361	0.50639	0.272341	0.335201	0.125076	0.243474	0.182568	0.233159	0.254179	0.208042	0.368857	0.298277	0.445253	0.413462	0.279612	0.341766	0.0601969	0.251216	0.23591	0.188193	0.1676	0.288653
145	SM(d17:1/14:0)	0.0469423	-0.0164458	-0.0207959	0.052011	0.428666	0.03717	0.0153404	0.112844	0.107076	0.0710996	0.0816661	0.200346	0.239202	0.143873	0.587778	0.480261	0.556357	0.539094	0.662277	0.592121	0.572756	0.570468	0.368679	0.47421	0.600597	0.70093	0.663001	0.614167	0.426824	0.352913	0.166325	0.216577	0.277344	0.254278	0.389045	0.335181	0.549153	0.388226	0.296759	0.521183	0.384675	0.367922	0.0833735	0.27381	0.308967	0.309154	0.349453	0.509157
146	SM(d17:1/16:0)	0.0328711	-0.00383869	-0.016342	0.0394548	0.373529	0.0403855	0.0275729	0.111116	0.15712	0.154663	0.170962	0.281114	0.297974	0.229106	0.603378	0.492713	0.519072	0.482971	0.585139	0.511019	0.531436	0.646767	0.427032	0.506538	0.624019	0.684618	0.652846	0.637717	0.338318	0.493075	0.189451	0.338758	0.347079	0.330583	0.441261	0.414356	0.574119	0.432153	0.38815	0.539811	0.296653	0.445271	0.10861	0.352086	0.34458	0.310014	0.375466	0.498124
147	SM(d17:1/24:1)	0.0270488	-0.0401065	-0.0233765	0.0239172	0.280175	0.0434719	0.047358	0.0943332	0.12083	0.180095	0.186061	0.164866	0.175514	0.350105	0.44673	0.430542	0.424145	0.285625	0.389211	0.284291	0.483743	0.485988	0.372262	0.439187	0.383415	0.481369	0.40637	0.57647	0.285926	0.384264	0.168556	0.337187	0.336512	0.300945	0.375682	0.213767	0.398498	0.227984	0.462017	0.446551	0.252743	0.339843	0.0812986	0.309411	0.284481	0.259443	0.16418	0.305047
148	SM(d18:0/14:0)	0.0477255	-0.0104698	0.0110766	0.0284137	0.342691	0.068349	0.0348373	0.0463379	0.247597	0.226972	0.326715	0.509098	0.556052	0.487951	0.511857	0.414508	0.426669	0.381788	0.460646	0.441974	0.439932	0.379514	0.269778	0.294472	0.366746	0.418182	0.408471	0.345069	0.346232	0.360674	0.0991344	0.237008	0.181605	0.222591	0.271816	0.285022	0.432201	0.366731	0.276694	0.530191	0.299525	0.292845	0.0471355	0.190312	0.149984	0.146191	0.150167	0.244668
149	SM(d18:0/16:0)	0.00310508	-0.0664132	-0.0128624	0.00650422	-0.012742	0.0571544	0.0457561	0.0083769	0.237892	0.161572	0.286987	0.413051	0.432914	0.351906	0.120661	0.00954459	-0.0194653	-0.0699536	-0.041117	-0.0192945	-0.0524627	0.197771	0.0536234	0.0423129	0.0413958	0.01201	0.064281	0.00973586	0.0843451	0.289348	0.0958388	0.0973211	0.10728	0.0459221	0.0573099	0.112658	0.11876	0.17534	0.111535	0.300324	0.0319896	0.16561	0.042815	0.0253448	-0.00630815	-0.0180437	-0.0300191	-0.0381451
150	SM(d18:0/22:0)	0.0315094	-0.0459979	0.106211	0.0687761	0.148956	0.0833405	0.0703834	0.0827632	0.246604	0.333004	0.439611	0.728944	0.706942	0.619945	0.250249	0.301097	0.216068	0.200342	0.110071	0.135009	0.11844	0.0997134	0.165035	0.110613	0.155182	0.06652	0.0859381	-0.0293695	0.074459	0.212093	0.0149281	0.268844	0.0665401	0.209867	0.156872	0.286502	0.219424	0.279687	0.0993507	0.247839	0.0866307	0.122472	0.00288398	0.143788	0.0165105	0.0222598	0.055824	-0.0185258
151	SM(d18:1/14:0)/SM(d16:1/16:0)	0.0552831	-0.00788889	0.0168963	0.0580074	0.478862	0.0664298	0.0513514	0.127307	0.171794	0.153574	0.181113	0.345686	0.397399	0.305676	0.706601	0.567357	0.625027	0.622507	0.700988	0.682982	0.66855	0.544038	0.369269	0.446844	0.586186	0.649013	0.645024	0.576878	0.381457	0.471386	0.153556	0.304033	0.234567	0.332224	0.394073	0.441689	0.600336	0.516755	0.395843	0.559653	0.366968	0.450672	0.0772184	0.31971	0.321219	0.287924	0.390862	0.51083
152	SM(d18:1/16:0)	0.0118674	-0.0244168	0.00153167	0.0192169	0.121649	0.0724013	0.0883696	0.103396	0.202047	0.186438	0.253805	0.323665	0.357542	0.32811	0.377141	0.271421	0.263981	0.226101	0.251743	0.255074	0.29856	0.429782	0.262125	0.300846	0.339844	0.325505	0.357536	0.38171	0.240792	0.612351	0.162297	0.372943	0.294181	0.377678	0.367556	0.419298	0.455215	0.472951	0.471781	0.521078	0.210576	0.47873	0.108379	0.329524	0.33127	0.227492	0.325493	0.351363
153	SM(d18:1/17:0)/SM(d17:1/18:0)	0.0332637	-0.0726167	0.0140976	0.0275269	0.194426	0.000399498	0.0366158	0.105949	0.0943398	0.202211	0.193942	0.163093	0.104989	0.158853	0.290429	0.385879	0.288021	0.132545	0.226229	0.0824739	0.211915	0.497441	0.411641	0.408618	0.373428	0.416773	0.327746	0.419637	0.178157	0.311753	0.186051	0.416482	0.409086	0.271664	0.377272	0.2089	0.31478	0.112521	0.245641	0.302298	0.123058	0.253921	0.110923	0.391917	0.268889	0.250502	0.163825	0.24679
154	SM(d18:1/18:0)/SM(d16:1/20:0)	0.0123261	0.000538233	0.0578271	0.0376122	0.217241	0.0553697	0.0778109	0.14866	0.225527	0.372477	0.392095	0.414697	0.358414	0.457037	0.397928	0.57905	0.475046	0.289581	0.279704	0.201384	0.358959	0.400494	0.480516	0.474893	0.384251	0.369499	0.307001	0.41733	0.215114	0.524111	0.149455	0.687864	0.40302	0.560939	0.507049	0.457791	0.475523	0.378124	0.504063	0.424408	0.216287	0.415109	0.113951	0.583333	0.48793	0.305407	0.32	0.323837
155	SM(d18:1/20:0)/SM(d16:1/22:0)	0.0366657	-0.0228369	0.00568888	0.0495095	0.326059	0.0580849	0.0477932	0.119142	0.176927	0.207096	0.293107	0.444098	0.484339	0.329855	0.551707	0.54763	0.625664	0.605014	0.561303	0.601061	0.499196	0.444794	0.364581	0.499107	0.57474	0.538172	0.606189	0.478414	0.292305	0.441844	0.131867	0.372558	0.262118	0.459961	0.423149	0.544277	0.569396	0.608749	0.387654	0.485258	0.288802	0.410761	0.0901857	0.381601	0.459922	0.295445	0.470621	0.469698
156	SM(d18:1/22:0)/SM(d16:1/24:0)	0.0196171	-0.0376489	0.0327408	0.0605883	0.185732	0.068852	0.0729873	0.133294	0.197041	0.215058	0.280505	0.537002	0.567772	0.341401	0.409724	0.370222	0.391612	0.442491	0.37199	0.448261	0.296428	0.337349	0.258677	0.336958	0.473875	0.385431	0.484305	0.290875	0.232681	0.456799	0.122125	0.333499	0.199681	0.390315	0.365788	0.583522	0.52989	0.649983	0.320324	0.478661	0.235925	0.385004	0.071431	0.302105	0.327599	0.220737	0.441744	0.390915
157	SM(d18:1/23:0)/SM(d17:1/24:0)	0.0220441	-0.0500937	0.0247459	0.0509498	0.228141	0.0650127	0.0613087	0.11152	0.176495	0.21438	0.245483	0.450666	0.488821	0.320229	0.453408	0.417364	0.407358	0.414563	0.468256	0.433356	0.348714	0.398881	0.304542	0.372988	0.465304	0.511933	0.496623	0.367332	0.278627	0.417101	0.132482	0.312997	0.251758	0.334561	0.397633	0.452114	0.592083	0.52754	0.283924	0.525896	0.267296	0.358565	0.0744554	0.288091	0.270669	0.251387	0.337778	0.438013
158	SM(d18:1/24:0)	0.0068847	-0.0717196	-0.0087989	0.0485751	0.0912641	0.0807628	0.0800114	0.0980424	0.171382	0.138179	0.241892	0.475499	0.558429	0.306642	0.320665	0.230135	0.223642	0.302466	0.25946	0.384279	0.17333	0.251734	0.1352	0.17369	0.326091	0.250824	0.397798	0.165562	0.193208	0.387352	0.0918162	0.195426	0.102082	0.247706	0.208259	0.455742	0.413815	0.608297	0.232992	0.461993	0.200148	0.32539	0.0458374	0.180584	0.184981	0.1093	0.318892	0.278385
159	SM(d18:1/24:1)	6.4538e-05	-0.040001	-0.00175224	0.00105256	-0.0175875	0.0599123	0.088796	0.0754031	0.154498	0.178018	0.258863	0.18522	0.19183	0.470794	0.140298	0.14379	0.0906515	-0.0397529	-0.0558835	-0.0525796	0.177442	0.145349	0.133642	0.132116	-0.0160325	-0.02622	-0.0246873	0.208137	0.10429	0.396714	0.0996708	0.312755	0.197409	0.298275	0.209689	0.151621	0.151265	0.186385	0.503639	0.304731	0.122899	0.301256	0.0498223	0.225058	0.194703	0.0993039	0.0381646	0.0302901
160	SM(d18:2/14:0)	0.0347705	-0.015478	0.041004	0.109147	0.379612	0.057928	0.0549537	0.276439	0.139723	0.122222	0.135435	0.270017	0.278045	0.250387	0.499794	0.484492	0.511488	0.484566	0.528203	0.485438	0.523607	0.425297	0.326179	0.394304	0.475353	0.518753	0.486066	0.499356	0.385473	0.422582	0.142458	0.352477	0.243957	0.376051	0.445954	0.413174	0.532146	0.429716	0.387917	0.485923	0.452791	0.511156	0.0893498	0.433728	0.449361	0.391301	0.471606	0.547562
161	SM(d18:2/16:0)	0.013918	0.000615839	0.0263663	0.091182	0.225728	0.0554346	0.0662177	0.272361	0.186796	0.185787	0.214249	0.317205	0.307552	0.325525	0.446897	0.418343	0.396912	0.369666	0.360174	0.351679	0.427672	0.432972	0.324663	0.369129	0.416956	0.393641	0.407609	0.457504	0.251584	0.597921	0.17431	0.464886	0.290438	0.463931	0.465246	0.498125	0.517749	0.502639	0.508844	0.49285	0.342438	0.638148	0.131363	0.52794	0.518339	0.398791	0.53357	0.535285
162	SM(d18:2/17:0)	0.0243447	-0.0165543	-0.00764883	0.0575618	0.26463	0.0120612	0.0185761	0.191867	0.137979	0.189306	0.186429	0.225137	0.177571	0.225889	0.442542	0.486552	0.436665	0.330547	0.403257	0.278925	0.400945	0.573461	0.457534	0.503541	0.52148	0.564714	0.48824	0.580068	0.269744	0.469546	0.212268	0.472731	0.452498	0.406059	0.518585	0.37821	0.49876	0.312849	0.407088	0.454589	0.292553	0.492897	0.157734	0.520125	0.465099	0.407073	0.403421	0.489358
163	SM(d18:2/18:0)	0.00607316	-0.0187149	0.0424731	0.0890931	0.178338	0.0339612	0.0640046	0.244	0.181557	0.308777	0.303168	0.299758	0.226118	0.3437	0.339073	0.53984	0.420249	0.248181	0.241242	0.148439	0.326921	0.415484	0.460978	0.457537	0.376679	0.363877	0.298735	0.440836	0.200158	0.51726	0.179008	0.684195	0.423747	0.554079	0.523404	0.438088	0.45191	0.339991	0.489353	0.391218	0.259715	0.526774	0.145244	0.688934	0.576695	0.414501	0.427538	0.432099
164	SM(d18:2/18:1)	0.00541196	-0.0159629	0.00439362	0.0499668	0.151041	0.0251803	0.037454	0.203982	0.125045	0.167621	0.190441	0.202903	0.131306	0.229494	0.283209	0.347832	0.291219	0.185618	0.204473	0.109481	0.250643	0.394962	0.326932	0.369374	0.333191	0.334271	0.278128	0.395363	0.189898	0.412092	0.142499	0.427435	0.375335	0.377434	0.4494	0.324566	0.368291	0.256511	0.372447	0.359673	0.231425	0.44319	0.12687	0.454187	0.41897	0.361957	0.341258	0.363903
165	SM(d18:2/20:0)	0.00790032	-0.0409622	-0.0224275	0.0462053	0.13047	0.0200457	0.0366296	0.210884	0.129492	0.179303	0.211905	0.186818	0.176302	0.202246	0.276165	0.372007	0.395113	0.265025	0.245218	0.21768	0.267645	0.365213	0.334117	0.441778	0.352835	0.332928	0.344354	0.41206	0.222001	0.416382	0.167677	0.430216	0.353063	0.457088	0.421682	0.369713	0.383053	0.352144	0.405709	0.36771	0.267715	0.466148	0.140052	0.501784	0.581301	0.375369	0.433876	0.419445
166	SM(d18:2/22:0)	-0.000451515	-0.0459099	-0.0189403	0.0709334	0.164537	0.0423889	0.0541413	0.234933	0.109707	0.092083	0.140746	0.299711	0.338764	0.115827	0.348948	0.296904	0.347245	0.402421	0.35638	0.425753	0.275484	0.382044	0.24319	0.339484	0.487255	0.415	0.523562	0.372763	0.23406	0.438949	0.157907	0.279756	0.223634	0.354786	0.373996	0.528481	0.488404	0.590159	0.31037	0.434084	0.298328	0.503895	0.11898	0.403401	0.477415	0.346011	0.583635	0.547965
167	SM(d18:2/23:0)	0.00897892	-0.0408668	-0.0370789	0.0534334	0.247417	0.0410272	0.0248727	0.179208	0.104125	0.0594465	0.0867057	0.205916	0.259078	0.102239	0.439364	0.368303	0.390313	0.398143	0.520562	0.460837	0.372727	0.458255	0.290312	0.376396	0.501588	0.598465	0.57077	0.482605	0.296136	0.387706	0.160436	0.240596	0.271476	0.268196	0.403441	0.387394	0.585572	0.469687	0.274769	0.522032	0.343255	0.468943	0.116267	0.361247	0.378626	0.366598	0.451388	0.608882
168	SM(d18:2/24:0)	-0.00956283	-0.0669537	-0.0623123	0.0340117	0.100728	0.0564232	0.0542037	0.164964	0.0829149	0.0261184	0.0684849	0.206256	0.329427	0.0763905	0.295957	0.149082	0.178544	0.257328	0.256736	0.382867	0.17435	0.297877	0.10358	0.168954	0.311755	0.283494	0.440969	0.243246	0.211206	0.357927	0.125572	0.0971867	0.110227	0.164539	0.164735	0.347188	0.357267	0.531554	0.19838	0.449057	0.265321	0.436081	0.0914728	0.233888	0.282132	0.199055	0.39954	0.408491
169	SM(d19:1/24:1)	0.0233648	-0.0510226	-0.0140063	0.0110987	0.175129	0.0272867	0.0283914	0.054274	0.119529	0.215236	0.260535	0.205101	0.189429	0.39295	0.249467	0.302519	0.241727	0.0862622	0.13198	0.0597263	0.277224	0.316452	0.275141	0.28442	0.184751	0.218508	0.178823	0.347479	0.13313	0.224137	0.117053	0.289002	0.286714	0.203603	0.234827	0.080673	0.167835	0.0725953	0.336194	0.322543	0.0963011	0.169283	0.055125	0.21587	0.129057	0.116035	-0.021773	0.0293324
170	PC (39:5) (a)	0.0231057	-0.0536988	-0.046351	0.00342423	0.180268	0.0280773	0.00684111	0.0362695	0.0681861	0.0427635	0.0339714	0.0638145	0.0924227	0.0914506	0.346252	0.313673	0.346035	0.32848	0.444049	0.355578	0.399234	0.430683	0.290212	0.363875	0.424493	0.527279	0.477422	0.512758	0.284026	0.325277	0.198872	0.221508	0.310295	0.23651	0.331692	0.239451	0.425556	0.276548	0.297033	0.387913	0.275989	0.324511	0.0958041	0.283907	0.322268	0.290081	0.310648	0.44665
171	PC (39:5) (b)	0.015069	-0.0562105	-0.0258716	0.0266719	0.137196	0.0109256	0.00896177	0.0617525	0.0870118	0.0693319	0.081254	0.0940802	0.103424	0.178449	0.3312	0.324641	0.346626	0.310724	0.382165	0.294825	0.390758	0.410227	0.297075	0.352337	0.376031	0.449558	0.389872	0.488365	0.261856	0.381615	0.211595	0.275877	0.318559	0.296443	0.374103	0.249399	0.391982	0.255206	0.354377	0.346494	0.287508	0.380616	0.119734	0.34131	0.36803	0.330228	0.323049	0.425139
172	PC(14:0_16:0)	0.0312854	-0.0271432	0.0241246	0.0545702	0.229699	0.0722067	0.0486438	0.0401295	0.127295	0.0758755	0.0798475	0.234146	0.296539	0.22278	0.358534	0.28541	0.355574	0.392363	0.45957	0.464765	0.401834	0.18394	0.138478	0.200493	0.295373	0.37543	0.349741	0.284143	0.321651	0.260633	0.0460776	0.143829	0.0412935	0.217542	0.209526	0.278047	0.420206	0.365367	0.249875	0.377809	0.298903	0.208602	-0.00114816	0.116209	0.151103	0.133533	0.205807	0.310567
173	PC(14:0_20:4)	0.0331883	-0.0282302	0.0162574	0.0600111	0.221382	0.054419	0.0377011	0.0688445	0.0880005	0.0374361	0.0500436	0.21852	0.261477	0.207235	0.311072	0.294524	0.3928	0.448457	0.46162	0.490217	0.414223	0.102788	0.103277	0.190098	0.284877	0.337865	0.332443	0.261216	0.268842	0.151043	0.0191744	0.0995116	0.00357474	0.219658	0.209735	0.286555	0.387891	0.364574	0.22058	0.27245	0.305715	0.193458	0.00978389	0.121368	0.203005	0.182747	0.26823	0.339638
174	PC(14:0_22:6)	0.024471	-0.0262125	0.00292109	0.034683	0.200028	0.0569077	0.0346996	0.0395247	0.0796389	0.0283638	0.0645179	0.144975	0.200877	0.242212	0.30061	0.284506	0.366332	0.389121	0.420967	0.428597	0.43685	0.149191	0.103501	0.179876	0.240864	0.313847	0.295376	0.31012	0.272034	0.169507	0.0782347	0.0933685	0.0511993	0.196893	0.190116	0.211595	0.339258	0.297494	0.283736	0.259652	0.31083	0.202413	0.0154859	0.123433	0.193799	0.184204	0.223765	0.314014
175	PC(15-MHDA_18:1)	0.0396483	-0.0362869	-0.0157202	-0.00198152	0.181013	0.0404715	0.0243043	0.0128017	0.0721109	0.0879608	0.0685165	0.0964532	0.109056	0.147853	0.331692	0.33212	0.35233	0.298545	0.409134	0.320865	0.389149	0.339057	0.305787	0.351207	0.375733	0.495516	0.423886	0.46656	0.275663	0.274805	0.154797	0.259123	0.278098	0.269056	0.308695	0.233634	0.417338	0.263827	0.315993	0.354257	0.253838	0.231319	0.0600841	0.253767	0.270578	0.200705	0.211458	0.344868
176	PC(15-MHDA_18:2)	0.0400429	-0.0446385	-0.0846066	0.0029437	0.150536	0.0198802	-0.0213372	-0.00415681	0.0719069	0.0424305	0.0221699	0.108417	0.146856	0.0638899	0.306956	0.231278	0.283305	0.295509	0.397721	0.34774	0.305714	0.389876	0.246735	0.337381	0.415598	0.503768	0.498981	0.445489	0.250291	0.275607	0.145371	0.126434	0.290549	0.170681	0.26893	0.246213	0.408022	0.320117	0.237385	0.383973	0.229545	0.251334	0.0929505	0.160361	0.241102	0.20705	0.250011	0.359726
177	PC(15-MHDA_20:4)	0.030514	-0.0506977	-0.0478786	0.0141955	0.165756	0.0203381	-0.0096518	0.0319976	0.0855468	0.0774868	0.0700517	0.10061	0.118938	0.168014	0.335754	0.345127	0.348894	0.287034	0.377991	0.309022	0.352764	0.337432	0.278914	0.341543	0.341221	0.443298	0.394165	0.432155	0.230913	0.254102	0.131773	0.231516	0.280645	0.228608	0.306791	0.201046	0.372629	0.247737	0.281002	0.3264	0.265419	0.305941	0.105518	0.27491	0.27805	0.254237	0.212822	0.343546
178	PC(15-MHDA_22:6)	0.0194884	-0.0455403	-0.073546	-0.0324304	0.0994013	0.0111478	-0.0150116	-0.0228797	0.0467259	0.0450098	0.0381891	-0.0487483	-0.00903712	0.123958	0.211455	0.203248	0.196722	0.125217	0.230222	0.163314	0.264413	0.280743	0.182149	0.219179	0.17481	0.288951	0.243104	0.348293	0.186388	0.162955	0.167087	0.102678	0.232458	0.0832982	0.159759	0.00993015	0.18927	0.0728253	0.227657	0.227373	0.189247	0.196066	0.0793864	0.15671	0.153319	0.15581	0.0667687	0.200043
179	PC(15:0_20:3)	0.0388332	-0.0674105	0.0140687	0.0717716	0.193439	0.0428073	0.0191641	0.0381412	0.0869365	0.0544148	0.080497	0.236685	0.238699	0.174867	0.38435	0.371252	0.436552	0.446723	0.508599	0.433488	0.42079	0.376552	0.275373	0.37225	0.472051	0.550044	0.497516	0.453762	0.310234	0.293972	0.146323	0.215324	0.261894	0.298417	0.354426	0.337462	0.498577	0.371291	0.274888	0.338367	0.309616	0.253532	0.0638323	0.214885	0.275185	0.262534	0.305649	0.410569
180	PC(15:0_20:4)	0.0265932	-0.0458419	-0.0474372	0.0232152	0.17085	-0.00959332	-0.0298786	0.0170668	0.0913139	0.0863625	0.0891227	0.159493	0.173394	0.201313	0.332848	0.341888	0.360132	0.31923	0.389001	0.32284	0.343178	0.292361	0.249083	0.313078	0.327407	0.417385	0.359218	0.372787	0.237764	0.218657	0.109173	0.195172	0.215694	0.217609	0.289009	0.199789	0.361411	0.234085	0.224553	0.28898	0.277049	0.268286	0.0941685	0.236441	0.234202	0.248714	0.201049	0.320322
181	PC(15:0_22:6)	0.0167486	-0.0289507	-0.0697983	-0.00629582	0.129785	0.00919818	-0.0291668	-0.0311123	0.0778612	0.0515241	0.0881231	0.0766512	0.111899	0.225355	0.288587	0.279795	0.294207	0.248075	0.332217	0.269985	0.351878	0.296056	0.195829	0.245541	0.252872	0.353649	0.303622	0.386623	0.226502	0.211403	0.148713	0.135297	0.212502	0.159358	0.220582	0.11664	0.292214	0.176887	0.281898	0.270663	0.248221	0.235102	0.0753544	0.180124	0.184198	0.201767	0.144653	0.26882
182	PC(16:0_16:0)	0.0134319	-0.0286068	0.00730023	0.0430138	0.118544	0.0811164	0.0590803	0.036151	0.187748	0.127944	0.173398	0.244313	0.292075	0.353484	0.333018	0.270274	0.291857	0.280111	0.31101	0.321059	0.368767	0.214578	0.171832	0.205933	0.213493	0.259169	0.249496	0.297382	0.226923	0.433142	0.0945168	0.265351	0.113241	0.303596	0.252596	0.286569	0.378324	0.364989	0.409051	0.392521	0.231651	0.334953	0.0368687	0.212174	0.230741	0.153719	0.207901	0.265156
183	PC(16:0_18:0)	0.0209506	-0.00536357	0.0751953	0.0693595	0.199037	0.0849012	0.108112	0.127718	0.219011	0.14753	0.219249	0.377973	0.403283	0.316883	0.415594	0.36579	0.454732	0.490355	0.493268	0.493761	0.491678	0.388261	0.29698	0.386426	0.489448	0.491378	0.497951	0.47662	0.304821	0.562846	0.178616	0.372547	0.251736	0.463358	0.44404	0.538116	0.589556	0.563955	0.48832	0.517502	0.282239	0.423776	0.0865509	0.358584	0.456526	0.312389	0.501247	0.524481
184	PC(16:0_18:1)	0.0328031	-0.046081	0.0295274	0.0313328	0.119245	0.0819574	0.0697293	0.0269184	0.136942	0.164246	0.159378	0.253454	0.287713	0.337725	0.290232	0.321346	0.343042	0.322449	0.32381	0.338045	0.3873	0.112347	0.205118	0.22852	0.216554	0.266476	0.25334	0.272096	0.19666	0.318449	0.093413	0.299779	0.0875807	0.343745	0.227853	0.314383	0.384979	0.373648	0.378129	0.288283	0.21383	0.25023	0.00961203	0.25282	0.274988	0.133624	0.235118	0.275599
185	PC(16:0_18:2)	0.0355849	-0.142799	-0.0413428	0.0745629	0.0673502	0.0823029	0.0432085	0.00884791	0.119956	0.0616135	0.089733	0.263148	0.329566	0.197859	0.214759	0.137565	0.214325	0.285351	0.292732	0.363341	0.229196	0.176903	0.0741544	0.157926	0.243392	0.257642	0.339037	0.205708	0.146875	0.274349	0.0891378	0.073594	0.0687391	0.164176	0.135325	0.308664	0.343715	0.434469	0.234132	0.30908	0.182564	0.231103	0.0322293	0.0780057	0.173967	0.108604	0.253426	0.258505
186	PC(16:0_18:3) (a)	0.0286924	-0.0233585	-0.0123048	0.0166888	0.148476	0.0630428	0.0260687	0.0047661	0.100824	0.0373918	0.0688723	0.206778	0.246195	0.260091	0.284381	0.234297	0.337611	0.375555	0.413058	0.409747	0.403871	0.168071	0.116983	0.205326	0.293057	0.356396	0.344262	0.328668	0.240674	0.243848	0.0738658	0.112118	0.0810337	0.241203	0.219858	0.291645	0.402512	0.3668	0.325427	0.293556	0.254995	0.209229	0.00529819	0.102625	0.209927	0.160685	0.253884	0.324619
187	PC(16:0_18:3) (b)	0.0298971	-0.040817	0.0204229	0.0522091	0.183942	0.0524272	0.0418376	0.0723147	0.0916702	0.0800857	0.0607614	0.245592	0.269328	0.214521	0.301623	0.283934	0.377116	0.448435	0.438184	0.459452	0.414197	0.133418	0.133024	0.209035	0.321915	0.351041	0.339636	0.281427	0.21319	0.25433	0.0516932	0.184416	0.0193029	0.309301	0.251632	0.373087	0.430754	0.416237	0.290882	0.294554	0.257963	0.231279	0.00153938	0.181624	0.266958	0.197106	0.346199	0.380533
188	PC(16:0_20:3) (a)	0.034738	-0.03689	0.0754059	0.0886389	0.163094	0.0802808	0.0548646	0.0653364	0.123159	0.118735	0.169316	0.339896	0.349986	0.314515	0.377124	0.404094	0.451328	0.475411	0.439392	0.441368	0.443666	0.218573	0.226423	0.297769	0.361465	0.3787	0.371529	0.331823	0.251408	0.354119	0.0788846	0.308869	0.155919	0.404807	0.326864	0.424457	0.477843	0.469499	0.361425	0.304378	0.276068	0.308392	0.0257133	0.266627	0.309692	0.210379	0.345822	0.364775
189	PC(16:0_20:3) (b)	0.0223878	-0.0420143	0.0626964	0.07196	0.18938	0.0752488	0.0777101	0.0803348	0.102554	0.131977	0.119478	0.242085	0.245872	0.251011	0.32771	0.361349	0.383851	0.364946	0.374482	0.36413	0.388378	0.14762	0.210808	0.233312	0.259036	0.312114	0.273457	0.25883	0.229148	0.266224	0.0641286	0.283126	0.0660423	0.32683	0.252073	0.306099	0.383912	0.328173	0.281762	0.266993	0.249723	0.230676	0.0144864	0.251285	0.262022	0.162371	0.239081	0.295478
190	PC(16:0_20:4)	0.0131257	-0.0874302	-0.0101198	0.0422329	0.0497922	0.0323534	0.0257483	0.0402473	0.0940936	0.125988	0.121906	0.138634	0.156437	0.255951	0.177812	0.24263	0.209702	0.152602	0.150987	0.16822	0.203764	0.05119	0.11941	0.118641	0.0530127	0.0879004	0.088089	0.122823	0.0740083	0.147001	0.0618721	0.194683	0.0433875	0.167481	0.127869	0.115906	0.164527	0.172664	0.200518	0.127813	0.160952	0.225463	0.0513904	0.210602	0.168023	0.126584	0.0959017	0.13806
191	PC(16:0_20:5)	0.0155574	-0.0459218	-0.013312	0.0369634	0.190508	0.0351617	0.00942562	0.039678	0.111191	0.101971	0.118438	0.179565	0.221939	0.323664	0.336583	0.337637	0.354007	0.330967	0.388674	0.371532	0.423722	0.17865	0.172288	0.202294	0.233952	0.317315	0.282396	0.327005	0.195082	0.219653	0.0972832	0.199283	0.0793561	0.227701	0.21456	0.22084	0.357418	0.288022	0.333146	0.284167	0.273024	0.252182	0.0249278	0.225526	0.213569	0.189603	0.204407	0.307076
192	PC(16:0_22:6)	0.00135244	-0.0379371	-0.0362542	-0.00193285	0.027011	0.0335314	0.00667107	-0.0272512	0.0957336	0.089674	0.119984	0.0664567	0.115391	0.295886	0.15867	0.190327	0.158796	0.101939	0.116081	0.126357	0.234873	0.0857438	0.0842528	0.0725799	0.0104146	0.0635456	0.0614717	0.168673	0.0882403	0.176444	0.0953011	0.133173	0.0686892	0.113946	0.0744865	0.0384798	0.118438	0.12231	0.271977	0.131292	0.148659	0.198733	0.042074	0.156573	0.117027	0.0859696	0.0430869	0.0994332
193	PC(16:1_18:2)	0.0185771	-0.0251234	-0.0473918	0.0203963	0.128186	0.0560431	0.00738275	0.0330854	0.0828934	0.0203444	0.070626	0.162317	0.219431	0.237971	0.270827	0.198339	0.278046	0.315964	0.31498	0.370872	0.353735	0.15762	0.0865097	0.16549	0.215982	0.25069	0.307579	0.292548	0.190631	0.26382	0.0676824	0.0961592	0.0723507	0.221455	0.194584	0.253484	0.32748	0.380034	0.329094	0.300095	0.257669	0.294606	0.0358641	0.13338	0.238339	0.166749	0.258058	0.290791
194	PC(16:1_20:4)	0.0209997	-0.0294287	-0.0253592	0.0335557	0.169657	0.0483143	0.0242878	0.0666493	0.104504	0.0725733	0.0946955	0.159912	0.196363	0.28687	0.300654	0.30343	0.345273	0.334369	0.350717	0.369009	0.400323	0.126158	0.134966	0.195003	0.195555	0.259012	0.255167	0.28964	0.20572	0.218827	0.0523782	0.174944	0.0559797	0.25156	0.226619	0.222125	0.326212	0.30557	0.322379	0.271534	0.295412	0.289521	0.0376493	0.214931	0.257807	0.204658	0.229326	0.299207
195	PC(16:1_22:6)	0.0111017	-0.0220294	-0.0561542	-0.00577348	0.113787	0.0421938	0.00484741	0.0104741	0.0742452	0.028698	0.0799925	0.0301372	0.083537	0.257576	0.251255	0.229885	0.263721	0.229148	0.272678	0.270665	0.375194	0.18115	0.113957	0.159701	0.137465	0.218456	0.213753	0.328868	0.195421	0.21005	0.118369	0.112176	0.111624	0.173397	0.170265	0.103606	0.235173	0.204643	0.345513	0.242174	0.258356	0.272492	0.0545529	0.171737	0.216338	0.18476	0.157815	0.249158
196	PC(17:0_18:1)	0.0315863	-0.0250759	0.0101434	0.0195601	0.160495	0.044639	0.0445092	0.0353317	0.09558	0.121066	0.124176	0.174775	0.176743	0.214986	0.360384	0.391479	0.413221	0.375075	0.443891	0.351511	0.446675	0.378286	0.364231	0.398201	0.434663	0.524907	0.445867	0.510247	0.280688	0.402863	0.191634	0.364662	0.314624	0.404906	0.396973	0.347196	0.496977	0.345917	0.409001	0.366232	0.263143	0.313375	0.082689	0.348818	0.373362	0.275501	0.330169	0.431452
197	PC(17:0_18:2)	0.0246118	-0.0351121	-0.0726794	0.0130467	0.10288	0.008192	-0.0224691	-0.00118435	0.0872056	0.0143928	0.0467796	0.136434	0.169937	0.0697276	0.288316	0.207988	0.283701	0.325728	0.391736	0.353582	0.304572	0.4147	0.242456	0.341714	0.447877	0.496846	0.50438	0.459934	0.226064	0.365407	0.178761	0.14794	0.317229	0.233232	0.320509	0.320545	0.436965	0.378744	0.289479	0.374845	0.223243	0.314872	0.11737	0.197487	0.307532	0.255974	0.349864	0.42167
198	PC(17:0_20:4)	0.0186623	-0.0515694	-0.0452324	0.0132506	0.0810042	-0.0180264	-0.0232097	0.0393204	0.0703853	0.0805569	0.0787521	0.067692	0.0714721	0.148816	0.236965	0.274829	0.266203	0.204431	0.250109	0.186151	0.260153	0.286528	0.252778	0.297425	0.253488	0.312937	0.271782	0.349112	0.158985	0.263626	0.154737	0.232296	0.274476	0.23267	0.285864	0.159385	0.269104	0.171035	0.248503	0.229767	0.203695	0.310372	0.134346	0.291291	0.288924	0.27415	0.211223	0.294828
199	PC(17:0_22:6)	0.00708052	-0.0331107	-0.065915	-0.0133065	0.0368878	-0.00521929	-0.0216387	-0.0174729	0.0651277	0.0409087	0.0540445	-0.0223018	-0.00649152	0.147243	0.167517	0.183477	0.177668	0.107101	0.168621	0.105897	0.224091	0.260041	0.169103	0.204206	0.149346	0.219926	0.175111	0.310082	0.145717	0.203905	0.167381	0.131511	0.227925	0.119296	0.170047	0.0375074	0.156818	0.0615108	0.243101	0.163034	0.159944	0.220137	0.0914827	0.185441	0.18771	0.176871	0.102543	0.188278
200	PC(17:1_18:2)	0.0318636	-0.0390192	-0.046229	0.026349	0.118425	0.0380156	0.00335325	0.0228789	0.0969962	-0.00684095	0.0496087	0.139724	0.177603	0.14221	0.287489	0.197144	0.295458	0.333822	0.390764	0.379571	0.351505	0.323628	0.187073	0.287245	0.373942	0.437205	0.450934	0.43134	0.236959	0.324872	0.161991	0.117525	0.227842	0.235792	0.295691	0.29837	0.420595	0.380603	0.327115	0.367634	0.264971	0.294209	0.0870748	0.164321	0.298091	0.240295	0.319382	0.390411
201	PC(18:0_18:1)	0.0399381	-0.0206678	0.0799091	0.0747571	0.188841	0.0883545	0.113477	0.122507	0.151513	0.15041	0.16841	0.320783	0.30145	0.264761	0.317372	0.343524	0.404681	0.421547	0.416251	0.395013	0.413085	0.210394	0.266107	0.299955	0.37641	0.387127	0.349352	0.335833	0.250758	0.387173	0.124542	0.3405	0.130445	0.428365	0.345481	0.446919	0.480801	0.42419	0.367734	0.321971	0.241113	0.277087	0.0139656	0.306037	0.352316	0.219543	0.379837	0.396032
202	PC(18:0_18:2)	0.0279991	-0.0723583	0.00415714	0.0806248	0.131509	0.0599618	0.0632091	0.113794	0.169143	0.0644445	0.111212	0.337321	0.357631	0.156448	0.272738	0.196892	0.316423	0.423821	0.398242	0.451444	0.309695	0.287761	0.15561	0.277492	0.424832	0.391848	0.461968	0.312213	0.207033	0.413947	0.156491	0.163129	0.136972	0.292462	0.293616	0.489916	0.477955	0.545707	0.29656	0.381064	0.218904	0.328672	0.0632612	0.190589	0.345257	0.227595	0.468619	0.441841
203	PC(18:0_20:3)	0.0393465	-0.0305537	0.148777	0.136544	0.206618	0.084489	0.0944329	0.175779	0.148717	0.184251	0.220421	0.411865	0.363997	0.324124	0.369214	0.478223	0.491783	0.509755	0.427509	0.401874	0.442885	0.243028	0.305441	0.349606	0.410926	0.372857	0.338009	0.322315	0.246898	0.415205	0.110928	0.442605	0.194803	0.50532	0.421699	0.511393	0.497878	0.463392	0.371801	0.276836	0.278262	0.342195	0.0402067	0.395298	0.402698	0.287766	0.447775	0.413611
204	PC(18:0_20:4)	0.0124947	-0.0678363	0.0159883	0.0582279	0.0967869	0.0221724	0.0357149	0.126164	0.130797	0.155375	0.158571	0.222956	0.200022	0.257761	0.217988	0.301826	0.280503	0.244271	0.20571	0.206079	0.250861	0.161094	0.201572	0.227136	0.193939	0.17898	0.174758	0.211277	0.110653	0.296602	0.108637	0.304617	0.135321	0.301139	0.277177	0.275522	0.265449	0.263221	0.27716	0.192878	0.183526	0.341063	0.0890216	0.339447	0.326012	0.258277	0.287057	0.279042
205	PC(18:0_22:4)	0.0279577	-0.00786849	0.120608	0.0884348	0.120166	0.0712187	0.0979326	0.151828	0.107681	0.148557	0.149678	0.313572	0.278179	0.258876	0.251298	0.34545	0.336255	0.349641	0.27932	0.263943	0.308548	0.119856	0.232438	0.234986	0.261914	0.22161	0.196184	0.192939	0.168436	0.3354	0.0676428	0.363228	0.100416	0.393763	0.303011	0.379226	0.342162	0.328223	0.270514	0.182992	0.184831	0.259749	0.0311675	0.328315	0.309622	0.209925	0.336189	0.29011
206	PC(18:0_22:5) (n3)/PC(20:1_20:4)	0.0155838	-0.0738554	0.0666958	0.0773946	0.164887	0.0494621	0.0637805	0.133637	0.114799	0.14969	0.147044	0.263283	0.243279	0.264847	0.313018	0.3933	0.386176	0.383734	0.370727	0.321204	0.399178	0.277976	0.277024	0.291403	0.350628	0.351588	0.308971	0.352294	0.218692	0.390027	0.160038	0.382914	0.180787	0.388882	0.360558	0.38078	0.41311	0.337215	0.347859	0.279368	0.25247	0.35393	0.0539188	0.394315	0.381916	0.302565	0.400659	0.412183
207	PC(18:0_22:5) (n6)	0.0237583	-0.0108011	0.125175	0.0682348	0.0968723	0.0683751	0.107972	0.101834	0.124017	0.154071	0.181872	0.270027	0.22897	0.275375	0.218004	0.305911	0.299931	0.27854	0.219264	0.199445	0.284319	0.104165	0.207164	0.202861	0.174705	0.160671	0.120459	0.154273	0.163294	0.297845	0.0832085	0.322894	0.0923743	0.332067	0.250828	0.273165	0.262993	0.240741	0.249714	0.135699	0.160767	0.229293	0.0355182	0.279257	0.250754	0.156582	0.221981	0.209961
208	PC(18:0_22:6)	0.00997165	-0.0408506	0.0375909	0.0537607	0.0839017	0.0428676	0.0473964	0.0847513	0.12498	0.135815	0.153613	0.145923	0.128572	0.289452	0.17585	0.2633	0.225604	0.167079	0.145085	0.120788	0.25223	0.147109	0.160734	0.156462	0.101224	0.105206	0.0690709	0.191028	0.123422	0.247904	0.131649	0.251424	0.119234	0.213915	0.183633	0.147083	0.166634	0.130904	0.28144	0.129055	0.160596	0.238926	0.0499267	0.258691	0.215801	0.165251	0.157582	0.164097
209	PC(18:1_18:1)	0.00956435	-0.0164168	-0.0199897	0.00726177	0.0271018	0.052992	0.0473095	-0.00671546	0.117113	0.00827552	0.0673598	0.107884	0.142059	0.188709	0.167808	0.0797837	0.205482	0.232198	0.228296	0.268743	0.279274	0.0966012	0.081795	0.158547	0.161449	0.181992	0.219237	0.249421	0.159188	0.297001	0.104265	0.0915215	0.0544667	0.243526	0.169049	0.24412	0.268132	0.315783	0.351178	0.245517	0.157868	0.219839	0.0214938	0.0849432	0.259064	0.107147	0.223073	0.228349
210	PC(18:1_18:2)	0.00529647	-0.0406673	-0.0727231	0.000663379	-0.00519969	0.0261427	0.00321795	-0.0121952	0.083711	-0.0862795	0.00721167	0.106651	0.181403	0.0735148	0.131868	-0.0432705	0.118132	0.224801	0.212284	0.305466	0.186121	0.140204	-0.0141603	0.106666	0.187658	0.177143	0.288376	0.203793	0.122812	0.265681	0.0896605	-0.0743793	0.0385456	0.121852	0.0965727	0.236512	0.241512	0.367979	0.229031	0.267293	0.130998	0.24079	0.052903	-0.0155953	0.20656	0.114463	0.268388	0.257426
211	PC(18:1_20:3)	0.0236354	-0.0157277	0.076218	0.0634749	0.121511	0.0731866	0.0640868	0.0755459	0.109495	0.0705927	0.146424	0.233159	0.24575	0.278399	0.303023	0.296339	0.37594	0.393732	0.349047	0.364302	0.407467	0.178514	0.175648	0.261079	0.271042	0.283975	0.287301	0.314818	0.227028	0.349777	0.10565	0.242915	0.139753	0.377889	0.301697	0.346521	0.382948	0.397535	0.388276	0.273593	0.263167	0.324344	0.0361284	0.238577	0.331362	0.221983	0.324443	0.334228
212	PC(18:1_22:6) (a)	-0.00528408	-0.0610821	-0.0569169	-0.0236309	-0.0545963	0.0277596	0.0116124	-0.0404642	0.0331554	-0.0449221	0.00197852	-0.123957	-0.0717347	0.113317	0.0366748	-0.0253394	0.0343883	0.00153477	0.0159279	0.0439227	0.14084	0.0566732	-0.0333171	0.0217818	-0.0825587	-0.0331688	-0.00538608	0.130731	0.0787513	0.118446	0.134304	-0.0632504	0.0325347	0.0159277	-0.0116008	-0.0898201	-0.0254669	0.0109445	0.201577	0.0648316	0.086895	0.151168	0.0407615	0.00289391	0.10166	0.0589513	0.00263417	0.0401486
213	PC(18:1_22:6) (b)	0.015813	-0.0666407	0.00788946	0.0222689	0.0614445	0.0200769	0.0223605	0.0476742	0.0565974	0.00939897	0.0392816	0.00716986	-0.0158349	0.109904	0.157835	0.153349	0.170406	0.115192	0.158488	0.0809009	0.199116	0.256727	0.134541	0.200502	0.167982	0.213312	0.155242	0.278295	0.163508	0.192952	0.151914	0.115361	0.219954	0.1188	0.208496	0.0662872	0.153076	0.0527823	0.201786	0.152845	0.137632	0.20007	0.0529885	0.141347	0.168425	0.212032	0.122001	0.183308
214	PC(18:2_18:2)	0.0119283	-0.0232261	-0.0500905	0.0206062	0.0819315	0.0338785	0.0261431	0.0223293	0.0711096	-0.103071	-0.0201483	0.135684	0.207515	-0.0109248	0.170449	-0.0124851	0.175675	0.315173	0.342016	0.424026	0.214052	0.160816	-0.0124383	0.133156	0.281709	0.298202	0.383316	0.215989	0.17577	0.200464	0.0749913	-0.119204	0.00770496	0.0815903	0.105267	0.272234	0.323545	0.400745	0.129254	0.311116	0.178885	0.186968	0.0439905	-0.041851	0.176925	0.121066	0.311315	0.339847
215	PC(18:2_20:5)	0.0188732	-0.0216888	-0.0249194	0.0338324	0.185905	0.0399958	0.0259955	0.0620072	0.104289	-0.00157554	0.0583071	0.163889	0.227728	0.181937	0.297795	0.196073	0.304028	0.364954	0.434091	0.453411	0.38022	0.202574	0.0968891	0.183912	0.302975	0.369467	0.381047	0.327902	0.216202	0.209533	0.109209	0.0419661	0.0505562	0.16058	0.194812	0.265147	0.393203	0.36665	0.261085	0.346004	0.273957	0.242328	0.0420733	0.11909	0.223192	0.189489	0.291538	0.388538
216	PC(20:0_20:4)	0.00770485	-0.0376596	0.0105724	0.0314426	-0.00187856	0.0259039	0.0439085	0.0809018	0.0487725	-0.0127396	0.0140469	0.113452	0.147349	0.0906121	0.107153	0.0425178	0.118396	0.166086	0.109811	0.161468	0.111373	0.0609316	0.0315323	0.0897173	0.100622	0.0630412	0.122812	0.0776133	0.0869261	0.200389	0.0728835	0.0235501	0.0241042	0.14952	0.113767	0.167672	0.127013	0.215415	0.122844	0.139164	0.109345	0.182519	0.0511891	0.0816279	0.180471	0.131168	0.203458	0.152718
217	PC(28:0)	0.0334947	-0.0141128	0.0397038	0.0518606	0.258134	0.0604365	0.0507932	0.0532737	0.0783692	0.0148223	0.0116043	0.179131	0.239869	0.0902828	0.301177	0.207717	0.315707	0.379843	0.44313	0.459455	0.341175	0.135086	0.0767524	0.151045	0.283258	0.34561	0.332581	0.214842	0.318162	0.141224	0.00915359	0.028163	-0.0190999	0.121598	0.136574	0.224302	0.346691	0.300778	0.111005	0.297345	0.269909	0.111607	-0.0228803	0.0167642	0.080641	0.0952557	0.179303	0.272053
218	PC(31:0) (a)	0.0489058	-0.0255081	0.0247644	0.0518376	0.257703	0.0512947	0.0383089	0.0370615	0.0852469	0.0954296	0.0638335	0.225889	0.237944	0.130303	0.354907	0.338464	0.368134	0.371861	0.48857	0.405121	0.35695	0.280025	0.247848	0.290528	0.401929	0.512401	0.425489	0.343328	0.312282	0.178238	0.0910025	0.185837	0.156549	0.192819	0.258671	0.259598	0.445444	0.277142	0.149394	0.350945	0.252143	0.119384	0.0135806	0.147015	0.133122	0.144234	0.176529	0.316257
219	PC(31:0) (b)	0.0420805	-0.0648208	-0.035879	0.0311894	0.210901	0.0155903	-0.00340549	-0.00600959	0.10354	0.0828776	0.0679423	0.139237	0.150219	0.146938	0.357519	0.31174	0.320363	0.271039	0.41695	0.303376	0.331219	0.377376	0.263944	0.30708	0.358068	0.484827	0.381907	0.399746	0.318343	0.251333	0.139284	0.187444	0.228185	0.170471	0.278208	0.160903	0.378338	0.17381	0.197952	0.36991	0.255779	0.192251	0.0553498	0.163753	0.135834	0.175975	0.111737	0.274116
220	PC(32:1)	0.0368741	-0.0314692	0.0449045	0.0549912	0.178712	0.0704794	0.0468785	0.0469763	0.101059	0.13261	0.104373	0.219303	0.239985	0.296335	0.289227	0.336287	0.33351	0.322441	0.33696	0.334606	0.383269	0.0601675	0.156249	0.157644	0.182535	0.243341	0.198673	0.212862	0.203671	0.2204	0.0262871	0.258196	0.0105283	0.280379	0.193405	0.250624	0.339216	0.292302	0.290638	0.233419	0.232969	0.185025	-0.0260769	0.200189	0.169349	0.116819	0.167005	0.224503
221	PC(32:2)	0.0291737	-0.020758	0.00614136	0.0542422	0.227169	0.0676265	0.0315257	0.0498849	0.0822962	0.00786245	0.0346247	0.247339	0.31069	0.186758	0.331619	0.260507	0.38862	0.489008	0.501905	0.546772	0.431584	0.152251	0.0891638	0.197559	0.348094	0.392402	0.416849	0.303484	0.296566	0.203587	0.0270758	0.0666419	0.0206022	0.223735	0.214455	0.347271	0.439917	0.453746	0.251115	0.33185	0.307227	0.198917	-0.00195781	0.0728291	0.195831	0.169625	0.316826	0.374174
222	PC(33:0) (a)	0.046217	-0.0365971	0.016523	0.044334	0.230599	0.0617653	0.0494716	0.0508773	0.123502	0.146006	0.127238	0.22595	0.23763	0.235581	0.395419	0.405092	0.403819	0.362517	0.478812	0.381636	0.421077	0.357046	0.339069	0.365933	0.423334	0.536355	0.440626	0.454263	0.306454	0.311215	0.133721	0.31777	0.273536	0.300862	0.358145	0.297975	0.491132	0.310773	0.314374	0.401864	0.278541	0.24158	0.0520069	0.2768	0.246487	0.217645	0.222458	0.370896
223	PC(33:0) (b)	0.0242706	-0.0801046	-0.0032962	0.051929	0.175839	0.0393377	0.0509639	0.0405741	0.122026	0.116544	0.127966	0.187479	0.202036	0.215649	0.35953	0.340164	0.348348	0.292502	0.410558	0.305116	0.367252	0.446622	0.324972	0.367186	0.403042	0.512085	0.426516	0.474349	0.29251	0.369296	0.185193	0.288741	0.332467	0.276672	0.367647	0.25264	0.443983	0.261912	0.317299	0.413947	0.242234	0.279986	0.0918303	0.271361	0.257844	0.265448	0.212791	0.350621
224	PC(33:1)	0.0401536	-0.0251156	0.0173627	0.035107	0.215742	0.0499218	0.0330173	0.0261517	0.0985411	0.124928	0.113152	0.212964	0.217479	0.252135	0.388427	0.417204	0.428172	0.392608	0.473496	0.386947	0.460358	0.30499	0.317082	0.346287	0.40055	0.506487	0.413719	0.448638	0.308355	0.320237	0.12442	0.32521	0.227246	0.3521	0.352222	0.313114	0.486692	0.325106	0.349214	0.367383	0.291382	0.248361	0.0353513	0.286744	0.274325	0.221778	0.252842	0.371964
225	PC(33:2)	0.0279855	-0.0369745	-0.0636784	0.0176695	0.171559	0.00964211	-0.036747	-0.0158997	0.0830827	0.0272066	0.0538654	0.213027	0.243516	0.116559	0.344171	0.261426	0.344482	0.383375	0.46284	0.413586	0.334597	0.391431	0.222889	0.33544	0.464442	0.538325	0.524042	0.434162	0.284162	0.275105	0.126839	0.11272	0.254116	0.201176	0.300392	0.305512	0.458877	0.367454	0.217986	0.388372	0.258491	0.24892	0.081342	0.136179	0.220259	0.23039	0.288851	0.389864
226	PC(34:5)	0.0278218	-0.0444148	0.0120975	0.0562347	0.246426	0.0384454	0.0264098	0.0668077	0.0809797	0.0323014	0.0541954	0.193854	0.241884	0.233112	0.334094	0.3008	0.396084	0.434715	0.482301	0.486211	0.447719	0.153455	0.112717	0.194682	0.295058	0.372502	0.347048	0.315779	0.27011	0.148122	0.0586462	0.0935843	0.0210819	0.201298	0.210579	0.26004	0.393582	0.333951	0.25638	0.292437	0.316495	0.185528	0.0037177	0.12159	0.193127	0.193194	0.253428	0.351444
227	PC(35:5)	0.0261308	-0.0527379	-0.0349705	0.0352817	0.233723	0.00877001	-0.0154931	0.0328234	0.0940013	0.0708257	0.0883952	0.174243	0.201672	0.251403	0.382773	0.366079	0.403402	0.380618	0.48142	0.409573	0.443315	0.312568	0.230821	0.299364	0.366681	0.476901	0.408757	0.435779	0.26865	0.217666	0.127301	0.179293	0.182676	0.220606	0.291149	0.233214	0.425972	0.276933	0.293918	0.342483	0.311921	0.247973	0.0523816	0.219672	0.230644	0.249983	0.235659	0.376996
228	PC(36:6) (a)	0.0213451	-0.0338192	-0.012769	0.0328782	0.223438	0.034985	0.00982563	0.0611441	0.0977946	0.0724734	0.092618	0.149464	0.191112	0.299572	0.351086	0.331277	0.378466	0.359784	0.417477	0.402803	0.461577	0.198031	0.160825	0.214847	0.252677	0.343585	0.314054	0.366253	0.235085	0.212797	0.0994751	0.168896	0.0821407	0.234797	0.240092	0.218796	0.36747	0.295781	0.345984	0.308311	0.311464	0.273	0.0282562	0.210598	0.24328	0.216555	0.2288	0.337198
229	PC(38:2)	0.033982	-0.0328928	0.115236	0.110264	0.159532	0.111552	0.121274	0.141858	0.141633	0.101338	0.174425	0.322043	0.332407	0.327478	0.337358	0.315933	0.412746	0.450039	0.385583	0.409257	0.440227	0.222265	0.211682	0.282048	0.331183	0.309383	0.316335	0.334206	0.27017	0.437291	0.136637	0.283289	0.142673	0.432557	0.333785	0.4344	0.437052	0.462293	0.431255	0.321709	0.282857	0.341584	0.0387885	0.258944	0.359842	0.230514	0.386081	0.366196
230	PC(38:4) (b)	0.0309212	-0.048754	0.120689	0.105891	0.179469	0.0995619	0.104278	0.125172	0.102435	0.124832	0.141693	0.305047	0.289559	0.280955	0.355389	0.408731	0.447317	0.462144	0.430424	0.399646	0.44502	0.221241	0.253426	0.308476	0.357345	0.375409	0.332495	0.332316	0.272857	0.353548	0.100725	0.337953	0.157159	0.423823	0.359228	0.403309	0.456984	0.400344	0.342868	0.270811	0.280512	0.299481	0.0285253	0.309056	0.33816	0.251208	0.358577	0.382005
231	PC(38:5) (a)	0.0148022	-0.069545	-0.00845522	0.027151	0.114107	0.034529	0.0246237	0.0698354	0.118911	0.0980012	0.113977	0.151304	0.170575	0.254367	0.295255	0.322419	0.337298	0.311044	0.335904	0.309064	0.382821	0.247194	0.224572	0.269227	0.271767	0.31886	0.295717	0.370122	0.203779	0.345721	0.15212	0.288223	0.178722	0.314848	0.316329	0.27872	0.361874	0.309253	0.369963	0.303076	0.259787	0.379703	0.0754301	0.336602	0.368755	0.288149	0.32866	0.38967
232	PC(38:5) (b)	0.016756	-0.0603738	0.0357704	0.0606557	0.18448	0.0487435	0.0544967	0.0997364	0.119938	0.1195	0.138091	0.209872	0.219376	0.314027	0.338419	0.368963	0.387536	0.359303	0.383039	0.350031	0.429451	0.237928	0.2253	0.262436	0.277095	0.335167	0.289599	0.352642	0.226234	0.311246	0.147814	0.270775	0.145263	0.309096	0.296804	0.276719	0.377989	0.30246	0.356262	0.281627	0.276674	0.320438	0.05269	0.30463	0.305376	0.260695	0.287073	0.360402
233	PC(38:6) (a)	0.0161581	-0.034915	-0.0369354	0.0295627	0.170905	0.0413807	0.0256896	0.06683	0.127818	0.021141	0.0795059	0.193043	0.26194	0.211948	0.322726	0.233907	0.338715	0.395152	0.439907	0.481179	0.399745	0.217203	0.127487	0.228112	0.320468	0.374974	0.408519	0.350979	0.222887	0.283846	0.121919	0.0965646	0.0818974	0.219774	0.24031	0.314092	0.427252	0.433425	0.308098	0.382073	0.298637	0.339167	0.0770572	0.190435	0.297765	0.240608	0.352479	0.434758
234	PC(38:7) (c)	0.0106478	-0.0374391	-0.0496566	-0.000578472	0.0767248	0.0401616	0.0052956	-0.00266181	0.0960468	0.0824123	0.125865	0.109604	0.148099	0.289462	0.251364	0.26981	0.271915	0.229641	0.253454	0.245062	0.341638	0.203746	0.160623	0.196621	0.177247	0.233133	0.227447	0.320308	0.197265	0.261263	0.126333	0.19714	0.164021	0.228145	0.20126	0.174339	0.273049	0.249483	0.356056	0.244085	0.239413	0.28863	0.0599277	0.22741	0.235267	0.195052	0.187522	0.254097
235	PC(40:10)	0.0149968	-0.0384232	-0.0408842	0.0529963	0.0801081	0.0186597	0.0185604	0.0431511	0.0730669	-0.104431	-0.0205081	0.152349	0.227832	0.00259513	0.204964	0.0486256	0.214431	0.338017	0.349665	0.413849	0.236113	0.161251	0.0207719	0.164683	0.315444	0.313686	0.390127	0.243894	0.146807	0.228525	0.0302789	-0.0459469	0.0431968	0.136764	0.135778	0.303304	0.349856	0.419254	0.169568	0.296583	0.178973	0.210573	0.0558933	0.0420586	0.225559	0.147875	0.345327	0.364457
236	PC(40:7) (a)	0.0336843	-0.0545301	0.0299619	0.0584901	0.156709	0.0687006	0.0583338	0.0756409	0.112462	0.0615821	0.108716	0.252928	0.303017	0.232147	0.344903	0.303825	0.388586	0.440638	0.448077	0.478123	0.422629	0.217481	0.172703	0.254427	0.334114	0.376134	0.397854	0.334078	0.256152	0.332184	0.126039	0.194958	0.111838	0.317971	0.289648	0.365685	0.458442	0.461534	0.320046	0.353832	0.296124	0.341102	0.0607984	0.23941	0.324108	0.245831	0.364822	0.426976
237	PC(40:8)	0.00902537	-0.0290683	-0.0661315	0.00434605	0.0999597	0.0475188	0.0363988	0.029223	0.102786	-0.0146165	0.0518592	0.0999628	0.168261	0.15462	0.226833	0.124077	0.231387	0.287475	0.339899	0.384136	0.318091	0.168403	0.0566826	0.147402	0.213262	0.274017	0.308281	0.283617	0.189389	0.2393	0.129584	0.0180369	0.0480453	0.137771	0.153776	0.207592	0.31365	0.330274	0.262617	0.30986	0.2435	0.276748	0.0634674	0.105195	0.226183	0.180958	0.260012	0.341219
238	PC(44:12)	0.00372889	-0.011307	-0.0446035	-0.0186325	0.00734072	0.0166152	0.00717653	-0.0313669	0.0545059	-0.0318455	0.0185949	-0.0455438	0.0037012	0.0977689	0.0414432	-0.0258828	0.0157773	0.00937137	0.0595835	0.0683248	0.100567	0.0344377	-0.0263147	-0.0191428	-0.0292215	0.0140893	0.0248718	0.0807912	0.0414825	0.0523687	0.0768387	-0.0735304	0.00056995	-0.0461135	-0.0304689	-0.0547183	0.0159143	0.0194192	0.108428	0.0676371	0.0805382	0.0639429	0.0250598	-0.0271986	0.0117328	0.0169687	-0.0136262	0.0414764
239	PC(O-16:0/16:0)	-0.00302816	-0.00514767	-0.0299487	-0.00425191	0.0432612	0.0377564	0.0678283	0.0383066	0.127311	0.0636099	0.110771	0.108307	0.13963	0.133542	0.145851	0.0208153	0.00835797	-0.0274493	0.0247922	0.0324492	0.0472793	0.187111	0.0596019	0.0661193	0.0516517	0.0673688	0.0865858	0.0988151	0.147338	0.305981	0.0938504	0.0798256	0.0941867	0.0676573	0.0689338	0.0771779	0.116387	0.129266	0.153954	0.240042	0.0677496	0.183862	0.0427514	0.0346938	0.020531	-0.0129568	-0.0100022	0.0340708
240	PC(O-16:0/20:3)	0.0301726	-0.0798381	0.0151458	0.0609436	0.0320712	0.0465152	0.0734788	0.0466796	0.038053	0.0866045	0.0847712	0.143926	0.154447	0.0626733	0.107317	0.0524165	0.0450835	0.0503664	0.0826096	0.0784207	0.0436873	0.147155	0.058237	0.0735361	0.0958033	0.112939	0.121371	0.0523901	0.106038	0.152386	0.109242	0.0373702	0.0849612	0.0551883	0.0388918	0.0956024	0.127399	0.126616	0.0343861	0.123743	0.057599	0.0743747	0.0384908	0.00791939	-0.0168225	-0.0196045	0.00496615	0.0377646
241	PC(O-16:0/20:4)	0.00717481	-0.00605934	-0.0229095	0.022333	0.0387591	0.0165385	0.0482441	0.0744771	0.133769	0.120953	0.139036	0.160564	0.156898	0.168147	0.128107	0.088656	0.0709397	0.0503497	0.0584149	0.0720511	0.0917839	0.140951	0.0883758	0.0969746	0.0861413	0.0748574	0.0882448	0.0968325	0.0739065	0.258826	0.106233	0.136587	0.0930109	0.115228	0.128545	0.15195	0.143303	0.161248	0.165182	0.177432	0.0847232	0.23186	0.0903584	0.148519	0.121699	0.0672183	0.0977684	0.112327
242	PC(O-16:0/22:6)	0.00848043	-0.0132889	-0.00172642	0.0245934	0.0599466	0.0370413	0.0432925	0.0370288	0.139798	0.105002	0.15066	0.124956	0.131624	0.246421	0.134286	0.113273	0.0819538	0.0329979	0.0697351	0.0518729	0.140162	0.140171	0.0840159	0.0727121	0.0424837	0.071267	0.0466112	0.12742	0.07962	0.202725	0.127179	0.112473	0.0977687	0.0647935	0.091545	0.0606964	0.107881	0.076628	0.198554	0.135251	0.0852	0.16284	0.0629278	0.105056	0.0541935	0.0459299	0.0123496	0.0633869
243	PC(O-18:0/18:1)	0.0158766	-0.064142	-0.0456312	-0.00183573	0.0989261	0.0346475	0.0614851	0.01838	0.0273637	0.0483813	0.0720586	0.0896471	0.134082	0.0153339	0.192172	0.0665467	0.0878844	0.0920583	0.164107	0.154819	0.0964381	0.27817	0.12443	0.152971	0.208405	0.245608	0.275856	0.191761	0.166073	0.237658	0.131427	0.0420283	0.145316	0.0882907	0.0810538	0.130081	0.210521	0.193399	0.0820947	0.242036	0.0642304	0.149709	0.0627812	0.0518014	0.057213	0.0396509	0.0821153	0.152034
244	PC(O-18:0/18:2)	0.0109141	-0.0590252	-0.0513611	-0.0018391	-0.00355224	0.037298	0.0559373	0.0187829	-0.0141573	-0.0270338	-0.0169948	0.0429327	0.0930483	-0.113611	0.0457279	-0.105527	-0.0517967	0.0247536	0.0733406	0.112129	-0.0455771	0.175157	-0.00517268	0.0474028	0.144105	0.145252	0.220265	0.072335	0.0751298	0.133237	0.129967	-0.11839	0.0663335	-0.0299242	-0.0183102	0.0937434	0.115589	0.174578	-0.0293228	0.149896	0.0117034	0.076242	0.0473656	-0.0756295	-0.00759885	-0.0201757	0.0803725	0.10298
245	PC(O-18:0/20:4)	0.0095669	-0.0185212	-0.0175516	0.00235543	0.0806798	0.0108536	0.0534985	0.0517303	0.0997198	0.109495	0.114748	0.16557	0.14761	0.0425594	0.159509	0.099299	0.0960371	0.0850712	0.119638	0.100384	0.0564366	0.229285	0.145173	0.179488	0.215417	0.202733	0.21026	0.137818	0.122102	0.256604	0.110606	0.14124	0.15203	0.12552	0.150116	0.193505	0.19845	0.180901	0.0765917	0.182658	0.0551738	0.177115	0.0806507	0.126967	0.110191	0.0581991	0.120858	0.145676
246	PC(O-18:0/22:6)	0.0113332	-0.0328744	-0.0199678	0.018161	0.0596897	0.0296914	0.0440194	0.0225172	0.123441	0.0848947	0.135064	0.106238	0.102323	0.146493	0.143223	0.0874327	0.065539	0.0246162	0.0883309	0.0494359	0.0925552	0.231876	0.111705	0.124877	0.123516	0.147424	0.128322	0.162647	0.117566	0.24509	0.15759	0.105124	0.160403	0.0659926	0.106358	0.0848509	0.142705	0.0964026	0.153266	0.160389	0.0795644	0.17372	0.0694699	0.0975512	0.0598939	0.0530417	0.0410212	0.0966068
247	PC(O-18:1/18:1)	-0.0191971	0.0543376	-0.0605131	-0.0144378	0.0298759	0.0150943	0.0316439	0.0529248	0.124676	-0.0722919	-0.00295528	-0.0378142	-0.00268565	-0.000661086	0.0912891	-0.0801511	0.00721385	0.00204962	0.0560341	0.0836595	0.0548033	0.169441	0.0126025	0.0858434	0.0997071	0.112962	0.15941	0.177526	0.135399	0.230695	0.105318	-0.0354657	0.0949168	0.0297011	0.0878163	0.087336	0.112072	0.147502	0.177718	0.226562	0.0952718	0.204698	0.0808049	0.0260737	0.142941	0.0503396	0.108438	0.136347
248	PC(O-18:1/18:2)	-0.00935799	-0.01227	-0.0783429	0.001243	-0.0695249	0.0099008	0.0217911	0.0272894	0.0404572	-0.0992773	-0.0363689	-0.0109485	0.0378309	-0.0908965	-0.0349038	-0.209232	-0.116416	-0.0394382	-0.0255149	0.0506131	-0.0815528	0.0794178	-0.104517	-0.0257809	0.032265	0.00825587	0.105171	0.0224358	0.0371269	0.127393	0.0972709	-0.177171	0.00185444	-0.0700021	-0.0414502	0.0591306	0.0237137	0.142126	0.0233746	0.121213	0.0180189	0.112196	0.0612699	-0.100834	0.0245811	-0.0118456	0.0816639	0.0631571
249	PC(O-32:1)	0.00651423	-0.0269797	-0.0573618	-0.0226161	0.0607091	0.0257433	0.0504684	0.0110008	0.0604889	0.0336667	0.0577664	-0.0100671	0.0381985	0.09726	0.119743	0.0089171	-0.0200695	-0.0781145	0.0127274	0.0175991	0.0524942	0.130433	0.0206685	0.0119228	-0.0327534	0.036131	0.0388243	0.0804361	0.147089	0.169653	0.0895524	0.00426145	0.0451899	-0.023738	-0.00488953	-0.0539295	0.0420116	0.0303435	0.10561	0.179631	0.108052	0.136308	0.0366431	0.0158841	-0.0474347	-0.0447478	-0.107501	-0.020625
250	PC(O-32:2)	0.0183746	-0.0413634	-0.0298023	0.0428664	0.0568392	0.0395137	0.0357488	0.0323859	0.0377018	-0.016291	0.0113447	0.0325423	0.0905658	0.0244488	0.104839	-0.00783228	0.0396084	0.0650876	0.116846	0.141056	0.0757865	0.0743907	-0.0091288	0.000922638	0.0767707	0.101644	0.118785	0.079137	0.055407	0.0581868	0.0583648	-0.0752529	0.0184276	-0.0336142	-0.00949141	0.0417621	0.0879225	0.110179	0.0530439	0.136558	0.118915	0.0534296	0.0364372	-0.0135122	-0.00179136	0.014737	0.0323539	0.0779002
251	PC(O-34:1)	-0.000793414	-0.0186666	-0.0649009	-0.0240305	0.0051488	0.0217741	0.0450297	0.0217052	0.0870158	-0.00139752	0.0475877	-0.00192614	0.0404612	0.052357	0.107435	-0.0691063	-0.0194634	-0.0344851	0.0174416	0.0434511	0.0480949	0.189403	0.0267897	0.0700564	0.0482987	0.0609958	0.109347	0.137153	0.14745	0.314218	0.145222	-7.94087e-05	0.0962256	0.062319	0.0639277	0.0659044	0.0960371	0.14246	0.186382	0.245341	0.079085	0.240325	0.0735954	0.0109493	0.0794854	0.0293306	0.0480112	0.0787945
252	PC(O-34:2)	0.00416836	-0.0165662	-0.0600581	0.009346	-0.0241477	0.0191277	0.0266394	0.0155881	0.0360686	-0.0495456	-0.0249196	0.0281039	0.0869132	-0.0889903	0.0172218	-0.137409	-0.0763458	-0.000223482	0.0374963	0.0994631	-0.0561568	0.104578	-0.0629394	-0.00821568	0.072786	0.0725951	0.149968	0.0203649	0.0417056	0.0837942	0.0883252	-0.161895	0.00499643	-0.0926863	-0.0524668	0.0550188	0.0589825	0.141149	-0.0360008	0.129574	0.022638	0.0669832	0.0524317	-0.095853	-0.0225319	-0.045253	0.0476799	0.0639221
253	PC(O-34:4)	-0.000177343	0.0150448	0.00133668	0.00486879	0.0885027	0.0320505	0.0375033	0.0514011	0.117684	0.04608	0.0882303	0.105362	0.124757	0.151511	0.126785	0.0779056	0.106192	0.101818	0.129234	0.152473	0.140134	0.0600621	0.0378244	0.0503716	0.0734957	0.0926778	0.0984485	0.0907698	0.0510166	0.0903388	0.0658864	0.0129726	0.0120308	0.0211238	0.0696937	0.0875751	0.119472	0.126874	0.122035	0.137236	0.125432	0.107682	0.052936	0.0580058	0.0725922	0.0450353	0.0691869	0.111434
254	PC(O-35:4)	0.0120672	0.00342968	0.00965786	0.029109	0.0462826	0.0139732	0.0380764	0.0686421	0.0512713	0.0759304	0.0706155	0.0605473	0.0560644	0.0770753	0.066609	0.0736999	0.0566391	0.0342549	0.0579235	0.0453963	0.068055	0.0907628	0.0892886	0.0684159	0.0773639	0.0918621	0.0700721	0.080849	0.0219225	0.0616785	0.0859577	0.0560707	0.0706552	0.0252599	0.0787778	0.0511028	0.0727512	0.0423974	0.061288	0.0778459	0.0667915	0.0840244	0.0601103	0.0964859	0.0569706	0.0436631	0.0327939	0.0726939
255	PC(O-36:0)	0.0201414	-0.0499301	0.0089176	0.0309074	0.105332	0.052882	0.0834671	0.0446163	0.104253	0.0818065	0.151645	0.267274	0.288976	0.0893005	0.243053	0.116762	0.164122	0.202205	0.221926	0.248509	0.118443	0.288267	0.129647	0.192021	0.302492	0.276379	0.336587	0.178165	0.184456	0.323005	0.119821	0.110176	0.130434	0.175041	0.161497	0.307054	0.301467	0.354125	0.130867	0.287685	0.0837514	0.188154	0.0322026	0.0731468	0.118501	0.0551161	0.191702	0.199738
256	PC(O-36:5)	0.00885392	-0.0421106	-0.00309337	0.0151818	0.0743601	0.0216348	0.0359387	0.0418997	0.0524623	0.0523338	0.0722676	0.0432639	0.0653513	0.122344	0.0968272	0.0629356	0.0505632	0.0276927	0.0880994	0.0731881	0.107218	0.101343	0.0416599	0.0284878	0.0364418	0.07936	0.0618533	0.0894249	0.0441699	0.0573763	0.113871	0.0044865	0.0416841	-0.0178504	0.026662	0.00275783	0.0701188	0.0306529	0.0851341	0.0992977	0.0715555	0.0579962	0.0398874	0.0368332	-0.00368084	0.0183479	-0.0162605	0.0561079
257	PC(O-38:5)	0.00133437	-0.0660336	-0.0558066	0.0218752	-0.0331288	-0.00996684	0.0403488	0.0864914	0.0995852	0.0414653	0.0671058	0.0191415	-0.000938792	0.0742709	0.00397736	-0.0728773	-0.0635977	-0.0918542	-0.0846087	-0.0727061	-0.0284369	0.13407	0.0134221	0.0464928	-0.00916759	-0.038946	-0.00740326	0.0611121	0.0328992	0.226826	0.143758	0.0362236	0.0967996	0.0283013	0.0813509	0.0383193	-0.00239601	0.0384485	0.132383	0.116316	0.0202951	0.214392	0.0958343	0.0669374	0.0956458	0.0755097	0.0469434	0.0386914
258	PC(O-40:5)	0.00312051	-0.0550818	-0.0572919	0.00328325	0.0467895	-3.4169e-05	0.0525636	0.0627589	0.0698778	0.0552764	0.0784018	0.0488892	0.0355301	0.0592147	0.0976776	0.0140725	0.0126407	-0.0285926	0.0257543	0.00336263	0.0311747	0.219764	0.0863004	0.126279	0.111131	0.108124	0.11816	0.153666	0.128595	0.253077	0.137445	0.0884353	0.152846	0.0749436	0.110515	0.0844705	0.0971	0.081367	0.136089	0.174918	0.063692	0.179915	0.0699868	0.0865094	0.082805	0.0578796	0.0461964	0.0778
259	PC(O-40:7) (a)	0.0079975	-0.0171442	-0.0254587	0.0129846	-0.0088135	0.0119627	0.0303487	0.0285718	0.125329	0.0565532	0.120184	0.0357454	0.0361006	0.217054	0.0433877	0.00615435	0.00644137	-0.0431038	-0.0349981	-0.0345214	0.0852722	0.0870546	0.0218305	0.0288947	-0.0446629	-0.0405883	-0.0472497	0.0946934	0.0454786	0.199098	0.130611	0.0612632	0.0770936	0.0544905	0.0552304	0.00179671	0.0110905	0.0177117	0.223488	0.0908771	0.0601624	0.168001	0.0565127	0.0687816	0.0643291	0.0492872	-0.00244221	0.0118711
260	PC(O-40:7) (b)	0.0372101	-0.329312	-0.00396241	0.0769283	-0.0645206	0.0375359	0.0474042	0.0110953	0.0608216	0.0219518	-0.00955818	0.00966306	0.0552585	0.0483314	0.0221622	0.00677722	-0.0333185	-0.0871411	-0.0282842	-0.00461903	-0.0474911	0.085059	-0.0121226	-0.0105923	-0.0543017	0.00278639	0.0236166	-0.00520779	0.0199781	0.0686248	0.14797	-0.00521867	0.0492688	-0.0808756	-0.0603864	-0.0510738	0.00501537	0.0288946	0.0131328	0.0456796	0.0654756	0.0903882	0.0500639	0.0161505	-0.0127567	0.0448555	-0.0639839	-0.0153447
261	PC(P-15:0/20:4) (a)	0.0124671	0.00618995	0.0190869	0.0035857	0.0941337	0.00133272	0.0316424	0.0529456	0.0560806	0.0596516	0.0648487	0.0916931	0.0911618	0.0457614	0.118424	0.119297	0.106593	0.0995034	0.147247	0.116809	0.0970227	0.156224	0.129434	0.131916	0.162529	0.191266	0.170197	0.125771	0.0769182	0.0620293	0.0638851	0.0647466	0.0832831	0.0361013	0.0860331	0.0774559	0.141753	0.0826265	0.0222563	0.104475	0.0813523	0.0800326	0.0364052	0.0972178	0.0551535	0.0506414	0.0533726	0.111825
262	PC(P-15:0/20:4) (b)	-0.00259203	-0.010866	0.00132739	0.00861189	0.0671141	0.0087619	0.0338516	0.0648202	0.0529359	0.0541793	0.0544615	0.0498296	0.04684	0.0237962	0.0927516	0.0742253	0.0523724	0.0284975	0.09242	0.0556048	0.0515253	0.183527	0.126944	0.129542	0.142403	0.171778	0.149922	0.132405	0.073313	0.0772708	0.108684	0.0572147	0.116073	0.0087217	0.0862895	0.0436667	0.106124	0.0437577	0.026508	0.113067	0.0810646	0.100428	0.0618005	0.10106	0.0567802	0.0520126	0.0319303	0.0916246
263	PC(P-16:0/14:0)	0.0174003	-0.0535841	-0.0590398	-0.000176461	0.225139	0.0299967	0.0250236	0.0174474	0.0695843	0.00565292	0.015626	0.0644964	0.127214	0.0355403	0.301997	0.151996	0.176178	0.157971	0.310126	0.291717	0.211675	0.284931	0.112548	0.145697	0.21068	0.322559	0.317144	0.237699	0.291763	0.156099	0.0963189	-0.0165756	0.0664633	-0.0198692	0.0749663	0.0541828	0.235537	0.161254	0.0600834	0.3271	0.234472	0.17052	0.0299047	0.0284053	0.0253119	0.0306443	0.0303766	0.176964
264	PC(P-16:0/16:0)	-0.0170416	-0.0172171	-0.063482	-0.0305576	0.0450065	0.0302339	0.0408291	0.015687	0.119893	0.0500211	0.0914131	0.0861974	0.144903	0.126183	0.171058	0.0249895	0.0140252	-0.0200685	0.0637099	0.0906342	0.06985	0.187643	0.0443659	0.0491489	0.0482588	0.0883471	0.128985	0.116074	0.139583	0.257788	0.0926992	0.0322449	0.060916	0.0191092	0.0359728	0.0551063	0.128101	0.159932	0.147564	0.267784	0.118483	0.223354	0.0638599	0.0413077	0.0361971	-0.00572608	-0.000317521	0.0670313
265	PC(P-16:0/16:1)	-0.0131057	0.0017881	-0.0733205	-0.025687	0.100348	0.0480731	0.0365907	0.0404934	0.0896574	-0.0012485	0.0202488	-0.0428999	0.0166483	0.0936547	0.169199	0.0259141	0.0205365	-0.0317254	0.0784275	0.102038	0.113569	0.127053	0.0155217	0.0185347	-0.0120026	0.0647269	0.0864241	0.129202	0.161177	0.165616	0.0887262	-0.0159528	0.00323505	-0.0320376	0.00572424	-0.0391695	0.0751271	0.0805758	0.147711	0.225524	0.174783	0.223955	0.0420429	0.0362338	0.0271338	-0.00405401	-0.0425215	0.0577897
266	PC(P-16:0/18:0)	-0.0035787	-0.0903551	-0.0498263	-0.00124518	0.0495317	0.0493437	0.0608384	0.0287054	0.12563	0.0214886	0.0765051	0.0920344	0.14085	0.0874336	0.180848	0.0389571	0.0494882	0.0239306	0.123878	0.124832	0.0796475	0.27703	0.0972357	0.144068	0.164034	0.20436	0.245753	0.205901	0.164004	0.297865	0.162439	0.0575466	0.158477	0.0520179	0.102784	0.123191	0.204504	0.214793	0.164467	0.284109	0.0947209	0.229413	0.0678588	0.0684047	0.0872922	0.0697758	0.0754858	0.152417
267	PC(P-16:0/18:1)	-0.0257877	0.00351655	-0.103503	-0.0629309	0.04869	0.045313	0.0312719	-0.00526473	0.0671368	-0.0403739	-0.000623335	-0.0576668	0.0344198	0.0129062	0.149641	-0.0405446	-0.0102695	-0.0196048	0.0952941	0.136268	0.073894	0.180843	0.0160017	0.0357705	0.0488355	0.122527	0.178514	0.152379	0.165704	0.20166	0.119103	-0.0723577	0.0376343	-0.0357855	-0.00454668	-0.000209253	0.112795	0.148732	0.121709	0.267338	0.139416	0.230451	0.0696499	0.0126829	0.0536255	-0.00185824	0.0204948	0.121497
268	PC(P-16:0/18:2)	-0.0280243	0.0336344	-0.0965365	-0.0438011	0.0142706	0.0354377	0.0110226	-0.0048261	0.0597573	-0.0763247	-0.0203707	0.0121851	0.10803	-0.0575932	0.102666	-0.0759363	-0.0200157	0.0415617	0.119677	0.189348	0.0134714	0.143684	-0.0227953	0.0286354	0.113665	0.14717	0.234048	0.0993751	0.114187	0.123413	0.083785	-0.143014	0.00938808	-0.0804461	-0.0219375	0.0710984	0.138458	0.217916	0.0217802	0.222577	0.119028	0.172722	0.0525144	-0.0373598	0.0268776	-0.00711055	0.087017	0.145199
269	PC(P-16:0/18:3)	-0.0125355	-0.0332999	-0.0828864	-0.0245379	0.0223215	0.0279146	0.0134618	0.00242185	0.0286902	-0.0601403	-0.0404607	-0.0315257	0.0268316	-0.0345904	0.0818212	-0.0353618	0.0173518	0.0313418	0.128657	0.13219	0.0485476	0.161272	0.0149365	0.0757079	0.115941	0.177373	0.203834	0.149202	0.11831	0.063194	0.100049	-0.111815	0.058279	-0.0543442	0.00246315	0.0179725	0.11274	0.109071	0.0401136	0.148426	0.114017	0.102426	0.0357808	-0.0329579	0.0341306	0.0192677	0.0383251	0.115294
270	PC(P-16:0/20:4)	-0.00997524	-0.00413765	-0.0381147	-0.00287259	0.0600112	0.0262019	0.0389195	0.0749216	0.134157	0.105958	0.118434	0.138561	0.15891	0.178399	0.157126	0.115281	0.104024	0.0810241	0.108277	0.130069	0.133076	0.148601	0.106467	0.128953	0.111337	0.122493	0.145089	0.149792	0.0968784	0.243803	0.101392	0.135972	0.0987831	0.116787	0.146098	0.152831	0.183226	0.205094	0.195939	0.226732	0.141592	0.281772	0.0819937	0.177158	0.167189	0.10566	0.130023	0.166447
271	PC(P-16:0/20:5)	-0.00568091	-0.046201	-0.0267703	0.0248938	0.107553	0.0355904	0.032356	0.0521146	0.0990965	0.0717528	0.0898973	0.0978605	0.134801	0.185559	0.191199	0.165163	0.146507	0.114322	0.194616	0.175481	0.196384	0.181027	0.110131	0.123656	0.140528	0.202838	0.185524	0.20419	0.118814	0.143261	0.116305	0.087558	0.0929941	0.057451	0.107015	0.0885774	0.197525	0.142841	0.170303	0.196808	0.162718	0.167691	0.0442427	0.131276	0.0923455	0.090004	0.0683397	0.161423
272	PC(P-16:0/22:6)	-0.00188962	-0.0180311	-0.0426537	-0.000650351	0.0478369	0.0365045	0.0303656	0.033944	0.118788	0.0734161	0.11448	0.0729127	0.113514	0.215378	0.141302	0.0935066	0.0715896	0.0359786	0.0907929	0.0965189	0.148138	0.141075	0.0673918	0.070746	0.0417946	0.0839711	0.0883015	0.151083	0.0867747	0.186535	0.125278	0.0697021	0.0859622	0.0420192	0.0706739	0.0455496	0.120284	0.115833	0.206647	0.17613	0.124419	0.205391	0.0631535	0.10826	0.0747135	0.0651768	0.033138	0.0991223
273	PC(P-17:0/20:4) (a)	0.0136549	-0.0272274	-0.0474449	-0.00157263	0.119807	0.0163446	0.0244509	0.07242	0.0804039	0.067762	0.0477586	0.0365801	0.0447803	0.0458024	0.185059	0.129893	0.10708	0.0621025	0.164049	0.121589	0.127633	0.288456	0.180218	0.204658	0.209988	0.268716	0.252205	0.257387	0.15349	0.181238	0.135774	0.100431	0.186464	0.0483747	0.152334	0.0789234	0.18761	0.109045	0.121051	0.233787	0.143396	0.214701	0.0961977	0.152082	0.121275	0.109372	0.0775407	0.176267
274	PC(P-17:0/20:4) (b)	0.000198342	-0.0373423	-0.0413136	-0.00345725	0.0374985	0.00196972	0.0263178	0.0577972	0.0686856	0.071264	0.0661051	0.0529245	0.0651375	0.071951	0.106554	0.0790179	0.0469035	0.0189626	0.088899	0.0654503	0.0690536	0.200078	0.133098	0.133629	0.139227	0.174925	0.168577	0.170583	0.0702577	0.149361	0.12601	0.086922	0.144107	0.0423997	0.121775	0.0730976	0.140457	0.0983279	0.106753	0.158209	0.0871378	0.179236	0.093578	0.137857	0.0976049	0.0990373	0.0642134	0.135396
275	PC(P-18:0/18:2)	-0.00970314	-0.00801548	-0.0981515	-0.0246623	-0.00029113	0.0402484	0.0235635	-0.00083472	0.0353853	-0.0620585	-0.0335042	-0.00761603	0.06501	-0.0921196	0.0783327	-0.0751624	-0.0311321	0.0192054	0.102138	0.143964	-0.00987742	0.188844	0.0103093	0.0631594	0.147801	0.177281	0.251737	0.129232	0.094125	0.136213	0.101113	-0.110937	0.0801387	-0.0546965	0.00237367	0.0780033	0.139901	0.192246	0.0212833	0.196619	0.0763779	0.14568	0.0608932	-0.0256383	0.041201	0.0158704	0.0897617	0.147696
276	PC(P-18:0/20:4)	0.00116336	-0.0234566	-0.0276991	0.00421036	0.040999	0.0210452	0.03467	0.0783362	0.104765	0.0850856	0.0949644	0.116061	0.123275	0.0961788	0.134085	0.0989173	0.0726733	0.0638765	0.104122	0.10292	0.0839391	0.19451	0.131378	0.149628	0.162946	0.166504	0.186014	0.16453	0.0762665	0.234361	0.121928	0.127852	0.150596	0.106033	0.159472	0.164188	0.193258	0.192947	0.149857	0.198505	0.0930638	0.253157	0.0903403	0.173994	0.159839	0.120311	0.148817	0.18751
277	PC(P-18:0/22:5)	0.00658089	-0.091402	-0.0507761	0.0143483	0.0782678	0.0240729	0.0434215	0.0605177	0.114458	0.0901909	0.105205	0.11091	0.133502	0.127438	0.19825	0.102052	0.0967	0.0757125	0.149674	0.142213	0.136405	0.298034	0.137222	0.172579	0.188321	0.214831	0.240389	0.239812	0.143379	0.325393	0.198614	0.119895	0.18837	0.107616	0.16052	0.154673	0.222012	0.211933	0.208476	0.277723	0.132048	0.29516	0.0952563	0.156203	0.159276	0.135196	0.144668	0.207772
278	PC(P-18:0/22:6)	-0.00741664	-0.033058	-0.0586553	0.00310899	0.024345	0.0216932	0.0212501	0.0270873	0.10243	0.0429787	0.0771466	0.0390572	0.0650858	0.118533	0.118708	0.0502349	0.0421499	0.0234762	0.0918612	0.0813428	0.103037	0.20866	0.0852448	0.101697	0.105167	0.142474	0.149735	0.187631	0.0859424	0.212404	0.15075	0.0548393	0.138018	0.0365775	0.0938631	0.0695735	0.139926	0.120464	0.176823	0.175357	0.0928431	0.208245	0.0776339	0.104506	0.096277	0.0854024	0.0781363	0.144832
279	PC(P-18:1/18:1)	-0.0229248	0.0310494	-0.0551041	-0.0333359	0.0504878	0.0368891	0.0391795	0.0399268	0.104714	-0.05228	-0.00298706	-0.0568896	0.00960897	0.0196183	0.114459	-0.0520827	-0.00788859	-0.0311844	0.060328	0.0886911	0.0603462	0.126351	0.00965825	0.0265998	0.0324675	0.0920536	0.127895	0.141195	0.149647	0.191149	0.114783	-0.0418734	0.042973	-0.0089658	0.0434591	0.0259906	0.103219	0.128948	0.156918	0.233802	0.13911	0.209587	0.061615	0.0256444	0.0922701	0.0113049	0.0367897	0.116246
280	PC(P-20:0/20:4)	-0.00438092	-0.0590896	-0.038258	0.00833654	0.0405474	0.0157813	0.0449529	0.0462733	0.107618	0.0569803	0.0911292	0.108071	0.130716	0.0913092	0.145807	0.0425576	0.0493278	0.0444114	0.0843236	0.111544	0.059025	0.196539	0.0658067	0.105529	0.121089	0.112742	0.169019	0.125532	0.100566	0.26784	0.128677	0.0720108	0.106645	0.0771401	0.106095	0.13871	0.1534	0.200382	0.142026	0.219028	0.0786175	0.240248	0.0771808	0.0913063	0.107058	0.0711974	0.105407	0.133726
281	PC(P-35:2)(a)	-0.0018577	-0.00375425	-0.0764895	-0.0278015	0.0641945	0.0179431	0.00973817	0.00960037	0.0312751	-0.0373442	-0.0404275	-0.00589367	0.0494127	-0.0791568	0.126341	-0.00453034	0.0246682	0.0556247	0.159963	0.166931	0.0508926	0.2293	0.0816121	0.120004	0.197495	0.258017	0.290118	0.194556	0.147257	0.104749	0.105537	-0.0702278	0.105647	-0.0434309	0.045354	0.0653776	0.16642	0.154682	0.0264368	0.211927	0.117395	0.13208	0.0579315	0.00876738	0.0388148	0.0295832	0.0694374	0.15641
282	PC(P-35:2)(b)	-0.00558123	-0.0119218	-0.0907996	-0.0209478	0.00429141	0.0290246	0.015084	-0.00444117	0.0252854	-0.0557504	-0.0409126	-0.0451141	0.0171063	-0.0927597	0.0570185	-0.0580068	-0.0330853	-0.014237	0.0854617	0.0988795	-0.0137259	0.181538	0.0254594	0.0682126	0.122963	0.177862	0.21852	0.125377	0.0874324	0.0590587	0.099094	-0.111967	0.0818367	-0.0953856	-0.0166519	0.00956696	0.0958071	0.100158	-0.0125219	0.147113	0.074274	0.0881778	0.0668751	-0.029571	0.00434097	0.00353858	0.0214594	0.102592
283	PC(P-36:3)	0.000803978	-0.0254931	-0.0184798	0.0280567	0.068239	0.0490112	0.0602809	0.0709274	0.114565	0.0410431	0.0944327	0.161807	0.197009	0.10662	0.192464	0.0999227	0.0998672	0.110624	0.17577	0.185653	0.115269	0.215921	0.103577	0.134571	0.188945	0.217806	0.245132	0.169956	0.154593	0.234252	0.123212	0.0704689	0.133115	0.0807582	0.1276	0.177096	0.240752	0.25127	0.138568	0.240674	0.154744	0.219044	0.0684012	0.0955652	0.09901	0.0629307	0.11427	0.174447
284	PC(P-38:5) (a)	-0.0065844	-0.0392926	-0.0317653	0.0281215	0.0945728	0.0319263	0.0451339	0.129815	0.144604	0.0990829	0.12181	0.134963	0.155013	0.216799	0.203374	0.143711	0.134573	0.10608	0.146333	0.15669	0.189395	0.215934	0.126521	0.154655	0.145271	0.160175	0.183601	0.231462	0.131052	0.309312	0.143529	0.162816	0.142935	0.14944	0.202315	0.182109	0.228165	0.238567	0.280407	0.287732	0.186997	0.359277	0.10144	0.221261	0.224168	0.181541	0.188525	0.233436
285	PC(P-38:5) (b)	-0.0053294	-0.0478711	-0.0347364	0.00995805	0.0736923	0.0435384	0.0572885	0.0783576	0.116651	0.0686701	0.0930117	0.0880138	0.099794	0.135692	0.160441	0.109591	0.0903091	0.0647707	0.143745	0.130306	0.132064	0.203092	0.113397	0.139399	0.139178	0.186267	0.183157	0.193055	0.112571	0.199904	0.160224	0.0805498	0.124385	0.0533558	0.131476	0.108028	0.185037	0.156834	0.164619	0.20339	0.141468	0.232666	0.0744631	0.134869	0.109678	0.107856	0.0896396	0.171231
286	LPC(14:0) [sn1]	0.0231883	0.0268577	0.190222	0.105094	0.283792	0.162238	0.208752	0.168089	0.0595312	0.0100033	0.0587092	0.192802	0.215562	0.140266	0.238197	0.233547	0.344378	0.41555	0.426205	0.427122	0.38684	0.100524	0.0990456	0.169596	0.269249	0.321643	0.292947	0.22552	0.273283	0.0921401	0.0255863	0.0669212	0.00443766	0.181515	0.196492	0.238978	0.337375	0.27609	0.14896	0.234811	0.223108	0.0318956	-0.0377016	0.0484073	0.133465	0.128193	0.21929	0.285439
287	LPC(14:0) [sn2]	0.0260597	0.0267976	0.189672	0.103708	0.285535	0.160088	0.205522	0.16566	0.0605109	0.00593165	0.0564953	0.190709	0.213398	0.133754	0.236366	0.222678	0.33927	0.41341	0.42588	0.429258	0.38129	0.0989595	0.0931953	0.166319	0.269888	0.324393	0.294036	0.223429	0.274595	0.0843794	0.0357788	0.0572503	0.000299456	0.171588	0.192529	0.234476	0.333614	0.274138	0.141275	0.23613	0.221513	0.0288927	-0.0381419	0.0404635	0.127662	0.125635	0.214905	0.284513
288	LPC(15-MHDA) [sn1] / LPC(17:0) [sn2]	0.0196319	0.0195614	0.143728	0.050012	0.18162	0.124467	0.187254	0.145038	0.0358732	0.00171088	0.0527038	0.0403877	0.0413325	0.0132885	0.187808	0.171476	0.229045	0.237197	0.300551	0.229518	0.274768	0.340522	0.230443	0.291002	0.340684	0.406838	0.368578	0.388006	0.198447	0.198756	0.156311	0.135872	0.284723	0.174314	0.278485	0.17949	0.305706	0.180328	0.192382	0.273817	0.127951	0.120781	0.0624308	0.169201	0.228108	0.1983	0.231191	0.323164
289	LPC(15-MHDA) [sn1] [104_sn1]	0.0107021	0.0140761	0.119112	0.0367005	0.193461	0.114176	0.160214	0.123734	0.0347343	0.00585975	0.0434177	0.0361544	0.0366955	0.0138661	0.199439	0.180887	0.230981	0.224441	0.307747	0.234227	0.272388	0.331093	0.223827	0.287118	0.332555	0.414185	0.371818	0.382	0.210294	0.175481	0.0886993	0.129147	0.268798	0.149209	0.264798	0.161163	0.3031	0.169383	0.180206	0.280324	0.134281	0.107444	0.0558255	0.155797	0.205974	0.180991	0.19737	0.30401
290	LPC(15-MHDA) [sn2]	0.0148531	0.0140254	0.125184	0.0358605	0.202806	0.128988	0.168954	0.128202	0.0421481	0.00697036	0.0484768	0.034105	0.0381928	0.0174639	0.200705	0.178916	0.230765	0.229169	0.310137	0.237634	0.277888	0.331202	0.225275	0.282638	0.330534	0.411565	0.368208	0.38188	0.211133	0.182764	0.146063	0.128496	0.268416	0.15278	0.264762	0.162148	0.306136	0.174599	0.183442	0.283457	0.142387	0.116925	0.0597377	0.14836	0.206916	0.180793	0.199806	0.305346
291	LPC(15:0) [sn1]	0.013383	0.0457975	0.164425	0.0691951	0.244295	0.128631	0.183212	0.149057	0.0505486	0.0113504	0.084668	0.137051	0.121711	0.0726945	0.248855	0.236621	0.313144	0.333956	0.395354	0.306934	0.33125	0.347421	0.236846	0.318305	0.395993	0.468492	0.40146	0.391645	0.267972	0.185307	0.13202	0.131351	0.245275	0.199739	0.314126	0.218383	0.365317	0.203607	0.164855	0.292748	0.176131	0.0999078	0.0488253	0.14207	0.208757	0.215797	0.242847	0.343319
292	LPC(15:0) [sn2]	0.0260202	0.0289623	0.152681	0.0710673	0.262687	0.117056	0.167556	0.136946	0.0518899	0.0156052	0.0761998	0.137733	0.126578	0.0635651	0.258344	0.237863	0.316117	0.336127	0.415661	0.323615	0.333696	0.338879	0.238212	0.313365	0.39972	0.48743	0.413244	0.388973	0.278005	0.161764	0.146279	0.117937	0.23321	0.178063	0.305769	0.208819	0.373306	0.201089	0.146556	0.30713	0.188008	0.0852119	0.0401338	0.127482	0.18572	0.203036	0.221206	0.341032
293	LPC(16:0) [sn1]	-0.0010073	0.0497654	0.272418	0.101832	0.153747	0.228949	0.306199	0.210722	0.0948458	0.0486037	0.149477	0.182355	0.192659	0.183728	0.138712	0.15701	0.219988	0.258838	0.21878	0.238286	0.275562	0.107378	0.120428	0.148892	0.175019	0.180553	0.188805	0.184765	0.122169	0.196153	0.0690526	0.156202	0.0752535	0.226914	0.191166	0.23327	0.254909	0.258354	0.22905	0.186678	0.0819415	0.0871837	-0.0033997	0.135381	0.200928	0.110835	0.223945	0.234359
294	LPC(16:0) [sn2]	-0.00107552	0.0551756	0.259431	0.103163	0.167533	0.221179	0.292569	0.204033	0.0866413	0.0459882	0.150556	0.180682	0.190697	0.183844	0.141836	0.159486	0.226324	0.27503	0.231793	0.252402	0.289768	0.111522	0.121608	0.154186	0.186685	0.193792	0.196733	0.196893	0.127332	0.200284	0.126126	0.154606	0.0757026	0.231075	0.198817	0.239276	0.261785	0.261824	0.23051	0.198461	0.0951285	0.090011	0.00331161	0.139445	0.206373	0.115593	0.237356	0.246019
295	LPC(16:1) [sn1]	0.0101495	0.029187	0.199773	0.0827185	0.205576	0.179363	0.235545	0.199145	0.0708426	0.069288	0.128457	0.129693	0.125269	0.220692	0.17927	0.213452	0.250057	0.245968	0.238169	0.230348	0.334235	0.108182	0.140356	0.157856	0.152511	0.194447	0.170329	0.234248	0.17354	0.17475	0.0826776	0.186105	0.0782075	0.240444	0.221625	0.181442	0.250245	0.203743	0.26729	0.208332	0.147218	0.121859	-0.0126707	0.168712	0.198534	0.142547	0.179459	0.221202
296	LPC(16:1) [sn2]	0.00938963	0.0252321	0.167944	0.0691975	0.200808	0.159662	0.199533	0.17174	0.0687961	0.0738138	0.108624	0.112069	0.117401	0.230487	0.174873	0.203455	0.231074	0.221747	0.216282	0.22264	0.321509	0.0533426	0.110448	0.113817	0.0967413	0.147611	0.1196	0.187745	0.162918	0.148352	0.0696671	0.167003	0.0208708	0.210774	0.179242	0.145599	0.215701	0.177748	0.252978	0.183072	0.15905	0.110302	-0.0262354	0.142372	0.1625	0.106253	0.130063	0.175137
297	LPC(17:0) [sn1]	0.0047506	0.0322808	0.168307	0.0590124	0.140111	0.129677	0.205671	0.164232	0.039841	0.000291797	0.0723105	0.0544987	0.0459739	0.0156867	0.161305	0.158271	0.215183	0.232089	0.264142	0.196798	0.250391	0.33816	0.227168	0.283717	0.326996	0.367181	0.334146	0.362801	0.18115	0.230061	0.180267	0.150544	0.286817	0.205123	0.290642	0.19864	0.287371	0.179277	0.196415	0.237966	0.10514	0.142366	0.0789547	0.183606	0.255331	0.21728	0.263332	0.324464
298	LPC(17:1 ) [sn2] (a)	0.0195955	0.0172222	0.155194	0.059769	0.179731	0.127865	0.19436	0.152974	0.0664951	0.0307883	0.0809055	0.0688652	0.0661305	0.108506	0.169014	0.164424	0.215401	0.219696	0.269684	0.224173	0.296382	0.217398	0.180943	0.217095	0.244802	0.315016	0.267726	0.317254	0.189536	0.195064	0.183809	0.157147	0.175843	0.20067	0.253501	0.17712	0.288728	0.184265	0.237598	0.25231	0.150628	0.116789	0.0294472	0.16736	0.213437	0.16814	0.195036	0.274717
299	LPC(17:1) (a) [sn1] [104_sn1]	0.015492	0.0177622	0.179372	0.0753664	0.184996	0.160475	0.223983	0.173117	0.0598626	0.0232874	0.0799453	0.0649176	0.0578586	0.105857	0.165813	0.169615	0.218202	0.219063	0.267454	0.212888	0.298403	0.225699	0.190326	0.22144	0.249073	0.314641	0.265024	0.323365	0.186382	0.196578	0.133509	0.16213	0.192231	0.206117	0.264126	0.175502	0.285379	0.174817	0.238192	0.240241	0.139524	0.104132	0.0242942	0.165555	0.213917	0.168047	0.196757	0.272214
300	LPC(17:1) [sn1] (a) / LPC(17:1) [sn2] (b)	0.0154421	0.0196526	0.171075	0.0741888	0.190972	0.154276	0.21423	0.16858	0.05631	0.0200431	0.0808918	0.0712253	0.0647762	0.100502	0.184769	0.180191	0.233352	0.239664	0.292679	0.237199	0.310899	0.246654	0.196738	0.234823	0.27223	0.342745	0.291344	0.339508	0.199906	0.199516	0.154778	0.160693	0.196735	0.20889	0.274286	0.186638	0.302708	0.188592	0.236338	0.25706	0.147847	0.113398	0.0287553	0.164798	0.216932	0.180096	0.208031	0.29025
301	LPC(17:1) [sn1] (b)	0.0348943	-0.00882895	0.0839808	0.0483452	0.260176	0.101541	0.144947	0.101461	0.0487168	0.0159772	0.0542326	0.0958632	0.12396	0.0383062	0.283558	0.223571	0.278209	0.2975	0.419085	0.352857	0.32182	0.336149	0.237747	0.276875	0.378848	0.487728	0.440909	0.380064	0.256782	0.159022	0.155978	0.10288	0.206889	0.125414	0.232921	0.18197	0.374345	0.231916	0.137261	0.345823	0.18153	0.0942348	0.0325215	0.11748	0.149681	0.153128	0.18446	0.332319
302	LPC(18:0) [sn1]	0.00422806	0.0270993	0.248658	0.110366	0.175235	0.179674	0.271277	0.254343	0.11262	0.0506068	0.142214	0.226368	0.20436	0.106439	0.163312	0.169071	0.249001	0.320148	0.269941	0.273355	0.2703	0.227783	0.171125	0.227805	0.314497	0.275766	0.289311	0.251012	0.154464	0.296128	0.127084	0.196901	0.15407	0.281087	0.295531	0.35421	0.330531	0.326473	0.229847	0.240841	0.105507	0.181039	0.0388854	0.210114	0.306671	0.208352	0.382226	0.355639
303	LPC(18:0) [sn2]	0.0121342	0.0138339	0.25451	0.11621	0.183718	0.172414	0.26355	0.257832	0.105527	0.0495538	0.140857	0.223722	0.202568	0.107154	0.164375	0.168677	0.253666	0.322904	0.270884	0.274349	0.276348	0.23369	0.175803	0.235629	0.318553	0.280279	0.290588	0.258853	0.162423	0.294386	0.198324	0.198913	0.161696	0.284477	0.297427	0.352583	0.328708	0.320685	0.233008	0.242304	0.107492	0.179896	0.0477621	0.218456	0.309614	0.209614	0.385089	0.357748
304	LPC(18:1) [sn1]	0.00365706	0.0145204	0.144245	0.0341785	0.0949296	0.136354	0.212256	0.141573	0.0682236	-0.0326571	0.0601032	0.0429594	0.0665227	0.034525	0.0732509	-0.0152477	0.0972589	0.163438	0.169432	0.201667	0.189221	0.130451	0.0467515	0.11184	0.158957	0.169762	0.204466	0.19423	0.120631	0.188601	0.133102	0.0201052	0.0657812	0.13561	0.137609	0.169982	0.198704	0.217191	0.186838	0.221149	0.0549912	0.0994831	0.016347	0.0447585	0.18755	0.0991781	0.214121	0.231433
305	LPC(18:1) [sn2]	0.00874108	-0.0277879	0.103292	0.0377723	0.0816139	0.119803	0.18027	0.113701	0.0801531	-0.0240479	0.0568315	0.0398673	0.0739113	0.059922	0.0732011	-0.0126279	0.100579	0.150301	0.162987	0.207736	0.196632	0.103742	0.0342527	0.10187	0.128762	0.153191	0.190866	0.188768	0.117418	0.195146	0.209224	0.0235404	0.0477982	0.129123	0.113564	0.158735	0.193407	0.226234	0.206251	0.225498	0.0693412	0.124756	0.0176579	0.0492069	0.192251	0.0913419	0.198138	0.220612
306	LPC(18:2) [sn1]	-0.00458517	-0.00587575	0.00264477	-0.00210152	0.0265538	0.0437112	0.0855315	0.0581346	0.0461516	-0.103319	-0.0281696	0.0146154	0.079597	-0.118771	-0.0140201	-0.194047	-0.0533855	0.0802345	0.111787	0.202557	0.00675867	0.0798021	-0.0898769	-0.0028717	0.122777	0.117772	0.217027	0.0687832	0.0433124	0.0750923	0.107612	-0.189498	-0.0181268	-0.0689282	-0.0147577	0.112712	0.121043	0.219401	0.00166276	0.191559	0.0114074	0.0347162	0.0227945	-0.118416	0.0600672	0.016855	0.168218	0.17434
307	LPC(18:2) [sn2]	0.000998735	-0.0233537	-0.00417028	0.00480578	0.0348246	0.0445355	0.0793288	0.0531875	0.0557197	-0.0938226	-0.0179055	0.0447569	0.11154	-0.0880187	0.0125414	-0.172457	-0.0233833	0.117353	0.137788	0.234747	0.0398222	0.0955398	-0.0774394	0.0188741	0.149065	0.143268	0.245472	0.0940645	0.0578663	0.105264	0.171372	-0.171927	-0.00788269	-0.0424005	0.0089952	0.147561	0.154469	0.260047	0.0329262	0.215896	0.0312185	0.0682731	0.0315485	-0.096179	0.0839661	0.0320691	0.200845	0.205464
308	LPC(18:3) (a) [sn1] [104_sn1]	0.0055513	-0.00620661	0.037151	0.00585164	0.0638216	0.0665308	0.094265	0.0399968	0.0334243	-0.0879218	-0.0210146	0.00473771	0.040396	0.0270369	0.0272006	-0.0719561	0.0708184	0.132984	0.17876	0.197161	0.147813	0.0373189	-0.0571759	0.0326159	0.101021	0.14158	0.154072	0.128448	0.114405	0.0384966	0.0269156	-0.124595	-0.0266967	0.0109851	0.0339426	0.0746927	0.141203	0.134427	0.0964161	0.139457	0.0791647	-0.00302645	-0.0163624	-0.101305	0.0643133	0.0345762	0.105317	0.153491
309	LPC(18:3) [sn1] (a)/LPC(18:3) [sn2] (b)	0.0073532	-0.0111211	0.0520722	0.0171206	0.0948623	0.0724413	0.108629	0.0699123	0.0421359	-0.0638198	-0.0157779	0.0410477	0.0709893	0.0303125	0.0572726	-0.0372215	0.110698	0.187621	0.222549	0.246305	0.182863	0.0521678	-0.0382287	0.0566573	0.14195	0.17913	0.189585	0.145136	0.12704	0.0646086	0.0680099	-0.0906043	-0.0274643	0.0532196	0.0707599	0.130088	0.188193	0.181468	0.110506	0.165382	0.0997555	0.0219973	-0.0166642	-0.0668108	0.104586	0.0654093	0.160084	0.202395
310	LPC(18:3) [sn1] (b)	0.015329	-0.00892659	0.0800768	0.0391775	0.131156	0.0705931	0.128013	0.113464	0.0440089	-0.0324658	0.000430119	0.0863989	0.103138	0.027339	0.0932071	0.0142614	0.153139	0.24353	0.257359	0.284968	0.208059	0.069806	0.000131368	0.0818324	0.189401	0.213755	0.221693	0.15333	0.128164	0.0851178	0.10202	-0.030024	-0.025024	0.104369	0.119107	0.190905	0.232644	0.222818	0.108775	0.188861	0.109888	0.0408262	-0.0113384	-0.00500095	0.144181	0.0919996	0.218868	0.248914
311	LPC(18:3) [sn2] (a)	0.013561	-0.0199125	0.0488421	0.0122867	0.081934	0.0638305	0.096476	0.044386	0.0405195	-0.0733803	-0.0104259	0.0302162	0.0651565	0.0533541	0.0515255	-0.0477954	0.0932022	0.160948	0.203863	0.224015	0.17897	0.0529199	-0.0381674	0.0449247	0.119952	0.163369	0.174543	0.149645	0.121411	0.0615884	0.0919111	-0.106585	-0.0135043	0.032849	0.0523084	0.0968188	0.169347	0.159089	0.120504	0.156253	0.0971355	0.0191897	-0.0138489	-0.0807372	0.0812824	0.0515294	0.12501	0.174673
312	LPC(19:0) (a) [sn1] [104_sn1]	0.00281672	0.011063	0.159124	0.0534838	0.101067	0.124377	0.185117	0.156379	0.0512369	-0.0149392	0.0538377	0.0409986	0.0429294	0.0537373	0.118452	0.0775285	0.147036	0.172826	0.203202	0.177309	0.224921	0.217401	0.136048	0.191892	0.219969	0.255273	0.238507	0.285644	0.146744	0.221765	0.081231	0.10001	0.205023	0.167926	0.255125	0.175797	0.245191	0.190815	0.237026	0.240692	0.119022	0.147772	0.0617894	0.133027	0.220575	0.173936	0.219906	0.272142
313	LPC(19:0) [sn1] (a) / LPC(19:0) [sn2] (b)	-0.00216576	-0.00639834	0.150882	0.0643336	0.104493	0.129672	0.198821	0.161456	0.0507814	-0.0576269	0.0282331	0.0315185	0.050048	0.00316767	0.111477	0.0295689	0.136056	0.196646	0.232168	0.213474	0.215913	0.2494	0.112476	0.187744	0.251391	0.287357	0.285375	0.296992	0.156093	0.225194	0.179705	0.0304942	0.20458	0.133988	0.24489	0.178355	0.253175	0.207451	0.198633	0.255604	0.112792	0.154686	0.063247	0.093298	0.218364	0.189477	0.25611	0.311997
314	LPC(19:0) [sn1] (b)	-0.00214353	0.00703485	0.12468	0.0447092	0.0832195	0.107385	0.178491	0.1426	0.0458197	-0.100856	0.00555805	0.0137242	0.039641	-0.0556035	0.0930957	-0.0178348	0.112361	0.189347	0.229693	0.213402	0.17895	0.257557	0.0746799	0.171855	0.251006	0.284514	0.29258	0.270901	0.169051	0.194691	0.159846	-0.0388741	0.180216	0.0861264	0.200745	0.151769	0.22974	0.18797	0.1284	0.259112	0.0921067	0.130024	0.0668722	0.0390191	0.191605	0.182215	0.249726	0.308231
315	LPC(19:0) [sn2] (a)	0.0119448	-0.031302	0.149079	0.069792	0.100877	0.12601	0.190151	0.157935	0.0480196	-0.0329287	0.0475703	0.0321879	0.0420385	0.0407293	0.114636	0.0609408	0.127672	0.157026	0.192622	0.171677	0.204107	0.222485	0.119452	0.174749	0.201295	0.241988	0.227616	0.265579	0.151171	0.217024	0.16382	0.0785063	0.19929	0.143933	0.224377	0.156134	0.229462	0.181005	0.204162	0.250805	0.129294	0.144598	0.0675968	0.126146	0.206719	0.180042	0.205762	0.258496
316	LPC(19:1) (a)	0.0240094	-0.0260911	0.152658	0.0681837	0.136907	0.128816	0.191226	0.145336	0.0690169	-0.0209871	0.0518766	0.00172352	0.0078671	0.0576094	0.124006	0.0710232	0.14414	0.144735	0.200329	0.1557	0.238699	0.247413	0.146986	0.214636	0.202074	0.26476	0.238026	0.310707	0.175762	0.21863	0.227587	0.0899169	0.226573	0.143519	0.22954	0.114252	0.221135	0.138065	0.228122	0.247837	0.120374	0.134689	0.0521548	0.112104	0.202725	0.176051	0.168019	0.235694
317	LPC(19:1) (b)	0.0101054	-1.29497e-05	0.162758	0.0548003	0.132586	0.144711	0.212939	0.156236	0.0447513	-0.0321347	0.0411296	-0.0146235	-0.00219599	0.0232642	0.119523	0.045038	0.121116	0.136917	0.193595	0.149928	0.216731	0.261945	0.133185	0.188464	0.20671	0.259891	0.242535	0.300755	0.166933	0.204923	0.179447	0.0557055	0.209753	0.120777	0.21452	0.103803	0.206394	0.128191	0.201497	0.243431	0.092425	0.11984	0.053454	0.0810177	0.178892	0.155712	0.162802	0.235414
318	LPC(19:1) (c)	0.00876618	-0.00626972	0.117396	0.0540162	0.11184	0.107512	0.171898	0.109491	0.0245277	-0.0518196	0.0185689	-0.0462041	-0.0177089	-0.0555988	0.116439	0.0138355	0.101286	0.145161	0.201121	0.172669	0.185302	0.253874	0.099952	0.152165	0.193916	0.245261	0.247704	0.24782	0.174609	0.168322	0.1736	-0.0119267	0.172698	0.0561031	0.156646	0.0735603	0.174567	0.121406	0.117079	0.240306	0.109127	0.122617	0.085257	0.0484248	0.147978	0.147691	0.155388	0.233473
319	LPC(20:0) [sn1]	-0.0133895	-0.0157654	0.0926578	0.0328539	0.0101217	0.115246	0.166777	0.105495	0.0286408	-0.146425	-0.00154031	0.0592287	0.121229	-0.0747467	0.0390404	-0.149829	0.0559689	0.213954	0.148215	0.272676	0.103552	0.13258	-0.0762929	0.0543796	0.193165	0.119258	0.26211	0.130173	0.0897034	0.185072	0.0954207	-0.169558	-0.00964172	0.0707118	0.0588148	0.221214	0.154087	0.321051	0.104918	0.184173	0.0477366	0.136754	0.022879	-0.0737307	0.184828	0.0860392	0.320659	0.249882
320	LPC(20:0) [sn2]	-0.00716293	-0.0355403	0.101582	0.0389208	0.0251166	0.106989	0.158962	0.100646	0.0382239	-0.125257	0.005903	0.066941	0.126428	-0.0657151	0.0453226	-0.134848	0.070394	0.219744	0.15772	0.274762	0.121166	0.131595	-0.0630345	0.0753147	0.19864	0.130949	0.263279	0.136481	0.0956681	0.196957	0.173997	-0.144293	0.00688379	0.0794422	0.0689433	0.227316	0.165425	0.323172	0.112813	0.197987	0.0613723	0.144665	0.0370064	-0.0562206	0.1917	0.0950579	0.322236	0.258597
321	LPC(20:1) [sn1]	-0.0138324	-0.0287637	0.159546	0.0477679	0.0112705	0.144528	0.21053	0.125772	0.0280215	-0.117104	0.00866667	-0.0790307	-0.0360474	0.0144773	-0.0376813	-0.170705	-0.0212591	0.0356342	0.000393227	0.0567461	0.0872484	0.0844099	-0.0664512	0.0263699	0.00692771	-0.0151656	0.0569636	0.120294	0.0641625	0.122813	0.118963	-0.134294	0.0473214	0.0188941	0.0301125	0.00755146	-0.00963239	0.0703634	0.155675	0.0908818	-0.00259825	0.054489	0.0202315	-0.0952016	0.10114	0.0494949	0.0992437	0.0745629
322	LPC(20:1) [sn2]	-0.0190718	-0.0201986	0.153368	0.0478209	0.00726038	0.133146	0.193074	0.117918	0.0378488	-0.117232	0.0136314	-0.0707739	-0.0343142	0.0362971	-0.0281913	-0.149852	-0.00864382	0.0421273	-0.0024805	0.0574445	0.0981536	0.0783752	-0.0611928	0.0275637	-0.000721821	-0.0221466	0.0466162	0.118691	0.0651577	0.132675	0.192251	-0.117944	0.0414145	0.0275489	0.0331966	0.0120926	-0.0109495	0.0771774	0.17049	0.0843539	0.0126686	0.0708267	0.0232159	-0.0776819	0.112297	0.047385	0.0998732	0.0707112
323	LPC(20:2) [sn1]	0.00829273	-0.00844648	0.180453	0.0813635	0.0780748	0.168015	0.224804	0.140939	0.0557167	-0.0609085	0.0492167	0.0479066	0.102802	0.068633	0.092388	-0.0112138	0.119371	0.200462	0.177467	0.243099	0.210485	0.102163	0.00380953	0.0879868	0.119479	0.126374	0.183918	0.167862	0.148805	0.189035	0.184777	-0.0221706	0.0558876	0.129681	0.111721	0.157407	0.18108	0.248096	0.201156	0.19358	0.106517	0.112537	0.0236344	0.00379977	0.159187	0.0832559	0.190236	0.199798
324	LPC(20:2) [sn2]	0.0195822	-0.0446644	0.17976	0.101209	0.098741	0.162695	0.207574	0.141281	0.0715558	-0.0275626	0.0698406	0.100147	0.151713	0.12108	0.132863	0.0469419	0.168858	0.253191	0.218837	0.287408	0.257602	0.113764	0.0359806	0.115322	0.146245	0.159053	0.208217	0.190768	0.169056	0.222032	0.25631	0.0227575	0.0719971	0.173743	0.135911	0.200219	0.227672	0.295846	0.239716	0.216707	0.143729	0.145955	0.0202267	0.0474302	0.187161	0.110199	0.21838	0.227588
325	LPC(20:3) [sn1]	0.0241994	-0.0261886	0.176844	0.0986962	0.175317	0.125724	0.184437	0.161129	0.0951338	0.0869936	0.156902	0.236556	0.241795	0.179017	0.2392	0.25069	0.301611	0.354118	0.326468	0.345679	0.327969	0.166477	0.163174	0.205363	0.267972	0.280262	0.283216	0.230413	0.190816	0.247557	0.193647	0.21764	0.112519	0.296923	0.243877	0.32268	0.358387	0.355496	0.238869	0.242141	0.178311	0.177201	0.0157521	0.204856	0.256404	0.155246	0.293625	0.309483
326	LPC(20:3) [sn2]	0.0265237	-0.0500789	0.160557	0.114157	0.173383	0.112536	0.144704	0.146423	0.112086	0.101779	0.170323	0.283594	0.283912	0.230952	0.277637	0.307326	0.35438	0.404883	0.357755	0.374006	0.368926	0.186533	0.187058	0.247513	0.301895	0.308977	0.307691	0.262561	0.209549	0.292203	0.249617	0.263131	0.139222	0.347077	0.281162	0.36935	0.398322	0.397864	0.284457	0.25278	0.21236	0.228939	0.0256056	0.242515	0.292139	0.187846	0.331092	0.333601
327	LPC(20:4) [sn1]	0.00239532	-0.0139847	0.118666	0.0412635	0.0839367	0.0922295	0.158839	0.147209	0.0845761	0.0552232	0.104571	0.0751383	0.0846265	0.108816	0.0652657	0.079436	0.10129	0.108696	0.0965153	0.122848	0.13598	0.0676261	0.0701106	0.0949897	0.0715568	0.0779509	0.0974116	0.106972	0.0520371	0.121129	0.156825	0.0994779	0.0662597	0.11278	0.124523	0.106879	0.123128	0.134668	0.129602	0.129167	0.0578992	0.123625	0.0556515	0.137376	0.172291	0.115861	0.146408	0.162644
328	LPC(20:4) [sn2]	0.00915137	-0.0392063	0.10853	0.0575018	0.115463	0.104206	0.155138	0.1523	0.0983772	0.0801835	0.13754	0.126648	0.133202	0.185311	0.131463	0.157304	0.180924	0.180541	0.170721	0.190879	0.217011	0.097907	0.110971	0.143825	0.117044	0.138211	0.140853	0.163819	0.100253	0.168035	0.194078	0.155329	0.0833085	0.176896	0.173928	0.161457	0.196233	0.197173	0.19675	0.175814	0.119823	0.178868	0.0532291	0.185224	0.213431	0.151746	0.184272	0.21284
329	LPC(20:5) [sn1]	0.00857466	-0.0362486	0.0717862	0.0438924	0.183825	0.0684157	0.0982208	0.109134	0.0881424	0.0593444	0.0998928	0.108774	0.135926	0.202214	0.217963	0.206202	0.234414	0.230822	0.286065	0.270379	0.31088	0.161765	0.120074	0.146657	0.183467	0.248882	0.221376	0.254464	0.144721	0.141046	0.15849	0.119568	0.0722907	0.139369	0.166703	0.150524	0.258558	0.190514	0.226841	0.226662	0.174717	0.143671	0.0228279	0.155512	0.168813	0.148172	0.168489	0.254582
330	LPC(20:5) [sn2]	0.00793457	-0.0430319	0.0607389	0.0463488	0.188483	0.0652231	0.0873892	0.104288	0.0913946	0.0648587	0.113778	0.124809	0.153106	0.225295	0.237277	0.226729	0.256362	0.250364	0.30728	0.289623	0.331853	0.171627	0.133573	0.160441	0.197531	0.264073	0.233422	0.270646	0.157798	0.158076	0.162277	0.135309	0.0796963	0.156016	0.183294	0.165966	0.278718	0.210237	0.245465	0.242413	0.190043	0.164923	0.0269678	0.171673	0.180719	0.162237	0.180832	0.269969
331	LPC(22:0) [sn1]	-0.000557456	-0.0744438	-0.0228633	0.0228315	0.000181185	0.0471392	0.0718808	0.0481365	0.0253073	-0.15205	-0.0437323	0.0788235	0.181458	-0.134842	0.0603689	-0.177557	0.0233684	0.233026	0.170886	0.344192	0.0550775	0.143936	-0.110809	0.0181301	0.232721	0.13662	0.340477	0.0975977	0.0932825	0.157325	0.0733672	-0.234218	-0.0502069	-0.0135858	0.00470565	0.233108	0.149686	0.387342	0.0181844	0.220309	0.0696232	0.151232	0.0318774	-0.10948	0.125983	0.0692256	0.335592	0.257083
332	LPC(22:0) [sn2]	0.0045352	-0.0984339	-0.00318584	0.0304358	0.0168324	0.0418579	0.0552311	0.0485247	0.0412131	-0.134126	-0.0633121	0.0759534	0.175347	-0.135548	0.0674454	-0.162206	0.0376248	0.234153	0.169292	0.336417	0.0635351	0.139414	-0.0965741	0.0380159	0.231134	0.148975	0.337744	0.105234	0.112878	0.156989	0.183196	-0.216056	-0.0237594	-0.00611337	0.0200318	0.23672	0.153858	0.379232	0.025283	0.230288	0.0863733	0.160976	0.0499967	-0.10127	0.145251	0.0861794	0.334118	0.262854
333	LPC(22:1) [sn1]	-0.0225553	-0.0446863	0.0445092	0.00948502	-0.0139645	0.0540315	0.0877024	0.0426265	0.0361808	-0.0854337	0.00768276	-0.0925683	-0.0476421	0.0649315	0.0284201	-0.088467	0.00174391	0.0233034	0.0355535	0.0668317	0.134725	0.129758	-0.0239842	0.0369427	0.0221215	0.0292477	0.0731604	0.180221	0.0805427	0.172231	0.12263	-0.0512088	0.0515143	0.0342403	0.0401615	0.0131208	0.0289528	0.0781551	0.225374	0.123384	0.0458271	0.141114	0.0336383	-0.00817863	0.120553	0.0764865	0.101698	0.108798
334	LPC(22:1) [sn2]	-0.00834647	-0.0595659	0.0584988	0.0257525	4.37362e-05	0.0577721	0.0950098	0.048441	0.0506728	-0.0681648	0.00977079	-0.083281	-0.03772	0.0788165	0.00998483	-0.0928759	0.000265579	0.0192432	0.0167158	0.0584083	0.131475	0.103731	-0.0265766	0.0366348	0.00395217	0.00627603	0.0539075	0.157334	0.0598332	0.167588	0.173304	-0.0435505	0.0547016	0.0359153	0.0341918	0.0169253	0.0201494	0.0783348	0.223263	0.117104	0.0525182	0.137705	0.0327322	0.0044073	0.125325	0.083293	0.106032	0.0968459
335	LPC(22:4) [sn1]	0.0112525	-0.0279752	0.161876	0.070754	0.0773348	0.109356	0.178789	0.151599	0.078598	0.0413198	0.0907686	0.134691	0.130455	0.0950716	0.118443	0.116995	0.15483	0.206672	0.171355	0.195495	0.192292	0.0814072	0.0937397	0.109843	0.145024	0.134153	0.141509	0.122775	0.125538	0.213658	0.182096	0.157772	0.0463253	0.205243	0.15805	0.213188	0.207094	0.22085	0.157918	0.145026	0.110611	0.151203	0.0205999	0.163263	0.209998	0.113449	0.228748	0.218148
336	LPC(22:4) [sn2]	0.0189694	-0.0512828	0.142508	0.0831706	0.0887304	0.108228	0.157734	0.130442	0.0871294	0.0699319	0.103648	0.171164	0.170187	0.146501	0.155259	0.175487	0.213193	0.250517	0.213152	0.227184	0.241714	0.0888368	0.120492	0.147921	0.169223	0.166665	0.165405	0.151419	0.152459	0.24166	0.211195	0.195234	0.0629718	0.241343	0.191383	0.241244	0.246131	0.251045	0.193183	0.164381	0.143463	0.17859	0.0269785	0.190382	0.230317	0.134555	0.242217	0.238339
337	LPC(22:5) (n3) [sn1] [104_sn1]	0.00629946	-0.036787	0.0956403	0.0434988	0.137063	0.0816451	0.129624	0.137878	0.0844909	0.0505695	0.0911217	0.12118	0.131185	0.10743	0.196366	0.182106	0.210968	0.248395	0.275964	0.254687	0.276511	0.253067	0.165504	0.196107	0.275411	0.293253	0.285663	0.293625	0.155423	0.272888	0.226015	0.19803	0.159331	0.215397	0.247432	0.254891	0.307877	0.258995	0.235622	0.262628	0.150937	0.22652	0.0471299	0.235779	0.279102	0.208139	0.315097	0.349491
338	LPC(22:5) [sn1] (n3)/LPC(22:5) [sn2] (n6)	0.00527511	-0.0400005	0.105613	0.0446087	0.131421	0.086094	0.139549	0.132534	0.0928792	0.0619478	0.104142	0.133779	0.144854	0.125915	0.199204	0.189072	0.220454	0.257286	0.278158	0.260264	0.287047	0.24442	0.173366	0.197229	0.267736	0.289521	0.280703	0.289179	0.164285	0.283622	0.25872	0.205812	0.154396	0.226933	0.249208	0.256636	0.311148	0.267584	0.243873	0.260651	0.157726	0.230671	0.0475397	0.238266	0.283155	0.200967	0.310552	0.346084
339	LPC(22:5) [sn1] (n6)	0.0155956	-0.00630569	0.149655	0.0388483	0.0419408	0.101281	0.171095	0.0798595	0.079052	0.0587805	0.111688	0.0999125	0.0978369	0.112843	0.0729233	0.0802249	0.0999155	0.114649	0.0907791	0.101581	0.139276	0.0389372	0.0751705	0.068787	0.0400622	0.0560205	0.0509219	0.0533131	0.0899924	0.13604	0.172723	0.101728	0.0383383	0.128938	0.0868227	0.088252	0.107144	0.113007	0.102514	0.0734138	0.0562016	0.0789241	0.0201073	0.0880888	0.10711	0.0368675	0.0778839	0.0923072
340	LPC(22:5) [sn2] (n3)	0.00701989	-0.0605965	0.0897428	0.0481264	0.152692	0.079039	0.110699	0.133034	0.105221	0.0691718	0.113342	0.153886	0.169243	0.160216	0.241818	0.229775	0.258196	0.293157	0.31679	0.300064	0.329579	0.276972	0.193528	0.225258	0.300032	0.32609	0.313644	0.332272	0.184001	0.319291	0.305399	0.230772	0.17175	0.251953	0.273066	0.286913	0.348785	0.303966	0.287167	0.298597	0.195632	0.281121	0.0564798	0.272642	0.312506	0.237789	0.344826	0.385348
341	LPC(22:6) [sn1]	0.00107808	-0.0232001	0.0669482	0.0131943	0.0457132	0.0844224	0.118223	0.0651298	0.0768501	0.0506302	0.112939	0.0110383	0.042002	0.182585	0.068427	0.0724789	0.0616438	0.044602	0.0558685	0.0700766	0.158989	0.0896445	0.0439818	0.0355578	-0.00564922	0.028897	0.033111	0.122918	0.0587786	0.118694	0.211789	0.0645207	0.0673048	0.0537526	0.0473082	0.00619599	0.0599839	0.0627657	0.19026	0.100527	0.06802	0.109145	0.0338438	0.0983527	0.0933517	0.0608478	0.0462645	0.0838661
342	LPC(22:6) [sn2]	0.0088594	-0.0406755	0.051761	0.0169734	0.0510342	0.0827749	0.100432	0.0532811	0.0807168	0.0694534	0.125564	0.0338537	0.066687	0.224244	0.0941841	0.11098	0.0988894	0.0701979	0.0798844	0.0909602	0.193549	0.0924126	0.0625145	0.0563629	0.00953587	0.0435842	0.0444137	0.146543	0.0685635	0.142978	0.198858	0.0990669	0.0770101	0.0842627	0.070752	0.0276485	0.085381	0.0853306	0.226208	0.117518	0.0898476	0.139291	0.0377206	0.125823	0.112509	0.0778088	0.0611226	0.100793
343	LPC(24:0) [sn1]	0.00144456	-0.0969915	-0.046665	0.0142733	0.038373	0.0515208	0.05023	0.0462937	0.0531835	-0.120254	-0.0290483	0.0797732	0.233446	-0.0468835	0.14546	-0.0985844	0.0688418	0.248892	0.225234	0.406366	0.13637	0.151324	-0.0807402	0.0264867	0.211674	0.162264	0.359654	0.139099	0.150149	0.218948	0.0615546	-0.185554	-0.0570561	0.00350833	0.00881607	0.224269	0.200487	0.436725	0.096941	0.31771	0.143252	0.22992	0.0375501	-0.0559637	0.137474	0.0765607	0.311558	0.286547
344	LPC(24:0) [sn2]	0.00266407	-0.12866	-0.0517114	0.0288963	0.0265966	0.0543904	0.051711	0.0473522	0.0517125	-0.117036	-0.0232501	0.0828292	0.229721	-0.0352878	0.131717	-0.102585	0.0643027	0.242781	0.212785	0.393875	0.134847	0.15031	-0.074756	0.0278951	0.20719	0.157187	0.353047	0.143776	0.146599	0.218633	0.19445	-0.176492	-0.0487953	0.011737	0.0104489	0.224332	0.190797	0.428434	0.107149	0.306333	0.138827	0.226915	0.0423468	-0.0465372	0.144108	0.0836307	0.312615	0.280338
345	LPC(26:0) [sn1]	0.00184352	-0.128984	-0.0582303	0.0245065	0.0353497	0.0539648	0.0473401	0.00922726	0.0626008	-0.0756039	-0.0103339	-0.00361282	0.139484	-0.0222629	0.141303	-0.0573445	0.0440108	0.109282	0.172041	0.27771	0.114565	0.14519	-0.0396863	0.0302583	0.102593	0.13775	0.253561	0.12544	0.177097	0.183955	0.0726343	-0.124224	-0.0251567	-0.0361749	-0.0207807	0.0716185	0.146906	0.281683	0.0917258	0.32662	0.15358	0.207009	0.0419444	-0.0253352	0.0804633	0.0457827	0.133852	0.198918
346	LPC(26:0) [sn2]	0.0207899	-0.107323	-0.0205601	0.0227864	0.055237	0.0523273	0.0484236	0.0290395	0.0670559	-0.0584916	-0.0219434	-0.00853706	0.137664	-0.0153018	0.150673	-0.0359425	0.0620879	0.128014	0.184355	0.279998	0.133547	0.142627	-0.026718	0.0255913	0.110457	0.148476	0.247506	0.138532	0.177559	0.186391	0.177355	-0.105944	-0.010482	-0.0204867	0.00172838	0.0799223	0.162038	0.265858	0.103024	0.316073	0.174925	0.205834	0.0424148	-0.00707651	0.0956095	0.0652889	0.147202	0.210671
347	PC(P-18:1/22:6)	-0.00935944	-0.0670657	-0.0657367	0.0146715	0.0254039	0.016051	0.0205382	0.0452387	0.125041	0.0379595	0.0826862	0.0362016	0.0699546	0.167089	0.11581	0.036658	0.0508664	0.0214961	0.0773673	0.0894779	0.127546	0.17884	0.0540496	0.0879537	0.0575059	0.097854	0.119798	0.185424	0.097077	0.223686	0.155825	0.0378348	0.107635	0.0348731	0.0945127	0.0551203	0.11938	0.129882	0.225034	0.201438	0.134449	0.253528	0.0877639	0.103167	0.125295	0.113017	0.079054	0.141504
348	LPC(O-16:0)	-0.00901288	0.0651369	0.213432	0.0834621	0.0891516	0.159058	0.268833	0.206745	0.0513181	0.00880765	0.0884359	0.0431524	0.0262822	0.004901	0.00124139	-0.0223603	-0.00299866	0.00795714	0.000449901	-0.0135122	0.0388306	0.125553	0.0587764	0.0621381	0.0614613	0.0438118	0.0425048	0.0614634	0.0613453	0.122756	0.096322	0.0457139	0.102014	0.0508702	0.0893503	0.0585696	0.0448692	0.0256005	0.0478191	0.080297	-0.0282837	0.00305084	0.0372874	0.0409322	0.0582424	0.0207801	0.0626221	0.0633294
349	LPC(O-18:0)	0.00564549	0.0147148	0.175524	0.059277	0.0905092	0.121736	0.221698	0.161516	0.0426963	0.0112531	0.072981	0.0710353	0.05391	-0.0707332	0.0426991	-0.00188332	0.0299095	0.057301	0.071964	0.0478476	0.0309225	0.216643	0.103322	0.136367	0.190144	0.167821	0.178946	0.125536	0.0919657	0.165404	0.124391	0.0661064	0.16215	0.0796328	0.121275	0.138709	0.132982	0.10574	0.0268178	0.12153	-0.0241274	0.0289887	0.0495842	0.0640868	0.0970349	0.0496491	0.138074	0.145746
350	LPC(O-18:1)	-0.0239246	0.045514	0.219051	0.0729727	0.0354636	0.160539	0.277844	0.225404	0.0339556	-0.0269589	0.0737583	-0.0241467	-0.0593417	0.000993424	-0.0647342	-0.0979217	-0.0592757	-0.0558088	-0.0948891	-0.0988353	-0.0028127	0.0962756	0.0124399	0.0325251	-0.00994332	-0.0545926	-0.039244	0.0440222	0.0267279	0.137737	0.103888	0.024044	0.0885955	0.0587072	0.088095	0.0232593	-0.0317891	-0.0190167	0.0925346	0.0410418	-0.0589718	0.0325701	0.0334864	0.0273348	0.0812703	0.0427204	0.0615251	0.0249752
351	LPC(O-20:0)	-0.00471365	-0.0283692	0.0653151	0.0148913	0.0530956	0.0626469	0.144012	0.0782553	0.0237998	-0.0306516	0.0221854	0.00264109	0.0214007	-0.118735	0.0116784	-0.0866968	-0.0311909	0.00151659	0.0357546	0.0412194	-0.0206732	0.174055	0.0224871	0.0714956	0.129198	0.111546	0.154145	0.0852075	0.0901685	0.125821	0.102492	-0.0299991	0.101465	-0.00481648	0.0241998	0.0649247	0.0637508	0.0747746	-0.0188007	0.105935	-0.0318161	0.00366317	0.0369075	-0.0224015	0.0398801	0.00101448	0.0801653	0.0900494
352	LPC(O-20:1)	-0.0124721	0.00865269	0.141429	0.035467	0.0221517	0.0958611	0.212042	0.146702	-0.00175034	-0.0369919	0.0334264	-0.0757161	-0.0952523	-0.0827617	-0.0898558	-0.145838	-0.110865	-0.117869	-0.116808	-0.128606	-0.0698833	0.0983228	-0.0173023	0.0148274	-0.0173802	-0.0471157	-0.0315328	0.0208269	0.0418926	0.0671862	0.0888953	-0.036762	0.0890731	-0.0285653	0.00871366	-0.0465557	-0.0778093	-0.0756117	0.00238473	0.0174246	-0.071341	-0.0429927	0.0326029	-0.0356516	0.00442588	-0.010438	-0.017798	-0.0308314
353	LPC(O-22:0)	-0.000269663	-0.0648424	0.0186067	0.00547536	0.0745922	0.0408329	0.101336	0.0694987	0.060912	-0.00149913	0.0447847	0.0636765	0.114047	-0.0413985	0.0939105	-0.0249446	0.0342465	0.0829421	0.115811	0.151361	0.0622624	0.21612	0.0419388	0.0999297	0.188031	0.166747	0.237335	0.149482	0.130437	0.220238	0.122233	0.00516305	0.101946	0.0432691	0.0644791	0.146967	0.144713	0.194892	0.0712487	0.195627	0.0351201	0.102122	0.0388912	0.0250762	0.0916697	0.0474251	0.154455	0.163868
354	LPC(O-22:1)	-0.0158743	-0.0193751	0.0359598	-0.00829255	-0.0212342	0.0436788	0.138022	0.0883154	-0.0226683	-0.0815438	-0.0216817	-0.165001	-0.153064	-0.127456	-0.118767	-0.212289	-0.165133	-0.178145	-0.148298	-0.140552	-0.0973024	0.0727521	-0.0727008	-0.0327387	-0.0733139	-0.0868398	-0.0533418	0.0148087	0.0380586	0.0472612	0.0880704	-0.108459	0.049208	-0.0904209	-0.0605722	-0.116366	-0.131094	-0.107895	-0.00347638	0.0238899	-0.0585101	-0.0289107	0.0306193	-0.0798654	-0.0164439	-0.0385131	-0.0574444	-0.053875
355	LPC(O-24:0)	0.00129143	-0.0605767	-0.0283631	0.00650662	0.0830345	0.0312474	0.0588109	0.0460631	0.100681	0.0572754	0.095064	0.121625	0.196078	0.129358	0.194924	0.0938613	0.122921	0.143395	0.187229	0.225066	0.18933	0.219942	0.0823229	0.121554	0.187746	0.186894	0.246436	0.214279	0.17881	0.302361	0.100533	0.103524	0.104625	0.128673	0.108961	0.186818	0.220094	0.26719	0.222571	0.275286	0.117095	0.205549	0.0365864	0.103589	0.131205	0.0644771	0.161659	0.197563
356	LPC(O-24:1)	-0.00397798	-0.0464574	0.0123294	0.00270254	0.0211806	0.0441823	0.116284	0.0959742	0.0378602	-0.0150903	0.0379934	-0.0714723	-0.0351269	0.0355646	0.00606961	-0.0827273	-0.051641	-0.0771142	-0.0456644	-0.027257	0.0406611	0.125504	-0.0076475	0.0263617	-0.00821232	-0.018583	0.0204108	0.111429	0.100954	0.184309	0.116329	0.00720134	0.0814154	0.0178274	0.0225739	-0.013971	-0.0115068	0.0201749	0.157494	0.129272	0.0323698	0.101065	0.0400941	0.0191513	0.0686709	0.0156497	0.0154299	0.0290658
357	LPC(O-24:2)	-0.0284835	-0.0261294	0.0265193	0.00974728	-0.0794839	0.0454443	0.12201	0.0942136	-0.0335	-0.126662	-0.0664762	-0.173154	-0.123051	-0.145424	-0.15044	-0.274256	-0.223094	-0.184727	-0.184207	-0.118434	-0.153292	0.0100069	-0.153036	-0.119282	-0.13217	-0.175248	-0.0878871	-0.0671649	-0.00520042	0.036241	0.0780741	-0.186357	-0.0176044	-0.146405	-0.105697	-0.121711	-0.169632	-0.0590758	-0.0316157	-0.00368419	-0.0464827	0.00863218	0.0312053	-0.120734	-0.0384622	-0.043245	-0.0335534	-0.0594827
358	LPC(P-16:0)	-0.0243555	0.0517244	0.155328	0.0466719	0.102264	0.154693	0.241989	0.19917	0.039601	-0.0258928	0.0473301	-0.00948653	0.00969761	-0.029454	0.0311454	-0.0287689	0.00572076	0.0302089	0.0531481	0.0618521	0.0699623	0.148686	0.0487118	0.0701277	0.0842487	0.0879991	0.113133	0.116885	0.0835036	0.120442	0.105794	0.00432302	0.0869771	0.0260022	0.0833974	0.057021	0.0791259	0.0787777	0.0714197	0.142288	0.0294033	0.0832983	0.0459014	0.0571476	0.104978	0.0638172	0.11523	0.139771
359	LPC(P-17:0)(a)	-0.00331382	0.0249143	0.108397	0.0323355	0.136781	0.110215	0.181691	0.160962	0.0189537	-0.0226322	0.0210983	-0.0377618	-0.0350322	-0.0689051	0.0882577	0.0385703	0.0554912	0.0521412	0.124202	0.0784204	0.106427	0.266837	0.131914	0.159905	0.192045	0.233821	0.219478	0.2314	0.138774	0.111962	0.132617	0.0385214	0.174044	0.0237659	0.124645	0.047464	0.129534	0.0471146	0.0668142	0.167166	0.0619591	0.0699154	0.0575212	0.081422	0.100182	0.0835316	0.094817	0.165533
360	LPC(P-17:0)(b)	-0.0221627	0.030163	0.114821	0.0372876	0.0927426	0.115983	0.18651	0.162956	0.0306712	-0.00243519	0.0406037	0.0010972	0.00961916	-0.0284756	0.0696188	0.0251755	0.0458904	0.0572089	0.105224	0.0779636	0.0926148	0.235099	0.129149	0.147475	0.181508	0.20765	0.204301	0.208267	0.106553	0.129323	0.141375	0.0493404	0.167763	0.0512092	0.139521	0.085804	0.13628	0.0862136	0.0882081	0.154186	0.0458547	0.0925207	0.0721143	0.0979385	0.12912	0.103054	0.130059	0.179542
361	LPC(P-18:0)	-0.00824784	-0.0537896	0.0984338	0.0506742	0.0499692	0.122153	0.188336	0.151689	0.0401411	-0.0184591	0.0289093	0.000665491	0.023115	-0.0666604	0.0204866	-0.0473913	-0.0125908	0.0235069	0.060861	0.0656734	0.0334522	0.196677	0.068145	0.101599	0.148718	0.148645	0.189123	0.15345	0.0656924	0.144881	0.14393	0.00740462	0.142733	0.0303056	0.0938101	0.101152	0.117628	0.125537	0.0694317	0.155377	0.0113672	0.0988819	0.0663919	0.0627277	0.123778	0.0801316	0.153442	0.177361
362	LPC(P-18:1)	-0.0308666	0.0379392	0.162191	0.0545711	0.0682861	0.146764	0.236424	0.227917	0.0386487	-0.0250448	0.0552441	-0.0306852	-0.028554	-0.0146533	-0.0143483	-0.0747327	-0.0382487	-0.0234508	-0.0243601	-0.0147541	0.0259596	0.126759	0.0236396	0.0449039	0.035408	0.0161961	0.0503086	0.0911387	0.0604386	0.119377	0.133279	-0.00480473	0.0906325	0.0252238	0.090629	0.0355693	0.0296871	0.0479394	0.0920049	0.110194	0.0163707	0.0967372	0.0569413	0.0524762	0.114281	0.0783521	0.105401	0.106848
363	LPC(P-20:0)	-0.005873	-0.0453019	0.0506847	0.0337575	0.0224196	0.0510162	0.120027	0.0866224	0.0423205	-0.0455949	0.0202421	-0.0315292	-0.0024945	-0.0813035	0.0192484	-0.092335	-0.0238443	0.0199545	0.0546267	0.0761501	0.0334912	0.190078	0.0151889	0.0637028	0.106873	0.0944643	0.159029	0.130791	0.0999561	0.164724	0.144717	-0.0359801	0.107301	0.00967427	0.0501474	0.0703698	0.0755431	0.114257	0.0729124	0.161016	0.0267267	0.109901	0.0920154	0.0141175	0.109614	0.0660883	0.135472	0.151648
364	PE(15-MHDA_18:1)	0.0423785	-0.0117809	0.0763784	0.0594379	0.117396	0.0920529	0.068974	0.0459011	0.0576541	0.032228	0.0419726	0.101594	0.0941679	0.138933	0.212752	0.270737	0.301485	0.306646	0.301356	0.248518	0.327896	0.136265	0.208019	0.244787	0.248149	0.295844	0.240999	0.289163	0.163409	0.195541	0.0629222	0.227021	0.184121	0.280434	0.246416	0.217316	0.295835	0.198855	0.242916	0.154627	0.172387	0.115704	0.036703	0.185151	0.21461	0.178831	0.20158	0.237315
365	PE(15-MHDA_18:2)	0.020564	0.0226993	0.0297547	0.0355363	0.120153	0.0515034	0.0235631	-0.00709951	0.0507434	0.0301299	0.019758	0.112641	0.12289	0.0974747	0.244696	0.254335	0.323509	0.373782	0.366617	0.33898	0.3723	0.184707	0.203636	0.253238	0.306903	0.361394	0.321848	0.33343	0.176059	0.247793	0.0783195	0.190984	0.161227	0.290778	0.25906	0.280149	0.348126	0.283502	0.267881	0.213617	0.186658	0.161791	0.0378077	0.165585	0.237551	0.193435	0.272024	0.303176
366	PE(15-MHDA_20:4)	0.0205731	0.00714316	-0.00950129	0.0223916	0.109017	0.0643437	0.0227115	-0.00754324	0.0375034	0.0469152	0.00871416	0.0505766	0.0611454	0.11539	0.256216	0.289797	0.320181	0.316645	0.343981	0.28961	0.360038	0.199729	0.218306	0.265092	0.269838	0.349357	0.296204	0.353531	0.173569	0.226554	0.0871568	0.211944	0.172278	0.264104	0.252777	0.202769	0.31124	0.218561	0.268604	0.197001	0.196822	0.18346	0.0308481	0.193651	0.230936	0.196517	0.219081	0.287821
367	PE(15-MHDA_22:6)	0.0209721	0.00187316	-0.0295144	0.00955114	0.0778223	0.0392718	-0.010914	-0.0383985	0.0451753	0.00730002	0.0280147	0.0145544	0.0411457	0.167299	0.237939	0.265763	0.303467	0.290635	0.315656	0.277907	0.388136	0.197694	0.180112	0.244935	0.223299	0.304121	0.262957	0.36462	0.181895	0.223585	0.110057	0.180401	0.191635	0.244251	0.219625	0.161236	0.274446	0.20482	0.328591	0.190095	0.203951	0.210155	0.0712108	0.185825	0.239181	0.200688	0.195431	0.276099
368	PE(16:0_16:0)	0.00122341	0.0644346	0.128218	0.0499135	0.0699835	0.0964795	0.0955771	0.0513536	0.0677831	0.0405412	0.0675053	0.0991308	0.0969975	0.175518	0.129642	0.176441	0.212098	0.224579	0.193373	0.17837	0.251875	0.0219221	0.101668	0.105756	0.101518	0.126181	0.0839115	0.142404	0.0973297	0.149634	0.0106655	0.16052	0.0401726	0.214323	0.14935	0.1418	0.182435	0.137957	0.206801	0.0917468	0.0871828	0.0710561	-0.018924	0.1164	0.135362	0.0980294	0.120923	0.141473
369	PE(16:0_16:1)	0.0305455	0.0169011	0.0779364	0.056584	0.13751	0.0822793	0.0539324	0.0303085	0.06433	0.0870096	0.0736882	0.162899	0.163446	0.234339	0.227727	0.294418	0.302741	0.315814	0.291717	0.278257	0.356361	0.016597	0.147718	0.148907	0.155844	0.196802	0.140826	0.181081	0.152695	0.176797	0.0017278	0.238551	0.00870549	0.277684	0.181601	0.215675	0.271696	0.220357	0.252748	0.142603	0.176916	0.120961	-0.0284996	0.172499	0.157871	0.100846	0.158714	0.188369
370	PE(16:0_18:1)	0.0250362	0.0135411	0.0825851	0.0643592	0.0789336	0.085627	0.0539531	0.0131937	0.0790101	0.0741693	0.0759839	0.163752	0.161376	0.234354	0.184548	0.265121	0.298027	0.324368	0.262553	0.258823	0.3358	0.00195149	0.134355	0.162313	0.151754	0.17002	0.130573	0.174049	0.0978284	0.194799	0.00391217	0.225475	0.0212649	0.305123	0.172975	0.234318	0.25411	0.232669	0.270552	0.091989	0.126025	0.108543	-0.0277858	0.15395	0.188137	0.111542	0.189683	0.184087
371	PE(16:0_18:2)	0.0211593	0.029825	0.0532424	0.0481414	0.0732345	0.0787431	0.0334142	-0.0102483	0.0694954	0.0389029	0.0400599	0.166443	0.184648	0.179681	0.206721	0.2311	0.303301	0.371627	0.311825	0.32929	0.349054	0.0509982	0.122885	0.183299	0.22441	0.232369	0.22436	0.218408	0.12307	0.246041	0.0275899	0.187281	0.0378673	0.29255	0.194593	0.295776	0.313619	0.322384	0.284823	0.149355	0.144945	0.146507	-0.00954909	0.128271	0.211641	0.126831	0.264062	0.257204
372	PE(16:0_18:3) (a)	0.0238976	0.0166086	0.0318694	0.0241067	0.0826075	0.0729974	0.0288756	-0.0170372	0.0640485	0.00844846	0.0251538	0.117448	0.134074	0.199373	0.19882	0.212638	0.296267	0.341596	0.317727	0.311298	0.360092	0.0644699	0.0923074	0.167577	0.195884	0.235389	0.206688	0.242168	0.149984	0.194728	0.0354493	0.125417	0.0335522	0.245542	0.169519	0.218745	0.283003	0.251544	0.282299	0.142575	0.165726	0.124712	-0.0163699	0.0846822	0.179361	0.12175	0.207391	0.235077
373	PE(16:0_18:3) (b)	0.026344	-0.000921001	0.0742839	0.0537021	0.130455	0.0642988	0.0456106	0.0298734	0.0532976	0.0308047	0.0261013	0.151374	0.152168	0.128918	0.222599	0.245093	0.318111	0.388309	0.363997	0.355606	0.354077	0.0698592	0.125664	0.17886	0.256582	0.286101	0.242173	0.225339	0.151547	0.173905	0.021661	0.171148	0.0193593	0.269903	0.205069	0.276999	0.325448	0.278866	0.22304	0.161349	0.177595	0.102897	-0.024448	0.129695	0.193022	0.148029	0.261275	0.283406
374	PE(16:0_20:3)	0.0229327	0.0162185	0.0657001	0.0596352	0.0977794	0.0798498	0.0439271	0.0125148	0.0705889	0.0101321	0.0439153	0.161153	0.157566	0.166604	0.236211	0.253987	0.350041	0.416261	0.368005	0.356131	0.392702	0.120993	0.153543	0.239118	0.286845	0.304649	0.275207	0.288969	0.168139	0.26472	0.051122	0.196343	0.0985286	0.326926	0.256008	0.319456	0.353741	0.326217	0.304523	0.173544	0.172666	0.169521	0.000733305	0.142614	0.253177	0.183625	0.301431	0.305349
375	PE(16:0_20:4)	0.0183242	0.00972587	0.0313149	0.0305292	0.0627399	0.0663997	0.0277329	-0.0218618	0.0483538	0.0628539	0.0536017	0.105253	0.128193	0.201423	0.206067	0.256544	0.285966	0.315591	0.271215	0.275601	0.354642	0.0323571	0.138207	0.167887	0.155314	0.183789	0.16133	0.215553	0.111664	0.228463	0.0202216	0.214418	0.0488543	0.293929	0.179025	0.216773	0.2606	0.246986	0.295465	0.126903	0.145367	0.172353	-0.00233151	0.17433	0.203484	0.136802	0.206338	0.224048
376	PE(16:0_20:5)	0.0173513	0.00328345	0.0357234	0.0431987	0.146036	0.066625	0.0293041	0.000300119	0.0681698	0.0393479	0.0446197	0.108459	0.140915	0.234487	0.291545	0.30584	0.357324	0.372367	0.388049	0.369666	0.443968	0.107704	0.150001	0.19774	0.222462	0.296296	0.243948	0.306441	0.18174	0.226949	0.0678344	0.194769	0.0468443	0.274809	0.208649	0.228912	0.335851	0.268657	0.333999	0.209636	0.231371	0.185791	-0.00749035	0.174632	0.209736	0.16742	0.218566	0.294691
377	PE(16:0_22:6)	0.00449874	0.0147443	0.00680352	0.00982878	0.0335638	0.0592786	0.0115283	-0.0446145	0.0524797	0.0346535	0.0598914	0.0436657	0.0656927	0.241265	0.174405	0.24813	0.251485	0.24097	0.207376	0.200003	0.332833	0.0425983	0.120559	0.137895	0.0880322	0.130152	0.0948798	0.216467	0.0826301	0.187085	0.0451896	0.192955	0.0616673	0.234667	0.146746	0.12793	0.18255	0.157442	0.314128	0.0700706	0.137451	0.15281	0.00476589	0.166947	0.173949	0.125751	0.134852	0.166061
378	PE(16:1_18:2)	0.0268089	0.0210142	0.0815618	0.0516243	0.103345	0.0948738	0.0655593	0.0228969	0.0557846	0.0286568	0.0226626	0.104028	0.128495	0.153935	0.187978	0.18746	0.242517	0.303285	0.262628	0.289904	0.312491	0.0120653	0.0781352	0.112801	0.142069	0.1695	0.161301	0.168925	0.118024	0.171159	0.0134636	0.123587	-0.00277834	0.224922	0.151469	0.206617	0.245061	0.24901	0.236703	0.124263	0.167891	0.125116	-0.0139314	0.0805954	0.156256	0.0960021	0.182381	0.198618
379	PE(16:1_20:4)	0.0179637	0.0165556	0.0194099	0.0279584	0.101656	0.074201	0.0355028	0.00736989	0.0435828	0.0158497	0.0179184	0.043288	0.0794234	0.165962	0.212163	0.212454	0.263176	0.281144	0.270857	0.289534	0.332926	0.0297238	0.0798805	0.134696	0.116677	0.175731	0.155825	0.200826	0.139471	0.158735	0.0262723	0.12547	0.0011804	0.205315	0.135513	0.14676	0.219285	0.202778	0.241991	0.132728	0.183092	0.153699	-0.0103308	0.115621	0.165959	0.130189	0.147853	0.196558
380	PE(17:0_18:1)	0.043567	0.0175065	0.102854	0.0719833	0.105875	0.0552906	0.0394034	0.0241586	0.087854	0.0903512	0.0963414	0.170088	0.140301	0.198103	0.230182	0.320184	0.345875	0.361564	0.321399	0.268376	0.366323	0.126548	0.24513	0.269781	0.271867	0.297679	0.223895	0.285136	0.14769	0.253334	0.0862868	0.2926	0.163419	0.35721	0.291172	0.287231	0.328461	0.244532	0.295531	0.134102	0.160045	0.1538	0.0222083	0.225449	0.266035	0.201379	0.255969	0.270147
381	PE(17:0_18:2)	0.0292471	0.0116933	0.0623292	0.0663902	0.0836256	0.0599527	0.0267005	0.00737116	0.0695052	0.0212103	0.0333272	0.159517	0.148851	0.135422	0.221612	0.266052	0.338082	0.394035	0.363202	0.322513	0.363834	0.168593	0.202766	0.274753	0.330958	0.353998	0.303784	0.325651	0.163063	0.280599	0.0804793	0.229707	0.165266	0.333634	0.29694	0.330541	0.368998	0.308327	0.297184	0.184015	0.161252	0.172422	0.0324761	0.180089	0.272202	0.213733	0.319637	0.331095
382	PE(17:0_20:4)	0.0151077	0.0106975	0.0233688	0.0462216	0.0682862	0.0359656	0.0110098	-0.00140723	0.0580806	0.0527832	0.0647561	0.0914275	0.0754117	0.178721	0.248645	0.321562	0.348288	0.345573	0.329768	0.269421	0.38504	0.190856	0.244774	0.285963	0.283377	0.323568	0.256521	0.353635	0.162265	0.300237	0.093865	0.294802	0.201492	0.350113	0.316274	0.266081	0.332885	0.240092	0.339486	0.167059	0.197603	0.239629	0.0561591	0.27079	0.310831	0.244486	0.285418	0.322098
383	PE(17:0_22:6)	0.00851784	0.00257102	0.0206362	0.0332312	0.0562301	0.0387629	0.0020448	-0.00992203	0.0565118	0.0424039	0.0727434	0.058522	0.0554559	0.214566	0.213965	0.309501	0.312717	0.289209	0.271905	0.214669	0.367025	0.173355	0.216841	0.248121	0.207671	0.252314	0.191924	0.327913	0.136967	0.246792	0.111618	0.255392	0.190603	0.2955	0.258053	0.189081	0.257745	0.177536	0.338646	0.113722	0.16932	0.20853	0.0514992	0.236133	0.266887	0.213732	0.216627	0.255295
384	PE(18:0_18:1)	0.0389778	-0.00634539	0.121188	0.0962082	0.103814	0.0823274	0.0707907	0.0521796	0.113028	0.0802993	0.109762	0.2422	0.207427	0.240091	0.183329	0.270101	0.33584	0.387666	0.299907	0.293682	0.344194	0.0246389	0.157014	0.197897	0.220044	0.209945	0.171837	0.184759	0.110663	0.214987	0.0248801	0.236081	0.0447702	0.341128	0.22423	0.319442	0.303675	0.28131	0.265644	0.101815	0.130579	0.102703	-0.0225949	0.153088	0.238065	0.143325	0.266692	0.227555
385	PE(18:0_18:2)	0.0314038	0.0311201	0.10071	0.0820963	0.12203	0.0845423	0.0584386	0.0533851	0.103854	0.0676906	0.0960486	0.278681	0.262966	0.222997	0.260121	0.319367	0.403044	0.493054	0.403029	0.409317	0.431267	0.120209	0.196788	0.26061	0.349982	0.329754	0.313472	0.294733	0.154489	0.324546	0.0519966	0.287548	0.0951528	0.411569	0.310997	0.447551	0.429927	0.428798	0.354397	0.196686	0.174528	0.198984	-0.00152644	0.220654	0.314859	0.213727	0.409283	0.371101
386	PE(18:0_20:3) (a)	0.0313109	0.022325	0.111481	0.087157	0.136997	0.0712076	0.0507621	0.0608866	0.0838991	0.0878153	0.113934	0.25183	0.22831	0.252027	0.298152	0.402576	0.452811	0.497531	0.408663	0.390012	0.468886	0.134165	0.232374	0.290267	0.333132	0.328564	0.283797	0.319734	0.178874	0.316121	0.0517892	0.34938	0.128682	0.453711	0.338976	0.413925	0.416691	0.380745	0.3752	0.175615	0.217082	0.226416	0.00866914	0.286057	0.34092	0.24026	0.382991	0.363367
387	PE(18:0_20:3) (b)	0.0124228	0.00629891	0.0905312	0.0805323	0.156873	0.0755785	0.0740172	0.0789202	0.0790361	0.114419	0.109249	0.175291	0.168762	0.236792	0.296417	0.368854	0.399598	0.39072	0.356177	0.327763	0.439609	0.155268	0.244329	0.25763	0.277401	0.309331	0.255668	0.326623	0.192124	0.314856	0.0690425	0.349211	0.122453	0.41011	0.301934	0.331744	0.371787	0.310515	0.375221	0.218707	0.229002	0.229704	0.0298036	0.305921	0.33058	0.226667	0.30762	0.324855
388	PE(18:0_20:4)	0.0218608	0.0200713	0.0605095	0.0458796	0.0897408	0.0505224	0.0270357	0.0297131	0.0959332	0.106173	0.124493	0.20566	0.193038	0.274093	0.258939	0.36928	0.390384	0.409562	0.332763	0.321679	0.425936	0.117399	0.229408	0.266582	0.268565	0.270027	0.241309	0.307098	0.126878	0.325817	0.0539404	0.353412	0.135658	0.417328	0.316657	0.357108	0.362057	0.341347	0.392615	0.168311	0.183696	0.264458	0.0267174	0.309956	0.344617	0.245926	0.347998	0.33574
389	PE(18:0_22:4)	0.0312784	0.0122785	0.115183	0.0876261	0.0962782	0.0856806	0.0766066	0.0756686	0.0736603	0.0985881	0.0950271	0.234251	0.205049	0.219821	0.212821	0.327837	0.348091	0.397142	0.30604	0.299389	0.358481	0.0456088	0.186198	0.210175	0.239463	0.219895	0.184899	0.200933	0.117499	0.247895	0.021362	0.308269	0.053256	0.374371	0.260432	0.34694	0.324199	0.30555	0.279436	0.10085	0.168501	0.171798	-0.00266985	0.256888	0.281054	0.188457	0.31719	0.283364
390	PE(18:0_22:5) (n3)	0.0287358	-0.00120125	0.0973234	0.079284	0.144016	0.0796847	0.0602632	0.0693851	0.0976387	0.102131	0.110778	0.242175	0.224788	0.269449	0.313696	0.423469	0.45526	0.493543	0.434895	0.399709	0.492031	0.173816	0.265719	0.307163	0.361192	0.370567	0.318229	0.365715	0.188263	0.344818	0.0774832	0.381691	0.1504	0.449853	0.361014	0.417503	0.445399	0.383148	0.400556	0.214244	0.23636	0.261939	0.0140265	0.338226	0.371104	0.277228	0.413183	0.414714
391	PE(18:0_22:5) (n6)	0.0198632	0.0243252	0.099121	0.0537612	0.0825224	0.0573368	0.0588572	0.0415289	0.0908679	0.111344	0.138329	0.234027	0.199402	0.273567	0.217815	0.346105	0.358571	0.372741	0.286289	0.264743	0.371706	0.0592083	0.209615	0.220156	0.217839	0.207621	0.159514	0.217156	0.119224	0.259018	0.0285041	0.333678	0.0890144	0.38734	0.276552	0.316346	0.305409	0.27513	0.31235	0.0896742	0.147898	0.182713	0.0128743	0.265904	0.274673	0.190191	0.276998	0.255952
392	PE(18:0_22:6)	0.0177835	0.000153318	0.0542738	0.0520494	0.087943	0.0558904	0.0250485	0.0202522	0.0990927	0.118903	0.140181	0.184929	0.173426	0.342794	0.231739	0.373108	0.364637	0.348663	0.278713	0.255955	0.412983	0.0915168	0.205809	0.222759	0.187299	0.198222	0.149802	0.272466	0.104489	0.262862	0.056542	0.335812	0.115002	0.364008	0.259003	0.270079	0.288848	0.251527	0.39331	0.108549	0.174257	0.210961	0.0175421	0.28365	0.271854	0.207496	0.250209	0.248597
393	PE(18:1_18:1)	0.0311188	0.0163867	0.0684642	0.0619078	0.0223311	0.052345	0.0364396	-0.00293653	0.0741608	-0.0122951	0.0365313	0.109338	0.101127	0.142225	0.0849495	0.091077	0.19967	0.253133	0.172018	0.201201	0.221543	-0.0451214	0.0370206	0.0987873	0.0926096	0.0771078	0.0824638	0.094162	0.0497233	0.143828	0.00542861	0.0620285	-0.0303291	0.206965	0.0959994	0.174565	0.153906	0.182023	0.18367	0.0386525	0.07648	0.051022	-0.0256874	0.00540622	0.147266	0.0607774	0.154003	0.110119
394	PE(18:1_18:2)	0.0192439	0.0252951	0.0348844	0.0413746	0.0256494	0.0610333	0.0329485	-0.02451	0.0362475	-0.062647	-0.00773227	0.0936605	0.114682	0.0783149	0.115908	0.0674261	0.209322	0.315795	0.243778	0.29387	0.255709	0.00659803	0.0231226	0.11325	0.165459	0.155219	0.184657	0.151323	0.0779574	0.180136	0.0133084	0.0208502	-0.0162969	0.203523	0.11935	0.227183	0.219723	0.272628	0.199159	0.106233	0.0968276	0.0879816	-0.0172612	-0.00463824	0.168493	0.0955999	0.237064	0.20147
395	PE(18:1_22:6) (a)	0.00633138	0.00681343	-0.0058777	0.00236935	-0.00284308	0.0471613	-0.000923435	-0.0587191	0.0149743	-0.0255035	0.0182654	-0.0174336	0.0169858	0.188425	0.131867	0.153797	0.21422	0.225081	0.17886	0.197865	0.306862	0.012832	0.0578306	0.107855	0.0481729	0.0823445	0.0824188	0.19702	0.0581101	0.151522	0.0472244	0.0874305	0.0281961	0.19561	0.0993534	0.0871123	0.129329	0.149039	0.292522	0.0478929	0.120058	0.13992	0.00979054	0.085959	0.171562	0.113495	0.131442	0.1461
396	PE(18:1_22:6) (b)	0.0218412	-0.00409679	0.0190005	0.0279907	0.074585	0.0464116	0.00202674	-0.0124957	0.0782551	0.0343114	0.0714537	0.100759	0.0880973	0.232784	0.242686	0.299394	0.33032	0.314316	0.298643	0.248211	0.377678	0.179194	0.184986	0.250474	0.23423	0.270677	0.222584	0.331483	0.15658	0.248217	0.0798678	0.226811	0.179741	0.283574	0.262277	0.212594	0.287645	0.218708	0.344709	0.145202	0.188126	0.216064	0.0353867	0.198476	0.246446	0.220313	0.224543	0.263184
397	PE(20:0_20:4)	0.0497383	-0.00362277	0.0863893	0.122223	0.075034	0.0670446	0.0845163	0.0420361	0.0842328	0.0343195	0.0630963	0.131573	0.126846	0.107128	0.131142	0.12183	0.224207	0.305667	0.239943	0.26984	0.239587	0.047373	0.0541495	0.123628	0.176661	0.163899	0.177491	0.147184	0.13476	0.153654	0.033599	0.0541625	0.0390662	0.200032	0.146462	0.221999	0.222278	0.237448	0.169295	0.117677	0.161204	0.106968	0.0106234	0.0605127	0.172296	0.151047	0.231747	0.210587
398	PE(36:0)	0.00903171	0.0124801	0.0509271	0.0558561	0.0551918	0.0728468	0.0591946	0.0488142	0.0948078	0.0446987	0.0556715	0.091263	0.082038	0.060531	0.0748648	0.0901985	0.104212	0.120527	0.11304	0.110512	0.105483	0.0572942	0.0740118	0.0935674	0.10378	0.107226	0.105029	0.0832993	0.0642628	0.0975571	0.0675035	0.0759949	0.0932282	0.0847165	0.103299	0.114752	0.115226	0.119351	0.0733284	0.0994759	0.0553269	0.0725508	-0.00962119	0.0595733	0.0926708	0.0862894	0.109535	0.0973162
399	PE(38:5) (a)	0.0104635	0.00798664	0.0252864	0.0250583	0.0496032	0.0592547	0.0227594	-0.0132316	0.0416644	0.00565472	0.0225505	0.0659521	0.0879387	0.162593	0.212932	0.239523	0.309423	0.346181	0.305039	0.303332	0.376047	0.0969736	0.144441	0.207892	0.203363	0.235924	0.222129	0.284758	0.126115	0.257846	0.061837	0.188512	0.0860373	0.306645	0.223015	0.236697	0.283249	0.268532	0.321153	0.145305	0.168509	0.219613	0.0198147	0.177719	0.277309	0.195102	0.275192	0.291313
400	PE(38:5) (b)	0.0162128	0.00951088	0.0529935	0.0534932	0.131742	0.071494	0.046074	0.0276314	0.0900702	0.0571522	0.082854	0.167613	0.168937	0.260581	0.306881	0.362918	0.413728	0.437326	0.410267	0.38492	0.481097	0.150589	0.207622	0.26246	0.287107	0.331812	0.277303	0.349427	0.197341	0.306579	0.0705095	0.285512	0.104016	0.37433	0.294415	0.319894	0.390862	0.328585	0.387127	0.207994	0.233352	0.236589	0.00915986	0.257331	0.301946	0.235757	0.317384	0.35856
401	PE(O-16:0/18:2)	0.00249237	0.0142426	-0.0368875	0.0195069	0.0279124	0.0354064	0.0271023	0.00966485	0.0937276	-0.010954	0.0172735	0.117015	0.164585	0.00956642	0.0643288	-0.0496175	0.0286127	0.102509	0.138547	0.178851	0.0559538	0.0893276	-0.0107812	0.040832	0.132791	0.143355	0.183978	0.0859484	0.0678604	0.117677	0.0617274	-0.077957	0.0113667	-0.0150751	0.0204478	0.126913	0.152116	0.193445	0.0393878	0.150475	0.0804478	0.0723871	0.0332416	-0.035373	0.0460099	0.00702428	0.117412	0.145039
402	PE(O-16:0/20:3)	0.019119	0.00616194	0.0308191	0.0531636	0.0967608	0.0702936	0.0631585	0.0670004	0.0853468	0.0727497	0.0841862	0.190994	0.205917	0.103761	0.144756	0.116656	0.145749	0.193288	0.216663	0.206303	0.168809	0.14377	0.100169	0.119815	0.201386	0.213485	0.206725	0.152555	0.110779	0.173736	0.065298	0.0782511	0.100584	0.121457	0.133832	0.204195	0.242576	0.226164	0.123915	0.166672	0.123665	0.119364	0.045052	0.0803469	0.111827	0.0799168	0.159553	0.193764
403	PE(O-16:0/20:4)	4.64182e-05	0.0345237	-0.0325722	0.00118769	0.0247737	0.0295212	0.0300331	0.026834	0.115873	0.0668733	0.0789072	0.123991	0.13769	0.11427	0.0527767	0.0263245	0.0469186	0.0647138	0.0887004	0.0985937	0.0876729	0.042858	0.0309989	0.035876	0.0580258	0.0678362	0.0715612	0.0722956	0.0359239	0.119026	0.0517018	0.0258118	0.0231861	0.0347034	0.0614716	0.0947132	0.117823	0.116867	0.104496	0.108694	0.0836261	0.11105	0.0616364	0.066043	0.0787918	0.0396529	0.0876758	0.117594
404	PE(O-16:0/22:4)	0.0236576	0.0366473	0.0526988	0.0624723	0.0838538	0.0799554	0.0819793	0.0761594	0.121497	0.0850003	0.128513	0.221629	0.220737	0.128466	0.159735	0.118487	0.161903	0.199731	0.198119	0.209987	0.156754	0.103995	0.10352	0.130259	0.189469	0.177542	0.18305	0.120214	0.129068	0.208624	0.0539113	0.11918	0.048128	0.158216	0.152295	0.233455	0.241787	0.249092	0.130348	0.172602	0.127329	0.163266	0.0498786	0.106717	0.137732	0.0792718	0.171153	0.186917
405	PE(O-16:0/22:6)	0.00403817	0.0237024	-0.0211544	0.00564776	0.0701614	0.0452745	0.0239601	0.00337142	0.136159	0.0821414	0.129318	0.176086	0.223666	0.232973	0.148516	0.0958285	0.121311	0.135998	0.171693	0.193744	0.180311	0.0847037	0.0541036	0.060387	0.0883115	0.125163	0.133064	0.125009	0.0906114	0.158789	0.0916238	0.0391938	0.0320895	0.0518192	0.0683855	0.117687	0.186149	0.198664	0.176647	0.183566	0.140761	0.139176	0.0501371	0.0694045	0.0718407	0.0431005	0.0841248	0.141691
406	PE(O-18:0/20:4)	0.00373337	0.0260616	-0.0232231	0.0174895	0.0537441	0.0382675	0.0331998	0.0305322	0.113416	0.0550562	0.0680069	0.144081	0.148359	0.0700113	0.100409	0.0508418	0.0848707	0.108572	0.151974	0.138142	0.0966167	0.0984986	0.0706577	0.0927233	0.142497	0.1605	0.149733	0.114655	0.076458	0.147288	0.0626171	0.0406806	0.0565933	0.059234	0.10046	0.139032	0.179347	0.153179	0.0805534	0.151609	0.0929918	0.114565	0.0709249	0.0743098	0.0915802	0.0653743	0.12323	0.168131
407	PE(O-18:0/22:5) (a)	0.0333094	-0.00501173	0.0160159	0.0552168	0.185429	0.0623192	0.0502703	0.0753358	0.120855	0.0895781	0.102075	0.264671	0.273691	0.086948	0.285058	0.221716	0.269869	0.32177	0.40027	0.354491	0.255259	0.302564	0.213213	0.265752	0.419414	0.456226	0.43286	0.314624	0.207223	0.275724	0.132386	0.164617	0.202418	0.199069	0.271371	0.343407	0.439797	0.35794	0.161776	0.32232	0.189394	0.21111	0.0601293	0.182421	0.213552	0.172811	0.302811	0.379493
408	PE(O-18:0/22:6)	0.0110069	0.0163926	-0.033464	0.00894401	0.0948257	0.0621326	0.0432479	0.0270157	0.131346	0.0533277	0.106824	0.178094	0.211754	0.154919	0.174877	0.0984877	0.140898	0.172528	0.229912	0.235119	0.177766	0.144295	0.0878729	0.114565	0.184499	0.219328	0.224542	0.177829	0.121407	0.196909	0.111535	0.045684	0.0756012	0.0819154	0.11047	0.179138	0.252416	0.24231	0.162974	0.21975	0.133325	0.152644	0.0654062	0.082136	0.108262	0.0776625	0.153368	0.217686
409	PE(O-18:1/18:2)	-0.00734868	0.0201466	-0.0146302	0.0337722	0.0110164	0.0528483	0.0436834	0.0266799	0.0744127	-0.0471604	0.0301427	0.109441	0.144877	0.0117815	0.0336944	-0.0713561	0.0150451	0.109187	0.111063	0.170872	0.0413412	0.0729606	-0.0500784	0.00846451	0.104911	0.0858773	0.152621	0.0585584	0.0668464	0.120399	0.063435	-0.104495	-0.0154422	-0.00608172	0.0200607	0.136711	0.130405	0.210775	0.0541188	0.129583	0.0787181	0.0971216	0.0434325	-0.0512185	0.0575547	0.0364987	0.14603	0.140123
410	PE(O-18:1/22:6)	-0.00713463	0.0121432	-0.0569422	-0.0106243	0.000312254	0.0304293	0.00498927	-0.0057777	0.116456	0.0161322	0.0728845	0.0751298	0.110742	0.179716	0.0543928	-0.0110544	0.0317169	0.0525993	0.0722109	0.105536	0.108923	0.029898	-0.0207802	0.00223271	0.00459642	0.022537	0.0489918	0.0883149	0.03619	0.123419	0.0968888	-0.0401873	-0.00879692	0.00415989	0.0197272	0.0430695	0.0830104	0.119848	0.170411	0.105157	0.0943589	0.130614	0.0505547	0.00995845	0.0625211	0.0265597	0.0610034	0.0901707
411	PE(O-34:1)	0.0153382	0.0440594	-0.0146368	0.0245046	0.0865744	0.0406967	0.0368861	0.0211281	0.136249	0.0230347	0.0871244	0.219784	0.264511	0.124267	0.190892	0.0610194	0.152357	0.222373	0.261746	0.285688	0.184387	0.144846	0.0694771	0.122928	0.216922	0.243048	0.267829	0.177371	0.154528	0.219907	0.0824146	0.00652465	0.0441652	0.11185	0.123844	0.2307	0.293482	0.306738	0.160591	0.264287	0.154247	0.15992	0.0499714	0.0312329	0.126	0.0698753	0.184591	0.232692
412	PE(O-36:5)	-0.00177195	0.0140292	-0.0103555	0.00666068	0.091207	0.0334382	0.0325929	0.020518	0.0967268	0.0427044	0.0794458	0.103487	0.139555	0.139846	0.138457	0.0796805	0.112533	0.130777	0.186073	0.188198	0.176086	0.0857777	0.0572021	0.0618589	0.102421	0.146677	0.139356	0.132277	0.0821694	0.100018	0.0905629	0.00307447	0.0278295	0.0227382	0.0604956	0.0852737	0.162296	0.139048	0.127832	0.145876	0.135617	0.0840068	0.0418301	0.0427995	0.0521454	0.0351194	0.0737884	0.1467
413	PE(O-38:5) (a)	0.0100864	0.0107161	-0.00535813	0.0378956	0.102456	0.0371319	0.0318682	0.0573652	0.159303	0.0767944	0.0892068	0.22536	0.232858	0.135618	0.178621	0.140644	0.178325	0.208574	0.261142	0.24962	0.190668	0.165911	0.121275	0.16174	0.241621	0.273112	0.260869	0.209505	0.125525	0.219826	0.102049	0.115117	0.0898625	0.123118	0.187862	0.24778	0.30697	0.26719	0.168671	0.235145	0.155562	0.193631	0.0668842	0.145046	0.177717	0.122107	0.216067	0.270938
414	PE(O-38:5) (b)	0.0021177	0.0163654	0.0177369	0.0470236	0.125807	0.0591674	0.0596378	0.0416945	0.135709	0.0748156	0.113066	0.191527	0.215756	0.152875	0.199548	0.137305	0.182908	0.21454	0.270692	0.257008	0.22358	0.150531	0.103618	0.128157	0.203881	0.247732	0.230341	0.189288	0.145841	0.198788	0.1088	0.0694467	0.0698646	0.10491	0.143572	0.186888	0.273884	0.229964	0.159851	0.214209	0.163887	0.143356	0.058274	0.0945095	0.106779	0.0777938	0.150725	0.225711
415	PE(P-15:0/20:4)	0.0406583	-0.00228153	0.0263823	0.0388781	0.208604	0.00110682	0.0184566	0.0533383	0.112187	0.0922774	0.0911181	0.211367	0.21703	0.114494	0.276127	0.255215	0.282848	0.296134	0.358579	0.304144	0.265537	0.236901	0.206795	0.237842	0.322794	0.371689	0.321379	0.250459	0.172496	0.152784	0.082033	0.142999	0.125868	0.134999	0.196757	0.216319	0.316176	0.209651	0.100977	0.244988	0.164255	0.127538	0.0629163	0.142809	0.128586	0.130874	0.165854	0.238358
416	PE(P-15:0/22:6)(a)	0.0231796	-0.0359514	-0.0180723	0.0132397	0.190053	0.00805595	0.0121931	0.00714147	0.0362146	0.0210494	0.0334279	0.0810576	0.115978	0.0444299	0.207404	0.153804	0.171991	0.191374	0.302694	0.263013	0.19241	0.188362	0.111726	0.12737	0.222112	0.307689	0.280236	0.197233	0.135854	0.00992886	0.0983898	-0.0277873	0.0618536	-0.0487057	0.0493264	0.0569932	0.204706	0.122461	0.0120739	0.189134	0.121297	0.0256558	0.0119231	0.00969514	-0.02046	0.0462856	0.0394497	0.158306
417	PE(P-15:0/22:6)(b)	0.0496308	-0.0221208	-0.00167353	0.0334028	0.161367	0.0497516	0.0320554	0.00656803	0.0782952	0.0827057	0.100671	0.133145	0.196299	0.194227	0.209503	0.185668	0.185698	0.191792	0.253162	0.251311	0.224883	0.093232	0.0982049	0.0980984	0.149836	0.218948	0.207318	0.164079	0.108537	0.0423874	0.0765631	0.0284439	0.0433434	0.0186983	0.0482609	0.0771684	0.19856	0.167454	0.11408	0.176394	0.142151	0.0682518	0.0118575	0.0527933	0.0038998	0.0300239	0.0341909	0.125455
418	PE(P-16:0/18:1)	0.0259744	0.0166074	0.0488402	0.0450514	0.159104	0.0711378	0.0778195	0.0753574	0.151037	0.074971	0.128599	0.257776	0.291686	0.184761	0.266494	0.176739	0.236258	0.275732	0.307227	0.31534	0.259251	0.225124	0.148593	0.209544	0.297278	0.313128	0.328272	0.25409	0.184036	0.283604	0.0863967	0.132992	0.117589	0.203764	0.201948	0.305963	0.360025	0.353568	0.240145	0.304213	0.161765	0.202748	0.0478719	0.101452	0.173107	0.0910552	0.212835	0.251629
419	PE(P-16:0/18:2)	0.0200245	0.000622715	0.0224856	0.0643779	0.106028	0.0584673	0.065455	0.0793949	0.122063	0.0259619	0.0746627	0.240826	0.272368	0.0848569	0.185552	0.0799429	0.172045	0.275864	0.282277	0.322462	0.186228	0.19365	0.0781365	0.16566	0.307043	0.283836	0.335639	0.205121	0.122186	0.241618	0.0780648	0.04705	0.0728924	0.141293	0.160243	0.32225	0.329146	0.370098	0.170345	0.252909	0.137121	0.162328	0.0369652	0.0504122	0.151898	0.0931159	0.264758	0.26364
420	PE(P-16:0/18:3)	0.0179202	-0.0324077	0.00914555	0.0408983	0.111912	0.0480788	0.045826	0.0375529	0.0775119	0.0153646	0.0744759	0.164988	0.189255	0.13493	0.167718	0.103575	0.199	0.239647	0.272975	0.269884	0.215709	0.157894	0.0956268	0.165581	0.22427	0.251852	0.254902	0.209453	0.150893	0.165607	0.0502637	0.0444208	0.072492	0.149615	0.143967	0.211928	0.267884	0.252305	0.171804	0.21484	0.152971	0.127831	0.0395076	0.0473425	0.131952	0.0947468	0.173587	0.208781
421	PE(P-16:0/20:3)(a)	0.0406779	-0.000392153	0.0709504	0.0876761	0.151108	0.0512263	0.071969	0.0879806	0.13841	0.134821	0.137667	0.280035	0.279307	0.189943	0.242662	0.235632	0.258572	0.285153	0.296303	0.270132	0.249395	0.198436	0.178073	0.233814	0.287321	0.293048	0.272755	0.213807	0.15811	0.24357	0.0892814	0.200697	0.143324	0.223645	0.222569	0.29734	0.337466	0.294688	0.196375	0.21533	0.162706	0.153494	0.035242	0.140826	0.155214	0.105956	0.192264	0.217352
422	PE(P-16:0/20:3)(b)	0.031107	-0.0155641	0.0600918	0.0777542	0.127127	0.0430998	0.0603743	0.0810629	0.0997386	0.139318	0.137195	0.235655	0.254355	0.194622	0.20825	0.204943	0.213245	0.237858	0.241918	0.231855	0.234762	0.143724	0.140115	0.165759	0.205007	0.212527	0.203816	0.172022	0.109087	0.209009	0.0525135	0.169177	0.101125	0.198062	0.171948	0.232552	0.27182	0.244011	0.187244	0.192188	0.139099	0.154143	0.0396475	0.136537	0.131149	0.0942479	0.157237	0.182875
423	PE(P-16:0/20:4)	0.00222101	0.00682681	0.0252438	0.0543289	0.074518	0.0346536	0.0476722	0.0875113	0.172099	0.103235	0.13151	0.211638	0.215894	0.213112	0.130267	0.137373	0.131871	0.129584	0.127249	0.138843	0.138495	0.08295	0.08476	0.117235	0.116875	0.108897	0.110758	0.108734	0.0420561	0.183481	0.0716951	0.144472	0.0584347	0.111392	0.146192	0.187124	0.184797	0.189166	0.179821	0.152866	0.116987	0.176631	0.0574725	0.139836	0.135938	0.0921202	0.126097	0.131393
424	PE(P-16:0/20:5)	0.0116445	-0.0190396	0.0115136	0.0407359	0.156175	0.0493795	0.0426691	0.0611851	0.139111	0.0862899	0.109233	0.174731	0.205618	0.224674	0.233164	0.205553	0.221278	0.21851	0.274751	0.256866	0.269333	0.167793	0.123637	0.160362	0.200668	0.246282	0.223832	0.229735	0.123614	0.17049	0.10511	0.115838	0.079314	0.113009	0.150388	0.175467	0.267416	0.208487	0.21624	0.217405	0.182425	0.151969	0.0339313	0.128134	0.122409	0.105604	0.132488	0.203683
425	PE(P-16:0/22:4)	0.0243587	0.0114262	0.0628984	0.0740541	0.129871	0.106652	0.118136	0.126923	0.139245	0.110704	0.129222	0.243849	0.263645	0.14608	0.217353	0.177044	0.198381	0.231909	0.218284	0.246911	0.181827	0.139625	0.146418	0.178009	0.229154	0.208756	0.237967	0.153134	0.143639	0.287305	0.0589769	0.183137	0.0976778	0.212216	0.1941	0.295639	0.294988	0.332488	0.176512	0.243944	0.155656	0.226178	0.0622079	0.157275	0.195395	0.0984138	0.223187	0.222974
426	PE(P-16:0/22:5) (n3)	0.0295833	-0.00393609	0.0306124	0.0684433	0.187465	0.062609	0.0676177	0.130259	0.146612	0.120936	0.135621	0.289112	0.304596	0.205468	0.301782	0.272902	0.30456	0.354152	0.386013	0.374961	0.319595	0.260682	0.211365	0.274535	0.377529	0.395156	0.39165	0.31962	0.181686	0.320817	0.121743	0.226169	0.155764	0.261602	0.300448	0.385601	0.443968	0.405942	0.274307	0.339076	0.215072	0.28271	0.069784	0.233573	0.269836	0.201296	0.335067	0.380922
427	PE(P-16:0/22:5) (n6)	0.00582237	0.0129604	0.0654908	0.0511884	0.102659	0.0760052	0.0970658	0.0861231	0.170469	0.0645106	0.132056	0.208899	0.223847	0.207473	0.209308	0.161467	0.190633	0.19774	0.230872	0.235972	0.207892	0.134296	0.109989	0.148641	0.180989	0.213151	0.209857	0.168372	0.135751	0.220157	0.0914773	0.118571	0.0772544	0.129142	0.154876	0.202759	0.265541	0.252819	0.186982	0.204288	0.145543	0.165121	0.0657975	0.109402	0.126697	0.0734289	0.130708	0.195624
428	PE(P-16:0/22:6)	0.0135925	0.0177192	0.000256675	0.0279331	0.0818229	0.068852	0.0426157	0.0312743	0.143578	0.115569	0.170863	0.18762	0.233159	0.311526	0.177625	0.166055	0.158493	0.151292	0.156151	0.186758	0.217274	0.074629	0.080509	0.086698	0.0775112	0.101028	0.115562	0.144683	0.0801477	0.183481	0.0850199	0.113427	0.0535869	0.112234	0.0880714	0.133789	0.186948	0.214015	0.24835	0.180137	0.139416	0.174792	0.0395957	0.113756	0.0865157	0.0541712	0.0813598	0.117841
429	PE(P-17:0/20:4)(a)	0.0225202	-0.00218831	0.0109717	0.0336412	0.0811301	0.0188891	0.0282427	0.0766336	0.106239	0.105378	0.0765182	0.122831	0.126297	0.112713	0.128751	0.13759	0.122232	0.110409	0.147529	0.120372	0.136244	0.157516	0.146411	0.170538	0.176855	0.196008	0.175758	0.179872	0.0838558	0.155158	0.0984116	0.131549	0.142315	0.0949235	0.152448	0.14271	0.187499	0.135611	0.135775	0.154239	0.120984	0.159395	0.0710059	0.147161	0.12399	0.109714	0.111967	0.157634
430	PE(P-17:0/20:4)(b)	0.0214096	0.0152304	0.0266705	0.0387176	0.0649343	0.0163909	0.0333458	0.0794878	0.101629	0.0959702	0.105099	0.141271	0.145182	0.146323	0.116471	0.131231	0.12295	0.123642	0.129777	0.121537	0.142411	0.1082	0.122663	0.122204	0.141912	0.140382	0.129046	0.140281	0.047499	0.155799	0.0794237	0.134589	0.113217	0.116127	0.147467	0.158414	0.170497	0.1493	0.155067	0.131311	0.0979077	0.159788	0.0824863	0.149931	0.134055	0.105715	0.130236	0.148724
431	PE(P-17:0/22:6)(a)	0.0125846	0.00778209	-0.043046	0.00610162	0.10326	0.0337501	0.0109599	0.0178405	0.1222	0.0878578	0.0860342	0.0879238	0.114762	0.195193	0.187993	0.165876	0.151238	0.113884	0.184927	0.162533	0.202368	0.176426	0.139229	0.162005	0.153225	0.217197	0.194714	0.236716	0.111807	0.161314	0.124102	0.103257	0.135411	0.0615132	0.122841	0.0939036	0.195881	0.143712	0.213304	0.195349	0.15748	0.15821	0.0631249	0.121996	0.0966277	0.0733907	0.0623997	0.146764
432	PE(P-17:0/22:6)(b)	0.00176737	0.00441597	-0.0173128	0.0124548	0.0586369	0.0312754	0.0186742	0.0290035	0.122258	0.0496963	0.0985453	0.0970388	0.134928	0.178722	0.129209	0.104026	0.101271	0.0883176	0.13196	0.135426	0.14529	0.12702	0.0828388	0.0942572	0.10625	0.140989	0.139711	0.159388	0.057345	0.135369	0.11392	0.0628736	0.0859673	0.0356115	0.0851343	0.0910551	0.153699	0.147979	0.177704	0.146916	0.111712	0.143074	0.057881	0.0897117	0.0735245	0.0657261	0.0618394	0.119232
433	PE(P-18:0/18:1)	0.0254598	-0.00470892	0.0381699	0.0422528	0.111807	0.058867	0.0776651	0.0741213	0.1315	0.0804703	0.109383	0.227727	0.251391	0.147678	0.20521	0.128982	0.188517	0.229676	0.262073	0.266177	0.202256	0.206233	0.145936	0.202259	0.280818	0.290517	0.311102	0.232811	0.139574	0.252414	0.097441	0.114001	0.127453	0.177651	0.18359	0.284667	0.332563	0.32985	0.211479	0.26277	0.116449	0.16931	0.047628	0.0904012	0.170177	0.0920078	0.20623	0.2434
434	PE(P-18:0/18:2)	0.0217127	-0.00100784	0.00867094	0.0421791	0.0972362	0.0523068	0.057512	0.0679556	0.100989	0.0120362	0.0379662	0.198961	0.237494	0.0242417	0.174058	0.0537126	0.149901	0.247879	0.278445	0.311334	0.155614	0.215889	0.0923954	0.175043	0.317569	0.309987	0.364204	0.212533	0.132242	0.234034	0.0889499	0.0267964	0.100488	0.117049	0.151487	0.304212	0.332278	0.368009	0.138274	0.259219	0.118785	0.157489	0.0425748	0.0353837	0.153767	0.0907906	0.258886	0.277915
435	PE(P-18:0/18:3)	0.0162784	-0.00550536	-0.00961556	0.0459926	0.0506534	0.0440732	0.0401649	0.061854	0.0796381	-0.0250598	0.0132195	0.148298	0.187624	0.0146011	0.116108	-0.00886717	0.0985515	0.212217	0.21866	0.271314	0.12125	0.162261	0.026822	0.121589	0.240438	0.227139	0.292063	0.166694	0.103057	0.194807	0.0957582	-0.0381722	0.04823	0.0772452	0.110028	0.254509	0.258636	0.324319	0.130476	0.209927	0.10611	0.156168	0.0488073	0.0014807	0.142748	0.078807	0.241279	0.240303
436	PE(P-18:0/20:3)(a)	0.0336069	0.001604	0.0631965	0.0650364	0.15874	0.0534453	0.0661755	0.0765374	0.116259	0.0975479	0.108751	0.245389	0.248889	0.14052	0.241421	0.217409	0.249412	0.282015	0.318043	0.286623	0.245319	0.226639	0.183216	0.232047	0.317463	0.340641	0.318497	0.244594	0.16798	0.241398	0.087685	0.176521	0.164246	0.209354	0.223217	0.296457	0.361272	0.305166	0.188761	0.230165	0.149573	0.14127	0.0281677	0.125859	0.150305	0.104892	0.198796	0.245878
437	PE(P-18:0/20:3)(b)	0.0218848	-0.00905423	0.0317337	0.0470357	0.135686	0.0524522	0.0641201	0.0791402	0.134162	0.091867	0.0945176	0.190388	0.21416	0.148337	0.212783	0.171841	0.192937	0.206669	0.261035	0.24936	0.212766	0.166114	0.149104	0.176446	0.233831	0.272685	0.261555	0.209701	0.118955	0.201351	0.0945925	0.131237	0.118722	0.13689	0.174689	0.22686	0.297801	0.26083	0.181756	0.222426	0.147735	0.164631	0.0581041	0.120146	0.145813	0.0887628	0.156048	0.221796
438	PE(P-18:0/20:4)	0.0120354	-0.000614782	0.00563558	0.0336589	0.0499006	0.0305562	0.0505819	0.094379	0.113473	0.101381	0.0962658	0.143965	0.15269	0.137501	0.101752	0.0968337	0.0924956	0.101308	0.115904	0.116976	0.114523	0.113042	0.105143	0.12501	0.133062	0.129518	0.133027	0.129789	0.0423076	0.176998	0.0821329	0.115605	0.0990323	0.107177	0.13779	0.161528	0.175296	0.167785	0.151241	0.152941	0.0863728	0.173119	0.0755051	0.134194	0.139945	0.0965362	0.136546	0.157739
439	PE(P-18:0/20:5)	0.0123915	-0.028198	-0.00135873	0.0360014	0.138155	0.0469116	0.0397572	0.0580827	0.102742	0.0650019	0.0756772	0.118941	0.153753	0.166945	0.208983	0.173065	0.184258	0.177309	0.25479	0.227751	0.234704	0.185608	0.125571	0.148126	0.197712	0.256105	0.232158	0.235486	0.126443	0.160083	0.116766	0.092793	0.11268	0.0867751	0.13893	0.142444	0.251903	0.181888	0.186822	0.210389	0.158477	0.14771	0.0389697	0.112597	0.110413	0.102059	0.117896	0.209369
440	PE(P-18:0/22:4)	0.0190025	0.00761219	0.0846259	0.0908503	0.100458	0.111344	0.134332	0.139806	0.114389	0.103841	0.110614	0.241099	0.249076	0.0786589	0.16996	0.128281	0.15856	0.211371	0.199883	0.217504	0.120694	0.16776	0.152167	0.201147	0.276929	0.237783	0.279406	0.166252	0.128678	0.274785	0.0735786	0.169253	0.134854	0.208414	0.201295	0.323884	0.301229	0.340154	0.153327	0.218821	0.102051	0.18668	0.0530015	0.135685	0.197431	0.102616	0.250486	0.236323
441	PE(P-18:0/22:5) (n3)	0.0344764	-0.0387082	0.0323763	0.0691652	0.19291	0.0585429	0.064139	0.121047	0.098972	0.0975162	0.0945526	0.251906	0.263364	0.105861	0.303626	0.261455	0.293957	0.344233	0.40377	0.367194	0.288262	0.339032	0.2406	0.29798	0.443576	0.46687	0.462147	0.356322	0.198107	0.312941	0.126108	0.217816	0.218375	0.248142	0.303152	0.383375	0.465482	0.397383	0.219735	0.343102	0.193183	0.262977	0.064708	0.221737	0.252571	0.216527	0.343236	0.407005
442	PE(P-18:0/22:5) (n6)	0.0111297	0.0244988	0.0602911	0.0260778	0.0326959	0.0577227	0.0969184	0.049917	0.095904	0.0532717	0.0983212	0.146153	0.150351	0.0746445	0.0962799	0.0462923	0.0794221	0.110467	0.121428	0.128045	0.0848433	0.0828833	0.0738566	0.093679	0.11673	0.123754	0.134123	0.0720552	0.0661595	0.160379	0.0622892	0.0546773	0.053761	0.0862185	0.0938162	0.14284	0.164813	0.178287	0.0785908	0.112385	0.0493992	0.085087	0.0492537	0.0423939	0.07071	0.0307106	0.0922014	0.120913
443	PE(P-18:0/22:6)	0.0055325	0.0057073	-0.0185612	0.0110802	0.0692988	0.0475049	0.0340808	0.0405335	0.121782	0.0786757	0.11195	0.124812	0.162452	0.190133	0.148236	0.104198	0.113389	0.119756	0.154082	0.165425	0.168122	0.142467	0.0834628	0.112831	0.131251	0.155237	0.167966	0.176288	0.071296	0.190003	0.115651	0.0737541	0.102175	0.0759163	0.102096	0.133617	0.189102	0.19165	0.205956	0.174773	0.105603	0.169873	0.0624407	0.0977534	0.105655	0.0725905	0.111573	0.160874
444	PE(P-18:1/18:1)	0.0237009	-0.00141024	-0.00105648	0.0461278	0.08051	0.0628303	0.0610486	0.0713191	0.133489	0.0111402	0.0637273	0.162507	0.190833	0.120683	0.172637	0.0670437	0.154005	0.205971	0.234653	0.26437	0.181327	0.167574	0.0726361	0.158981	0.229962	0.240891	0.279296	0.21594	0.138329	0.231832	0.104262	0.0415071	0.0770311	0.129168	0.157487	0.257923	0.291181	0.319893	0.222773	0.246473	0.139216	0.196435	0.0449449	0.0586681	0.181519	0.0911091	0.216329	0.23995
445	PE(P-18:1/18:1)(a)	0.018849	0.0165117	-0.0026829	0.022864	0.0693261	0.0456412	0.0552319	0.0627736	0.125587	0.0222833	0.0698637	0.140803	0.179896	0.122858	0.149989	0.0400319	0.128293	0.178627	0.193927	0.235612	0.16589	0.126417	0.0607696	0.143118	0.178048	0.18472	0.226084	0.178192	0.121719	0.213582	0.107731	0.0239459	0.0502172	0.12083	0.118926	0.219152	0.243934	0.287532	0.209655	0.226653	0.129134	0.185356	0.052949	0.0460092	0.168068	0.0698299	0.187785	0.205263
446	PE(P-18:1/18:1)(b)	0.00259749	-0.00317306	0.0177317	0.00855999	0.0681473	0.00255231	0.0125406	0.0310946	0.152407	-0.00418912	0.0444289	0.174655	0.167705	0.0858827	0.164504	0.099276	0.162495	0.182407	0.230087	0.237017	0.146146	0.187289	0.0938309	0.17265	0.266983	0.285306	0.302233	0.219959	0.104844	0.201556	0.0709357	0.0820226	0.100339	0.0908741	0.184064	0.261639	0.300432	0.288539	0.179282	0.214847	0.127562	0.152319	0.0354522	0.0719734	0.169989	0.0941871	0.201262	0.23251
447	PE(P-18:1/18:2)(a)	0.00923478	0.00586472	-0.0276996	0.0387115	0.031369	0.0339283	0.0339537	0.0588045	0.0710932	-0.0276382	0.00121148	0.135988	0.18143	0.00964964	0.0949839	-0.0311977	0.0769182	0.189371	0.186112	0.249801	0.101035	0.132484	0.00404876	0.104771	0.20437	0.184679	0.260222	0.141569	0.0839308	0.177995	0.0926058	-0.0548614	0.0316348	0.0641506	0.0843586	0.234897	0.223463	0.306794	0.120904	0.190345	0.0957224	0.145665	0.0491289	-0.0108562	0.135158	0.0669375	0.229539	0.218
448	PE(P-18:1/18:2)(b)	0.0304835	-0.0227343	0.0284059	0.054938	0.101536	0.0460224	0.0547017	0.0781062	0.0902141	0.00393352	0.0247248	0.189513	0.197894	0.0168993	0.177305	0.0926158	0.175915	0.263836	0.288381	0.2927	0.171718	0.24376	0.121483	0.210223	0.349038	0.34129	0.371756	0.247949	0.144856	0.230471	0.0951775	0.0654893	0.14024	0.143063	0.197073	0.313912	0.336453	0.343694	0.143424	0.233374	0.12169	0.168813	0.0502651	0.0717141	0.171813	0.130275	0.274038	0.292474
449	PE(P-18:1/18:3)	0.0016214	-0.0158924	-0.0208315	0.0338848	0.0435491	0.0314972	0.0299684	0.048045	0.0748933	-0.036723	0.00740289	0.12585	0.163703	0.0671556	0.121618	0.0212041	0.129429	0.216666	0.228442	0.265347	0.155713	0.131277	0.0165808	0.109806	0.197921	0.20127	0.252431	0.165891	0.113277	0.147267	0.0761463	-0.0399784	0.0359719	0.0863813	0.100911	0.208079	0.228297	0.28163	0.142027	0.186466	0.128112	0.142209	0.0498827	-0.00762427	0.139426	0.0936023	0.206372	0.219994
450	PE(P-18:1/20:3)(a)	0.0301256	0.00335233	0.0599739	0.0854581	0.125674	0.0441971	0.059002	0.0852024	0.112863	0.0958544	0.115016	0.232551	0.236791	0.160434	0.209523	0.190809	0.231901	0.26312	0.267173	0.256235	0.232815	0.172544	0.146048	0.199856	0.253031	0.260312	0.246655	0.205953	0.161012	0.242395	0.0962931	0.170761	0.125664	0.220407	0.211015	0.283091	0.313721	0.291429	0.208258	0.201143	0.163258	0.1747	0.0387787	0.129882	0.165849	0.108295	0.206719	0.22527
451	PE(P-18:1/20:3)(b)	0.0271792	-0.012317	0.0263123	0.0732973	0.118339	0.0202945	0.0393377	0.0737431	0.128175	0.0979001	0.0931229	0.211172	0.216571	0.146743	0.209963	0.188589	0.222703	0.244853	0.275034	0.253078	0.230766	0.187825	0.152819	0.209116	0.266137	0.291098	0.276279	0.234329	0.15957	0.235719	0.0951859	0.166906	0.125769	0.185812	0.208923	0.268478	0.318791	0.281336	0.203327	0.21089	0.162746	0.184725	0.0655539	0.142983	0.170844	0.121031	0.193435	0.242119
452	PE(P-18:1/20:4)(a)	0.0100724	0.00912273	-0.0197651	0.0352465	0.0188745	0.00892997	0.0198136	0.0787757	0.105884	0.0786116	0.0811537	0.12203	0.135421	0.148257	0.0702816	0.0578116	0.0693251	0.088171	0.0778877	0.101413	0.102227	0.0526639	0.0471312	0.0918792	0.068408	0.0570309	0.0744751	0.0952582	0.0222842	0.155825	0.0773536	0.0762914	0.0492732	0.0937029	0.10706	0.139614	0.125955	0.155605	0.164711	0.120863	0.082185	0.176423	0.074063	0.110829	0.143716	0.0899702	0.133758	0.130846
453	PE(P-18:1/20:4)(b)	0.0147525	-0.019098	0.020473	0.0486786	0.0641905	0.0340099	0.0458723	0.107163	0.117286	0.0852955	0.0840817	0.166311	0.148615	0.11994	0.1347	0.143857	0.143125	0.156531	0.172523	0.150701	0.147206	0.167216	0.145967	0.193337	0.215876	0.218397	0.204403	0.195245	0.0764514	0.193736	0.0927255	0.157344	0.148716	0.144327	0.20023	0.218457	0.231234	0.203633	0.163085	0.157361	0.100048	0.196084	0.0857039	0.167948	0.184856	0.145614	0.189588	0.212899
454	PE(P-18:1/20:5)(a)	0.00641286	-0.00802026	-0.0173782	0.0306199	0.117148	0.03397	0.0196584	0.0471152	0.107817	0.0449806	0.0736651	0.120466	0.163769	0.190709	0.207151	0.158301	0.185191	0.192489	0.252054	0.244694	0.247529	0.153476	0.094448	0.138163	0.172846	0.226403	0.212224	0.229667	0.113586	0.162368	0.125801	0.0745235	0.0720257	0.0909418	0.130756	0.152884	0.243462	0.205714	0.221498	0.206171	0.174408	0.170182	0.046737	0.109832	0.129067	0.102637	0.137448	0.212728
455	PE(P-18:1/20:5)(b)	0.0123362	-0.0329584	0.0197348	0.0425175	0.144741	0.0454438	0.0425484	0.0688485	0.110188	0.0606511	0.0812556	0.143299	0.163919	0.167831	0.235901	0.212768	0.219004	0.215589	0.288395	0.24743	0.262704	0.217274	0.170443	0.196693	0.257806	0.309947	0.27382	0.28082	0.129796	0.183883	0.124569	0.146909	0.15401	0.131699	0.194063	0.196989	0.299549	0.220109	0.212393	0.21067	0.16986	0.175211	0.0516337	0.158128	0.158261	0.135766	0.166001	0.250247
456	PE(P-18:1/22:4)	0.0368506	-0.0124352	0.0867194	0.0504351	0.151004	0.0318625	0.058487	0.111476	0.132782	0.0573125	0.0908025	0.22251	0.223455	0.121785	0.264246	0.198405	0.240879	0.275369	0.312029	0.298762	0.231833	0.281964	0.200996	0.244025	0.359459	0.375561	0.38066	0.305451	0.178413	0.300077	0.134355	0.183487	0.189401	0.217113	0.280128	0.330745	0.394931	0.348687	0.222441	0.300336	0.156311	0.248013	0.072577	0.18356	0.240734	0.173189	0.293836	0.332661
457	PE(P-18:1/22:5)(a)	0.022776	-0.0329887	0.0105158	0.0694365	0.173043	0.0634642	0.0632507	0.134078	0.12312	0.0618053	0.0927786	0.212826	0.227989	0.145437	0.291538	0.228212	0.284623	0.343042	0.383095	0.369602	0.311546	0.316058	0.199083	0.282574	0.396458	0.414754	0.423419	0.372823	0.202225	0.331588	0.158676	0.183472	0.17965	0.237823	0.298974	0.367336	0.428412	0.39845	0.289087	0.344178	0.215276	0.30294	0.0773559	0.21586	0.293551	0.231781	0.363579	0.40959
458	PE(P-18:1/22:5)(b)	0.0124303	0.0132309	0.0336525	0.0492104	0.023443	0.0459576	0.0615553	0.0497518	0.0939068	0.0473551	0.090954	0.148902	0.141156	0.115224	0.119418	0.0723121	0.121985	0.150613	0.134895	0.144546	0.134626	0.0994816	0.066016	0.111705	0.115415	0.123928	0.135186	0.110554	0.100918	0.207061	0.109617	0.075375	0.0653904	0.138687	0.134628	0.172469	0.179366	0.205312	0.153307	0.131211	0.0776231	0.164801	0.058229	0.0661117	0.119232	0.0784835	0.130714	0.143622
459	PE(P-18:1/22:6)(a)	0.00393531	0.00126888	-0.0454368	0.00801007	-0.00572998	0.0213263	0.00565235	0.0192832	0.0957023	0.0468956	0.0800008	0.0484782	0.0847624	0.195479	0.0550157	0.00881096	0.028864	0.0304904	0.0321099	0.071658	0.106672	0.0410476	-0.00337276	0.0314023	-0.0161791	-0.00453072	0.0234448	0.0931592	0.029336	0.129094	0.114083	0.00505243	0.0317285	0.0255447	0.0250422	0.0383336	0.0553129	0.10713	0.200005	0.0992109	0.0844351	0.153478	0.0503606	0.0441735	0.0767068	0.0461973	0.0495761	0.0652085
460	PE(P-18:1/22:6)(b)	0.0345424	-0.0473729	0.0108063	0.0413264	0.0861898	0.0736341	0.0543697	0.0674465	0.130452	0.0546165	0.106939	0.143871	0.151853	0.20236	0.170313	0.154554	0.157804	0.168	0.20003	0.188639	0.210572	0.184889	0.134815	0.17292	0.20682	0.223977	0.219968	0.25206	0.0947114	0.219535	0.12128	0.13038	0.167111	0.131651	0.167538	0.189946	0.249691	0.228985	0.247712	0.185211	0.131425	0.214459	0.0649962	0.144393	0.155516	0.147013	0.171891	0.215309
461	PE(P-19:0/20:4)(a)	0.0127649	0.00639504	0.0142522	0.0128111	0.0398014	0.0232638	0.045244	0.0437854	0.0804676	0.0532275	0.0557715	0.0244163	0.0428544	0.069437	0.0603456	0.030773	0.0182612	0.00506706	0.0424219	0.0361569	0.0484406	0.0581192	0.0477062	0.0410059	0.0317125	0.0566199	0.0494833	0.0654014	0.0122781	0.0629864	0.080415	0.0233571	0.0795734	-0.00967367	0.0550691	0.0180375	0.0586997	0.0377427	0.0747351	0.0895979	0.0728793	0.0706749	0.0586278	0.0476269	0.0368682	0.0375508	-0.000166216	0.0474563
462	PE(P-19:0/20:4)(b)	0.00955611	0.0253049	0.00877294	0.0163787	0.0532024	-0.00270238	0.0297141	0.0527975	0.102048	0.0426893	0.0748577	0.0735994	0.089736	0.094458	0.0751261	0.029851	0.0380621	0.0372267	0.0817263	0.0777833	0.0722111	0.0923264	0.0699445	0.0709971	0.0718417	0.0993436	0.0905173	0.0926631	0.0261004	0.104398	0.0986775	0.0315934	0.0902074	0.00794016	0.0897622	0.0649502	0.107746	0.08589	0.0959207	0.134628	0.0755823	0.120252	0.0844292	0.0666494	0.0683869	0.0722667	0.0484136	0.102339
463	PE(P-20:0/18:1)	0.00167495	0.000662325	0.0590732	0.0372482	0.0920598	0.0619131	0.082852	0.0597067	0.130004	0.0268346	0.111975	0.200799	0.236131	0.139338	0.171913	0.0727865	0.141211	0.205698	0.229126	0.263786	0.179489	0.149055	0.0714966	0.115693	0.201226	0.205719	0.244369	0.164639	0.120506	0.219005	0.0853474	0.046328	0.0458366	0.133872	0.116513	0.234477	0.262636	0.308028	0.192624	0.242462	0.121766	0.130879	0.0422398	0.0367878	0.121607	0.0417823	0.172035	0.187799
464	PE(P-20:0/18:2)	0.011707	-0.00711487	-0.0100171	0.029448	0.0706447	0.0405369	0.0359369	0.0291415	0.101921	-0.0424771	0.013173	0.169316	0.245785	0.0154092	0.160283	-0.00725405	0.121204	0.237869	0.268101	0.334403	0.142932	0.177163	0.0268388	0.128085	0.266122	0.257848	0.3455	0.180476	0.150223	0.222713	0.0775425	-0.0465676	0.0490765	0.081388	0.0886503	0.259574	0.292415	0.372379	0.121778	0.298114	0.125597	0.154961	0.0329872	-0.0263452	0.126534	0.07089	0.240957	0.257686
465	PE(P-20:0/20:4)	0.00519003	-0.000470869	0.00714006	0.0286417	0.0545853	0.0347242	0.0508489	0.0742796	0.142783	0.034138	0.0732417	0.132851	0.166471	0.117572	0.123582	0.0412165	0.0973179	0.128226	0.148579	0.18515	0.132109	0.10693	0.0439154	0.115355	0.129833	0.120894	0.161801	0.140651	0.08308	0.223601	0.0891739	0.0610556	0.0664641	0.0967895	0.127374	0.1793	0.189336	0.232271	0.177724	0.229368	0.101399	0.217202	0.0685675	0.0830411	0.164031	0.110216	0.176115	0.192905
466	PE(P-20:0/22:6)	0.00587965	-0.0179547	-0.0346399	0.00375324	0.0245962	0.0288013	0.014531	-0.0104212	0.122125	0.0239455	0.0841697	0.0709201	0.122284	0.156143	0.115053	0.0189959	0.0579009	0.0647144	0.10645	0.131623	0.124567	0.132807	0.0173519	0.0770438	0.0741195	0.096581	0.128756	0.149797	0.0890204	0.207273	0.126713	0.0167208	0.0838672	0.0399434	0.0591189	0.0823972	0.134932	0.162745	0.19918	0.191642	0.0904076	0.165159	0.0444792	0.0268472	0.075886	0.0580678	0.0763264	0.118139
467	PE(P-20:1/20:4)	0.00232657	-0.00126529	-0.00539928	0.022356	-0.00744331	0.0264047	0.0458517	0.04073	0.0725403	0.0341699	0.0539585	0.024361	0.0472085	0.0951525	-0.00670657	-0.0715627	-0.0598751	-0.0526535	-0.0479653	-0.0154869	-0.0139658	-0.0273217	-0.0656239	-0.0464419	-0.0688474	-0.0773939	-0.056393	-0.0230604	-0.0421773	0.0567667	0.0328132	-0.0502852	-0.0161715	-0.0459463	-0.0139021	-0.0210143	-0.0235336	0.0130004	0.0643308	0.0432479	0.0249927	0.0586732	0.0395164	-0.0214671	-0.00641298	-0.0176451	-0.0247792	-0.0191743
468	PE(P-20:1/22:6)	0.00823099	1.284e-06	-0.0301692	0.00835491	-0.00556948	0.0353078	0.0361912	0.0081351	0.0661552	0.0127407	0.0533246	-0.00964068	0.0135305	0.128286	0.0323985	-0.0386137	-0.0209285	-0.0303366	-0.00679399	0.00843523	0.0540603	0.0395088	-0.0232811	-0.00776776	-0.0421443	-0.0282024	-0.011044	0.0643175	0.0184091	0.100984	0.0920557	-0.0366949	0.0357134	-0.0225442	-0.00497458	-0.0310703	0.004848	0.0211466	0.138532	0.0733759	0.0512092	0.082122	0.0432211	-0.0115489	0.0174354	0.0013362	-0.01647	0.00959331
469	LPE(16:0) [sn1]	-0.00734528	0.0613754	0.10525	0.0502651	0.0568651	0.139374	0.148052	0.0462907	0.0361644	-0.0241569	0.0164409	0.0147951	0.056129	0.116129	0.113028	0.116236	0.200058	0.259747	0.231036	0.24635	0.31291	0.0305995	0.0682465	0.111408	0.113692	0.152495	0.142319	0.201824	0.119911	0.185817	0.0833514	0.0975297	0.0217714	0.213164	0.12248	0.154989	0.204617	0.198264	0.257907	0.123745	0.0954194	0.0796538	-0.011312	0.0720646	0.17491	0.10426	0.192251	0.217607
470	LPE(16:0) [sn2]	-0.00422353	0.0579346	0.11456	0.047184	0.0765893	0.140131	0.148152	0.0431728	0.053008	-0.0152275	0.0216131	0.0235237	0.0628801	0.113574	0.110457	0.113896	0.194919	0.255053	0.227481	0.247901	0.302693	0.0262578	0.059522	0.111034	0.110298	0.154837	0.140806	0.189077	0.113225	0.173952	0.103296	0.0875887	0.00877729	0.198798	0.114189	0.150495	0.201615	0.195997	0.244341	0.127289	0.0932883	0.0771269	-0.0249267	0.0666183	0.163142	0.091197	0.184481	0.21332
471	LPE(17:0) [sn1]	0.0320741	-0.0876863	0.0722033	0.0672174	0.0599366	0.0202625	0.0275629	0.0480569	0.0534188	0.0147427	0.0217831	0.0125098	0.0214679	0.0241408	0.0938558	0.0821217	0.102916	0.133582	0.121154	0.108801	0.147745	0.129596	0.108268	0.114899	0.111963	0.144096	0.124977	0.144127	0.122333	0.131349	0.658356	0.0725544	0.11853	0.101722	0.0947181	0.0794241	0.107989	0.0885941	0.105325	0.0852937	0.101061	0.10961	0.0847211	0.0954777	0.134996	0.121829	0.120546	0.138817
472	LPE(17:0) [sn2]	0.01326	-0.0598247	0.0575146	0.0443332	0.0926948	0.0347588	0.0505267	0.058475	0.0337393	-0.00759615	0.000633733	-0.0186794	-0.00980037	0.00837068	0.096631	0.0891955	0.134926	0.158126	0.176804	0.147461	0.183941	0.1612	0.139706	0.156736	0.160873	0.213882	0.180901	0.216766	0.140891	0.138092	0.493625	0.081615	0.155152	0.11979	0.143232	0.0932647	0.149899	0.103409	0.128886	0.114231	0.103775	0.102398	0.0680175	0.0924383	0.154567	0.157005	0.145809	0.186597
473	LPE(18:0) [sn1]	0.010552	0.0275495	0.198264	0.108513	0.14097	0.165646	0.208378	0.147173	0.100579	0.0542495	0.107149	0.188745	0.195003	0.190764	0.213628	0.258736	0.3456	0.426939	0.359952	0.367142	0.42575	0.156635	0.188682	0.250515	0.304977	0.306095	0.293732	0.323433	0.161374	0.336255	0.141963	0.264745	0.119459	0.388035	0.303151	0.379782	0.38798	0.376139	0.373841	0.22401	0.150781	0.195504	0.00944028	0.233535	0.339498	0.233401	0.400237	0.389677
474	LPE(18:0) [sn2]	0.0096512	0.0354295	0.208789	0.101963	0.150556	0.158642	0.207321	0.150955	0.103842	0.0567036	0.103634	0.185865	0.187617	0.179738	0.200026	0.241108	0.331265	0.409487	0.342301	0.348982	0.40718	0.146934	0.191952	0.247638	0.294031	0.296175	0.282107	0.306579	0.160728	0.318396	0.158044	0.256007	0.123626	0.373332	0.296021	0.365556	0.371033	0.355766	0.352663	0.215775	0.138583	0.178113	0.0171121	0.226084	0.331029	0.220479	0.38404	0.374939
475	LPE(18:1) [sn1]	0.0166176	0.00961198	0.0948884	0.0532611	0.0345138	0.0961339	0.116651	0.0404041	0.0488681	-0.0539553	-0.00991935	0.0457303	0.0651677	0.0221221	0.0447982	-0.0210138	0.120909	0.215914	0.177911	0.224168	0.176589	-0.0012011	-0.0165712	0.0720215	0.1113	0.115577	0.139628	0.105503	0.0783077	0.128354	0.0468777	-0.0240052	-0.0275915	0.141135	0.0708039	0.164981	0.16799	0.20316	0.13691	0.113066	0.044127	0.0244271	-0.0290923	-0.0512671	0.13236	0.0508826	0.181376	0.161127
476	LPE(18:1) [sn2]	0.0270297	0.00759307	0.0826404	0.0425039	0.0241291	0.0768516	0.103268	0.027311	0.0518358	-0.0471579	-0.0106846	0.0419945	0.0630888	0.0230429	0.0228377	-0.0454631	0.0938171	0.181415	0.145534	0.197961	0.14759	-0.0379312	-0.0267828	0.0487385	0.0754805	0.0792323	0.108163	0.0743788	0.0456881	0.108412	0.0443499	-0.0391129	-0.0434942	0.120775	0.0435766	0.136616	0.138829	0.183373	0.122522	0.096267	0.0351711	0.0151879	-0.0385375	-0.0647815	0.116726	0.0343625	0.149255	0.130542
477	LPE(18:2) [sn1]	0.0144298	0.0039933	0.0232729	0.0176354	0.0388371	0.0529479	0.06381	0.0230141	0.0328189	-0.0632515	-0.0501318	0.0840639	0.126229	-0.0537406	0.0668063	-0.0455752	0.105887	0.259051	0.240966	0.310407	0.170301	0.0597611	-0.0210476	0.073467	0.21993	0.206794	0.266792	0.151393	0.0868961	0.17203	0.0499644	-0.033708	-0.0118182	0.124242	0.0899062	0.268887	0.255732	0.326538	0.137613	0.202815	0.0531666	0.0662839	-0.0047554	-0.0388765	0.147025	0.0718129	0.291639	0.267666
478	LPE(18:2) [sn2]	0.0184366	0.00405154	0.0241445	0.0176336	0.0244224	0.0463634	0.0606778	0.0163064	0.037489	-0.0626756	-0.0509354	0.0844701	0.130759	-0.0575009	0.048018	-0.0644091	0.0924804	0.250255	0.224869	0.301182	0.159012	0.0412457	-0.0341545	0.0587892	0.20812	0.187594	0.255339	0.134628	0.0692295	0.165531	0.0442965	-0.0472893	-0.0200012	0.114913	0.0804449	0.262969	0.244614	0.323936	0.129089	0.192917	0.0451312	0.0566525	-0.0108927	-0.0504934	0.137379	0.0691804	0.289909	0.260901
479	LPE(20:4) [sn1]	0.0132586	-0.0182182	0.0293046	-0.00343716	0.0278592	0.0313984	0.0545688	0.0294351	0.0546256	0.0309548	0.0246009	0.059019	0.0887896	0.0753501	0.121321	0.112718	0.181465	0.247694	0.218379	0.261039	0.260384	0.0801911	0.0823769	0.140514	0.179974	0.185087	0.214231	0.225762	0.0818288	0.250609	0.104154	0.157772	0.0677371	0.241581	0.178138	0.257734	0.254695	0.297546	0.278978	0.194412	0.0950947	0.194811	0.0382048	0.160205	0.265496	0.168045	0.309639	0.298503
480	LPE(20:4) [sn2]	0.0163743	-0.0298209	0.027458	0.0242793	0.038234	0.0371042	0.0534671	0.0317562	0.0580293	0.0355623	0.0291018	0.0784152	0.101229	0.0995362	0.131639	0.139414	0.213831	0.274688	0.24333	0.278576	0.289575	0.0800392	0.0956074	0.159283	0.196262	0.209924	0.231523	0.245152	0.0942902	0.251209	0.0899483	0.178866	0.079137	0.263324	0.188369	0.270207	0.275523	0.307841	0.287645	0.200319	0.106637	0.196229	0.0205337	0.16858	0.27862	0.183281	0.309562	0.308837
481	LPE(22:6) [sn1]	0.0120507	-0.0293307	0.0135638	-0.00956256	0.0251535	0.0555105	0.0415724	-0.0139199	0.0564502	0.0430484	0.0446976	-0.00184934	0.0435165	0.190345	0.112704	0.133198	0.155675	0.168364	0.152249	0.179341	0.276938	0.0495027	0.0549348	0.0863414	0.0552812	0.0892837	0.093174	0.205703	0.0546603	0.184658	0.108854	0.128304	0.0608388	0.175007	0.0949857	0.111584	0.153618	0.173802	0.318556	0.126828	0.102021	0.15981	0.0237977	0.123272	0.16686	0.107286	0.150899	0.174327
482	LPE(22:6) [sn2]	0.0115639	-0.0287275	0.0185987	-0.00160668	0.0231701	0.0564057	0.041006	-0.0173266	0.0572895	0.0448957	0.0480388	-0.00139284	0.039769	0.206385	0.109258	0.1439	0.16133	0.162665	0.1478	0.161529	0.276534	0.0404052	0.0625385	0.0890881	0.0481841	0.0817604	0.0776588	0.203621	0.049731	0.171782	0.0820121	0.135614	0.0642053	0.172577	0.0999628	0.099479	0.145211	0.153587	0.314144	0.102217	0.102523	0.147135	0.0192005	0.122035	0.161578	0.109532	0.138011	0.162734
483	LPE(P-16:0)	0.0268925	0.0257434	0.205313	0.131024	0.150249	0.134138	0.214914	0.206128	0.131315	0.0671095	0.121976	0.151934	0.166817	0.135389	0.112106	0.0968337	0.118905	0.155465	0.132999	0.139378	0.16942	0.136076	0.108767	0.122008	0.149696	0.137013	0.143429	0.141843	0.0849648	0.181491	0.280301	0.115398	0.120135	0.131614	0.138087	0.172278	0.174597	0.168993	0.164444	0.156521	0.0890487	0.0954317	0.0774175	0.107433	0.135217	0.101189	0.155237	0.158715
484	LPE(P-18:0)	0.0160785	-0.0118522	0.169712	0.0924485	0.125304	0.117981	0.190736	0.183203	0.10773	0.0438102	0.0977363	0.12328	0.13465	0.0707057	0.101095	0.0771909	0.102018	0.149143	0.154131	0.149115	0.144954	0.195503	0.118452	0.147822	0.206824	0.200886	0.212314	0.183286	0.0798908	0.197675	0.29008	0.0974537	0.1496	0.119761	0.157697	0.190297	0.211284	0.190355	0.146268	0.165628	0.0588962	0.104981	0.0605736	0.106288	0.156435	0.109095	0.191974	0.208887
485	LPE(P-18:1)	0.0185891	-0.0132551	0.16865	0.136397	0.117876	0.115664	0.177244	0.187322	0.112491	0.0687624	0.0997165	0.108643	0.114748	0.115353	0.0790661	0.0720582	0.0909157	0.122133	0.0912712	0.0894225	0.134092	0.135227	0.0919462	0.121315	0.116246	0.109657	0.112813	0.132885	0.0739141	0.150446	0.297813	0.080597	0.122955	0.115202	0.133692	0.136775	0.133031	0.130674	0.147806	0.11151	0.0895186	0.105886	0.076097	0.103841	0.136801	0.111318	0.142998	0.13602
486	LPE(P-20:0)	0.0463856	-0.044996	0.0893516	0.0790694	0.0398788	0.0506788	0.102841	0.074351	0.0818089	-0.0059106	0.0510173	0.027916	0.0804898	0.0016054	0.0841142	-0.0151652	0.0408119	0.099295	0.127288	0.158664	0.103888	0.166388	0.0512345	0.0667934	0.128942	0.134382	0.177845	0.144114	0.126071	0.167419	0.234292	-0.00641086	0.106292	0.0537005	0.0588216	0.115718	0.13794	0.177163	0.122524	0.176344	0.113695	0.104128	0.113794	0.0255278	0.121429	0.1001	0.154724	0.172218
487	PI (38:5) (b)	0.0150724	-0.0446417	0.04528	0.0657871	0.12736	0.0608843	0.0559807	0.0824734	0.0914719	0.00861868	0.0395978	0.142648	0.126188	0.138235	0.290706	0.243546	0.35219	0.393023	0.391738	0.355467	0.394532	0.267888	0.189376	0.279473	0.353376	0.385486	0.347176	0.381617	0.264975	0.341884	0.142305	0.193686	0.169007	0.311285	0.353169	0.330468	0.401705	0.328738	0.328347	0.294336	0.263435	0.312	0.0555123	0.217763	0.341022	0.29921	0.376686	0.409018
488	PI(15-MHDA_18:1)/PI(17:0_18:1)	0.03868	-0.0424146	0.0868446	0.0549712	0.0813072	0.0613588	0.0578483	0.00863619	0.045334	0.0473133	0.0565607	0.120917	0.0965686	0.109263	0.162872	0.175759	0.204385	0.181631	0.232601	0.16705	0.204042	0.132556	0.154017	0.175784	0.180481	0.252769	0.17204	0.189074	0.168993	0.117017	0.0888741	0.128868	0.114348	0.15669	0.157726	0.126031	0.225063	0.107267	0.129814	0.122265	0.12861	0.025237	0.00141243	0.0564553	0.0662497	0.0616978	0.0516431	0.12122
489	PI(15-MHDA_18:2)/PI(17:0_18:2)	0.011609	-0.00230019	0.0741277	0.0885312	0.085224	0.0785875	0.0545352	0.0469635	0.0885803	0.0131049	0.0366205	0.19003	0.182926	0.151719	0.225336	0.197351	0.274906	0.334362	0.326656	0.296666	0.301337	0.189971	0.156009	0.225076	0.301438	0.325532	0.290231	0.283307	0.181263	0.265644	0.0907098	0.143393	0.144587	0.246592	0.274267	0.286584	0.346489	0.288574	0.240709	0.224803	0.199115	0.177153	0.0436079	0.120243	0.207075	0.180932	0.265458	0.286754
490	PI(15-MHDA_20:4)/PI(17:0_20:4)	0.0243655	0.00576904	0.0640393	0.0906063	0.149419	0.0435009	0.0520051	0.10739	0.101148	0.0969048	0.105562	0.213549	0.181041	0.214833	0.300457	0.349524	0.416798	0.422072	0.402427	0.337269	0.429614	0.270609	0.2944	0.341001	0.389609	0.410656	0.333494	0.411462	0.251008	0.379244	0.141183	0.338711	0.226441	0.421355	0.416711	0.378633	0.43895	0.321938	0.375056	0.289174	0.276039	0.315792	0.0978593	0.34731	0.396978	0.317464	0.398464	0.423033
491	PI(16:0/16:0)	0.00898491	0.0345069	0.0508954	0.0244591	0.0787962	0.0828362	0.0515817	-0.0290104	0.0580712	0.0712043	0.0644778	0.142012	0.173068	0.183579	0.157577	0.152925	0.155278	0.159135	0.172503	0.182285	0.182097	-0.0312405	0.04081	0.0272467	0.0375442	0.0966373	0.0575658	0.0364146	0.125913	0.0634847	-0.0241557	0.0600221	-0.0579586	0.086238	0.0232126	0.0663254	0.155331	0.122871	0.0854437	0.0873064	0.125896	0.0119591	-0.0446036	0.000857792	-0.0436194	-0.0611914	-0.0308097	0.0325667
492	PI(16:0_16:1)	0.0291803	0.00251487	0.111996	0.0807379	0.165107	0.101141	0.0913722	0.0705744	0.0960302	0.143087	0.123552	0.234525	0.227588	0.29041	0.237371	0.293321	0.278555	0.259186	0.251418	0.232999	0.307833	0.0195654	0.135781	0.120604	0.12089	0.164893	0.0990507	0.124064	0.17244	0.161305	-0.00847277	0.229163	-0.00226365	0.238969	0.169584	0.194784	0.263719	0.197092	0.212076	0.152941	0.184472	0.100557	-0.0353764	0.145472	0.0849891	0.0607473	0.0797683	0.122354
493	PI(16:0_20:3) (a)	0.0076779	0.00251168	0.0592426	0.0787941	0.100678	0.122605	0.108119	0.0542063	0.0518206	-0.00748375	0.0574932	0.174294	0.194854	0.136407	0.208669	0.142377	0.259093	0.361029	0.32048	0.342807	0.301096	0.123682	0.0864649	0.164563	0.255712	0.256946	0.252129	0.223771	0.172182	0.251332	0.0444528	0.0908058	0.0529632	0.256633	0.227954	0.307299	0.327552	0.338262	0.238011	0.215024	0.212746	0.17397	-0.0129442	0.0745584	0.20522	0.160207	0.297676	0.27708
494	PI(16:0_20:3) (b)	0.00799638	0.0114271	0.0811096	0.0741776	0.157	0.0965562	0.0776552	0.083938	0.0831555	0.0631456	0.0889597	0.217923	0.230389	0.204887	0.306199	0.283883	0.368917	0.410344	0.396827	0.394333	0.405633	0.137016	0.169342	0.220304	0.286944	0.322994	0.293524	0.282026	0.233584	0.295361	0.0728575	0.220779	0.0625687	0.338901	0.274003	0.33977	0.401241	0.362824	0.305253	0.273153	0.239514	0.229746	0.0186365	0.205089	0.275455	0.169426	0.30909	0.347427
495	PI(16:0_20:4)	0.0220895	0.00967048	0.0997537	0.0943351	0.130407	0.0796725	0.0798997	0.110055	0.115943	0.107034	0.127543	0.259613	0.240762	0.265655	0.256036	0.303968	0.366486	0.392394	0.330804	0.333016	0.383814	0.1009	0.181297	0.206308	0.253151	0.248246	0.209004	0.243232	0.194018	0.320616	0.0668648	0.299287	0.0570081	0.384022	0.308664	0.366089	0.374037	0.345688	0.336332	0.237329	0.242666	0.273177	0.0283373	0.277269	0.325896	0.218406	0.350225	0.333693
496	PI(18:0_18:1)	0.0254809	0.0103951	0.0595075	0.0410994	0.0978774	0.0785802	0.064991	-0.00260467	0.0994287	0.0340937	0.0834123	0.190203	0.210744	0.183087	0.217261	0.158126	0.256309	0.290072	0.282492	0.298097	0.288325	0.0902105	0.100397	0.15938	0.191598	0.225821	0.219622	0.192405	0.180027	0.212334	0.0456231	0.0836466	0.03806	0.219487	0.135046	0.225662	0.289915	0.278009	0.22316	0.193999	0.171208	0.133048	0.00139829	0.0443485	0.142395	0.0571693	0.161667	0.185398
497	PI(18:0_20:2)	0.0388529	0.00440798	0.0520988	0.0308027	0.0848282	0.0912419	0.0637998	-0.012885	0.0579627	0.0177492	0.0825761	0.131665	0.190409	0.195997	0.227255	0.179447	0.276841	0.308303	0.289557	0.331797	0.337042	0.099996	0.106679	0.160948	0.186059	0.223588	0.25025	0.251884	0.171414	0.218029	0.0558679	0.111138	0.0779354	0.231175	0.114301	0.220206	0.27723	0.318584	0.304286	0.188214	0.172817	0.155477	0.0149995	0.0903921	0.182016	0.0601398	0.185396	0.211901
498	PI(18:0_20:3) (a)	0.0321524	-0.0642441	0.0860165	0.0727612	0.0514954	0.0742674	0.0575956	0.0390076	0.0465914	0.0259035	0.0563843	0.136768	0.155172	0.117363	0.180013	0.204953	0.259683	0.291463	0.248193	0.260256	0.263392	0.0940016	0.110633	0.160386	0.189106	0.194363	0.201262	0.186938	0.116881	0.196312	0.0578367	0.164319	0.0792816	0.239713	0.154358	0.235866	0.250183	0.269767	0.215399	0.111836	0.138726	0.144485	0.00883979	0.144745	0.199048	0.107057	0.230664	0.21982
499	PI(18:0_20:3) (b)	0.0232186	-0.0282865	0.0477972	0.044197	0.160822	0.0746223	0.0638561	0.0489743	0.0971578	0.0802253	0.099679	0.155265	0.190797	0.200694	0.324002	0.309395	0.368433	0.351016	0.377902	0.371879	0.412521	0.196951	0.218087	0.254411	0.275341	0.343047	0.32581	0.339873	0.215561	0.304447	0.115998	0.261215	0.12714	0.319256	0.250654	0.2873	0.383142	0.341772	0.343996	0.295107	0.232427	0.2642	0.0477241	0.257093	0.312992	0.184516	0.276569	0.338758
500	PI(18:0_20:4)	0.0212165	0.023647	0.0536973	0.048195	0.141079	0.0628984	0.0432422	0.101092	0.153499	0.142676	0.16936	0.262334	0.271504	0.319647	0.320037	0.36353	0.409745	0.430468	0.37278	0.385263	0.462094	0.209448	0.257648	0.291163	0.333361	0.324207	0.326138	0.384902	0.182317	0.430197	0.119802	0.376682	0.17125	0.443497	0.366375	0.432434	0.440138	0.446569	0.477482	0.32268	0.253306	0.398637	0.0821215	0.389471	0.44606	0.288263	0.455894	0.438791
501	PI(18:0_22:4)	0.0296675	-0.0124747	0.093684	0.0557434	0.137481	0.0942579	0.0917805	0.0602841	0.0918707	0.144622	0.142549	0.240831	0.261922	0.264605	0.291672	0.33221	0.356933	0.376211	0.339769	0.344607	0.392616	0.131451	0.221123	0.224409	0.257521	0.270096	0.248086	0.266435	0.183755	0.311107	0.0664778	0.309682	0.105187	0.360768	0.2526	0.335906	0.3651	0.347299	0.340336	0.203365	0.199056	0.215595	0.0299333	0.267991	0.267264	0.15387	0.281028	0.286898
502	PI(18:0_22:5) (n3)	0.00896826	0.0376156	0.0924568	0.0488143	0.221338	0.0839112	0.0439702	0.0711439	0.134472	0.167726	0.174541	0.273457	0.269341	0.315091	0.376309	0.422551	0.430128	0.445535	0.448142	0.394341	0.499897	0.266363	0.299082	0.308138	0.389159	0.420873	0.354132	0.414493	0.240353	0.398234	0.131719	0.392452	0.191775	0.415146	0.379526	0.408163	0.47722	0.383194	0.425203	0.32211	0.24748	0.311056	0.0300232	0.338937	0.32728	0.234171	0.364708	0.410071
503	PI(18:0_22:5) (n6)	0.0232998	0.00902048	0.0678182	-0.0118319	0.0477848	0.0776508	0.0842903	-0.0392524	0.0334573	0.0727657	0.0850182	0.0634915	0.0919888	0.1722	0.133342	0.15158	0.178761	0.161424	0.14758	0.139981	0.237518	0.0239794	0.109602	0.0854591	0.0416998	0.0970289	0.0655939	0.122263	0.132359	0.12953	0.0463812	0.115214	0.0402439	0.172691	0.0691638	0.0643883	0.132392	0.104388	0.191593	0.0605871	0.0835638	0.0454315	-0.000272309	0.0694516	0.0681764	0.00570105	0.0181118	0.0664902
504	PI(18:0_22:6)	0.00797759	-0.0114581	0.0256359	0.0182532	0.0537829	0.0808372	0.0481858	-0.0245948	0.0858	0.0783118	0.101036	0.0802425	0.123744	0.26338	0.178618	0.18408	0.184089	0.153828	0.166676	0.167347	0.271178	0.0647165	0.0935415	0.0837878	0.0452063	0.106044	0.0719568	0.168389	0.136036	0.194523	0.0728703	0.140301	0.0457114	0.156872	0.085757	0.0830721	0.163006	0.140728	0.272609	0.132043	0.151735	0.130743	0.00275065	0.105704	0.0830907	0.0393439	0.0378052	0.093938
505	PI(18:1_18:2)	0.00531638	-0.00295347	0.0224603	0.0466103	-0.045359	0.0299427	0.00696497	0.0180875	0.0450493	-0.136659	-0.0608587	0.02344	0.051309	0.00175718	0.0242573	-0.127422	0.0595548	0.162533	0.0959209	0.183269	0.0987998	0.00221943	-0.109319	0.000235785	0.0611535	0.0187623	0.106333	0.0581652	0.0786792	0.139987	0.0407089	-0.145767	-0.0708279	0.0528405	0.0293359	0.125181	0.0811616	0.198436	0.115523	0.103286	0.0642727	0.120266	0.0268299	-0.113422	0.107393	0.0494287	0.176635	0.132833
506	PI(20:0_20:4)	0.0150041	0.0302218	0.050299	0.0430787	0.0349392	0.0536989	0.0250156	0.0406957	0.064524	-0.00659744	0.0620002	0.14378	0.167671	0.115848	0.149552	0.0957828	0.212926	0.291129	0.211035	0.277136	0.216097	0.057211	0.0542924	0.0960379	0.170416	0.131037	0.180058	0.137474	0.139964	0.188739	0.0787879	0.044394	0.0121542	0.215892	0.14647	0.248038	0.213469	0.286117	0.196225	0.136559	0.193857	0.205148	0.0270427	0.0882742	0.237299	0.136692	0.276316	0.224581
507	PI(34:0)	0.00713232	0.0124429	0.00615618	0.00681512	0.0129178	0.0584203	0.0300805	-0.0705302	0.0304605	0.0491354	0.0510784	0.0862941	0.126366	0.152858	0.115584	0.0924696	0.0974413	0.0859021	0.110847	0.123602	0.119282	-0.0495539	0.0239934	-0.00202462	-0.0127808	0.0501732	0.0314423	0.0135039	0.0849479	0.0195531	-0.0320578	0.00474353	-0.0337771	0.0272156	-0.0371333	-0.0038375	0.0855135	0.0780899	0.0518097	0.0508993	0.087067	-0.0130703	-0.0316772	-0.034386	-0.0772261	-0.0861495	-0.0903838	-0.0203432
508	PI(34:1)	0.0275902	0.0192268	0.0907107	0.0566843	0.134518	0.100436	0.0848583	0.0284706	0.115866	0.0965312	0.123145	0.22788	0.239989	0.264465	0.244222	0.231668	0.275047	0.283178	0.277984	0.276972	0.31307	0.0534232	0.121513	0.141046	0.156198	0.201841	0.16088	0.165984	0.183594	0.204878	0.0167725	0.165636	0.0175782	0.24127	0.159924	0.216902	0.292176	0.24822	0.234911	0.194793	0.183969	0.1206	-0.0186883	0.0939413	0.11128	0.0496465	0.114791	0.156444
509	PI(36:2)	0.00153028	0.052374	0.0464219	0.0340929	0.0524614	0.0931152	0.0538834	0.0180797	0.104917	-0.0010155	0.0714447	0.189508	0.22017	0.192552	0.171092	0.0858306	0.199638	0.299424	0.24339	0.303787	0.27169	0.0693517	0.0299673	0.106111	0.187381	0.168199	0.212295	0.180793	0.128195	0.254704	0.0488338	0.0450221	0.0179758	0.200378	0.156242	0.271985	0.271721	0.338832	0.264663	0.193639	0.143115	0.177476	0.00260041	0.0257611	0.152875	0.0816804	0.244825	0.221297
510	PI(37:6)	0.0240071	-0.00447668	-0.039165	0.0251317	0.0704365	0.0284004	0.0131965	-0.0408991	0.0685469	-0.0102968	0.0137149	0.0157771	0.063055	0.0205002	0.149234	0.053188	0.0847507	0.10404	0.189614	0.175123	0.150568	0.152079	0.0568233	0.0792224	0.11661	0.19119	0.180754	0.163982	0.149902	0.12344	0.0940015	-0.0226263	0.0689046	0.00437375	0.0379673	0.0449799	0.162707	0.121071	0.0950342	0.160376	0.147453	0.100589	0.0706323	0.00288994	0.0376518	0.0378581	0.0375137	0.134505
511	PI(38:5) (a)	0.0135469	0.00512012	0.0834059	0.0814278	0.114243	0.102467	0.0833121	0.0993261	0.0846706	0.0295996	0.0567537	0.161055	0.159576	0.187388	0.245424	0.216234	0.330011	0.387839	0.342758	0.337268	0.404111	0.146314	0.142781	0.218636	0.272611	0.276532	0.247039	0.306497	0.2103	0.341534	0.107336	0.206118	0.0852708	0.362279	0.306631	0.333815	0.357907	0.323836	0.350845	0.265012	0.218357	0.276611	0.0389633	0.19773	0.317022	0.217297	0.357577	0.354352
512	PI(38:6)	0.00322722	-0.000652189	0.0327705	0.0382195	0.0366909	0.0869673	0.0577681	-0.0058887	0.0716537	0.0279583	0.040754	0.0372698	0.0622812	0.177809	0.130332	0.113428	0.155663	0.143501	0.149377	0.14808	0.230863	0.0185297	0.046783	0.052473	0.026622	0.0759626	0.0370074	0.124143	0.138084	0.166968	0.0512276	0.0727375	0.00163981	0.129707	0.0833259	0.0651694	0.133261	0.104611	0.214079	0.106847	0.149782	0.105202	-0.00186063	0.0433105	0.0706936	0.0490478	0.0462575	0.0906761
513	PI(39:6)	0.0435929	-0.00432379	0.0500309	0.060352	0.0676258	0.0618973	0.0320302	-0.0127141	0.0875711	0.0402227	0.038394	0.00413635	0.0205968	0.112623	0.158321	0.143562	0.173317	0.145666	0.178204	0.132377	0.220643	0.121704	0.125888	0.139681	0.104675	0.170006	0.102817	0.199429	0.172375	0.156018	0.125091	0.0848647	0.144716	0.129905	0.13491	0.047015	0.148175	0.0596281	0.179011	0.127963	0.179481	0.112057	0.0527925	0.0636778	0.0979844	0.116894	0.0552497	0.117822
514	LPI(18:0) [sn1]	0.0372236	-0.0282114	0.162023	0.108388	0.128242	0.123324	0.126368	0.146646	0.0995362	0.0864692	0.136938	0.174036	0.197009	0.212619	0.188355	0.192114	0.211672	0.226768	0.191192	0.207535	0.245067	0.108813	0.15945	0.151993	0.156439	0.161549	0.157499	0.17275	0.102297	0.215193	0.266	0.191866	0.0960416	0.23579	0.162585	0.217202	0.22876	0.242683	0.235363	0.154886	0.149527	0.181249	0.0683839	0.18627	0.202821	0.135183	0.202301	0.196012
515	LPI(18:0) [sn2]	0.0384926	-0.0065214	0.0912922	0.0614378	0.0783562	0.0706426	0.0622367	0.0625613	0.0971071	0.0679791	0.114705	0.0998339	0.113685	0.115262	0.128224	0.118782	0.127857	0.136493	0.120085	0.130645	0.142667	0.0756047	0.102031	0.0921287	0.086533	0.083892	0.0921949	0.09017	0.0742424	0.133434	0.247101	0.101171	0.0517553	0.107748	0.0996188	0.122691	0.127524	0.140394	0.129034	0.0859169	0.155234	0.126291	0.0448213	0.0914465	0.118799	0.0963838	0.114113	0.112452
516	LPI(18:1) [sn1]	0.0445735	0.0108224	0.123977	0.0659252	0.0965563	0.0771295	0.0963105	0.0678717	0.0966587	0.0768847	0.134275	0.207786	0.216065	0.19709	0.104628	0.067445	0.102295	0.130932	0.12873	0.149113	0.111636	0.0102136	0.0476457	0.0453749	0.07202	0.0925819	0.0939793	0.028298	0.0578075	0.0552448	0.0832062	0.0251345	0.00034665	0.0964952	0.0695535	0.120186	0.162256	0.166299	0.0847847	0.108446	0.0866544	0.0114896	-0.018287	0.000896527	0.0199819	-0.00989639	0.0353336	0.0483844
517	LPI(18:1) [sn2]	0.0706151	-0.0271637	0.0662584	0.0887002	0.071858	0.0482579	0.0516029	0.0284545	0.10129	0.0572884	0.096703	0.154549	0.149118	0.157737	0.108061	0.071637	0.10811	0.124719	0.129126	0.139859	0.120996	0.0283405	0.0563358	0.0741498	0.0772853	0.0961093	0.0994793	0.0661659	0.0864011	0.076059	0.150163	0.0304676	0.0347298	0.0962855	0.0591149	0.111899	0.15464	0.140518	0.0975493	0.104991	0.113808	0.050064	0.0219798	0.0101695	0.0614028	0.0335836	0.0493362	0.0607655
518	LPI(18:2) [sn1]	0.0357928	0.00218929	0.121694	0.0839256	0.059027	0.0867995	0.0786384	0.0839263	0.106552	0.0738205	0.123838	0.25134	0.248333	0.232815	0.0609153	0.0421956	0.0686187	0.132994	0.0832382	0.140833	0.0714327	-0.042524	-0.00415369	0.0106826	0.0588318	0.0249698	0.0746081	-0.0183893	-0.000622077	0.0695584	0.0944694	0.0209843	-0.0114592	0.08149	0.0719396	0.168189	0.150097	0.221028	0.0911717	0.0876602	0.0450902	0.0479581	-0.0203186	-0.0176505	0.0109856	0.00556802	0.0780662	0.0555396
519	LPI(18:2) [sn2]	0.0201036	-0.0067084	0.0816302	0.0893719	0.0245889	0.0786391	0.0650913	0.0539629	0.101318	0.0510322	0.0985949	0.180744	0.192731	0.168932	0.0493265	0.00534252	0.0475247	0.112331	0.069292	0.124557	0.0601628	-0.0175179	-0.0246849	-0.000213403	0.0418974	0.0178846	0.0594367	-0.00395279	0.0355511	0.0789113	0.118743	-0.0244906	-0.0118272	0.0426229	0.0425494	0.121723	0.105991	0.172882	0.0698306	0.0698165	0.0828474	0.0579433	-0.0136179	-0.0435568	0.0065076	0.0190041	0.0689126	0.0546715
520	LPI(20:4) [sn1]	0.0415673	0.0186646	0.114406	0.0664416	0.123773	0.0801486	0.0854175	0.135433	0.139442	0.181066	0.222255	0.270067	0.245932	0.313427	0.152682	0.21807	0.195835	0.188319	0.140989	0.156593	0.200497	0.0587511	0.152836	0.137263	0.139387	0.117198	0.120045	0.126312	0.0237826	0.200682	0.194905	0.265279	0.118127	0.250769	0.215115	0.248255	0.232897	0.247764	0.244796	0.147838	0.0964625	0.186064	0.0447998	0.243407	0.216822	0.137827	0.201296	0.177438
521	LPI(20:4) [sn2]	0.0362491	-0.0027339	0.111818	0.0868909	0.111698	0.0606422	0.105034	0.127169	0.131057	0.152781	0.185661	0.23044	0.22475	0.265069	0.145172	0.19613	0.202909	0.204674	0.163117	0.177188	0.215446	0.0834893	0.172068	0.151985	0.159473	0.139744	0.137088	0.162811	0.0510507	0.216871	0.234249	0.242394	0.111524	0.237246	0.210939	0.243783	0.230336	0.246345	0.248929	0.154283	0.13868	0.188648	0.037101	0.242638	0.236858	0.172379	0.23031	0.202154
522	PS(36:1)	0.0716696	0.0216814	0.271766	0.203552	0.17167	0.244154	0.289518	0.26186	0.0499773	0.115902	0.0689818	0.13899	0.112438	0.144222	0.0528966	0.11172	0.0942519	0.107769	0.0540348	0.0418096	0.103332	0.0299574	0.0795556	0.0640847	0.0862651	0.0388638	0.0362994	0.0723938	0.02079	0.0998643	-0.00112596	0.14282	0.0603402	0.158316	0.109175	0.13597	0.100458	0.0845751	0.13081	0.0383102	0.028443	0.0420236	-0.0216886	0.0957129	0.0780583	0.0554104	0.0990883	0.0580227
523	PS(36:2)	0.0250371	0.00314233	0.191715	0.156122	0.0771465	0.183331	0.203917	0.176958	-0.028321	0.00800219	-0.00389129	0.0336589	0.00583508	-0.0216283	-0.00151094	-0.00211596	-0.00015981	0.0374859	0.00471915	-0.0191269	0.00142267	0.0458651	0.019324	0.00569785	0.0567424	0.0134549	0.0095633	0.0212371	-0.00734817	0.0428615	-0.0187397	0.0267227	0.0367047	0.0578549	0.039691	0.0547389	0.0282001	0.00989679	0.00868005	-0.0142753	-0.0229931	0.0029603	-0.0296918	-0.0166259	-0.00407794	0.0213611	0.0414642	0.0102276
524	PS(38:3)	0.0314635	0.0162363	0.205102	0.18358	0.122258	0.226907	0.274469	0.232149	0.0162265	0.0620389	0.0578613	0.100917	0.0813619	0.0690945	0.043229	0.081588	0.0753837	0.0938775	0.0563196	0.0391517	0.0793563	0.0481499	0.063821	0.0552455	0.0946788	0.0364583	0.0463616	0.0660052	0.0228628	0.0820255	-0.0345723	0.109849	0.0737036	0.130428	0.0852031	0.119239	0.0821137	0.0725041	0.0841304	0.0276869	0.0271822	0.0284375	-0.00564974	0.0601862	0.0621012	0.0419997	0.0846703	0.0457425
525	PS(38:4)	0.036359	0.0341042	0.255512	0.215643	0.15596	0.273145	0.308185	0.269846	0.0154005	0.071408	0.0513305	0.095675	0.0628445	0.0488672	0.0616459	0.115246	0.0897839	0.105037	0.0658814	0.0288889	0.0861156	0.0735113	0.0949677	0.0874258	0.125472	0.0672027	0.0542615	0.0902689	0.034307	0.10459	-0.00721415	0.146228	0.0836214	0.153974	0.116012	0.137169	0.0995473	0.0657045	0.0948099	0.0328857	0.0434059	0.0577495	-0.0165314	0.0926215	0.0896265	0.0661357	0.117937	0.073433
526	PS(38:5)	-0.0013514	0.088063	0.13076	0.0825231	0.109277	0.115377	0.172172	0.171152	-0.00127267	-0.0134091	0.0276435	-0.00287063	-0.0344384	0.0160754	0.0489777	0.0336328	0.0733738	0.0743159	0.0566486	0.0315909	0.0956344	0.0709288	0.0741455	0.086769	0.079354	0.0532415	0.0522663	0.102016	0.0607215	0.0580242	0.0216459	0.0622301	0.0536324	0.0990205	0.0721006	0.0502959	0.0521441	0.0205924	0.0689433	0.0351582	-0.00589704	0.0263337	0.0590163	0.0469664	0.0831635	0.0537917	0.0745564	0.0727566
527	PS(40:5)	0.0629665	-0.0374288	0.20345	0.175558	0.109449	0.21626	0.245975	0.207242	0.00464455	0.037858	0.014238	0.0415455	0.0335454	0.04766	0.0592749	0.104326	0.0767496	0.0647291	0.0656847	0.0283953	0.0780307	0.073646	0.082914	0.0667312	0.0771467	0.063354	0.0500442	0.0807662	0.0196427	0.0506579	0.0135963	0.0977032	0.0652309	0.0705677	0.0486183	0.0549479	0.0680389	0.0219982	0.0700301	0.020286	0.0309534	0.0135605	-0.0205214	0.0670886	0.0400292	0.036451	0.0410428	0.0316376
528	PS(40:6)	0.0302308	0.0451787	0.146041	0.118128	0.131135	0.193248	0.175301	0.135268	0.0323584	0.0652562	0.0522926	0.057672	0.0604693	0.162826	0.0989526	0.147519	0.130346	0.113678	0.0966178	0.0604569	0.177494	0.0337841	0.0912497	0.0800709	0.0594065	0.0483249	0.0293289	0.121393	0.0307711	0.0942338	0.00388367	0.129864	0.0641196	0.138415	0.0766242	0.0665287	0.0896519	0.0444719	0.171394	0.0321466	0.0662742	0.0652615	-0.0293529	0.0848405	0.0574073	0.0456344	0.0495617	0.0597693
529	PG(34:1)	0.00830521	0.0481395	0.0716488	0.036531	0.0666585	0.0775025	0.0592614	0.0185641	0.0492742	0.0541124	0.0534088	0.11055	0.113293	0.204497	0.176175	0.248583	0.304113	0.346828	0.283474	0.276188	0.396954	0.0399198	0.138229	0.163378	0.1899	0.201312	0.161839	0.257009	0.128462	0.244955	0.0335756	0.232035	0.0473365	0.32627	0.215591	0.261939	0.276892	0.254972	0.344323	0.116915	0.148487	0.145586	0.0145838	0.179929	0.250811	0.164371	0.278273	0.26969
530	PG(34:2)	0.00925256	0.038125	0.0643104	0.047027	0.0332139	0.0412181	0.0325956	0.000423393	0.0861089	0.0206995	0.0132953	0.0846842	0.101065	0.0817514	0.0798417	0.0966885	0.176791	0.237397	0.177325	0.20115	0.214172	-0.0301145	0.028867	0.0804156	0.12109	0.103189	0.0982729	0.103297	0.0964236	0.129891	0.0237713	0.07736	-0.00237653	0.164713	0.11535	0.189576	0.162995	0.184375	0.163214	0.0849171	0.112263	0.066259	0.0240912	0.038717	0.113069	0.101757	0.180701	0.160341
531	PG(36:1)	0.0343636	0.0167449	0.127959	0.0865066	0.150595	0.0705576	0.0852196	0.118239	0.125008	0.14798	0.158938	0.291487	0.251116	0.289863	0.228127	0.384646	0.397733	0.437349	0.348653	0.32609	0.44931	0.127636	0.256785	0.273408	0.321671	0.288812	0.24344	0.305726	0.141748	0.338289	0.057778	0.416943	0.140959	0.454294	0.342823	0.43473	0.396391	0.364408	0.396952	0.204672	0.169207	0.221292	0.0267814	0.350357	0.364131	0.27526	0.418643	0.370007
532	PG(36:2)	0.0340143	-0.0170353	0.089023	0.0673513	0.0576526	0.0511374	0.0561298	0.0382588	0.0519427	0.0575355	0.0432759	0.141134	0.111055	0.139097	0.0864843	0.225885	0.258265	0.317975	0.235004	0.220888	0.304063	0.0279778	0.134253	0.154974	0.198349	0.164209	0.142813	0.175182	0.0523063	0.182339	0.0427142	0.225641	0.069581	0.28384	0.204262	0.279331	0.239022	0.224486	0.248236	0.0437577	0.0786277	0.0808704	-0.0085615	0.162462	0.233357	0.161096	0.299529	0.241906
533	CE(14:0)	0.0332959	-0.0151916	0.0501352	0.039007	0.245089	0.0785913	0.0550651	0.0327845	0.0429549	0.0309117	0.0547279	0.162798	0.216524	0.120359	0.343719	0.261034	0.305156	0.319155	0.405329	0.386878	0.323841	0.198541	0.130193	0.149349	0.251144	0.338493	0.298354	0.215702	0.317047	0.138423	0.0538143	0.0644455	0.0243553	0.101999	0.152694	0.15827	0.31534	0.23614	0.102486	0.29496	0.258246	0.111555	-0.000657199	0.0538426	0.0551409	0.0717393	0.0994376	0.227047
534	CE(15:0)	0.0119707	-0.00805036	-0.0548822	-0.00948785	0.186303	0.0291209	0.00195265	0.00680916	0.011584	0.0172832	0.0201847	0.0300384	0.0536573	0.0127926	0.294299	0.185612	0.196681	0.150006	0.291082	0.198699	0.19598	0.365716	0.186618	0.22297	0.271352	0.381291	0.315885	0.302832	0.266603	0.160844	0.124384	0.0483471	0.189081	0.0350024	0.186222	0.0426944	0.242828	0.0811445	0.0630313	0.310635	0.192828	0.159321	0.0631474	0.0700187	0.0495758	0.104784	0.033143	0.192697
535	CE(16:0)	0.0301977	0.0156279	0.0613162	0.0735656	0.191849	0.0939771	0.0623694	0.10557	0.212546	0.192519	0.26726	0.386807	0.405715	0.402721	0.41385	0.413056	0.416772	0.393847	0.385582	0.360363	0.436228	0.367906	0.289911	0.345587	0.376109	0.37296	0.368999	0.40047	0.282754	0.51911	0.138927	0.400028	0.276113	0.408251	0.416381	0.429443	0.493092	0.456167	0.444513	0.449857	0.260593	0.431274	0.0940856	0.355326	0.3596	0.287325	0.369963	0.402321
536	CE(16:1)	0.0274816	0.00818354	0.11192	0.0657651	0.222786	0.11285	0.104239	0.0990272	0.115713	0.174141	0.183589	0.257174	0.253541	0.354919	0.314688	0.36624	0.32038	0.259982	0.27849	0.252773	0.355103	0.11141	0.207675	0.164043	0.152305	0.206614	0.143031	0.197236	0.216473	0.233047	0.033833	0.314734	0.0542035	0.282389	0.225073	0.21332	0.302719	0.228652	0.286418	0.242698	0.225472	0.188282	-0.0189672	0.233371	0.149011	0.0994277	0.0999906	0.163391
537	CE(16:2)	0.00642117	-0.0160209	-0.0371522	0.00984251	0.130013	0.0526871	0.0277495	0.0445382	0.0347538	-0.007674	0.0213119	0.0495911	0.100178	0.0047679	0.184714	0.0363446	0.0254545	-0.0128413	0.110637	0.109517	0.00549569	0.148767	0.0353834	0.0251881	0.065571	0.131646	0.137475	0.0420665	0.18131	0.0554434	0.0663604	-0.0562571	0.0134684	-0.0933288	-0.00277947	-0.0270276	0.102006	0.0700503	-0.0530668	0.217526	0.140597	0.0857049	0.0269568	-0.0218621	-0.0796444	-0.0422411	-0.0871122	0.0367361
538	CE(17:0)	0.0367421	-0.0114985	0.034282	0.0360566	0.228044	0.0663447	0.0578494	0.0859022	0.134344	0.157395	0.179023	0.273542	0.272804	0.219201	0.419607	0.427735	0.415066	0.369572	0.466837	0.353653	0.413412	0.508685	0.40794	0.44111	0.524467	0.596566	0.521142	0.528976	0.314774	0.424473	0.177674	0.380686	0.394914	0.350251	0.445215	0.378314	0.544029	0.367027	0.352576	0.457175	0.259447	0.326093	0.10211	0.358029	0.329918	0.292777	0.329741	0.449073
539	CE(17:1)	0.0290253	0.00459959	0.0387753	0.040188	0.224429	0.0724363	0.0593671	0.0832708	0.0911228	0.15172	0.144475	0.208255	0.205131	0.250234	0.37449	0.383011	0.330973	0.238469	0.333663	0.241726	0.331904	0.348407	0.317673	0.304147	0.322406	0.409389	0.324411	0.371607	0.298444	0.302254	0.11699	0.327385	0.25282	0.266675	0.324913	0.223824	0.390746	0.228971	0.27706	0.355081	0.26538	0.25487	0.0570413	0.282041	0.199786	0.168531	0.136682	0.264837
540	CE(18:0)	0.0392516	0.005117	0.0927792	0.0824802	0.214414	0.0603738	0.0763162	0.146485	0.194275	0.245259	0.294434	0.471678	0.436675	0.311996	0.423364	0.478817	0.478978	0.46952	0.466638	0.388472	0.436581	0.446682	0.417786	0.4555	0.564834	0.54328	0.498556	0.466254	0.297276	0.545293	0.165921	0.508457	0.371662	0.513223	0.527288	0.581063	0.623133	0.523451	0.419601	0.461161	0.265321	0.396219	0.105369	0.465042	0.446284	0.343075	0.501435	0.517149
541	CE(18:1)	0.0302996	0.00260621	0.0695626	0.0713011	0.18456	0.0987746	0.0971571	0.111795	0.205771	0.227687	0.315258	0.42594	0.435361	0.438721	0.424074	0.451723	0.467654	0.430725	0.409602	0.385114	0.479568	0.357966	0.346733	0.379198	0.42333	0.413877	0.408649	0.43878	0.294579	0.5466	0.142972	0.474391	0.276467	0.512654	0.434358	0.508017	0.55184	0.521691	0.517923	0.470679	0.278679	0.415453	0.0878073	0.422224	0.431422	0.275773	0.419366	0.435817
542	CE(18:2)	0.0134843	-0.0162431	0.0234958	0.0763485	0.148228	0.0907265	0.0771121	0.119806	0.154674	0.0897718	0.187326	0.329004	0.380435	0.207197	0.32598	0.229068	0.296481	0.345869	0.345007	0.37966	0.288437	0.368371	0.191475	0.287487	0.404121	0.373822	0.450862	0.340311	0.24268	0.429815	0.141594	0.20067	0.228457	0.275935	0.309458	0.422649	0.449871	0.507366	0.308555	0.45689	0.234766	0.368088	0.10193	0.236085	0.308854	0.230286	0.398601	0.410363
543	CE(18:3)	-0.00659105	-0.0256096	-0.0252984	-0.00984033	0.130836	0.0353469	0.025589	0.0683326	0.058219	-0.0133629	0.0201756	0.128588	0.187024	0.0659235	0.21923	0.0606711	0.129056	0.142642	0.2289	0.254485	0.120359	0.1918	0.0360581	0.0927691	0.191769	0.22485	0.264372	0.154686	0.196976	0.161975	0.0813612	-0.0278116	0.0322527	0.0354163	0.115245	0.149977	0.242777	0.253659	0.0870658	0.310345	0.200571	0.207667	0.038982	0.0340167	0.0970159	0.0759214	0.135677	0.217436
544	CE(20:0)	0.0230004	0.0364116	0.0741507	0.0623497	0.100509	0.0480853	0.0551227	0.0709089	0.160766	0.149922	0.214072	0.390994	0.382113	0.214754	0.292219	0.284691	0.354015	0.406466	0.347734	0.342841	0.328104	0.3157	0.268261	0.313898	0.443068	0.384037	0.399678	0.323151	0.224348	0.423171	0.123824	0.3085	0.243104	0.397556	0.370369	0.491181	0.465129	0.466155	0.315469	0.33256	0.184956	0.269803	0.0956282	0.270418	0.348078	0.247875	0.431138	0.385777
545	CE(20:1)	0.0234369	-0.0231687	0.039797	0.0368092	0.0633981	0.0230923	0.034313	0.0430763	0.147429	0.115664	0.205615	0.264159	0.28589	0.295546	0.247803	0.19172	0.245417	0.239816	0.216846	0.207807	0.30357	0.299571	0.193393	0.258393	0.298793	0.255446	0.284062	0.341426	0.199795	0.432566	0.129276	0.247267	0.239003	0.316309	0.285686	0.33644	0.335787	0.34435	0.40868	0.331114	0.156336	0.296147	0.0908584	0.218837	0.273825	0.199631	0.290526	0.263999
546	CE(20:2)	0.0289341	-0.00982684	0.100891	0.095146	0.121422	0.0863468	0.0822653	0.0933207	0.165308	0.12537	0.214354	0.311512	0.335615	0.331919	0.32801	0.307976	0.348642	0.329976	0.293521	0.299903	0.355868	0.263088	0.217895	0.280838	0.291665	0.267861	0.283747	0.317152	0.251475	0.444451	0.133284	0.311791	0.23789	0.361847	0.323295	0.365978	0.390215	0.408302	0.40828	0.333364	0.244957	0.34398	0.0874263	0.269783	0.29913	0.212731	0.28975	0.294647
547	CE(20:3)	0.0192252	-0.0160898	0.0880057	0.0847632	0.183453	0.05715	0.0606079	0.123453	0.125098	0.174832	0.224862	0.325468	0.315482	0.312908	0.365632	0.408159	0.379632	0.311832	0.293181	0.263428	0.32386	0.276841	0.264768	0.286799	0.288857	0.282854	0.261977	0.272344	0.248965	0.353849	0.0937692	0.369246	0.214927	0.355648	0.333119	0.327303	0.372563	0.333656	0.303343	0.301269	0.252771	0.320328	0.0728672	0.322838	0.273908	0.198901	0.23851	0.265275
548	CE(20:4)	-0.0297893	-0.0446224	-0.10669	-0.0502268	-0.010815	-0.0248722	-0.0257599	0.00412877	-0.0163562	-0.0610957	-0.0523046	-0.138491	-0.0660115	-0.122832	-0.0252784	-0.182072	-0.204335	-0.262282	-0.15555	-0.11258	-0.239545	0.0314774	-0.115641	-0.115156	-0.162606	-0.130447	-0.065337	-0.132663	0.027732	-0.0860947	0.0266652	-0.228859	-0.0488359	-0.289007	-0.161725	-0.246573	-0.176628	-0.127244	-0.204495	0.0721438	0.0284472	0.0564285	0.0676098	-0.128511	-0.164764	-0.0905448	-0.218712	-0.13539
549	CE(20:5)	-0.0180794	-0.0505895	-0.0814412	-0.0328857	0.08677	-0.00333646	-0.0130237	0.000365362	0.0183845	-0.0286101	-0.0128602	-0.0818416	-0.0108367	-0.02445	0.0925376	-0.0499209	-0.0719018	-0.134432	0.0184599	0.0181549	-0.0614278	0.105197	-0.0386735	-0.04447	-0.0499865	0.0310059	0.0449908	0.00703242	0.087293	-0.0396862	0.0675956	-0.14817	-0.0181864	-0.210559	-0.0966097	-0.169933	-0.0304407	-0.0654814	-0.0873203	0.143865	0.0897263	0.0544518	0.0344527	-0.0710852	-0.125613	-0.0637174	-0.170859	-0.0388401
550	CE(22:0)	0.0204953	-0.0386619	0.0540075	0.0779737	0.0810196	0.0438863	0.0424565	0.0832769	0.127492	0.0736087	0.142821	0.39023	0.407469	0.142371	0.265483	0.19888	0.30129	0.430879	0.335589	0.410757	0.271848	0.286651	0.171196	0.261572	0.451633	0.346246	0.447321	0.268116	0.189825	0.37766	0.104329	0.190619	0.154359	0.307406	0.278753	0.501474	0.416408	0.526152	0.234324	0.3212	0.154075	0.254135	0.0710446	0.178416	0.303665	0.207575	0.470762	0.37727
551	CE(22:1)	0.0144022	-0.0416476	0.0254064	0.0196954	0.0312379	0.0153218	0.0175889	0.0323774	0.130444	0.0809595	0.156289	0.18577	0.205064	0.279174	0.183913	0.139309	0.18271	0.166728	0.154359	0.15261	0.25851	0.219807	0.13777	0.183393	0.189557	0.162457	0.183575	0.275033	0.148352	0.345298	0.114459	0.193288	0.168061	0.239263	0.204378	0.239526	0.234253	0.244652	0.371134	0.245302	0.119702	0.23455	0.0745141	0.158388	0.22407	0.153231	0.208647	0.187286
552	CE(22:4)	-0.00355179	-0.0186881	0.0305689	0.0196727	0.0472992	0.0390404	0.0644059	0.0974562	0.112704	0.0951805	0.147968	0.175972	0.182058	0.187559	0.204469	0.157707	0.139673	0.077578	0.0795181	0.0842089	0.12078	0.220716	0.140216	0.148235	0.125841	0.100033	0.123243	0.151525	0.189653	0.342457	0.0997926	0.216881	0.146592	0.190107	0.206179	0.183571	0.188626	0.208057	0.21396	0.255423	0.170213	0.314524	0.0965106	0.217441	0.198237	0.138111	0.146168	0.158966
553	CE(22:5) (n3)	-0.0148421	-0.0184493	-0.0710797	-0.048825	0.0280939	0.00530191	-0.0279652	-5.17283e-05	0.0707845	-0.0462857	0.0472975	-0.0196003	0.0189117	0.10138	0.0773922	0.0144856	-0.0318294	-0.12788	-0.0410724	-0.0332976	-0.0405524	0.083476	0.00675665	-0.00970663	-0.0627614	-0.0357962	-0.00847647	0.0212378	0.0440651	0.0536258	0.0714032	-0.0172469	0.0278835	-0.118091	-0.0399736	-0.101632	-0.026202	-0.011575	0.0337097	0.0992572	0.0963808	0.139984	0.0568842	0.00731092	-0.0436232	-0.0274129	-0.111811	-0.0452463
554	CE(22:5) (n6)	-0.0105764	-0.0328487	-0.0353097	-0.022611	0.0413399	0.0111217	0.0258549	0.0185267	0.0786626	0.0458592	0.0850094	0.0504137	0.0868656	0.0906695	0.151555	0.0639697	0.0369858	-0.0378426	0.039781	0.0354291	0.0259183	0.181217	0.0678668	0.0640176	0.024421	0.0566097	0.074359	0.0725368	0.153032	0.18504	0.10305	0.04857	0.0863678	-0.00648951	0.0584495	-0.0137375	0.0653703	0.0607035	0.0546539	0.189871	0.143516	0.213621	0.0857255	0.0873764	0.0477096	0.0423587	-0.0243427	0.0540938
555	CE(22:6)	-0.00867538	-0.0239109	-0.0615929	-0.0346847	0.0159574	0.0120858	-0.00200952	0.00550207	0.0662	0.0353723	0.0803745	-0.0164188	0.0427767	0.130396	0.0889773	0.0114853	-0.025991	-0.1099	-0.0413973	-0.0250922	0.00177096	0.113726	0.00744799	-0.00160589	-0.0659448	-0.0356136	-0.0090135	0.0494998	0.0751108	0.0962778	0.0914559	-0.0107022	0.0589642	-0.0734966	-0.0240146	-0.100568	-0.0280938	-0.00807279	0.083481	0.145647	0.0946912	0.148175	0.0682003	0.0390786	-0.0140007	-0.00134208	-0.0954127	-0.0312078
556	CE(24:0)	0.0556519	-0.0439632	0.0909441	0.108443	0.0808345	0.0303734	0.0476297	0.0757636	0.164635	0.129647	0.157631	0.364192	0.403928	0.187314	0.253611	0.217146	0.295034	0.394009	0.325591	0.385515	0.293191	0.277362	0.211936	0.264981	0.394453	0.32651	0.415464	0.281831	0.222753	0.380774	0.139216	0.219714	0.222041	0.309649	0.27593	0.450434	0.404287	0.487581	0.270676	0.346176	0.200618	0.262077	0.114288	0.222113	0.319194	0.254594	0.430897	0.369987
557	CE(24:1)	0.0167907	-0.0332621	0.0387555	0.0199424	0.0287591	0.051009	0.0824667	0.0847907	0.162928	0.0775678	0.146749	0.18306	0.207866	0.243335	0.159943	0.105215	0.154513	0.129308	0.124939	0.135555	0.226886	0.225661	0.133587	0.186987	0.180392	0.15197	0.181891	0.270742	0.175692	0.382166	0.105435	0.206376	0.185406	0.248794	0.20009	0.247474	0.240028	0.257706	0.37137	0.293118	0.132782	0.236	0.0806448	0.182979	0.247281	0.158076	0.216667	0.19499
558	CE(24:4)	0.000894932	-0.000148173	0.0434001	0.0118273	-0.00193729	0.0489292	0.062199	0.0771556	0.124849	0.0756634	0.156031	0.178325	0.189445	0.222856	0.125685	0.0946211	0.129451	0.0935387	0.0597217	0.0808502	0.158049	0.143975	0.113709	0.155273	0.118199	0.0743253	0.110155	0.178463	0.138959	0.343734	0.0525444	0.194007	0.136672	0.227609	0.1886	0.218159	0.188703	0.234545	0.310056	0.218818	0.0922141	0.251323	0.0843938	0.165252	0.219945	0.121258	0.176214	0.141279
559	CE(24:5)	-0.0149221	-0.00764739	0.0124608	0.0184929	0.026021	0.0642955	0.0550274	0.0241664	0.137114	0.0334912	0.140766	0.15591	0.176885	0.236236	0.147247	0.122418	0.17233	0.121986	0.131733	0.127817	0.186601	0.164596	0.097909	0.167455	0.142866	0.148555	0.161168	0.220563	0.154879	0.243009	0.0738883	0.123401	0.122097	0.147376	0.167701	0.169789	0.202041	0.206709	0.290087	0.185946	0.123829	0.187706	0.0555648	0.097974	0.158568	0.0841763	0.107709	0.128194
560	CE(24:6)	0.0118542	-0.0245841	-0.0122392	0.0212263	0.0802033	0.0572049	0.0173205	0.00423532	0.0617581	-0.0193315	0.0548242	0.0859289	0.125529	0.149855	0.187831	0.166892	0.199366	0.15383	0.202211	0.198225	0.188506	0.0957678	0.0652467	0.114851	0.10595	0.150365	0.149096	0.147038	0.19546	0.124247	0.0479683	0.0573798	0.0483249	0.079192	0.0701124	0.0707465	0.167115	0.145879	0.131229	0.155574	0.19826	0.158913	0.0271824	0.076117	0.088327	0.0535846	0.0553496	0.128117
561	COH	0.0424963	0.156641	0.0409989	0.0425774	0.131913	0.0231985	0.01636	0.0571815	0.125061	0.117648	0.21897	0.281515	0.26857	0.282167	0.355549	0.338703	0.325379	0.29449	0.288593	0.251491	0.336082	0.337876	0.28136	0.270227	0.334333	0.307535	0.300836	0.353698	0.240035	0.471653	0.147107	0.365412	0.265166	0.374125	0.375246	0.381043	0.399862	0.376272	0.39591	0.380864	0.209108	0.386369	0.0910373	0.311302	0.333734	0.26376	0.32401	0.32925
562	DE(16:0)	-0.00400135	-0.0314016	-0.0137624	0.023655	0.0288485	-0.0217051	-0.0485319	-0.00717736	0.0562453	0.0658835	0.0153463	0.0597297	0.0702597	0.0425911	0.075045	0.0117872	0.0215125	0.0231124	0.0493874	0.0496395	0.00781017	0.0590693	0.0195541	0.00854119	0.0519711	0.0550302	0.0681038	0.0200424	0.0622957	0.0488553	0.0302759	-0.0173101	0.018237	-0.0249511	0.0388816	0.0379238	0.0573165	0.0588847	0.00739175	0.0989216	0.0678196	0.065467	0.0200323	-0.00807908	-0.00558601	0.0249925	0.0124415	0.0439138
563	DE(18:1)	0.0224549	-0.0204855	0.107441	0.0721508	0.17782	0.0685477	0.0529714	0.0903345	0.151211	0.182998	0.212565	0.334762	0.307931	0.335751	0.291187	0.340069	0.337265	0.302646	0.290168	0.255573	0.324711	0.19016	0.237398	0.244542	0.268664	0.275262	0.237529	0.253809	0.191096	0.300818	0.102112	0.331906	0.161957	0.331507	0.30314	0.332499	0.367007	0.301568	0.305016	0.270576	0.209385	0.224092	0.0424586	0.262657	0.235011	0.18388	0.236067	0.246614
564	DE(18:2)	-0.00385026	-0.0255585	-0.0122669	0.00353631	0.0523886	0.0132169	0.00121316	0.0474905	0.0558759	-0.0196165	0.0137211	0.103121	0.152448	-0.0489743	0.0701063	-0.0969542	-0.0547837	0.00189457	0.0470689	0.10436	-0.0827828	0.113375	-0.0430237	-0.01971	0.0942435	0.0723544	0.156675	-0.0130819	0.0451526	0.063174	0.0705905	-0.127568	0.00585123	-0.109503	-0.0077683	0.073874	0.0796778	0.152012	-0.0679809	0.178497	0.0459694	0.0847759	0.045202	-0.0775607	-0.0449409	-0.0124181	0.0541191	0.0648784
565	DE(20:4)	-0.00845293	-0.0523177	-0.056361	-0.019619	0.0189795	-0.0147746	-0.0126343	0.0183692	0.0306177	0.00503342	0.0190628	-0.0235032	0.0136077	-0.0266852	3.21024e-05	-0.104752	-0.146645	-0.203591	-0.114218	-0.0910395	-0.192134	-0.0011057	-0.0600663	-0.0973997	-0.129845	-0.110086	-0.0733018	-0.140806	-0.0103691	-0.0731691	0.0403303	-0.133157	-0.0466087	-0.216074	-0.126349	-0.168592	-0.12174	-0.0999179	-0.162088	0.0491325	0.0155286	0.0145137	0.0380071	-0.0840683	-0.155856	-0.101315	-0.201279	-0.14144
566	DE(20:5)	-0.00655399	-0.0462041	0.00140813	0.0293811	0.13832	0.0204173	0.0137315	0.0612719	0.0938295	0.106953	0.124878	0.151851	0.167151	0.186339	0.220042	0.173659	0.151921	0.0993971	0.17936	0.158021	0.158231	0.173724	0.118308	0.109258	0.125193	0.171098	0.155159	0.144993	0.113333	0.140266	0.0974038	0.114072	0.0724647	0.0605391	0.107379	0.0936117	0.181279	0.132626	0.134214	0.212148	0.140519	0.157919	0.0399799	0.133778	0.0625475	0.0739984	0.0440081	0.128542
567	DE(22:6)	0.00318939	-0.0197932	-0.00462848	3.42279e-05	0.0461683	-0.00254085	-0.00193132	0.00919702	0.103986	0.0814375	0.107765	0.0821248	0.107623	0.163468	0.09624	0.0599205	0.0246562	-0.0396735	-0.0043202	0.00452807	0.033262	0.0908004	0.0531404	0.0155326	-0.0210172	-0.0110578	-0.00090797	0.0285984	0.0317149	0.098021	0.101785	0.0627853	0.0519667	-0.011424	0.0127373	-0.0163236	0.0168238	0.0207174	0.0891792	0.103789	0.0551172	0.101239	0.0436252	0.0706625	0.00049212	0.00642505	-0.047572	-0.019068
568	Acylcarnitine(12:0)	-0.023825	0.0600798	0.00681477	-0.00573753	0.0329723	0.008914	-0.0243604	0.00219139	0.068068	0.0895019	0.0832226	0.115764	0.101748	0.194701	0.186895	0.19996	0.128404	0.100238	0.108816	0.0813446	0.16673	0.19133	0.164335	0.144572	0.148803	0.155413	0.16112	0.209603	0.0258339	0.255523	0.0919028	0.251836	0.17365	0.20717	0.198784	0.190166	0.20646	0.193917	0.255607	0.128795	0.0548483	0.239578	0.0262304	0.230709	0.171215	0.132977	0.153548	0.162483
569	Acylcarnitine(13:0)	0.00294253	0.0589116	-0.0497126	-0.0213824	0.0350649	0.0159926	-0.0305812	-0.0173957	0.0405783	0.0258046	0.036931	0.00422868	0.0136266	0.138631	0.121475	0.10404	0.0598169	0.0295215	0.0868107	0.0347985	0.127323	0.153853	0.0963997	0.0791749	0.0851949	0.121763	0.0991443	0.189583	-0.0120561	0.13112	0.11073	0.102696	0.138818	0.0545792	0.113494	0.045435	0.114148	0.0578094	0.184487	0.0894644	0.0602799	0.139807	0.0479232	0.120376	0.0698293	0.101023	0.0522102	0.104359
570	Acylcarnitine(14:0)	0.00308427	0.0785752	0.181662	0.0705485	0.231422	0.268729	0.256102	0.190267	0.0818126	0.123383	0.0952055	0.141266	0.13276	0.193457	0.283817	0.308441	0.239466	0.215874	0.246095	0.190511	0.293964	0.262747	0.238373	0.215082	0.24528	0.274349	0.239914	0.291676	0.12633	0.309171	0.0806547	0.309035	0.208525	0.249779	0.256881	0.228963	0.296679	0.214563	0.279719	0.199409	0.120098	0.248968	0.0285239	0.271985	0.193779	0.168962	0.195668	0.239878
571	Acylcarnitine(14:1)	-0.0214264	0.0284526	0.00659322	-0.0155242	-0.0135703	0.0199694	-0.020434	-0.00326899	0.0448669	0.0998983	0.0881607	0.0633881	0.0456959	0.203419	0.137027	0.170636	0.0795122	0.0314199	0.0206322	-0.0062124	0.138106	0.155625	0.144859	0.114341	0.0749892	0.0685326	0.0741177	0.178288	-0.0223884	0.254054	0.0799216	0.257447	0.166417	0.20144	0.170406	0.135513	0.133007	0.133223	0.275146	0.0843723	0.029873	0.259521	0.0316775	0.243045	0.169114	0.128071	0.121531	0.109718
572	Acylcarnitine(14:2)	-0.0281335	0.0364058	-0.0134015	-0.00578639	-0.0508757	0.00320078	-0.0349508	0.00494727	0.0336486	0.0397167	0.0410488	0.046149	0.0391919	0.139824	0.0886749	0.0857033	0.0290584	0.0233959	-0.00284527	0.00285843	0.0758257	0.131459	0.0771108	0.0731488	0.0644766	0.0323154	0.0735845	0.136331	-0.0531469	0.225616	0.072279	0.169431	0.133095	0.143075	0.137814	0.134012	0.101984	0.151459	0.222744	0.0643229	0.0205977	0.250006	0.0337773	0.18115	0.14993	0.127614	0.147844	0.113608
573	Acylcarnitine(15:0) (a)	0.0180419	0.039013	0.112782	0.0307528	0.183315	0.210574	0.202443	0.154022	0.0666524	0.081699	0.0691304	0.0961609	0.0962114	0.121875	0.207822	0.202279	0.161851	0.139982	0.215088	0.138457	0.200691	0.250224	0.198411	0.187707	0.230645	0.285618	0.235563	0.269728	0.0853569	0.193252	0.131938	0.191634	0.229391	0.137625	0.22175	0.151449	0.247801	0.139582	0.184253	0.187334	0.0810758	0.141405	0.0555923	0.187543	0.123109	0.144196	0.122367	0.20619
574	Acylcarnitine(15:0) (b)	0.00855276	0.0549768	0.25282	0.119438	0.325038	0.379023	0.418261	0.319289	0.0786149	0.122116	0.105135	0.143837	0.120617	0.143768	0.267492	0.290098	0.245581	0.221415	0.287311	0.186044	0.278639	0.332296	0.274162	0.265244	0.30899	0.361659	0.286643	0.328538	0.175725	0.247582	0.115206	0.259014	0.258466	0.193891	0.281572	0.185256	0.295708	0.145295	0.198107	0.225494	0.120203	0.159159	0.0482286	0.236296	0.161117	0.183557	0.169374	0.249359
575	Acylcarnitine(16:0)	0.009282	0.0411941	0.292138	0.116657	0.254804	0.416608	0.456644	0.349904	0.13095	0.178739	0.176007	0.228177	0.211964	0.2621	0.226437	0.291111	0.217697	0.207331	0.195576	0.163046	0.277693	0.218273	0.233961	0.195914	0.217194	0.215577	0.190122	0.244594	0.0875039	0.335821	0.0879175	0.348448	0.201373	0.285749	0.258267	0.267202	0.290864	0.239845	0.301178	0.187992	0.0670894	0.226634	0.0234908	0.304183	0.215832	0.164862	0.227302	0.241227
576	Acylcarnitine(16:1)	-0.00489898	0.017413	0.168863	0.0580626	0.147078	0.249008	0.246351	0.217362	0.0732075	0.139616	0.116275	0.0791019	0.0536851	0.249174	0.186407	0.238919	0.146217	0.0828805	0.0718549	0.0321792	0.229847	0.189334	0.191536	0.154332	0.0984568	0.101084	0.0809284	0.233176	0.0377328	0.286403	0.0826914	0.314147	0.187568	0.242701	0.218625	0.143136	0.16252	0.123716	0.327886	0.113005	0.0692711	0.27772	0.0262241	0.289126	0.202432	0.159081	0.14312	0.148512
577	Acylcarnitine(17:0) (a)	0.0264445	0.0256076	0.168654	0.0612542	0.232042	0.245658	0.267439	0.20951	0.0903272	0.175572	0.136584	0.140274	0.110647	0.160207	0.259144	0.300295	0.21392	0.171577	0.235219	0.138549	0.257574	0.347991	0.300818	0.267221	0.303315	0.355369	0.288146	0.347479	0.140021	0.288593	0.147349	0.320951	0.31079	0.236065	0.302273	0.209402	0.310705	0.168024	0.252746	0.241569	0.11815	0.208352	0.0500726	0.303754	0.195277	0.178976	0.183915	0.25165
578	Acylcarnitine(17:0) (b)	0.0224472	0.0197272	0.15332	0.064826	0.190904	0.214703	0.226483	0.181216	0.107637	0.166181	0.134424	0.177338	0.14893	0.155169	0.264669	0.306281	0.24171	0.218721	0.265861	0.175246	0.27098	0.375195	0.32025	0.305061	0.353033	0.389955	0.335401	0.376141	0.129633	0.349702	0.174925	0.348771	0.343153	0.285046	0.347274	0.285132	0.357118	0.231058	0.276734	0.24624	0.10453	0.263176	0.0797043	0.327103	0.26231	0.218063	0.268182	0.316794
579	Acylcarnitine(18:0)	0.0271718	-0.0339337	0.122302	0.0680218	0.129607	0.15225	0.172445	0.152441	0.12557	0.151033	0.144862	0.250669	0.23605	0.150537	0.266375	0.276462	0.268019	0.282633	0.297155	0.256875	0.281135	0.353259	0.278808	0.306115	0.400846	0.38351	0.389135	0.362815	0.12418	0.428697	0.135105	0.357621	0.306	0.34705	0.336183	0.407951	0.420864	0.378679	0.323147	0.298909	0.103387	0.312377	0.0726988	0.340573	0.333724	0.238588	0.384145	0.386092
580	Acylcarnitine(18:1)	0.00559853	-0.0371139	0.18868	0.0839232	0.117379	0.307625	0.326709	0.271176	0.0834428	0.122317	0.115489	0.0859739	0.0578186	0.200651	0.123538	0.153024	0.0854588	0.044574	0.0174155	-0.00718504	0.153562	0.190651	0.1547	0.135818	0.0966789	0.0645082	0.0713663	0.194814	-0.00820851	0.294366	0.0923053	0.261987	0.194958	0.204701	0.182557	0.149105	0.126985	0.122938	0.290076	0.0915202	0.00670876	0.261345	0.0415989	0.247629	0.200196	0.160366	0.161571	0.135876
581	Acylcarnitine(18:2)	-0.00191652	-0.00832061	0.267061	0.128268	0.136655	0.411115	0.456721	0.377175	0.039469	-0.0080444	0.000844695	0.0231868	0.0181593	0.0257275	0.00601816	-0.0238216	-0.00507887	0.0492867	-0.00654594	0.0269128	0.0461992	0.093673	0.00950404	0.0333403	0.0608406	-0.00487681	0.0510994	0.0803861	-0.0424252	0.166838	0.0482155	0.0453605	0.0789305	0.0661037	0.0893264	0.10369	0.0472865	0.106586	0.126484	0.0356483	-0.0294533	0.140437	0.0238854	0.0630756	0.119164	0.108171	0.175637	0.124232
582	DG(14:0_16:0)	0.0443313	0.036059	0.217651	0.127021	0.21081	0.109361	0.125467	0.120447	0.111659	0.153773	0.147335	0.317167	0.28111	0.267718	0.256775	0.386261	0.424874	0.478205	0.409049	0.367096	0.436882	0.107132	0.237979	0.256868	0.325724	0.333094	0.249992	0.252811	0.204733	0.226136	0.0947094	0.330439	0.0964266	0.393672	0.326406	0.388396	0.401072	0.312721	0.276576	0.176308	0.177578	0.098058	-0.0173369	0.232752	0.250704	0.204064	0.324267	0.322377
583	DG(14:0_18:2)	0.0364742	0.0308277	0.181434	0.119322	0.185245	0.0815133	0.0974658	0.132267	0.0964877	0.0833356	0.115566	0.298437	0.262765	0.227565	0.263616	0.379128	0.474968	0.556534	0.450727	0.430144	0.483636	0.180167	0.228198	0.303156	0.408323	0.378861	0.334699	0.339311	0.235622	0.28422	0.145544	0.314081	0.149341	0.433356	0.381515	0.461213	0.438762	0.395489	0.340285	0.194027	0.217064	0.172318	0.0184556	0.257022	0.360963	0.291816	0.464644	0.425852
584	DG(16:0_16:0)	0.0384184	0.0455072	0.229025	0.116057	0.175542	0.124527	0.129818	0.11308	0.119097	0.2137	0.214842	0.356878	0.299147	0.334833	0.229938	0.407236	0.39407	0.431804	0.335943	0.286016	0.403526	0.0773386	0.252342	0.232484	0.286306	0.27404	0.183705	0.214946	0.131021	0.251039	0.0868776	0.40613	0.108592	0.431962	0.340681	0.396685	0.378772	0.294044	0.308166	0.13383	0.116031	0.113226	-0.0445036	0.276321	0.240423	0.177818	0.301729	0.27563
585	DG(16:0_16:1)	0.0383586	0.0356487	0.21569	0.110782	0.191607	0.11586	0.126072	0.129982	0.114892	0.201293	0.198644	0.307874	0.251491	0.350772	0.264825	0.448758	0.428331	0.428319	0.339157	0.288171	0.45223	0.117677	0.276317	0.265556	0.274612	0.280677	0.189359	0.265902	0.176979	0.267923	0.146872	0.429054	0.135252	0.443237	0.359217	0.370921	0.377397	0.288222	0.358909	0.151128	0.168241	0.165699	-0.0164319	0.325024	0.29058	0.211737	0.304623	0.294944
586	DG(16:0_18:1)	0.0388307	0.0508355	0.233971	0.114454	0.167379	0.122885	0.140932	0.139325	0.109224	0.228113	0.254231	0.36898	0.288982	0.384231	0.257339	0.468273	0.454486	0.478519	0.34243	0.281491	0.481788	0.152701	0.318336	0.310404	0.337862	0.300192	0.216615	0.312318	0.146422	0.338157	0.160266	0.49816	0.200286	0.552716	0.422584	0.459639	0.415094	0.337775	0.424238	0.153436	0.128737	0.182629	-0.00887126	0.377562	0.362983	0.251043	0.394493	0.334321
587	DG(16:0_18:2)	0.0261359	0.0226484	0.198852	0.125369	0.112458	0.108778	0.116052	0.138639	0.116683	0.162131	0.203321	0.350172	0.278069	0.33152	0.226285	0.408197	0.421016	0.472743	0.316293	0.288915	0.425519	0.173181	0.264819	0.29941	0.347195	0.282632	0.24104	0.300657	0.112151	0.3433	0.188469	0.43125	0.19777	0.493823	0.403556	0.473618	0.395067	0.374242	0.402077	0.137029	0.135637	0.214534	0.027226	0.348482	0.383057	0.280341	0.447463	0.360197
588	DG(16:0_20:4)	0.0334808	0.0149982	0.188502	0.135162	0.147186	0.103201	0.119265	0.139474	0.115724	0.176828	0.169318	0.304164	0.246696	0.322634	0.232637	0.398049	0.389579	0.416989	0.313164	0.283177	0.391786	0.0851587	0.234451	0.24097	0.260973	0.236844	0.165148	0.226379	0.119505	0.257541	0.112591	0.3891	0.106124	0.415999	0.338613	0.376877	0.351122	0.290196	0.326886	0.126298	0.172452	0.186414	0.00655769	0.314991	0.29525	0.232413	0.329178	0.2931
589	DG(16:0_22:5)	0.0433429	-0.00217479	0.153966	0.105414	0.121306	0.061951	0.0747408	0.0938704	0.134979	0.206302	0.2352	0.320894	0.276758	0.401407	0.305293	0.476328	0.465809	0.468771	0.372232	0.324339	0.511974	0.207865	0.315248	0.327396	0.339478	0.326764	0.263527	0.372668	0.182281	0.378962	0.257143	0.47678	0.230268	0.508316	0.413105	0.43696	0.428365	0.369234	0.476562	0.205249	0.23	0.289539	0.0608407	0.416059	0.409816	0.315873	0.414417	0.387544
590	DG(16:0_22:6)	0.0316238	0.00714737	0.113775	0.0794829	0.0997087	0.0693504	0.0642834	0.0577549	0.0996523	0.160351	0.189939	0.223421	0.202007	0.387185	0.204133	0.363686	0.332232	0.307845	0.23863	0.208811	0.392421	0.0704121	0.19831	0.182846	0.156024	0.165368	0.103096	0.239784	0.0939394	0.200334	0.145128	0.328363	0.111207	0.329947	0.235759	0.244994	0.257913	0.208498	0.3724	0.08925	0.157559	0.144925	0.0212081	0.267651	0.21999	0.16939	0.202922	0.194594
591	DG(16:1_18:1)	0.0349277	0.026349	0.170196	0.0923606	0.164967	0.0927929	0.0997972	0.119191	0.107707	0.188251	0.204818	0.280079	0.223706	0.372055	0.285551	0.470832	0.461392	0.449239	0.347549	0.295939	0.514311	0.166884	0.299671	0.308773	0.301361	0.300172	0.222014	0.354237	0.186536	0.338041	0.140095	0.473718	0.195709	0.515622	0.403687	0.402884	0.401411	0.327444	0.462442	0.186573	0.201766	0.242466	0.0154272	0.389718	0.390354	0.277698	0.375237	0.344966
592	DG(18:0_18:1)	0.0387175	0.0378517	0.20166	0.116052	0.157672	0.113929	0.12619	0.137985	0.13692	0.225484	0.26644	0.381187	0.294075	0.379898	0.252549	0.471342	0.464419	0.489635	0.365777	0.307824	0.48142	0.165955	0.3367	0.340262	0.381997	0.333883	0.256882	0.341987	0.139394	0.361433	0.139899	0.526555	0.222328	0.570199	0.452565	0.513756	0.447919	0.37877	0.457186	0.172049	0.133514	0.200817	-0.0118724	0.404794	0.405954	0.269553	0.444996	0.374134
593	DG(18:0_18:2)	0.0358122	0.0294229	0.202091	0.130609	0.150712	0.121746	0.124395	0.152912	0.118671	0.185353	0.22465	0.374717	0.299621	0.318715	0.232905	0.428128	0.444812	0.515376	0.3733	0.338411	0.449828	0.180391	0.300151	0.322634	0.412706	0.339738	0.290235	0.335588	0.12329	0.354999	0.175383	0.468541	0.212313	0.536161	0.441157	0.539343	0.450474	0.415075	0.424211	0.158803	0.130437	0.204989	0.00271132	0.371249	0.402393	0.281166	0.499837	0.410429
594	DG(18:0_20:4)	0.0534632	0.00707544	0.298561	0.200495	0.24208	0.29522	0.339676	0.329188	0.122391	0.214169	0.217982	0.314964	0.26061	0.35218	0.255086	0.424599	0.417882	0.43453	0.323698	0.287616	0.439665	0.167872	0.294977	0.312725	0.33606	0.28431	0.232903	0.335374	0.123909	0.343391	0.200106	0.464227	0.215055	0.505779	0.403489	0.449093	0.398791	0.351412	0.438748	0.185296	0.18653	0.255498	0.0348412	0.39987	0.397151	0.287878	0.41889	0.360654
595	DG(18:0_22:6)	0.0610883	-0.114002	0.0120913	0.160574	-0.000259568	0.0402807	0.0351002	0.00793855	0.0971741	0.135445	0.120565	0.154588	0.151394	0.210722	0.129946	0.246507	0.200706	0.19094	0.166819	0.14119	0.215013	0.0617241	0.150092	0.127722	0.128076	0.125799	0.101728	0.142181	0.0857019	0.15556	0.10458	0.222247	0.158204	0.206833	0.14537	0.190857	0.184595	0.166181	0.209136	0.072919	0.165573	0.144011	0.0884928	0.216168	0.190668	0.178184	0.172434	0.157151
596	DG(18:1_18:1)	0.0385422	0.032064	0.162734	0.0839879	0.117685	0.0699944	0.0784474	0.10287	0.105668	0.195414	0.245403	0.323391	0.24351	0.382834	0.256391	0.452226	0.461199	0.471855	0.329986	0.272972	0.508212	0.1952	0.324519	0.344608	0.360191	0.307589	0.245508	0.389328	0.138209	0.403343	0.144903	0.517518	0.254852	0.596478	0.458268	0.483845	0.422326	0.368755	0.516288	0.179613	0.147017	0.264298	0.0244633	0.420584	0.460374	0.309535	0.463561	0.378121
597	DG(18:1_18:2)	0.030345	-0.00109832	0.126778	0.0902757	0.0489349	0.0516046	0.0539362	0.0940431	0.0920308	0.125646	0.179784	0.282418	0.22277	0.299461	0.205555	0.353899	0.395079	0.44037	0.277744	0.263636	0.420364	0.201479	0.245286	0.30541	0.34136	0.257901	0.251313	0.34651	0.097137	0.383504	0.14228	0.409578	0.240318	0.504474	0.402133	0.462699	0.369907	0.383487	0.454512	0.148587	0.14109	0.283244	0.0601695	0.363626	0.448112	0.322078	0.492568	0.380673
598	DG(18:1_18:3)	0.0329589	-0.00371529	0.11846	0.0870083	0.0901109	0.0488952	0.0527694	0.0987092	0.0845324	0.089424	0.137803	0.242937	0.188537	0.273251	0.221942	0.350318	0.433733	0.483469	0.350865	0.326385	0.47147	0.207568	0.219785	0.316376	0.36391	0.310624	0.28429	0.383636	0.154897	0.352903	0.156777	0.358326	0.214407	0.49075	0.411015	0.451483	0.395827	0.374121	0.450151	0.185528	0.191474	0.275751	0.056767	0.330178	0.465832	0.348043	0.507046	0.42883
599	DG(18:1_20:3)	0.0375192	-0.00828785	0.0999281	0.076787	0.115909	0.0493616	0.0483793	0.081453	0.0697486	0.132087	0.159551	0.218353	0.189969	0.290468	0.276924	0.380314	0.40731	0.413692	0.331975	0.310241	0.452244	0.153094	0.23245	0.276914	0.27718	0.272321	0.236192	0.33214	0.162688	0.307663	0.102462	0.36493	0.161955	0.46001	0.339761	0.353547	0.357665	0.3212	0.403695	0.202514	0.203811	0.274318	0.03378	0.335324	0.386067	0.266708	0.364257	0.341125
600	DG(18:1_20:4)	0.0297597	-0.00738629	0.123145	0.105266	0.104682	0.0535924	0.0638437	0.124747	0.117328	0.165884	0.176331	0.282764	0.220026	0.341765	0.244351	0.390722	0.40417	0.416726	0.293473	0.278945	0.414359	0.129186	0.240328	0.276872	0.277956	0.231088	0.189361	0.291111	0.115468	0.326614	0.114376	0.412321	0.149945	0.467906	0.379794	0.40973	0.356991	0.331571	0.418969	0.161402	0.187877	0.288319	0.046227	0.362653	0.394128	0.293549	0.398158	0.338599
601	DG(18:1_20:5)	0.0264739	-0.026766	0.0741667	0.0876672	0.132545	0.0259271	0.0231555	0.0913129	0.121881	0.130979	0.150928	0.239247	0.215182	0.350951	0.289743	0.379652	0.407622	0.410762	0.35689	0.333578	0.457613	0.182678	0.215029	0.266348	0.290781	0.292556	0.2501	0.353742	0.149229	0.300336	0.121064	0.332693	0.147271	0.386768	0.339951	0.357085	0.376928	0.327509	0.428737	0.223486	0.239329	0.293548	0.0479402	0.330721	0.367616	0.293067	0.372239	0.371563
602	DG(18:1_22:5)	0.0403514	0.000575016	0.0837468	0.0522834	0.0356703	0.0330561	0.0379198	0.0172613	0.0687262	0.150487	0.162524	0.186924	0.165459	0.327477	0.1895	0.314672	0.313952	0.288121	0.196625	0.176347	0.36259	0.0795459	0.180878	0.207658	0.149955	0.145577	0.112865	0.239894	0.11961	0.230838	0.0891	0.306829	0.155467	0.364764	0.245746	0.240203	0.232341	0.21496	0.36583	0.0985521	0.14224	0.18006	0.0433185	0.257713	0.267122	0.187227	0.219398	0.196348
603	DG(18:1_22:6)	0.0283673	-0.00460527	0.0668986	0.0518398	0.0528663	0.0344083	0.0222317	0.0254192	0.0983439	0.132659	0.169705	0.157136	0.144091	0.37093	0.178074	0.309432	0.290035	0.242446	0.178606	0.164933	0.35524	0.0713939	0.159529	0.167478	0.112767	0.121098	0.0802312	0.243677	0.076676	0.191473	0.101989	0.284319	0.113462	0.290078	0.204441	0.195276	0.205279	0.182769	0.390059	0.0853517	0.156332	0.171315	0.0403993	0.246737	0.235357	0.166264	0.179111	0.169632
604	DG(18:2_18:2)	0.0202393	-0.00470305	0.0853316	0.0784632	0.00137548	0.0315607	0.0242787	0.0741962	0.0587646	0.046196	0.0994455	0.207305	0.16643	0.179526	0.129141	0.215397	0.278791	0.354821	0.205301	0.220825	0.288471	0.159339	0.141766	0.218487	0.278562	0.186335	0.213706	0.255809	0.0488569	0.290189	0.105635	0.254915	0.177516	0.357281	0.301952	0.375782	0.27357	0.327948	0.327893	0.100241	0.103476	0.234423	0.0691548	0.243543	0.352735	0.270661	0.433211	0.323659
605	DG(18:2_20:4)	0.0208448	-0.00641064	0.0907151	0.0938995	0.0544041	0.0334022	0.0332489	0.111726	0.0924735	0.0894864	0.106808	0.239603	0.19289	0.244771	0.171412	0.274535	0.312925	0.366614	0.23774	0.252325	0.308613	0.108649	0.151605	0.212716	0.247233	0.176228	0.174157	0.227925	0.0708695	0.265815	0.0787009	0.285184	0.114936	0.357153	0.311503	0.36726	0.289227	0.30951	0.323044	0.117625	0.155453	0.263682	0.0571398	0.273618	0.338148	0.278965	0.394976	0.315151
606	DG(18:2_22:6)	0.0228439	0.00163293	0.0418269	0.0445022	0.0263852	0.026992	0.0094949	0.0306901	0.0687948	0.0914571	0.132986	0.140997	0.132006	0.30787	0.137127	0.240163	0.239774	0.226711	0.147446	0.153346	0.293532	0.0675617	0.1097	0.138128	0.107099	0.0908848	0.079314	0.209745	0.0495178	0.163916	0.0834879	0.210148	0.102488	0.245313	0.175706	0.186093	0.171689	0.181372	0.334956	0.0617	0.140498	0.163293	0.0490872	0.191808	0.206851	0.161393	0.19369	0.164209
607	TG(48:0) [NL-16:0]	0.0324541	0.00711559	0.15632	0.115231	0.171024	0.0942577	0.0941251	0.0854316	0.0928866	0.156693	0.124145	0.294912	0.268042	0.229526	0.194889	0.317216	0.30938	0.356607	0.315754	0.290246	0.308965	-0.00036769	0.161987	0.146195	0.22518	0.228373	0.15378	0.123435	0.101674	0.144916	-0.016158	0.281082	-0.00161029	0.279402	0.200814	0.307219	0.31855	0.246888	0.177936	0.113843	0.110072	0.0292998	-0.0502124	0.172541	0.120632	0.0907882	0.205101	0.203268
608	TG(48:0) [NL-18:0]	0.0421005	-0.00695452	0.1331	0.115524	0.211608	0.0789362	0.0931161	0.105014	0.0856919	0.108219	0.0855481	0.263827	0.251222	0.150593	0.217923	0.307981	0.348554	0.414465	0.405346	0.379664	0.345815	0.0603336	0.171266	0.187748	0.304297	0.320027	0.257585	0.187838	0.18561	0.138601	0.0180269	0.236752	0.0194821	0.263732	0.214204	0.328205	0.359973	0.283123	0.156953	0.180919	0.162399	0.0358328	-0.0440441	0.167345	0.15728	0.136876	0.268258	0.284972
609	TG(48:0) [SIM]	0.0380193	0.0173371	0.153297	0.117946	0.175837	0.0833718	0.08934	0.0866964	0.110863	0.150965	0.114647	0.293911	0.268154	0.224057	0.20007	0.318291	0.317104	0.360451	0.327688	0.301984	0.314232	0.00773456	0.163298	0.150417	0.230703	0.239747	0.166607	0.129235	0.131605	0.141276	-0.00589806	0.278443	0.00201852	0.274304	0.20569	0.309401	0.323678	0.252108	0.175327	0.131825	0.124114	0.0381524	-0.0451375	0.174386	0.127597	0.102604	0.207516	0.214221
610	TG(48:1) [NL-16:1]	0.0349201	0.020506	0.11921	0.0892235	0.185099	0.0737279	0.075037	0.0930325	0.101507	0.153124	0.13707	0.258195	0.216077	0.307207	0.278656	0.435689	0.437182	0.42922	0.379254	0.33096	0.473498	0.100615	0.240275	0.257367	0.274366	0.299648	0.214098	0.292938	0.206252	0.247093	0.028994	0.385791	0.0910392	0.404695	0.318682	0.345166	0.380628	0.287411	0.354199	0.186551	0.212621	0.170748	-0.0126358	0.295065	0.286974	0.21233	0.294899	0.30251
611	TG(48:1) [NL-18:1]	0.0494057	0.00254969	0.143378	0.111323	0.224467	0.0871758	0.0902433	0.0999949	0.099917	0.126702	0.114416	0.304471	0.279966	0.234819	0.278165	0.399607	0.456704	0.508406	0.464452	0.425498	0.468114	0.120753	0.222121	0.271185	0.36914	0.382273	0.307555	0.297587	0.237419	0.222862	0.0378381	0.318141	0.0878284	0.384883	0.311262	0.402456	0.435681	0.342302	0.281362	0.21415	0.208049	0.104529	-0.0278194	0.232093	0.260856	0.211513	0.348985	0.353075
612	TG(48:1) [SIM]	0.0374264	0.00988344	0.134283	0.120623	0.205079	0.0796491	0.0861606	0.0943158	0.124038	0.138017	0.12217	0.306864	0.276269	0.261228	0.265903	0.396575	0.428023	0.45594	0.422338	0.384479	0.432637	0.088276	0.209595	0.24056	0.321109	0.336961	0.257423	0.256576	0.2139	0.200804	0.017395	0.32873	0.0597934	0.352993	0.289403	0.372766	0.403791	0.315991	0.273818	0.192521	0.205944	0.103686	-0.0285068	0.234899	0.235604	0.179637	0.29726	0.306785
613	TG(48:2) [NL-14:0]	0.0446567	0.00959468	0.138679	0.114749	0.21399	0.0931112	0.0895908	0.117834	0.0959548	0.117985	0.118176	0.294184	0.266438	0.266192	0.289565	0.42517	0.489401	0.5453	0.47303	0.440883	0.521698	0.139091	0.237449	0.296463	0.38571	0.385521	0.320685	0.351762	0.239944	0.270468	0.0442929	0.35212	0.11774	0.44083	0.357398	0.43827	0.454076	0.381345	0.362743	0.218009	0.23496	0.166282	-0.00814097	0.274822	0.334848	0.270768	0.419531	0.404073
614	TG(48:2) [NL-14:1]	0.0442503	0.010885	0.132954	0.104088	0.234124	0.0848418	0.0859739	0.112254	0.0860948	0.127697	0.109241	0.266896	0.236702	0.241925	0.299636	0.427068	0.469546	0.501213	0.462511	0.411983	0.498687	0.138913	0.252217	0.286212	0.361351	0.386213	0.30064	0.3325	0.245419	0.251472	0.0397145	0.357876	0.107667	0.413299	0.342397	0.390693	0.436977	0.329277	0.324563	0.227339	0.229143	0.150976	-0.0159105	0.272094	0.297633	0.236472	0.354348	0.366231
615	TG(48:2) [NL-16:1]	0.036044	0.010671	0.137888	0.0916528	0.200374	0.0945075	0.0916144	0.112628	0.0844413	0.16126	0.146587	0.259918	0.225694	0.313235	0.278172	0.430044	0.435452	0.440524	0.384289	0.340258	0.48474	0.103721	0.239097	0.252397	0.27896	0.302102	0.217806	0.298075	0.208748	0.247351	0.0383267	0.383219	0.0967251	0.416753	0.321927	0.347939	0.383165	0.294037	0.3614	0.188344	0.208723	0.168219	-0.0251165	0.292656	0.28006	0.217415	0.304983	0.309051
616	TG(48:2) [NL-18:2]	0.0371455	0.000840896	0.129387	0.120268	0.196623	0.081171	0.0771717	0.110525	0.0962537	0.10728	0.106291	0.331202	0.302796	0.235487	0.272654	0.394133	0.470878	0.558062	0.477638	0.456905	0.47739	0.145024	0.218296	0.28548	0.413229	0.394302	0.342771	0.321364	0.220059	0.258172	0.0338976	0.321684	0.10231	0.413937	0.347879	0.46556	0.459575	0.4026	0.310761	0.211416	0.21361	0.149197	-0.00405643	0.249032	0.316038	0.261713	0.440038	0.411783
617	TG(48:2) [SIM]	0.0374626	0.0199279	0.133455	0.112146	0.215761	0.0827548	0.0857244	0.110722	0.118777	0.121097	0.116565	0.287321	0.259119	0.273325	0.296082	0.424707	0.480613	0.513042	0.456036	0.42154	0.506335	0.135157	0.23162	0.28059	0.36015	0.368789	0.297742	0.332984	0.251546	0.263635	0.0402599	0.355774	0.102929	0.418508	0.349333	0.413196	0.438995	0.358814	0.353764	0.224662	0.246168	0.16817	-0.0100735	0.274614	0.319995	0.249147	0.379086	0.377759
618	TG(48:3) [NL-14:0]	0.0408678	0.0180403	0.111799	0.094549	0.200742	0.0620235	0.0565903	0.102977	0.0761307	0.0870812	0.0910324	0.266095	0.240107	0.250569	0.290109	0.411369	0.495193	0.561219	0.480963	0.451505	0.536586	0.161864	0.223769	0.300455	0.397521	0.390539	0.336048	0.382004	0.244723	0.286303	0.0448957	0.332294	0.124006	0.448286	0.375182	0.444527	0.457057	0.391243	0.387201	0.225969	0.258053	0.200118	0.00881738	0.273306	0.367705	0.302959	0.458483	0.437527
619	TG(48:3) [NL-16:1]	0.0372284	0.0227934	0.111788	0.0850248	0.195556	0.0819858	0.0718357	0.109812	0.0722208	0.11086	0.108492	0.224874	0.199471	0.27733	0.285042	0.410959	0.464524	0.497899	0.427381	0.394579	0.529523	0.136585	0.227515	0.281554	0.325503	0.339606	0.274561	0.363386	0.239382	0.278014	0.0526761	0.346937	0.119894	0.437261	0.355805	0.382109	0.408159	0.338464	0.400287	0.215641	0.246946	0.211714	0.000195691	0.283677	0.345689	0.277969	0.39119	0.384023
620	TG(48:3) [NL-18:3]	0.0381658	0.00306114	0.117086	0.103101	0.197326	0.0711712	0.0741473	0.104104	0.0869491	0.0882224	0.0916461	0.291795	0.264627	0.233351	0.269099	0.377195	0.473792	0.553597	0.486259	0.45443	0.497963	0.140943	0.201218	0.282766	0.400643	0.395431	0.332416	0.342769	0.234266	0.251785	0.0388983	0.297061	0.0938919	0.413179	0.351488	0.443194	0.453704	0.377478	0.330419	0.219651	0.233127	0.151802	-0.00564149	0.233201	0.332354	0.272999	0.437864	0.422659
621	TG(48:3) [SIM]	0.0335646	0.0270649	0.112034	0.103063	0.197392	0.0631652	0.0679031	0.111001	0.0987006	0.0758134	0.0868114	0.26664	0.240345	0.239623	0.282593	0.3869	0.490294	0.554168	0.476233	0.455523	0.52479	0.154267	0.205537	0.290499	0.392668	0.380486	0.333076	0.367847	0.264498	0.280104	0.0434174	0.313026	0.106952	0.430113	0.36756	0.443078	0.447129	0.391027	0.373974	0.230107	0.264107	0.199256	0.010365	0.258949	0.371261	0.293655	0.455888	0.433051
622	TG(49:1) [NL-16:1]	0.0469116	0.0155445	0.159736	0.0978464	0.22298	0.0908232	0.0899566	0.103899	0.0845231	0.190875	0.148963	0.273914	0.220228	0.258628	0.267692	0.429478	0.397173	0.387419	0.375555	0.288017	0.390739	0.125862	0.284591	0.262207	0.300223	0.347323	0.221833	0.255375	0.198133	0.194534	0.062598	0.37867	0.132898	0.35265	0.323183	0.312692	0.374906	0.221819	0.240456	0.178924	0.171174	0.104121	-0.0265213	0.275051	0.19702	0.175286	0.228341	0.268494
623	TG(49:1) [NL-17:1]	0.0496278	0.0114756	0.173863	0.11204	0.212869	0.103072	0.0963055	0.105276	0.0956597	0.217914	0.17582	0.329521	0.278089	0.3063	0.277489	0.453344	0.417106	0.430119	0.38797	0.308726	0.422336	0.122946	0.294529	0.26824	0.325221	0.347128	0.231468	0.263931	0.171228	0.237779	0.0484944	0.420225	0.138832	0.412177	0.343087	0.372058	0.410552	0.274818	0.287517	0.172941	0.159875	0.114417	-0.025379	0.302546	0.225894	0.192547	0.277861	0.290276
624	TG(49:1) [SIM]	0.0536597	0.0160402	0.133252	0.103425	0.226027	0.0725576	0.0689763	0.0771593	0.0717516	0.190424	0.146697	0.309451	0.264043	0.252886	0.3214	0.471783	0.45977	0.472195	0.455042	0.351411	0.456641	0.217268	0.325706	0.328941	0.408958	0.443375	0.323665	0.345401	0.252598	0.255186	0.0752422	0.406498	0.201215	0.425206	0.377137	0.380976	0.454003	0.286952	0.27894	0.237203	0.20633	0.135742	-0.00211065	0.304978	0.258263	0.241211	0.31358	0.34362
625	TG(50:0) [NL-18:0]	0.0422391	0.00884091	0.152537	0.113735	0.162539	0.0758945	0.0848107	0.0858426	0.103612	0.177442	0.141612	0.303579	0.262524	0.240984	0.204133	0.364909	0.354497	0.394365	0.336247	0.299651	0.354175	0.0251237	0.215942	0.200619	0.270558	0.263837	0.185253	0.178043	0.0954292	0.192838	0.0035807	0.362996	0.0539606	0.35726	0.254951	0.362944	0.355111	0.278014	0.236393	0.125925	0.107308	0.0616328	-0.0409201	0.2535	0.202191	0.139411	0.27562	0.25539
626	TG(50:0) [SIM]	0.0412451	0.0165478	0.155149	0.117023	0.161875	0.0768556	0.0900937	0.092342	0.111857	0.179727	0.145864	0.310643	0.268049	0.250178	0.204456	0.363869	0.35232	0.389235	0.333446	0.297041	0.350149	0.0239321	0.212877	0.195427	0.265924	0.259058	0.179641	0.171621	0.100924	0.186399	0.00902309	0.363258	0.0481255	0.35364	0.255741	0.362422	0.352304	0.277072	0.23745	0.124744	0.110355	0.0584705	-0.0431505	0.25277	0.203077	0.13815	0.269504	0.2498
627	TG(50:1) [NL-14:0]	0.0475947	-0.0210393	0.135299	0.119173	0.229327	0.0680371	0.0817378	0.106942	0.075972	0.108609	0.0938086	0.273821	0.248267	0.161765	0.246748	0.360693	0.412451	0.472595	0.440804	0.398882	0.407695	0.119536	0.222987	0.251766	0.369642	0.37103	0.306262	0.264908	0.212402	0.192803	0.0451404	0.296029	0.0905443	0.344393	0.278253	0.384246	0.404602	0.317525	0.217907	0.195163	0.178318	0.0715516	-0.0151182	0.22302	0.239812	0.185275	0.341498	0.337919
628	TG(50:1) [NL-16:0]	0.0484947	-0.00016247	0.160826	0.11971	0.167304	0.101893	0.100648	0.0968733	0.109912	0.199266	0.1725	0.339456	0.292744	0.307169	0.237141	0.408535	0.379307	0.404225	0.335467	0.290997	0.383098	0.0591131	0.240757	0.224691	0.278203	0.26625	0.184576	0.203694	0.113262	0.234739	0.0180839	0.402015	0.081725	0.392905	0.284655	0.379882	0.373664	0.294687	0.284776	0.137727	0.124798	0.103196	-0.0244776	0.28584	0.217963	0.15296	0.28002	0.256649
629	TG(50:1) [NL-18:1]	0.0354723	0.00637537	0.156464	0.109699	0.16007	0.0844912	0.0850844	0.0868109	0.112802	0.203875	0.172428	0.344128	0.292855	0.308779	0.244132	0.417063	0.391264	0.413554	0.338909	0.294645	0.390385	0.0798601	0.248409	0.234497	0.290835	0.28007	0.197346	0.220964	0.121261	0.247364	0.0281872	0.41156	0.0910409	0.404965	0.301842	0.388431	0.381829	0.299843	0.293226	0.139708	0.131639	0.116949	-0.0241008	0.298085	0.231026	0.16599	0.290698	0.266957
630	TG(50:1) [SIM]	0.0385227	0.027131	0.148116	0.115914	0.160467	0.0821314	0.0834261	0.0844919	0.118618	0.198501	0.163655	0.335998	0.292709	0.299892	0.24899	0.416587	0.39049	0.405329	0.337662	0.292705	0.386322	0.0746534	0.244613	0.229404	0.285486	0.275618	0.195111	0.213947	0.132997	0.235633	0.0233737	0.405278	0.0844882	0.394311	0.294153	0.381169	0.375489	0.29757	0.286318	0.140047	0.141192	0.115841	-0.0194294	0.291895	0.232419	0.165003	0.281785	0.262071
631	TG(50:2) [NL-14:0]	0.0487885	-0.0196369	0.0833087	0.0825281	0.174478	0.0265528	0.0360827	0.0708943	0.0528578	0.0488956	0.0715618	0.190348	0.162968	0.164075	0.252459	0.347794	0.463973	0.499908	0.435428	0.395189	0.493699	0.188654	0.222926	0.312641	0.387689	0.381435	0.3388	0.390555	0.255094	0.278896	0.0856731	0.296291	0.16821	0.425158	0.335222	0.392942	0.399529	0.339658	0.351883	0.226361	0.211929	0.170276	0.0272195	0.242229	0.377078	0.282386	0.426267	0.395101
632	TG(50:2) [NL-16:1]	0.0346899	0.00337544	0.127326	0.0873139	0.18285	0.0984669	0.0927048	0.109055	0.0915388	0.200781	0.172839	0.256039	0.215039	0.3391	0.274368	0.448691	0.405797	0.377546	0.32065	0.269249	0.451642	0.107457	0.269065	0.25522	0.244637	0.262492	0.177006	0.282116	0.163994	0.266405	0.0544443	0.435457	0.122947	0.424777	0.314448	0.326888	0.352872	0.266758	0.372753	0.174766	0.177563	0.18432	-0.00537312	0.341227	0.278665	0.202942	0.266384	0.264695
633	TG(50:2) [NL-18:1]	0.0453397	-0.00596258	0.121923	0.0951883	0.191937	0.0793281	0.0809512	0.100014	0.0902461	0.170903	0.157364	0.255382	0.219462	0.315384	0.288956	0.446677	0.451458	0.439582	0.376667	0.324882	0.499853	0.147727	0.268416	0.285664	0.302017	0.318	0.242708	0.342342	0.218843	0.288572	0.0741049	0.416342	0.154427	0.455293	0.346432	0.363812	0.391683	0.305437	0.400181	0.208776	0.212996	0.195285	0.00228931	0.332984	0.335571	0.240647	0.33104	0.322054
634	TG(50:2) [NL-18:2]	0.0371382	-0.00300496	0.151985	0.129845	0.130043	0.0987142	0.0904304	0.101261	0.103921	0.176394	0.155036	0.356287	0.311643	0.27673	0.223031	0.3839	0.372072	0.433142	0.336565	0.310383	0.358751	0.0980121	0.22608	0.226331	0.322467	0.277796	0.226841	0.216471	0.0987442	0.260181	0.0229655	0.37887	0.100016	0.387414	0.304986	0.4238	0.38528	0.339411	0.278676	0.126382	0.117292	0.134371	-0.00792091	0.282273	0.242963	0.191427	0.354093	0.300271
635	TG(50:2) [SIM]	0.0272236	0.0163713	0.126224	0.0992985	0.162618	0.0601897	0.0696897	0.0931005	0.135242	0.165885	0.15552	0.280636	0.234277	0.326111	0.289755	0.45212	0.437265	0.415194	0.357361	0.312402	0.457286	0.132719	0.253738	0.267571	0.289632	0.300295	0.225188	0.306291	0.189046	0.278701	0.0518789	0.429584	0.122463	0.420708	0.336504	0.373402	0.391065	0.315894	0.384444	0.192546	0.212401	0.200537	0.0126901	0.341172	0.318721	0.230873	0.314382	0.307305
636	TG(50:3) [NL-14:0]	0.0385086	-0.0055177	0.083031	0.0986035	0.126638	0.0465887	0.0428775	0.0930601	0.0647727	0.0495717	0.0830319	0.24715	0.213985	0.191013	0.230603	0.333904	0.455682	0.536184	0.418934	0.409621	0.477481	0.191739	0.207708	0.312641	0.4113	0.360889	0.350733	0.385619	0.209583	0.306184	0.0794066	0.296508	0.178694	0.447582	0.372325	0.462244	0.416563	0.406476	0.379448	0.20638	0.207432	0.21841	0.0438266	0.25922	0.41685	0.326078	0.512184	0.439956
637	TG(50:3) [NL-14:1]	0.0466345	-0.00862598	0.10806	0.0959005	0.178005	0.0556083	0.0617485	0.0913775	0.0734164	0.096522	0.106499	0.200878	0.157517	0.23397	0.276821	0.387007	0.46411	0.482301	0.403121	0.354074	0.51425	0.19174	0.262762	0.326859	0.356301	0.351653	0.291792	0.398258	0.237511	0.328123	0.0986832	0.368102	0.179981	0.47739	0.375469	0.388253	0.39843	0.320307	0.41391	0.224942	0.227862	0.217988	0.0179081	0.297804	0.401165	0.294025	0.408933	0.372284
638	TG(50:3) [NL-16:1]	0.0324912	0.00204371	0.120428	0.0843066	0.147883	0.0850547	0.0731855	0.113438	0.0889516	0.161024	0.155092	0.246587	0.205369	0.337679	0.264181	0.430846	0.423588	0.419546	0.326989	0.294117	0.481518	0.133915	0.253067	0.268104	0.270392	0.266279	0.209215	0.331564	0.164175	0.30369	0.0679113	0.423602	0.151946	0.459596	0.353231	0.367941	0.366958	0.316435	0.432859	0.176119	0.195425	0.240244	0.0181715	0.34849	0.352526	0.26474	0.356111	0.325043
639	TG(50:3) [NL-18:2]	0.031438	0.000663188	0.119882	0.106484	0.145471	0.0749722	0.0667508	0.117328	0.095075	0.133804	0.134642	0.298414	0.255502	0.303547	0.275238	0.431108	0.471048	0.512729	0.398559	0.374099	0.505682	0.1769	0.257781	0.31472	0.372212	0.341083	0.298479	0.376009	0.187698	0.335417	0.071674	0.414543	0.184253	0.491149	0.400899	0.461156	0.433187	0.394807	0.431315	0.20481	0.21245	0.253543	0.0246995	0.350531	0.404676	0.320444	0.467317	0.413925
640	TG(50:3) [NL-18:3]	0.0377134	-0.000754934	0.144124	0.10945	0.156139	0.0810074	0.082145	0.103758	0.106681	0.156137	0.14386	0.331432	0.283208	0.296363	0.252555	0.407167	0.441714	0.492074	0.403364	0.36057	0.450811	0.118523	0.240028	0.272934	0.355026	0.331457	0.256002	0.294502	0.151543	0.280274	0.040376	0.387297	0.111887	0.446523	0.351984	0.443302	0.424541	0.349356	0.347024	0.170994	0.175192	0.159744	-0.000751671	0.296047	0.322576	0.249103	0.401334	0.365804
641	TG(50:3) [SIM]	0.027837	0.0232267	0.110145	0.101637	0.142073	0.0684731	0.0658779	0.10097	0.117662	0.12403	0.143497	0.276629	0.233241	0.313059	0.280064	0.4334	0.466985	0.484453	0.388339	0.358522	0.501435	0.16709	0.247721	0.303624	0.347155	0.324451	0.275601	0.366296	0.199481	0.324962	0.063943	0.414147	0.161234	0.469303	0.388697	0.433928	0.420635	0.376964	0.43973	0.208909	0.229056	0.253134	0.0263595	0.346752	0.399685	0.30164	0.429423	0.389354
642	TG(50:4) [NL-14:0]	0.0308709	0.0080387	0.0767582	0.0903158	0.111964	0.0447765	0.0348857	0.0834822	0.0543875	0.0223155	0.0560299	0.219703	0.191589	0.171046	0.205595	0.291921	0.422967	0.518232	0.400898	0.399007	0.44691	0.166163	0.162743	0.279191	0.38259	0.331372	0.324727	0.35616	0.184298	0.278081	0.0595495	0.242908	0.135799	0.407334	0.345469	0.437672	0.39018	0.38562	0.358985	0.178297	0.203541	0.202822	0.0338064	0.215125	0.388644	0.31089	0.498319	0.428158
643	TG(50:4) [NL-18:3]	0.0361928	0.00525399	0.102904	0.0884064	0.174556	0.0636746	0.063136	0.10699	0.0829261	0.10442	0.116408	0.264149	0.226326	0.293264	0.278467	0.409025	0.490879	0.540835	0.44838	0.413825	0.542367	0.163967	0.226234	0.305795	0.379491	0.365738	0.306576	0.395125	0.215933	0.313619	0.0578561	0.362587	0.143028	0.480075	0.397358	0.448649	0.445762	0.380181	0.43573	0.225896	0.246077	0.234504	0.0146412	0.308957	0.409771	0.327319	0.471859	0.43805
644	TG(50:4) [NL-20:4]	0.0387752	-0.00131297	0.132065	0.11261	0.191636	0.0767676	0.0848565	0.115486	0.0945517	0.108309	0.0919141	0.275503	0.252118	0.233451	0.243929	0.354825	0.418578	0.47873	0.418278	0.401971	0.422711	0.0662864	0.17961	0.229263	0.311919	0.309927	0.248127	0.247864	0.198757	0.194064	0.0173255	0.277617	0.0398909	0.352159	0.288018	0.37386	0.384888	0.319334	0.265461	0.175711	0.207755	0.127054	-0.0164309	0.212427	0.255387	0.217795	0.341814	0.336185
645	TG(50:4) [SIM]	0.0289909	0.0165316	0.0969122	0.0989413	0.144344	0.0570092	0.0584436	0.108803	0.0941308	0.0765186	0.0991354	0.254489	0.2171	0.273476	0.263726	0.382329	0.474117	0.527051	0.424234	0.406215	0.515577	0.168807	0.209205	0.299046	0.375467	0.345666	0.309424	0.389169	0.21398	0.312668	0.0625716	0.343733	0.145116	0.459576	0.390303	0.450046	0.428696	0.394919	0.435097	0.21449	0.246301	0.245707	0.0292432	0.30029	0.419265	0.327177	0.482247	0.436396
646	TG(51:0) [NL-16:0]	0.0546352	-0.00432243	0.164109	0.121562	0.191681	0.075772	0.0853121	0.102104	0.11606	0.199128	0.178015	0.346071	0.284981	0.265164	0.262379	0.437766	0.42123	0.445063	0.408377	0.327468	0.402951	0.140577	0.31284	0.299105	0.376698	0.385169	0.278093	0.280263	0.157547	0.260346	0.0673933	0.437283	0.177818	0.426299	0.366217	0.426866	0.443165	0.316122	0.282966	0.191774	0.146543	0.11902	-0.0081165	0.328943	0.274512	0.220009	0.338142	0.334689
647	TG(51:1) [NL-17:0]	0.0587176	-0.00359254	0.160095	0.119098	0.191523	0.0691351	0.080411	0.105309	0.101941	0.216796	0.183037	0.339076	0.263109	0.292357	0.290112	0.502179	0.468282	0.466356	0.418969	0.313874	0.451544	0.201991	0.359212	0.355127	0.417213	0.424327	0.302284	0.354797	0.174804	0.291576	0.0711804	0.498978	0.24047	0.479888	0.414133	0.439788	0.466744	0.308882	0.341972	0.186989	0.167191	0.144861	0.0110713	0.387497	0.324951	0.259667	0.363156	0.357858
648	TG(51:1) [SIM]	0.0515688	0.0110854	0.157948	0.120114	0.197922	0.0670637	0.0761795	0.100702	0.114167	0.223486	0.18174	0.342311	0.265176	0.291738	0.301373	0.508165	0.475726	0.474681	0.425967	0.317999	0.462186	0.213515	0.365295	0.358025	0.422088	0.432204	0.306412	0.361827	0.189657	0.293057	0.0849304	0.503487	0.237112	0.490768	0.423785	0.44277	0.468116	0.309652	0.345563	0.196308	0.173174	0.150463	0.00997343	0.390743	0.330497	0.261176	0.364758	0.359571
649	TG(51:2) [NL-15:0]	0.0483062	-0.0104734	0.0696627	0.0714888	0.145968	0.0156881	0.0117639	0.0470592	0.0735502	0.145307	0.153358	0.249177	0.177427	0.245572	0.308294	0.457994	0.480644	0.461945	0.418746	0.298595	0.48858	0.343068	0.369158	0.431707	0.470282	0.481583	0.38516	0.495371	0.222076	0.373868	0.128708	0.454454	0.343601	0.503002	0.46814	0.419505	0.462176	0.307406	0.416724	0.256515	0.190529	0.243994	0.0698985	0.390943	0.427331	0.347717	0.425197	0.41639
650	TG(51:2) [NL-17:0]	0.0486547	-0.002363	0.140383	0.104573	0.194076	0.0843094	0.0793897	0.113256	0.100685	0.22524	0.207079	0.327744	0.256862	0.363306	0.327752	0.539772	0.498363	0.475192	0.416044	0.314585	0.518977	0.229795	0.373754	0.373749	0.401096	0.413904	0.297571	0.410629	0.197876	0.345631	0.0921627	0.537711	0.256539	0.532902	0.449397	0.440424	0.474182	0.328228	0.435131	0.226789	0.207245	0.225322	0.0184892	0.435116	0.377313	0.301249	0.383327	0.375224
651	TG(51:2) [NL-17:1]	0.0486451	-0.00228653	0.140491	0.10466	0.194133	0.0843828	0.079527	0.113394	0.10056	0.225064	0.207115	0.327914	0.256927	0.363305	0.327831	0.539899	0.498358	0.475366	0.41611	0.314635	0.519047	0.230085	0.373928	0.373794	0.40127	0.41402	0.297746	0.410698	0.19778	0.345518	0.0922152	0.537678	0.256585	0.533	0.449522	0.440446	0.474189	0.328178	0.435088	0.226624	0.207286	0.22502	0.0183702	0.43499	0.377418	0.301114	0.383322	0.375182
652	TG(51:2) [SIM]	0.049242	0.0206069	0.128802	0.0986366	0.204216	0.0736981	0.0692327	0.110144	0.0551496	0.203061	0.177586	0.296334	0.236908	0.302914	0.34489	0.526699	0.50572	0.502215	0.43965	0.327891	0.529936	0.295434	0.390435	0.394645	0.446118	0.453246	0.343404	0.453246	0.245908	0.360856	0.124611	0.511353	0.309517	0.55517	0.465758	0.441626	0.480763	0.332431	0.420583	0.248845	0.212008	0.242201	0.0443548	0.423711	0.394906	0.336049	0.418249	0.409915
653	TG(52:1) [NL-18:0]	0.0529601	0.00173279	0.169261	0.11937	0.16961	0.0814101	0.0944938	0.114665	0.127897	0.225021	0.199549	0.367982	0.300822	0.31508	0.237055	0.447436	0.428184	0.451371	0.359219	0.309364	0.416912	0.0856888	0.293793	0.278867	0.338214	0.305991	0.225287	0.253006	0.104687	0.277053	0.0402811	0.478908	0.131726	0.474037	0.344371	0.456461	0.417048	0.338581	0.335975	0.147445	0.12147	0.125376	-0.0255454	0.358312	0.311794	0.20908	0.367799	0.314325
654	TG(52:1) [NL-18:1]	0.0440457	-0.0172212	0.0993869	0.078049	0.067478	0.0315401	0.0291212	0.0559004	0.109056	0.17041	0.165953	0.256875	0.189896	0.302001	0.219718	0.411783	0.400929	0.372428	0.25954	0.214399	0.405701	0.14807	0.275515	0.30453	0.289629	0.248037	0.203385	0.315959	0.0958037	0.335119	0.093492	0.460391	0.211451	0.472659	0.354136	0.392767	0.346743	0.304261	0.413194	0.153318	0.132824	0.24069	0.056803	0.381153	0.398036	0.255102	0.371256	0.297087
655	TG(52:1) [SIM]	0.0480412	0.0165371	0.16914	0.118401	0.163125	0.0703027	0.0864516	0.110756	0.134807	0.224161	0.201168	0.368581	0.299365	0.318131	0.242163	0.453024	0.428774	0.446142	0.355289	0.303801	0.415938	0.0898818	0.293226	0.275362	0.334806	0.301433	0.219252	0.250856	0.113533	0.274515	0.0409903	0.484548	0.130341	0.473353	0.347375	0.453772	0.414007	0.33368	0.338366	0.146408	0.125086	0.12943	-0.015248	0.361779	0.314887	0.205809	0.361955	0.310833
656	TG(52:2) [NL-16:0]	0.0382346	-0.0136755	0.098688	0.101128	0.0737018	0.0622836	0.0552853	0.0773162	0.0747226	0.173601	0.179616	0.253777	0.189523	0.311937	0.22621	0.413131	0.397015	0.376603	0.256162	0.207151	0.407053	0.150069	0.26928	0.290785	0.285191	0.234979	0.189727	0.314545	0.0837444	0.331518	0.0768786	0.464024	0.208194	0.489244	0.356009	0.392148	0.341349	0.300201	0.416316	0.145604	0.120144	0.230978	0.0380858	0.380981	0.3895	0.255574	0.375564	0.297416
657	TG(52:2) [NL-18:2]	0.0497082	-0.0142902	0.151593	0.144238	0.141621	0.0790234	0.0822362	0.130904	0.0853168	0.167284	0.135778	0.345587	0.293503	0.216767	0.198233	0.380969	0.381871	0.457933	0.351653	0.327805	0.351509	0.0948395	0.246431	0.256041	0.364126	0.301713	0.260917	0.227122	0.0775837	0.250877	0.0468287	0.399546	0.12501	0.413337	0.314591	0.469064	0.397249	0.365055	0.264651	0.128487	0.103328	0.125275	0.00126782	0.308668	0.292569	0.220967	0.418678	0.345982
658	TG(52:2) [SIM]	0.0396894	0.0120278	0.100783	0.0929674	0.0666718	0.0272862	0.0334965	0.0634875	0.0981871	0.1757	0.167558	0.267279	0.197539	0.319173	0.236066	0.425864	0.410142	0.380001	0.261482	0.210188	0.415463	0.167417	0.282501	0.300644	0.294094	0.243066	0.202614	0.326038	0.115118	0.337837	0.0877411	0.476434	0.220266	0.499878	0.37056	0.397876	0.34933	0.31032	0.429154	0.150746	0.152066	0.248758	0.04291	0.390125	0.40956	0.275722	0.381098	0.300257
659	TG(52:3) [NL-16:1]	0.0229067	-0.0236227	0.0398138	0.0238809	0.0524245	0.0229469	0.0178146	0.0461495	0.0165666	0.0879565	0.0980833	0.0442843	0.00880026	0.222135	0.153297	0.273483	0.27356	0.218803	0.135679	0.0980978	0.347848	0.126112	0.189912	0.204125	0.129715	0.120379	0.0938794	0.288429	0.103644	0.262221	0.0957146	0.318358	0.17631	0.368062	0.24946	0.190329	0.181423	0.151295	0.387072	0.106342	0.132432	0.21781	0.0368833	0.283051	0.333111	0.21313	0.241753	0.193788
660	TG(52:3) [NL-18:2]	0.0279982	-0.0277831	0.0795187	0.0840717	0.0267969	0.0497694	0.0306973	0.0775673	0.0810037	0.123709	0.147791	0.264284	0.213877	0.258229	0.183939	0.326289	0.346487	0.38129	0.233017	0.226227	0.345991	0.171288	0.222641	0.274057	0.311929	0.223361	0.227552	0.300883	0.0461357	0.339009	0.0943221	0.383059	0.207732	0.44187	0.346564	0.421222	0.327127	0.348085	0.385445	0.132265	0.111677	0.268472	0.0668754	0.330372	0.396653	0.292562	0.443868	0.327547
661	TG(52:3) [SIM]	0.0192991	-0.000926946	0.0473902	0.0881904	-0.00339892	0.0216435	0.0178578	0.0615018	0.119857	0.101729	0.144767	0.227113	0.168308	0.256785	0.17421	0.314	0.332074	0.326801	0.197153	0.18854	0.324226	0.169732	0.192802	0.25452	0.265601	0.187752	0.194603	0.289453	0.0787462	0.323164	0.0871829	0.370203	0.195308	0.405354	0.320172	0.377163	0.288818	0.316944	0.391431	0.134991	0.139262	0.275088	0.0771298	0.329954	0.398799	0.278817	0.394765	0.297498
662	TG(52:4) [NL-16:1]	0.0223636	-0.0139277	0.03957	0.0523209	0.012041	0.01655	0.00196552	0.0575488	0.0380784	0.0664963	0.0887249	0.121984	0.0812737	0.216127	0.153606	0.267353	0.305979	0.312967	0.184511	0.176231	0.356453	0.151016	0.174038	0.236041	0.217104	0.162357	0.168746	0.310767	0.0816411	0.299687	0.0879121	0.308134	0.192815	0.396176	0.303964	0.304	0.241246	0.261078	0.405269	0.116839	0.13756	0.261826	0.0617494	0.292391	0.387073	0.279735	0.373684	0.28637
663	TG(52:4) [NL-18:2]	0.0199837	-0.00814646	0.0580104	0.0762971	-0.00133628	0.0331916	0.018786	0.0734201	0.0622437	0.0682464	0.0985408	0.216578	0.171951	0.206469	0.135693	0.248767	0.293192	0.35376	0.200716	0.210663	0.301931	0.150947	0.160335	0.227221	0.274303	0.182422	0.20788	0.268625	0.0443631	0.293368	0.0730734	0.290362	0.179111	0.377163	0.306075	0.379578	0.275511	0.323305	0.347398	0.102257	0.0987917	0.240672	0.0581362	0.265575	0.36203	0.276342	0.429832	0.313567
664	TG(52:4) [NL-18:3]	0.0362243	-0.0198386	0.095649	0.0885876	0.0975135	0.0445067	0.0427753	0.0929972	0.0907609	0.120434	0.145778	0.289821	0.229156	0.30953	0.236741	0.386306	0.457017	0.497487	0.36971	0.33512	0.484748	0.181218	0.245836	0.321852	0.377679	0.323384	0.282024	0.385942	0.136125	0.347834	0.0833255	0.402186	0.194996	0.513587	0.407152	0.475036	0.417842	0.380645	0.456729	0.187468	0.171871	0.254939	0.041762	0.343097	0.453433	0.33178	0.496288	0.418483
665	TG(52:4) [SIM]	0.0234938	0.00132536	0.0703427	0.0918407	0.0241538	0.0361777	0.0297613	0.0809635	0.103748	0.0756686	0.114376	0.232254	0.181285	0.251716	0.173595	0.292523	0.352139	0.386658	0.249872	0.250681	0.362478	0.159663	0.178816	0.255936	0.298853	0.218454	0.227423	0.311147	0.0917414	0.317598	0.0779181	0.330683	0.180701	0.410608	0.341578	0.406779	0.320022	0.350487	0.402451	0.140315	0.150916	0.267147	0.0681352	0.299998	0.40559	0.303853	0.445995	0.348812
666	TG(52:5) [NL-18:3]	0.0291383	-0.00828083	0.0618785	0.0733654	0.0678511	0.0296208	0.0211158	0.0796307	0.0592938	0.0544318	0.0917665	0.216257	0.172759	0.243575	0.189613	0.301437	0.394598	0.45579	0.323868	0.31332	0.432548	0.156442	0.169968	0.268033	0.329009	0.266655	0.255111	0.348743	0.120565	0.310287	0.0686257	0.301233	0.160587	0.435687	0.354548	0.417819	0.354821	0.351952	0.415379	0.161613	0.174076	0.253688	0.0528064	0.278846	0.420679	0.322862	0.481514	0.397339
667	TG(52:5) [NL-20:4]	0.0306428	0.00136128	0.123538	0.112085	0.17192	0.08031	0.0807664	0.130768	0.0964106	0.136416	0.115758	0.262051	0.219013	0.290396	0.253764	0.393002	0.419208	0.444002	0.364588	0.341908	0.436575	0.0769775	0.20531	0.242435	0.272912	0.266886	0.199464	0.266962	0.175582	0.234037	0.0370845	0.347532	0.0701618	0.398794	0.322796	0.362382	0.361357	0.298932	0.333901	0.169827	0.211278	0.193885	-0.00530497	0.280109	0.30092	0.244103	0.338382	0.321762
668	TG(52:5) [NL-20:5]	0.0299732	-0.0134019	0.109318	0.110087	0.176048	0.0591074	0.0552351	0.100603	0.115649	0.168093	0.150366	0.299451	0.27485	0.343422	0.286894	0.419433	0.420701	0.443898	0.395568	0.359836	0.448392	0.114723	0.229803	0.239953	0.300795	0.308882	0.236243	0.291177	0.149941	0.248851	0.0542253	0.359993	0.0834607	0.382832	0.312915	0.373166	0.39866	0.314427	0.349844	0.19463	0.206834	0.188526	0.00185914	0.302567	0.28061	0.235073	0.331162	0.337404
669	TG(52:5) [SIM]	0.021951	0.00567568	0.0681991	0.0847091	0.0687702	0.033034	0.0337246	0.0904933	0.0908968	0.0571136	0.0933687	0.223423	0.180616	0.265311	0.201355	0.312805	0.40194	0.450411	0.326176	0.322907	0.43654	0.154182	0.1695	0.267594	0.321767	0.264966	0.254931	0.35273	0.134209	0.305311	0.0740556	0.30899	0.151438	0.427174	0.362024	0.418453	0.359724	0.36307	0.430451	0.167821	0.19892	0.260047	0.0479926	0.284087	0.422684	0.322148	0.469984	0.39386
670	TG(53:2) [NL-17:1]	0.0589972	-0.0302161	0.157669	0.121072	0.173398	0.0553054	0.0639984	0.103373	0.101563	0.217139	0.193186	0.299612	0.209645	0.312311	0.259791	0.490714	0.457278	0.434297	0.359654	0.253884	0.453902	0.196081	0.368273	0.364211	0.379311	0.369937	0.253661	0.365225	0.1382	0.314891	0.110698	0.533023	0.267247	0.516683	0.428416	0.429623	0.4192	0.280278	0.392273	0.151865	0.144416	0.170261	0.01045	0.41991	0.371132	0.28282	0.374665	0.335605
671	TG(53:2) [NL-18:1]	0.056329	-0.0243826	0.109795	0.0846617	0.125345	0.0238676	0.0359128	0.077837	0.0793693	0.182524	0.174668	0.250467	0.163012	0.270279	0.260274	0.464492	0.457524	0.435721	0.360189	0.24899	0.470673	0.272606	0.378817	0.410193	0.422407	0.412123	0.314049	0.451557	0.15434	0.359303	0.136476	0.515737	0.348527	0.538767	0.464197	0.434535	0.430321	0.297067	0.438611	0.189045	0.15208	0.230232	0.0584023	0.433349	0.445377	0.343674	0.429716	0.387682
672	TG(53:2) [SIM]	0.0584203	-0.0153887	0.116871	0.096032	0.118141	0.0256403	0.0345494	0.0752291	0.0728777	0.183622	0.158396	0.243847	0.156145	0.269365	0.261039	0.472466	0.454673	0.43245	0.355305	0.24123	0.468038	0.257807	0.372772	0.39358	0.406458	0.396626	0.293036	0.434361	0.163312	0.342024	0.132722	0.517297	0.331615	0.540465	0.457578	0.422226	0.418781	0.282995	0.431069	0.173649	0.154938	0.219321	0.0546979	0.429291	0.435006	0.336289	0.414536	0.37133
673	TG(54:0) [NL-18:0]	0.0495716	-0.00554097	0.159787	0.108627	0.136639	0.0640265	0.0848916	0.109357	0.115612	0.18233	0.170916	0.307892	0.238366	0.194095	0.16816	0.315487	0.318894	0.345702	0.28875	0.236032	0.282926	0.0836666	0.241278	0.240107	0.298266	0.273031	0.199556	0.18186	0.100617	0.221829	0.0527486	0.367417	0.146824	0.364815	0.301879	0.380088	0.337471	0.266909	0.211122	0.127522	0.0825269	0.0829869	-0.0251836	0.264387	0.240142	0.172655	0.301905	0.257358
674	TG(54:0) [SIM]	0.0463658	0.00212984	0.144571	0.121997	0.123968	0.0591391	0.078282	0.0918142	0.132097	0.162923	0.15535	0.314454	0.25679	0.204747	0.182287	0.308468	0.336116	0.37873	0.307928	0.274106	0.303545	0.0805048	0.211623	0.230657	0.304877	0.274144	0.219515	0.19023	0.126523	0.223071	0.0522127	0.340194	0.128901	0.36494	0.294369	0.394868	0.345633	0.294792	0.227606	0.147421	0.107462	0.0931237	-0.0218619	0.245579	0.256253	0.172009	0.324517	0.271807
675	TG(54:1) [NL-18:1]	0.0554321	-0.00305352	0.177095	0.12204	0.155004	0.0617885	0.0800317	0.115687	0.117134	0.202852	0.193595	0.360608	0.276422	0.253013	0.205627	0.393674	0.3993	0.430009	0.331414	0.27902	0.36087	0.103777	0.28454	0.287285	0.354329	0.302923	0.228327	0.232698	0.100184	0.275973	0.052457	0.44835	0.156152	0.462212	0.353335	0.462267	0.39327	0.322802	0.29159	0.12817	0.0896809	0.114038	-0.0317895	0.322524	0.311827	0.206842	0.37855	0.304213
676	TG(54:1) [SIM]	0.0507195	0.00560291	0.168725	0.13019	0.148397	0.070119	0.0908643	0.110243	0.137917	0.202519	0.191884	0.359678	0.28281	0.263294	0.209587	0.38719	0.400621	0.430006	0.333798	0.28928	0.36347	0.0953946	0.269711	0.277553	0.345711	0.297966	0.229316	0.232598	0.109764	0.269128	0.0480298	0.433251	0.145437	0.452226	0.342344	0.457128	0.391259	0.327805	0.296752	0.132216	0.104349	0.109016	-0.0303445	0.313733	0.312496	0.200929	0.372958	0.300833
677	TG(54:2) [NL-18:0]	0.0507245	-0.00594849	0.155138	0.112573	0.11059	0.0427885	0.0594481	0.10366	0.121614	0.203579	0.217741	0.33633	0.236428	0.319181	0.217085	0.426366	0.432813	0.43162	0.290571	0.233084	0.415051	0.152645	0.316613	0.327775	0.349436	0.275991	0.210775	0.307833	0.0880875	0.367151	0.0848662	0.517234	0.225456	0.549958	0.41492	0.484756	0.387822	0.330336	0.420163	0.125487	0.0989023	0.204273	0.0105562	0.394661	0.41975	0.265658	0.42988	0.323022
678	TG(54:2) [NL-20:1]	0.048034	-0.00049407	0.116403	0.0769248	0.082538	0.0711402	0.0549641	0.0351667	0.0779058	0.136309	0.172966	0.246814	0.217005	0.350195	0.208771	0.373877	0.399961	0.397942	0.283194	0.262325	0.435694	0.0658229	0.220727	0.252347	0.235562	0.216745	0.172865	0.282586	0.109482	0.24801	0.0347311	0.365508	0.133321	0.44273	0.268269	0.33543	0.310898	0.288162	0.402556	0.0955503	0.131005	0.134772	-0.0125326	0.262964	0.308384	0.177082	0.291579	0.230181
679	TG(54:2) [SIM]	0.0469682	0.00330704	0.156017	0.114964	0.112099	0.0484144	0.0661372	0.101266	0.139277	0.205099	0.223348	0.348668	0.256584	0.349722	0.231802	0.435782	0.450606	0.44537	0.305534	0.252478	0.437955	0.152508	0.313116	0.331044	0.351381	0.280798	0.219337	0.321307	0.105083	0.365557	0.0804338	0.518683	0.217532	0.558992	0.412766	0.487662	0.399157	0.350231	0.446108	0.140661	0.119517	0.206378	0.00729622	0.394459	0.426098	0.268188	0.428387	0.323945
680	TG(54:3) [NL-18:1]	0.0295815	-0.0399989	0.0348275	0.0380321	-0.0382216	-0.0106313	0.000589238	0.0323204	0.0384249	0.043913	0.0915425	0.0739312	0.0151334	0.150034	0.0450778	0.121878	0.178391	0.171367	0.0449805	0.0313383	0.213314	0.115447	0.126713	0.186589	0.137132	0.0577498	0.0739998	0.221156	0.0136648	0.260873	0.101291	0.237865	0.178343	0.32715	0.227079	0.224131	0.121033	0.152968	0.320135	0.0571041	0.0200582	0.186445	0.0443394	0.198734	0.326809	0.206138	0.282322	0.157422
681	TG(54:3) [NL-18:2]	0.0427701	-0.027815	0.0809158	0.0952859	0.0268206	0.0292283	0.0232528	0.0801162	0.0582421	0.0642847	0.097735	0.204696	0.137553	0.148813	0.132225	0.244393	0.309362	0.365743	0.214037	0.211168	0.298382	0.164626	0.184689	0.264838	0.315333	0.21044	0.225208	0.274279	0.0459522	0.315095	0.0956688	0.320345	0.197307	0.40748	0.314491	0.414491	0.291788	0.321378	0.340845	0.100881	0.0735407	0.202309	0.0482358	0.271347	0.380319	0.262613	0.447556	0.315484
682	TG(54:3) [SIM]	0.0266094	-0.0125862	0.05413	0.0671039	-0.0213105	-0.0120372	0.0128576	0.0448967	0.0506751	0.0630794	0.095105	0.103219	0.0466589	0.151377	0.0790638	0.155275	0.223579	0.235223	0.0880076	0.0879459	0.250994	0.128325	0.143949	0.207373	0.185095	0.0875929	0.109701	0.239222	0.0414347	0.278739	0.101455	0.264524	0.179805	0.368491	0.251067	0.278138	0.160566	0.203411	0.339743	0.0672629	0.0547724	0.19837	0.0643173	0.227685	0.357826	0.225892	0.336442	0.203272
683	TG(54:4) [NL-18:2]	0.0125724	-0.0351753	0.00994684	0.0420982	-0.0700469	-0.0362412	-0.0307042	0.0190721	0.0151912	-0.00980229	0.0374112	0.0663253	0.0265393	0.0771866	0.0310423	0.067792	0.151911	0.195639	0.0589655	0.079423	0.17394	0.116405	0.0754262	0.154063	0.166494	0.0622514	0.111808	0.195783	-0.00966	0.251894	0.0811491	0.16357	0.150346	0.272398	0.204926	0.251743	0.12571	0.203342	0.274766	0.0548154	0.0263895	0.19915	0.0750239	0.160393	0.314555	0.209565	0.337136	0.204816
684	TG(54:4) [NL-20:3]	0.0424006	-0.0254435	0.0934842	0.0973554	0.123782	0.0552163	0.051874	0.0885918	0.0726493	0.127974	0.137923	0.24335	0.206413	0.283351	0.264567	0.398555	0.428407	0.434368	0.342818	0.321635	0.443592	0.112498	0.225326	0.278433	0.283126	0.269546	0.226536	0.306393	0.149704	0.276592	0.0593009	0.379641	0.130368	0.45369	0.322716	0.372385	0.35955	0.322252	0.373414	0.17482	0.200307	0.231876	0.0193285	0.324061	0.372778	0.255111	0.364453	0.327003
685	TG(54:4) [SIM]	0.0192691	-0.0103383	0.0253203	0.0631581	-0.0527687	-0.0182852	-0.0050981	0.0397756	0.0504844	0.00852972	0.0678176	0.111339	0.0641008	0.144475	0.0874585	0.144157	0.225736	0.255806	0.116623	0.136421	0.243701	0.139401	0.101263	0.190139	0.19726	0.098767	0.143575	0.243535	0.037227	0.280026	0.0903783	0.219961	0.152952	0.334532	0.247789	0.29922	0.185812	0.254387	0.341088	0.0932685	0.090514	0.239765	0.0719869	0.21071	0.366191	0.245115	0.369851	0.247193
686	TG(54:5) [NL-18:3]	0.0213189	-0.0311353	0.0347715	0.0392208	0.00647198	-0.0028931	-0.000304461	0.0462801	0.0231978	0.00879918	0.0641656	0.108525	0.0676538	0.179876	0.106601	0.176005	0.284655	0.324176	0.197064	0.193493	0.336385	0.145365	0.124651	0.218946	0.238057	0.170676	0.182912	0.308745	0.0688529	0.27713	0.0929915	0.216644	0.163752	0.367765	0.281223	0.312018	0.235215	0.258687	0.382952	0.113465	0.108519	0.218255	0.0583	0.204817	0.394184	0.269454	0.401169	0.300834
687	TG(54:5) [NL-20:4]	0.0353158	-0.0255602	0.0965339	0.0983401	0.093148	0.0435361	0.047479	0.111659	0.0853914	0.152175	0.125891	0.233965	0.18312	0.286134	0.203574	0.35457	0.35739	0.356634	0.251774	0.236186	0.348057	0.0684507	0.202522	0.230707	0.222294	0.180135	0.135815	0.228806	0.0832986	0.250125	0.0515643	0.365462	0.0997997	0.3961	0.304474	0.337985	0.292787	0.260648	0.337762	0.125978	0.155401	0.22242	0.0289902	0.306397	0.31253	0.241919	0.321413	0.265604
688	TG(54:5) [SIM]	0.011097	-0.00735874	0.0394373	0.0798374	-0.0242174	-0.000755068	0.00346536	0.0590798	0.0811947	0.0198708	0.0726206	0.165072	0.117858	0.20156	0.12512	0.19886	0.290603	0.329001	0.190963	0.211697	0.303673	0.12295	0.116482	0.213508	0.236576	0.150397	0.176452	0.267722	0.0548151	0.282503	0.0787024	0.245751	0.139033	0.357275	0.290526	0.348567	0.248319	0.304473	0.37213	0.116109	0.129006	0.250508	0.0657017	0.229396	0.388876	0.273296	0.405986	0.299935
689	TG(54:6) [NL-18:3]	0.0195839	-0.0216885	0.00675797	0.041359	-0.0207132	-0.0119587	-0.0201129	0.0370128	0.0212027	-0.0269619	0.0320209	0.101018	0.0699558	0.136274	0.0796481	0.123494	0.248658	0.314764	0.188796	0.206547	0.287136	0.11942	0.068781	0.185008	0.224267	0.149141	0.183514	0.265673	0.0509709	0.239519	0.0724384	0.143578	0.123185	0.3042	0.246574	0.297971	0.212332	0.266297	0.326964	0.0975271	0.10814	0.213071	0.0594363	0.156451	0.352329	0.264045	0.397925	0.300137
690	TG(54:6) [NL-20:4]	0.0225779	-0.0110498	0.0972097	0.10622	0.0752833	0.059082	0.0556109	0.129772	0.0892712	0.112241	0.110484	0.241374	0.190745	0.268725	0.182026	0.311214	0.343924	0.378871	0.252191	0.259485	0.337824	0.080546	0.165615	0.218859	0.235648	0.177695	0.15647	0.228466	0.0865408	0.2508	0.0566123	0.314713	0.092993	0.378737	0.313364	0.358413	0.290411	0.293474	0.33191	0.122387	0.159797	0.239229	0.0303805	0.27343	0.325526	0.263268	0.365371	0.294189
691	TG(54:6) [NL-20:5]	0.028866	-0.028734	0.0708059	0.0870576	0.152494	0.0361186	0.0355088	0.103934	0.110108	0.142615	0.147517	0.253097	0.22667	0.351927	0.287835	0.403853	0.421691	0.421344	0.366019	0.33677	0.461739	0.159145	0.227607	0.266644	0.296426	0.293969	0.241673	0.345909	0.137474	0.281868	0.0892451	0.355451	0.123416	0.397536	0.33151	0.36099	0.376913	0.312987	0.414202	0.216021	0.218162	0.25747	0.0301203	0.330528	0.343455	0.281321	0.362173	0.356246
692	TG(54:6) [NL-22:6]	0.035236	0.00118405	0.0994202	0.0804333	0.118327	0.0760077	0.0593324	0.053201	0.0970024	0.181988	0.170789	0.248729	0.227949	0.380688	0.205879	0.378684	0.328159	0.307079	0.255458	0.223148	0.375193	0.0311987	0.197213	0.164343	0.158993	0.173576	0.0995332	0.20908	0.0843866	0.167252	0.027996	0.336556	0.0672766	0.312322	0.208196	0.248707	0.268205	0.203637	0.33445	0.0845139	0.134908	0.0981273	-0.00678859	0.249384	0.168305	0.12773	0.172807	0.174603
693	TG(54:6) [SIM]	0.0196957	-0.00618352	0.0549976	0.0892962	0.0360512	0.0204731	0.0175439	0.0769588	0.0943174	0.0434881	0.0897569	0.199068	0.159978	0.268135	0.173292	0.268983	0.353313	0.387074	0.270793	0.279834	0.376027	0.116049	0.135076	0.225691	0.259005	0.199304	0.200301	0.298726	0.0990131	0.271465	0.0704262	0.268232	0.116599	0.37095	0.311885	0.36263	0.299411	0.322065	0.398346	0.141776	0.174519	0.250029	0.0513151	0.244142	0.375622	0.279936	0.408053	0.334219
694	TG(54:7) [NL-20:5]	0.0219686	-0.0204787	0.0604138	0.0835443	0.131574	0.0301719	0.0180629	0.101002	0.086722	0.0976115	0.113678	0.225722	0.203764	0.314347	0.263165	0.358244	0.401068	0.430054	0.353757	0.34376	0.447022	0.150827	0.188287	0.24583	0.292594	0.272771	0.243603	0.339105	0.129207	0.278938	0.0792036	0.304956	0.11533	0.379108	0.327821	0.364076	0.360008	0.328381	0.405673	0.199103	0.225698	0.273502	0.0417629	0.298598	0.353961	0.294854	0.396916	0.37336
695	TG(54:7) [NL-22:6]	0.0368924	0.000586446	0.0704567	0.0663565	0.128175	0.0642502	0.0441586	0.0597473	0.0827228	0.137957	0.151666	0.196101	0.181808	0.369839	0.228539	0.374062	0.370993	0.348253	0.294286	0.270402	0.443398	0.0659912	0.179307	0.196019	0.180283	0.20055	0.139605	0.284402	0.141565	0.192489	0.0488428	0.309723	0.0856731	0.339748	0.241617	0.252799	0.284936	0.229616	0.397532	0.133874	0.198464	0.156598	0.00773211	0.248939	0.239659	0.189375	0.22835	0.233568
696	TG(54:7) [SIM]	0.0234167	0.00296125	0.0463615	0.0719578	0.0764917	0.0251001	0.0203031	0.0724557	0.0919629	0.0578726	0.0980056	0.188787	0.167218	0.303119	0.20533	0.291789	0.372367	0.397007	0.308789	0.312271	0.422523	0.108362	0.13067	0.215623	0.244285	0.219865	0.2014	0.317371	0.130377	0.245903	0.0665407	0.250655	0.0918639	0.353719	0.296588	0.331584	0.310911	0.308025	0.414299	0.16314	0.21603	0.236272	0.0389055	0.233342	0.346686	0.269876	0.369031	0.330911
697	TG(56:6) [NL-20:4]	0.0125777	-0.044334	0.011579	0.0405989	-0.00874136	-0.0352202	-0.0201025	0.0694184	0.0300526	0.0445019	0.0597498	0.0468971	0.0143335	0.13259	0.098475	0.127761	0.146334	0.114829	0.0348786	0.0565458	0.128498	0.085872	0.092244	0.138584	0.0730724	0.0150374	0.039788	0.134201	0.00544663	0.182888	0.088227	0.173377	0.103866	0.210793	0.179855	0.151697	0.0882581	0.126402	0.225289	0.0827738	0.0970002	0.234239	0.0753466	0.185968	0.238643	0.1771	0.187448	0.12791
698	TG(56:6) [NL-22:5](a)	0.0404725	-0.0235277	0.0590606	0.0513078	0.0655404	0.0301799	0.0269899	0.0529124	0.09585	0.176075	0.190392	0.218838	0.195966	0.37926	0.262973	0.413944	0.395623	0.355902	0.283455	0.245797	0.458843	0.189244	0.265396	0.292119	0.262072	0.253967	0.214297	0.378215	0.127597	0.340601	0.128142	0.431036	0.222897	0.447293	0.343901	0.341674	0.339401	0.301026	0.488542	0.189615	0.188268	0.291952	0.0592654	0.386565	0.389171	0.282679	0.345101	0.323387
699	TG(56:6) [NL-22:5](b)	0.0406401	-0.023576	0.0592587	0.0511464	0.0657445	0.0300753	0.0269773	0.0530555	0.0958694	0.176334	0.190487	0.218979	0.196011	0.379411	0.262929	0.413917	0.395648	0.356011	0.283521	0.245843	0.458971	0.189303	0.265538	0.29222	0.262144	0.253974	0.214363	0.378273	0.127659	0.340697	0.128127	0.43109	0.223081	0.447406	0.344038	0.341751	0.339468	0.301085	0.488642	0.189688	0.188174	0.291869	0.0591736	0.386566	0.389144	0.28271	0.345203	0.323483
700	TG(56:6) [SIM]	0.0206843	-0.0158039	0.0224314	0.069654	0.0303613	0.00567521	0.00645315	0.0587189	0.126354	0.0951566	0.136232	0.174049	0.148607	0.308665	0.221589	0.319863	0.337752	0.30542	0.230672	0.226204	0.371174	0.16923	0.189449	0.249267	0.228666	0.195328	0.195038	0.329137	0.104229	0.308734	0.107278	0.341492	0.177008	0.368716	0.312788	0.320173	0.287708	0.296105	0.442953	0.181216	0.193555	0.31042	0.0856226	0.328011	0.390895	0.280081	0.344465	0.304487
701	TG(56:7) [NL-20:4]	0.0164802	-0.0350745	0.0426084	0.0787238	0.0112138	0.0172697	0.0190848	0.109232	0.0560738	0.0461697	0.0619489	0.140969	0.103745	0.168528	0.119343	0.162723	0.218127	0.242823	0.129708	0.16267	0.200241	0.0872199	0.0940018	0.172488	0.163559	0.0855878	0.116782	0.176503	0.0344964	0.221465	0.0783404	0.19027	0.0995502	0.271391	0.238429	0.264782	0.17838	0.232911	0.26433	0.108134	0.117839	0.253654	0.0703521	0.192901	0.284945	0.230973	0.303742	0.225447
702	TG(56:7) [NL-20:5]	0.0166295	-0.0460797	0.0276714	0.0585143	0.105027	-0.0105894	-0.00857247	0.0832024	0.0756627	0.0865635	0.103122	0.146207	0.131236	0.273199	0.241696	0.274777	0.305266	0.286545	0.249604	0.245271	0.346025	0.172103	0.16096	0.208948	0.21038	0.202228	0.191718	0.298198	0.101802	0.252873	0.118143	0.24098	0.118753	0.29025	0.258836	0.252706	0.264523	0.244899	0.360129	0.204888	0.200283	0.279973	0.0551074	0.254604	0.298997	0.243012	0.280953	0.277292
703	TG(56:7) [NL-22:5](a)	0.0287174	-0.0208884	0.0501094	0.0678691	0.0348424	0.0324428	0.0224831	0.0631252	0.0759395	0.114763	0.148495	0.209073	0.181868	0.331154	0.209704	0.338701	0.35755	0.356672	0.248996	0.243365	0.402625	0.153762	0.196693	0.249141	0.242613	0.206275	0.196616	0.331972	0.0925353	0.298953	0.102389	0.342544	0.181532	0.400887	0.313952	0.335539	0.296512	0.303439	0.43744	0.14019	0.172279	0.275362	0.0624922	0.31771	0.36613	0.281248	0.365653	0.311526
704	TG(56:7) [NL-22:5](b)	0.0288165	-0.0210295	0.0501125	0.0680661	0.0348649	0.0325906	0.0225012	0.0630479	0.0759312	0.114885	0.148384	0.208863	0.18162	0.331182	0.209646	0.338589	0.357474	0.356533	0.248822	0.243211	0.40254	0.15352	0.196636	0.249089	0.242252	0.206045	0.196339	0.331741	0.0926378	0.298682	0.102443	0.342337	0.18145	0.400732	0.313824	0.33526	0.296257	0.303118	0.437197	0.140144	0.172038	0.275281	0.0626142	0.317439	0.365969	0.281041	0.365374	0.311273
705	TG(56:7) [NL-22:6]	0.0311944	-0.00757982	0.0543052	0.0446767	0.0603057	0.0484859	0.0334218	0.0365833	0.079089	0.149582	0.173532	0.181216	0.167717	0.383328	0.178665	0.327802	0.295069	0.252484	0.188628	0.173052	0.363321	0.0545493	0.171091	0.164382	0.118895	0.121191	0.0782143	0.240038	0.0586982	0.180909	0.0627841	0.306825	0.0999743	0.308071	0.198517	0.210365	0.21429	0.187355	0.390733	0.0840545	0.129092	0.146266	0.0239824	0.249928	0.217911	0.151652	0.179907	0.162702
706	TG(56:7) [SIM]	0.0199645	-0.0115101	0.0295879	0.0657143	0.0342456	0.0111797	0.00838804	0.0490383	0.111834	0.0987486	0.138985	0.185804	0.165169	0.346159	0.203832	0.311593	0.326726	0.301764	0.222829	0.227549	0.370624	0.11614	0.160231	0.206043	0.18508	0.161545	0.151541	0.291653	0.0876698	0.251106	0.0895477	0.299535	0.12126	0.332779	0.264196	0.284475	0.259794	0.270226	0.425692	0.146288	0.188022	0.256964	0.0598988	0.280833	0.320699	0.232591	0.29229	0.256572
707	TG(56:8) [NL-20:4]	0.0164328	-0.0226439	0.0464551	0.0819945	0.0477487	0.0262958	0.0232906	0.106497	0.0557774	0.032342	0.0537342	0.161591	0.131534	0.184137	0.143507	0.190117	0.261015	0.315656	0.214012	0.245787	0.258197	0.069257	0.0807736	0.164099	0.191668	0.13507	0.149295	0.191926	0.0642293	0.20071	0.0511786	0.17034	0.0546276	0.273179	0.245249	0.288314	0.22847	0.265073	0.264633	0.124367	0.156361	0.23482	0.0454505	0.173389	0.278811	0.238887	0.329712	0.269077
708	TG(56:8) [NL-20:5]	0.0162519	-0.0376038	0.0251478	0.0654396	0.0836878	0.00233032	-0.00583713	0.0829885	0.0741691	0.0425837	0.0811767	0.149718	0.138826	0.242296	0.215022	0.234791	0.29711	0.323986	0.265506	0.278961	0.33844	0.159239	0.12089	0.201158	0.229232	0.20574	0.213528	0.293123	0.0937061	0.249056	0.102156	0.191344	0.10425	0.277873	0.259657	0.280972	0.274081	0.279857	0.346109	0.194111	0.199786	0.281091	0.0613428	0.219917	0.304353	0.264135	0.335382	0.313365
709	TG(56:8) [NL-22:6]	0.0277546	-0.00936807	0.0404554	0.0514027	0.0404787	0.0391465	0.019781	0.0424578	0.065867	0.107445	0.142792	0.16212	0.148888	0.342134	0.145606	0.271171	0.271783	0.257801	0.175419	0.176992	0.335054	0.0509546	0.127379	0.150299	0.120615	0.103254	0.084156	0.229781	0.0482571	0.171276	0.056254	0.246456	0.0906401	0.280453	0.195325	0.21221	0.193393	0.197463	0.36911	0.0695635	0.129157	0.155831	0.0258782	0.208354	0.221113	0.170691	0.211552	0.177819
710	TG(56:8) [SIM]	0.0159284	-0.00143566	0.0250715	0.0599964	0.0371364	0.0168367	0.00786986	0.0539492	0.0885897	0.0664795	0.111289	0.16481	0.146312	0.316734	0.1698	0.260916	0.29546	0.291833	0.20998	0.223632	0.343093	0.0876923	0.115679	0.174081	0.163961	0.137245	0.132817	0.263123	0.0728733	0.208429	0.0654816	0.236221	0.0940271	0.2908	0.234347	0.256895	0.230098	0.247788	0.385733	0.119871	0.172676	0.2224	0.0503537	0.226364	0.286155	0.219818	0.279451	0.239896
711	TG(56:9) [NL-22:6]	0.0307957	-0.00569633	0.0247578	0.043268	0.047396	0.0217249	-0.00174524	0.0287089	0.047643	0.0674793	0.105026	0.117552	0.110135	0.307447	0.146062	0.245915	0.273823	0.264578	0.195188	0.195597	0.346205	0.0544954	0.101611	0.147977	0.120568	0.114262	0.0952015	0.244832	0.071996	0.157463	0.0592191	0.198131	0.0820572	0.261139	0.186583	0.189353	0.188791	0.18632	0.36324	0.0855076	0.158747	0.165141	0.0338323	0.180648	0.226974	0.178526	0.213	0.191818
712	TG(56:9) [SIM]	0.0106157	-0.000614844	0.0128562	0.0620788	0.0499974	0.0144318	0.00147568	0.0549637	0.0854973	0.0373654	0.0786792	0.135969	0.122613	0.27699	0.170241	0.220214	0.288654	0.299581	0.234224	0.252515	0.33635	0.0827261	0.0816817	0.162939	0.167017	0.150971	0.150825	0.259207	0.0991511	0.192108	0.0672471	0.174417	0.0636991	0.259619	0.228062	0.243257	0.23068	0.245221	0.357679	0.143502	0.194132	0.225447	0.0460056	0.181539	0.2785	0.215972	0.28006	0.256553
713	TG(58:10) [NL-22:6]	0.0193074	-0.00927182	0.00871983	0.0306627	0.0157549	0.00972418	-0.0102748	0.0148628	0.0397283	0.0378115	0.0768248	0.071241	0.0697165	0.259359	0.101617	0.162059	0.192996	0.186348	0.122901	0.142521	0.253649	0.0226834	0.0444279	0.0888784	0.0528535	0.0436256	0.0426337	0.172147	0.0329422	0.111606	0.0538724	0.115063	0.0374947	0.174271	0.11974	0.11857	0.111873	0.132799	0.29138	0.051268	0.124535	0.136969	0.0308884	0.110008	0.159292	0.130278	0.144894	0.124745
714	TG(58:10) [SIM]	0.0159468	-0.00810573	0.0193354	0.0584887	0.0422511	0.00711922	-0.00102823	0.0475079	0.0818697	0.0453595	0.0787099	0.113627	0.108947	0.265247	0.150358	0.191632	0.235224	0.228457	0.177091	0.201367	0.269502	0.0453263	0.0611824	0.118948	0.100071	0.0902283	0.0912806	0.189698	0.0689869	0.141776	0.0637332	0.139156	0.035376	0.193284	0.168812	0.173141	0.169742	0.189283	0.296193	0.110225	0.174495	0.196282	0.0459507	0.149441	0.2041	0.168514	0.19054	0.182189
715	TG(58:8) [NL-22:6]	0.0293203	-0.02263	0.00611537	0.0168839	0.00538824	0.0089228	-0.0103726	-0.00898118	0.0437472	0.082397	0.116523	0.0489048	0.0511336	0.295906	0.0952527	0.170779	0.152771	0.0934237	0.0506149	0.0534182	0.221894	0.0210908	0.0734524	0.076579	-0.00755882	-0.00294671	-0.014766	0.155081	0.0112853	0.103679	0.0629272	0.154835	0.0682358	0.16388	0.0857898	0.05289	0.0604734	0.0684876	0.301606	0.0359465	0.080324	0.116609	0.0219476	0.12859	0.117571	0.0797645	0.0455154	0.0380589
716	TG(58:8) [SIM]	0.0137098	-0.010782	-0.00485528	0.0401526	-0.0078095	-0.00521795	-0.0113245	0.0111548	0.0718958	0.0462804	0.0972665	0.069694	0.0673232	0.282335	0.124796	0.174884	0.194948	0.144844	0.0940828	0.115336	0.240829	0.0472455	0.06578	0.108757	0.0409138	0.0308023	0.0393519	0.186097	0.0445381	0.138229	0.0753603	0.154419	0.0646067	0.185176	0.12926	0.111539	0.103154	0.136529	0.321485	0.0769979	0.141301	0.179495	0.0517882	0.151005	0.190466	0.13148	0.120712	0.105129
717	TG(58:9) [NL-22:6]	0.0214327	-0.0173255	-0.00180538	0.0270779	-0.0115107	0.00943195	-0.0138665	0.00173865	0.0339921	0.0409258	0.0860593	0.0523778	0.0553754	0.259166	0.0893187	0.146127	0.154982	0.127727	0.067798	0.0863868	0.215044	0.0329375	0.0460015	0.0771523	0.0197737	0.00700903	0.0158497	0.157994	0.0115957	0.110754	0.052405	0.115617	0.0633748	0.155324	0.0942625	0.0824724	0.0717723	0.103402	0.285757	0.0358163	0.0967135	0.131987	0.0356306	0.109729	0.139581	0.109816	0.100955	0.0757317
718	TG(58:9) [SIM]	0.0143043	-0.0114471	0.00416962	0.0581462	0.0177509	0.00139968	-0.0084196	0.035567	0.0820089	0.0450052	0.0819646	0.100104	0.09214	0.271126	0.138153	0.185339	0.223779	0.205089	0.146319	0.172671	0.261525	0.0534474	0.0654175	0.124446	0.0876725	0.0708713	0.0803664	0.196467	0.0598248	0.152651	0.074885	0.151175	0.0577769	0.20003	0.166663	0.165057	0.150312	0.182209	0.316518	0.0994434	0.158904	0.202875	0.0499718	0.15899	0.214594	0.168738	0.183114	0.163559
719	TG(O-50:1) [NL-15:0]	0.0293321	-0.0571999	0.0498566	0.111417	0.0572072	-0.00365741	0.0254726	0.0375211	0.120068	0.136863	0.155709	0.272514	0.222422	0.206564	0.167143	0.211136	0.227677	0.261089	0.226871	0.195473	0.254185	0.113755	0.142821	0.178303	0.199016	0.198425	0.162699	0.154018	0.10235	0.239952	0.0630278	0.219888	0.0946929	0.251454	0.200862	0.275738	0.273245	0.223249	0.201121	0.174836	0.120405	0.123145	0.0547908	0.180446	0.173071	0.129504	0.202282	0.181077
720	TG(O-50:1) [NL-16:0]	0.0520193	-0.0254708	0.0890025	0.120106	0.107225	0.0264364	0.0485894	0.0667734	0.164221	0.164734	0.184021	0.356166	0.309574	0.263769	0.226863	0.262296	0.291195	0.337101	0.310482	0.2758	0.321445	0.144059	0.194838	0.223977	0.280553	0.279661	0.237368	0.219443	0.13064	0.296133	0.0767987	0.270289	0.118898	0.31946	0.262368	0.362847	0.37519	0.313854	0.263404	0.237147	0.141316	0.158423	0.0315815	0.209089	0.216319	0.162911	0.264976	0.253168
721	TG(O-50:1) [NL-17:1]	0.0284161	-0.106728	0.0121963	0.113183	0.0746894	0.0264446	0.0761983	0.0650439	0.083855	0.11141	0.141344	0.211177	0.165067	0.201417	0.151011	0.199256	0.204546	0.239377	0.218713	0.197785	0.260639	0.15159	0.134499	0.156958	0.181337	0.195944	0.17669	0.187645	0.0870436	0.214265	0.113658	0.188037	0.0808725	0.220104	0.181566	0.232318	0.25314	0.201657	0.212791	0.158304	0.109661	0.111407	0.0495651	0.185109	0.174175	0.112952	0.198084	0.186143
722	TG(O-50:1) [NL-18:1]	0.0341828	-0.0355267	0.075234	0.103843	0.0518549	0.021799	0.0492359	0.0599164	0.146609	0.143516	0.177096	0.301284	0.249724	0.238	0.151946	0.186099	0.197702	0.24061	0.207932	0.18254	0.232641	0.112719	0.14374	0.154052	0.200866	0.195262	0.160356	0.153285	0.0749338	0.230467	0.0779876	0.201081	0.0922331	0.237918	0.207725	0.282007	0.278262	0.232022	0.213748	0.166244	0.0936618	0.103104	0.0329311	0.1603	0.164109	0.110684	0.198555	0.175472
723	TG(O-50:1) [SIM]	0.0509083	-0.0158368	0.0568165	0.110087	0.0669517	-0.0187532	0.0346859	0.0590315	0.182331	0.120913	0.153636	0.289208	0.240623	0.215425	0.175819	0.192873	0.222466	0.244111	0.242973	0.216358	0.246067	0.110491	0.143963	0.183063	0.215184	0.20727	0.180136	0.165712	0.115115	0.233386	0.0476481	0.209174	0.0884368	0.22217	0.193668	0.279098	0.284681	0.241558	0.207521	0.20587	0.139217	0.1236	0.0652543	0.176918	0.185235	0.137161	0.2001	0.18889
724	TG(O-50:2) [NL-16:1]	0.0500716	-0.0858997	0.010654	0.0695816	0.0107059	-0.0490351	-0.00783287	0.0219162	0.0520196	0.0666689	0.061107	0.087766	0.0674324	0.102064	0.0784504	0.10947	0.0904106	0.0875418	0.0788044	0.0680662	0.129692	0.00200204	0.0435388	0.0380599	0.0196479	0.0224891	0.0126499	0.03449	0.0482111	0.0990175	-0.0164971	0.110093	-0.0128822	0.101035	0.00844723	0.0622746	0.068155	0.0516457	0.0933029	0.0771355	0.0982199	0.0398261	0.0850248	0.0834033	0.0557334	0.0525672	0.0348545	0.0169485
725	TG(O-50:2) [NL-18:1]	0.0271524	-0.0679999	0.0168016	0.0692014	0.0343288	-0.00366329	0.0545835	0.0603246	0.0700295	0.0673088	0.0928958	0.150256	0.10867	0.171955	0.0881051	0.119372	0.118156	0.142067	0.129291	0.117374	0.183066	0.0451284	0.0802197	0.0791893	0.0754811	0.0903646	0.0758746	0.0982411	0.0324926	0.0894691	0.0754201	0.0906424	0.0275058	0.117353	0.0811796	0.107628	0.126132	0.0914916	0.129114	0.0714167	0.0770777	0.0256479	0.0547159	0.0957435	0.0913047	0.0587267	0.0862727	0.06825
726	TG(O-50:2) [NL-18:2]	0.0259483	-0.0750398	0.029712	0.117814	0.0374796	0.0422808	0.0606508	0.0613136	0.0839141	0.0996707	0.119289	0.225084	0.188841	0.167117	0.117608	0.140303	0.148885	0.215533	0.170491	0.171035	0.183285	0.0833507	0.0833953	0.104473	0.148641	0.134794	0.131152	0.102433	0.0461085	0.169747	0.05922	0.122703	0.045842	0.16323	0.132606	0.224256	0.20865	0.209684	0.146025	0.116841	0.0902043	0.0831623	0.0430076	0.105307	0.110869	0.0749486	0.178356	0.147238
727	TG(O-50:2) [SIM]	0.0119462	-0.0238273	0.068696	0.0966039	0.0206697	-0.0291768	0.0318631	0.0594119	0.137736	0.044877	0.0830704	0.161449	0.125633	0.146442	0.113408	0.103115	0.114317	0.119124	0.113505	0.115502	0.136368	0.0476837	0.0490931	0.0618261	0.0715307	0.0760331	0.0665352	0.0668102	0.0740289	0.112837	0.045687	0.0940594	0.00456322	0.0903702	0.0707866	0.105584	0.121383	0.100753	0.107069	0.0918073	0.0971151	0.0400874	0.0664064	0.0765419	0.0828182	0.0565559	0.0608092	0.0505481
728	TG(O-50:3) [NL-18:2]	-0.00463857	-0.046285	-0.0083378	0.00430236	-0.0119976	-0.077172	-0.0224797	-0.0103705	0.0383069	0.00486036	0.0460481	0.0335254	0.0333516	-0.00367528	0.00573704	-0.0392804	-0.017845	0.00667111	0.0115865	0.0390679	0.0134063	-0.00553946	-0.0450106	-0.0202692	-0.0378281	-0.0330774	-0.0053176	-0.0521605	0.0433547	0.029898	-0.00121113	-0.0575328	-0.0688453	-0.0528659	-0.0631985	-0.0132531	-0.0223781	0.0216125	-0.0271672	0.0564048	0.0713028	0.00747057	0.0878629	-0.0441267	-0.0283498	0.00208078	-0.0233521	-0.0214733
729	TG(O-50:3) [SIM]	0.012425	-0.0387419	0.051698	0.0631828	0.0180851	-0.0388827	0.0282034	0.0308881	0.0979661	-0.00628651	0.0313053	0.0333021	0.0280131	0.0260233	0.0386709	-0.0172305	0.0065095	0.00643818	0.0383294	0.0685284	0.0104943	-0.0175592	-0.0318923	-0.0233462	-0.0372453	-0.0222861	-0.0156038	-0.0580094	0.0545682	-0.0298829	0.0480408	-0.0560336	-0.110645	-0.0855547	-0.0675708	-0.0339531	-0.0128788	0.00843227	-0.0442787	0.032886	0.0742827	-0.0213827	0.0538158	-0.0591792	-0.0523457	-0.0278106	-0.0599265	-0.0362647
730	TG(O-52:0) [NL-16:0]	0.0553284	-0.00364298	0.164401	0.120868	0.191751	0.0751445	0.0844597	0.101705	0.115281	0.2017	0.177245	0.345806	0.284153	0.264426	0.261874	0.436851	0.420978	0.44514	0.407734	0.326835	0.403386	0.140279	0.312011	0.299163	0.375674	0.384465	0.277182	0.279455	0.157227	0.259285	0.0673016	0.436507	0.176173	0.426432	0.365433	0.425709	0.441933	0.314547	0.282373	0.190558	0.144952	0.117423	-0.00917812	0.327671	0.273127	0.218244	0.337169	0.333794
731	TG(O-52:1) [NL-16:0]	0.0470779	-0.0112064	0.111655	0.10071	0.138981	0.0349671	0.0543836	0.0767566	0.171654	0.182281	0.219868	0.399356	0.343263	0.279063	0.285377	0.34499	0.369595	0.405376	0.378645	0.331932	0.378242	0.201625	0.256911	0.290501	0.36354	0.358559	0.310025	0.281702	0.170396	0.364637	0.075811	0.354237	0.164708	0.40384	0.336063	0.445971	0.457933	0.384565	0.316263	0.283602	0.168889	0.197245	0.0501655	0.275954	0.284523	0.207235	0.338525	0.323517
732	TG(O-52:1) [NL-18:1]	0.0421577	-0.0170051	0.106648	0.103383	0.103057	0.0327588	0.06171	0.0853897	0.163959	0.192715	0.221555	0.380086	0.316403	0.276791	0.226968	0.282959	0.297122	0.339786	0.300575	0.257899	0.313028	0.182805	0.233175	0.245361	0.316381	0.304202	0.26118	0.239733	0.129807	0.322802	0.100193	0.311248	0.171494	0.357856	0.315093	0.402011	0.396505	0.332937	0.2851	0.22809	0.124898	0.164295	0.0438127	0.253905	0.256718	0.172309	0.303117	0.278135
733	TG(O-52:1) [SIM]	0.019368	0.00238156	0.117143	0.106666	0.0866088	0.00193501	0.0454427	0.0708356	0.200504	0.149218	0.205868	0.329238	0.264026	0.22791	0.223059	0.245111	0.28145	0.295602	0.282575	0.253177	0.282428	0.152403	0.219042	0.235204	0.281507	0.261795	0.227165	0.213934	0.145693	0.303259	0.0932407	0.296513	0.12192	0.309487	0.27707	0.359369	0.344501	0.317939	0.256983	0.227383	0.155853	0.186209	0.0703777	0.224894	0.262065	0.182451	0.268012	0.24588
734	TG(O-52:2) [NL-16:0]	0.0321796	-0.0137572	0.0915246	0.100352	0.0828492	0.0138748	0.0428153	0.059387	0.146179	0.125942	0.180511	0.325576	0.274889	0.254495	0.183206	0.210874	0.253205	0.314756	0.256672	0.250106	0.287249	0.106786	0.145253	0.184509	0.226705	0.204459	0.186891	0.171991	0.0983473	0.265169	0.0664752	0.21833	0.061593	0.288387	0.223712	0.333661	0.311774	0.296218	0.252449	0.186985	0.106751	0.146934	0.0429126	0.164284	0.197873	0.146615	0.254488	0.213881
735	TG(O-52:2) [NL-17:1]	0.0403069	-0.0387447	0.0651772	0.0916934	0.0663552	0.0331996	0.0819382	0.0814659	0.137477	0.135628	0.190547	0.279588	0.218713	0.26441	0.172292	0.236813	0.242687	0.278418	0.23131	0.204236	0.295322	0.142005	0.171217	0.194785	0.213351	0.206486	0.179552	0.201928	0.079563	0.250636	0.104585	0.240248	0.0939663	0.277003	0.230081	0.292376	0.290074	0.248713	0.273771	0.163028	0.113956	0.122473	0.0457315	0.205459	0.216196	0.13441	0.241784	0.209156
736	TG(O-52:2) [NL-18:1]	0.0321163	-0.032293	0.0717327	0.095495	0.0540229	0.0179295	0.0588783	0.0720759	0.146994	0.146291	0.192769	0.321488	0.263616	0.274432	0.15157	0.185362	0.216484	0.261449	0.205658	0.191038	0.256573	0.102579	0.147697	0.170736	0.200155	0.181951	0.156764	0.167871	0.0587875	0.242345	0.0810262	0.213596	0.08094	0.274013	0.216377	0.305808	0.282574	0.254794	0.252953	0.16193	0.0844115	0.120831	0.0386267	0.167955	0.189634	0.128484	0.223399	0.181123
737	TG(O-52:2) [SIM]	0.0243221	0.00404852	0.056203	0.0885453	0.0153901	-0.0405644	0.0233976	0.0502239	0.159911	0.0853699	0.158258	0.26384	0.203113	0.205067	0.133194	0.166609	0.199021	0.208425	0.179781	0.163844	0.213349	0.0811319	0.121445	0.165908	0.164508	0.133128	0.126804	0.125206	0.0812478	0.215294	0.0313223	0.201388	0.0609028	0.210744	0.167734	0.254504	0.222445	0.22155	0.201445	0.156832	0.0966545	0.114804	0.0911856	0.160393	0.1914	0.125007	0.187771	0.153245
738	TG(O-54:2) [NL-17:1]	0.00510446	-0.100151	0.0420691	0.0650422	0.00566528	-0.00196755	0.0563418	0.0574995	0.080156	0.0848055	0.121345	0.116649	0.0704007	0.111213	0.0644867	0.102728	0.113261	0.123088	0.0911064	0.0840323	0.144514	0.0884048	0.0792395	0.103454	0.0733151	0.0771393	0.0763063	0.0806673	0.0702739	0.14615	0.11563	0.122327	0.0484553	0.134805	0.10131	0.125515	0.107567	0.0995344	0.123715	0.0647095	0.0402286	0.0481661	0.0772279	0.108783	0.127429	0.0804957	0.112917	0.0828354
739	TG(O-54:2) [NL-18:1]	0.0264555	-0.0296846	0.0719311	0.0845918	0.0833181	0.0210893	0.0680171	0.0919104	0.150252	0.164712	0.216739	0.348443	0.281395	0.288661	0.212267	0.269935	0.290684	0.325372	0.274814	0.245819	0.321186	0.177049	0.218998	0.250336	0.285735	0.270931	0.245576	0.245934	0.114232	0.311199	0.121527	0.292726	0.141035	0.352895	0.286391	0.372887	0.358861	0.31717	0.304366	0.204545	0.112079	0.157258	0.0667691	0.241913	0.277612	0.175267	0.299307	0.253173
740	TG(O-54:2) [SIM]	0.00745141	-0.0203745	0.0911576	0.0759988	0.0321509	-0.0429296	0.0279449	0.0665316	0.168961	0.0795765	0.171604	0.258595	0.198553	0.212919	0.165242	0.184053	0.221088	0.225582	0.20478	0.200908	0.238856	0.101585	0.161365	0.184405	0.187906	0.167216	0.157711	0.168522	0.0840037	0.237359	0.103722	0.232807	0.063711	0.246035	0.187387	0.263666	0.245272	0.252558	0.233145	0.156415	0.114587	0.153084	0.0865826	0.191174	0.242767	0.158979	0.214374	0.167745
741	TG(O-54:3) [NL-17:1]	0.00589999	-0.0663577	-0.00703358	0.0581869	0.00252053	-0.043379	0.000188398	0.0294158	0.113707	0.0862541	0.133358	0.172818	0.123034	0.171699	0.105371	0.141593	0.170085	0.192019	0.136187	0.133271	0.214138	0.104174	0.0997566	0.148807	0.133245	0.115118	0.119186	0.135006	0.059536	0.216044	0.101308	0.166843	0.0608868	0.205691	0.144911	0.212894	0.175493	0.175	0.217096	0.104035	0.0639198	0.105724	0.105429	0.158851	0.189415	0.105499	0.19024	0.145168
742	TG(O-54:3) [NL-18:1]	0.033682	-0.0551789	0.0124377	0.0870566	0.026868	-0.00855465	0.0491074	0.0625329	0.0853386	0.109543	0.155335	0.232278	0.173463	0.223515	0.108071	0.147003	0.170462	0.235031	0.151077	0.152507	0.223608	0.115475	0.115719	0.136071	0.164704	0.126078	0.136437	0.146208	0.0440288	0.196164	0.101896	0.153899	0.0674401	0.227915	0.168902	0.249147	0.203398	0.211745	0.226319	0.10948	0.0690018	0.0965274	0.0481578	0.154472	0.181436	0.102696	0.223335	0.15898
743	TG(O-54:3) [SIM]	0.0247426	-0.0744673	-0.00549546	0.0808978	-0.0878804	-0.116764	-0.0400264	-0.026528	0.0540864	-0.0162434	0.00435824	-0.00761603	-0.0349796	-0.0299844	-0.0383272	-0.059546	-0.0243843	-0.0223046	-0.0329036	-0.0147353	-0.0205077	-0.0562359	-0.0275857	-0.00889565	-0.0457584	-0.0807689	-0.0569933	-0.0432894	-0.0547644	-0.0202585	0.0221397	-0.0163709	-0.0605655	-0.0258891	-0.0522107	-0.00653072	-0.0664106	0.00562952	-0.0057917	-0.0248989	0.0243265	0.0174142	0.0753028	-0.00530699	0.0380676	0.0421854	0.0102854	-0.0418798
744	TG(O-54:4) [NL-17:1]	0.00239203	-0.041603	0.0558744	0.0265723	0.0209712	-0.0504237	0.0160192	0.0405365	0.114175	0.0455015	0.111455	0.140049	0.0897258	0.134128	0.070898	0.109284	0.13644	0.159219	0.111375	0.125355	0.164241	0.0825153	0.0624419	0.110984	0.0969232	0.0887241	0.0960561	0.0942427	0.0430136	0.161391	0.124908	0.113477	0.0179172	0.135782	0.109439	0.165981	0.141769	0.142933	0.166315	0.0724955	0.0387182	0.0720853	0.0847162	0.122409	0.147742	0.0933677	0.160223	0.115311
745	TG(O-54:4) [NL-18:2]	-0.00298993	-0.0557287	-0.0498316	0.0557104	-0.0138561	-0.0539583	0.0142139	0.021666	0.019526	0.0567762	0.079467	0.122383	0.0976464	0.10805	0.0379336	0.0221097	0.0625893	0.125793	0.0379033	0.0780049	0.0883029	0.0620188	0.0248908	0.0461427	0.070256	0.0203209	0.0677963	0.0442813	-0.0126937	0.095607	0.0661578	0.0251993	-0.00552446	0.0963331	0.0637264	0.137694	0.0694852	0.12768	0.0964641	0.0235067	0.0262059	0.0428788	0.0735472	0.0660379	0.0832361	0.0199979	0.138631	0.0788343
746	TG(O-54:4) [SIM]	0.0583096	-0.0213911	0.126829	0.136383	0.109841	0.00415163	0.0395578	0.0568693	0.166188	0.170434	0.14895	0.31262	0.245738	0.259844	0.203555	0.348944	0.354572	0.364744	0.310969	0.266495	0.337614	0.0629429	0.227609	0.227354	0.26747	0.256735	0.188137	0.196305	0.106336	0.206233	0.0777051	0.362015	0.0888235	0.346177	0.271163	0.36197	0.340484	0.268311	0.259553	0.138812	0.121868	0.0964081	0.0246765	0.264324	0.246865	0.169221	0.274796	0.242015
747	Ubiquinone	0.0375502	0.0561005	0.0907797	0.0650269	0.144844	0.0926952	0.0810394	0.112375	0.131908	0.202554	0.265686	0.411882	0.418982	0.397122	0.299581	0.328669	0.322998	0.366664	0.317029	0.336139	0.342898	0.2017	0.231458	0.241453	0.330283	0.295305	0.311421	0.27999	0.137376	0.350748	0.103871	0.322642	0.160385	0.372191	0.328784	0.444341	0.434031	0.472679	0.383437	0.308889	0.15281	0.288646	0.0385473	0.273281	0.26954	0.170824	0.332357	0.317655
[truncated: 699 more columns]
