# Supplementary material for: High-coverage plasma lipidomics reveals novel sex-specific lipidomic fingerprints of age and BMI: Evidence from two large population cohort studies
Source: PLoS Biol. 2020 Sep 28;18(9):e3000870. doi: 10.1371/journal.pbio.3000870 (PMC7544135; doi:10.1371/journal.pbio.3000870)
Supplement: S4 Table — (XLSX) [file pbio.3000870.s023.xlsx]

## Sheet: S4
S4 Table: Differences in the Peareson's correlations (men relative to women) for all lipid species
Lipid #	Lipid species	Sph(d16:1)	Sph(d17:1)	Sph(d18:1)	Sph(d18:2)	S1P(d16:1)	S1P(d18:0)	S1P(d18:1)	S1P(d18:2)	dhCer(d18:0/16:0)	dhCer(d18:0/18:0)	dhCer(d18:0/20:0)	dhCer(d18:0/22:0)	dhCer(d18:0/24:0)	dhCer(d18:0/24:1)	Cer(d16:1/16:0)	Cer(d16:1/18:0)	Cer(d16:1/20:0)	Cer(d16:1/22:0)	Cer(d16:1/23:0)	Cer(d16:1/24:0)	Cer(d16:1/24:1)	Cer(d17:1/16:0)	Cer(d17:1/18:0)	Cer(d17:1/20:0)	Cer(d17:1/22:0)	Cer(d17:1/23:0)	Cer(d17:1/24:0)	Cer(d17:1/24:1)	Cer(d18:1/14:0)	Cer(d18:1/16:0)	Cer(d18:1/17:0)	Cer(d18:1/18:0)	Cer(d18:1/19:0)	Cer(d18:1/20:0)	Cer(d18:1/21:0)	Cer(d18:1/22:0)	Cer(d18:1/23:0)	Cer(d18:1/24:0)	Cer(d18:1/24:1)	Cer(d18:1/26:0)	Cer(d18:2/14:0)	Cer(d18:2/16:0)	Cer(d18:2/17:0)	Cer(d18:2/18:0)	Cer(d18:2/20:0)	Cer(d18:2/21:0)	Cer(d18:2/22:0)	Cer(d18:2/23:0)
2	Sph(d16:1)	0	0.00282049	-0.0265369	0.0137815	-0.014597	0.0320771	0.0289985	0.0152454	0.0363684	0.0231073	-0.0125232	-0.0102206	0.00570477	-0.0138318	0.0220871	0.0234817	0.0154718	0.0156817	0.0179237	0.0241819	0.0080075	0.0482177	0.00957643	0.0148862	0.0244856	0.0179905	0.0134953	0.0162046	0.0284543	0.0374841	0.00615872	0.0225353	-0.00428392	0.0197412	0.0417885	0.0181792	0.0116572	0.0214481	0.0144679	-0.0148649	-0.00459915	0.0496871	-0.00983836	0.048281	0.0324531	0.0240288	0.0236538	0.0207058
3	Sph(d17:1)	0.00282049	0	0.039586	0.00192085	0.0205963	-0.00435156	-0.00830245	-0.00198204	-0.021227	-0.00178521	-0.0121243	0.0217262	0.0118969	0.000442528	-0.0142915	-0.0138004	-0.014785	-0.00584185	-0.0126278	-0.0109797	-0.0226003	-0.0149109	-0.0585645	0.00821869	0.00265633	0.00902696	0.0045213	-0.0114886	-0.0256872	-0.009016	-0.013875	-0.0143118	-0.00808915	-0.0182862	-0.0154113	0.00261074	-0.00673935	-0.00626181	-0.019411	0.00134811	-0.00590772	-0.0141656	-0.0302507	-0.0311346	-0.0301938	-0.0128925	-0.0110545	-0.0116771
4	Sph(d18:1)	-0.0265369	0.039586	0	-0.0320525	-0.0246411	0.0132515	0.0057843	-0.0296007	0.0146971	-0.022251	-0.0138049	-0.0430306	-0.0287933	-0.00815599	0.00550074	-0.00317659	0.00344408	-0.0206854	-0.0175843	-0.0233475	0.0105438	-0.000833155	-0.0139249	-0.0127084	-0.0386792	-0.0253215	-0.0330582	-0.0222779	-0.0312254	-0.0223252	-0.0216931	0.00212583	-0.0207409	-0.0351551	-0.0615945	-0.067334	-0.0447329	-0.0516003	-0.0149554	-0.0526419	-0.0223393	-0.00771523	-0.0098985	-0.0125819	-0.0126277	-0.0290649	-0.0420389	-0.0482122
5	Sph(d18:2)	0.0137815	0.00192085	-0.0320525	0	-0.0113901	-0.01555	-0.0172823	-0.0226162	0.0158693	-0.0230302	-0.0166284	-0.0396387	-0.0360772	-0.0223694	-0.0111473	-0.0315604	-0.0199914	-0.0319475	-0.0161229	-0.0195409	-0.0156938	-0.00331304	-0.011764	-0.0187806	-0.0278029	-0.0292062	-0.016572	-0.027367	-0.0325934	-0.0246105	-0.0206595	-0.0339441	0.019141	-0.0296847	-0.0420645	-0.0449677	-0.0239351	-0.0317587	-0.0129613	-0.0372586	-0.0146117	-0.0277652	-0.0052043	-0.0422819	-0.015188	-0.00630902	-0.0322377	-0.0257159
6	S1P(d16:1)	-0.014597	0.0205963	-0.0246411	-0.0113901	0	-0.0174494	-0.0139825	-0.0263257	0.00228063	-0.0164664	0.0487025	0.0118389	0.00866717	-0.00528866	-0.00729324	-0.00342354	0.0130047	-0.000662921	-0.0106065	-0.00617055	-0.0249798	-0.00578963	-0.030716	-0.0182207	-0.0036743	-0.0231977	-0.0168449	-0.0478649	-0.0412229	-0.0233548	-0.0664192	0.00318189	-0.00913565	-0.00666666	-0.0320713	-0.0132259	-0.0206943	-0.00872112	-0.0380946	-0.0589085	-0.0701585	-0.0451589	-0.0139315	-0.0182548	-0.0184439	-0.0556351	-0.0233816	-0.0377686
7	S1P(d18:0)	0.0320771	-0.00435156	0.0132515	-0.01555	-0.0174494	0	-0.0085638	0.0216485	0.0195003	-0.0231704	0.0268663	-0.00057066	0.0121653	0.0180252	-0.0175583	-0.00454366	0.00133236	-0.00139185	-0.0126592	-0.0137955	0.0110115	0.0107202	-0.00422401	0.00311611	-0.00797664	-0.0161012	-0.00942951	0.00194104	0.000332005	0.0280649	0.0101628	0.035406	0.0109502	0.0307731	-0.00251175	0.0116542	0.0095488	0.00738441	0.0292248	-0.0138926	-0.0156632	0.042837	0.0164672	0.0280448	0.03209	-0.000828561	0.0192774	0.00229305
8	S1P(d18:1)	0.0289985	-0.00830245	0.0057843	-0.0172823	-0.0139825	-0.0085638	0	0.00395307	0.0219692	-0.0133829	0.0145743	0.00197009	0.0108361	0.00326094	-0.00661467	-0.00715463	-0.00368242	-0.00812757	-0.0178727	-0.0104948	-0.0156206	0.00561069	0.0071157	-0.00219104	-0.00444738	-0.0139208	0.004602	-0.0143021	0.00311304	0.0191468	0.0132856	0.0168191	0.0132935	0.00828633	-0.0131005	-0.00402411	-0.00238052	0.00363971	-0.00200291	-0.021822	-0.00898644	0.0237547	0.0330538	0.0110784	0.00975976	-0.0160195	-8.21423e-05	-0.0136855
9	S1P(d18:2)	0.0152454	-0.00198204	-0.0296007	-0.0226162	-0.0263257	0.0216485	0.00395307	0	0.00464602	-0.0465345	0.00398996	-0.0208949	0.00375993	-0.0364767	-0.000597059	-0.0356027	-0.0189135	-0.0179875	-0.0125559	-0.000970744	-0.04091	-0.000710754	-0.0198905	-0.0187543	0.000926518	-0.00308427	0.0171706	-0.0236318	0.00396499	-0.0119606	-0.00887995	-0.0333676	-0.000218146	-0.0218862	-0.039471	-0.0196573	-0.00880768	0.00652141	-0.0353685	-0.0261125	-0.0399807	-0.0256109	0.00252569	-0.0404173	-0.0164742	-0.0418401	-0.0144847	-0.0183018
10	dhCer(d18:0/16:0)	0.0363684	-0.021227	0.0146971	0.0158693	0.00228063	0.0195003	0.0219692	0.00464602	0	0.0402517	0.00926158	0.0256063	0.0282601	0.00896036	0.0253521	0.0201625	0.0267643	0.0381352	0.0106271	0.035758	0.0164129	0.00223508	0.00933838	-0.0117744	-0.00351602	-0.00963257	-0.00226839	-0.0210064	-0.0179553	0.0227779	0.00192288	0.0256807	0.0102776	0.0447697	-0.00115332	0.0413086	0.0168913	0.0324653	0.00633343	0.00547436	0.00173131	-0.00268587	-0.0317197	0.025362	-0.00652178	-0.0457864	0.019871	-0.010341
11	dhCer(d18:0/18:0)	0.0231073	-0.00178521	-0.022251	-0.0230302	-0.0164664	-0.0231704	-0.0133829	-0.0465345	0.0402517	0	0.0513562	0.014533	0.0313207	0.0288049	0.0327567	0.00288399	0.0318718	0.0334652	0.0123652	0.0366595	0.0384964	-0.0148982	-0.0165644	0.00671877	-0.0217838	-0.0235688	-0.0209459	0.00225911	-0.0100368	0.0235391	0.0108673	0.00189837	0.00550294	0.0245777	-0.00411762	0.00642489	-0.00605187	0.0148689	0.0162974	-0.0103279	0.00688485	0.0113902	0.00691075	-0.00221411	0.00857044	-0.0223952	-0.00433211	-0.0112957
12	dhCer(d18:0/20:0)	-0.0125232	-0.0121243	-0.0138049	-0.0166284	0.0487025	0.0268663	0.0145743	0.00398996	0.00926158	0.0513562	0	0.0380059	0.0529279	0.0383376	0.0523032	0.0471028	0.06852	0.0814822	0.0642117	0.0821097	0.0822781	0.0131534	0.0177553	0.0259786	0.0211479	0.0257881	0.0360198	0.0245251	-0.0296756	0.0610991	0.00504143	0.0464633	0.0242856	0.0773389	0.0302493	0.0573939	0.0517979	0.0567507	0.0455273	0.027652	-0.0252242	0.0414976	-0.0141934	0.0302905	0.0425915	-0.00129737	0.0404081	0.0339806
13	dhCer(d18:0/22:0)	-0.0102206	0.0217262	-0.0430306	-0.0396387	0.0118389	-0.00057066	0.00197009	-0.0208949	0.0256063	0.014533	0.0380059	0	0.0296151	0.0374697	-0.00858186	0.00838948	0.0237264	0.0432064	0.00614764	0.0696003	0.0422325	-0.0386449	-0.021886	-0.0146742	-0.0144225	-0.0379954	0.0115764	-0.0122235	-0.0301586	0.0218188	-0.00272468	0.0100805	0.00288754	0.0482135	-0.0194459	0.0446028	-0.000589661	0.0477697	0.0511413	0.0361293	-0.048759	0.00117729	-0.0331353	0.00848311	0.0265097	-0.047055	0.0180059	-0.0191908
14	dhCer(d18:0/24:0)	0.00570477	0.0118969	-0.0287933	-0.0360772	0.00866717	0.0121653	0.0108361	0.00375993	0.0282601	0.0313207	0.0529279	0.0296151	0	0.0604242	-0.0139719	0.0137529	0.0299244	0.0349372	-0.0182699	0.0419805	0.0329561	-0.0269136	-0.0211	-0.0118504	-0.0194286	-0.062343	-0.00917811	-0.0187875	-0.0214105	0.0536534	-0.007109	0.0429619	-0.00616327	0.0812588	0.00435513	0.0633337	-0.00645238	0.043815	0.0607602	0.031947	-0.0441466	0.0291749	-0.0383551	0.0342831	0.0432896	-0.0264828	0.0318929	-0.0269268
15	dhCer(d18:0/24:1)	-0.0138318	0.000442528	-0.00815599	-0.0223694	-0.00528866	0.0180252	0.00326094	-0.0364767	0.00896036	0.0288049	0.0383376	0.0374697	0.0604242	0	-0.00163379	0.00443738	0.0351852	0.0687109	0.028375	0.0829596	0.0615292	-0.0442899	-0.0334104	-0.0230475	-0.00450952	-0.0264817	0.00979952	-0.00297116	-0.0122631	0.0470895	0.00505981	0.0103234	-0.0150657	0.0749112	-0.00221825	0.0667145	0.0266441	0.0654707	0.0548586	0.035946	-0.0439743	0.00784396	-0.0323723	0.000973259	0.0271283	-0.0346303	0.0348954	0.00658252
16	Cer(d16:1/16:0)	0.0220871	-0.0142915	0.00550074	-0.0111473	-0.00729324	-0.0175583	-0.00661467	-0.000597059	0.0253521	0.0327567	0.0523032	-0.00858186	-0.0139719	-0.00163379	0	-0.0110633	-0.0156946	-0.0333107	-0.0410268	-0.0458187	-0.0499899	0.0133372	-0.0197318	-0.0322056	-0.028443	-0.0514187	-0.0502825	-0.053784	-0.0292553	-0.0200196	-0.0554929	0.0169518	-0.0182149	-0.00562631	-0.0345705	-0.0263842	-0.0492429	-0.0544457	-0.0444752	-0.0644882	-0.0703812	-0.0462867	-0.0485833	0.00949357	-0.0139665	-0.0534601	-0.0343269	-0.0541697
17	Cer(d16:1/18:0)	0.0234817	-0.0138004	-0.00317659	-0.0315604	-0.00342354	-0.00454366	-0.00715463	-0.0356027	0.0201625	0.00288399	0.0471028	0.00838948	0.0137529	0.00443738	-0.0110633	0	0.0017682	0.00152992	0.00430289	0.0107063	-0.00461207	-0.0125343	-0.0228564	-0.00616585	-0.0130304	-0.0128984	-0.0129062	-0.0135983	-0.0409483	-0.0507809	-0.0279018	0.00341225	-0.0160535	-0.00571621	-0.0463377	-0.0340748	-0.0211428	-0.0376191	-0.0328451	-0.0284457	-0.095762	-0.0532483	-0.0500467	-0.00296035	-0.00828239	-0.0737849	-0.03501	-0.0219206
18	Cer(d16:1/20:0)	0.0154718	-0.014785	0.00344408	-0.0199914	0.0130047	0.00133236	-0.00368242	-0.0189135	0.0267643	0.0318718	0.06852	0.0237264	0.0299244	0.0351852	-0.0156946	0.0017682	0	0.00224065	-0.00555825	0.00512629	-0.00232452	-0.0202382	-0.0241258	-0.0230473	-0.0122834	-0.0309983	-0.0209988	-0.0215461	-0.0733492	-0.038819	-0.036814	0.0226989	-0.0122142	0.000579211	-0.0331469	-0.0222849	-0.027351	-0.0343282	-0.0214524	-0.0312308	-0.0908681	-0.0340694	-0.0518904	0.0197294	-0.00192924	-0.0637271	-0.018918	-0.0266447
19	Cer(d16:1/22:0)	0.0156817	-0.00584185	-0.0206854	-0.0319475	-0.000662921	-0.00139185	-0.00812757	-0.0179875	0.0381352	0.0334652	0.0814822	0.0432064	0.0349372	0.0687109	-0.0333107	0.00152992	0.00224065	0	-0.0149566	0.00535358	-0.00204571	-0.019288	-0.0232325	-0.0164284	-0.0112798	-0.0381882	-0.0141257	-0.0127746	-0.0592912	-0.0183742	-0.0388554	0.0371532	-0.0153895	0.0142629	-0.0194612	-0.00137976	-0.0325915	-0.0244462	0.000675292	-0.0171341	-0.087018	-0.0259232	-0.0451763	0.0248629	0.0175254	-0.0520545	-0.00562627	-0.0317782
20	Cer(d16:1/23:0)	0.0179237	-0.0126278	-0.0175843	-0.0161229	-0.0106065	-0.0126592	-0.0178727	-0.0125559	0.0106271	0.0123652	0.0642117	0.00614764	-0.0182699	0.028375	-0.0410268	0.00430289	-0.00555825	-0.0149566	0	-0.0200363	-0.00497825	-0.0104433	-0.006174	-0.00511175	-0.00844154	-0.00823971	-0.0200964	0.00904072	-0.0518939	-0.0336587	-0.0417927	0.0313457	0.000508298	0.00861169	0.012211	-0.0211323	-0.0127845	-0.058844	-0.00370267	-0.0249151	-0.0965551	-0.0355299	-0.0514797	0.021659	0.013139	-0.0396439	-0.013588	-0.0104733
21	Cer(d16:1/24:0)	0.0241819	-0.0109797	-0.0233475	-0.0195409	-0.00617055	-0.0137955	-0.0104948	-0.000970744	0.035758	0.0366595	0.0821097	0.0696003	0.0419805	0.0829596	-0.0458187	0.0107063	0.00512629	0.00535358	-0.0200363	0	-0.00883865	-0.0209895	-0.0135215	-0.0175654	-0.000805803	-0.0425054	-0.0109756	-0.0179767	-0.0449738	0.012248	-0.0462404	0.0572627	-0.010528	0.0461999	0.0157809	0.0366235	-0.0136955	-0.00322918	0.0176071	-0.00349955	-0.0844476	-0.0102795	-0.0569352	0.0389137	0.0265736	-0.0394358	0.0179829	-0.0205589
22	Cer(d16:1/24:1)	0.0080075	-0.0226003	0.0105438	-0.0156938	-0.0249798	0.0110115	-0.0156206	-0.04091	0.0164129	0.0384964	0.0822781	0.0422325	0.0329561	0.0615292	-0.0499899	-0.00461207	-0.00232452	-0.00204571	-0.00497825	-0.00883865	0	-0.0428136	-0.0341099	-0.0264266	-0.0324445	-0.0375406	-0.0396768	-0.0213485	-0.0516596	-0.0250205	-0.0317035	0.0264294	-0.0293561	0.0078112	-0.0135608	-0.0177083	-0.0202632	-0.0402359	-0.00141403	-0.0320724	-0.096828	-0.0439377	-0.0618433	-0.00461417	-0.0066579	-0.0675629	-0.0342125	-0.0391258
23	Cer(d17:1/16:0)	0.0482177	-0.0149109	-0.000833155	-0.00331304	-0.00578963	0.0107202	0.00561069	-0.000710754	0.00223508	-0.0148982	0.0131534	-0.0386449	-0.0269136	-0.0442899	0.0133372	-0.0125343	-0.0202382	-0.019288	-0.0104433	-0.0209895	-0.0428136	0	-0.0181756	-0.020872	-0.0282853	-0.0211037	-0.0377392	-0.0501611	-0.0253074	-0.0470357	-0.022069	-0.0342857	-0.0137972	-0.0464175	-0.0475472	-0.0563868	-0.0308387	-0.0618604	-0.0823955	-0.0732038	-0.0483115	-0.0517965	-0.0359524	-0.0289577	-0.0335521	-0.0711924	-0.0537585	-0.0337818
24	Cer(d17:1/18:0)	0.00957643	-0.0585645	-0.0139249	-0.011764	-0.030716	-0.00422401	0.0071157	-0.0198905	0.00933838	-0.0165644	0.0177553	-0.021886	-0.0211	-0.0334104	-0.0197318	-0.0228564	-0.0241258	-0.0232325	-0.006174	-0.0135215	-0.0341099	-0.0181756	0	-0.0205424	-0.0200062	-0.00951244	-0.0269561	-0.0291344	-0.0324438	-0.0506557	0.00516593	-0.00837916	-0.0045679	-0.031118	-0.0314081	-0.0350402	-0.0180244	-0.0377882	-0.047019	-0.0130346	-0.00233667	-0.0274282	-0.0320479	-0.0196331	-0.028263	-0.0376699	-0.0365536	-0.009488
25	Cer(d17:1/20:0)	0.0148862	0.00821869	-0.0127084	-0.0187806	-0.0182207	0.00311611	-0.00219104	-0.0187543	-0.0117744	0.00671877	0.0259786	-0.0146742	-0.0118504	-0.0230475	-0.0322056	-0.00616585	-0.0230473	-0.0164284	-0.00511175	-0.0175654	-0.0264266	-0.020872	-0.0205424	0	-0.00453657	-0.00277196	-0.0175493	-0.0194403	-0.0841722	-0.0513304	-0.0296226	0.000966218	-0.0154047	-0.0202477	-0.0165843	-0.0319318	-0.0186962	-0.0517866	-0.0557085	-0.0717073	-0.0943525	-0.059057	-0.0405364	0.00611345	-0.0269346	-0.0635638	-0.020325	-0.0145404
26	Cer(d17:1/22:0)	0.0244856	0.00265633	-0.0386792	-0.0278029	-0.0036743	-0.00797664	-0.00444738	0.000926518	-0.00351602	-0.0217838	0.0211479	-0.0144225	-0.0194286	-0.00450952	-0.028443	-0.0130304	-0.0122834	-0.0112798	-0.00844154	-0.000805803	-0.0324445	-0.0282853	-0.0200062	-0.00453657	0	-0.0111623	0.00514969	-0.00905548	-0.0551475	-0.0476462	-0.0507087	0.00145421	-0.0131635	-0.0125262	-0.0216321	-0.0228916	-0.0229095	-0.0395836	-0.0432047	-0.035016	-0.076748	-0.0461375	-0.0444928	-0.00329558	-0.0104002	-0.0534694	-0.0145176	-0.0210874
27	Cer(d17:1/23:0)	0.0179905	0.00902696	-0.0253215	-0.0292062	-0.0231977	-0.0161012	-0.0139208	-0.00308427	-0.00963257	-0.0235688	0.0257881	-0.0379954	-0.062343	-0.0264817	-0.0514187	-0.0128984	-0.0309983	-0.0381882	-0.00823971	-0.0425054	-0.0375406	-0.0211037	-0.00951244	-0.00277196	-0.0111623	0	-0.0208153	-0.00491063	-0.0597914	-0.0601759	-0.0353495	0.00621419	0.00180063	-0.0187245	-0.00297373	-0.0451689	-0.0186894	-0.0836663	-0.0421694	-0.0615683	-0.096818	-0.0463183	-0.0485981	-0.00474092	-0.00851273	-0.0432853	-0.0302752	-0.0121739
28	Cer(d17:1/24:0)	0.0134953	0.0045213	-0.0330582	-0.016572	-0.0168449	-0.00942951	0.004602	0.0171706	-0.00226839	-0.0209459	0.0360198	0.0115764	-0.00917811	0.00979952	-0.0502825	-0.0129062	-0.0209988	-0.0141257	-0.0200964	-0.0109756	-0.0396768	-0.0377392	-0.0269561	-0.0175493	0.00514969	-0.0208153	0	-0.019213	-0.0545675	-0.0232344	-0.0534653	0.017222	-0.0126576	0.0120187	0.00936598	0.00974263	-0.0071956	-0.0215326	-0.0270317	-0.0220451	-0.0825671	-0.0244759	-0.057029	0.00818541	0.00122994	-0.0386135	0.0112631	-0.00322683
29	Cer(d17:1/24:1)	0.0162046	-0.0114886	-0.0222779	-0.027367	-0.0478649	0.00194104	-0.0143021	-0.0236318	-0.0210064	0.00225911	0.0245251	-0.0122235	-0.0187875	-0.00297116	-0.053784	-0.0135983	-0.0215461	-0.0127746	0.00904072	-0.0179767	-0.0213485	-0.0501611	-0.0291344	-0.0194403	-0.00905548	-0.00491063	-0.019213	0	-0.0498397	-0.0463965	-0.0422663	-0.00576548	-0.0240681	-0.00871862	0.00265852	-0.0332577	-0.00341796	-0.0541389	-0.0304916	-0.0423736	-0.0918687	-0.0503986	-0.068168	-0.0126926	-0.0161975	-0.0449457	-0.0207142	0.00197241
30	Cer(d18:1/14:0)	0.0284543	-0.0256872	-0.0312254	-0.0325934	-0.0412229	0.000332005	0.00311304	0.00396499	-0.0179553	-0.0100368	-0.0296756	-0.0301586	-0.0214105	-0.0122631	-0.0292553	-0.0409483	-0.0733492	-0.0592912	-0.0518939	-0.0449738	-0.0516596	-0.0253074	-0.0324438	-0.0841722	-0.0551475	-0.0597914	-0.0545675	-0.0498397	0	-0.0156298	-0.0387809	-0.025177	-0.0348518	-0.0556402	-0.0532908	-0.0505038	-0.0441231	-0.049815	-0.0389251	-0.0406902	-0.0512358	-0.0411678	-0.042996	-0.0105422	-0.0415372	-0.0483165	-0.0534795	-0.0472268
31	Cer(d18:1/16:0)	0.0374841	-0.009016	-0.0223252	-0.0246105	-0.0233548	0.0280649	0.0191468	-0.0119606	0.0227779	0.0235391	0.0610991	0.0218188	0.0536534	0.0470895	-0.0200196	-0.0507809	-0.038819	-0.0183742	-0.0336587	0.012248	-0.0250205	-0.0470357	-0.0506557	-0.0513304	-0.0476462	-0.0601759	-0.0232344	-0.0463965	-0.0156298	0	-0.0246679	-0.0370126	-0.0471809	-0.0174613	-0.0479247	-0.0148746	-0.0221478	0.00767135	-0.0212037	-0.000462691	-0.0633341	-0.030512	-0.0504525	-0.0389982	-0.0392183	-0.0854366	-0.0398174	-0.0525053
32	Cer(d18:1/17:0)	0.00615872	-0.013875	-0.0216931	-0.0206595	-0.0664192	0.0101628	0.0132856	-0.00887995	0.00192288	0.0108673	0.00504143	-0.00272468	-0.007109	0.00505981	-0.0554929	-0.0279018	-0.036814	-0.0388554	-0.0417927	-0.0462404	-0.0317035	-0.022069	0.00516593	-0.0296226	-0.0507087	-0.0353495	-0.0534653	-0.0422663	-0.0387809	-0.0246679	0	0.0134772	0.0240263	0.00675187	-0.00935441	-0.0255347	-0.0121329	-0.0365623	-0.00267124	-0.0374423	-0.04235	-0.0341047	-0.0296124	-0.00124386	-0.0077451	-0.0104221	-0.0276833	-0.0328513
33	Cer(d18:1/18:0)	0.0225353	-0.0143118	0.00212583	-0.0339441	0.00318189	0.035406	0.0168191	-0.0333676	0.0256807	0.00189837	0.0464633	0.0100805	0.0429619	0.0103234	0.0169518	0.00341225	0.0226989	0.0371532	0.0313457	0.0572627	0.0264294	-0.0342857	-0.00837916	0.000966218	0.00145421	0.00621419	0.017222	-0.00576548	-0.025177	-0.0370126	0.0134772	0	-0.0181934	0.00307125	-0.0427653	-0.0221016	0.00682154	0.0062605	-0.0223853	-0.00890109	-0.0598705	-0.0381944	-0.0372221	-0.0100278	-0.0141234	-0.0768949	-0.0220003	-0.00942935
34	Cer(d18:1/19:0)	-0.00428392	-0.00808915	-0.0207409	0.019141	-0.00913565	0.0109502	0.0132935	-0.000218146	0.0102776	0.00550294	0.0242856	0.00288754	-0.00616327	-0.0150657	-0.0182149	-0.0160535	-0.0122142	-0.0153895	0.000508298	-0.010528	-0.0293561	-0.0137972	-0.0045679	-0.0154047	-0.0131635	0.00180063	-0.0126576	-0.0240681	-0.0348518	-0.0471809	0.0240263	-0.0181934	0	-0.0276534	-0.0124752	-0.035684	-0.000875067	-0.0351445	-0.0464398	-0.0413346	-0.0518256	-0.0318532	0.0123462	0.00294827	-0.0295568	-0.0130524	-0.0319791	-0.0129779
35	Cer(d18:1/20:0)	0.0197412	-0.0182862	-0.0351551	-0.0296847	-0.00666666	0.0307731	0.00828633	-0.0218862	0.0447697	0.0245777	0.0773389	0.0482135	0.0812588	0.0749112	-0.00562631	-0.00571621	0.000579211	0.0142629	0.00861169	0.0461999	0.0078112	-0.0464175	-0.031118	-0.0202477	-0.0125262	-0.0187245	0.0120187	-0.00871862	-0.0556402	-0.0174613	0.00675187	0.00307125	-0.0276534	0	-0.0322818	-0.00923971	0.000452236	0.0132645	0.00164873	0.00991271	-0.0780077	-0.0143468	-0.0542057	-0.00436451	-0.00378554	-0.0710339	-0.0155378	-0.0151488
36	Cer(d18:1/21:0)	0.0417885	-0.0154113	-0.0615945	-0.0420645	-0.0320713	-0.00251175	-0.0131005	-0.039471	-0.00115332	-0.00411762	0.0302493	-0.0194459	0.00435513	-0.00221825	-0.0345705	-0.0463377	-0.0331469	-0.0194612	0.012211	0.0157809	-0.0135608	-0.0475472	-0.0314081	-0.0165843	-0.0216321	-0.00297373	0.00936598	0.00265852	-0.0532908	-0.0479247	-0.00935441	-0.0427653	-0.0124752	-0.0322818	0	-0.0436318	-0.00341332	-0.0241418	-0.0200768	-0.0142755	-0.0711246	-0.0353495	-0.0509784	-0.0414344	-0.0263272	-0.0639899	-0.038042	-0.0194583
37	Cer(d18:1/22:0)	0.0181792	0.00261074	-0.067334	-0.0449677	-0.0132259	0.0116542	-0.00402411	-0.0196573	0.0413086	0.00642489	0.0573939	0.0446028	0.0633337	0.0667145	-0.0263842	-0.0340748	-0.0222849	-0.00137976	-0.0211323	0.0366235	-0.0177083	-0.0563868	-0.0350402	-0.0319318	-0.0228916	-0.0451689	0.00974263	-0.0332577	-0.0505038	-0.0148746	-0.0255347	-0.0221016	-0.035684	-0.00923971	-0.0436318	0	-0.0231795	0.0126245	-0.0108944	0.0210759	-0.0760551	-0.0175031	-0.053236	-0.0239018	-0.0189836	-0.077031	-0.0180113	-0.0449393
38	Cer(d18:1/23:0)	0.0116572	-0.00673935	-0.0447329	-0.0239351	-0.0206943	0.0095488	-0.00238052	-0.00880768	0.0168913	-0.00605187	0.0517979	-0.000589661	-0.00645238	0.0266441	-0.0492429	-0.0211428	-0.027351	-0.0325915	-0.0127845	-0.0136955	-0.0202632	-0.0308387	-0.0180244	-0.0186962	-0.0229095	-0.0186894	-0.0071956	-0.00341796	-0.0441231	-0.0221478	-0.0121329	0.00682154	-0.000875067	0.000452236	-0.00341332	-0.0231795	0	-0.0407695	-0.00692431	-0.00910261	-0.093895	-0.0217342	-0.0521499	0.00421601	-0.00387704	-0.0523186	-0.024686	-0.0158105
39	Cer(d18:1/24:0)	0.0214481	-0.00626181	-0.0516003	-0.0317587	-0.00872112	0.00738441	0.00363971	0.00652141	0.0324653	0.0148689	0.0567507	0.0477697	0.043815	0.0654707	-0.0544457	-0.0376191	-0.0343282	-0.0244462	-0.058844	-0.00322918	-0.0402359	-0.0618604	-0.0377882	-0.0517866	-0.0395836	-0.0836663	-0.0215326	-0.0541389	-0.049815	0.00767135	-0.0365623	0.0062605	-0.0351445	0.0132645	-0.0241418	0.0126245	-0.0407695	0	-0.00599473	0.0128769	-0.0838867	-0.00430528	-0.0404488	-0.000439773	-0.00460803	-0.0566959	-0.00281619	-0.0517111
40	Cer(d18:1/24:1)	0.0144679	-0.019411	-0.0149554	-0.0129613	-0.0380946	0.0292248	-0.00200291	-0.0353685	0.00633343	0.0162974	0.0455273	0.0511413	0.0607602	0.0548586	-0.0444752	-0.0328451	-0.0214524	0.000675292	-0.00370267	0.0176071	-0.00141403	-0.0823955	-0.047019	-0.0557085	-0.0432047	-0.0421694	-0.0270317	-0.0304916	-0.0389251	-0.0212037	-0.00267124	-0.0223853	-0.0464398	0.00164873	-0.0200768	-0.0108944	-0.00692431	-0.00599473	0	-0.00338318	-0.0812063	-0.0338782	-0.0649171	-0.0348633	-0.0284982	-0.0657913	-0.0305534	-0.030616
41	Cer(d18:1/26:0)	-0.0148649	0.00134811	-0.0526419	-0.0372586	-0.0589085	-0.0138926	-0.021822	-0.0261125	0.00547436	-0.0103279	0.027652	0.0361293	0.031947	0.035946	-0.0644882	-0.0284457	-0.0312308	-0.0171341	-0.0249151	-0.00349955	-0.0320724	-0.0732038	-0.0130346	-0.0717073	-0.035016	-0.0615683	-0.0220451	-0.0423736	-0.0406902	-0.000462691	-0.0374423	-0.00890109	-0.0413346	0.00991271	-0.0142755	0.0210759	-0.00910261	0.0128769	-0.00338318	0	-0.0726437	-0.0233141	-0.0625265	-0.00957115	-0.0212432	-0.0587796	-0.00109756	-0.0299946
42	Cer(d18:2/14:0)	-0.00459915	-0.00590772	-0.0223393	-0.0146117	-0.0701585	-0.0156632	-0.00898644	-0.0399807	0.00173131	0.00688485	-0.0252242	-0.048759	-0.0441466	-0.0439743	-0.0703812	-0.095762	-0.0908681	-0.087018	-0.0965551	-0.0844476	-0.096828	-0.0483115	-0.00233667	-0.0943525	-0.076748	-0.096818	-0.0825671	-0.0918687	-0.0512358	-0.0633341	-0.04235	-0.0598705	-0.0518256	-0.0780077	-0.0711246	-0.0760551	-0.093895	-0.0838867	-0.0812063	-0.0726437	0	-0.10027	-0.0700598	-0.0761269	-0.0788224	-0.0535159	-0.0793434	-0.0892471
43	Cer(d18:2/16:0)	0.0496871	-0.0141656	-0.00771523	-0.0277652	-0.0451589	0.042837	0.0237547	-0.0256109	-0.00268587	0.0113902	0.0414976	0.00117729	0.0291749	0.00784396	-0.0462867	-0.0532483	-0.0340694	-0.0259232	-0.0355299	-0.0102795	-0.0439377	-0.0517965	-0.0274282	-0.059057	-0.0461375	-0.0463183	-0.0244759	-0.0503986	-0.0411678	-0.030512	-0.0341047	-0.0381944	-0.0318532	-0.0143468	-0.0353495	-0.0175031	-0.0217342	-0.00430528	-0.0338782	-0.0233141	-0.10027	0	-0.049231	-0.0403734	-0.0381785	-0.0731293	-0.0187156	-0.0277347
44	Cer(d18:2/17:0)	-0.00983836	-0.0302507	-0.0098985	-0.0052043	-0.0139315	0.0164672	0.0330538	0.00252569	-0.0317197	0.00691075	-0.0141934	-0.0331353	-0.0383551	-0.0323723	-0.0485833	-0.0500467	-0.0518904	-0.0451763	-0.0514797	-0.0569352	-0.0618433	-0.0359524	-0.0320479	-0.0405364	-0.0444928	-0.0485981	-0.057029	-0.068168	-0.042996	-0.0504525	-0.0296124	-0.0372221	0.0123462	-0.0542057	-0.0509784	-0.053236	-0.0521499	-0.0404488	-0.0649171	-0.0625265	-0.0700598	-0.049231	0	-0.0320748	-0.0659494	-0.0288866	-0.0501221	-0.0521628
45	Cer(d18:2/18:0)	0.048281	-0.0311346	-0.0125819	-0.0422819	-0.0182548	0.0280448	0.0110784	-0.0404173	0.025362	-0.00221411	0.0302905	0.00848311	0.0342831	0.000973259	0.00949357	-0.00296035	0.0197294	0.0248629	0.021659	0.0389137	-0.00461417	-0.0289577	-0.0196331	0.00611345	-0.00329558	-0.00474092	0.00818541	-0.0126926	-0.0105422	-0.0389982	-0.00124386	-0.0100278	0.00294827	-0.00436451	-0.0414344	-0.0239018	0.00421601	-0.000439773	-0.0348633	-0.00957115	-0.0761269	-0.0403734	-0.0320748	0	-0.000270549	-0.0613549	-0.0175519	-0.00132553
46	Cer(d18:2/20:0)	0.0324531	-0.0301938	-0.0126277	-0.015188	-0.0184439	0.03209	0.00975976	-0.0164742	-0.00652178	0.00857044	0.0425915	0.0265097	0.0432896	0.0271283	-0.0139665	-0.00828239	-0.00192924	0.0175254	0.013139	0.0265736	-0.0066579	-0.0335521	-0.028263	-0.0269346	-0.0104002	-0.00851273	0.00122994	-0.0161975	-0.0415372	-0.0392183	-0.0077451	-0.0141234	-0.0295568	-0.00378554	-0.0263272	-0.0189836	-0.00387704	-0.00460803	-0.0284982	-0.0212432	-0.0788224	-0.0381785	-0.0659494	-0.000270549	0	-0.0486664	-0.00560787	-0.00369779
47	Cer(d18:2/21:0)	0.0240288	-0.0128925	-0.0290649	-0.00630902	-0.0556351	-0.000828561	-0.0160195	-0.0418401	-0.0457864	-0.0223952	-0.00129737	-0.047055	-0.0264828	-0.0346303	-0.0534601	-0.0737849	-0.0637271	-0.0520545	-0.0396439	-0.0394358	-0.0675629	-0.0711924	-0.0376699	-0.0635638	-0.0534694	-0.0432853	-0.0386135	-0.0449457	-0.0483165	-0.0854366	-0.0104221	-0.0768949	-0.0130524	-0.0710339	-0.0639899	-0.077031	-0.0523186	-0.0566959	-0.0657913	-0.0587796	-0.0535159	-0.0731293	-0.0288866	-0.0613549	-0.0486664	0	-0.0532505	-0.0428681
48	Cer(d18:2/22:0)	0.0236538	-0.0110545	-0.0420389	-0.0322377	-0.0233816	0.0192774	-8.21423e-05	-0.0144847	0.019871	-0.00433211	0.0404081	0.0180059	0.0318929	0.0348954	-0.0343269	-0.03501	-0.018918	-0.00562627	-0.013588	0.0179829	-0.0342125	-0.0537585	-0.0365536	-0.020325	-0.0145176	-0.0302752	0.0112631	-0.0207142	-0.0534795	-0.0398174	-0.0276833	-0.0220003	-0.0319791	-0.0155378	-0.038042	-0.0180113	-0.024686	-0.00281619	-0.0305534	-0.00109756	-0.0793434	-0.0187156	-0.0501221	-0.0175519	-0.00560787	-0.0532505	0	-0.0180288
49	Cer(d18:2/23:0)	0.0207058	-0.0116771	-0.0482122	-0.0257159	-0.0377686	0.00229305	-0.0136855	-0.0183018	-0.010341	-0.0112957	0.0339806	-0.0191908	-0.0269268	0.00658252	-0.0541697	-0.0219206	-0.0266447	-0.0317782	-0.0104733	-0.0205589	-0.0391258	-0.0337818	-0.009488	-0.0145404	-0.0210874	-0.0121739	-0.00322683	0.00197241	-0.0472268	-0.0525053	-0.0328513	-0.00942935	-0.0129779	-0.0151488	-0.0194583	-0.0449393	-0.0158105	-0.0517111	-0.030616	-0.0299946	-0.0892471	-0.0277347	-0.0521628	-0.00132553	-0.00369779	-0.0428681	-0.0180288	0
50	Cer(d18:2/24:0)	0.0241547	-0.016623	-0.049948	-0.030343	-0.0467551	0.00209088	-0.00388069	-0.00870693	0.0186847	0.00708193	0.0430441	0.0428141	0.0366239	0.0547515	-0.0692499	-0.0424338	-0.0395033	-0.0332146	-0.0549625	-0.0124391	-0.0634032	-0.0674721	-0.0390857	-0.0471083	-0.0357152	-0.0691219	-0.0152173	-0.0552896	-0.0542769	-0.0223026	-0.0505275	-0.0105193	-0.0481109	0.00299145	-0.0319149	-0.000192489	-0.0332535	-0.000219116	-0.025894	-0.00720156	-0.0989784	-0.020706	-0.0586376	-0.0119042	-0.00891106	-0.0589992	0.000918073	-0.0340531
51	Cer(d18:2/24:1)	0.0283384	-0.0320215	-0.0197362	-0.015856	-0.0541506	0.0291803	-0.00428199	-0.0410214	0.00500805	0.0218657	0.0434655	0.0361416	0.0455536	0.0464513	-0.0470817	-0.0289024	-0.0172781	0.000600822	0.00598797	0.0127642	-0.0135445	-0.0689137	-0.0396664	-0.0380719	-0.0251377	-0.020222	-0.00894118	-0.00832359	-0.038183	-0.0416062	-0.0184021	-0.0196073	-0.0461093	-0.00354116	-0.0224861	-0.017794	0.00129519	-0.00503415	-0.00725795	-0.00749047	-0.0862756	-0.03585	-0.0664978	-0.031233	-0.0151206	-0.0563741	-0.0145913	-0.00715552
52	Cer(d18:2/26:0)	0.0173169	-0.0102333	-0.0551563	-0.0134359	-0.0781624	-0.0300196	-0.0395717	-0.0323618	0.0267679	0.00715392	0.0288163	0.0199424	0.0101136	0.0259775	-0.0549223	-0.0181158	-0.0244244	-0.0280947	-0.0376662	-0.0212213	-0.0463877	-0.057834	-0.0120062	-0.0395084	-0.0448606	-0.0574745	-0.0249041	-0.0433883	-0.0299909	-0.0083158	-0.0356864	-0.00892528	-0.0187755	0.00516116	-0.0220208	0.00162084	-0.0188176	-0.00547998	-0.019747	-0.0636672	-0.0551386	-0.0135186	-0.0407397	-0.00825278	-0.0101015	-0.0562907	-0.005016	-0.0173663
53	Cer(d19:1/16:0)	0.034934	-0.00380056	-0.00298393	-0.0306994	-0.0504451	-0.00164425	0.00680075	-0.0181437	-0.0107456	-0.0390861	0.00511964	-0.0287476	-0.0121372	-0.0172325	-0.0460785	-0.016137	0.00427492	0.0160891	0.0109391	0.0062491	0.00584774	-0.0202559	-0.0192731	0.0195177	0.012888	0.000701719	0.000454367	0.00404854	-0.0321152	-0.0246367	-0.0120549	0.00344338	-0.0144204	0.0160868	0.000798432	-0.00137879	0.00900446	-0.012601	-0.00890539	-0.0458934	-0.0367922	-0.0158088	-0.0645156	0.00865627	0.00118923	0.000682447	0.0123498	0.0120677
54	Cer(d19:1/18:0)	0.00636527	-0.0108128	-0.0104765	-0.0452432	-0.0221745	0.013322	-0.0036094	-0.0488028	-0.00892339	-0.0370041	-0.0170047	-0.0166108	0.00416973	-0.0238189	-0.00882229	0.0121454	0.0270265	0.0444527	0.0509166	0.0463302	0.0279442	-0.0304447	-0.0230824	0.0169204	0.0272169	0.0363179	0.0217291	0.0190583	-0.0104054	-0.0440798	0.00487769	-0.00482361	0.002551	0.0122313	0.000694088	-0.00367111	0.0328021	-0.0044849	-0.0170985	-0.035635	-0.0480503	-0.047905	-0.0432507	-0.0111994	-0.00897485	-0.0325257	-0.00962616	0.0166743
55	Cer(d19:1/20:0)	0.0138446	0.00372747	-0.00537971	-0.0154005	-0.00861826	0.0259126	0.00363068	-0.0117321	0.000536108	-0.0299995	-0.0101906	-0.0126612	-0.00143453	-0.0144008	0.0145927	0.0281617	0.0284694	0.0448549	0.0628221	0.0536758	0.0322427	-0.00525852	-0.0208695	0.0266778	0.0258259	0.0452093	0.0303207	0.0220852	-0.00946772	-0.0252788	-0.0234383	-0.00227599	0.00543951	0.00990564	0.0187286	0.00445701	0.0410113	-0.00404936	-0.0103481	-0.0400529	-0.021274	-0.0317201	-0.0194627	-0.00886606	0.00678045	-0.0246158	0.00457277	0.0304275
56	Cer(d19:1/22:0)	0.00598716	0.00800904	-0.0334846	-0.0341641	-0.00768224	0.00237489	-0.00400347	-0.00930594	0.000559627	-0.0417697	-0.00842993	-0.0166353	-0.00929246	-0.0178851	-0.0200705	0.00405418	0.0124049	0.0300398	0.0299515	0.0378978	0.00429537	-0.0381434	-0.0275818	0.0201013	0.0170945	0.0093775	0.0159098	-0.000403756	-0.0194973	-0.0340996	-0.0177233	-0.00703266	0.000962375	0.00529004	-0.00569697	0.00422866	0.00965441	-0.00800551	-0.0263045	-0.0433956	-0.0484495	-0.0316824	-0.0331524	-0.00369375	-0.00833578	-0.039344	-0.0014215	0.00233869
57	Cer(d19:1/23:0)	0.00491402	1.46233e-06	-0.0285706	-0.0217595	-0.0170411	-0.0112879	-0.0111955	-0.0130512	-0.0221545	-0.0562275	-0.0206022	-0.0547777	-0.0633254	-0.0543504	-0.0335907	0.00458805	0.00392452	0.00829997	0.0343249	0.00690748	-0.000968101	-0.026713	-0.0202791	0.0237671	0.0113795	0.0258683	0.00294437	0.0147373	-0.0201722	-0.0437069	-0.0145053	-0.000826812	0.003605	0.00223457	0.0151462	-0.0131837	0.0160433	-0.0467417	-0.030393	-0.068471	-0.0616908	-0.0277637	-0.0325339	0.00519432	0.00452286	-0.0191946	-0.00104619	0.020864
58	Cer(d19:1/24:0)	0.00980149	-0.0020815	-0.0234158	-0.0285313	0.00540282	-0.00564532	0.00103207	0.0141933	-0.00613655	-0.0259879	-0.000762003	-0.0051328	-0.0110581	-0.0173733	-0.010821	0.01298	0.0241184	0.0397151	0.0302756	0.0428144	0.00992318	-0.0226226	-0.0189156	0.0260437	0.0320652	0.0132626	0.0248984	0.00760752	-0.018237	-0.0128531	-0.020407	0.0167756	-0.00404712	0.0288922	0.027688	0.0382314	0.0196861	0.00996709	-0.0179009	-0.0298446	-0.0377902	0.00412139	-0.0329804	0.0227906	0.0224021	-0.0117957	0.0402989	0.0257236
59	Cer(d19:1/24:1)	-0.00393041	-0.00444387	-0.00489472	-0.0159652	-0.0159412	0.0139527	-0.00304151	-0.0198244	-0.0164099	-0.0148975	-0.0011766	0.00149455	0.000323681	-0.013746	-0.0208476	0.0231967	0.0316873	0.0498564	0.0580852	0.0375566	0.0379413	-0.0399308	-0.025791	0.025965	0.0236207	0.0327618	0.00553723	0.0222727	-0.00247097	-0.0103219	0.00209786	0.0190965	-0.00382482	0.0370607	0.0441934	0.0248863	0.0454697	-0.00651399	0.00359682	-0.0506586	-0.0456352	-0.0189697	-0.0309752	0.0134835	0.0143125	-0.0136374	0.0205362	0.0358032
60	Cer(d19:1/26:0)	0.0200003	-0.018081	-0.0241794	-0.0154051	-0.0147152	0.0117521	-0.00365248	0.00808307	-0.0156743	-0.0353389	-0.0303172	-0.0173818	-0.0337444	-0.0190223	0.0187908	0.0115867	0.0175055	0.0217802	0.0395977	0.0162307	0.0126651	0.000812297	-0.00148298	0.0124048	0.0354708	0.0289677	0.0252627	0.0217219	0.0111315	-0.0186463	0.0128359	-0.00158871	0.000199415	0.0170999	0.0339298	0.0235951	0.0337601	-0.00274399	-0.00148169	-0.0579911	-0.0190953	-0.00152019	-0.0260605	0.0119641	0.00485884	-0.00290009	0.014325	0.0242033
61	Cer(d20:1/22:0)	-0.0121126	-0.00301434	-0.00821799	-0.0461457	0.00337347	0.033148	0.0176857	0.00408136	0.021132	-0.0186021	0.0210305	0.0148826	0.031189	0.0291186	-0.0121973	0.00979821	0.0137411	0.0309756	0.00592704	0.0385217	0.00734692	-0.0358165	-0.0256808	0.0127453	0.00319513	-0.0141773	0.013258	-0.00977332	-0.0219179	-0.00162349	-0.00306626	0.01873	-0.00435276	0.0424287	0.00907382	0.0285563	0.00972751	0.0222982	0.0176932	0.0126748	-0.0385639	-0.00938157	-0.0292123	0.00860345	0.0127123	-0.0485617	0.00445834	-0.0156381
62	Cer(d20:1/23:0)	-0.00511697	-0.0102782	-0.000231125	-0.0131714	0.0114344	0.0391827	0.0221469	0.00558586	0.00741214	0.0104083	0.0499527	0.0257364	0.0146303	0.0319212	0.0087266	0.030048	0.0301113	0.0131436	0.00580366	0.0171099	0.00820357	-0.0047801	-0.00299781	0.0180813	-0.00850675	-0.00752192	-0.000751278	-0.00956613	-0.0161371	0.00283112	-0.0160894	0.0296239	0.0274519	0.0391896	0.0204323	0.0172788	0.0155467	-0.00340073	0.00563344	0.0108928	-0.0535092	-0.0159918	-0.0102725	0.0130011	0.000901104	-0.0324512	-0.0177043	-0.0142692
63	Cer(d20:1/24:0)	-0.00516216	0.0114973	-0.0400197	-0.0367523	0.0103294	0.0149287	0.00304392	-0.0051532	0.0205536	0.00815469	0.0425775	0.0522992	0.0428756	0.0509033	-0.0193291	0.0214594	0.0269526	0.0237092	-0.0136033	0.0290639	-0.00911912	-0.0393516	-0.0164427	0.0110888	-0.00239096	-0.0283848	0.0068261	-0.0244246	-0.0240585	-0.00299337	-0.0236587	0.0319413	-0.00361044	0.0584132	0.0132298	0.045236	0.00441972	0.0267166	0.00861308	0.0249619	-0.0578655	0.0137056	-0.030862	0.0371588	0.0244873	-0.0521831	0.0166247	-0.0169981
64	Cer(d20:1/24:1)	0.00196044	-0.00328013	-0.0191408	-0.0246002	-0.00811036	0.028948	0.0020863	-0.0346618	0.0191262	0.023667	0.0328563	0.0330586	0.0431282	0.0397958	-0.00392287	0.0384681	0.0367437	0.0367319	0.0158702	0.0340978	0.03721	-0.043108	-0.0224558	0.00776324	-0.00854211	-0.0152056	-0.0109726	0.000400763	-0.0226374	-0.00573737	0.00267673	0.037121	-0.0171252	0.0606665	0.0127789	0.0215913	0.0152048	0.0164227	0.0314987	-0.00654779	-0.0212824	-0.00382635	-0.0209235	0.0296946	0.0290394	-0.0234419	0.00312825	-0.00343231
65	Cer(d20:1/26:0)	-0.0391288	0.0173079	-0.0280515	-0.0166404	-0.00582506	0.00650487	0.00916374	0.0173344	-0.0220492	0.00815657	0.0190762	0.0523298	0.0642351	0.0283105	0.0165316	-0.00682689	-0.0129191	0.025852	0.00491	0.0318047	0.00100849	0.0223728	-0.00846617	-0.0143401	0.00820575	-0.0101265	0.0165334	-0.0292937	-0.00417404	-0.000872613	-0.0342127	-0.0164352	-0.0416032	-0.00822606	-0.042503	0.0278409	0.00572794	0.0395732	-0.0174782	0.0021442	0.000673231	0.00592227	-0.0172777	-0.0147957	-0.00758604	-0.0328183	0.0161334	0.00148304
66	Cer(m18:0/20:0)	-0.00613692	-0.00331927	-0.0341501	-0.0498032	-0.00477285	0.00890149	-0.00684734	-0.0447739	0.0327132	0.0178393	0.0792212	0.0565922	0.096	0.0863677	-0.0339655	-0.0115525	0.00713778	0.0311208	0.00841716	0.0714371	0.058855	-0.0169593	-0.0437649	-0.0234267	-0.00706791	-0.022687	0.0363833	0.0210169	-0.0323194	0.0119522	-0.0107237	0.00616629	-0.0238965	0.0271014	-0.0426981	0.0273744	-0.00315137	0.0443392	0.059933	0.0540102	-0.0689682	-0.00277055	-0.0121494	0.00713854	0.028505	-0.0505135	0.0181121	-0.00449092
67	Cer(m18:0/22:0)	-0.0053178	-0.000326092	-0.0347772	-0.041635	0.00532813	0.0138916	-5.89973e-05	-0.0334618	0.0441715	0.0153732	0.0763427	0.0595268	0.1018	0.0866299	-0.036864	-0.0287226	-0.0109268	0.0191363	-0.0141678	0.0622942	0.0385797	-0.0193295	-0.0371059	-0.0344921	-0.0108646	-0.0431721	0.0330877	0.00747731	-0.0459917	0.0289841	-0.0301311	0.00120057	-0.0256455	0.0167715	-0.050984	0.0307423	-0.0189954	0.0516579	0.0529261	0.0589232	-0.0839793	0.0109904	-0.0161813	-0.000798699	0.0250141	-0.069381	0.0213253	-0.0204377
68	Cer(m18:0/23:0)	-0.00505704	0.00673137	-0.0351676	-0.0249879	-0.00410654	-0.000966872	-0.0117587	-0.0280634	0.037193	0.0120852	0.0723031	0.0381492	0.0600095	0.0804857	-0.030987	-0.000839807	0.00876793	0.00948162	0.010262	0.0416108	0.0539592	0.0181427	-0.0126312	-0.0109912	-0.00119714	-0.00742503	0.0301618	0.0429164	-0.0246833	0.0372479	-0.0246906	0.0312636	0.00360107	0.0309977	-0.00954249	0.0210622	0.0129642	0.021846	0.0706643	0.0598637	-0.0872846	0.0184097	-0.0126229	0.0259918	0.0461939	-0.0428694	0.0162758	0.00655134
69	Cer(m18:0/24:0)	-0.00469148	0.00977173	-0.0368397	-0.0490498	-0.00513591	0.0107271	0.00107612	-0.0255765	0.0325171	0.0144618	0.0831077	0.0447898	0.0747058	0.0856315	-0.0481151	-0.0341301	-0.0183523	-0.00397168	-0.0349991	0.0374528	0.0203665	-0.0114554	-0.0403235	-0.0487175	-0.0245743	-0.0587965	0.0148874	-0.00481196	-0.0411033	0.0305527	-0.0276595	-0.00443645	-0.0315117	0.0118202	-0.0455047	0.0189124	-0.0306604	0.0393467	0.0479327	0.0578819	-0.0764206	0.0128904	-0.0168568	-0.00173944	0.0230608	-0.0616285	0.0114178	-0.031433
70	Cer(m18:0/24:1)	-0.0135295	-0.00283799	-0.00807005	-0.0404422	-0.0111504	0.0129382	-0.0109579	-0.0467138	0.0275539	0.0254099	0.0813263	0.0500934	0.0805403	0.0855579	-0.0423365	-0.0231086	-0.00405812	0.0181709	-0.00409135	0.0464287	0.0537109	-0.0121512	-0.0409301	-0.0273175	-0.0183689	-0.0311031	0.0142796	0.0240259	-0.0214216	0.0277176	-0.00554723	0.00438826	-0.0263276	0.0271251	-0.0361211	0.0185923	-0.00734757	0.0330121	0.0692058	0.0474964	-0.075745	0.00686514	-0.0202177	-0.00377218	0.0343513	-0.0560153	0.0108305	-0.0128848
71	Cer(m18:1/18:0)	0.0122188	-0.00519841	-0.00430915	-0.0472569	-0.00553715	0.0350141	-0.0063383	-0.0656516	0.0229111	0.013593	0.0661338	0.0295075	0.0770643	0.0625516	-0.0242309	-0.0130913	0.0146351	0.031109	0.0205056	0.068087	0.0527749	-0.0323971	-0.0505065	-0.0296842	-0.0275483	-0.0214186	0.0107373	0.0087687	-0.0249996	-0.0170655	0.0017732	-0.0319287	-0.0334183	-0.00137455	-0.067035	-0.0185396	-0.0150046	0.015416	0.0282241	0.0259217	-0.0594592	-0.0087362	-0.0203366	-0.0282393	0.0140119	-0.0599901	-0.0132831	-0.0173527
72	Cer(m18:1/20:0)	0.000492164	-0.00813061	-0.00391505	-0.0361902	0.00740338	0.0262914	-0.00222872	-0.0459774	0.0456346	0.0332813	0.0848665	0.0583594	0.104249	0.0960431	-0.0285854	-0.0143755	0.00669623	0.0279778	0.000607822	0.055526	0.0460854	-0.0295846	-0.056814	-0.0369571	-0.032659	-0.0462428	0.00337147	-0.00595707	-0.0317689	-0.00171194	-0.0170362	-0.0183618	-0.0248249	0.00952352	-0.0567769	-0.00457386	-0.0260479	0.0216236	0.0335892	0.0249979	-0.0725653	-0.0017016	-0.0222063	-0.0142635	0.0186181	-0.0591293	-0.003771	-0.0299629
73	Cer(m18:1/22:0)	0.00604561	-0.00465157	-0.0249513	-0.0409558	0.00218366	0.0184917	-0.00474196	-0.0445968	0.0271	0.0228853	0.0806664	0.0556221	0.100131	0.0929803	-0.0462441	-0.0413878	-0.0131585	0.0144704	-0.0238738	0.0494128	0.0240195	-0.0378714	-0.0594878	-0.0549056	-0.0362206	-0.0687713	0.00520353	-0.0198328	-0.0257067	0.000744293	-0.0377446	-0.0323194	-0.0406102	0.00430134	-0.0732131	0.00424947	-0.0457385	0.0312384	0.0275776	0.0342944	-0.072236	-0.00270394	-0.0104282	-0.0225705	0.017313	-0.0710374	0.00102725	-0.0444796
74	Cer(m18:1/23:0)	0.00672085	0.00688575	-0.0316639	-0.0392541	-0.00569609	0.00943805	-0.0226409	-0.0535573	0.00580803	0.0179452	0.0728971	0.0269414	0.0652953	0.0788248	-0.0449755	-0.0329432	-0.0110422	0.00337899	-0.00855553	0.0362035	0.0395554	-0.023243	-0.0528801	-0.0488305	-0.0376995	-0.0441748	0.00289739	0.00548944	-0.0340554	-0.00909366	-0.0397628	-0.0294964	-0.0368511	-0.00378919	-0.0563205	-0.0168076	-0.0318351	0.00585593	0.033605	0.0199716	-0.0796744	0.000483979	-0.0121468	-0.019809	0.016023	-0.0646415	-0.0123473	-0.028837
75	Cer(m18:1/24:0)	0.0069818	-0.00372543	-0.0222395	-0.0478618	-0.00843847	0.0140544	-0.0167692	-0.0518756	0.0214984	0.0308796	0.0815881	0.0509535	0.0892836	0.0979163	-0.0611388	-0.0433123	-0.019148	-0.00566614	-0.0444512	0.0243131	0.0125015	-0.0434362	-0.0652385	-0.0663634	-0.0568977	-0.0859718	-0.0181606	-0.0347508	-0.0323527	-0.00257332	-0.0439391	-0.0288685	-0.0496396	-0.0028041	-0.0732356	-0.00898181	-0.0625445	0.0139875	0.0200395	0.0275927	-0.0809323	0.00108278	-0.0187511	-0.0230183	0.00843526	-0.067726	-0.0113839	-0.0589277
76	Cer(m18:1/24:1)	-0.00256384	-0.0051038	-0.0177965	-0.0482517	-0.016625	0.0166171	-0.0233485	-0.070191	0.0153512	0.0326914	0.0736721	0.0493152	0.097585	0.0833353	-0.0457393	-0.0412602	-0.00995238	0.0148959	-0.00833947	0.0452589	0.0398089	-0.0407652	-0.0680175	-0.0596187	-0.0466319	-0.0562407	-0.00616673	-0.0108478	-0.0273682	-0.00380074	-0.0213101	-0.0424267	-0.0564058	-0.00612927	-0.0690131	-0.0118365	-0.0379982	0.0177339	0.033381	0.0273624	-0.0809404	-0.0112865	-0.022723	-0.0393296	0.00386525	-0.0736247	-0.0166645	-0.0419356
77	HexCer(d16:1/18:0)	0.0171315	0.0040993	0.040223	-0.0065712	0.00942497	-0.0160893	-0.0139204	-0.0291966	-0.00604229	0.000112456	0.0464187	0.0205654	0.0126798	0.0106492	-0.0109094	0.0228528	0.0077455	0.0177975	-0.00410446	-0.00626206	0.00633994	-0.020652	-0.00457618	0.00527439	-0.0278753	-0.0309756	-0.0396374	-0.0339066	-0.0122738	-0.0159397	-0.0238811	0.0142695	0.00476523	0.0292676	-0.0233029	-0.00602165	-0.0147368	-0.0329579	-0.0214311	-0.0480031	-0.0568969	-0.0286643	-0.0457644	0.000861997	-0.0255708	-0.0261884	-0.0290645	-0.0376082
78	HexCer(d16:1/20:0)	0.0213661	-0.00164052	0.0204266	-0.0140898	0.00477642	-0.00677314	-0.000934102	-0.00469378	-0.000592663	0.00734161	0.0453659	0.0290645	0.0234883	0.0302262	-0.0417307	-0.00367402	-0.00582127	0.00186759	-0.00543497	-0.0155911	-0.0100949	-0.0432027	-0.0261252	-0.0365888	-0.0338464	-0.0483673	-0.0581171	-0.0431656	-0.0249808	-0.0360119	-0.0423068	0.00499626	-0.00809576	0.0218398	-0.00381892	-0.0101916	-0.0222793	-0.0454634	-0.0221148	-0.0541993	-0.0641488	-0.033921	-0.0527258	0.0038038	-0.03154	-0.0273269	-0.0275284	-0.0368918
79	HexCer(d16:1/22:0)	0.026727	0.00435862	0.0350811	-0.00357574	0.0246518	-0.0136538	-0.00530955	0.00114845	-0.014332	-0.018249	0.0315991	0.0173681	-0.000744794	0.0114383	-0.0266961	0.00159059	0.0053403	0.00556402	-0.0107072	-0.0148646	-0.0173993	-0.0486369	-0.0188774	-0.0260108	-0.0245558	-0.0490206	-0.0459962	-0.0441486	-0.0217662	-0.023525	-0.055244	0.000623071	0.0023269	0.0188111	0.000542469	-0.00568412	-0.0322406	-0.0453873	-0.0386011	-0.0275376	-0.0521401	-0.0288052	-0.0361228	-0.00274267	-0.0281514	-0.0188347	-0.0201935	-0.0454526
80	HexCer(d16:1/24:0)	0.0115436	0.00854232	0.0256809	-0.0144848	0.0172289	-0.00570443	0.0065391	0.00899907	-0.00502971	0.0128599	0.0476569	0.0408229	0.0242037	0.0568786	-0.0397724	0.00999441	-0.000408363	-0.0130939	-0.0267689	-0.0309153	-0.0212226	-0.0508672	-0.0042333	-0.0245768	-0.0441595	-0.0543108	-0.0599223	-0.0592689	-0.0293961	-0.0269773	-0.0324553	0.0156809	0.00466851	0.0214402	-0.00330763	-0.0122274	-0.0297295	-0.0510523	-0.0335592	-0.0285127	-0.0483077	-0.0490054	-0.045656	-0.010392	-0.0292623	-0.020885	-0.045773	-0.0544222
81	HexCer(d18:1/16:0)	0.0029046	-0.00463326	0.0102118	-0.0131217	0.00734945	0.00671295	0.0133702	-0.00397547	-0.0551265	-0.0400464	-0.0501094	-0.0620627	-0.0274034	-0.0357114	0.00811544	-0.0209386	-0.0170647	-0.0131202	-0.00223917	-0.00449168	-0.0216115	-0.0468477	0.00286418	-0.0167875	-0.0537525	-0.0199901	-0.027553	-0.0353476	0.0202876	-0.0214896	0.00205123	-0.0567624	-0.000887518	-0.0227363	-0.0101604	-0.0517575	-0.00306863	-0.0183877	-0.0385068	-0.014856	0.00186585	-0.0119282	-0.0131358	-0.0595713	-0.0621224	-0.0204612	-0.0637944	-0.031484
82	HexCer(d18:1/18:0)	0.0356676	0.00239816	0.0196749	0.00249201	0.0231755	-0.00252598	0.0132041	0.0135605	-0.0369577	-0.0193197	0.0155891	0.00660016	0.0256936	0.031545	0.0195093	0.0228206	0.0209105	0.0167879	0.0218037	0.0103454	0.0189187	-0.0382569	0.0221006	0.00628781	-0.0160488	-0.00243659	-0.0137983	-0.00786314	0.01682	0.00378165	0.00821814	0.0181453	0.0183787	0.0397642	0.0353434	0.00882671	0.0396593	0.00233175	0.00846695	-0.000453231	-0.000840022	0.00598729	-0.0432137	0.0107187	-0.0247985	0.0212568	-0.0159197	0.00145343
83	HexCer(d18:1/20:0)	0.0217046	0.0119292	0.00939902	-0.00458668	0.0281607	-0.0087939	0.0120452	0.0148279	-0.017937	-0.0147971	-0.00710464	0.00790813	0.00500029	0.00919551	0.0100872	-0.00544	-0.0148211	-0.0095545	-0.00551164	-0.00890892	-0.0152467	-0.0590684	-0.00958471	-0.0233848	-0.0303822	-0.0271585	-0.0330747	-0.0322503	-0.00420629	-0.00885086	0.0030133	-0.0207	0.0132283	0.00553312	0.0191445	-0.0125425	0.00605077	-0.0160821	-0.023737	-0.000827442	-0.002366	0.00402909	-0.0230749	-0.0245034	-0.0492433	0.0082478	-0.0303573	-0.0210948
84	HexCer(d18:1/22:0)	0.0299348	0.0207336	-0.00654824	-0.00251978	0.0209436	-0.00245117	0.0142183	0.0402031	-0.035571	-0.0312186	-0.025431	-0.0275668	-0.00828488	-0.0161214	-0.012651	-0.0314112	-0.0275118	-0.0271864	-0.0309008	-0.0105867	-0.0451277	-0.069884	-0.00622513	-0.0307979	-0.045384	-0.0466283	-0.0245376	-0.0572205	-0.00648602	-0.0355357	-0.0219783	-0.0528245	-0.00142199	-0.0255878	-0.0127114	-0.0260491	-0.024469	-0.0155145	-0.0548867	0.0041426	-0.0081182	-0.00261543	-0.0106914	-0.0437538	-0.0475321	-0.0138913	-0.0332347	-0.0349624
85	HexCer(d18:1/24:0)	0.0139917	0.0133019	0.00933056	-0.0189517	0.0216394	0.000190252	0.0218904	0.0310553	-0.0386805	-0.0161063	-0.0126889	0.0056978	0.0206366	0.0271485	-0.0175544	-0.0219472	-0.0228198	-0.0188398	-0.0378664	-0.0133492	-0.0334239	-0.0748826	-0.00849414	-0.0446164	-0.0456587	-0.0516425	-0.0312455	-0.0595295	-0.00984944	-0.0217057	-0.022115	-0.0320102	-0.0092355	0.00224813	0.000426607	-0.00788315	-0.0188011	-0.00775122	-0.0302836	0.0106301	-0.0217487	-0.00832211	-0.00501281	-0.0347616	-0.0475452	-0.0204908	-0.0360428	-0.0442549
86	HexCer(d18:1/24:1)	0.00971469	0.00988701	0.0373638	-0.00192519	-0.000324443	0.0222188	0.0155357	-0.00508621	-0.0444441	-0.000494654	-0.0200794	-0.0156238	-0.00138148	-0.00313869	0.0044933	-0.000331917	-0.00902262	-0.0103033	0.00341873	-0.0126399	-0.00559192	-0.0514237	0.0091014	-0.0283725	-0.0496746	-0.0177952	-0.0407905	-0.0343258	0.0131656	-0.00992422	0.00386273	-0.0308596	-0.00911262	0.000879303	0.0070034	-0.0252924	0.0111977	-0.0158798	-0.0177525	-0.0143318	-0.00603774	-0.01439	-0.0191538	-0.0469193	-0.0521801	-0.0170141	-0.0532034	-0.0193066
87	HexCer(d18:2/18:0)	0.0165839	0.00555738	0.00669348	-0.0152157	-0.0122487	-0.0143755	0.00374974	-0.0161084	-0.0136808	-0.0168417	0.0146089	0.0126742	0.00792684	0.00999727	-0.028547	-0.00860404	-5.06419e-05	0.00124288	0.00206271	-0.00331627	-0.00697544	-0.0555751	0.000647903	-0.0104549	-0.0207288	-0.0261469	-0.028162	-0.0224035	-0.00835125	-0.0279	0.0148935	-0.0155572	0.0108757	0.0234125	-0.015097	0.00244225	-0.00366374	-0.0186989	-0.0158186	-0.0299606	-0.0143715	-0.0236354	-0.0125131	-0.0152608	-0.0290701	-0.00461262	-0.0204635	-0.0261593
88	HexCer(d18:2/20:0)	0.0218294	-0.00503449	-0.0307872	-0.010763	-0.0350898	-0.0285295	-0.0300045	-0.0475784	-0.0392794	-0.00711529	-0.00353812	-0.0044236	0.00890135	-0.00268705	-0.0334358	-0.04678	-0.0255711	-0.0206895	-0.0173999	-0.0188642	-0.0415019	-0.0605605	-0.0465709	-0.0527666	-0.0408774	-0.0340361	-0.032808	-0.0500047	-0.0181488	-0.0483498	-0.0318608	-0.0522583	-0.00360095	-0.0199618	-0.0162796	-0.020493	-0.00827754	-0.01058	-0.0272546	-0.0339038	-0.0534646	-0.0550047	-0.044475	-0.0517788	-0.0642554	-0.012701	-0.0457593	-0.0338832
89	HexCer(d18:2/22:0)	0.0428738	-0.000938597	-0.00789213	-0.00543927	-0.0155046	0.0111348	0.000717118	-0.000224905	-0.0363399	-0.055827	-0.0227642	-0.0371786	-0.0259364	-0.0437302	-0.0511659	-0.062068	-0.0597437	-0.0497299	-0.0520077	-0.0393496	-0.0925266	-0.0831657	-0.0447699	-0.05538	-0.0677713	-0.0706209	-0.0558865	-0.0906157	-0.0420135	-0.0704719	-0.0421364	-0.0863069	-0.0100455	-0.0493885	-0.0321989	-0.048077	-0.0504995	-0.0486393	-0.0945527	-0.035429	-0.051927	-0.0616288	-0.0186688	-0.0782426	-0.0844218	-0.0306997	-0.0570418	-0.0618784
90	HexCer(d18:2/24:0)	0.0279756	0.00738801	-0.00413543	-0.0308094	-0.0316381	0.00484888	0.0042073	-0.0123331	-0.0226977	-0.0216266	0.00374988	0.0279064	0.0349671	0.0110385	-0.0486108	-0.0437399	-0.0390674	-0.0317677	-0.0510758	-0.0305594	-0.0714291	-0.0753857	-0.0202011	-0.035628	-0.0493511	-0.058155	-0.0394895	-0.0829784	-0.0237688	-0.0351162	-0.0233154	-0.046237	-0.00499505	-0.00225731	-0.0200321	-0.0101055	-0.0288946	-0.0148231	-0.0601709	-0.0135224	-0.0456606	-0.0346945	-0.0248387	-0.0616471	-0.0563709	-0.0217028	-0.0363855	-0.0473885
91	Hex2Cer(d16:1/16:0)	0.0152755	0.0111489	0.0186492	-0.0140742	0.00674218	-0.0180391	-0.00460494	0.00405705	0.00264258	-0.0194028	0.0518847	0.0191706	-0.00546931	0.0133715	-0.00280014	0.0162953	0.018072	0.0139373	0.0211322	-0.00551928	0.00499261	0.0123884	0.0253482	0.0147949	0.0135919	0.0147543	-0.00652297	0.00653862	-0.00944172	-0.0031976	-0.000234234	0.0202917	0.0107937	0.0105142	0.0315934	0.00664015	0.02101	-0.0215874	-0.0113978	-0.0424303	-0.0213294	-0.00628194	-0.040012	0.0104134	7.08088e-05	0.0103601	-0.00330054	0.00937647
92	Hex2Cer(d16:1/24:1)	0.0364707	-0.00258987	0.0297795	0.0163189	-0.0115091	0.00111223	0.0125498	0.00348758	-0.0119516	-0.00425758	0.0238728	0.0152202	0.00535956	0.00172704	-0.0275758	0.0175677	0.0153753	0.0106204	0.000551363	-0.0278612	-0.0119666	-0.039979	-0.0401771	-0.0058573	-0.0113301	-0.0179036	-0.0372025	-0.0285988	-0.00916933	-0.0145286	-0.0190999	0.0221637	0.00910162	0.0179074	0.0218418	0.0149922	0.00722071	-0.0218974	-0.0145858	-0.041012	-0.00626499	-0.0267723	-0.0379374	0.0203585	-0.0042413	0.00699046	-0.0107654	-0.0092825
93	Hex2Cer(d18:1/16:0)	0.0354187	0.000916085	0.00756603	0.0195615	0.0151686	0.00968091	0.0265024	0.0738207	-0.0244644	-0.0248169	-0.0233012	-0.0169622	-0.0225875	-0.0269599	0.0292414	0.0182021	0.000939393	0.00276223	0.0165848	-0.00437794	-0.0121331	0.00718612	0.0456246	0.0198799	0.0231349	0.0276841	0.0171451	0.0132422	0.0337839	0.0441378	0.0359844	0.0258426	0.030146	0.0339805	0.0722176	0.0431966	0.0670951	0.0371014	0.0104853	0.0115634	0.0405448	0.0567413	-0.000181054	0.0222767	0.0167622	0.0563654	0.0306561	0.0497272
94	Hex2Cer(d18:1/18:0)	0.0380924	-0.00757679	-0.0165182	0.0275894	-0.037036	0.00667667	0.0115113	0.0157041	-0.0209595	0.00765343	-0.0179315	0.0157188	-0.0248509	0.0153087	-0.0161957	-0.00829224	-0.0274126	-0.0387188	-0.0406285	-0.0557661	-0.0480673	-0.0482436	-0.0112963	-0.0355278	-0.037806	-0.0376828	-0.0510599	-0.0361258	-0.0184857	0.0184568	-0.0206468	0.0211645	0.00523894	0.0278385	0.0432283	0.0156395	0.0188509	-0.00708579	0.00810856	-0.0213943	0.00996667	0.00731717	-0.00462069	0.01776	-0.0246635	0.0331776	-0.0134395	-0.0136922
95	Hex2Cer(d18:1/20:0)	0.00796596	-0.0206306	0.0142886	0.0192496	0.0130391	0.0293331	0.0294213	0.0290338	-0.0239441	0.00745369	0.00880228	-0.0190581	-0.0263441	0.0111576	-0.0335	-0.0180262	-0.0459829	-0.0789138	-0.0831278	-0.0986667	-0.0650421	-0.0591183	-0.0243183	-0.0513316	-0.105167	-0.0880229	-0.120564	-0.0830281	-0.0339205	-0.0486247	-0.00693627	-0.0113776	0.00527562	-0.0377688	-0.0274796	-0.0715868	-0.0744486	-0.0866544	-0.0531374	-0.0886088	-0.0208201	-0.0614626	-0.0479219	-0.0297269	-0.04555	-0.0334385	-0.0909064	-0.0906974
96	Hex2Cer(d18:1/22:0)	0.0324388	-0.0030703	0.0069418	-0.000792399	0.00350502	0.0240564	0.0343778	0.0542955	-0.0306984	-0.00675885	0.0219238	0.0114564	-0.000911212	0.0352233	-0.0307304	-0.00875316	-0.0378881	-0.071651	-0.0845016	-0.0889553	-0.0692944	-0.0823664	-0.0160128	-0.0423314	-0.0746439	-0.0858079	-0.0996453	-0.0820354	-0.0226712	-0.0220337	-0.0141666	0.011606	0.00304235	0.000689697	0.00748067	-0.0269676	-0.04206	-0.0479226	-0.0298088	-0.0581322	-0.0140022	-0.0294957	-0.0241454	-0.0228367	-0.0448259	-0.0153477	-0.0668546	-0.0818636
97	Hex2Cer(d18:1/24:0)	0.0125985	0.02663	0.00920623	-0.0100689	0.0210062	0.0335383	0.0403049	0.0638554	-0.01367	0.0151038	0.0346264	0.047412	0.0387838	0.0607601	-0.0313404	0.00928761	-0.00114199	-0.0294714	-0.0636985	-0.0426759	-0.0352913	-0.0881904	0.00546211	-0.00531145	-0.042806	-0.0650211	-0.0608403	-0.0642278	-0.0224606	-0.0154473	-0.00718734	0.026376	0.0101	0.0250989	0.0149091	0.0108959	-0.0194457	-0.0157544	-0.0139064	-0.0327311	-0.0283065	-0.0155514	-0.0158703	-0.00140648	-0.0215601	-0.0129543	-0.0363218	-0.0583199
98	Hex2Cer(d18:1/24:1)	0.0275848	0.000418228	0.00129929	0.000338542	-0.00702684	0.0211394	0.0301064	0.0430651	-0.0589714	-0.0215272	-0.0150447	-0.000741762	0.00433482	-0.0119845	-0.000618647	-0.0124731	-0.0269166	-0.0277008	-0.0259104	-0.0392137	-0.0475546	-0.0645052	-0.0188094	-0.0350365	-0.0395416	-0.0338763	-0.0471073	-0.0514546	0.00920298	-0.0221791	-0.00414718	-0.0317015	-0.00369334	-0.00791061	0.0191252	-0.00571364	0.00628731	-0.00921543	-0.0326787	-0.0213322	0.0253092	-0.0214863	-0.0117108	-0.0410355	-0.0488802	0.0193994	-0.0417608	-0.0310459
99	Hex2Cer(d18:2/16:0)	0.0144014	-0.00154602	-0.0245734	-0.0130985	-0.0378754	0.00490345	0.00874329	-0.00739151	0.00249677	-0.0625322	-0.00299015	-0.0277002	-0.0163897	-0.046764	-0.0201619	-0.0558356	-0.0374534	-0.019686	0.00804885	-0.0014605	-0.0486222	-0.0328134	-0.01023	-0.0188434	-0.00838683	0.00696048	0.00952239	-0.013649	0.0027701	-0.018988	0.0208741	-0.0700161	-0.011061	-0.0340706	-0.00688182	-0.00997777	0.0198198	0.00831971	-0.0394928	-0.0266011	-0.0222939	-0.0148626	-0.0345485	-0.0576665	-0.0401722	-0.00426423	-0.0112226	0.0118972
100	Hex2Cer(d18:2/24:1)	0.0323202	-0.016524	-0.00412779	-0.00320317	-0.0565479	0.030583	0.0147545	-0.00750317	-0.0351229	-0.0348406	-0.0103521	0.00245139	0.000126171	-0.0118639	-0.0483611	-0.0520297	-0.0645948	-0.064174	-0.0536991	-0.0743878	-0.0899249	-0.0912755	-0.0379018	-0.069431	-0.0762385	-0.058865	-0.0730358	-0.0794588	-0.0229556	-0.0563626	-0.00191304	-0.0657639	-0.0190017	-0.036641	-0.0194169	-0.0396251	-0.0294009	-0.0358958	-0.0592876	-0.0589364	-0.0265918	-0.0576664	-0.0372414	-0.0731742	-0.0778293	-0.0103809	-0.0704211	-0.0557991
101	Hex3Cer(d18:1/16:0)	0.0300586	-0.0497357	0.0127856	0.0270931	-0.0586714	-0.0040548	-0.00124643	-0.00657007	-0.0142523	-0.0194545	-0.0156062	-0.0364918	-0.0352951	-0.0500883	-0.0248834	-0.0432043	-0.0605704	-0.0712728	-0.0465011	-0.0641581	-0.0949689	-0.0489052	-0.024007	-0.05384	-0.0688476	-0.0470505	-0.0655757	-0.0754421	0.00563575	-0.00432829	0.0180188	-0.0266453	-0.0287695	-0.0312535	0.00615147	-0.0294548	-0.00945703	-0.0206139	-0.0656696	-0.0243884	-0.0123717	-0.0171495	-0.0309278	-0.0402072	-0.0618342	-0.00971506	-0.0538033	-0.0311642
102	Hex3Cer(d18:1/18:0)	0.0378884	-0.0543862	0.0207424	0.0423763	-0.0446212	0.00687052	0.0105231	0.00321817	-0.0356193	0.011476	0.016117	-0.0227828	-0.0212872	3.4696e-05	-0.0111507	-0.0217134	-0.0410686	-0.0662024	-0.0500089	-0.0692761	-0.0742166	-0.0422391	-0.0341732	-0.0288041	-0.0892787	-0.0580941	-0.0792589	-0.0830182	-0.0203208	-0.0334602	-0.0122027	-0.0111428	-0.0139431	-0.0208406	0.000938573	-0.0542049	-0.0357815	-0.0538124	-0.0507222	-0.0456232	-0.0144498	-0.0143991	-0.017309	-0.0406996	-0.0503423	-0.0335406	-0.0887131	-0.0668737
103	Hex3Cer(d18:1/20:0)	0.00688743	-0.0208031	-0.00946899	-0.00367137	-0.0362062	0.016117	0.00993337	-0.0192973	-0.02802	-0.00600912	-0.00589085	-0.043835	-0.0404816	-0.013247	-0.0270777	-0.0600005	-0.0555422	-0.0775029	-0.0679765	-0.0911739	-0.0808062	-0.0910391	-0.0299816	-0.0489523	-0.102479	-0.0764728	-0.101979	-0.0880307	-0.0340951	-0.0533986	-0.0363798	-0.0455744	-0.0247648	-0.0426677	-0.0132485	-0.0722442	-0.0524173	-0.0708223	-0.0523651	-0.0479156	-0.017873	-0.0761099	-0.0424435	-0.0662624	-0.0833107	-0.0224609	-0.103834	-0.0904316
104	Hex3Cer(d18:1/22:0)	0.0281008	-0.0392396	-0.0200458	0.0160616	-0.0362547	-0.00619036	0.0117541	0.00594205	-0.015394	-0.0201	-0.000906389	-0.0280687	-0.0304378	-0.0223656	-0.015276	-0.0468637	-0.0641173	-0.0916898	-0.0743669	-0.0791838	-0.0948182	-0.0655489	-0.0434973	-0.0490415	-0.082818	-0.0774913	-0.0870884	-0.0859298	-0.0112495	-0.0384076	-0.0351157	-0.0397821	-0.0312194	-0.0432612	-0.0119369	-0.0537389	-0.0546	-0.0506341	-0.0671346	-0.0248658	-0.00572315	-0.0182306	-0.0164945	-0.0489452	-0.0693914	-0.015721	-0.0854562	-0.0867047
105	Hex3Cer(d18:1/24:0)	0.028528	-0.0262443	0.0107828	0.0185986	-0.036659	0.00988858	0.028449	0.0143942	-0.0138359	-0.00137948	0.00500203	-0.0104755	-0.0255027	0.00198996	-0.0603036	-0.0503962	-0.0609527	-0.086811	-0.0903871	-0.0912669	-0.0988882	-0.0894743	-0.0363129	-0.0442503	-0.0931117	-0.082535	-0.0950847	-0.101662	-0.0355632	-0.0413122	-0.0295557	-0.0270353	-0.0203191	-0.0261072	-0.0158957	-0.0475219	-0.0604322	-0.0511572	-0.068691	-0.0482893	-0.00840932	-0.0534882	0.00419434	-0.0600372	-0.0547011	-0.0188646	-0.0891635	-0.0972
106	Hex3Cer(d18:1/24:1)	0.0178053	-0.0273235	0.0179724	0.00806038	-0.0691859	-0.00733992	-0.0150106	-0.0602759	-0.0385638	-0.0196723	-0.0369884	-0.0419341	-0.0354747	-0.0445487	-0.0358424	-0.0745876	-0.0804656	-0.10096	-0.0888596	-0.100488	-0.110941	-0.0899174	-0.0790773	-0.0963757	-0.123924	-0.106619	-0.12765	-0.127206	-0.0211579	-0.0505015	-0.0350578	-0.063109	-0.057598	-0.0487449	-0.0355942	-0.0817423	-0.0735108	-0.071236	-0.0868216	-0.0715952	-0.0144526	-0.0668347	-0.0353618	-0.0950542	-0.114397	-0.0607897	-0.126364	-0.114561
107	GM3(d18:1/16:0)	0.0463777	-0.0276956	0.0162196	0.0210951	-0.0105182	-0.0089125	-0.00583002	0.0114352	-0.00821167	-9.21302e-05	0.000591286	-0.00947966	-0.00292554	-0.00379824	0.000407275	-0.00649241	-0.0269643	-0.04389	-0.0281892	-0.0429629	-0.0555029	-0.0513787	-0.0196705	-0.0436151	-0.069553	-0.0555973	-0.0669823	-0.0772807	0.0199737	-0.0169966	-0.0132098	-0.0252307	-0.0347175	-0.0214378	-0.0038393	-0.0379361	-0.0131021	-0.01971	-0.0563685	-0.0107781	-0.00353691	-0.0177408	-0.0366642	-0.0462108	-0.0663793	-0.0320271	-0.066372	-0.0532956
108	GM3(d18:1/18:0)	0.0455642	-0.0293691	0.000941871	8.3721e-05	-0.0225661	0.00669798	0.0162915	0.0275367	-0.00393274	-0.0246462	-0.0216145	-0.01205	-0.00897325	-0.0508411	-0.0414345	-0.0580427	-0.0678023	-0.073106	-0.0635119	-0.053371	-0.0959312	-0.0763006	-0.0452807	-0.0597233	-0.0726259	-0.0638039	-0.0565901	-0.108054	-0.0197749	-0.0628815	-0.0175354	-0.0676395	-0.0286898	-0.0625788	-0.0467142	-0.0524557	-0.0317776	-0.0338772	-0.108243	-0.0385889	-0.0444139	-0.0670621	-0.0332756	-0.0878566	-0.0913887	-0.0718681	-0.0776405	-0.0612006
109	GM3(d18:1/20:0)	0.0419668	-0.00418246	0.00637146	-0.00356162	0.0229818	0.0166991	-0.000339037	-0.00952047	0.0128302	0.0330004	0.0306675	0.0333892	0.0213873	0.0510816	0.0109846	0.0467881	0.0288544	-0.00594941	-0.0188246	-0.0265256	-0.00823926	-0.0992393	0.00590886	-0.0216503	-0.0673732	-0.0545471	-0.0780517	-0.0658931	-0.0162264	-0.0607659	-0.0261245	0.0150492	-0.0307709	0.0123753	-0.019048	-0.0416917	-0.0294174	-0.0405529	-0.0214881	-0.0588562	0.00590625	-0.0550637	-0.0297533	-0.0113356	-0.0392032	-0.0679936	-0.0766384	-0.0709439
110	GM3(d18:1/22:0)	0.029173	-0.00972863	-0.0135385	-0.00487641	0.03993	0.0211752	0.014358	0.012454	0.0239339	0.0191435	0.0711672	0.0903172	0.0847561	0.0862922	-0.0166662	0.0346683	0.0146388	-0.00660677	-0.0437454	-0.00899118	-0.0232763	-0.0801531	-0.000512987	-0.0294019	-0.040095	-0.078103	-0.0440494	-0.0718725	0.000955555	-0.0206685	-0.0398937	0.028879	-0.0209491	0.0273197	-0.0142605	0.0122756	-0.0158372	0.0135567	-0.0148608	0.00575801	-0.0171164	-0.0409047	-0.0693298	-0.00400658	-0.0238015	-0.0387528	-0.0353368	-0.073954
111	GM3(d18:1/24:0)	0.0350275	-0.0146602	0.0195883	0.0175357	0.0295055	-0.000234767	0.0260712	0.0394596	0.0514091	0.0675823	0.0912751	0.12717	0.114052	0.130914	0.0252022	0.0724002	0.0515477	0.0181673	-0.0320428	0.00222841	0.000477618	-0.057836	0.0108764	-0.0267225	-0.0341179	-0.0721979	-0.042957	-0.0676301	0.00492664	0.022717	-0.0432546	0.063864	-0.0145515	0.0759766	0.033507	0.0518577	0.00679568	0.0466001	0.0205017	0.0270103	0.00980633	0.016471	-0.0426855	0.034136	0.0101901	0.00780945	-0.00497614	-0.0509688
112	GM3(d18:1/24:1)	0.0244064	-0.0136459	0.0374629	0.0358657	-0.00319185	0.0254076	0.00857674	-0.0235043	0.0238144	0.0679211	0.0596776	0.088012	0.0726469	0.106439	0.000251172	0.0507685	0.0166124	-0.0134843	-0.0267144	-0.0386752	-9.42311e-05	-0.0736601	0.00841005	-0.0315742	-0.0651154	-0.0624019	-0.0842707	-0.0548943	0.0245499	0.00879987	-0.0055089	0.0501789	-0.0137487	0.0520309	0.034904	0.00833778	0.00832248	-0.00637796	0.0227771	-0.00289758	0.0155463	-0.0210887	-0.0359796	0.00519636	-0.0347408	-0.0230751	-0.0622204	-0.0652091
113	GM3(d18:2/24:1)	-0.0140564	0.000634766	-0.0225505	0.0118502	-0.0411852	0.0128828	0.00393419	-0.0440022	-0.0201157	-0.0048886	0.0432266	0.0474045	0.0351929	0.0282469	-0.0118596	-0.00852328	-0.00756506	-0.0257228	-0.0361589	-0.0419771	-0.0446902	-0.0641648	-0.0366337	-0.0334384	-0.0580945	-0.0503141	-0.0605664	-0.061961	-0.00116664	-0.011945	-0.0157111	-0.000578119	-0.0437078	0.0171621	-0.0228814	-0.0131168	-0.0224094	-0.0227402	-0.0251854	-0.0353901	-0.0585816	-0.0272822	-0.00713189	-0.0325914	-0.0397875	-0.0515858	-0.0542829	-0.0572322
114	GM3(d20:1/18:0)	0.0540996	-0.0504231	0.000720415	-0.0259595	0.0159408	0.00150982	0.000649189	-0.0099662	0.0196689	0.0194047	0.00512335	0.0165063	0.00782737	0.00620764	0.0148073	0.0166262	0.00597156	-0.0205996	-0.0137928	-0.0216485	-0.0294238	-0.022939	0.000704387	-0.00953586	-0.0289816	-0.0165573	-0.0380805	-0.0463301	-0.00302674	-0.039433	-0.0118679	-0.00749424	-0.0136561	-0.0221459	-0.0205483	-0.0331897	-0.0200732	-0.0326946	-0.0376399	-0.0314237	-0.0105353	-0.0369078	-0.0451551	-0.0234554	-0.0395477	-0.0277127	-0.0506591	-0.0437712
115	GM1(d18:1/16:0)	0.0478547	-0.0348242	0.0208431	0.0551836	0.00438275	0.00363594	0.0154996	0.0642012	0.0144985	0.00298979	-0.00554332	0.00603159	-0.0262241	-0.0132157	0.0405468	0.0364879	0.0247602	0.0167339	0.0361239	0.00126439	0.0139011	0.0415598	0.038532	0.0448904	0.0400109	0.0531564	0.0176745	0.0477664	0.0476353	0.0676254	0.0410695	0.060535	0.0588496	0.0657657	0.0900933	0.0602322	0.0816691	0.0364542	0.0489306	0.034817	0.0574627	0.076892	-0.0093389	0.0529203	0.0512108	0.0893659	0.0561296	0.0747827
116	Sulfatide (d18:1:/16:0(OH))	-0.00998882	-0.0140852	-0.00117273	0.013887	-0.030625	0.0222734	0.0352051	0.0483266	-0.0383365	0.0340938	0.0462884	0.0196236	-0.0266416	0.00700232	-0.0360304	-0.00627643	-0.0508083	-0.0723467	-0.0724382	-0.0853629	-0.0901222	-0.0308672	0.00897758	-0.0297635	-0.0369558	-0.0362161	-0.0557535	-0.0646087	-0.0234811	0.0229642	-0.00173654	0.0423231	0.00819718	0.0208572	0.0330852	0.00901788	-0.00167125	-0.0269413	-0.0216183	-0.0353689	-0.0498619	0.00904153	-0.0459198	0.0177132	-0.0411856	-0.0247161	-0.0350965	-0.0412328
117	Sulfatide (d18:1:/16:0)	0.0300231	-0.0311882	0.026297	0.0171949	-0.0327688	0.00446143	0.0209921	0.0303687	-0.0409989	0.0596566	0.0434349	0.0331008	0.0064113	0.025117	-0.0188346	0.00225845	-0.0262887	-0.0477313	-0.0543426	-0.0550687	-0.0765396	-0.0454228	-0.00692582	-0.0258709	-0.0339312	-0.0456821	-0.0469078	-0.0686567	-0.0283476	-0.00555147	-0.0306208	0.0280146	-0.00944715	0.0152621	0.0158752	0.0091712	-0.0130256	-0.0175375	-0.0366979	-0.0345988	-0.0526786	-0.0207302	-0.0385924	0.00564693	-0.0495998	-0.0386751	-0.0452182	-0.0539383
118	Sulfatide (d18:1:/18:0(OH))	0.0101379	-0.0535053	-0.0348503	-0.00854482	-0.017325	0.00348211	0.0204958	0.00420465	-0.0161965	0.000298789	-0.0180867	-0.025541	-0.0238705	-0.000713019	-0.00764657	-0.00381785	-0.0277056	-0.0490224	-0.0472962	-0.0536382	-0.0412717	-0.0161733	0.0127876	-0.0217541	-0.0337998	-0.0365847	-0.054612	-0.0367449	-0.0510691	-0.00629531	-0.0281014	0.00126719	0.0272454	-0.0136517	-0.0126092	-0.0329999	-0.0229462	-0.041059	-0.0152166	-0.0499202	0.00520488	-0.0272667	-0.0136272	0.0160673	-0.0137725	-0.007139	-0.038873	-0.0279717
119	Sulfatide (d18:1:/18:0)	-0.0184628	-0.00392577	-0.013633	-0.0266955	0.0459548	0.0106315	0.0130239	0.00859221	-0.00204742	0.0069397	-0.024352	-0.00999819	-0.0107745	-0.0118438	0.0297328	0.04028	0.03445	0.0262075	0.0252616	0.0181615	0.00807836	0.010551	0.0272185	0.0211925	0.0232762	0.0225867	0.000259672	0.00434434	0.00310564	-0.0118576	-0.0206679	-9.75169e-05	0.0150857	0.00177989	-0.00423254	-0.00650193	0.0171712	-0.00227564	-0.0133771	-0.0266309	0.0402379	0.0175805	0.00190891	0.0405044	0.00575335	0.0110002	-0.000881661	0.013458
120	Sulfatide (d18:1:/24:0(OH))	0.00871527	-0.0250873	-0.00679912	0.0128305	-0.00850196	0.0178137	0.0186317	0.0239456	-0.00720031	0.0678448	0.0489385	0.0491508	0.0210176	0.0452176	-0.0299034	0.00244565	-0.0161092	-0.0415488	-0.0655601	-0.0576564	-0.0618021	-0.0366464	0.0222048	-0.0256151	-0.0196572	-0.0523905	-0.0341473	-0.0531111	-0.0230113	0.0336064	-0.0303629	0.0554719	0.0260051	0.0417841	0.0296917	0.0269639	-0.000170088	-8.38912e-05	-0.0168283	-0.00320305	-0.0252471	0.0049165	0.0330706	0.0441053	-0.0176545	-0.0152004	-0.022383	-0.0457107
121	Sulfatide (d18:1:/24:0)	-0.00941188	-0.0086215	-0.0383684	-0.00927968	-0.0154717	-0.00859198	0.00356812	0.00436934	-0.0505813	0.0111857	0.0219169	0.022962	0.00493895	0.00155992	-0.0281348	-0.0125292	-0.0286133	-0.0417096	-0.053993	-0.0423024	-0.0672802	-0.051773	-0.0216331	-0.0471114	-0.0379732	-0.0561257	-0.0410011	-0.0737719	-0.0192285	-0.0160452	-0.0267321	0.000413012	-0.00573798	0.00639542	0.0225435	0.00522569	-0.016234	-0.0102308	-0.0329003	-0.0120515	-0.0260639	-0.0287567	0.0107875	-0.000987394	-0.0327042	-0.00450948	-0.0349158	-0.040098
122	Sulfatide (d18:1:/24:1(OH))	4.86327e-06	-0.00858643	-0.0156705	-0.00320868	-0.0255251	0.0111249	0.00901248	0.00647104	-0.0194657	0.0404446	0.0300047	0.05525	0.0274143	0.0339751	-0.0306766	0.00623832	-0.0174779	-0.0338746	-0.0512606	-0.0447312	-0.0446494	-0.0408921	0.00056552	-1.91607e-05	-0.0248479	-0.0384307	-0.0328393	-0.0455921	-0.0115244	0.00692651	-0.000436148	0.030296	0.0135417	0.0388088	0.0321884	0.0231639	0.00894092	-0.00193307	-0.00238662	-0.0173526	-0.02465	0.00281822	-0.0176816	0.0105323	-0.0260703	-0.0286577	-0.0267392	-0.0344378
123	Sulfatide (d18:1:/24:1)	0.0125794	-0.0266718	0.000812708	0.0172215	-0.0123885	-0.0100644	-0.00782561	-0.00595655	-0.032145	0.0238759	0.0438103	0.0387544	0.00452817	0.0228142	-0.00477745	0.00785932	-0.00749266	-0.0272043	-0.04913	-0.0646031	-0.0341565	-0.0585756	0.0109423	0.000777454	-0.0377824	-0.0501888	-0.0627608	-0.0478551	-0.00364875	0.00178156	-0.0233637	0.0445039	0.0261815	0.036352	0.034402	0.00824684	-0.00804555	-0.0257782	-0.00644205	-0.0225884	-0.0173407	0.00290846	-0.00557986	0.0233661	0.00943168	-0.00945322	-0.0194163	-0.0405187
124	Sulfatide (d18:2:/18:0(OH))	0.0237306	-0.0267161	0.0180934	0.0137073	0.00446006	-0.007085	0.0037705	0.000608207	-0.00827015	0.019629	-0.0268004	-0.019716	-0.00230967	-0.00785465	0.0273219	0.00745328	-0.00923427	-0.0142181	-0.0197501	0.00483867	-0.0135439	0.013843	0.00366145	-0.0287951	-0.0100663	-0.0203037	-0.0091652	-0.0142119	-0.0328346	-0.00625662	-0.0258049	-0.000414307	0.025052	-0.0212579	-0.0286434	-0.00490785	-0.0158614	0.00498811	0.000476449	-0.0285777	0.0585677	0.016243	0.0162708	0.0146673	-0.0196421	0.0241121	-0.00813185	-0.0187179
125	Sulfatide (d18:2:/18:0)	0.00804019	-0.0160196	0.00620211	-0.0058106	-0.00812912	0.00992897	0.0163469	0.00212394	-0.00763687	0.00375396	-0.0111291	0.00906664	-0.000468338	0.0179978	-0.0012766	-0.0049846	-0.0218655	-0.0264705	-0.0245554	-0.0227635	-0.0293321	-0.00689844	-0.00959292	-0.0383096	-0.0309521	-0.0300621	-0.0333552	-0.0322464	-0.0268109	-0.0132442	-0.0272833	-0.010496	0.00298889	-0.0253506	-0.0249724	-0.0197517	-0.0156567	-0.0216798	-0.0111614	-0.051911	0.0521086	-0.020627	-0.00752491	0.000268967	-0.0316096	-0.00635482	-0.0304184	-0.018829
126	Cer1P(d18:1/16:0)	0.00341597	-0.00559891	-0.0555405	0.00514062	-0.0456184	-0.0133128	0.00211663	0.0273833	-0.0122608	0.0116582	-0.02473	-0.00166887	-0.0355379	-0.0316805	-0.0286097	-0.0235307	-0.027795	-0.0325566	-0.0224034	-0.0364264	-0.0423582	-0.00199198	0.00635675	-0.0246997	0.0165573	0.000223849	-0.00296304	0.00048667	-0.0165216	0.0344124	0.0253117	0.0250566	0.0268522	0.0235505	0.0637961	0.0370451	0.0336663	0.00858102	0.00710116	0.00700043	-0.0214797	0.0252325	0.0188833	0.043103	0.0424332	0.0697643	0.0555486	0.0514102
127	SM(34:3)	0.0028122	-0.00779563	-0.0573515	-0.0117938	-0.0640974	-0.0162522	-0.0106033	-0.0497535	-0.00874775	-0.0552727	-0.00620987	-0.040195	-0.0288596	-0.0967636	-0.0492118	-0.0693754	-0.0654221	-0.0508252	-0.0166312	-0.029732	-0.0836772	-0.0354244	-0.0359454	-0.0280066	-0.0154933	-0.0126914	-0.006121	-0.0434023	-0.0276758	-0.0474443	-0.013361	-0.0682008	0.00129984	-0.053462	-0.0359522	-0.0346873	-0.0142896	-0.0345767	-0.0965124	-0.0435293	-0.112055	-0.0644065	-0.0450425	-0.0625114	-0.0507014	-0.0577384	-0.0336025	-0.0168669
128	SM(35:2) (b)	0.0327164	-0.00802891	-0.0209567	0.000277175	-0.027557	-0.00446884	0.00209876	0.00165669	-0.00965004	-0.0288047	0.00868273	-0.0256269	-0.0224897	-0.0478265	-0.0583951	-0.0669309	-0.0681334	-0.0693936	-0.0549324	-0.0509125	-0.0903123	-0.0787411	-0.0349391	-0.0540442	-0.0642374	-0.0637533	-0.0567641	-0.0770892	-0.0169693	-0.0309918	-0.0112807	-0.0413419	-0.0300084	-0.0274808	-0.014767	-0.0325842	-0.0249083	-0.0367423	-0.0729823	-0.0358867	-0.0616764	-0.0467078	-0.0523878	-0.0557003	-0.0551418	-0.0584503	-0.0558229	-0.0454322
129	SM(37:1)	0.00727784	-0.00477425	-0.0137305	-0.00381519	-0.0183131	-0.0148639	0.00667472	0.0177847	-0.0409004	-0.0390197	-0.0250782	-0.0691484	-0.0948586	-0.130668	-0.0436123	-0.028961	-0.0553631	-0.0641802	-0.0334593	-0.0757395	-0.0899399	-0.0353097	-0.00546684	-0.00969649	-0.0193767	-0.0184742	-0.048968	-0.0498391	-0.0370355	-0.0720772	-0.0276765	-0.00235349	0.00865345	-0.0296991	-0.00642849	-0.0457107	-0.0271225	-0.0874784	-0.103636	-0.0920491	-0.0803627	-0.059834	-0.0448959	0.00180238	-0.0307583	-0.0431227	-0.0325017	-0.0104652
130	SM(37:2)	0.00976477	-0.00813748	-0.0244945	0.0116927	-0.0254853	-0.0286038	-0.0130773	-0.0139119	-0.04117	-0.0200805	-0.0140832	-0.0158479	-0.0343022	-0.0987374	-0.00334302	-0.00560059	-0.0200979	-0.00708597	0.0186974	-0.0224023	-0.0500028	-0.0227867	0.0128518	0.0145986	0.0211349	0.0298615	0.000251499	-0.0178885	-0.0197372	-0.0419875	-0.0183094	0.00233315	0.0269185	0.0142285	0.0301342	0.00922448	0.0424415	-0.0213252	-0.0711792	-0.0667328	-0.0776623	-0.0416457	-0.04483	-0.000584862	-0.012192	-0.0023774	0.0059017	0.0271846
131	SM(38:3) (a)	0.015556	-0.0395306	-0.0232647	0.0143726	-0.0273367	-0.00511877	-0.00997664	-0.0304534	0.00381034	0.0446018	0.033073	0.0507801	0.0433131	-0.0342508	0.0181634	0.00597274	0.00529633	0.0225891	0.0299338	0.00541201	-0.0194244	0.0123925	-0.00181462	-0.00524693	0.0520445	0.0339616	0.0188533	0.00424385	-0.000812592	0.0197324	0.00612893	0.0228025	0.022997	0.046699	0.0565062	0.0577064	0.0598338	0.0338964	-0.0149381	0.0121433	-0.0334586	-0.0096466	-0.0314051	0.0198257	0.0133521	0.021288	0.0482829	0.0412079
132	SM(38:3) (b)	0.0174116	0.00175053	-0.0389975	-0.0165133	-0.00385545	-0.0199574	0.0132192	-0.00231566	0.0233354	-0.000210518	0.045472	0.0606714	0.0717345	0.00401313	0.00594492	-0.00718738	-0.0229594	0.0158394	0.0213078	0.0312692	-0.00225261	0.00541681	0.0118802	-0.00474037	0.0399923	0.0334445	0.0439341	0.00586216	-0.0169589	0.0225759	-0.00263397	0.0107014	0.0118338	0.0200315	0.0272514	0.0611656	0.0716537	0.0556765	0.00174541	-0.00560888	-0.0616764	-0.0124068	-0.0445115	0.00692662	-0.0117352	-0.0326444	0.038394	0.0441736
133	SM(40:3) (a)	0.0293227	-0.0540273	-0.00789628	0.0208626	-0.0252798	0.00868877	-0.00160607	-0.027543	0.0120254	0.028574	0.0487616	0.0769497	0.080724	0.0113307	0.00867347	0.000300092	0.0033608	0.0294319	0.0322563	0.0385858	-0.00301011	0.0016259	0.00976165	-0.0274798	0.0393282	0.0236723	0.0362213	0.00427093	0.020701	0.0398237	-0.00213831	0.0252053	-0.00727352	0.0545224	0.0213611	0.0752136	0.0564342	0.072262	0.0104665	0.0468327	-0.0699617	-0.0064584	-0.049528	0.0125305	0.0145379	-0.00899194	0.0494015	0.0382856
134	SM(40:3) (b)	-0.00567013	0.00219225	0.0103127	0.00369329	-0.00431586	-0.0140561	0.0276343	0.0273996	-0.00379638	-0.0291111	0.0239554	0.0142749	0.00758673	-0.0458349	-0.0393185	-0.0247874	-0.0481621	-0.0203858	0.0150905	-0.0191891	-0.0287479	0.00437642	0.00458742	-0.0184277	0.022867	0.0312151	0.0126108	-0.0101886	-0.0347586	0.00655346	0.00682662	0.014873	0.0237235	0.00563658	0.0318427	0.0364895	0.0571909	-0.000333833	-0.029909	-0.0259035	-0.0896385	-0.0278214	-0.0384941	0.0123909	-0.0204848	-0.0148202	0.0223234	0.0469991
135	SM(41:0)	0.00583237	0.0158677	-0.0210967	-0.0106666	0.0508451	-0.0188739	0.0103743	0.0397461	0.0173204	0.00196865	0.0270214	-0.00574239	-0.00903295	-0.025817	0.0272817	0.0459328	0.0534481	0.0463118	0.0284246	0.0490672	0.0468939	0.0399437	0.0532077	0.0485744	0.0585902	0.0305125	0.049757	0.0491789	0.00920352	0.0446183	0.0180825	0.0687803	0.0563601	0.0756502	0.0439986	0.0800475	0.0443286	0.0471311	0.0487392	0.0371419	-0.0337384	0.0264077	-0.00935354	0.067634	0.0745232	0.00980493	0.0697576	0.0526378
136	SM(41:1) (a)	0.00605852	0.0214906	-0.0205824	-0.0172741	0.00570755	-0.0347335	-0.0043162	0.0186681	-0.0282003	-0.0711447	-0.0323228	-0.0538085	-0.0718282	-0.0847788	-0.025938	0.0109043	0.00953093	0.00381649	0.00389529	-0.00909118	-0.021557	-0.00153397	-0.0041181	0.0269526	0.033161	0.0161482	0.00990912	-0.000403692	-0.00300127	-0.0322568	-0.0271561	0.0206408	0.0188589	0.0170362	0.0217189	0.0152193	0.00160909	-0.0316391	-0.045019	-0.0579039	-0.0400536	-0.0315445	-0.0239129	0.0260316	0.00754088	-0.00860761	0.0170548	0.0123101
137	SM(43:1)	0.0144604	0.0189978	-0.0214023	-0.0138031	0.0246879	-0.0246115	0.00821579	0.051441	-0.023715	-0.0235783	-0.02623	-0.0204195	-0.0476419	-0.0743575	-0.00786781	0.0295951	0.0291955	0.0255553	0.0093203	0.00414174	-0.0187211	-0.00711244	0.0360287	0.0336549	0.0519319	0.0169842	0.0227973	-0.00770779	0.000623547	-0.0186974	-0.0248016	0.0370084	0.0216346	0.0448867	0.0532501	0.0557467	0.023847	-0.00192119	-0.0434778	-0.047909	-0.0354866	-0.0113732	-0.0149506	0.0473053	0.0277094	0.00558166	0.0484516	0.0301478
138	SM(43:2) (b)	-0.0069806	0.0104906	-0.00387025	0.00242547	-0.0195255	-0.0229879	-0.00198951	0.011511	-0.0280473	-0.0246562	0.00630531	-0.0364467	-0.0479599	-0.0727139	-0.0252881	-0.00206148	-0.0222995	-0.0331829	-0.0112225	-0.0467203	-0.0338176	-0.0107923	0.0131005	-0.0050837	-0.00655029	-0.00453622	-0.0280779	-0.0137763	0.00806672	-0.00967758	0.00970507	0.0124948	0.0133594	0.00498988	0.0256725	-0.00756729	0.00971377	-0.0444128	-0.0397439	-0.0535993	-0.0600666	-0.0282111	-0.0298716	0.00760755	-0.0106942	-0.0389473	-0.018191	0.00434862
139	SM(43:2) (c)	0.0064681	-0.00434398	-0.0425302	0.00864371	-0.0402483	-0.019844	-0.007741	0.0195942	-0.0122401	0.013818	0.0162281	-0.00616947	-0.03639	-0.0311105	-0.0269075	0.0167366	-0.0147431	-0.0435892	-0.0358701	-0.0641082	-0.0603432	-0.0120594	0.0452982	0.0128138	-0.00497823	-0.0142977	-0.0281846	-0.0221721	0.00165373	-0.00111	0.00306082	0.0383966	0.0297861	0.0224259	0.0402537	0.00641871	0.0122139	-0.0311349	-0.0273988	-0.0533633	-0.0449444	-0.0266054	-0.0271152	0.0196292	0.00695996	-0.0299411	-0.0135948	-0.00433411
140	SM(44:1)	0.0135316	0.0149596	-0.0288457	-0.0167193	0.000237857	-0.0130585	0.0071245	0.0462809	-0.0303736	-0.00594819	-0.0144204	-0.00333328	-0.0221237	-0.0347463	-0.010304	0.0273629	0.0182519	0.00229196	-0.0161317	-0.0111865	-0.0339806	-0.0364156	0.0275412	0.0118523	0.0167954	-0.0164047	-0.00480705	-0.0273027	0.00534569	-0.0155731	-0.0242227	0.0319127	0.00257694	0.0452038	0.0351666	0.0457631	0.00915082	0.00355823	-0.0331772	-0.0398791	-0.0274289	-0.00330585	-0.0170856	0.030558	0.00660741	-0.0191897	0.0195101	0.00128546
141	SM(44:2)	0.0160789	-0.0202614	-0.01409	0.00263125	-0.0406488	0.00308041	0.00558935	-0.000550502	-0.0126409	0.0219826	-0.00292917	0.0199055	0.00438153	-0.0177799	-0.0473504	-0.0102579	-0.0183608	-0.0290853	-0.0557151	-0.0412042	-0.052649	-0.0643003	-0.00695304	-0.0263192	-0.0376994	-0.0613932	-0.0549938	-0.0587316	-0.00474515	-0.00800896	-0.01925	0.00609908	-0.0209493	0.0390712	0.0162282	0.0208022	-0.015498	-0.00600319	-0.0220003	-0.0321651	-0.0505157	-0.0343028	-0.0260712	-0.0106548	-0.014309	-0.0556944	-0.0202366	-0.039749
142	SM(44:3)	0.0149015	-0.0182291	-0.00100269	0.00550123	-0.0588594	0.00160822	-0.00922708	-0.0257899	-0.0303369	0.0319979	-0.00239818	0.0332585	0.0120493	-0.019735	-0.0407363	-0.0283298	-0.0360844	-0.0379375	-0.0525726	-0.0557369	-0.0649763	-0.0701885	-0.0175769	-0.0488322	-0.048105	-0.0623717	-0.065052	-0.0711023	-0.00629464	-0.00451376	-0.0189539	-0.0150048	-0.035347	0.0213131	0.00828414	0.0116793	-0.0151947	0.000560296	-0.0368236	-0.0214907	-0.0494732	-0.0256779	-0.0209968	-0.0242842	-0.0308437	-0.0228779	-0.0226126	-0.0398992
143	SM(d16:1/19:0)	-0.00381223	0.0175816	-0.0244327	-0.0115514	-0.0273977	-0.024803	-0.00837837	0.000997897	-0.0502889	-0.0646126	-0.0310642	-0.0744292	-0.0783525	-0.0870574	-0.0356366	-0.0119919	-0.027657	-0.0333522	-0.00436428	-0.0485744	-0.0511646	-0.0469861	-0.0106577	0.00702108	-0.0164066	0.00257236	-0.0373378	-0.032667	-0.00342002	-0.0380212	-0.0187367	-0.00870881	-0.00135523	-0.0102492	0.0281346	-0.0276884	0.0123563	-0.058223	-0.0651344	-0.0969408	-0.0418318	-0.0370858	-0.020346	-0.0122001	-0.0337358	-0.0153099	-0.0372087	-0.00448603
144	SM(d16:1/23:0)/SM(d17:1/22:0)	0.0157325	0.00776165	-0.0162503	-0.0116218	0.00235939	-0.0360289	-0.000503913	0.0342543	-0.0248039	-0.0322746	0.00350788	-0.0529297	-0.0871026	-0.0908969	-0.0361983	-0.0174619	-0.0371639	-0.0633268	-0.0491148	-0.074598	-0.0789348	0.00535162	0.00680544	-0.00792198	-0.00106254	-0.0259541	-0.0288905	-0.0284754	-0.0302609	-0.0436755	-0.0502314	0.022199	0.0249646	-0.0080113	0.00312705	-0.0256189	-0.041265	-0.0795358	-0.0740705	-0.0524414	-0.0951845	-0.0444524	-0.0346091	0.020154	-0.00980629	-0.0301668	-0.0177849	-0.0215419
145	SM(d16:1/24:1)	0.0101717	-0.0158967	0.0337658	0.00992438	-0.000298878	-0.0125758	-0.00688574	-0.0180176	0.0164037	0.0165977	0.0546209	0.0419884	0.0113867	0.00338204	-0.0176195	0.00916993	0.00349308	-0.00479004	-0.00613856	-0.0233637	-0.00165873	0.00269745	-0.00618182	-0.0271795	-0.00308719	-0.0197183	-0.0356597	-0.0068669	-0.00780497	0.0246321	-0.023803	0.0539146	-0.00712628	0.0485471	0.0276784	0.0270231	0.0066437	-0.0168959	0.00966734	-0.0114021	-0.0787505	-0.0266927	-0.0491307	0.0180037	-0.00109213	-0.0177422	-0.00672802	-0.0087691
146	SM(d17:1/14:0)	-0.0114702	-0.000292916	-0.00705219	-0.0151899	-0.0301082	-0.028958	-0.00526833	-0.00693573	-0.0217257	-0.0325895	0.0150277	-0.0324871	-0.0558195	-0.0576908	-0.0487315	-0.0163234	-0.0363604	-0.0388631	-0.00798449	-0.0510271	-0.0527976	-0.0211311	-0.00933389	-0.0143089	-0.012866	-0.00406225	-0.0330058	-0.0319221	-0.0408586	-0.0410265	-0.0224099	0.00198314	0.00432045	-0.0205035	0.00760942	-0.0243626	-0.00736573	-0.0685013	-0.0648386	-0.0760334	-0.102527	-0.0622359	-0.0484184	-0.00585374	-0.0296702	-0.0356826	-0.0362177	-0.0110994
147	SM(d17:1/16:0)	0.00417525	-0.00528839	-0.0218724	-0.010326	-0.0376975	-0.0259788	-0.00989098	0.0067426	-0.0262628	-0.0529328	-0.00253601	-0.0493314	-0.062461	-0.0771703	-0.0427141	-0.0347546	-0.0452135	-0.0524538	-0.0273056	-0.0573912	-0.0802176	-0.0263906	-0.0209777	-0.0163377	-0.0157635	-0.0133298	-0.0315141	-0.0429935	-0.02583	-0.0361095	-0.0303001	-0.0128818	-0.00552769	-0.0198407	0.00846159	-0.0281734	-0.0115478	-0.062585	-0.0794582	-0.0689683	-0.0854082	-0.0571391	-0.0498399	-0.0209708	-0.0374608	-0.0359142	-0.0400156	-0.0191744
148	SM(d17:1/24:1)	0.00400749	0.00317076	0.00899747	0.00145263	-0.0250957	-0.0195574	0.00435292	0.0115343	-0.0377606	-0.037683	-0.00527826	-0.034741	-0.0586138	-0.0945606	-0.0299896	-0.0149318	-0.0329275	-0.0346885	-0.00303876	-0.0487808	-0.0446409	-0.0038397	0.00396442	-0.011537	0.0142116	0.0166064	-0.0165336	-0.0028413	-0.013914	-0.0116516	-0.0131776	0.0175915	0.00864344	0.010989	0.0376669	0.00304549	0.0205353	-0.0420467	-0.0405408	-0.0488271	-0.0840588	-0.0396964	-0.041567	0.00329742	-0.0209271	-0.0145001	-0.00637392	0.0214039
149	SM(d18:0/14:0)	-0.0118845	-0.0209964	0.0159548	0.00586463	0.00129054	-0.00994948	0.00216364	0.013168	0.00889221	0.0210215	0.0440926	0.0315006	0.00824567	0.0306885	-0.0307391	0.0244049	0.0174544	0.00975726	0.000641652	-0.00896758	0.0126271	-0.0305681	0.00571151	-0.00315861	-0.024289	-0.0313031	-0.0435951	-0.0201329	-0.0195281	0.0191109	0.00682467	0.0580641	0.0206953	0.0591518	0.0427187	0.0419064	0.0154474	-0.0037148	0.0242439	-0.0221078	-0.0764551	-0.0229998	-0.0464928	0.0408067	0.0186652	-0.0180898	-0.00404367	-0.00949389
150	SM(d18:0/16:0)	0.014259	-0.0134034	-0.0228906	0.00634483	0.0185389	-0.0169022	-0.0131257	0.0191042	-0.0200716	0.0261618	-0.00115546	-0.0166885	-0.0180888	0.00801078	0.0223697	0.0309439	0.02171	-0.00435573	-0.0137119	-0.0114167	-0.00696907	-0.0468606	-0.00669819	-0.0110699	-0.0503643	-0.0485454	-0.0546225	-0.0406772	0.023863	0.00418961	-0.00656415	0.0152664	0.00824711	0.0402612	0.0421821	0.000274312	0.004843	-0.00399417	0.00297113	0.000378349	0.00869518	0.0117217	-0.0175592	0.0107208	-0.00534226	-0.000757657	-0.0383919	-0.0363785
151	SM(d18:0/22:0)	-0.000446578	0.0183208	-0.0244589	-0.0274143	0.0520448	-0.00884092	0.0109986	0.0163613	0.0256988	0.00991503	0.0111469	0.00572214	0.0178478	-0.0157252	0.0247945	0.0368849	0.0607933	0.0686467	0.0211785	0.082118	0.0536453	0.0117896	0.0233332	0.03078	0.0400187	-0.00407282	0.0481349	0.0191405	0.00787205	0.0327807	0.000123314	0.0482304	0.020341	0.0681854	0.00315082	0.0769139	0.0119593	0.0697569	0.0401101	0.0516053	-0.0302726	0.0187085	-0.0105063	0.0506329	0.066896	-0.0133297	0.064453	0.0186432
152	SM(d18:1/14:0)/SM(d16:1/16:0)	-0.00132563	-0.0174918	-0.00437729	-0.00608137	-0.0180935	-0.0204651	-0.0119119	-0.019996	0.0205598	0.000783072	0.0637195	0.0220976	0.00481499	0.0138231	-0.0413737	-0.0100268	-0.0159414	-0.0248297	-0.0204004	-0.0290744	-0.0360985	-0.0141725	-0.0117243	-0.0225779	-0.0221498	-0.0342818	-0.0351562	-0.036328	-0.031368	-0.00320798	-0.0224436	0.0211306	-0.00308133	0.00423093	-0.000421236	-0.00478438	-0.0151032	-0.038974	-0.0313224	-0.0380765	-0.0997392	-0.0468525	-0.0570339	-0.00253542	-0.0188153	-0.0469603	-0.0365975	-0.0370717
153	SM(d18:1/16:0)	0.0215411	-0.0066905	-0.0353822	-0.00100557	-0.0445788	-0.0058762	-0.000874346	0.00650638	-0.0266452	-0.032016	-0.00753367	-0.0346282	-0.0290894	-0.0390579	-0.0628558	-0.0698525	-0.076906	-0.0841113	-0.0838641	-0.0656379	-0.10212	-0.0856279	-0.0441566	-0.0678247	-0.0868111	-0.095201	-0.0709722	-0.0926366	-0.0146875	-0.026663	-0.0155541	-0.0376291	-0.0464195	-0.0261981	-0.0247481	-0.0368536	-0.0469666	-0.0372754	-0.068038	-0.0282503	-0.0540563	-0.0327871	-0.054772	-0.0428831	-0.063945	-0.0574994	-0.0635241	-0.0685834
154	SM(d18:1/17:0)/SM(d17:1/18:0)	-0.00908972	0.019205	-0.0293542	-0.0170354	-0.0389233	-0.0167256	0.000339745	-0.00509085	-0.0680528	-0.0888003	-0.0720327	-0.128384	-0.132262	-0.153544	-0.0339664	-0.0381364	-0.0491915	-0.0633287	-0.0229432	-0.0653316	-0.0914969	-0.0623231	-0.0307567	-0.0147259	-0.0489394	-0.0178481	-0.058673	-0.0596712	-0.0102541	-0.11725	-0.0293721	-0.0709926	-0.0215967	-0.0728641	-0.0348744	-0.10839	-0.0392222	-0.10699	-0.129779	-0.115221	-0.0462145	-0.0809739	-0.0311502	-0.0657039	-0.0860245	-0.060223	-0.094015	-0.0362914
155	SM(d18:1/18:0)/SM(d16:1/20:0)	0.0248365	-0.0100031	0.00864615	-0.00832954	0.0182654	0.0054711	0.0210541	0.00935157	-0.0147244	-0.0523554	0.0132789	-0.00991315	8.42635e-05	-0.0477431	0.00212477	-0.00698223	-0.00196542	0.00491623	0.00433863	0.0143582	-0.0186447	-0.0338391	-0.0153072	-0.0185618	-0.0025031	-0.011689	-0.00328654	-0.0324002	-0.00494032	-0.0340764	-0.0030356	-0.00107073	-0.00860988	0.0165108	-0.0102827	-0.00476244	0.00362516	-0.00741127	-0.0532249	-0.0183849	-0.0594361	-0.0308526	-0.0640026	-0.00492697	-0.0400485	-0.0470894	-0.0214974	-0.00718107
156	SM(d18:1/20:0)/SM(d16:1/22:0)	0.0283629	-0.0181255	-0.016369	-0.000357654	0.0225963	-0.0249435	0.00817396	0.0414984	0.00264066	-0.0156789	0.0304218	0.0157964	-0.00940749	-0.0267787	-0.0118579	-0.0010699	-0.014914	-0.0290415	-0.0461769	-0.0345682	-0.0537669	-0.0101188	-0.00402887	-0.0289638	0.00120717	-0.0485572	-0.0267631	-0.0422331	-0.0329575	-0.00838765	-0.0366467	0.0438447	0.0108219	0.0281708	0.0138248	0.0178219	-0.0296563	-0.0266956	-0.045006	-0.00696995	-0.0818805	-0.0161799	-0.0479112	0.0396106	-0.00526906	-0.0206941	0.00678051	-0.0233345
157	SM(d18:1/22:0)/SM(d16:1/24:0)	0.0226897	0.0014463	-0.0493226	-0.0208247	0.0218897	-0.0171481	0.0169843	0.0502807	0.00115388	-0.0399198	0.00695654	-0.0114245	-0.0153937	-0.0440344	-0.0229057	-0.0480004	-0.050501	-0.053634	-0.0789926	-0.028566	-0.0759276	-0.0281404	-0.00954035	-0.0541782	-0.0137998	-0.0734304	-0.0114432	-0.0539625	-0.0282816	-0.0139456	-0.0391395	-0.00278331	-0.00901785	-0.000798572	-0.0262518	0.00825851	-0.0572373	-0.00909802	-0.0493097	0.0218701	-0.0725284	-0.0148379	-0.0289198	0.00194025	-0.0248724	-0.044316	-0.00275756	-0.0473402
158	SM(d18:1/23:0)/SM(d17:1/24:0)	0.013491	0.00214312	-0.0383215	-0.0104912	0.0142247	-0.0211707	0.0138558	0.054493	-0.020594	-0.0335804	0.00702576	-0.0465237	-0.0655603	-0.0798713	-0.0226854	-0.0181658	-0.0404735	-0.0633161	-0.0554692	-0.0597	-0.0669674	0.0119405	0.0252749	-0.0120347	0.00930809	-0.0248518	-0.00476326	-0.015611	-0.0240349	-0.0149046	-0.0184983	0.0291934	0.0302134	0.0069963	0.00382838	-0.00528396	-0.027711	-0.0461321	-0.0525196	-0.0116999	-0.0872859	-0.0202516	-0.0202937	0.0331283	-0.00708696	-0.024447	-0.0026219	-0.0115179
159	SM(d18:1/24:0)	0.0181139	0.0158435	-0.043238	-0.0184688	0.0181427	-0.0180011	0.0128862	0.0474957	0.0124337	0.00118069	0.00887537	0.00526382	-0.00643304	-0.0210546	-0.0379285	-0.0384383	-0.0377789	-0.0477145	-0.0899209	-0.0338584	-0.0691238	-0.0470814	0.00550938	-0.0384452	-0.0221281	-0.0845176	-0.0232696	-0.065626	-0.0282154	-0.00470344	-0.0236274	0.0161109	-0.00905327	0.013703	-0.0166354	0.0229718	-0.0577486	-0.00375811	-0.0389342	0.0225649	-0.0711587	-0.0110403	-0.0160531	0.0109169	-0.00171833	-0.0390067	0.0039641	-0.051514
160	SM(d18:1/24:1)	0.00610775	-0.00898641	-0.0083719	0.00179343	-0.00781602	0.00688137	0.00701629	0.00616396	-0.00558158	0.0167917	0.00104909	0.0268549	0.0259301	-0.033722	-0.0176518	-0.0334642	-0.031038	-0.0222899	-0.0326207	-0.0131815	-0.0371027	-0.0374722	-0.00993452	-0.0404335	-0.0164859	-0.0423184	-0.0209712	-0.037063	0.0199101	0.0218143	0.0123463	-0.000740988	-0.0267378	0.0197216	0.0120818	0.0295928	-0.00194047	0.0204078	-0.0158359	0.0262066	-0.0493584	-0.01084	-0.0275017	-0.0158684	-0.0182572	-0.0258727	-0.000607318	-0.0145629
161	SM(d18:2/14:0)	-0.0167087	-0.00658483	-0.0358053	-0.0404906	-0.0571099	-0.00482917	-0.011348	-0.0701598	-0.0110973	-0.0415229	0.0179778	-0.018378	-0.00161214	-0.0360348	-0.0525696	-0.0561833	-0.0381725	-0.0227481	0.00974834	0.00636869	-0.0408715	-0.0330725	-0.0338412	-0.0338234	-0.0166093	-0.00438578	0.0070579	-0.0194937	-0.0141902	-0.034441	-0.00632876	-0.0517882	-0.0210786	-0.0346115	-0.0412052	-0.0270321	-0.00735826	-0.0166141	-0.0493822	-0.0146657	-0.124054	-0.0674824	-0.0604391	-0.050817	-0.0384356	-0.0597573	-0.0365258	-0.0109429
162	SM(d18:2/16:0)	0.0083764	-0.0233006	-0.0606422	-0.0252848	-0.0878757	0.00283268	-0.0141852	-0.0604999	0.00337198	-0.0452107	0.0124037	-0.00437897	0.0279227	-0.0309158	-0.0660895	-0.099257	-0.0751174	-0.0575794	-0.0529115	-0.0143873	-0.092071	-0.0556894	-0.0627357	-0.0594844	-0.0417101	-0.0542633	-0.00904186	-0.0558036	-0.0158534	-0.00618554	-0.00752087	-0.0668736	-0.0275567	-0.0284878	-0.0516084	-0.0123925	-0.0259149	0.0180488	-0.0516567	0.0114238	-0.109899	-0.0391461	-0.059361	-0.0758305	-0.0438979	-0.0735832	-0.0256798	-0.0355512
163	SM(d18:2/17:0)	0.00350405	0.00710247	-0.0475344	-0.0191391	-0.0634134	-0.0215836	-0.00352998	-0.0212211	-0.039252	-0.069204	-0.0241681	-0.0741652	-0.0814544	-0.130953	-0.0492411	-0.0604056	-0.0665823	-0.0662077	-0.0257446	-0.0631117	-0.102142	-0.0448493	-0.0347164	-0.00863394	-0.0187245	-0.00809927	-0.029801	-0.0459251	-0.0252745	-0.0848988	-0.0272581	-0.0601596	0.00278577	-0.0480717	-0.0155416	-0.0558176	-0.0157827	-0.0736207	-0.116396	-0.0874751	-0.10653	-0.0864857	-0.0479615	-0.0576062	-0.0578145	-0.0450175	-0.049727	-0.01768
164	SM(d18:2/18:0)	0.0178922	-0.0113406	-0.0387583	-0.019441	-0.0309846	0.00723444	0.00660248	-0.0270237	-0.00924879	-0.0443412	0.00383881	-0.00827029	0.00655118	-0.0615518	-0.010673	-0.0248491	-0.015772	-0.0112583	0.00166517	0.00594389	-0.0509295	-0.0452285	-0.0138296	-0.00197997	-0.00984834	-0.00610328	0.00228728	-0.0346427	-0.00454059	-0.0453134	0.00573576	-0.0309498	0.0030307	-0.00233774	-0.0314343	-0.015845	0.00791271	-0.00268852	-0.0681587	-0.0274723	-0.0769304	-0.0532804	-0.0567372	-0.0314988	-0.029087	-0.0561236	-0.0249829	-0.00396281
165	SM(d18:2/18:1)	0.0119512	-0.00785124	-0.0685438	-0.000890789	-0.0472018	-0.0235542	-0.0176366	-0.0315014	-0.0041575	-0.0482348	-0.0109359	-0.0182465	-0.0103225	-0.107726	-0.0292261	-0.063995	-0.0570259	-0.0378488	-0.00298558	-0.0135378	-0.079263	-0.0327993	-0.0339602	-0.0112381	0.0038022	0.00456823	0.0128087	-0.0371692	-0.0212587	-0.0510837	0.00762931	-0.0704324	0.00698089	-0.0460099	-0.0189222	-0.0125827	0.0143372	-0.00937211	-0.0955566	-0.0290023	-0.0830567	-0.0556626	-0.0419426	-0.0538591	-0.0400505	-0.0416825	-0.00876457	0.0080468
166	SM(d18:2/20:0)	0.0359888	-0.0278887	-0.0223276	0.00436498	-0.0131275	0.00223913	0.0173272	0.0115981	-0.0287011	-0.0413816	0.011559	0.00832001	-0.00518429	-0.062471	-0.00985343	-0.0196178	-0.0291982	-0.0228656	-0.0133454	-0.0217039	-0.0684551	-0.030368	-0.0161642	-0.0211488	0.00726721	-0.0104047	-0.00826317	-0.0332182	-0.02347	-0.0305781	-0.00624582	-0.0048158	0.00116511	0.0118245	0.016889	0.00655258	0.00765716	-0.00985195	-0.0650483	-0.0231025	-0.0843767	-0.0249791	-0.0644319	0.00641021	-0.0296366	-0.015691	0.0030855	0.00993034
167	SM(d18:2/22:0)	0.0295449	-0.00255755	-0.0664039	-0.0264151	-0.0312725	-0.0184536	0.00675783	0.00690233	-0.0117199	-0.0489516	-0.0152179	-0.0175834	-0.0265951	-0.054782	-0.0506679	-0.0788078	-0.0830559	-0.0881325	-0.0885666	-0.0620541	-0.127515	-0.0579429	-0.0339057	-0.059253	-0.0401803	-0.0760677	-0.0341381	-0.0761877	-0.0361307	-0.0556064	-0.0495074	-0.0473495	-0.0199008	-0.0400444	-0.046666	-0.0314696	-0.0629387	-0.0347822	-0.0892916	-0.0187082	-0.103092	-0.053619	-0.0419253	-0.0514004	-0.0576632	-0.0617276	-0.0410119	-0.0613911
168	SM(d18:2/23:0)	0.0220374	0.00308226	-0.0403231	-0.0133904	-0.0419886	-0.0271058	0.00208284	0.0203468	-0.0371655	-0.0432017	-0.0153578	-0.0758211	-0.104159	-0.107596	-0.0728392	-0.057842	-0.0834832	-0.115429	-0.0780683	-0.116482	-0.124755	-0.0267251	0.00342947	-0.0238859	-0.0354077	-0.0376029	-0.0498226	-0.045037	-0.0362242	-0.070104	-0.0265516	-0.0144039	0.0110133	-0.0366912	-0.0133049	-0.0602505	-0.0446984	-0.0984803	-0.0937418	-0.0665591	-0.12876	-0.0708608	-0.0330532	-0.0231824	-0.0418199	-0.049346	-0.0527663	-0.0341401
169	SM(d18:2/24:0)	0.0297284	0.00424207	-0.0359967	-0.0126174	-0.0261882	-0.0184853	0.0137947	0.0300619	-0.00059375	-0.00233033	0.00841744	0.0112371	-0.0132159	-0.0284396	-0.0569896	-0.0557526	-0.0645307	-0.0802636	-0.099616	-0.0748569	-0.11565	-0.0569619	-0.00504971	-0.0417187	-0.0376051	-0.0856542	-0.0446648	-0.0841015	-0.0253055	-0.0211516	-0.0375543	-0.00878886	-0.0136671	-0.00381003	-0.0100684	0.00203369	-0.0498808	-0.019546	-0.0660912	-0.00592737	-0.0946017	-0.0390831	-0.03614	-0.0268296	-0.0318418	-0.041051	-0.0201219	-0.0555338
170	SM(d19:1/24:1)	-0.0030063	0.00571604	0.00949358	-0.00404687	0.0107368	-0.00868112	0.00119656	0.00751078	-0.0206275	-0.0208684	-0.0256294	-0.00812583	-0.0277715	-0.066659	0.00969629	0.0443249	0.0461391	0.050227	0.0601435	0.0197705	0.0295405	0.00840323	0.0219391	0.0590439	0.061267	0.0605528	0.0209761	0.0358444	0.033855	0.0200283	0.00636087	0.0509868	0.026671	0.0618368	0.0869835	0.0618737	0.0715627	0.0117231	0.00148135	-0.0318144	-0.0194576	-0.000693323	-0.0187733	0.0457993	0.0345686	0.0281735	0.0503721	0.0638247
171	PC (39:5) (a)	-0.00514339	0.027684	0.00583408	0.00117627	-0.0335497	0.00116895	0.0230299	0.00774797	-0.0404982	-0.0414429	-0.000629024	-0.0401748	-0.0493301	-0.0393759	-0.0891785	-0.00656743	-0.0422119	-0.0474595	-0.0264873	-0.0603823	-0.0289737	-0.0631175	-0.00266236	-0.00028798	-0.03084	-0.00514245	-0.0334005	-0.0170424	-0.0375012	-0.0800967	-0.0344534	0.00415273	0.0139075	-0.0121468	-0.00077869	-0.034518	6.92291e-05	-0.0685912	-0.0394865	-0.107363	-0.101639	-0.0730393	-0.0380332	-0.00318046	-0.0421361	-0.0345107	-0.0388398	-0.00612947
172	PC (39:5) (b)	-0.00503483	0.0147582	-0.0105647	-0.0200339	-0.0401302	-0.000167424	0.0106203	-0.0115483	-0.0346429	-0.0166817	0.00835272	-0.0238294	-0.030412	-0.043113	-0.0750127	-0.000692197	-0.0271256	-0.0322296	-0.0214705	-0.0443717	-0.0307215	-0.0585652	0.0121695	0.0165529	-0.0148232	0.00492663	-0.0106761	-0.0086452	-0.0472491	-0.0951523	-0.0391355	0.00450295	0.0147753	-0.00587817	-0.01729	-0.0311528	-0.000136115	-0.0497397	-0.0451312	-0.0944477	-0.114004	-0.0871846	-0.0427372	-0.00165987	-0.0285649	-0.0442284	-0.0248455	0.00117009
173	PC(14:0_16:0)	-0.0138076	-0.00115307	0.0126481	-0.0133136	0.00257902	0.00533445	0.00362862	0.0188285	0.0504138	0.0322731	0.102051	0.08319	0.0660048	0.10596	-0.011373	0.0294194	-0.00276973	-0.0118057	-0.0173484	-0.00892579	0.0271612	0.0376616	0.0430537	-0.00818704	-0.00902798	-0.0229347	-0.00359805	0.00735808	-0.00998728	0.106712	0.0250565	0.0974638	0.0389186	0.065602	0.046436	0.0683649	0.0274819	0.0371068	0.0777882	0.0497235	-0.061729	0.0562478	-0.0231975	0.0847713	0.0479272	-0.0148136	0.0183273	0.0062938
174	PC(14:0_20:4)	-0.0264786	0.00144144	-0.00393438	-0.0124977	0.00993499	0.0255384	0.0271425	0.0293417	0.0372949	0.0364584	0.093685	0.0962714	0.0980141	0.0869469	-0.0253832	0.00257211	-0.0172948	0.0111666	-0.0153635	0.0328272	0.0262181	0.0058705	0.0284204	-0.0202197	0.0193194	-0.0288359	0.0297125	-0.000969382	-0.0169788	0.0633623	0.0113732	0.0752752	0.0107886	0.0522183	-0.0116682	0.088216	0.0115299	0.0719944	0.0642536	0.059476	-0.0805323	0.0167672	-0.0411661	0.0703719	0.0417993	-0.0492082	0.0549014	0.00690889
175	PC(14:0_22:6)	-0.0135296	-0.0116541	-0.00403161	-0.00359858	0.0122837	0.0164602	0.0208923	0.0373962	0.0243377	0.0503826	0.0820004	0.102141	0.0787953	0.0758975	-0.012349	0.0428347	0.0218237	0.0378345	0.00377521	0.0269675	0.0423859	0.00112154	0.0449949	0.0122571	0.028681	-0.0132305	0.0234728	0.02459	-0.0355397	0.0426469	-0.0123985	0.0842891	0.021356	0.0747823	0.0219426	0.0751176	0.0195471	0.0425635	0.062091	0.0416832	-0.0891343	0.0220065	-0.0340256	0.0870231	0.0684594	-0.0256974	0.0632312	0.0224297
176	PC(15-MHDA_18:1)	-0.023986	0.0278902	0.0362799	0.00469518	-0.0142796	0.00651564	0.0416093	0.0363456	0.0101182	-0.0179616	0.0406259	0.000218121	-0.00476343	0.00101212	-0.0573319	0.000577167	-0.0316822	-0.0143732	-0.000144269	-0.0333112	0.0107562	-0.00243851	0.0100963	0.0126179	0.0164034	0.0167853	-0.00824099	0.0196291	-0.0370858	0.0376115	0.0277793	0.0711935	0.0361234	0.0393248	0.0714573	0.0430657	0.0486232	-0.0153089	0.035304	-0.0471528	-0.0962231	0.00792324	-0.0134733	0.0522722	0.0155531	0.0307347	0.0323931	0.0491031
177	PC(15-MHDA_18:2)	-0.0127162	-0.00120656	-0.00182505	0.00793741	-0.00518389	-0.0283625	0.0188604	0.0535463	0.00547069	0.00572211	0.0519393	0.0366848	0.00349826	-0.00459701	-0.00143104	0.0520198	0.027494	0.0333832	0.0420885	-0.0167522	0.0241801	0.0279798	0.0302194	0.0548696	0.0820813	0.0665892	0.0228492	0.0497238	-0.0141411	0.0630866	0.0252777	0.114776	0.0701769	0.0993631	0.151954	0.106963	0.104249	0.0125544	0.039631	-0.0146769	-0.0733912	0.0405178	-0.0129107	0.106193	0.0700654	0.0913431	0.10064	0.0975338
178	PC(15-MHDA_20:4)	-0.0125275	0.0154704	0.0205795	0.00708177	0.0191843	0.0169677	0.0465131	0.054989	0.0195105	0.00631039	0.0511506	0.0624325	0.0487776	-0.0164987	-0.0215253	0.018866	0.00116018	0.0406976	0.038991	0.0260155	0.0214433	0.0169132	0.0474966	0.0401045	0.0866297	0.0579416	0.0603513	0.0293601	-0.00468109	0.0335241	0.0225734	0.0807383	0.044665	0.0658591	0.0787065	0.113405	0.0872637	0.0603896	0.0125443	0.0105784	-0.0916786	-0.000559415	-0.0322519	0.0724219	0.0474119	0.0340407	0.109134	0.0949086
179	PC(15-MHDA_22:6)	-0.00454465	-0.0113112	0.0182682	0.0283635	0.0155825	-0.00479692	0.0184379	0.0504401	-0.0187921	0.0109905	0.0194639	0.0426066	0.00139414	-0.0297365	0.00649376	0.0771767	0.0539866	0.0669211	0.0596359	0.0146164	0.0445462	0.0090196	0.0580612	0.064557	0.0804764	0.065248	0.0388738	0.0567517	-0.0218902	0.000530266	-0.0114025	0.0760959	0.0453804	0.0830754	0.0991892	0.0706463	0.073018	0.00797371	0.00751045	-0.0297192	-0.0596535	0.00543549	-0.00731494	0.0837169	0.0707187	0.0694775	0.0922029	0.0921535
180	PC(15:0_20:3)	-0.0055976	0.0074881	-0.0414521	-0.0145091	0.00952966	-0.0358438	-0.000896521	0.0467892	-0.00368014	-0.00126055	0.0353461	-0.020557	-0.0336209	-0.0482473	-0.00357229	0.0327727	-0.00788737	-0.0166911	0.0158271	-0.0343611	-0.00922654	0.0562151	0.0489474	0.0529756	0.0587661	0.0509033	0.0298487	0.0541909	-0.0145962	0.0265375	0.0209759	0.0843688	0.0766387	0.0293376	0.0785735	0.0381867	0.0451356	-0.0352436	0.00451083	0.009576	-0.10194	0.022273	0.00754384	0.0924993	0.0655601	0.0375129	0.0571133	0.0668227
181	PC(15:0_20:4)	-0.00811253	0.0031763	0.00250091	0.00945593	0.0400465	0.0141032	0.0354586	0.0762054	-0.00472716	0.00710687	0.0343841	0.0323535	0.00981508	-0.0519327	0.0201454	0.0420139	0.0186948	0.0336785	0.052557	0.0253424	0.01434	0.0577093	0.0671516	0.0524662	0.0964047	0.0754894	0.0695187	0.0435702	0.00562569	0.0153968	0.00609589	0.070443	0.0733042	0.0384095	0.0645688	0.0769818	0.0626303	0.0298913	-0.0177596	0.0305497	-0.0801586	-0.00148743	-0.0256419	0.0815484	0.0565938	0.0316332	0.0919263	0.0979665
182	PC(15:0_22:6)	0.00938221	-0.0132659	0.00385546	0.0168227	0.0256583	-0.00214969	0.023352	0.0802397	-0.0111706	0.0266986	0.0249606	0.0442424	-0.00158752	-0.0390801	0.0107957	0.0686122	0.0465649	0.0484638	0.0439615	0.00493082	0.0232685	0.0235152	0.060306	0.0644765	0.0753882	0.0495551	0.034248	0.0499369	-0.0240116	0.0032744	-0.0200587	0.0754845	0.0579479	0.0698124	0.0836922	0.0634415	0.0503371	-0.0016725	-0.0032255	-0.00349431	-0.0768952	0.0120061	-0.0163098	0.0894998	0.084648	0.0432508	0.0896632	0.0837678
183	PC(16:0_16:0)	0.0163093	-0.00683265	0.0384455	-0.000431632	0.00599124	0.0108744	0.00262542	0.0117721	0.0455144	0.0427831	0.0996323	0.129689	0.121352	0.111186	-0.0208762	0.019554	0.00787837	0.0175608	-0.0132112	0.0131447	0.0227367	0.00214838	0.0206973	-0.0122796	0.00846006	-0.02202	0.0105227	-0.00815746	-0.00549366	0.111535	0.00783916	0.0865163	0.0241722	0.092586	0.0601128	0.112506	0.0520701	0.0801642	0.0684572	0.0623501	-0.0531837	0.0447598	-0.0459022	0.0680624	0.05043	0.000390871	0.0565322	0.023545
184	PC(16:0_18:0)	-0.00355225	0.00506095	0.00136914	-0.0222975	-0.00857214	0.00695517	-0.000853129	-0.0108789	0.0260541	0.0364602	0.0872266	0.0763779	0.0662355	0.0900873	-0.0278593	0.0104724	-0.0226915	-0.0152153	-0.0440637	-0.0124417	-0.01506	-0.0539577	-0.00418673	-0.041401	-0.048066	-0.0583378	-0.0324986	-0.0523666	-0.0301878	0.0276283	-0.0279775	0.0462772	-0.0104685	0.0458221	0.00523602	0.0369859	0.00628536	0.0209767	0.0162105	3.36937e-05	-0.0694736	0.0113602	-0.0421448	0.0300179	-0.0157754	-0.0436918	-0.0164613	-0.0327449
185	PC(16:0_18:1)	-0.010605	0.0205942	0.0406205	-0.0178292	-0.0099184	0.0232038	0.0365461	0.0161452	0.0654207	0.021617	0.0812108	0.0803961	0.0936487	0.0936954	-0.0462119	-0.0192156	-0.0265678	0.00609391	-0.0290807	0.0139864	0.0359578	0.0203425	0.00240926	-0.0367004	0.0077415	-0.0250203	0.0191568	0.0149627	-0.0280771	0.115689	0.0333879	0.0833591	0.0101101	0.0780125	0.026826	0.0914203	0.0320633	0.0691421	0.10783	0.0567718	-0.0631888	0.0454277	-0.0206607	0.0630917	0.0393963	-0.000205936	0.0550754	0.0228385
186	PC(16:0_18:2)	0.0214639	0.0070077	-0.0183605	-0.0303562	0.0136832	-0.017232	0.0106527	0.0613312	0.071043	0.0577984	0.0988097	0.12603	0.104023	0.0910069	0.0264283	0.0503622	0.0504711	0.0634455	0.0265802	0.0328646	0.0520927	0.051739	0.0518459	0.0343897	0.0976652	0.0395763	0.055101	0.0612025	0.017924	0.165401	0.0390377	0.146522	0.0733144	0.150823	0.137899	0.177203	0.115118	0.102594	0.123951	0.100025	-0.0358983	0.115207	-0.0128811	0.146986	0.128313	0.0863603	0.150066	0.0963446
187	PC(16:0_18:3) (a)	-0.0105584	-0.000545203	-0.0137611	0.000778711	-0.0278026	-0.00289739	-0.000288416	0.0226965	0.0271424	0.026405	0.0771732	0.0575426	0.0519488	0.0715216	-0.0261835	-0.00471916	-0.0251791	-0.0211257	-0.0283263	-0.0199982	0.0196123	0.032057	0.00923175	0.00669439	0.0115897	-0.0137092	0.000674784	0.0345957	-0.0203	0.10729	0.0255722	0.0891422	0.0268396	0.0722713	0.0537661	0.0765873	0.0380067	0.0230676	0.098276	0.0389493	-0.0675951	0.0619459	-0.0154491	0.0788188	0.0620228	-0.00812708	0.0411814	0.0112315
188	PC(16:0_18:3) (b)	-0.0125002	-0.00260118	-0.00407608	-0.0104688	-0.0275041	0.0233543	0.0171401	0.00383429	0.0390232	0.024169	0.093812	0.0747699	0.0931937	0.108508	-0.0548023	-0.0232924	-0.0535813	-0.051103	-0.0738713	-0.0265602	-0.00692906	-0.0285008	0.00206474	-0.052183	-0.0560155	-0.0872158	-0.029816	-0.0339401	-0.0259362	0.0564081	0.0184565	0.0538899	0.0021065	0.0256038	-0.0436106	0.0254887	-0.02547	0.0230239	0.0652575	0.0196284	-0.0858311	0.0129588	-0.0540404	0.0302808	0.00507741	-0.0719516	-0.0190029	-0.0584608
189	PC(16:0_20:3) (a)	0.000553466	-0.00350871	-0.00786849	-0.0117004	0.0341671	0.0155809	0.0336463	0.0429296	0.079273	0.0439247	0.091737	0.107671	0.125595	0.0728508	0.00582307	0.0374054	0.0302755	0.0563059	0.0371824	0.0673189	0.0594061	0.0736623	0.0476904	0.0371258	0.0914874	0.0464589	0.0972718	0.0731067	0.00356339	0.127608	0.0389746	0.126114	0.0411929	0.0968841	0.0620565	0.143688	0.0961208	0.109541	0.0992186	0.116212	-0.0719114	0.0727234	-0.00964813	0.122014	0.10875	0.0436266	0.132759	0.0944198
190	PC(16:0_20:3) (b)	-0.0177411	0.0237338	0.0310152	-0.0246546	-0.0408847	0.0227679	0.0231123	-0.0246728	0.0415245	0.00918826	0.0708369	0.0332422	0.0686276	0.0871714	-0.0876393	-0.0665652	-0.0867793	-0.0685912	-0.0842848	-0.0409193	-0.0151724	-0.0394029	-0.0238089	-0.0681527	-0.0715335	-0.0886701	-0.0439327	-0.0393361	-0.0480553	0.0449198	0.0220345	0.0357179	-0.0141195	-0.000531036	-0.0636924	-0.00212536	-0.0402779	0.00870174	0.0578138	0.0049751	-0.102251	-0.0177105	-0.0479569	0.00176708	-0.0403492	-0.072715	-0.039464	-0.0618669
191	PC(16:0_20:4)	-0.00206069	0.000298762	0.0469802	-0.00220257	0.0386017	0.0659026	0.0647969	0.0424173	0.0561562	0.0406185	0.0759804	0.127294	0.143308	0.0641612	-0.004988	0.00367426	0.00751174	0.0615139	0.0141379	0.078499	0.043125	0.0222043	0.0410433	-0.00101276	0.0708686	0.0141494	0.076961	0.0117774	5.00157e-05	0.087062	0.0136623	0.0687101	0.0178837	0.0803042	0.00545286	0.137508	0.0620568	0.141655	0.0593756	0.0772264	-0.0385239	0.0166737	-0.0429122	0.0568433	0.0505049	-0.0185937	0.114528	0.0607833
192	PC(16:0_20:5)	0.00826165	-0.00093644	0.0203277	-0.0136845	-0.0419895	0.0455983	0.0303142	-0.00572807	0.00886085	0.0187522	0.0505561	0.0548577	0.0546803	0.0720123	-0.0815508	-0.0279715	-0.0461056	-0.0413712	-0.0716116	-0.0357184	-0.00372669	-0.050602	-0.0285425	-0.0576774	-0.0612627	-0.0834512	-0.0507122	-0.0287766	-0.0506123	0.0140881	-0.0388495	0.0306224	-0.0132822	0.0395633	-0.0414607	0.00428719	-0.0333298	-2.7841e-05	0.0534079	-0.0129276	-0.10935	-0.0239832	-0.0603014	-0.00438253	-0.00536139	-0.0948578	-0.0279196	-0.0543103
193	PC(16:0_22:6)	0.0153699	-0.0203646	0.0210996	0.0129745	0.0400665	0.0172219	0.0240778	0.04466	0.0313714	0.0682778	0.0631214	0.129906	0.100473	0.0466224	0.031408	0.0818092	0.0878869	0.11299	0.0562966	0.0747193	0.0809626	0.0253744	0.0614948	0.0590007	0.0915019	0.0420012	0.0705104	0.0632555	-0.0108808	0.0683332	-0.0146249	0.0995408	0.0296925	0.131017	0.0738765	0.129266	0.0728028	0.0895583	0.0662711	0.0615512	-0.0400255	0.0490354	-0.0145879	0.101903	0.120685	0.0509107	0.138203	0.0911228
194	PC(16:1_18:2)	-0.000819939	-0.0110209	-0.00242989	-0.0185441	-0.0532011	0.00254714	0.00887561	-0.0267568	0.0572096	0.0565521	0.0812141	0.124193	0.133217	0.0944058	-0.0511937	-0.0191558	-0.0125289	0.0347443	-0.00382525	0.0341077	0.0269005	-0.0397466	-0.0110006	-0.0293678	0.0277869	-0.0240907	0.018271	-0.00762713	-0.0239619	0.087524	0.00263696	0.06387	-0.021321	0.0833368	0.029984	0.131265	0.0499054	0.0871005	0.0807099	0.0590977	-0.102206	0.0126226	-0.0383169	0.0419583	0.0423242	-0.00229269	0.0839815	0.0228013
195	PC(16:1_20:4)	-0.0185584	-0.000745476	0.0176324	-0.0195899	-0.0379517	0.0453919	0.0401901	-0.0230986	0.0363778	0.0344735	0.0779675	0.112783	0.142665	0.0873374	-0.0732463	-0.0435202	-0.0444938	0.012079	-0.0291982	0.0426184	0.0178633	-0.0585209	-0.0118258	-0.0588291	-0.00117117	-0.0511251	0.0236916	-0.0286447	-0.034348	0.0457213	-0.00601423	0.0312515	-0.0369909	0.0389697	-0.0552029	0.0941469	0.00844565	0.097168	0.0582163	0.0445953	-0.119641	-0.038694	-0.0553557	0.00833674	-0.00344291	-0.0741304	0.0454691	-0.0119127
196	PC(16:1_22:6)	0.00487058	-0.0150638	0.00618598	-0.00198875	-0.0149638	0.0176597	0.020229	0.00233121	0.0125719	0.0409611	0.0498144	0.0982191	0.0922432	0.0485011	-0.0313555	0.0248563	0.02352	0.0627386	0.027541	0.0494052	0.0532935	-0.0406946	0.0211284	0.0082922	0.042048	0.00604565	0.0371865	0.030167	-0.0394123	0.0239846	-0.0237519	0.0492226	-0.00990291	0.0758224	0.0262828	0.0917519	0.0466622	0.0632887	0.0558327	0.0240649	-0.0957533	-0.00757924	-0.0430127	0.0472462	0.0545823	-0.00440902	0.0863102	0.0467198
197	PC(17:0_18:1)	-0.0256533	0.0223654	0.00587629	-0.0144302	-0.0229086	-0.00326047	0.0186143	0.0188422	0.0200654	0.0136935	0.0489968	0.00237544	-0.00796347	0.00837813	-0.0571271	0.0107719	-0.0318912	-0.0320803	-0.0238657	-0.050169	-0.0113794	-0.00633543	0.0174959	0.0229826	0.00276818	0.00404347	-0.015035	0.0111664	-0.0462306	0.0199996	0.0226845	0.0785204	0.0533854	0.0355281	0.0621183	0.0245309	0.0292285	-0.0297518	0.0236187	-0.0453048	-0.0973768	-0.00284118	-0.015433	0.0580668	0.0255954	0.0132498	0.00964694	0.025511
198	PC(17:0_18:2)	-0.0018171	-0.00719148	-0.0301424	0.0128292	-0.0157404	-0.0326016	-0.00181711	0.0614711	0.00500489	0.03692	0.0513745	0.032484	-0.0185506	-0.0148382	-0.0020315	0.0562168	0.0214596	0.00564326	0.00733439	-0.0523639	-0.0252439	0.0181335	0.0373745	0.0651842	0.0599227	0.041214	-0.00374455	0.0222801	-0.0273016	0.0353648	0.00706892	0.115152	0.0741472	0.0928752	0.14077	0.0841117	0.0743275	-0.0137225	0.00452912	-0.0282805	-0.0739073	0.0329614	-0.00790634	0.111382	0.0809673	0.0868145	0.0829765	0.0716822
199	PC(17:0_20:4)	-0.0135617	0.00450602	0.0123288	0.0124501	0.00500941	0.0242679	0.0332976	0.0420789	-0.00213562	0.0219861	0.0384911	0.0429883	0.0194834	-0.033696	-0.0109403	0.0220787	-0.000640578	0.0213524	0.0120962	0.000604	-0.0133412	0.00173056	0.0466839	0.0400233	0.065428	0.0380876	0.0371178	0.00915675	-0.0222416	-0.0176083	-0.00318467	0.0615081	0.0461393	0.0463292	0.0493286	0.0677962	0.0459995	0.0316042	-0.0230575	-0.0154635	-0.0827772	-0.0361748	-0.0437546	0.0523309	0.0325624	0.0132736	0.0737802	0.0619641
200	PC(17:0_22:6)	0.00085056	-0.0139592	0.00312557	0.0219907	0.0200614	-0.00808581	0.00727843	0.0466692	-0.024111	0.0197441	0.0152222	0.0357259	-0.00796603	-0.0549282	0.00890727	0.0757033	0.0523726	0.0530211	0.0394932	-0.00205334	0.00709503	-0.00201356	0.0592903	0.066772	0.0679203	0.0509833	0.027854	0.0348224	-0.0375375	-0.0368054	-0.0367497	0.0619354	0.0459298	0.0671552	0.0833221	0.0462485	0.0452583	-0.00986828	-0.0311127	-0.0304735	-0.0552775	-0.0112605	-0.00638414	0.0746397	0.0677046	0.0567339	0.0795574	0.0745709
201	PC(17:1_18:2)	-0.0201865	0.00473746	-0.0304725	-0.0318907	-0.050083	-0.0243891	0.00194356	0.00110817	0.0129189	0.0425292	0.0580266	0.0485819	0.0309516	0.0265369	-0.0485772	0.000710628	-0.0228046	-0.0085779	-0.00843829	-0.035253	-0.00813905	-0.0245274	0.00536769	0.0145919	0.0313696	0.0131675	-0.00425539	0.0124917	-0.038206	0.052373	0.0031952	0.0811348	0.0296292	0.0695829	0.0840468	0.0868315	0.0635844	0.0118952	0.0448807	-0.0100307	-0.110015	0.0157984	-0.0216802	0.0645317	0.0404015	0.0232472	0.0602422	0.0411723
202	PC(18:0_18:1)	-0.0216824	0.00795487	-0.00119306	-0.0328476	-0.0419936	0.00825688	0.00753231	-0.0468085	0.0428289	0.0244129	0.0838173	0.0439232	0.0769476	0.131689	-0.0707241	-0.0225011	-0.0514769	-0.0476517	-0.0788728	-0.0293633	0.000782868	-0.056543	-0.0294355	-0.0596616	-0.0833707	-0.0877123	-0.0502429	-0.0330028	-0.0639712	0.0287874	0.00598141	0.0455157	-0.0102424	0.0174373	-0.0457618	-0.00636884	-0.0332319	-7.90893e-06	0.0756284	-0.0177502	-0.0872587	-0.01745	-0.0281	0.00636808	-0.0271548	-0.0701355	-0.0601583	-0.0738385
203	PC(18:0_18:2)	0.00767746	-0.0137063	-0.0424961	-0.0263804	-0.0222657	-0.0304935	-0.0229735	-0.02091	0.0270168	0.0533008	0.0948553	0.094278	0.0837599	0.117088	0.00469574	0.0337806	0.0236588	0.0168853	-0.0334037	-0.0113096	0.00835903	-0.0314479	0.00334901	-0.0122852	-0.00924167	-0.0419426	-0.0272568	-0.0123716	-0.0334196	0.0516987	-0.0198994	0.0879677	0.0318231	0.0960332	0.0427882	0.0701375	0.0245676	0.0254329	0.0625411	0.00509075	-0.0503496	0.029008	-0.0193464	0.0767282	0.0366124	0.0162885	0.0252131	-0.0229065
204	PC(18:0_20:3)	-4.73346e-05	0.0068808	-0.0289134	-0.048016	-0.00135124	0.00260237	0.00579708	-0.0376696	0.0348796	0.0109313	0.0466309	0.0276002	0.0730864	0.0531695	-0.0378603	-0.0102695	-0.0109394	-0.00424843	-0.0352248	0.0195576	-0.00108062	-0.0271328	-0.0113956	-0.0314064	-0.0202017	-0.0523566	0.0112017	-0.0157005	-0.0355499	-0.030094	-0.0204211	0.0169043	-0.0258088	-0.00975917	-0.0826245	-0.00852529	-0.0428872	0.00851572	-0.00185733	0.0124539	-0.100713	-0.0462462	-0.0216484	0.00939022	-0.00721498	-0.0613459	-0.0149999	-0.0462382
205	PC(18:0_20:4)	-0.00282463	-0.000990389	0.0072924	-0.0156996	-0.0106537	0.0395063	0.0218348	-0.0312032	0.018617	0.0161122	0.0486087	0.0767965	0.10366	0.0591008	-0.0340405	-0.0246235	-0.0141873	0.019957	-0.0354281	0.0361743	-0.00302252	-0.0676345	-0.00838062	-0.0436719	-0.0190982	-0.0613021	0.00305345	-0.0501209	-0.0325448	-0.0426413	-0.0311274	-0.00548999	-0.0349768	0.00982347	-0.0834738	0.0256425	-0.0308075	0.0577514	-0.0104572	-0.00514028	-0.0703035	-0.0747162	-0.0618782	-0.0202374	-0.0316971	-0.0851245	0.00256095	-0.0426645
206	PC(18:0_22:4)	-0.0244685	0.0142105	0.00978043	-0.0280762	-0.00366476	0.00833389	0.00287958	-0.0514382	0.0213421	-0.0135243	0.0417986	0.0171558	0.0706307	0.0581889	-0.0585261	-0.046981	-0.0432464	-0.0235996	-0.0444473	0.028815	0.00603872	-0.0427684	-0.0290318	-0.0464313	-0.0408064	-0.0515231	0.0134292	-0.0246653	-0.0244051	-0.0380302	0.000531266	-0.0238633	-0.0366306	-0.047223	-0.115823	-0.025291	-0.0492807	0.0224456	0.000551689	-0.00192175	-0.074159	-0.0712581	-0.0459808	-0.0345968	-0.0578185	-0.0973525	-0.0428255	-0.0562335
207	PC(18:0_22:5) (n3)/PC(20:1_20:4)	-0.000881829	0.0116549	-0.0066027	-0.0377777	-0.0443907	0.0281751	0.0100161	-0.0683059	-0.00262176	-0.0247951	0.0121524	-0.00277719	0.0398761	0.0676551	-0.0911468	-0.0263015	-0.03486	-0.0419757	-0.0719575	-0.00826863	-0.00775181	-0.113701	-0.0406346	-0.0555452	-0.114421	-0.0944283	-0.0489199	-0.0655688	-0.0476181	-0.111391	-0.0551283	-0.0476197	-0.0606983	-0.0432271	-0.156844	-0.0937601	-0.0824088	-0.0365939	-0.021524	-0.0841194	-0.0977857	-0.104677	-0.060734	-0.0622579	-0.0811121	-0.153482	-0.113095	-0.107766
208	PC(18:0_22:5) (n6)	-0.0257751	0.014455	0.0204906	-0.0193754	0.0463926	0.00512699	0.0122877	-0.0204432	0.0222183	0.0307356	0.0602276	0.0577394	0.100435	0.0685685	-0.0178927	0.0198191	0.0184454	0.048564	0.00840621	0.0686193	0.0478581	-0.0124412	0.0196983	0.00484021	0.0211708	-0.00294726	0.0471279	0.00831	-0.0108079	-0.0203399	0.00281151	0.0320896	-0.00597338	0.00769403	-0.0666706	0.0352059	0.00093814	0.0503818	0.0201311	0.0189096	-0.0427939	-0.0624875	-0.0280338	0.0132668	-0.00148376	-0.0445635	0.0200791	-0.0027527
209	PC(18:0_22:6)	0.00558572	-0.0255296	0.00232338	-0.0113584	0.00781938	0.0067638	-0.00634679	-0.026474	-0.00606232	0.0247089	0.0279505	0.0618457	0.0605017	0.0296268	0.00282296	0.0429769	0.0517791	0.0663617	0.00962665	0.0434095	0.0365327	-0.0422262	0.00910219	0.000264428	0.000192072	-0.0266889	0.00593769	-0.00535473	-0.0516158	-0.0500082	-0.0546981	0.00743567	-0.0223792	0.040732	-0.036174	0.00611587	-0.0233759	0.012362	-0.00929471	-0.0192895	-0.054991	-0.0421955	-0.0246863	0.0093927	0.0237314	-0.0280302	0.0177315	-0.0160723
210	PC(18:1_18:1)	-0.00521323	0.00470145	0.0268283	-0.00360252	-0.037975	0.0160848	0.0191282	-0.00825246	0.0504848	0.0635523	0.0919888	0.101878	0.110717	0.120669	-0.0640749	-0.00919211	-0.0262492	-0.00746501	-0.0479524	-0.0144181	0.009833	-0.0487481	-0.024081	-0.0336288	-0.0101333	-0.0389189	-0.0226022	-0.00193889	-0.0601436	0.0899736	0.0102141	0.0960974	0.0102784	0.0881609	0.0533705	0.0973126	0.036469	0.0550668	0.106452	0.0267527	-0.062814	0.0275456	-0.0344587	0.0680714	0.0228103	0.0132354	0.0468817	0.0023554
211	PC(18:1_18:2)	0.00489484	-0.0122761	-0.0214728	0.000825371	-0.0253889	-0.0137131	-0.00740759	0.00975984	0.0569508	0.102623	0.110862	0.126893	0.10585	0.116511	-0.0092046	0.0341646	0.0246412	0.0257397	-0.015189	-0.00863525	0.0166858	-0.0192981	0.0129161	0.0130087	0.0322028	-0.00332852	0.00134135	0.0122548	-0.0110953	0.124464	0.00759705	0.128783	0.0366943	0.137238	0.112448	0.146642	0.0884079	0.0810228	0.106834	0.0615691	-0.0328656	0.058066	-0.0223382	0.108328	0.0851426	0.0561054	0.0991147	0.0382595
212	PC(18:1_20:3)	-0.00481772	0.00599411	-0.0123773	-0.0250087	-0.00916662	0.00939841	0.0136124	-0.0242537	0.0649923	0.0574483	0.0678136	0.0844363	0.119359	0.0829275	-0.0400638	0.00505899	0.00141552	0.0263768	-0.00803671	0.036235	0.03678	-0.00829183	0.00789126	-0.00909959	0.0326545	-0.0158679	0.0393053	0.0303736	-0.0254483	0.0647241	0.00321024	0.0846706	-0.00666112	0.0620254	0.00932264	0.0978971	0.0387179	0.0759123	0.0820127	0.0624749	-0.0815213	0.00310238	-0.0304614	0.0704998	0.0549893	-0.000951213	0.0813781	0.0293887
213	PC(18:1_22:6) (a)	0.00584784	-0.0241356	-0.017134	0.0104882	-0.0388399	-0.00553299	-0.019065	-0.0267482	0.011717	0.0552831	0.0314288	0.0741144	0.0690288	0.0454224	-0.0192312	0.0259753	0.0257522	0.0500474	0.0112623	0.0229678	0.040206	-0.0329492	0.00468041	-0.00528548	0.0245248	-0.00365602	0.0163434	0.034503	-0.0474895	0.0308303	-0.0460228	0.0511687	-0.0113713	0.0806042	0.050352	0.0768155	0.0421538	0.0572743	0.0685606	0.0190063	-0.0293703	0.0155356	-0.0178881	0.0586972	0.0605632	0.0457643	0.0867263	0.0480146
214	PC(18:1_22:6) (b)	0.00385486	-0.00716763	-0.0237405	0.0116617	0.00582143	-0.019178	-0.0204718	-0.00799746	-0.020876	0.00234335	-0.00401404	0.000314989	-0.00955451	-0.0400385	-0.0239427	0.0185878	0.00415628	0.00752899	0.00878414	-0.0119212	-0.00215617	-0.0517422	0.0102299	0.0062558	-0.0107402	-0.00957908	-0.0129875	-0.00503414	-0.0630694	-0.0891482	-0.0517363	-0.0207286	-0.0154962	-0.0167673	-0.00124017	-0.0299605	-0.013619	-0.0449369	-0.0489913	-0.0639282	-0.0570045	-0.0442381	-0.0194964	0.00507021	0.004339	-0.011696	0.00347837	0.00933589
215	PC(18:2_18:2)	-0.00269795	-0.00561669	-0.0524801	-0.00999637	-0.0233836	-0.0342845	-0.0229693	0.0299826	0.0408864	0.077436	0.0753314	0.088958	0.059118	0.0868589	-0.0122722	0.0184558	-0.014355	-0.0263141	-0.0427255	-0.0453186	-0.022555	0.0239534	0.0247819	0.00224335	0.0158936	-0.0153243	-0.00383486	0.00393077	-0.0109677	0.101961	0.00976636	0.100188	0.0612998	0.0876467	0.0790774	0.100118	0.0557588	0.0426175	0.0759315	0.0448125	-0.0342683	0.0737614	-0.0180597	0.0995843	0.0621838	0.0351217	0.0584056	0.0162718
216	PC(18:2_20:5)	-0.00104925	-0.00449455	-0.0228359	-0.0185356	-0.0448983	0.0134886	-0.000951857	-0.00392146	0.0016526	0.0373735	0.0588482	0.0653461	0.0513971	0.0923892	-0.0647195	-0.00639107	-0.0390862	-0.0478175	-0.071986	-0.0473857	-0.0182237	-0.0456059	-0.020616	-0.0500114	-0.0574638	-0.073309	-0.0472738	-0.0281569	-0.0496175	0.0213183	-0.0418493	0.0494894	0.00944447	0.0549848	-0.0111644	0.0259711	-0.00796327	0.0114425	0.0631356	-0.00771909	-0.0974185	0.00351571	-0.0550252	0.0181251	-0.000805664	-0.0702767	-0.0232859	-0.0523491
217	PC(20:0_20:4)	-0.0128904	0.00101909	0.00478405	0.000155658	-0.00867283	-0.00239751	0.00248178	-0.00738537	0.0124166	0.0303761	0.0572177	0.0611463	0.0663139	0.0518936	-0.0152096	0.000377152	-0.0136422	0.00124664	-0.0349743	0.00507936	-0.00407737	-0.0182841	0.00934199	-0.010444	0.00555612	-0.0255993	0.0143966	-0.0104807	-0.00162015	0.0118513	-0.0246818	0.0414561	-0.00419722	0.0177568	-0.0118817	0.03956	-0.00366877	0.04463	0.0149999	0.00448773	-0.0371897	-0.0319535	-0.0406861	0.0204038	-0.00811877	-0.0373413	0.016148	-0.0203933
218	PC(28:0)	-0.032444	-0.000849725	-0.0151387	-0.0205195	-0.0048198	-0.00693937	-0.00431747	0.0091237	0.0344316	0.0120246	0.0726604	0.0471544	0.0269861	0.0766659	-0.0216483	0.00218562	-0.0277785	-0.0359448	-0.0220773	-0.0210672	-4.29321e-05	0.0241654	0.0202644	-0.0201083	-0.031671	-0.0303457	-0.0168451	-0.0121637	-0.00893793	0.061962	0.0343677	0.0548863	0.0234453	0.0200093	0.0193813	0.0282292	0.00293027	0.00793356	0.0479231	0.0271477	-0.0467005	0.0279945	-0.0174203	0.0462683	0.0181894	-0.0330554	-0.0174092	-0.01511
219	PC(31:0) (a)	-0.0305178	0.0196577	0.0141789	-0.0116116	0.0249828	-0.0114693	0.0126532	0.0464944	0.00783653	-0.0267069	0.0345751	-0.010964	-0.0296279	0.0107245	-0.0166022	0.0250188	-0.0219914	-0.0298044	-0.000547289	-0.0357803	0.01101	0.034904	0.0243827	-0.00411372	-0.00418786	0.00693549	-0.0159122	0.0110684	-0.0181418	0.0329546	0.0230254	0.0576686	0.0442762	0.00454281	0.0427373	0.00110102	0.0139689	-0.0444092	0.0141768	-0.0256582	-0.0593501	0.0210703	-0.0111212	0.0522976	0.00346481	-0.00197523	-0.0166334	0.0121051
220	PC(31:0) (b)	-0.0159868	0.0186104	0.0205247	-0.00140781	0.00625056	-0.0196438	0.00047154	0.0445398	-0.0146763	-0.00917752	0.025901	-0.0196941	-0.050115	-0.0311926	-0.0109442	0.0366071	-0.00910189	-0.0297893	0.0108385	-0.0554823	-0.0134176	0.0327908	0.0474124	0.0235748	0.000532695	0.0232315	-0.0276646	0.00385532	-0.0127521	0.00702834	0.0068357	0.0481767	0.0702022	0.00239202	0.0698034	-0.00709596	0.0239223	-0.0624766	-0.0269236	-0.0463331	-0.0566467	0.00273072	-0.0088845	0.0516253	0.0164918	0.0259274	-0.0107964	0.032392
221	PC(32:1)	-0.0230493	0.00668667	0.0282641	-0.0339859	-0.0329536	0.0184316	0.0169205	-0.0284202	0.0504317	0.00429472	0.072594	0.0686757	0.0963582	0.0938473	-0.0620045	-0.0400207	-0.0439528	-0.013507	-0.0416657	0.0112411	0.0183131	-0.00643682	-0.00858086	-0.0563905	-0.0296506	-0.0563324	-0.0012963	-0.0160652	-0.0335524	0.07211	0.0161128	0.0373583	-0.0200886	0.0224246	-0.0398952	0.0452355	-0.0155608	0.0450377	0.0699527	0.0333034	-0.0856191	0.00256869	-0.0281747	0.0114885	0.00445233	-0.0626927	9.06181e-05	-0.0309387
222	PC(32:2)	-0.0163506	-0.0124043	-0.0290927	-0.0179598	-0.00691262	-0.00938196	0.00397973	0.0258358	0.0474621	0.0399919	0.0955357	0.0959757	0.0800526	0.0897152	-0.0175619	0.0113483	-0.00398534	0.0127312	-0.0116746	0.0138865	0.0196536	0.0184174	0.0238612	-0.00298528	0.0248114	-0.0261192	0.0135356	0.00600139	-0.00844184	0.0899321	0.0178334	0.0872924	0.0214501	0.0653253	0.0326934	0.0937181	0.0214037	0.0469927	0.0675452	0.0572795	-0.0739124	0.047692	-0.0272271	0.086336	0.0672024	-0.00489303	0.0621871	0.0134367
223	PC(33:0) (a)	-0.0246273	0.0205219	0.0203874	-0.00916732	0.0107691	-0.00587377	0.0163869	0.0317263	0.00966057	-0.00619316	0.0575809	0.0288603	0.00862924	0.0172605	-0.0296904	0.0267043	-0.0182142	-0.00966711	0.00479292	-0.0214035	0.0112322	0.0205918	0.0284165	0.0137386	0.0205964	0.0197475	0.00766394	0.0150705	-0.0291845	0.0437492	0.0274751	0.0755686	0.0455693	0.0374707	0.06155	0.0462326	0.0445636	-0.00709242	0.0194341	-0.0257248	-0.0952131	0.0138502	-0.0166037	0.0580166	0.0153801	0.0079284	0.0222645	0.0353549
224	PC(33:0) (b)	-0.00963346	0.0134995	-0.00492193	-0.0188567	-0.00430247	-0.0157678	-0.00473596	0.0243605	-0.00108223	0.0175353	0.0450879	0.0110114	-0.0281556	-0.0203992	-0.00855101	0.0443863	-0.0107109	-0.0189027	-0.000789569	-0.0539488	-0.0235824	0.00666381	0.0543534	0.0398829	0.0122123	0.0183189	-0.0204347	-0.00475407	-0.0158982	0.0214566	0.017605	0.0749832	0.0656576	0.0361754	0.0864039	0.0283074	0.0417733	-0.0374637	-0.019339	-0.0485463	-0.0719328	0.0132389	-0.0159278	0.0677991	0.0304189	0.0161219	0.0139743	0.0374142
225	PC(33:1)	-0.0200248	0.0182703	0.0215648	-0.0192973	-0.0088476	0.000314072	0.0289566	0.0284852	0.0197861	0.0021031	0.0461409	0.0100229	0.0127526	0.017417	-0.0414475	0.00386354	-0.0254067	-0.0146963	0.00416291	-0.0167555	0.020499	0.0273207	0.0279205	0.010834	0.0158284	0.0179866	0.0112272	0.0280155	-0.0295662	0.0545225	0.0311751	0.0729245	0.042178	0.0278137	0.0436842	0.038632	0.0372208	-0.00631473	0.0436267	-0.0131009	-0.0930005	0.0172803	-0.0176345	0.0552043	0.0304737	0.0064086	0.0187008	0.0394879
226	PC(33:2)	0.00386049	-0.00319433	-0.0266277	0.0121067	0.00996494	-0.037958	0.00650069	0.084896	-0.00119011	0.0113053	0.032634	-0.00113797	-0.0485437	-0.0563424	0.012452	0.0448375	0.0136516	-0.0031886	0.0233357	-0.0481785	-0.020043	0.052108	0.0527461	0.0574635	0.0661357	0.0488096	0.00244038	0.0329358	-0.00962541	0.0361062	0.0169104	0.0917455	0.0933311	0.0524165	0.122247	0.0598346	0.0566991	-0.0381263	-0.0125232	-0.0101319	-0.0665286	0.040515	-0.000723882	0.10702	0.0800077	0.0791445	0.0755399	0.0810449
227	PC(34:5)	-0.0185159	-0.00098049	-0.0113785	-0.0188272	-0.0374369	0.032992	0.0182821	-0.00138473	0.0047357	0.0255476	0.0625729	0.05316	0.0464397	0.0845033	-0.0733223	-0.0264146	-0.0555946	-0.0531514	-0.077302	-0.0427957	-0.0133719	-0.04911	-0.0163194	-0.0614324	-0.0683099	-0.0969355	-0.0583134	-0.0397194	-0.0432029	0.0061962	-0.0331642	0.0327623	-0.0108106	0.0203706	-0.0522456	-0.0047306	-0.0541135	-0.0147033	0.0470249	-0.00906405	-0.111136	-0.0238511	-0.054096	0.0107455	-0.00821539	-0.105904	-0.0429438	-0.0748033
228	PC(35:5)	-0.000642628	0.00140783	-0.0039141	-0.00459115	-0.0269875	0.0193877	0.0188014	0.0238616	-0.0308752	-0.000467086	0.0199389	-0.00847208	-0.0283709	-0.00360271	-0.0563223	-0.000880437	-0.0359872	-0.0525124	-0.0375557	-0.0635374	-0.0195033	-0.0227227	0.00289354	-0.0202937	-0.0353349	-0.0343014	-0.0478325	-0.00478746	-0.0410112	-0.0327521	-0.0379729	0.0260006	0.0330478	0.00938211	-0.00450223	-0.0340696	-0.0234032	-0.063285	-0.00115141	-0.0409795	-0.113466	-0.0356171	-0.0454842	0.0101807	-0.0068833	-0.061115	-0.0391663	-0.0243301
229	PC(36:6) (a)	-0.00716638	0.00269142	0.0158118	-0.0245314	-0.0696973	0.0431996	0.0237638	-0.0390123	-0.00683896	0.0107476	0.0426186	0.0489575	0.0631563	0.0716139	-0.107493	-0.0563219	-0.0714648	-0.0491859	-0.0783504	-0.0372766	-0.0140554	-0.0937044	-0.0467906	-0.0862411	-0.0804938	-0.103651	-0.0654298	-0.053225	-0.0641651	-0.0116182	-0.0464694	0.000647405	-0.0452006	0.0099783	-0.0731356	-0.00817542	-0.0508737	-0.00875227	0.0370641	-0.0280461	-0.142158	-0.0623421	-0.0709613	-0.039884	-0.0444223	-0.119962	-0.0519407	-0.0827067
230	PC(38:2)	-0.00810803	-0.0189684	-0.0490857	-0.0479894	-0.0419802	-0.0263001	-0.0268816	-0.056432	0.04382	0.0677352	0.0902849	0.0784378	0.097935	0.108105	-0.0403562	-0.0217309	-0.0276494	-0.0101478	-0.0495136	0.000275616	0.000405107	-0.0235352	-0.0237431	-0.0388064	-0.0237331	-0.0593018	-0.00470984	-0.003633	-0.0525348	0.0590665	-0.0153697	0.0564734	-0.0114798	0.0490773	-0.00476379	0.0534658	-0.00452989	0.0455913	0.074839	0.0428239	-0.0959692	0.0197537	-0.0352786	0.0351122	0.0322452	-0.0215913	0.0279362	-0.0217135
231	PC(38:4) (b)	-0.00540908	0.0101102	-0.0158806	-0.0351033	-0.00327599	0.00425823	0.0113128	-0.027688	0.0411425	0.0182863	0.0634551	0.0424665	0.0866711	0.0692256	-0.061769	-0.0256836	-0.0428809	-0.0215709	-0.0315853	0.0161489	0.0166767	-0.0140253	0.00232885	-0.0289279	-0.0140828	-0.0336511	0.0208579	0.00243809	-0.0271406	0.0151917	0.0156946	0.0381879	-0.0134076	-0.00576782	-0.0617883	0.0260231	-0.00547652	0.0302821	0.0427398	0.017009	-0.0929733	-0.0229331	-0.0327405	0.024489	-0.000321778	-0.0559411	0.00729604	-0.0104411
232	PC(38:5) (a)	-0.0022562	0.0218159	0.0162217	-0.0176771	-0.0346825	0.0507423	0.0410871	-0.0302658	0.00193902	-0.00866771	0.0289676	0.0286522	0.0602071	0.0384922	-0.0888683	-0.0501068	-0.0554691	-0.0332306	-0.0606315	-0.00364053	-0.0140366	-0.0944847	-0.0322498	-0.0593998	-0.0651857	-0.0741579	-0.024846	-0.0556072	-0.0472882	-0.0467087	-0.0403084	-0.0239413	-0.0515183	-0.0158173	-0.101484	-0.0117989	-0.0386095	0.0144428	-0.00414044	-0.0396149	-0.0956918	-0.0846294	-0.0644209	-0.0339729	-0.0598152	-0.105342	-0.0374415	-0.0550591
233	PC(38:5) (b)	-7.7019e-06	0.00304289	0.00190285	-0.0240692	-0.0313849	0.0345812	0.0145929	-0.033652	0.0112304	0.0230876	0.0550572	0.0623407	0.0787816	0.0897785	-0.0796559	-0.020138	-0.0404313	-0.0277803	-0.0672607	-0.0182213	0.00298274	-0.0836497	-0.0312637	-0.0607361	-0.0716086	-0.091849	-0.0469151	-0.0415196	-0.057634	-0.0391308	-0.0539911	0.010668	-0.0311707	0.0143386	-0.0786499	-0.0114429	-0.0394452	0.00151668	0.034249	-0.0335596	-0.108754	-0.0708532	-0.0734455	-0.0239075	-0.0344816	-0.111287	-0.0486749	-0.0721318
234	PC(38:6) (a)	0.00120587	0.00176503	-0.0130104	-0.0111174	-0.043351	0.0239896	0.0165119	0.00254652	0.0278634	0.0531957	0.0795323	0.0935396	0.0882322	0.0993114	-0.0762614	-0.0199207	-0.0462183	-0.0316561	-0.0735549	-0.0287533	-0.00980308	-0.0616921	-0.00771435	-0.0481592	-0.0352281	-0.075965	-0.027442	-0.0326574	-0.0472021	0.043917	-0.0335399	0.066255	0.00389175	0.0714993	-0.0121002	0.073989	0.00537037	0.0553571	0.0738998	0.0163025	-0.108972	-0.00890084	-0.0685165	0.0354169	0.00985994	-0.0581968	0.0242935	-0.0298167
235	PC(38:7) (c)	0.00605455	-0.0122466	-0.000315824	0.0119491	0.0299248	0.00621105	0.0257728	0.0584155	0.0367295	0.0477098	0.0601313	0.118114	0.0935833	0.0398746	0.00715677	0.0701353	0.0602318	0.0874978	0.051408	0.0628593	0.0655936	0.00981407	0.0651348	0.052705	0.0905467	0.0432446	0.0679279	0.0570616	-0.0350674	0.0507772	-0.00750433	0.099217	0.0291837	0.105736	0.0637192	0.121965	0.0785361	0.0745178	0.0500779	0.0498939	-0.0702493	0.0224012	-0.038923	0.101402	0.0937381	0.0214161	0.128027	0.0914785
236	PC(40:10)	0.00389859	-0.0137736	-0.0320011	0.00870102	-0.0160837	-0.00538888	-0.0117989	0.043485	0.0561193	0.0774444	0.0773611	0.0937435	0.0601612	0.102711	-0.0121667	0.0142182	-0.0232232	-0.038549	-0.0408256	-0.0425086	-0.0228253	0.0233106	0.0216951	-0.00275997	0.00371355	-0.0151126	-0.00239475	0.0101619	0.000721269	0.0832967	0.0206697	0.0908143	0.0568472	0.0752125	0.0786646	0.0847992	0.0434153	0.0407685	0.0674633	0.0675048	-0.0572811	0.0618161	-0.0238047	0.0877238	0.0444878	0.0213536	0.0439103	0.0117537
237	PC(40:7) (a)	-0.0182004	0.014917	-0.0343005	-0.0322788	-0.0171904	0.00495166	0.00643709	-0.0115602	0.034156	0.0354615	0.0774837	0.0674891	0.0830152	0.0705187	-0.0584258	-0.00528648	-0.0433285	-0.0235572	-0.0469849	0.000917832	-0.000817327	-0.026686	0.00562866	-0.0378351	-0.0110137	-0.0436814	0.0189882	-0.0152316	-0.0335329	0.03167	-0.00484046	0.0619013	0.00333374	0.0342082	-0.0370584	0.0605317	0.0101309	0.0559584	0.0514011	0.0385258	-0.0987724	-0.0146321	-0.0423432	0.0462259	0.00882295	-0.0494639	0.0276632	-0.0105941
238	PC(40:8)	-0.0135036	-0.0126289	-0.0217561	-0.00186433	-0.0272628	-0.000133574	0.000802341	0.0141211	0.0184405	0.0601009	0.0715037	0.0973712	0.0825624	0.0691302	-0.0404499	0.0123583	-0.0168904	-7.10863e-05	-0.038525	0.000458355	-0.00884298	-0.0287967	0.020732	-0.0163745	-0.000469729	-0.0359379	0.0139412	-0.0136686	-0.0445285	0.0470988	-0.0311675	0.069577	0.0209035	0.0816594	0.0265227	0.0934183	0.0327211	0.0772311	0.0531267	0.0362656	-0.0824787	0.0249237	-0.0317849	0.0686376	0.0458934	-0.00648164	0.0647076	0.0182059
239	PC(44:12)	0.00202657	-0.0112184	-0.0114489	0.00811169	-0.0173496	-0.0185669	-0.0186205	0.00959891	-0.0139582	0.0297806	0.016718	0.0617206	0.0297514	0.0119649	-0.00946911	0.0255071	0.00803055	0.0196942	-0.00597593	-0.00213449	-0.00441252	-0.0243602	0.00153267	0.0016477	0.00548062	-0.00861586	-0.00341783	-0.00301578	-0.0232857	0.00249235	-0.0480386	0.030516	0.018382	0.0584005	0.0417424	0.0411925	0.0223502	0.0215384	0.0111111	0.0167283	-0.0496325	0.0202032	-0.0030275	0.0302701	0.0382232	0.0180084	0.0388788	0.0199028
240	PC(O-16:0/16:0)	0.0372173	-0.00567801	0.00828716	0.00334391	0.0206143	-0.00899917	0.0111329	0.0531469	-0.0110049	0.0147316	0.0325296	0.0467799	0.0338411	0.0415836	0.0208531	0.0287064	0.0135567	0.0235693	0.0250916	0.012198	0.0174041	0.0259918	0.0371119	0.00762244	0.0345408	0.0274444	0.0202661	0.0219038	0.00991658	0.0903504	0.0251233	0.0637498	0.0409526	0.0718956	0.0985679	0.0827373	0.084665	0.0615767	0.0510119	0.0465807	0.0147277	0.0584585	-0.0215011	0.0572966	0.0471745	0.0653674	0.0646223	0.0670581
241	PC(O-16:0/20:3)	-0.00161916	0.00572925	-0.0135171	0.00731404	0.0515262	-0.00718929	0.0285793	0.0490804	0.0328673	0.0247232	0.0719867	0.0506598	0.050058	0.0723604	0.0514728	0.0783669	0.0520789	0.0466548	0.0551596	0.0355116	0.0666718	0.0707195	0.106896	0.0753437	0.0840699	0.0826838	0.0747637	0.0931739	0.0294429	0.129292	0.0200528	0.155915	0.0786236	0.113236	0.129142	0.112222	0.131021	0.090104	0.116778	0.0969101	0.0166286	0.088979	0.00717151	0.132957	0.107289	0.0863568	0.0922115	0.0980271
242	PC(O-16:0/20:4)	0.00560977	0.000387947	0.0345052	0.020819	0.0555656	0.0320324	0.0486576	0.0434234	0.00603099	0.0383486	0.0781333	0.103538	0.106776	0.0773011	0.0275743	0.0449129	0.0365465	0.064358	0.0364588	0.0601643	0.0460272	-0.00543202	0.0705138	0.0300846	0.0587525	0.0393064	0.060946	0.0213852	0.0132057	0.0638468	0.0041435	0.093247	0.0389571	0.0940625	0.0556514	0.111399	0.0869819	0.112829	0.0517192	0.0673467	0.00405155	0.0156875	-0.0343999	0.0681533	0.0402844	0.0201178	0.0746801	0.0507984
243	PC(O-16:0/22:6)	0.00035215	-0.00665013	-0.00232541	0.00213437	0.0334287	0.0101727	0.0238277	0.0347802	-0.00989517	0.040369	0.0472588	0.0774113	0.0591124	0.0320049	0.0235108	0.0494048	0.0453703	0.0616266	0.0375437	0.0444861	0.0408375	-0.00789893	0.0500402	0.034315	0.0396551	0.0267753	0.0369413	0.0310467	-0.0183523	0.0373737	-0.0222064	0.0569875	0.0296833	0.086971	0.0567403	0.0692569	0.0571727	0.0616449	0.0353638	0.0446787	-0.0111539	0.0332404	-0.0126493	0.0589756	0.0697859	0.0314353	0.066192	0.0494036
244	PC(O-18:0/18:1)	0.0184499	0.00756099	-0.00500426	0.0178063	0.00885589	-0.00899386	0.0216382	0.0653951	-0.00312014	0.0249517	0.0579292	0.0274114	-0.000334863	0.0681152	0.0230402	0.0620754	0.0303198	0.00368216	0.0142709	-0.0304728	0.0356783	0.0454378	0.0784024	0.0616366	0.0380559	0.0418897	0.00243245	0.0645816	0.0156492	0.114079	0.0304926	0.133647	0.085729	0.101853	0.14227	0.0785474	0.099804	0.028072	0.109996	0.0322735	0.0321296	0.0784711	-0.0015669	0.095652	0.0799669	0.0805764	0.0496906	0.069712
245	PC(O-18:0/18:2)	0.0263365	-0.0152347	-0.0464219	0.0225102	0.00403277	-0.033341	-0.00761912	0.0587253	0.00339778	0.0321775	0.0572668	0.0376219	0.0111043	0.0764886	0.0370376	0.0620923	0.0353864	0.00661036	0.0213482	-0.0200475	0.0253659	0.0680089	0.0803113	0.0686974	0.0530247	0.0563295	0.0237684	0.0748768	0.0245994	0.121568	0.0177748	0.135016	0.102006	0.109408	0.164114	0.0965757	0.114428	0.0480626	0.11307	0.057113	0.0317357	0.104314	0.000752113	0.115521	0.0956341	0.103244	0.0733923	0.0794324
246	PC(O-18:0/20:4)	0.0120671	0.0297011	0.0132703	0.0240402	0.0538901	0.0165805	0.0469238	0.0787114	0.00432619	0.000572995	0.0430835	0.0419398	0.0403626	0.0616076	0.0308192	0.0417173	0.017873	0.0338155	0.039664	0.0318469	0.0491043	0.0205103	0.0757952	0.0388591	0.0487901	0.0546419	0.0470547	0.0479545	0.0159051	0.0622675	0.0383195	0.0859802	0.0543672	0.0615417	0.0824428	0.0795112	0.0981259	0.0643323	0.0613222	0.0522371	0.0328817	0.0390925	-0.00749195	0.0727851	0.0312986	0.051883	0.0614073	0.0760906
247	PC(O-18:0/22:6)	0.00803957	0.00887167	-0.0193747	0.000938866	0.0321309	-0.00432279	0.0180551	0.0589716	-0.0237783	0.00854269	0.0178466	0.0324179	0.011302	0.00724044	0.0203905	0.0449717	0.0356136	0.0417067	0.0395722	0.0221798	0.0322983	-0.0023539	0.0555246	0.0428528	0.0348864	0.0347279	0.02731	0.0448265	-0.0174194	0.0193201	-0.0124607	0.0433128	0.0330687	0.0603969	0.0814882	0.046217	0.0620819	0.0248068	0.0252556	0.0299684	0.0103604	0.0330163	0.00670803	0.0580568	0.0586995	0.0560977	0.0589783	0.0653731
248	PC(O-18:1/18:1)	0.0230457	-0.00367334	0.0106938	0.00406108	-0.0342114	-0.00380701	0.00622692	0.00341292	-0.0204946	0.0127097	0.0335133	0.0536636	0.0356896	0.0411297	-0.0156924	-0.00268366	-0.00464486	-0.00353663	-0.0106028	-0.0318704	-0.0128731	-0.0325351	0.00527956	-0.00225638	0.00465942	-0.00856741	-0.0306134	-0.00386015	-0.0183748	0.0620003	-0.0188208	0.0625346	0.0253736	0.0794186	0.103766	0.0783414	0.0628152	0.0358483	0.0557823	0.0123117	-0.0232349	0.0395057	-0.0273795	0.0389534	0.0249522	0.0673677	0.0400642	0.0275929
249	PC(O-18:1/18:2)	0.0214619	-0.023849	-0.0264128	0.0173081	0.00101876	-0.0253506	-0.0065745	0.0261319	-0.00985242	0.0563078	0.0458226	0.0623055	0.0305216	0.0668088	0.0388677	0.058958	0.0437334	0.0259768	0.0234829	-0.00982645	0.017433	0.027464	0.0637675	0.0399807	0.0448483	0.0327892	0.00686497	0.040515	0.0183372	0.0896407	-0.0227006	0.113797	0.0676547	0.109488	0.142897	0.0975176	0.0922606	0.0510142	0.0832621	0.0493874	0.0276913	0.067069	-0.0175707	0.0943297	0.0816796	0.102975	0.0698881	0.051574
250	PC(O-32:1)	0.0195619	-0.00479875	0.0281969	0.00109016	-0.012768	0.00773482	0.0336182	0.0307188	0.00355923	0.013085	0.0603816	0.0938009	0.0864323	0.0835406	0.00510972	0.0417723	0.0364822	0.0620402	0.0499391	0.0391043	0.0656634	0.0343639	0.0702556	0.0155923	0.0661522	0.0508536	0.0488026	0.056557	0.00684606	0.134313	0.0319875	0.110261	0.04276	0.125725	0.119191	0.139724	0.128983	0.112502	0.115822	0.0626256	-0.00550964	0.0688797	-0.0131578	0.0817114	0.0817492	0.0792468	0.0997379	0.094545
251	PC(O-32:2)	0.0416456	-0.00917747	-0.0181659	0.00747118	0.00284317	-0.0134235	-0.0151315	0.0115018	0.0139447	0.0554595	0.0580455	0.0809436	0.0478774	0.0788847	0.0290199	0.0795059	0.0528657	0.052896	0.0352123	0.0211807	0.0558884	0.0343849	0.0797003	0.0536775	0.0472992	0.0353584	0.0351821	0.0625249	0.00464454	0.0845708	0.0113502	0.133934	0.0798701	0.123966	0.111645	0.0983006	0.0846929	0.0650849	0.0946648	0.0374804	-0.0465319	0.0763499	-0.0248902	0.0995767	0.0914877	0.0549276	0.071706	0.0465405
252	PC(O-34:1)	0.0321897	-0.0152583	0.00571071	0.0230012	-0.0161889	0.00180595	0.0116392	0.0311734	-0.000597634	0.0415516	0.0607966	0.0803346	0.0682474	0.0918473	-0.00536844	0.0176744	0.00930669	0.0032048	-0.0153027	-0.0305536	0.00354467	-0.0111449	0.0155193	-0.00765153	-0.00134347	-0.0193572	-0.0315738	0.00316525	-0.00694532	0.103487	-0.00635288	0.0892647	0.0354269	0.0996642	0.112324	0.0882584	0.0703002	0.0532516	0.0869135	0.0278295	0.0101822	0.0561625	-0.0260986	0.0643879	0.0555802	0.0638731	0.0498473	0.0294078
253	PC(O-34:2)	0.0252731	-0.0267187	-0.0187828	0.018015	0.0287742	-0.0161608	0.0104434	0.0556215	0.000332597	0.0557142	0.0682067	0.0775482	0.0401668	0.0831464	0.050181	0.0795477	0.0605124	0.0347481	0.0351484	-0.00207458	0.0375739	0.0551595	0.0966292	0.066551	0.0682971	0.0597972	0.0297999	0.065942	0.0245725	0.12531	-0.00268382	0.159255	0.102321	0.135576	0.162243	0.11932	0.117711	0.0715393	0.105309	0.0660235	0.025816	0.103616	-0.0159592	0.127371	0.107885	0.113843	0.0909591	0.0759508
254	PC(O-34:4)	0.0071824	0.00463459	0.0168925	0.00773938	0.0225963	0.0127957	0.0216193	0.0154586	0.00168983	0.0524166	0.066776	0.0930639	0.0811783	0.0716462	0.0179414	0.0524299	0.0248218	0.0451503	0.00845654	0.0227753	0.0381419	0.005264	0.053502	0.0285177	0.0380671	0.00973331	0.030959	0.0244356	-0.00345223	0.0518152	-0.0113494	0.10351	0.0643245	0.108926	0.0477472	0.0914424	0.0590585	0.0754713	0.0652825	0.0248217	-0.0555014	0.032129	-0.0166204	0.0675988	0.0472929	0.00428612	0.0482298	0.0101862
255	PC(O-35:4)	-0.0123463	0.0113545	0.0127707	-0.00734809	0.0398828	0.0247928	0.0316747	0.012852	0.00235128	0.0244669	0.0652694	0.077343	0.0768088	0.0621318	0.0298046	0.0405244	0.0211487	0.0418812	0.0240712	0.0389438	0.0396693	0.00736598	0.0506387	0.0399982	0.0431884	0.0340512	0.0463492	0.0299953	0.00039528	0.0483692	-0.00901067	0.0841043	0.0424745	0.0729055	0.0403461	0.0797053	0.0651757	0.0799954	0.0513363	0.0273367	-0.0283728	0.0260155	-0.00214541	0.0469048	0.023992	-0.0043349	0.0395133	0.0258394
256	PC(O-36:0)	0.0206594	-0.00564005	-0.0356306	-0.0113938	0.0240777	-0.00680233	0.0205235	0.0782206	-0.00129766	-0.00227161	0.0214398	0.00955363	-0.0025388	0.0380173	0.0130865	-0.00231583	-0.00567092	-0.020828	-0.0204355	-0.023568	-0.00666488	0.0151779	0.0367896	0.013713	0.00865251	-0.0046247	0.00264385	0.0256896	0.00198488	0.0668938	0.0203822	0.0539461	0.0574699	0.0494536	0.0929812	0.0462959	0.0478543	0.0201748	0.053828	0.0516028	0.0291603	0.0755532	0.00196985	0.0551857	0.0467727	0.0512897	0.0398407	0.0407798
257	PC(O-36:5)	0.00849799	-0.0104481	0.0064432	0.0171006	0.00618825	0.0216456	0.0269566	-0.00291126	-0.0106064	0.0442759	0.0533139	0.0639323	0.0489375	0.0821006	0.00363408	0.0568511	0.0265738	0.0135125	-0.00868956	-0.00745556	0.0391738	-0.0125261	0.0478333	0.0206007	-0.0121886	-0.00493025	-0.0108398	0.0204913	-0.0202572	0.0337468	-0.0347259	0.0801846	0.0388448	0.0810963	0.0220682	0.0225438	0.0347878	0.0235225	0.0692963	-0.00903001	-0.025499	0.0135099	-0.0224446	0.0372669	0.0276709	-0.0265246	-0.0143951	-0.019362
258	PC(O-38:5)	-0.000392909	0.00396594	-0.00204088	0.0105416	0.00770465	0.0171599	0.0257516	-0.00241358	-0.0124558	0.0342723	0.0439922	0.0801045	0.0893339	0.0511119	0.0190011	0.0111466	0.00621198	0.0321985	0.00754469	0.031386	0.000941334	-0.046368	0.025303	-0.0118659	0.00211659	-0.00630124	0.00944633	-0.0315881	0.0143838	0.0245116	-0.0211344	0.0222772	-0.00142677	0.0456127	0.0218412	0.0638973	0.0517664	0.0804374	0.00980033	0.0268184	0.0359778	-0.00494609	-0.0142281	0.0223958	-0.000725134	0.00878382	0.0292423	0.00888144
259	PC(O-40:5)	0.0202281	0.032239	0.0143255	0.0222249	0.0109493	0.0215856	0.0388757	0.0527707	-0.00150236	-0.021792	0.0107584	0.0366704	0.0330648	0.02157	0.00852536	0.0175535	0.00114266	0.0301267	0.0393489	0.0335775	0.0255289	-0.00928354	0.0425785	0.0100786	0.0330199	0.0451423	0.0429035	0.0256755	0.00970335	0.0352192	0.0198308	0.0290109	0.0301433	0.0451769	0.0672567	0.0718436	0.0988617	0.071408	0.0396587	0.0310478	0.028316	0.0389424	-0.0151034	0.0316938	0.0149179	0.0392453	0.0592086	0.0793722
260	PC(O-40:7) (a)	-0.0025628	-0.014711	-0.01321	0.00454457	0.00207749	0.00527608	0.00523268	0.000114631	-0.0189429	0.0439655	0.0230293	0.0635708	0.0492436	0.0123538	0.0160257	0.0270556	0.0305272	0.0455263	0.020702	0.0288487	0.0159956	-0.0287853	0.0158043	0.00597773	0.00895369	-0.00560132	0.00745732	0.004289	-0.0186884	0.0211885	-0.0384285	0.0211462	0.00118066	0.062869	0.0480899	0.0486355	0.0324921	0.0446991	0.0193863	0.0353625	0.00144596	0.0146902	-0.00293691	0.0317603	0.0540733	0.0363084	0.0489694	0.0258582
261	PC(O-40:7) (b)	0.0274533	-0.0116668	-0.0118924	-0.0218089	-0.0246205	0.014924	0.0145462	-0.0101329	0.0161092	0.0520565	0.0202912	0.0348453	0.0237132	0.035974	0.00540078	0.0328727	0.0187766	0.0114871	-0.0148393	-0.010203	0.0153805	-0.00215839	0.0579203	0.00267881	-0.0168403	-0.0202322	-0.0171009	-0.0123373	0.0121492	0.0289803	-0.00537521	0.055866	0.0168751	0.0508244	0.0173428	0.0232863	0.0202088	0.0120713	0.037411	0.00203557	-0.0070052	0.0238615	-0.00532987	0.0550972	0.0464746	-0.00428462	0.000747308	-0.00579397
262	PC(P-15:0/20:4) (a)	-0.000471013	-0.0163643	-0.00165761	0.016106	0.022568	0.0238597	0.0236994	0.0133904	-0.00712492	0.0167883	0.0348935	0.0326027	0.0379136	0.0298013	-0.0101356	0.0160301	0.000132277	0.0127881	0.000559927	0.00691825	0.00925332	-0.00194382	0.0122516	0.0176349	0.0200689	0.0126534	0.00943915	0.00432188	-0.0255945	0.00715958	0.00805389	0.0491934	0.0294622	0.0293747	0.0339243	0.0358919	0.0282908	0.0205362	0.0159357	-0.0148278	-0.0353544	-0.0212861	0.000861634	0.0197975	0.00380485	-0.0119766	0.0183143	0.0121907
263	PC(P-15:0/20:4) (b)	0.0164223	-0.0176191	-0.00122549	0.0202052	0.00163387	0.0179561	0.0209144	0.00294733	-0.020546	0.000100028	0.0136384	0.0169783	0.0223548	0.00853444	-0.0232245	0.000871926	-0.0120658	-0.00472418	-0.0163931	-0.0153708	-0.0183284	-0.0247904	-0.000530581	-0.00271515	-0.0101393	-0.00533939	-0.0169482	-0.0225086	-0.0404036	-0.0240638	-0.0128888	0.0193397	0.00848714	0.0123331	0.0165178	0.00818645	0.0116059	-0.00114076	-0.0113089	-0.0377352	-0.0440268	-0.0391866	-0.0164346	-0.00995973	-0.0224471	-0.0240309	-0.0113882	-0.0127483
264	PC(P-16:0/14:0)	0.00486317	-0.0065373	0.0221916	0.0124109	-0.0180838	-0.00528644	0.0144313	0.043977	-0.0349016	0.000994925	0.0291192	0.00508155	-0.0196092	0.0230969	-0.0202436	0.0267678	-0.00739124	-0.0191814	-0.00127065	-0.050131	-0.00607534	0.0108927	0.0523674	0.00757493	0.00195729	0.0105509	-0.0300267	0.00680757	-0.0186282	0.0387526	0.0205576	0.0739786	0.0479173	0.0478491	0.0847504	0.0253478	0.0445775	-0.0266454	0.0242037	-0.0168235	-0.029013	0.00338246	-0.0198091	0.0465306	0.00987595	0.0447871	-0.00956086	0.0220808
265	PC(P-16:0/16:0)	0.046068	-0.0125468	0.0358583	0.0357959	0.00538711	0.0286607	0.0341378	0.0685096	-0.0144028	0.0163991	0.0474855	0.0700275	0.0529715	0.0555807	-0.011148	0.0235847	0.00219789	0.00606885	-0.00833529	-0.0157583	-0.00873643	-0.0130407	0.0486769	0.0140261	0.0154462	0.00276911	-0.00301094	-0.00383645	0.0039564	0.064271	0.0256462	0.0793582	0.0391586	0.0824886	0.0977897	0.0845087	0.072855	0.0496866	0.044196	0.0459681	-0.0136033	0.0213404	-0.0380207	0.0453379	0.0232939	0.0573802	0.0342227	0.0344085
266	PC(P-16:0/16:1)	0.0249497	-0.0159689	0.0537092	0.0204022	-0.0554849	0.02801	0.0302698	-0.0101396	-0.000165975	0.0210043	0.0630658	0.105243	0.108248	0.0953787	-0.0573697	-0.00327307	-0.0157704	0.00709537	-0.0235123	-0.0214006	0.00201748	-0.0366375	0.0279017	-0.0238494	0.00134405	-0.0197656	-0.0166924	-0.0185152	-0.0273595	0.0860469	0.00907636	0.079841	0.010812	0.0923725	0.066805	0.100885	0.0682294	0.0669659	0.0722588	0.0299869	-0.0598822	-0.00634485	-0.0382027	0.0223197	0.00609675	0.0347667	0.0261095	0.00436989
267	PC(P-16:0/18:0)	0.0295448	0.000149574	0.0224182	0.0204142	-0.00714943	0.00664281	0.0244713	0.0697296	-0.00765861	0.0130654	0.0516464	0.0589261	0.0367722	0.0536376	-0.0193345	0.0263123	0.000969163	-0.012894	-0.0214103	-0.0371688	-0.0122151	-0.0236447	0.0448323	0.0296135	0.00798925	-0.004409	-0.0226979	-0.00301039	-0.0191333	0.0628066	0.0102544	0.101662	0.05536	0.0932591	0.11441	0.0718195	0.0723003	0.0267084	0.0537829	0.0238177	-0.00897974	0.0434847	-0.0239217	0.0660138	0.037154	0.0442733	0.0347855	0.0337628
268	PC(P-16:0/18:1)	0.032938	-0.023076	0.0321879	0.0355425	-0.0321316	0.0158786	0.0320767	0.0443896	0.00316779	0.049172	0.0762599	0.101871	0.0812358	0.100166	-0.0254065	0.02742	0.00891727	-0.000416996	-0.0162045	-0.0357554	0.00458765	-0.00995315	0.0452822	0.0181648	0.0182756	0.00246232	-0.0169793	0.0131313	-0.0152478	0.101664	0.00754592	0.129519	0.0489007	0.126353	0.128866	0.114441	0.0985138	0.0624348	0.0998321	0.0355827	-0.0242371	0.0368391	-0.0343201	0.0709951	0.0476914	0.0643581	0.0482477	0.0387346
269	PC(P-16:0/18:2)	0.0489159	-0.0453879	0.00468988	0.0447745	0.0166952	0.0043727	0.0280226	0.0834582	0.000327135	0.0454175	0.0526768	0.0873947	0.0466923	0.0500592	-0.00820259	0.0395224	0.0279145	0.0155291	0.00265593	-0.0199145	-0.00297791	0.0236378	0.0527271	0.0373361	0.0624291	0.0338562	0.0155042	0.0251305	-0.0103973	0.0843039	0.00878072	0.125121	0.0757012	0.120244	0.141173	0.126297	0.100216	0.0599594	0.0623417	0.0498777	-0.0255288	0.0451025	-0.0142106	0.0973901	0.0814798	0.0837076	0.0935669	0.0682238
270	PC(P-16:0/18:3)	0.0351457	-0.0254283	-0.00274472	0.0471991	-0.021112	0.00126737	0.00794581	0.0377766	-0.0211398	0.0263369	0.0456134	0.0388162	0.00628537	0.0426586	-0.0399805	0.0149174	-0.0106057	-0.0343391	-0.0358653	-0.0701948	-0.0205923	0.00479177	0.0210863	0.0195166	0.0019154	-0.000511948	-0.0404687	0.00935051	-0.0409372	0.0410104	0.0150731	0.0979385	0.0518379	0.071242	0.0980199	0.0458031	0.0517109	-0.0176373	0.050815	-0.0189287	-0.0561988	0.00863809	-0.0117059	0.0615208	0.0339509	0.0298338	0.0114045	0.00703785
271	PC(P-16:0/20:4)	0.0219909	-0.0178316	0.0333834	0.0471636	0.013568	0.0595457	0.0633066	0.0339875	-0.00331643	0.0162658	0.0591144	0.0922071	0.0984593	0.0449903	-0.041002	-0.0142702	-0.0215928	0.0102674	-0.0259733	0.0140765	-0.0199092	-0.0481377	0.0168331	-0.0184589	0.0102065	-0.0185652	0.0124015	-0.040352	-0.030117	0.011575	-0.00368937	0.0388037	-0.000633324	0.0501024	0.00580914	0.0785787	0.0317324	0.0734001	0.00233106	0.0240243	-0.0506854	-0.0381179	-0.0440343	0.0109935	-0.015115	-0.0137805	0.0310499	-0.00212389
272	PC(P-16:0/20:5)	0.0215286	-0.0194551	0.0164077	0.0220203	-0.0209767	0.043413	0.0368474	0.00833443	-0.0160967	0.0209728	0.0453443	0.0522727	0.0402584	0.0590466	-0.0574217	0.00378547	-0.0209352	-0.0288983	-0.0548302	-0.043646	-0.0124783	-0.0500992	5.21171e-06	-0.0195554	-0.0424805	-0.0441962	-0.0455949	-0.0234435	-0.0622112	0.00552282	-0.0310614	0.0456459	0.00520696	0.0531906	0.00852748	0.00799575	0.00193803	-0.00323157	0.0340968	-0.0315911	-0.0831116	-0.0305339	-0.0383854	0.000462682	-0.00992504	-0.0564031	-0.0342979	-0.0448509
273	PC(P-16:0/22:6)	0.0120127	-0.026981	0.00210282	0.0248326	0.00285243	0.0224385	0.0278061	0.0269977	-0.00914268	0.0363212	0.0443122	0.0889074	0.0659987	0.0274402	-0.0205269	0.0175249	0.0146006	0.0266174	-0.00768958	0.00867586	-0.00409892	-0.0354671	0.0257638	0.00492187	0.0160144	-0.0117464	0.00777022	-0.00954373	-0.0352141	0.0191273	-0.0254173	0.0396142	0.012026	0.0736978	0.0448134	0.0644537	0.0320676	0.0455832	0.0122002	0.0289137	-0.0425165	-0.00209885	-0.0184124	0.032668	0.043159	0.0113996	0.0470498	0.0172144
274	PC(P-17:0/20:4) (a)	0.00975688	-0.0034223	0.0281008	0.0330834	-0.00159907	0.0373126	0.0463956	0.0292378	-0.0227986	-0.0219411	0.0270277	0.0425033	0.0434553	0.00686984	-0.0427671	-0.00618923	-0.0314715	-0.00224632	-0.00922892	-0.0108072	-0.0240802	-0.0530809	0.00514355	-0.00234032	0.00675855	0.00273987	-0.00285674	-0.0367663	-0.0364218	-0.0115812	-0.00422364	0.0270454	0.00275211	0.026061	0.0305225	0.0488441	0.0460927	0.0265785	-0.021503	-0.0297073	-0.0573919	-0.0420516	-0.035181	-0.0016841	-0.0362839	-0.00716649	0.00991468	0.0120597
275	PC(P-17:0/20:4) (b)	0.00338326	-0.00943202	0.00879756	0.0312623	0.0166794	0.0371248	0.0396416	0.0302799	-0.0146479	0.00819632	0.0410825	0.0570103	0.0523017	0.0189322	-0.0174174	0.00650766	-0.0132572	0.00256905	-0.0166547	-0.00317768	-0.0176699	-0.0354416	0.0237684	0.0182405	0.0125602	-0.00247821	0.00335064	-0.023971	-0.0246431	0.00374035	-0.00944142	0.0468589	0.0147347	0.0393745	0.0277351	0.0546801	0.037153	0.041129	-0.00548514	0.00160884	-0.0349475	-0.0204113	-0.0242955	0.0188615	-0.00816512	-0.0121213	0.022493	0.00880259
276	PC(P-18:0/18:2)	0.0318515	-0.0344644	-0.00823031	0.0336572	-0.00530873	-0.00479731	0.0137352	0.0699893	-0.00676356	0.0186033	0.0506119	0.0560316	0.0256502	0.0512861	-0.0122505	0.0339567	0.00975403	-0.0117625	-0.00961699	-0.0409853	-0.0128632	0.0192564	0.0461677	0.0419892	0.0363488	0.0250824	-0.00385956	0.0293547	-0.0119359	0.0702955	0.0103879	0.113798	0.0696908	0.0968804	0.142316	0.0905577	0.0910282	0.0309511	0.0638963	0.0293366	-0.0196804	0.0607359	-0.0114611	0.0886922	0.0590025	0.0780281	0.0652642	0.0556959
277	PC(P-18:0/20:4)	0.00988289	-0.0020517	0.0148087	0.0255031	0.00561741	0.0466996	0.051081	0.0311993	-0.0107152	0.000499966	0.050576	0.0599519	0.0643267	0.0405719	-0.0387564	-0.0179082	-0.0322235	-0.0177114	-0.0414505	-0.0122734	-0.0311119	-0.0554959	0.00758027	-0.00918392	-0.0114112	-0.0300315	-0.0111778	-0.0422401	-0.0258702	-0.00296802	-0.0131161	0.0345621	0.000368885	0.0319544	0.0066786	0.0444447	0.0192572	0.0402488	-0.00195677	0.00550926	-0.0344479	-0.0352289	-0.0268298	0.00311527	-0.028993	-0.0301152	0.00283296	-0.0179473
278	PC(P-18:0/22:5)	0.0159979	0.00848609	0.00447935	0.0152224	-0.0171995	0.0263666	0.0362789	0.0330148	-0.0140293	-0.00390729	0.0312347	0.0392833	0.0374791	0.0316054	-0.0384843	-0.00642541	-0.028953	-0.0286386	-0.0416114	-0.0329969	-0.0318445	-0.0768218	0.0163797	-0.00912282	-0.0386314	-0.0395598	-0.0310939	-0.043323	-0.0166275	-0.0161954	-0.0186597	0.0208154	0.0117848	0.0331642	0.0227633	0.0188184	0.0236182	0.0105472	0.00027138	-0.0144329	-0.0273067	-0.0222902	-0.0248868	-0.00137698	-0.0206477	-0.0170908	-0.0203305	-0.0187448
279	PC(P-18:0/22:6)	0.00931552	-0.0132511	-0.0118662	0.0127042	-0.0150187	0.019473	0.0217076	0.0263184	-0.0314319	0.0133644	0.0225606	0.0345432	0.0207664	0.0022762	-0.0307737	0.00616584	-0.00717262	-0.0110127	-0.0260949	-0.0246946	-0.0293032	-0.0505598	0.0107663	0.00765219	-0.0138662	-0.0214355	-0.0207034	-0.0171292	-0.0370683	-0.0129619	-0.0355247	0.0156146	0.0113829	0.0449581	0.0418396	0.0158058	0.0128151	0.00190496	-0.00699773	0.00116661	-0.0336564	-0.0081719	-0.0115904	0.0174073	0.0185775	0.01124	0.0102252	0.00313147
280	PC(P-18:1/18:1)	0.0130384	0.00253003	0.025986	0.014573	-0.0329736	0.0138595	0.0213551	-0.0118245	-0.0135071	0.0441254	0.0663248	0.102316	0.0857247	0.103596	-0.0300849	0.0278886	0.0016129	0.0154572	-0.0096566	-0.0183693	0.0200522	-0.0273667	0.0345383	0.00802849	0.0137235	0.00781651	-0.00917301	0.00761223	-0.0281986	0.0779994	0.000766818	0.112445	0.0255232	0.114983	0.0861008	0.103284	0.0867965	0.0601243	0.0921874	0.0230753	-0.0673866	0.00976109	-0.0364053	0.0587401	0.0183702	0.0443557	0.0316762	0.0108263
281	PC(P-20:0/20:4)	0.00768271	0.0184799	0.00624239	0.0129351	-0.00587263	0.0371994	0.0449032	0.0467718	-0.0108258	-0.0103323	0.0178968	0.0328135	0.0373777	0.0124227	-0.0332243	-0.0365781	-0.0477288	-0.038369	-0.0615389	-0.0331182	-0.0565625	-0.0760639	0.0165336	-0.0245319	-0.0331938	-0.0547179	-0.0328869	-0.0617087	-0.00764224	-0.0125324	-0.014006	0.00131684	0.000434872	0.00988401	-3.96941e-05	0.0247258	-0.00553324	0.0245427	-0.0269136	0.00682456	0.00324625	-0.0243648	-0.02401	-0.00928158	-0.0297676	-0.0103576	-0.00794464	-0.02771
282	PC(P-35:2)(a)	0.0239988	-0.0291665	-0.00520925	0.0232269	-0.0102012	-0.00547501	0.0109528	0.0467147	-0.00965749	0.00508977	0.0234267	0.0324476	0.00580549	0.0192489	-0.0389456	0.0104586	-0.0105219	-0.0116686	-0.00326997	-0.0394097	-0.0180672	-0.000891348	0.0167548	0.023429	0.0273515	0.0296212	-0.00901464	0.00842847	-0.0355974	0.0447138	0.0276288	0.0864439	0.0499067	0.0662175	0.110518	0.0724768	0.077061	0.0125867	0.0318055	-0.00704804	-0.0554471	0.0199418	-0.018889	0.0500665	0.0339099	0.0551406	0.047355	0.0492365
283	PC(P-35:2)(b)	0.0227281	-0.0253218	-0.000647227	0.0320561	0.00765302	0.00207652	0.025327	0.0786194	-0.0191116	0.00965809	0.0308363	0.0449998	0.0145752	0.0158653	-0.00433543	0.0310363	0.0101307	0.00621769	0.00494262	-0.0275575	-0.00805491	0.0220372	0.0438712	0.0465348	0.046237	0.0297324	0.00444071	0.0252983	-0.0159933	0.0591635	0.00302432	0.100173	0.0494578	0.0865278	0.12884	0.0887804	0.0895848	0.0343876	0.041247	0.019359	-0.0291237	0.0539878	-0.0140083	0.0827142	0.0570995	0.068952	0.0721617	0.0637144
284	PC(P-36:3)	0.0243176	-0.0101258	0.000942705	0.0155317	0.0176619	0.02242	0.0429451	0.0469496	-0.00329755	0.0246366	0.0478251	0.0501163	0.0444762	0.0295336	-0.0340823	0.012537	-0.00485474	-0.0039327	-0.0154991	-0.0158447	-0.0152484	-0.00281035	0.0462811	0.0297935	0.031655	0.0138291	0.0162308	0.00460834	-0.0145202	0.0447898	0.010206	0.0940672	0.0334714	0.0730056	0.0791305	0.0815597	0.0658049	0.0412604	0.0334895	0.0378248	-0.0548019	0.00602729	-0.00644821	0.0633979	0.0432313	0.0327829	0.0467857	0.0324575
285	PC(P-38:5) (a)	0.0185025	-0.0129051	0.00120882	0.0103933	-0.0401844	0.0479886	0.0431836	-0.0205319	-0.0135986	0.00365737	0.0483728	0.0789165	0.0918078	0.0349093	-0.058859	-0.0386278	-0.0455456	-0.0207364	-0.0529104	-0.00515729	-0.0480096	-0.0773721	-0.0148697	-0.0425075	-0.0327173	-0.0541056	-0.0122027	-0.0707934	-0.0300798	-0.00122559	-0.029948	-7.82856e-05	-0.0162987	0.0344351	-0.0271817	0.0437442	0.0104439	0.0556677	-0.0118689	0.00561176	-0.073538	-0.0581379	-0.0524934	-0.0308043	-0.0352776	-0.0589228	-0.0131518	-0.0402016
286	PC(P-38:5) (b)	0.00563352	-0.00209838	0.0189493	0.0293299	-0.0154558	0.0193942	0.0312199	0.00943363	-0.037117	0.0134335	0.0442229	0.0489373	0.053405	0.0293447	-0.0536837	-0.0137533	-0.0294386	-0.0226099	-0.0436864	-0.0307346	-0.0298956	-0.0469172	0.0198394	-0.00835817	-0.0134076	-0.0277168	-0.0225603	-0.0313251	-0.0427543	-0.00419793	-0.0248281	0.0413637	0.0142307	0.0454678	0.0195501	0.0295376	0.0247684	0.0158308	0.00657172	-0.00760216	-0.0607988	-0.0427637	-0.025477	0.00247139	-0.0176164	-0.0246266	-0.0037147	-0.0165164
287	LPC(14:0) [sn1]	-0.0415344	0.0081093	-0.0117465	-0.0238598	-0.000325448	-0.00463807	-0.00233365	-0.0137499	0.024169	0.00891552	0.0610455	0.040732	0.0426111	0.0766708	-0.0159863	0.00234629	-0.0204781	-0.00808884	-0.0106939	0.0144812	0.0263196	0.00563305	0.0109341	-0.0162665	-0.0152128	-0.0271254	0.00854849	-0.0034885	-0.0181166	0.0436927	0.000267927	0.0444089	0.00971248	0.00972437	-0.0381082	0.0230706	-0.00421522	0.0231213	0.0538424	0.0179619	-0.0593715	0.0251532	0.00356244	0.0408968	0.00281135	-0.056559	-0.00719502	-0.0159753
288	LPC(14:0) [sn2]	-0.0378562	0.00845225	-0.00644592	-0.024802	0.00597873	-0.000335747	0.00257995	-0.00693276	0.028947	0.0174153	0.0625568	0.0421729	0.0466255	0.081938	-0.0158821	0.00745678	-0.0176261	-0.00842233	-0.0102621	0.0121133	0.0289113	0.0034624	0.0143552	-0.0170965	-0.0152985	-0.0279164	0.00561021	-0.0025087	-0.018479	0.0441965	0.00262305	0.0510337	0.015531	0.0151677	-0.0324022	0.0241735	-0.00310848	0.0207274	0.0587157	0.0139374	-0.0565652	0.0268856	0.000418101	0.0448548	0.00585488	-0.0513867	-0.00771268	-0.0168782
289	LPC(15-MHDA) [sn1] / LPC(17:0) [sn2]	-0.0267248	0.0152658	-0.00913248	0.00195922	-0.00334082	-0.0178135	0.00291703	0.00355654	-0.0260247	-0.024126	-0.00695032	-0.0312747	-0.0373446	-0.040538	-0.0215973	0.0137971	-0.0194006	-0.01068	0.0213794	-0.016693	-0.0120334	-0.0284667	0.00515163	0.0205525	0.0131686	0.0339662	0.00737977	-0.0036109	-0.00404976	-0.032197	-0.00287977	0.0181275	0.0231815	-0.00513313	0.0211856	-0.000436676	0.0436565	-0.0228574	-0.0271899	-0.0596689	-0.0458604	-0.00747366	0.00898135	0.0107002	-0.0237168	0.00314027	-0.00227401	0.0331773
290	LPC(15-MHDA) [sn1] [104_sn1]	-0.0179862	0.0188892	0.00472154	0.00104249	-0.00285959	-0.0163764	0.0090714	0.00757009	-0.0261334	-0.0355316	-0.00667471	-0.0307409	-0.0329084	-0.0378368	-0.0262406	0.00812144	-0.0210485	-0.00252721	0.0241941	-0.0098642	-0.00215223	-0.0276317	-0.00108973	0.0108279	0.0151332	0.0293401	0.00799441	-0.00123001	-0.0110152	-0.0214477	0.00317857	0.0170224	0.0140848	-0.000830726	0.0233827	0.0109934	0.0459046	-0.0132422	-0.0188771	-0.0632131	-0.0495306	-0.00229888	0.00702806	0.0108603	-0.0233761	0.000886152	0.00751721	0.0379464
291	LPC(15-MHDA) [sn2]	-0.0211019	0.0237594	0.00762652	0.00905073	0.00267262	-0.0115143	0.0149605	0.0121633	-0.0235097	-0.0325819	-0.0045014	-0.031498	-0.0320191	-0.0373179	-0.0216095	0.0093533	-0.019314	-0.00451328	0.0237746	-0.00907084	-0.000441437	-0.0320283	0.0044442	0.017308	0.0141221	0.0325116	0.0108605	-0.00268701	-0.00469475	-0.0190325	0.00762489	0.0205262	0.0181718	-0.00194988	0.0247142	0.00913682	0.0471461	-0.0149255	-0.0153648	-0.0608782	-0.0520394	-0.0025907	-0.00550521	0.0110281	-0.0257432	0.00137842	0.00571195	0.038162
292	LPC(15:0) [sn1]	-0.0167292	0.00383889	-0.0195725	0.000962428	0.0159489	-0.0251686	-0.000900676	0.0293288	-0.0296064	-0.0243346	-0.0120578	-0.0561669	-0.0638259	-0.0649323	-0.000525268	0.0159531	-0.019316	-0.022212	0.0249191	-0.0243087	-0.0156378	0.00358614	0.019266	0.0170661	0.011709	0.0345594	0.00351734	0.000376135	-0.00963421	-0.0367375	-0.0119382	0.0106417	0.0429723	-0.0338152	0.00479581	-0.0262779	0.0198516	-0.0487825	-0.0432964	-0.0461604	-0.0480891	-0.00169039	0.0124607	0.0229334	-0.016956	0.00196608	-0.0141869	0.0338403
293	LPC(15:0) [sn2]	-0.0275214	0.0179324	-0.0145731	-0.00298463	0.0180654	-0.0229424	0.00481289	0.0334007	-0.0302751	-0.0259311	-0.0105552	-0.0510943	-0.0627724	-0.0567091	0.000973036	0.0235164	-0.015689	-0.0191638	0.0248841	-0.0252911	-0.00960772	0.0121149	0.0223426	0.0184735	0.0119256	0.0323634	0.000136296	-0.000240595	-0.00919979	-0.0249492	-0.00694573	0.0201254	0.0435601	-0.0259421	0.0101316	-0.0196111	0.0209633	-0.0493697	-0.037185	-0.0545716	-0.0519042	-0.00366206	0.0121712	0.0266788	-0.0151861	-0.00353915	-0.0146392	0.0284261
294	LPC(16:0) [sn1]	-0.0142842	-0.00941648	-0.000251837	-0.0124305	0.0157836	-0.00136627	-0.0019961	-0.0194254	0.0250528	0.00573713	0.0330317	0.0508609	0.0728709	0.0553197	0.00397549	0.0029294	-0.00375126	0.0270676	0.015021	0.0564914	0.0363193	0.00395795	-0.00170928	-0.00627523	0.0154327	0.00838742	0.0518235	0.0050892	0.00993279	0.0529541	0.00892897	0.0273652	0.00558278	0.0234854	-0.0327321	0.0482223	0.0404662	0.0744854	0.0479384	0.0430726	-0.0235753	0.0476028	0.00631355	0.0217772	0.00318468	-0.0320833	0.0286746	0.0204063
295	LPC(16:0) [sn2]	-0.014871	-0.00647089	0.00157377	-0.0116515	0.013038	0.0020264	0.00914583	-0.0116631	0.0271687	0.0103453	0.0296046	0.0442806	0.0679436	0.0555558	0.00385768	-0.00363267	-0.00779516	0.0180222	0.00959686	0.0473362	0.0303875	-0.00373978	-0.00250464	-0.0107107	0.00924847	0.000366218	0.0433877	-0.00255119	0.011243	0.0529404	-0.00143974	0.0294735	0.00154874	0.0244486	-0.0347835	0.0486531	0.0349813	0.0687051	0.0487501	0.0359531	-0.0265605	0.0434913	-0.00362829	0.016564	-0.00329414	-0.027929	0.0225192	0.0153886
296	LPC(16:1) [sn1]	-0.0245545	0.00942685	0.00580662	-0.0323535	-0.0449203	0.00536973	-0.0071271	-0.0865842	0.0214607	-0.0129951	0.022861	0.0333188	0.0822513	0.0595327	-0.060722	-0.0448909	-0.0515854	-0.00865057	-0.0174129	0.0309389	0.0118709	-0.064747	-0.0386104	-0.0628846	-0.0419208	-0.044471	0.000103218	-0.0475119	-0.0406752	0.0181744	-0.0188058	-0.0144926	-0.0552449	-0.0214689	-0.0959241	0.0149673	-0.00780741	0.0418826	0.0304634	-0.00995166	-0.0755347	-0.0339671	-0.0166268	-0.0442673	-0.0626628	-0.0938233	-0.0378043	-0.0444401
297	LPC(16:1) [sn2]	-0.0213147	0.00499101	0.015355	-0.035658	-0.0601414	0.0081786	-0.00912425	-0.0946475	0.0295952	-0.0098417	0.0246335	0.0453792	0.0948209	0.0663847	-0.0712839	-0.0583801	-0.0610207	-0.0134837	-0.0308466	0.0249444	0.00120733	-0.0698837	-0.0463983	-0.0780777	-0.0475434	-0.0588249	-0.00289354	-0.0574421	-0.0421763	0.0213619	-0.0174231	-0.0159836	-0.0616367	-0.0185139	-0.102887	0.0213413	-0.0189526	0.0505796	0.0334879	-0.00421831	-0.0896132	-0.037579	-0.0157514	-0.0473471	-0.0644356	-0.0966815	-0.0362496	-0.0549865
298	LPC(17:0) [sn1]	-0.0200652	-0.000338518	-0.0260263	0.00822306	-0.00194124	-0.0220734	-0.0119978	-0.00265646	-0.0304708	-0.0104775	-0.012306	-0.0407996	-0.0521121	-0.047031	-0.0117703	0.0173436	-0.0123123	-0.0142919	0.019264	-0.0209784	-0.0184201	-0.0243906	0.00626372	0.0344088	0.0132862	0.037191	0.00813606	0.00173753	-0.0129264	-0.0506468	-0.0100076	0.00981569	0.0323313	-0.0131928	0.0141411	-0.0208765	0.0332422	-0.0345858	-0.0378233	-0.0595038	-0.0353603	-0.0157124	0.0118444	0.00997618	-0.0222445	0.00837624	-0.0114892	0.027057
299	LPC(17:1 ) [sn2] (a)	-0.0287908	0.0185697	-0.015674	-0.030761	-0.037816	-0.00347437	-0.00419503	-0.0501006	-0.0122123	-0.0105247	0.0028611	-0.014693	0.0101347	0.0130819	-0.0590411	-0.0209926	-0.0541093	-0.0390063	-0.0173026	-0.0145161	-0.0135104	-0.0586306	-0.0205546	-0.0379456	-0.0453026	-0.019438	-0.0148736	-0.039901	-0.032071	-0.0174193	-0.0152944	-0.00438734	-0.0134941	-0.0265395	-0.0494882	-0.0153102	0.0092189	-0.00638003	-0.00189521	-0.0511527	-0.0779105	-0.0318079	-0.00431444	-0.026629	-0.062926	-0.0603351	-0.0528564	-0.0231207
300	LPC(17:1) (a) [sn1] [104_sn1]	-0.0300192	0.0271833	-0.0147608	-0.035892	-0.0382112	-0.0119089	-0.00844346	-0.0562451	-0.0129291	-0.0138055	0.00560235	-0.0221378	0.00447378	0.0124044	-0.0570189	-0.018828	-0.054217	-0.0356782	-0.0106058	-0.00972838	-0.00757771	-0.0611688	-0.0245473	-0.0300241	-0.0396777	-0.0102893	-0.007925	-0.0281565	-0.0357823	-0.0196016	-0.0191221	-0.00637175	-0.0144241	-0.027868	-0.0474695	-0.0184411	0.0153187	-0.00603129	0.00384621	-0.0522381	-0.0803227	-0.0245309	0.00436553	-0.0263434	-0.0654317	-0.0604828	-0.0510799	-0.0167404
301	LPC(17:1) [sn1] (a) / LPC(17:1) [sn2] (b)	-0.0271006	0.0205742	-0.0101308	-0.0326295	-0.0280335	-0.00793602	-0.00264494	-0.0448357	-0.0109933	-0.0110315	0.00630337	-0.0198758	0.00538425	0.0162065	-0.0564481	-0.0160167	-0.0529638	-0.0379776	-0.0106089	-0.0152776	-0.00569125	-0.0601762	-0.0187329	-0.0287376	-0.0424036	-0.0115121	-0.0146086	-0.0287362	-0.0331606	-0.0166315	-0.0188241	-0.000637855	-0.0136447	-0.0254853	-0.0447416	-0.0207008	0.015869	-0.0120744	0.0053374	-0.0506797	-0.0767039	-0.0230111	-0.000851968	-0.0232812	-0.063696	-0.0626892	-0.0540839	-0.0172961
302	LPC(17:1) [sn1] (b)	-0.0335221	0.00988979	0.00581924	-0.0106876	0.00792412	-0.00403754	0.0183941	0.0293263	-0.0148446	-0.0172049	0.0235021	-0.0186434	-0.0332008	-0.00291216	-0.0355707	0.0242656	-0.0202312	-0.0321707	0.0014422	-0.0392267	-0.00650849	-0.0239886	0.0107839	0.00817359	-0.0163031	0.00564659	-0.0272392	-0.020059	-0.02696	-0.0214276	-0.00446433	0.0391693	0.0196502	-0.00229295	0.015802	-0.0125158	0.025067	-0.0450744	-0.0128353	-0.0709932	-0.0489027	-0.0152978	-0.00258101	0.0165487	-0.0286937	-0.0196628	-0.0364737	0.00101748
303	LPC(18:0) [sn1]	-0.0102323	-0.00480507	-0.00423033	-0.0126732	-0.00514266	0.00812755	0.0055707	-0.0513026	-0.005137	0.00150186	0.0321806	0.0221751	0.0520601	0.0747112	-0.0131963	-0.00381415	-0.00487111	0.00464613	-0.0112905	0.0311406	0.014511	-0.0683136	-0.0279492	-0.0264216	-0.0493055	-0.0387063	-0.00309089	-0.0376091	-0.00650156	-0.0338632	-0.031678	-0.0171697	-0.0217439	-0.00954369	-0.0775653	-0.0252112	-0.00566882	0.023109	0.00996871	-0.0230545	-0.0271276	-0.0230136	-0.00402762	-0.0318412	-0.0516514	-0.0650832	-0.0527742	-0.0485084
304	LPC(18:0) [sn2]	-0.0134434	-0.002766	-0.0108792	-0.0178115	-0.0116231	0.00794639	0.0093432	-0.0466554	0.00116387	0.000898781	0.0244285	0.0140817	0.0452353	0.0656211	-0.0173268	-0.0107319	-0.0134444	-0.00322349	-0.0170709	0.0228224	0.0041112	-0.0722874	-0.0330067	-0.0320699	-0.0521876	-0.0411976	-0.00572713	-0.0417565	-0.00935973	-0.0387262	-0.0302461	-0.022733	-0.0207094	-0.0140545	-0.0780966	-0.0261455	-0.00815857	0.01954	0.00554864	-0.0274351	-0.030287	-0.0255086	-0.0116376	-0.0347073	-0.0546056	-0.0656231	-0.0546134	-0.0478676
305	LPC(18:1) [sn1]	-0.0193428	0.00899045	-0.0187524	-0.00207617	-0.0334017	0.00162385	-0.0181386	-0.0528169	0.013142	0.0143297	0.0251391	0.00623505	0.0344496	0.0682799	-0.0406896	-0.0116967	-0.0361993	-0.0339847	-0.0286188	-0.00707658	0.00341172	-0.0686355	-0.0311867	-0.0407075	-0.0671515	-0.038772	-0.0232897	-0.0391448	-0.0196148	0.0235911	-0.0241307	0.0104636	-0.0176243	0.00755964	-0.0344941	0.00177769	0.019366	0.0286199	0.0463466	-0.0156623	-0.00463033	0.00962716	-0.00275446	-0.00567058	-0.044231	-0.0492427	-0.0487897	-0.0306514
306	LPC(18:1) [sn2]	-0.0248242	0.0103881	-0.0119195	-0.0103297	-0.0455419	0.00709562	-0.0109318	-0.0475069	0.0149261	0.0112877	0.021501	0.00952997	0.0372372	0.0647942	-0.046708	-0.0170626	-0.0423988	-0.0390866	-0.037696	-0.0146727	-0.00917887	-0.0641516	-0.0222321	-0.0452228	-0.0668169	-0.0421039	-0.0260136	-0.0444934	-0.0245992	0.0274267	-0.031637	0.0200101	-0.0228999	0.0161739	-0.028491	0.0109718	0.0150488	0.0289657	0.0478784	-0.0140183	-0.0117303	0.00443224	-0.00558185	0.00178632	-0.0436725	-0.0437352	-0.0440994	-0.031566
307	LPC(18:2) [sn1]	-0.00635996	-0.00481109	-0.0482206	0.00585796	-0.00724539	-0.0205309	-0.0196362	0.0147756	-0.0018743	0.0160873	0.0131941	0.0101817	-0.00494058	0.0290246	0.00247536	0.0230778	-0.00399784	-0.0223903	-0.0131034	-0.0204008	-0.0221867	-0.0176476	0.00154539	-0.00302349	-0.0210737	-0.00112522	-0.00485938	-0.0328827	0.0144839	0.0357798	-0.0234523	0.0232743	0.0196218	0.0370642	0.0330433	0.0320111	0.0443512	0.0268309	0.00744429	0.00736666	0.0234351	0.0411024	0.0144756	0.0357412	-0.00584052	0.0111536	-0.00711634	0.00733567
308	LPC(18:2) [sn2]	-0.00913183	-0.000997617	-0.0467893	0.00271925	-0.0122564	-0.0190357	-0.0167836	0.0176783	0.00183074	0.0242149	0.0186369	0.0126023	-0.00493422	0.0281423	-0.00683501	0.0207673	-0.00812772	-0.0319034	-0.0222878	-0.03257	-0.03212	-0.0179011	0.00268175	-0.00815904	-0.0251417	-0.00891572	-0.0156021	-0.0366518	0.00987477	0.036608	-0.0353131	0.0308938	0.0233468	0.0425757	0.038653	0.032456	0.0399489	0.0167887	0.00617364	0.0099996	0.0171937	0.0406132	0.00598191	0.0388971	-0.00513323	0.01605	-0.00993221	0.00189256
309	LPC(18:3) (a) [sn1] [104_sn1]	-0.0250939	0.0201777	-0.0257897	0.00232129	-0.0330246	-0.00613278	-0.0304701	-0.0134849	-0.0272206	0.00605482	0.0195355	-0.011791	-0.0125321	0.0407956	-0.0190795	-0.00964173	-0.0433868	-0.059546	-0.0448529	-0.0427555	-0.0121457	-0.0135919	-0.0166425	-0.0197524	-0.0520017	-0.0285185	-0.0301633	-0.00758261	-0.0193189	0.0379887	-0.0170883	0.0238663	0.000757009	0.0132797	-0.00178225	-0.00537086	0.00901395	-0.00746363	0.0577049	-0.0125192	-0.0173787	0.0360644	0.010496	0.0217884	-0.0195745	-0.0397164	-0.0470856	-0.0351758
310	LPC(18:3) [sn1] (a)/LPC(18:3) [sn2] (b)	-0.0268466	0.0129574	-0.0328201	0.00376388	-0.035175	0.00260499	-0.0216934	-0.0174355	-0.0200577	-0.00539105	0.0270429	-0.0104452	-0.00291656	0.050931	-0.0314853	-0.0179275	-0.055614	-0.0723387	-0.0556704	-0.0446464	-0.0203837	-0.0330727	-0.0188149	-0.0387513	-0.071624	-0.0468589	-0.0368368	-0.0243557	-0.0187418	0.0247135	-0.0208766	0.0123135	-0.00946925	0.00143013	-0.025692	-0.0188299	-0.00495014	-0.00855986	0.050406	-0.0161414	-0.0270545	0.0230772	-0.00191868	0.00767968	-0.0371161	-0.0607263	-0.06725	-0.0544498
311	LPC(18:3) [sn1] (b)	-0.0353604	0.00765801	-0.0264985	0.000335862	-0.0291948	0.012316	-0.00201612	-0.020697	-0.00564475	-0.00327128	0.0339301	-0.00737621	0.0160707	0.0637227	-0.0441505	-0.0244039	-0.0676422	-0.0833125	-0.0701222	-0.0414965	-0.0252426	-0.0569929	-0.0215536	-0.0566058	-0.097419	-0.0735743	-0.0458173	-0.0544406	-0.0163518	0.00304418	-0.0175995	-0.00761672	-0.0146388	-0.0226935	-0.0715159	-0.0420137	-0.0300503	-0.00836432	0.0280616	-0.0241048	-0.0423784	-0.00262334	-0.0198899	-0.0152753	-0.0636744	-0.0907106	-0.098121	-0.0832308
312	LPC(18:3) [sn2] (a)	-0.0276305	0.014175	-0.0369116	-0.00588697	-0.0372365	-0.00532186	-0.0286444	-0.0144014	-0.0230431	0.00854641	0.024165	-0.011766	-0.011162	0.043111	-0.0269224	-0.0133511	-0.0475162	-0.0704964	-0.0532623	-0.0555362	-0.0203386	-0.0111249	-0.0172516	-0.0210095	-0.0582965	-0.0350511	-0.0412503	-0.0132185	-0.0168472	0.0368819	-0.0219434	0.0266596	0.00176824	0.0146366	-0.000568315	-0.00991855	0.00137998	-0.0175377	0.0522035	-0.0135333	-0.0291804	0.0311854	0.00536785	0.0219961	-0.0177483	-0.0442189	-0.0546898	-0.0451108
313	LPC(19:0) (a) [sn1] [104_sn1]	-0.0154527	0.015498	-0.0173675	-0.0206386	-0.022483	-0.0231934	-0.0186434	-0.0639303	-0.020724	-0.00151614	0.00770862	-0.000413477	0.0160545	0.0118831	-0.0485234	-0.0201767	-0.0378096	-0.0166066	-0.00816968	-0.00349018	-0.009813	-0.0665123	-0.0250853	-0.0285649	-0.030393	-0.0174701	-0.00332471	-0.0326224	-0.0161191	-0.0448249	-0.0117309	-0.0203412	-0.0329142	-0.0214107	-0.0365795	-0.00940103	0.0137708	0.00334779	-0.0143814	-0.0585118	-0.060435	-0.0245718	-0.010622	-0.0408446	-0.0614603	-0.0414909	-0.0342592	-0.0214579
314	LPC(19:0) [sn1] (a) / LPC(19:0) [sn2] (b)	-0.00941428	0.0038808	-0.026817	-0.00742043	-0.0169085	-0.0246321	-0.0196904	-0.0353566	-0.0300601	0.000260699	0.00580056	-0.00795532	-0.00479827	0.00256994	-0.0293475	-0.00823992	-0.0302125	-0.0201988	-0.0033027	-0.0118091	-0.0188252	-0.0554323	-0.0123698	-0.0100007	-0.0224029	-0.00186962	0.00137062	-0.02357	-0.00309443	-0.0397176	-0.0195979	-0.0149025	-0.00414993	-0.0134375	-0.00859382	-0.00820268	0.0253845	-0.00277628	-0.0173218	-0.0411057	-0.0409549	-0.01586	-0.00876584	-0.0222606	-0.0418833	-0.0168898	-0.0230006	-0.00323378
315	LPC(19:0) [sn1] (b)	-0.00746732	-0.0106334	-0.0308919	0.00407167	-0.00447535	-0.0248635	-0.0209843	-0.00604584	-0.0401046	0.00913191	-0.0013896	-0.00918498	-0.0195994	-0.0062703	0.000383946	0.0186849	-0.00770161	-0.00634686	0.018455	-0.00446168	-0.0105388	-0.03307	0.00695952	0.0133219	-0.00285782	0.0221346	0.013696	-0.00434054	0.00707084	-0.0243218	-0.0321215	-0.000205437	0.0152042	-0.00111243	0.0208773	-0.000199093	0.0462308	-0.000432275	-0.0152719	-0.0296589	-0.00538401	0.0102171	0.00256251	0.00958889	-0.0196394	0.00941661	-0.00556056	0.0221177
316	LPC(19:0) [sn2] (a)	-0.0121741	0.0273363	-0.0213002	-0.0143421	-0.0218762	-0.020176	-0.0135209	-0.0555796	-0.00358882	0.0148029	0.00639947	-0.00871924	0.001805	0.00669037	-0.0466023	-0.020121	-0.0339706	-0.0203134	-0.0119333	-0.00996738	-0.00963335	-0.0694244	-0.0090165	-0.0185949	-0.0305131	-0.0184075	-0.00660864	-0.0349902	-0.0114331	-0.0453069	-0.0235549	-0.00647472	-0.0193095	-0.0157121	-0.031855	-0.0111061	0.0160498	-0.00292904	-0.0103205	-0.0571229	-0.0562014	-0.0264899	-0.0241598	-0.0282561	-0.0592992	-0.0444379	-0.0341307	-0.0212804
317	LPC(19:1) (a)	-0.0286567	0.0193357	-0.0243254	-0.0255579	-0.0357787	-0.0178122	-0.0118874	-0.0451386	-0.0355635	-0.0199249	-0.0126918	-0.0293805	-0.0131761	-0.0293461	-0.0475307	-0.0241466	-0.0504997	-0.0346899	0.00419864	-0.00975124	-0.0253327	-0.0548696	-0.0191628	-0.0279914	-0.0267458	0.00853145	0.00420299	-0.0238935	-0.0209484	-0.0293422	-0.027539	-0.0200753	-0.020063	-0.0299322	-0.0210588	-0.00869157	0.0365852	0.00241585	-0.021557	-0.0394133	-0.0601086	-0.0219605	-0.00730129	-0.0309983	-0.0581901	-0.0336868	-0.0273846	0.0148273
318	LPC(19:1) (b)	-0.0215441	0.0060751	-0.027074	-0.0141382	-0.0382194	-0.0167678	-0.018554	-0.049081	-0.0251512	-0.00649774	0.00384937	-0.032986	-0.0210116	-0.0163693	-0.0395382	-0.0165938	-0.0429362	-0.034258	0.00503006	-0.0167313	-0.0173622	-0.0502826	-0.0205338	-0.0166904	-0.0350661	0.00915667	-0.00893149	-0.0246221	-0.0196897	-0.0253411	-0.0227605	-0.0159743	-0.00945555	-0.0228564	-0.00852607	-0.0178859	0.0353621	-0.0118416	-0.0192427	-0.0494667	-0.0269835	-0.0152077	0.00657068	-0.0227516	-0.0487407	-0.0255957	-0.0369155	0.0106742
319	LPC(19:1) (c)	-0.0107376	-0.00467834	-0.0295173	0.000282055	-0.0229522	-0.0144487	-0.0132026	-0.0156197	-0.0358251	-0.00558589	-0.0096246	-0.010583	-0.0236545	-0.0299128	-0.025923	-0.00343836	-0.0262345	-0.0288621	-0.00582304	-0.0222101	-0.0343933	-0.039133	-0.00765987	-0.0190376	-0.0262772	-0.0047435	-0.0175702	-0.0415448	0.0105095	-0.0375633	-0.0249804	-0.017597	0.0131537	-0.0263759	-0.00622308	-0.0198882	0.020201	-0.0145839	-0.0440975	-0.0402012	-0.00826214	-0.0219267	0.0253753	-0.0166491	-0.034875	-0.00742646	-0.0315625	-0.00287091
320	LPC(20:0) [sn1]	0.0157841	-0.0231167	-0.0478038	-0.00132324	-0.00839641	-0.00160401	-0.0102855	-0.00233812	0.00652817	0.0224523	0.0188618	0.0283274	0.0340563	0.057785	-0.018888	-0.0231291	-0.0267833	-0.0219358	-0.0406836	-0.00405055	-0.0350045	-0.0668254	-0.0366342	-0.0379607	-0.0402284	-0.0568842	-0.00969783	-0.0447204	-0.0147194	-0.00435523	-0.052855	-0.0228823	-0.021664	-0.00087536	-0.0113683	0.0128203	-0.00610301	0.0294787	0.00581378	0.014485	0.00599453	0.0243762	-0.0018113	-0.016582	-0.0250108	-0.0149515	-0.00857356	-0.0306651
321	LPC(20:0) [sn2]	0.0200866	-0.0165476	-0.0480584	-0.000531164	-0.00644035	-0.00381351	-0.00512486	0.00391882	0.00169616	0.0147667	0.00461949	0.014067	0.021659	0.048355	-0.0232541	-0.0317147	-0.0333997	-0.0286866	-0.0438197	-0.0107256	-0.0391408	-0.0760866	-0.0351958	-0.0470704	-0.0496575	-0.0587277	-0.0169406	-0.0465382	-0.0161054	-0.0138116	-0.0547443	-0.0265223	-0.0254199	-0.00709771	-0.016155	0.00559655	-0.0108438	0.020571	0.00578617	0.007024	-0.000376017	0.0201437	-0.0192402	-0.019092	-0.030175	-0.014	-0.0132236	-0.0329042
322	LPC(20:1) [sn1]	0.00496345	-0.0230271	-0.0322073	0.00550775	-0.0359507	-0.0109421	-0.0232927	-0.0404156	-0.0168642	0.0261782	-0.00144301	0.0069373	0.0127174	0.025062	-0.0139433	-0.0168324	-0.0226063	-0.0128615	-0.00790932	-0.00203817	-0.00634212	-0.0596874	-0.03446	-0.0338309	-0.0294255	-0.0180781	-0.00693162	-0.0156038	-0.0125725	0.00806039	-0.0506362	-0.021456	-0.019218	0.00506865	-0.00314039	0.00949964	0.0226574	0.0262278	0.0238795	0.00101084	0.0129255	0.0177035	0.00296634	-0.0136415	-0.020258	-0.00510586	-0.00441339	0.00122898
323	LPC(20:1) [sn2]	0.00520072	-0.0280448	-0.0230785	0.0115492	-0.0376056	-0.00832364	-0.0186279	-0.0413333	-0.0163644	0.0226543	0.000832781	0.00798419	0.0163703	0.0178424	-0.0268295	-0.031211	-0.0302345	-0.0161372	-0.0135081	-0.00460785	-0.0166034	-0.064988	-0.0370699	-0.0380066	-0.0327419	-0.0237712	-0.0104239	-0.0248345	-0.0159785	-0.000854838	-0.051743	-0.0193573	-0.0247393	0.00149374	-0.00674723	0.0139941	0.014844	0.0262694	0.0211469	-0.00172662	0.00822305	0.00751574	-0.0115614	-0.0205661	-0.0226773	-0.00176117	0.00077075	-0.00466996
324	LPC(20:2) [sn1]	-0.0140391	-0.0090105	-0.068957	-0.0273151	-0.0328888	-0.0333621	-0.0437584	-0.0525596	0.00876174	0.0349942	0.0175779	0.0129893	0.0273836	0.0226659	-0.0245789	-0.0153995	-0.0384659	-0.0260829	-0.0065049	0.0058073	-0.0124153	-0.00872276	-0.00829673	-0.0337867	-0.0153083	-0.00220341	0.0245425	-0.00953604	-0.00777563	0.0389875	-0.0327874	0.012415	-0.00948573	0.00570498	-0.00910223	0.0265893	0.0349588	0.0444854	0.0242193	0.0388086	-0.0180555	0.0370144	-0.00733337	0.0222862	-0.00544849	-0.00172706	0.0160098	0.0206734
325	LPC(20:2) [sn2]	-0.0102953	-0.011312	-0.0718241	-0.0330677	-0.044264	-0.0390641	-0.0399608	-0.0513745	0.0256898	0.0269747	0.0201974	0.00785629	0.0205591	0.0182692	-0.0373388	-0.0335415	-0.0501021	-0.0417571	-0.0243639	-0.00795951	-0.0267291	-0.00707807	-0.0131477	-0.036536	-0.0144589	-0.0125623	0.0199765	-0.00848002	-0.015311	0.0436901	-0.0203936	0.0189117	-0.00139634	0.00722176	-0.00571941	0.033868	0.0254646	0.0416142	0.031004	0.0497691	-0.0315498	0.0396296	-0.0100131	0.026261	0.0112086	0.00275798	0.0300763	0.0223543
326	LPC(20:3) [sn1]	-0.0161411	0.0142977	-0.0409569	-0.0384593	-0.0220712	-0.00200601	-0.00417941	-0.0383812	0.017039	-0.0168031	-0.00166995	-0.0374859	0.00943415	-0.00379937	-0.0674403	-0.0647706	-0.0782486	-0.0714557	-0.05501	-0.0153601	-0.0426728	-0.0278144	-0.0306825	-0.0531143	-0.0556065	-0.0474351	0.00554895	-0.0432565	-0.0132349	-0.000173028	-0.029188	-0.0249516	-0.0212456	-0.0496423	-0.0869615	-0.0294494	-0.026777	0.00856618	-0.0139747	0.023841	-0.0623785	-0.0149737	0.0142163	-0.019434	-0.0509238	-0.0617127	-0.0445307	-0.030479
327	LPC(20:3) [sn2]	-0.0109458	0.0141391	-0.0466086	-0.0385407	-0.00634719	0.00273988	0.0111315	-0.00917914	0.0278462	-0.0205685	-0.0060363	-0.0281233	0.0162856	-0.0212433	-0.0527642	-0.0589019	-0.0644434	-0.0522626	-0.0339367	0.00694137	-0.0390082	-0.00489694	-0.020416	-0.0431771	-0.0200351	-0.0219139	0.0375774	-0.024531	-0.00788885	0.00444927	-0.0165455	-0.0169512	-0.015405	-0.0396835	-0.0714411	-0.00186497	-0.00737287	0.0264362	-0.0175697	0.049166	-0.0754375	-0.0147494	0.00729978	-0.00319143	-0.0221067	-0.0455204	-0.00704775	0.00299918
328	LPC(20:4) [sn1]	-0.0196952	0.00676837	-0.014676	-0.000375012	-0.00897697	0.0239519	0.00888318	-0.0228412	-0.00951618	-0.0165275	-0.00408327	0.00666291	0.0333013	-0.00684412	-0.0292184	-0.0485935	-0.0507929	-0.017948	-0.0181038	0.0272702	-0.0198194	-0.0421652	-0.0211701	-0.0430862	-0.0212982	-0.0173588	0.0274007	-0.0488419	0.00854046	-0.0104213	-0.0366041	-0.0407143	-0.0220673	-0.0206713	-0.0802959	0.013196	0.00373915	0.0605828	-0.0200924	0.0153699	-0.0189313	-0.0250874	-0.0212804	-0.0382359	-0.0585076	-0.0713372	-0.0113914	-0.00638105
329	LPC(20:4) [sn2]	-0.017097	0.0128581	-0.00924545	-0.0108082	-0.0153083	0.0256822	0.0117027	-0.0259615	0.00494154	-0.0222448	-0.00362721	0.0125647	0.041486	-0.00509742	-0.0423129	-0.0584825	-0.0586498	-0.023434	-0.0278191	0.0236223	-0.0225256	-0.0412944	-0.0199064	-0.0519921	-0.0198203	-0.0284184	0.0291093	-0.0479603	-0.0066509	-0.00582598	-0.0362947	-0.032065	-0.0222377	-0.0190281	-0.0829892	0.0202071	-0.000524	0.0590475	-0.0112118	0.0160065	-0.0455614	-0.0347955	-0.0250596	-0.0344788	-0.0516884	-0.0760125	-0.00403208	-0.00866596
330	LPC(20:5) [sn1]	-0.00570151	0.00350461	-0.0020032	-0.0130107	-0.0517197	0.038232	0.01561	-0.0368581	-0.0263663	-0.0119349	0.00453609	-0.011981	-0.000426958	0.0412845	-0.0810236	-0.0467322	-0.0681813	-0.0729778	-0.0772703	-0.0494707	-0.0227523	-0.0841623	-0.0497713	-0.0753774	-0.111062	-0.090878	-0.0706474	-0.0572263	-0.0376761	-0.0390887	-0.0654739	-0.0334167	-0.0272945	-0.0144814	-0.0915005	-0.067371	-0.055949	-0.0336097	0.0158508	-0.0482437	-0.0755256	-0.0489347	-0.0382794	-0.0606469	-0.069786	-0.127522	-0.102855	-0.0886734
331	LPC(20:5) [sn2]	-0.0061379	0.00614013	0.00200854	-0.0167438	-0.0503487	0.0409909	0.018884	-0.0350197	-0.0237055	-0.00954001	0.00628514	-0.0112012	-0.000716193	0.042387	-0.0838334	-0.046702	-0.0675872	-0.0740336	-0.0836793	-0.0524523	-0.0238202	-0.086956	-0.0522178	-0.0792368	-0.110951	-0.0986599	-0.0736485	-0.0575423	-0.0454152	-0.0378795	-0.0665108	-0.0242372	-0.0317985	-0.00893866	-0.0919021	-0.063951	-0.0602874	-0.0352822	0.0196577	-0.0529776	-0.0820591	-0.0518185	-0.0410142	-0.0568547	-0.0663608	-0.128215	-0.0976737	-0.0893995
332	LPC(22:0) [sn1]	0.0328316	-0.0063724	-0.0508564	0.00131341	-0.0045319	-0.00615409	-0.00670052	0.0266791	0.00623107	0.0291431	0.0233057	0.0563384	0.0478857	0.0632471	-0.00835533	0.00242025	-0.00496917	-0.00516006	-0.04453	0.000282145	-0.0409435	-0.0577407	0.000340859	-0.017766	-0.018755	-0.0575303	-0.00401382	-0.0539548	-0.023924	0.00819162	-0.0534447	0.0077443	-0.0056667	0.0254761	0.0129463	0.0507381	-0.00218357	0.0440741	0.00291231	0.0222659	0.00874637	0.0361221	0.0109764	0.0154919	0.00525451	0.0109084	0.0231693	-0.0237384
333	LPC(22:0) [sn2]	0.0385788	0.000178344	-0.056481	-1.89672e-05	-0.00624177	-0.00695498	-0.0106123	0.0234211	0.00354642	0.0154585	0.0181666	0.0418375	0.0284007	0.0427546	-0.0200118	-0.00746575	-0.0235504	-0.0179763	-0.0508845	-0.0191097	-0.0563126	-0.0568953	8.8165e-05	-0.0376017	-0.0321174	-0.0633198	-0.0199793	-0.0747908	-0.0392446	-0.00672673	-0.0584149	-0.00297687	-0.0210321	0.00640382	0.00165701	0.0322881	-0.0183529	0.0202604	-0.025304	0.00929201	0.00117916	0.0180406	-0.0102081	0.00831403	-0.0163886	0.00316217	0.00582871	-0.0393007
334	LPC(22:1) [sn1]	0.0312915	-0.0317289	-0.0203487	0.00559956	-0.0390469	0.00161168	-0.0280046	-0.0406825	-0.0290124	0.0244163	0.00555738	0.00357417	0.00344843	0.0490091	-0.0382378	-0.00981441	-0.0251767	-0.0378945	-0.0358804	-0.0360979	-0.0170738	-0.0876589	-0.0393484	-0.0431753	-0.081495	-0.0644591	-0.062331	-0.0414012	-0.037911	-0.0451209	-0.0649778	-0.0445482	-0.0273361	-0.0164957	-0.0243797	-0.0517285	-0.029743	-0.0370542	-0.00133982	-0.0496431	-0.00689588	-0.0258132	-0.017946	-0.0399166	-0.0504889	-0.0413211	-0.0689742	-0.0474863
335	LPC(22:1) [sn2]	0.0225514	-0.0256484	-0.0150781	-0.00295559	-0.0477373	0.0152495	-0.0114311	-0.0372017	-0.0290073	0.0188047	0.00457798	0.00565769	0.00763257	0.0439446	-0.0331994	-0.0188761	-0.0320743	-0.0410612	-0.0439841	-0.0402121	-0.026731	-0.0978659	-0.0435869	-0.0552525	-0.0855935	-0.0726228	-0.0682131	-0.055005	-0.0211378	-0.0422297	-0.0544322	-0.04074	-0.0310806	-0.00988429	-0.0312073	-0.0443082	-0.0323148	-0.0283769	-0.00127085	-0.0482041	-0.0236267	-0.025016	-0.0296879	-0.0423136	-0.0477967	-0.0589416	-0.0710178	-0.0555778
336	LPC(22:4) [sn1]	-0.0178283	0.0163127	-0.02529	-0.0244185	-0.0148078	0.00950855	-0.0132538	-0.0597726	0.00213848	-0.0183437	-0.00770473	-0.0272967	0.0277453	0.0119703	-0.0680021	-0.0738161	-0.0765433	-0.0548022	-0.0384049	0.0153702	-0.0207788	-0.0516678	-0.0366592	-0.0612768	-0.0632668	-0.0362975	0.0167323	-0.0510204	-0.00649321	-0.0366942	-0.0258633	-0.0650817	-0.0389768	-0.0710417	-0.11984	-0.0351439	-0.0249569	0.0282808	-0.0176661	0.00793737	-0.0409499	-0.0482167	-0.010808	-0.0615312	-0.0865157	-0.080588	-0.0599882	-0.0362781
337	LPC(22:4) [sn2]	-0.0272535	0.0236749	-0.0132539	-0.026719	-0.0116447	0.0166761	0.00931755	-0.0334746	0.0078793	-0.0183124	0.0040492	-0.0171638	0.0323434	0.0105193	-0.0677746	-0.0686033	-0.0771452	-0.0507001	-0.041036	0.0137901	-0.0216594	-0.0304468	-0.0269774	-0.055094	-0.0498271	-0.0335888	0.022968	-0.0438818	-0.00323433	-0.0248937	-0.0220217	-0.0454657	-0.0235691	-0.058737	-0.111468	-0.0192893	-0.0196252	0.0337437	-0.0119457	0.0115237	-0.0500676	-0.0475976	-0.00915252	-0.043067	-0.0683979	-0.0733062	-0.038476	-0.0232659
338	LPC(22:5) (n3) [sn1] [104_sn1]	-0.0112365	0.0202393	-0.0248184	-0.0235731	-0.0630228	0.0209189	0.00441993	-0.0612262	-0.0364208	-0.06796	-0.0394964	-0.0816632	-0.0410838	-0.0204077	-0.105972	-0.0841504	-0.091511	-0.09733	-0.0733526	-0.0366574	-0.0556878	-0.116641	-0.0705367	-0.0741661	-0.135886	-0.0773515	-0.0469722	-0.0867908	-0.0182605	-0.106941	-0.0619519	-0.114648	-0.0551019	-0.0933029	-0.15389	-0.12179	-0.0658604	-0.048702	-0.0606341	-0.0783161	-0.0625986	-0.0917934	-0.0215389	-0.107835	-0.124244	-0.139265	-0.142015	-0.0888011
339	LPC(22:5) [sn1] (n3)/LPC(22:5) [sn2] (n6)	-0.00956073	0.0193868	-0.0188251	-0.0227002	-0.0503205	0.0182976	0.00424285	-0.0549854	-0.0396157	-0.0645333	-0.0354487	-0.0764397	-0.0365009	-0.0236343	-0.107004	-0.0843888	-0.0939342	-0.0966579	-0.0771428	-0.0351773	-0.0593255	-0.112687	-0.0714549	-0.0714935	-0.128053	-0.0778706	-0.0458223	-0.0897586	-0.0227633	-0.108418	-0.0663956	-0.109366	-0.0527767	-0.0937313	-0.152644	-0.11368	-0.0686785	-0.0486156	-0.0634232	-0.0770375	-0.0613949	-0.0941226	-0.0222574	-0.104669	-0.126161	-0.131207	-0.134978	-0.0887731
340	LPC(22:5) [sn1] (n6)	-0.0349876	0.0129627	-0.00226284	0.00360244	0.0410424	-0.00595623	-7.40124e-05	-0.00849715	0.00391354	0.0117466	0.0196139	0.021633	0.0565641	0.0208539	-0.0129634	0.00389825	-0.00452324	0.0235036	0.0236952	0.0651364	0.0292077	0.00611184	0.0166052	0.0125514	0.0272779	0.031316	0.0694953	0.00757941	0.0233262	0.0120285	-0.00617632	0.0146802	0.00885049	-0.00431891	-0.0402999	0.0451792	0.0414401	0.0736692	0.014152	0.0397014	0.00656915	-0.0190151	0.00929666	0.011518	-0.0071546	-0.00962588	0.0308416	0.0415106
341	LPC(22:5) [sn2] (n3)	-0.00398895	0.0119759	-0.0129721	-0.0191774	-0.0596348	0.025152	0.0158126	-0.0470715	-0.0274546	-0.0562788	-0.0263043	-0.0654811	-0.0309528	-0.0113538	-0.108642	-0.0792457	-0.0866661	-0.0922024	-0.0793172	-0.0386827	-0.0562784	-0.113318	-0.0593475	-0.0691971	-0.129022	-0.0830906	-0.0501771	-0.0858197	-0.0269823	-0.09971	-0.0564524	-0.093791	-0.0498096	-0.0727461	-0.13976	-0.105863	-0.0671235	-0.0447951	-0.0518189	-0.0752524	-0.0763318	-0.0993496	-0.0282202	-0.0938525	-0.105016	-0.131012	-0.126656	-0.0881349
342	LPC(22:6) [sn1]	-0.00215648	-0.0187266	-0.00913038	0.0154	0.00145769	0.00209774	-0.00687716	-0.00556731	-0.00539399	0.00929571	-0.00772646	0.0293062	0.0259012	-0.0128574	-0.00725195	0.0120556	0.0189105	0.0353004	0.0198964	0.040701	0.0176851	-0.0338438	0.00282994	0.00571797	0.0033337	0.0053653	0.0331371	-0.00303232	-0.0100136	-0.0051767	-0.0547845	-0.0101405	-0.00668032	0.0307375	-0.0161106	0.0242027	0.0219184	0.042114	-0.00499646	0.0140725	-0.0145101	8.00412e-05	0.00739396	0.0034613	0.0173581	-0.0106688	0.0284916	0.0299322
343	LPC(22:6) [sn2]	-0.00380235	-0.00908913	-0.000597073	0.00897536	0.000404365	0.00853025	0.00460886	0.00286671	0.000897856	0.00817109	0.00420591	0.0368403	0.029419	-0.0113891	-0.0102623	0.0112254	0.016652	0.0357943	0.0141449	0.035146	0.0153083	-0.02682	0.00332392	0.00345418	0.00606906	-0.00146586	0.0280911	-0.00588476	-0.0166318	-0.00191781	-0.051118	-0.00541401	-0.00788096	0.0350787	-0.0103636	0.0292729	0.0172378	0.0398598	-0.00700487	0.0110305	-0.0302632	0.000340893	0.00210509	0.00929675	0.0256892	-0.013437	0.0359593	0.030018
344	LPC(24:0) [sn1]	0.0318275	-0.0017893	-0.0270638	-0.0054464	-0.0165603	0.00275646	-0.00930031	0.00448645	0.0138804	0.033691	0.03729	0.0820628	0.0658931	0.0795468	-0.0391751	-0.0175781	-0.0149272	-0.0161081	-0.0698243	-0.0171399	-0.0517964	-0.0728869	-0.0169545	-0.060112	-0.0374737	-0.0907481	-0.0290538	-0.0831448	-0.0403126	0.00679138	-0.0533227	0.00823746	-0.0375127	0.0301211	-0.000721338	0.0504176	-0.0275124	0.043173	-0.0072243	0.00958881	-0.031416	0.00562565	-0.0245132	-0.00808908	-0.0118491	-0.022446	0.00852942	-0.0558647
345	LPC(24:0) [sn2]	0.0227761	-0.00775189	-0.037306	-0.0026615	-0.0188001	0.00351185	0.00959712	0.0177488	0.0225356	0.0402554	0.0258311	0.0808314	0.0652047	0.0857896	-0.0325507	-0.0109401	-0.0205346	-0.0206893	-0.065117	-0.0203653	-0.0528251	-0.0682669	-0.0139041	-0.0571469	-0.0450671	-0.0837673	-0.0321307	-0.0817476	-0.0356907	-0.00144791	-0.059247	-8.64456e-05	-0.0368858	0.0218065	-0.00446007	0.0414117	-0.0274757	0.0335606	-0.00807536	0.0126672	-0.0241652	0.00620865	-0.0250392	-0.00955223	-0.0163311	-0.0218227	-0.00247082	-0.0531074
346	LPC(26:0) [sn1]	0.0285295	-0.0162021	0.00829308	-0.0020532	-0.0313623	0.0191866	0.0183798	0.0190739	-0.00163416	0.0235868	0.0369774	0.0685999	0.0441751	0.0718901	-0.0507427	-0.000139817	-0.0100875	-0.0152	-0.0452555	-0.014977	-0.0193323	-0.0493565	0.00846171	-0.0523707	-0.0347881	-0.061651	-0.0277924	-0.0434462	-0.0451517	0.033459	-0.0277703	0.034115	-0.0166178	0.0482981	0.0224306	0.0550245	0.0100575	0.0430408	0.0306842	-0.00301135	-0.0324047	0.0100567	-0.0215741	0.0106669	0.00957545	-0.0107525	0.0155647	-0.0129381
347	LPC(26:0) [sn2]	0.0292602	-0.00790768	-0.0134384	-0.017548	-0.0238815	0.0133347	0.00237256	-0.00983774	0.00232093	0.0306627	0.026155	0.0774745	0.0509649	0.0858441	-0.0368639	0.000750467	-0.0125666	-0.0115362	-0.0326485	-0.010036	-0.013971	-0.0434159	0.0142737	-0.0285666	-0.0234269	-0.046449	-0.0195949	-0.0348639	-0.0206568	0.024999	-0.0395316	0.0407253	-0.0203262	0.0449724	0.0134063	0.0498208	0.0121657	0.0432849	0.0320634	0.00277275	-0.0137666	0.00707933	-0.0312443	0.0156592	-0.00969241	-0.0233679	0.00619607	-0.0213259
348	PC(P-18:1/22:6)	-0.00237282	-0.0114225	-0.0320118	-0.0159487	-0.0316746	0.00280149	0.00905221	-0.0170725	-0.0263739	0.0498266	0.0385632	0.0666043	0.0558998	0.00714386	-0.020462	0.00707084	0.0044779	0.020102	-0.00838889	-0.00246812	-0.0192293	-0.0427051	0.0215058	0.000697951	0.00522701	-0.013688	-0.00156501	-0.0192859	-0.0246418	0.0215597	-0.0401705	0.02685	0.0169603	0.0753413	0.0576288	0.0586046	0.0411397	0.0423565	0.00842781	0.018371	-0.0402182	-0.00152054	-0.0166235	0.0250376	0.0412395	0.0267909	0.0435971	0.0203431
349	LPC(O-16:0)	0.00302637	-0.0019564	0.00459923	0.0098903	0.0401567	0.001973	0.00997423	-0.00554156	-0.0268484	-0.000416126	0.0117344	0.0107132	0.0256511	0.0421264	0.0360705	0.0358488	0.0275317	0.0402561	0.0564633	0.0547569	0.0519026	-0.00935724	0.0323839	0.0244954	0.0229916	0.0499367	0.0495901	0.0304729	0.0262208	0.0202256	-0.00835707	0.0305155	0.0227879	0.0243786	0.00681226	0.0236113	0.07407	0.0626837	0.0437287	0.025261	0.0345567	0.039879	0.00404815	0.0172564	-0.00556174	0.0100817	0.00952734	0.042086
350	LPC(O-18:0)	0.00347083	0.0200811	-0.00619529	0.0128392	0.0469823	0.00347226	0.0240639	0.0358397	-0.0290623	-0.0227985	-0.0110305	-0.037098	-0.0311955	0.0152315	0.0316609	0.0322089	0.012897	0.0110719	0.0421712	0.0189879	0.0364965	-0.000395811	0.0439484	0.037776	0.0115387	0.0502134	0.0313536	0.0362679	0.0296425	0.00198734	0.00334872	0.0224815	0.0380122	0.00317671	0.0298866	-0.00913339	0.0634733	0.0117155	0.0247495	0.00510972	0.0483667	0.0387538	0.0143734	0.0178618	-0.0160796	0.023809	-0.00823397	0.0426705
351	LPC(O-18:1)	0.00180669	-0.00871014	-0.00935522	0.0120501	-0.0177731	-0.00819609	-0.00939707	-0.0584575	-0.0327092	-0.00474075	-0.0126383	-0.0121244	0.0138412	0.0175914	0.00514072	-0.0248329	-0.0180699	0.00117911	0.00895871	0.0205753	0.00546184	-0.0510877	-0.0301443	-0.029314	-0.0375619	-0.0132409	-0.00653448	-0.0224025	0.0135147	-0.0115956	-0.0333523	-0.0387587	-0.013622	-0.019923	-0.0337943	-0.0228998	0.0144581	0.0281684	0.0107857	-0.00771719	0.03068	-0.0052975	0.00990163	-0.0452594	-0.0415801	-0.018564	-0.0311324	-0.0133098
352	LPC(O-20:0)	0.0141214	0.0271432	-0.00971212	0.00365568	0.0386245	0.00372894	0.0309689	0.0653758	-0.0402818	-0.0407066	-0.0405374	-0.0615944	-0.0608239	-0.0217346	0.0276053	0.0268212	0.0133526	0.0132694	0.0406184	0.0202359	0.02609	0.00420372	0.0422926	0.0322994	0.0116424	0.0491554	0.0344878	0.0290531	0.030899	-0.00420105	-0.00320047	-0.0129721	0.0228437	-0.000789213	0.0397237	-0.00623784	0.0597639	0.0164468	0.00599221	0.0138058	0.0664779	0.0515848	0.0141057	0.0136638	-0.00768915	0.0413894	0.0129721	0.0638397
353	LPC(O-20:1)	-0.000637665	0.019868	-0.00528564	0.0118493	0.0115907	-0.00680957	0.00521475	0.0013859	-0.0417179	-0.0407297	-0.0459237	-0.0521636	-0.0409881	-0.0299031	0.0323563	0.00805715	-0.000630308	0.0211923	0.0527029	0.0362355	0.0283969	-0.0134263	0.0165567	0.00636914	0.0107479	0.0472798	0.0382799	0.0262694	0.0285462	-0.00191122	-0.00213484	-0.0324046	0.012899	-0.00905736	0.0201131	0.000420704	0.0666797	0.0344363	0.0157007	0.00295576	0.0672858	0.0487142	0.0120319	-0.0141688	-0.0164353	0.0339933	0.0127193	0.0606891
354	LPC(O-22:0)	0.0183564	0.0176308	-0.0171774	-0.00832314	0.00587621	0.00534749	0.030352	0.0486335	-0.0359895	-0.0412944	-0.0217008	-0.0318634	-0.0390011	-0.00343761	0.00743117	0.0025449	-9.46207e-05	0.00478628	0.00427621	0.0112562	6.40625e-05	-0.0198219	0.0276513	0.000438421	-0.0113479	0.0052701	0.0111146	-0.00695303	0.00599716	-0.0115545	-0.023718	-0.0314223	0.000557861	0.00126027	0.0271854	0.00402518	0.0288309	0.0230613	-0.00362062	0.00488467	0.0411821	0.0272036	0.0123558	-0.0101263	-0.0100322	0.009869	0.00741647	0.0268431
355	LPC(O-22:1)	0.0130573	0.0129397	0.0042545	0.0137232	-0.00635831	-0.00475643	0.00987316	0.0134919	-0.04166	-0.0363669	-0.0538845	-0.0502132	-0.0472515	-0.0322407	0.0208928	0.00706432	-0.00418991	0.0153077	0.0400404	0.0214644	0.0152244	-0.0121149	0.0246971	0.000197652	-0.000126193	0.041546	0.0258692	0.015702	0.0281688	-0.00438259	-0.000558663	-0.0330713	0.00695563	-0.00222095	0.0347976	0.00436755	0.0667392	0.0349415	0.0126529	0.00157662	0.0631951	0.0406639	0.0139644	-0.0132487	-0.0173459	0.0414718	0.0133859	0.0623229
356	LPC(O-24:0)	0.0159262	-0.00142536	-0.00341266	-0.0177751	-0.0298523	0.00290075	0.0160647	0.0107123	-0.0304076	-0.0218974	-0.00249992	-0.000788378	-0.0192579	0.00871526	-0.0350286	-0.0174769	-0.0182037	-0.0182313	-0.0306336	-0.0180646	-0.019773	-0.0305283	0.0158621	-0.0169188	-0.0283325	-0.0225985	-0.0199817	-0.0237582	-0.0343261	-0.0048582	-0.0273263	-0.0121729	-0.0157236	0.0099677	0.0269407	0.0116968	0.00559972	0.01258	-0.00443366	-0.00421664	-0.0219823	-0.00713724	-0.0053223	-0.0148603	-0.0187152	-0.00787887	-0.00692212	-0.00367138
357	LPC(O-24:1)	0.00893819	-0.00646659	0.000286999	-0.00400335	-0.0431534	0.00270802	0.0113186	-0.019376	-0.0324576	-0.0294214	-0.029938	-0.024896	-0.0268166	-0.0154156	-0.0225702	-0.0277985	-0.0285312	-0.0120286	-0.00773662	-0.000287617	-0.0128703	-0.0462804	-0.0050503	-0.042452	-0.0407086	-0.0118414	-0.0131292	-0.0246488	-0.00737683	-0.0176908	-0.0212962	-0.0507836	-0.0262011	-0.0102042	0.00313851	-0.00470616	0.022893	0.0264	-0.000697553	-0.0114948	0.011666	0.00677048	-0.00192384	-0.0437415	-0.040549	-0.00447642	-0.0160058	0.010723
358	LPC(O-24:2)	0.0223182	-0.0200729	-0.0249194	0.00481284	-0.0234452	-0.00242226	-0.00828602	0.000101674	-0.0461555	-0.00572886	-0.0396562	-0.0169797	-0.0255764	-0.0362042	0.0168962	-0.000164417	-0.00291321	0.00663141	0.0162702	0.0160386	-0.0246922	-0.0230988	0.0123051	-0.0241776	-0.000301357	0.0194203	0.0233179	-0.0129485	0.02483	-0.0293058	-0.0299743	-0.0493914	-0.00769528	-0.0100742	0.00845825	0.00741432	0.0358165	0.0409511	-0.0314958	0.0106645	0.0488331	0.0241927	0.00602686	-0.0198018	-0.0124751	0.0335473	0.0225754	0.0407005
359	LPC(P-16:0)	0.0162772	-0.0115245	0.00271908	0.0229735	0.00156803	0.0137416	0.0142996	-0.00776912	-0.036939	-0.0199619	-0.0137492	-0.0037976	0.0147113	0.00798989	-0.023453	-0.0035747	-0.0122024	0.00281298	0.0126425	0.0209009	-0.00319839	-0.051505	-0.00351851	-0.00762197	-0.0111189	0.0101387	0.0197485	-0.0191135	0.00635105	-0.0255854	-0.0303959	-0.0121343	-0.00629707	-0.00409473	-0.0254544	-0.000964355	0.0425992	0.0340654	-0.00585536	-0.00778374	0.00396421	-0.0190594	-0.00934736	-0.0197028	-0.0436951	-0.0239998	-0.0194345	0.0113036
360	LPC(P-17:0)(a)	-0.00175791	0.000287275	0.00908273	0.0193264	-0.0104028	0.0045003	0.00873037	-0.00874017	-0.0526489	-0.0448701	-0.029175	-0.0333628	-0.0232498	-0.0246865	-0.0438603	-0.0105014	-0.0342796	-0.0197702	0.0136162	-0.00811291	-0.0203421	-0.0561399	-0.0091407	0.00234423	-0.0170594	0.0221006	0.00285101	-0.024576	-0.0135832	-0.0525293	-0.0172248	-0.0192075	-0.00605601	-0.0280762	-0.0101969	-0.0264817	0.037374	-0.0100673	-0.0360855	-0.0476274	-0.0259587	-0.0321975	-0.0103401	-0.0363025	-0.0694235	-0.0249978	-0.0431506	0.00803254
361	LPC(P-17:0)(b)	9.47005e-05	-0.0185434	0.00128868	0.0112746	-0.00545587	0.000702177	0.0132521	-0.00610785	-0.0429627	-0.0359628	-0.0124328	-0.0312165	-0.0203091	-0.0224271	-0.0315836	-0.012266	-0.0285814	-0.0197359	0.000721102	-0.00932738	-0.0203941	-0.0560661	-0.0160248	0.00358503	-0.0225506	0.00420153	-0.00670163	-0.0259178	-0.0193549	-0.0445676	-0.0272198	-0.0126548	-0.00352545	-0.0155847	-0.0132645	-0.0243577	0.0268161	-0.00571667	-0.0320055	-0.0333567	-0.0296963	-0.0343727	-0.00729415	-0.033415	-0.051547	-0.0258621	-0.0367677	-0.000701119
362	LPC(P-18:0)	0.0181087	-0.0038538	-0.00817976	0.020049	-0.00663664	0.0154199	0.0180871	0.0163376	-0.0440561	-0.0303982	-0.0118274	-0.0329736	-0.0228108	-0.0010447	-0.0283619	2.03662e-05	-0.0210281	-0.0243656	-0.00471499	-0.0141305	-0.0180186	-0.0465756	0.00623315	0.00483913	-0.0238262	0.00468108	-0.00575023	-0.0113491	0.0035776	-0.0305179	-0.0263523	-0.00203311	0.0124739	-0.00129291	0.00781162	-0.0208884	0.0341921	-0.00181508	-0.00534256	-0.0211583	0.0122469	0.00298885	-0.00652109	-0.00290739	-0.0345395	-0.00481659	-0.0285445	0.00906087
363	LPC(P-18:1)	0.00941441	-0.0185689	-0.00579245	0.0163616	-0.0331629	0.0128411	0.00933514	-0.0496046	-0.0498419	-0.0288483	-0.0240852	-0.0142358	0.00802005	-0.0160452	-0.0361589	-0.0338354	-0.0378736	-0.0123959	-0.0092272	0.00869959	-0.0299569	-0.0665572	-0.0244301	-0.0276646	-0.0263871	-0.0138334	0.00343914	-0.0378618	-0.0084454	-0.0371805	-0.0432837	-0.0430161	-0.0124241	-0.0186402	-0.0440556	-0.012158	0.0163855	0.027666	-0.0189085	-0.023605	-0.0104069	-0.0351706	-0.000162322	-0.0503445	-0.0537365	-0.0318604	-0.0287311	-0.0133946
364	LPC(P-20:0)	0.0156641	0.0114757	-0.0247774	-0.00891584	-0.0135105	0.0119178	0.00503237	-0.00249997	-0.0487926	-0.0406308	-0.0553128	-0.0682184	-0.0537498	-0.0274664	-0.0235853	-0.0259284	-0.0464569	-0.0503453	-0.0308807	-0.0238675	-0.0386008	-0.0812083	-0.0210861	-0.0442731	-0.0725092	-0.0395128	-0.0330354	-0.0531079	-0.00938817	-0.0700765	-0.0479228	-0.0779582	-0.0350253	-0.0546074	-0.0357394	-0.0654266	-0.0176594	-0.0217087	-0.0483436	-0.0367092	0.0420051	-0.00779694	-0.0208186	-0.0468422	-0.0690812	-0.0189598	-0.0599086	-0.021632
365	PE(15-MHDA_18:1)	-0.0162501	0.0147854	0.0306018	-0.00453227	-0.00879169	-0.0115448	0.0141957	-0.00335222	0.071327	0.0446656	0.0794331	0.0756925	0.0799186	0.0484488	-0.0272922	-0.00386015	0.0062581	0.0284595	0.0221931	0.0322924	0.0342821	0.0505987	0.0153605	0.00765976	0.0567845	0.0300685	0.0382814	0.0374248	-0.00448369	0.103192	0.0348646	0.0717431	0.0502384	0.0540919	0.0490509	0.0908184	0.0634309	0.0532142	0.0630731	0.0318369	-0.0622863	0.0424038	0.0130785	0.0665161	0.0628547	0.0481615	0.088695	0.0706584
366	PE(15-MHDA_18:2)	-0.0273142	-0.0220268	0.019191	0.0108653	-0.012228	-0.0134148	0.00591603	0.0128714	0.0553215	0.0407583	0.0647643	0.0825935	0.0707991	0.0519944	-0.0275503	0.00541549	0.00080029	0.0376379	0.0330727	0.0212186	0.0314027	0.047371	0.00124009	0.0305407	0.074589	0.0407515	0.0460527	0.0429292	-0.0162289	0.0898394	0.0185488	0.0825821	0.0435182	0.063583	0.078654	0.111394	0.082241	0.0553743	0.0688273	0.0245944	-0.0995328	0.0421491	-0.0121747	0.067377	0.0852688	0.0382249	0.10454	0.080752
367	PE(15-MHDA_20:4)	-0.0142802	0.0127226	0.0495896	0.0233071	-0.0182709	-0.00684918	0.0344469	0.0233691	0.0376439	0.0155191	0.0877349	0.0853856	0.0779952	0.0419872	-0.0317131	-0.00675388	-0.0036494	0.0298814	0.0221391	0.0300792	0.034846	0.0348858	0.0113057	0.0108388	0.0646991	0.031069	0.0435221	0.0268014	-0.0247553	0.0864913	0.0248268	0.0667458	0.0371532	0.0645088	0.0603299	0.111592	0.0789352	0.0717259	0.0656446	0.0382751	-0.0583544	0.0478459	0.0107929	0.0718721	0.0693852	0.0402041	0.10541	0.07681
368	PE(15-MHDA_22:6)	-0.00593859	-0.044201	0.055725	0.037685	0.00156508	0.0217547	0.0409431	0.0470039	0.0515879	0.0551228	0.0770364	0.119426	0.0971947	0.0365191	-0.0350337	0.0292291	0.0254846	0.0653063	0.0387392	0.0284858	0.035205	-0.00016734	0.0253762	0.0160553	0.072473	0.0245553	0.0316521	0.0288637	-0.0422945	0.0415065	-0.00342755	0.0822361	0.0310415	0.0748433	0.0718687	0.111392	0.0649013	0.047957	0.0373551	0.01421	-0.078211	0.0222241	-0.0168088	0.0905375	0.0898676	0.0453701	0.127301	0.0764944
369	PE(16:0_16:0)	-0.00668263	-0.0322815	0.0468255	-0.00956413	0.0327344	-0.0250728	-0.00864897	-0.0174702	0.0839517	0.0590432	0.0736393	0.118464	0.119561	0.0762558	0.0242373	0.0464134	0.0412573	0.0659547	0.0466628	0.0738547	0.0742062	0.0853653	0.0184851	0.0290792	0.0741344	0.0503527	0.0860038	0.0551594	0.0275077	0.10829	0.0301881	0.0817752	0.0159703	0.0730483	0.0384305	0.113814	0.0691218	0.100494	0.085762	0.078862	-0.0234935	0.0726656	0.0298594	0.0583374	0.0733358	0.0124787	0.0970362	0.0669364
370	PE(16:0_16:1)	-0.0155287	-0.0056471	0.0517824	-0.0211367	-0.0105842	0.0105728	0.0189915	-0.0159144	0.0789778	0.0325198	0.0827077	0.104543	0.135296	0.101846	-0.0320121	-0.016755	-0.0041569	0.0323344	0.0103426	0.0625311	0.0564392	0.0348072	0.00279195	-0.0324849	0.022293	-0.00750064	0.0478214	0.0216778	-0.0125003	0.100763	0.0135705	0.0576829	-0.00145165	0.043252	-0.0102966	0.0944441	0.0358217	0.0934643	0.0956216	0.0698262	-0.0566077	0.0345826	-0.0113168	0.0363382	0.0453403	-0.00751364	0.0647516	0.028164
371	PE(16:0_18:1)	-0.0144469	-0.00869009	0.0615886	-0.00176615	0.0120881	0.00517394	0.015192	0.0102413	0.114553	0.0670646	0.120844	0.16766	0.187037	0.13932	0.0246957	0.036692	0.0651851	0.105243	0.0656498	0.114844	0.115509	0.0931878	0.0419137	0.0401098	0.111128	0.0655558	0.11333	0.0943446	0.00921386	0.179952	0.040202	0.130871	0.0564913	0.131353	0.0766334	0.188545	0.119731	0.164747	0.164182	0.134882	-0.0251497	0.105403	0.00799678	0.117695	0.137388	0.0525041	0.174398	0.117016
372	PE(16:0_18:2)	-0.00449667	-0.0264445	0.035874	0.00214655	0.00908281	-0.00691251	0.0121426	0.0231734	0.0990083	0.0504224	0.110675	0.16464	0.171	0.118149	0.0179709	0.0182901	0.0452205	0.0893907	0.0592421	0.0976188	0.0824525	0.0874934	0.0195717	0.0150583	0.106051	0.054311	0.0995597	0.0727136	0.00317876	0.16056	0.0191614	0.10279	0.0401118	0.116385	0.0813335	0.182006	0.112161	0.145389	0.12933	0.129515	-0.0325449	0.107466	-0.00184463	0.101513	0.123653	0.0668287	0.17069	0.108662
373	PE(16:0_18:3) (a)	-0.00676948	-0.00633028	0.0389959	0.0156276	-0.0154244	-0.009059	0.0032578	0.01885	0.0694814	0.0381567	0.0902443	0.108164	0.108849	0.0905829	-0.00916015	-0.000738603	0.00469259	0.0221296	0.00942692	0.03036	0.0498364	0.0566968	0.0120963	0.00591863	0.0477919	0.0121651	0.0380365	0.050409	-0.000797922	0.124041	0.00777682	0.0918094	0.0404228	0.0855547	0.0570546	0.117028	0.067591	0.0783872	0.113466	0.0845484	-0.0527647	0.0739127	0.0122599	0.0837318	0.0964789	0.030619	0.102115	0.0576339
374	PE(16:0_18:3) (b)	-0.0121829	0.00339634	0.0313023	-0.00921526	-0.011209	0.00751842	0.0195135	0.00867819	0.055957	0.0289531	0.0785081	0.0930348	0.111911	0.10008	-0.0261264	-0.00965349	-0.0144962	0.00149449	-0.0185979	0.0189763	0.0251876	0.0252808	0.0144549	-0.023377	0.00973953	-0.0240789	0.0161635	0.00668823	-0.0252355	0.0894363	0.0163755	0.0660767	0.0111143	0.040179	0.00117625	0.0745399	0.0210033	0.0570046	0.0763166	0.0501718	-0.056158	0.0620049	-0.0173652	0.056072	0.0544142	-0.0232005	0.0518282	0.0145855
375	PE(16:0_20:3)	-0.00663759	-0.016587	0.0297347	0.00261289	0.0110484	-0.0120815	0.00738482	0.0137154	0.10001	0.0618086	0.115067	0.156653	0.160067	0.114645	0.000961038	0.0144078	0.0308795	0.0605412	0.0432719	0.0668988	0.064686	0.0620792	0.0231118	0.0228019	0.0845188	0.0427066	0.0721843	0.057605	-0.0087893	0.129493	0.0206856	0.102048	0.0458916	0.0921634	0.0742377	0.151929	0.101423	0.108255	0.112061	0.0997074	-0.055666	0.0807388	-0.00249784	0.0968897	0.108271	0.0423426	0.136708	0.0867541
376	PE(16:0_20:4)	0.00310114	-0.0187291	0.0674908	0.0125535	0.0166721	0.0310123	0.044004	0.0356903	0.101605	0.0541019	0.114727	0.168611	0.186033	0.126338	0.00102802	0.0180587	0.042639	0.0903415	0.0556341	0.10563	0.0920039	0.071412	0.0276881	0.0160627	0.100415	0.0463667	0.100654	0.0682939	0.00285583	0.152069	0.0218799	0.10792	0.0401731	0.116108	0.0631025	0.181153	0.107752	0.164161	0.134777	0.128119	-0.0385039	0.0895505	-0.0145013	0.097097	0.121512	0.0363488	0.171126	0.11139
377	PE(16:0_20:5)	0.00357482	-0.0167425	0.0496308	-0.00767583	-0.0396259	0.0260912	0.0281279	-0.000879332	0.0575141	0.0331066	0.0833043	0.105703	0.115835	0.111427	-0.0653575	-0.0310058	-0.0351348	-0.0113556	-0.0401613	0.00158984	0.0202317	0.00223134	-0.0158816	-0.0499696	-0.0178326	-0.0495634	-0.00736993	0.000877633	-0.0435384	0.0735018	-0.0172568	0.0588307	0.00878314	0.0559367	-0.00734292	0.0642438	0.0142354	0.0550638	0.0938175	0.036972	-0.0959003	0.0293644	-0.0428757	0.0288474	0.042983	-0.0468543	0.0391851	-0.0049434
378	PE(16:0_22:6)	0.00776503	-0.0345686	0.0742427	0.0211921	0.0250592	0.0233378	0.0412786	0.045103	0.0776642	0.078176	0.105636	0.179909	0.180047	0.102269	0.0177982	0.0448215	0.0755983	0.120753	0.0669262	0.10679	0.0986029	0.0508433	0.0379137	0.03638	0.112424	0.0443064	0.0931613	0.0787043	-0.0114714	0.113992	-0.000389052	0.105617	0.0356804	0.132315	0.0708919	0.170126	0.0952172	0.138432	0.11315	0.103599	-0.0454575	0.0813147	-0.00666204	0.106042	0.147696	0.0558352	0.18729	0.114643
379	PE(16:1_18:2)	-0.017626	-0.00523197	0.046654	-0.00726484	-0.0206738	-0.00562972	0.0140121	-0.0266127	0.0710835	0.0437112	0.0989461	0.129014	0.147975	0.119602	-0.0324217	-0.0221372	-0.00557844	0.0264947	0.00166927	0.0465935	0.0424654	0.0302816	-0.0066917	-0.0321766	0.0279525	-0.00843808	0.0414217	0.0088483	-0.000148443	0.109136	0.0304215	0.0567921	-0.00747784	0.0499472	-0.000759048	0.103789	0.0441271	0.0969637	0.0876566	0.0931115	-0.0650664	0.0447622	-0.0185848	0.032611	0.0385662	-0.0104847	0.0652881	0.0167201
380	PE(16:1_20:4)	-0.00464277	-0.0308392	0.0484382	0.0131023	-0.0352112	0.0150491	0.0237084	-0.0189979	0.0779883	0.0309425	0.0840669	0.128707	0.148567	0.103015	-0.0629815	-0.0406013	-0.0327099	0.0158482	-0.0102973	0.047632	0.0358588	0.00188562	-0.0116496	-0.0564297	0.0206726	-0.0275352	0.035941	-0.00401648	-0.00284858	0.0943605	0.0100277	0.0484096	-0.0187735	0.042127	-0.00908224	0.106153	0.0383691	0.108123	0.0855086	0.0710208	-0.0629952	0.01846	-0.0134831	0.0346794	0.0407692	-0.0152469	0.0817611	0.025022
381	PE(17:0_18:1)	-0.0234826	0.0133996	0.0368561	-0.00445788	0.013447	-0.0140413	0.00859015	0.00691381	0.0879291	0.0563837	0.0996157	0.119968	0.128247	0.0786233	0.0117273	0.0359888	0.0473655	0.0676988	0.0487157	0.0624777	0.0641166	0.0956579	0.0485734	0.0530383	0.0980283	0.0675965	0.0857792	0.0656832	-0.00959111	0.10778	0.021439	0.109135	0.0691081	0.088214	0.0754655	0.130102	0.0937258	0.0856457	0.0831855	0.0713305	-0.030549	0.0528634	0.0123319	0.107587	0.102603	0.0506177	0.127204	0.0890363
382	PE(17:0_18:2)	-0.0252589	-0.00967013	0.0132207	-0.00518333	-0.0127038	-0.0233992	-0.00855836	0.01922	0.0600876	0.0359134	0.0712504	0.0922144	0.0839317	0.0469945	0.00195736	0.0141353	0.0261502	0.0508545	0.0393273	0.0467221	0.0407755	0.0623646	0.0127613	0.0330142	0.0853773	0.0543843	0.069494	0.0567191	-0.0298517	0.0757302	0.0235421	0.0820717	0.0550059	0.0719896	0.0832111	0.119463	0.0821707	0.0621857	0.0711412	0.0475385	-0.0655082	0.0530972	-0.00880224	0.0762389	0.093405	0.0603133	0.121348	0.0901844
383	PE(17:0_20:4)	-0.00843437	-0.0114838	0.0548261	0.00531532	0.00620637	0.0212382	0.0424864	0.0413606	0.0582682	0.0391151	0.0797098	0.108892	0.110765	0.0394847	-0.00637777	0.0107623	0.0236222	0.0590591	0.0446342	0.0545708	0.036462	0.0610476	0.0322956	0.0424537	0.0957185	0.0600479	0.0805389	0.0513896	-0.0106374	0.0672788	0.0199787	0.0854739	0.0611995	0.0731655	0.0656728	0.124575	0.08976	0.0900436	0.0557043	0.0568832	-0.0631589	0.0375841	-0.00955461	0.0880438	0.0907084	0.0531376	0.133042	0.103862
384	PE(17:0_22:6)	0.00576764	-0.0271223	0.0286677	0.0203695	0.0155831	0.00657595	0.00990932	0.0342562	0.0350121	0.0608264	0.0750707	0.125724	0.104479	0.041084	0.0165829	0.0434081	0.0498633	0.0803518	0.0604246	0.0549579	0.0494792	0.0543773	0.0309531	0.0450439	0.0999553	0.06012	0.0647183	0.0607286	-0.0269623	0.040016	-0.00704745	0.0836593	0.0580638	0.0838726	0.068764	0.110216	0.079197	0.0645711	0.0438364	0.055752	-0.0535701	0.0270109	0.0166283	0.0895843	0.110558	0.0669853	0.136312	0.096684
385	PE(18:0_18:1)	-0.0367134	0.00658764	0.0280854	-0.0115591	0.00973768	-0.00210745	0.00670266	-0.00503412	0.0994346	0.0748515	0.120363	0.155755	0.17411	0.129328	0.0172576	0.0379103	0.055297	0.086624	0.0427942	0.0939698	0.088391	0.0731272	0.0268182	0.035947	0.0948254	0.0510165	0.0931667	0.0667232	-0.0160017	0.139307	0.0347781	0.115173	0.0518985	0.111578	0.049299	0.157125	0.0904572	0.130013	0.128433	0.10076	-0.0411891	0.079527	0.0150797	0.106035	0.10262	0.0237473	0.131276	0.075447
386	PE(18:0_18:2)	-0.0165629	-0.0205149	0.0155744	-0.0166706	0.00175406	-0.0126418	0.00284385	-0.00076367	0.091753	0.0575552	0.108976	0.137342	0.152485	0.114071	-0.00454287	0.00198533	0.0279121	0.0568242	0.0189827	0.0663589	0.0463092	0.0415659	-0.00298544	0.0129842	0.0640643	0.0124557	0.0622387	0.0333495	-0.0184892	0.0954793	0.0115513	0.0745355	0.0248154	0.0761304	0.0239101	0.120455	0.0563779	0.0918355	0.0831855	0.0841828	-0.0548026	0.0617615	-0.00703538	0.0671691	0.0855859	0.00938648	0.104823	0.0441817
387	PE(18:0_20:3) (a)	-0.0110386	-0.0128383	0.0277735	-0.0159059	0.00924636	0.00737563	0.0181055	-0.00462238	0.0866141	0.0599785	0.0997341	0.129327	0.159446	0.110228	-0.00597106	0.0172154	0.0389015	0.0722827	0.038436	0.0855206	0.0700024	0.0456473	0.0191331	0.0195943	0.0767558	0.0248172	0.0813406	0.0583553	-0.0149487	0.082928	0.00793116	0.0847111	0.0225733	0.0759858	0.0146679	0.115245	0.0600351	0.101332	0.0944133	0.0927633	-0.0779727	0.0409255	-0.00903239	0.0773	0.0933103	0.00779083	0.116478	0.0620557
388	PE(18:0_20:3) (b)	-0.00912411	0.00424456	0.0472767	-0.0194861	-0.0527264	0.019936	0.0206874	-0.0376243	0.0568307	0.034293	0.0919471	0.0841559	0.112008	0.102855	-0.0615914	-0.0478962	-0.0389432	-0.0117877	-0.0314163	0.00756129	0.0179741	-0.0206824	-0.0257289	-0.0306465	-0.0197484	-0.0419199	-0.0106122	-0.00818609	-0.0325733	0.0601658	0.0175046	0.0388141	-0.00378441	0.0236238	-0.0248336	0.0406756	0.00427457	0.0393651	0.0728989	0.0177231	-0.0930362	-0.00666627	-0.0308483	0.00939605	0.00651635	-0.0411593	0.0144187	-0.0103946
389	PE(18:0_20:4)	-0.00855477	-0.0147715	0.0628342	0.00361751	0.0133247	0.0365576	0.0438601	0.0167329	0.0913785	0.0522833	0.105836	0.156528	0.180007	0.103006	-0.00850891	0.00143687	0.0354754	0.0857597	0.0332553	0.0968345	0.0653758	0.0204345	0.00414636	0.00891509	0.0804407	0.0148796	0.0759455	0.0307275	-0.0124794	0.080678	0.0108956	0.0747757	0.016594	0.0892218	0.00713808	0.142287	0.0652151	0.127198	0.0808218	0.0855925	-0.0671618	0.0282971	-0.0198379	0.0647587	0.087354	-0.00360191	0.137756	0.0661537
390	PE(18:0_22:4)	-0.0305813	0.00527281	0.036024	-0.0201424	0.016641	0.0202817	0.0303126	-0.00694141	0.0736921	0.0371028	0.0946096	0.1061	0.148983	0.0986967	-0.0117565	-0.00698002	0.00965545	0.0479244	0.0174039	0.0890546	0.0617005	0.0342591	0.00923882	-0.00452753	0.0516856	0.0147635	0.0818207	0.0341937	-0.00322804	0.0685741	0.021108	0.0565685	0.0126779	0.043667	-0.0349992	0.0958489	0.0400092	0.107317	0.0812987	0.0837419	-0.0592371	0.022294	-0.00801334	0.0498743	0.0454389	-0.0299308	0.0830517	0.038474
391	PE(18:0_22:5) (n3)	-0.00706664	-0.00135943	0.0382297	-0.0185635	-0.019778	0.0251522	0.0267323	-0.0192616	0.0558698	0.0218227	0.0728707	0.0937383	0.12951	0.0930561	-0.0625326	-0.0338545	-0.0138298	0.0173496	-0.0161219	0.0467014	0.0332294	-0.0193734	-0.0218189	-0.021524	0.00621452	-0.0275498	0.0305025	0.00500846	-0.0309597	0.0208357	-0.0155791	0.0266343	-0.0147033	0.0256077	-0.0586674	0.0509295	0.00405167	0.05423	0.053626	0.0244985	-0.099468	-0.0109067	-0.0336272	0.0125726	0.0279384	-0.0665703	0.0405274	-0.00298434
392	PE(18:0_22:5) (n6)	-0.0164656	0.00162658	0.0570194	-0.0001323	0.0476229	0.0174755	0.0357102	0.0130538	0.0701449	0.0600852	0.101609	0.136565	0.172788	0.0986664	0.00242389	0.0190923	0.0441696	0.095939	0.0482953	0.11533	0.0822474	0.0355796	0.0251291	0.0332262	0.0915502	0.035391	0.0973811	0.0531585	0.00218264	0.0682889	0.0284316	0.073104	0.0251791	0.0693112	-0.00401525	0.129796	0.0602922	0.11996	0.0826014	0.0933019	-0.0428604	0.0125214	-0.0129475	0.0636756	0.0851795	-0.0011496	0.127071	0.0682615
393	PE(18:0_22:6)	-0.00264318	-0.0291878	0.0512086	0.00169039	0.0189269	0.0216524	0.0277947	0.0152889	0.0688424	0.0664711	0.0953678	0.15974	0.165332	0.0867598	0.0110549	0.031225	0.0643168	0.109574	0.0477831	0.102862	0.0787125	0.0227455	0.0180365	0.0245326	0.0880144	0.0179761	0.0767182	0.0470612	-0.0244767	0.0668716	-0.0117114	0.071816	0.0167428	0.0979069	0.0147783	0.127938	0.0509519	0.107744	0.0731723	0.0820398	-0.0661775	0.0399221	-0.0118796	0.0736242	0.115615	0.00760553	0.144825	0.0691768
394	PE(18:1_18:1)	-0.0378027	-0.0100567	0.0356132	-0.000210945	-0.00303316	-0.00783218	0.00777893	7.74092e-05	0.111184	0.0956232	0.122533	0.170206	0.175608	0.124386	0.00362929	0.0231416	0.0415404	0.0728559	0.0280357	0.0687147	0.0649224	0.0596584	0.00993303	0.0354404	0.0886168	0.0450818	0.0747164	0.0483416	-0.0249689	0.151555	0.0280449	0.11937	0.053377	0.121204	0.0710498	0.177805	0.101419	0.135684	0.128327	0.101564	-0.0344146	0.0771369	0.01724	0.106439	0.103729	0.0383813	0.14221	0.0775026
395	PE(18:1_18:2)	-0.0237087	-0.019561	0.0198943	0.00705566	-0.00691875	-0.0141537	0.00620089	0.0197591	0.108851	0.0910051	0.118345	0.160026	0.158065	0.118338	-0.00413865	0.00513702	0.0206283	0.0481799	0.0151466	0.0491445	0.0370883	0.0537511	0.00147046	0.0157006	0.0762536	0.0265056	0.0602175	0.0327127	-0.0116468	0.140277	0.0225247	0.101616	0.0437786	0.104882	0.0689691	0.166594	0.0906039	0.119851	0.109037	0.0957502	-0.0312068	0.0881853	0.00780991	0.0939408	0.0979621	0.0447003	0.134426	0.068917
396	PE(18:1_22:6) (a)	-0.000645055	-0.0351001	0.0417982	0.0243849	-0.0147817	0.0175195	0.0255738	0.0213032	0.0837831	0.0902012	0.105049	0.177112	0.17718	0.110043	-0.0160909	0.0119297	0.043797	0.0926777	0.0379983	0.081855	0.0757802	0.0251352	0.012389	0.0199157	0.094396	0.022947	0.0705185	0.0660358	-0.0218796	0.113914	-0.00142809	0.0989755	0.0274478	0.124888	0.0748668	0.17255	0.0848691	0.136189	0.12328	0.108761	-0.0488128	0.0724952	-0.0110773	0.0981807	0.139895	0.0622151	0.18477	0.10415
397	PE(18:1_22:6) (b)	-0.00734983	-0.0280017	0.0389541	0.0267717	0.0158102	0.0101789	0.0241038	0.0356801	0.0680005	0.0627681	0.0885032	0.131568	0.126856	0.0578588	-0.0086134	0.0166525	0.0362797	0.0779618	0.0491839	0.0625869	0.0643785	0.0284044	0.024707	0.0371461	0.0830809	0.0332631	0.0579904	0.0549057	-0.0351481	0.0617924	-0.00946344	0.0717725	0.0354104	0.0835871	0.0624169	0.121911	0.071137	0.0720253	0.0658232	0.0668727	-0.0642419	0.0475421	-0.0045801	0.0893228	0.1167	0.0436939	0.149387	0.0950957
398	PE(20:0_20:4)	-0.0118687	0.00227871	-0.00998319	-0.0361675	0.00541559	0.00106752	-0.00211236	0.0130196	0.0687753	0.0253211	0.0508284	0.103642	0.116469	0.0724009	0.0174899	0.013964	0.0182855	0.0435008	0.00880869	0.0537268	0.0444129	0.0441299	0.0211689	0.00221765	0.0505097	0.00737082	0.0518502	0.0216934	-0.0313627	0.0939026	-0.0036464	0.0607688	0.0131893	0.0558303	0.00372833	0.105447	0.0390139	0.0889776	0.0632745	0.0579489	-0.0208792	0.0685352	0.0163348	0.076259	0.0756476	0.0155191	0.101978	0.0519198
399	PE(36:0)	-0.0117042	0.00313705	0.0216926	-0.0180562	-0.0166424	-0.0213084	-0.0283692	-0.0292584	0.00165897	0.00156484	0.0154864	0.0480063	0.0324132	0.0425037	0.00836182	0.024294	0.0219348	0.0155857	0.00593197	0.00975029	0.0234198	0.0150314	0.034297	0.0113744	0.00664989	-0.000281226	0.00618269	0.00745811	0.0089814	0.0244605	0.00520292	0.0454129	0.013528	0.0394486	0.00776971	0.0286253	0.0155874	0.00947214	0.0338478	0.0128502	0.016215	-0.000694705	0.0486323	0.0238673	0.0133766	0.0179561	0.00236278	0.00181166
400	PE(38:5) (a)	-0.00102844	-0.017775	0.0543093	0.0111715	-0.0143505	0.0289246	0.0335772	0.01594	0.0863177	0.0566525	0.107474	0.149154	0.168068	0.111286	-0.0305898	-0.0119766	0.00978218	0.0525527	0.0170833	0.0653543	0.054535	0.0230424	-0.00408028	-0.00540261	0.0633433	0.0133325	0.0613827	0.0357616	-0.0121094	0.0992495	0.000733796	0.0796321	0.0251256	0.0840851	0.0328057	0.139433	0.0733339	0.120511	0.102162	0.0812718	-0.0596265	0.0462847	-0.0194166	0.0755074	0.089096	0.018253	0.135071	0.0754784
401	PE(38:5) (b)	0.00280859	-0.017545	0.0490291	-0.00130058	-0.0100173	0.0201092	0.0279738	3.09632e-05	0.0731004	0.0514279	0.108158	0.141533	0.165782	0.127941	-0.0456325	-0.0118365	-0.00141722	0.0358434	-0.000793978	0.0525714	0.0511267	-0.000698366	-0.0071798	-0.023518	0.0248968	-0.0203166	0.0343201	0.0182459	-0.0358677	0.0650457	-0.013373	0.0627311	0.00924154	0.064278	-0.0119827	0.101151	0.0423511	0.0887431	0.0957447	0.060382	-0.0858419	0.0176306	-0.0317617	0.0407153	0.055086	-0.0404521	0.0766699	0.024019
402	PE(O-16:0/18:2)	0.00187055	-0.0247362	-0.006607	0.00642963	0.00675869	-0.0163987	0.00780528	0.0358133	0.0114519	0.0499162	0.0697464	0.0614593	0.0332735	0.0963006	0.0510998	0.0852009	0.0556938	0.0294833	0.0240888	0.00458708	0.0534829	0.0560081	0.0743331	0.0543101	0.0446484	0.0417814	0.030744	0.0632197	0.0298351	0.123032	0.0101242	0.14238	0.0869623	0.125311	0.125107	0.109338	0.0982995	0.0722837	0.121828	0.0787081	-0.00551125	0.109793	-0.014005	0.120606	0.0907169	0.092067	0.0783802	0.0615043
403	PE(O-16:0/20:3)	-0.00428573	-0.00485568	-0.0141805	-0.00456634	0.00555356	-0.0135088	0.00790709	-0.00181829	0.0267312	0.0431643	0.0896298	0.0468073	0.0371994	0.0882661	0.0278868	0.052783	0.0168541	0.00173844	0.00189245	-0.00951246	0.0332277	0.0376383	0.0662347	0.0451219	0.0235391	0.0287189	0.0200727	0.0460561	0.0113381	0.0925766	0.0257202	0.125994	0.055098	0.0932161	0.0772633	0.0720816	0.0666002	0.0478676	0.0960199	0.0583585	-0.0327486	0.0653716	0.00177745	0.100158	0.061256	0.0283758	0.0342229	0.0274056
404	PE(O-16:0/20:4)	-0.00828348	-0.0234214	0.0381898	0.0294055	0.038384	0.0199906	0.0446828	0.0286948	0.00802254	0.0448812	0.0953701	0.0985861	0.0898725	0.101644	0.0631222	0.0801585	0.0590669	0.0615175	0.0350977	0.0507929	0.060618	0.0369567	0.0807266	0.0534998	0.0654789	0.0525613	0.0642109	0.0450939	0.0262743	0.102181	0.0108137	0.12403	0.0592551	0.120776	0.0744792	0.122796	0.0949482	0.117157	0.096093	0.0855613	-0.0178667	0.0518626	-0.0231668	0.0947269	0.0606414	0.035893	0.066458	0.0440516
405	PE(O-16:0/22:4)	-0.0256603	-0.00513843	0.0033548	-0.00459631	0.0155553	0.00792648	0.0216438	0.00464901	0.0158231	0.025599	0.045664	0.0348513	0.053799	0.0760634	-0.00907651	0.0141073	-0.0238701	-0.0223486	-0.0160558	0.00398274	0.0182562	0.00922699	0.0321027	-0.0146964	-0.00242833	-0.0116967	0.0130518	-0.00143886	-0.023484	0.0641149	0.032055	0.072282	0.034317	0.0398621	0.0118059	0.0530664	0.0331223	0.0622142	0.0661076	0.0595568	-0.0321567	0.0141534	-0.0310657	0.0511102	0.00864075	-0.00809005	0.0241686	0.0110613
406	PE(O-16:0/22:6)	0.00569065	-0.0315057	0.0291598	0.0238473	0.0487894	0.0151723	0.0441121	0.0565355	0.0357175	0.0814372	0.0975554	0.138286	0.101297	0.105089	0.0460254	0.101714	0.0792872	0.088656	0.0482886	0.0611319	0.080697	0.0346477	0.0700172	0.0435409	0.0736337	0.0388095	0.0583858	0.0495241	-0.0185466	0.108878	-0.00674642	0.141822	0.0590915	0.154013	0.0959778	0.147194	0.0989741	0.1169	0.11096	0.0944258	-0.0442127	0.0769882	-0.0316868	0.105048	0.0999901	0.0506548	0.107973	0.0685999
407	PE(O-18:0/20:4)	0.00118907	-0.0118089	0.0217191	0.0131272	0.026603	-0.00636981	0.0200074	0.0195083	0.00165915	0.025156	0.0779833	0.0569848	0.0534921	0.0742926	0.0399185	0.0603654	0.0274439	0.0271929	0.013478	0.0224287	0.0340804	0.0394615	0.0690565	0.0344919	0.0370873	0.0291934	0.0388428	0.0262934	0.0068334	0.0740622	0.0354973	0.0955416	0.0710863	0.0781065	0.0691807	0.0803467	0.0699112	0.0734536	0.0676773	0.0561713	-0.0242144	0.0298802	-0.0276583	0.0624825	0.0293697	0.0183061	0.03683	0.0237608
408	PE(O-18:0/22:5) (a)	-0.00602243	0.00576883	-0.014183	-0.0114544	-0.0272132	-0.00960304	0.0173908	0.00704817	0.00553837	-0.0193482	0.0456915	-0.00200982	-0.00187803	0.0602497	-0.0367867	0.0059455	-0.0401541	-0.0653169	-0.0553888	-0.0527246	-0.0232224	-0.0161389	0.00821821	-0.0234776	-0.0559447	-0.0372273	-0.0386875	-0.0266208	-0.0319226	0.010006	0.0112098	0.052105	0.0238614	0.0180113	0.00975773	-0.00943527	0.00699576	-0.0165429	0.03196	-0.0112984	-0.0758014	-0.00287814	-0.0422086	0.0216205	-0.023815	-0.0337138	-0.0507887	-0.0365333
409	PE(O-18:0/22:6)	0.00751628	-0.025462	-0.0101164	0.0152554	0.00843064	-0.0284613	0.00317778	0.0324327	0.0144557	0.0655316	0.0892617	0.103638	0.0698719	0.0903044	0.0306888	0.0877621	0.0460237	0.0405496	0.0198646	0.0217618	0.0397524	0.0436571	0.0622638	0.035105	0.0456498	0.0238351	0.0369842	0.0393627	-0.020187	0.0739101	0.00442228	0.117181	0.0703913	0.114471	0.0927721	0.0993283	0.0806353	0.0705488	0.081789	0.0663746	-0.0448932	0.0544145	-0.0203254	0.088875	0.0623105	0.0251898	0.0624693	0.0413234
410	PE(O-18:1/18:2)	0.00712236	-0.0230452	-0.0385038	-0.0133568	-0.0238539	-0.0462289	-0.0311653	-0.00711606	0.000660119	0.0528582	0.0388639	0.0389927	0.0225437	0.0617258	0.020289	0.0301384	0.0174827	-0.00195437	-0.0108894	-0.0211749	0.000539512	0.0178596	0.0408218	0.0183801	0.0170577	0.00219279	0.000900624	0.0146549	-0.0107363	0.0717995	-0.0133287	0.076101	0.0620104	0.0720215	0.0645138	0.0596667	0.0418093	0.0299692	0.0634547	0.0409527	-0.0118642	0.0590004	-0.0127409	0.0692732	0.0557169	0.0505867	0.0437996	0.019085
411	PE(O-18:1/22:6)	0.00721499	-0.040339	0.00123988	0.0210159	0.00434986	-0.0124994	0.00798112	0.0174866	0.0116339	0.07696	0.0707749	0.110168	0.0844202	0.0671346	0.03291	0.065474	0.0488523	0.0544436	0.0106531	0.0286818	0.0299487	0.00435845	0.0422973	0.0149702	0.0306477	-0.00180183	0.0189037	0.00669163	-0.0230068	0.0628168	-0.0246752	0.0865296	0.026809	0.110538	0.0633676	0.103544	0.0494181	0.0819079	0.0673533	0.0667403	-0.0343423	0.0322366	-0.0223366	0.0674133	0.0717448	0.0323553	0.0727578	0.0206786
412	PE(O-34:1)	-0.0088579	-0.0178797	-0.0104436	0.00462833	0.000318487	-0.0066608	0.0139268	0.034997	0.0214192	0.081998	0.0920274	0.0722837	0.0489716	0.0886016	-0.00785707	0.0343052	0.0110979	-0.00329715	-0.0256396	-0.0104789	0.00502341	0.0182154	0.026231	0.00775273	0.014097	-0.0096903	0.00320884	0.00552177	-0.0358524	0.100421	0.0196003	0.116897	0.0602067	0.102439	0.0859265	0.105093	0.0537015	0.0699919	0.0890137	0.0485519	-0.053795	0.0613359	-0.0219904	0.0848788	0.0586713	0.0339981	0.0593517	0.0246905
413	PE(O-36:5)	0.0127321	-0.0258949	0.0217577	0.0198036	-0.00391723	0.0181455	0.0229157	0.00674544	0.00527381	0.0403768	0.0745759	0.0776912	0.0506372	0.0992413	0.0230429	0.0712944	0.0408396	0.0336672	0.006025	0.00547595	0.0602998	0.0291234	0.0453678	0.0284583	0.0176198	0.0177415	0.0147236	0.0440985	0.00079569	0.0881756	-0.00750849	0.115499	0.0609304	0.123689	0.0640059	0.0769582	0.0642313	0.0592571	0.111445	0.0360503	-0.0425638	0.0591094	-0.0183234	0.0747768	0.074965	0.0246093	0.0378418	0.0139009
414	PE(O-38:5) (a)	-0.0106293	-0.00767535	0.015757	-0.00844886	-0.00532241	0.00979672	0.0276904	0.00295324	-0.00640483	0.0211093	0.0680805	0.0415029	0.0477772	0.079818	-0.016482	0.0144532	-0.0113521	-0.016848	-0.0293026	-0.0105105	0.00726126	-0.00905028	0.0339043	-0.00256074	-0.0104964	-0.0133765	-0.000114867	-0.00846879	-0.0176891	0.0447162	0.00299262	0.0702301	0.0378161	0.0611437	0.0221951	0.0457373	0.0309514	0.0493963	0.0643135	0.0339448	-0.0654539	0.0102855	-0.0430045	0.0399543	0.00076773	-0.0155581	-0.00411403	-0.0160062
415	PE(O-38:5) (b)	0.00407735	-0.011409	0.0232235	0.00212648	0.00596848	0.00312555	0.0326136	0.01331	0.00494405	0.0552249	0.0943133	0.0747368	0.0593786	0.106166	0.00629155	0.0617513	0.0158508	0.00110353	-0.0204329	-0.0135477	0.0289774	0.0323385	0.0607027	0.0304269	0.00423943	-0.000508613	0.00366961	0.0215797	-0.0271969	0.07168	0.0047278	0.121663	0.0700598	0.0965292	0.0580406	0.0709237	0.0543418	0.0493793	0.0933768	0.0357923	-0.0606663	0.0265146	-0.0323597	0.0691071	0.0416076	0.00144175	0.0118974	-0.0047315
416	PE(P-15:0/20:4)	-0.0230264	-0.00619126	0.0197133	0.0101159	0.0304037	0.0127886	0.0353308	0.0273398	0.000204365	0.0241208	0.0548852	0.0465374	0.0304192	0.0522285	0.00132949	0.0421082	0.0238467	0.0189983	0.00884095	0.0066721	0.0181526	0.0160595	0.0334562	0.0195041	0.017725	0.00106859	-0.00103461	-0.00115661	-0.0223232	0.0215972	0.00205436	0.0729825	0.0499481	0.0482347	0.0342178	0.0413277	0.0286114	0.0182731	0.02046	-0.0156002	-0.0241005	-0.00252723	-0.0225911	0.0518976	0.0339576	-0.0119306	0.0181838	0.0107208
417	PE(P-15:0/22:6)(a)	-0.0181382	-0.00928768	-0.00676811	0.00718104	0.0197695	-0.0181056	0.00999767	0.0427779	0.015161	0.028345	0.0283528	0.0583938	0.0120457	0.0174821	0.0108902	0.0782187	0.0459755	0.0278778	0.0154039	-0.0193684	0.0135855	0.031643	0.0497046	0.041085	0.0285506	0.0163002	-0.00710575	0.0105654	-0.0311272	0.013796	-0.0254085	0.0873889	0.0598712	0.0597955	0.0745808	0.0348904	0.0323032	-0.0167765	0.00379541	-0.0284112	-0.0299054	0.0169889	0.0106814	0.0720617	0.0651094	0.0165878	0.0247253	0.0232246
418	PE(P-15:0/22:6)(b)	-0.0287628	-0.0178105	0.0137415	-0.0063748	0.0269609	0.0136453	0.0413916	0.0547333	0.0520132	0.0703754	0.0692776	0.12906	0.0854294	0.0739849	0.00519443	0.0643133	0.0500551	0.0665847	0.0222658	0.0330327	0.0584356	0.0400306	0.0512269	0.0483138	0.0685437	0.016493	0.035627	0.037618	-0.0480458	0.100949	-0.0109302	0.133809	0.0464666	0.127422	0.0915922	0.12968	0.0682602	0.0813442	0.0860938	0.0510964	-0.0500659	0.0582652	0.00567239	0.105861	0.10953	0.0250611	0.105901	0.0608027
419	PE(P-16:0/18:1)	-0.0376645	-0.00489535	-0.0119083	0.00127452	-0.0172885	-0.00538046	0.00750094	0.00775761	-0.0103369	0.0365826	0.0736915	0.0474231	0.0293854	0.0590077	-0.0576642	-0.0132271	-0.0351677	-0.0508779	-0.0559967	-0.0525749	-0.0405032	-0.0327342	-0.00215692	-0.0304573	-0.0291412	-0.0396559	-0.0471006	-0.0376702	-0.0526267	0.0437208	0.0167274	0.0753338	0.0111623	0.0510381	0.0383919	0.0406497	0.0156283	0.00320432	0.0353453	-0.00227462	-0.0682741	0.00300421	-0.0363783	0.0448804	-0.000686628	-0.0186185	-0.00728601	-0.0216027
420	PE(P-16:0/18:2)	-0.0147761	-0.0152744	-0.0385699	0.00420429	0.00206569	-0.00830117	-0.000737478	0.0116673	-0.00264463	0.0353577	0.0647784	0.0461321	0.0230497	0.0677781	-0.0195452	0.0152827	-0.00805236	-0.0351835	-0.0333176	-0.0431012	-0.0291876	-0.00808563	0.02663	-0.00584109	-0.011559	-0.0197406	-0.0338449	-0.0154168	-0.0220162	0.0432771	0.00292074	0.0759902	0.0352416	0.0537659	0.0608713	0.0400045	0.0240964	0.0010873	0.0296992	0.0168365	-0.0477872	0.0286578	-0.0193057	0.054493	0.0205326	0.0124599	0.00376193	-0.0124283
421	PE(P-16:0/18:3)	-0.0152735	0.0244195	-0.010667	-0.0196345	-0.0157519	-0.0217494	0.00580491	0.00205121	-0.00699625	0.0407003	0.051882	0.0329767	0.0203948	0.0454076	-0.0259947	0.0119584	-0.0274464	-0.0476859	-0.0468417	-0.0535667	-0.0148215	-0.00891573	0.00535441	-0.0254392	-0.0196019	-0.0246158	-0.0422973	-0.0153764	-0.0361876	0.0333868	0.0392598	0.0582816	0.0212538	0.0262707	0.0382416	0.0111497	0.0127101	-0.0191725	0.0334237	-0.0176149	-0.0508057	0.0131194	-0.032587	0.0282723	0.0035877	-0.0118642	-0.0276536	-0.0275695
422	PE(P-16:0/20:3)(a)	-0.0346567	-0.00519883	-0.015563	-0.00688071	0.0049901	0.00309282	0.0191023	-0.00789084	-0.00308002	0.00429654	0.055088	0.0326297	0.0286508	0.045374	-0.0239737	0.00199519	-0.0163351	-0.0227187	-0.0189528	-0.0167242	-0.0134897	-0.00812428	0.0200416	-0.0074197	0.00254274	-0.00159988	-0.00656638	-0.0063981	-0.0383423	0.0279331	-0.0111957	0.0570582	-0.00500473	0.0303849	0.0222103	0.0265317	0.0182032	0.00525782	0.0202751	0.031	-0.063038	-0.012223	-0.019792	0.0261528	-0.000762981	-0.0138429	-0.00933656	-0.0141901
423	PE(P-16:0/20:3)(b)	-0.0271179	-0.00708779	-0.00847384	0.00182296	0.0142561	0.024219	0.027534	-0.00391547	0.0196759	0.025374	0.0793696	0.0551693	0.039694	0.0777935	-0.0239835	0.00883882	-0.0119835	-0.0195532	-0.0286695	-0.015101	0.00562598	-0.00474821	0.0423774	-0.00489037	0.000216745	-0.0127443	-0.0109279	0.000291064	-0.027289	0.0577898	0.0261954	0.0798987	0.0171548	0.0556028	0.0300457	0.0523946	0.0269658	0.0391589	0.0607591	0.0272295	-0.0537994	-0.00322535	-0.0365038	0.0436093	0.0139195	-0.00922931	0.0124247	-0.00686934
424	PE(P-16:0/20:4)	-0.0182542	-0.0169748	0.0127425	0.0123201	0.0248083	0.0264414	0.0308742	0.000414994	-0.0133143	0.0335789	0.0586228	0.0784828	0.065477	0.0462784	-0.0118316	0.014467	0.0157579	0.0251152	-0.00558073	0.0248015	0.00266485	-0.0278363	0.0436149	-0.0107612	0.0204983	-0.00727698	0.0134071	-0.0237	-0.0096102	0.0206654	-0.00944101	0.0520753	0.00360223	0.0606217	0.00438374	0.0668393	0.0213492	0.0647881	0.0132226	0.0308179	-0.0400013	-0.0209742	-0.0272257	0.0267459	0.00992544	-0.0149592	0.0289135	-0.00589112
425	PE(P-16:0/20:5)	-0.00171873	-0.0118227	0.0140047	0.0242617	-0.00268902	0.0313803	0.0331017	-0.00216071	-0.0063797	0.042476	0.070185	0.0741716	0.0461981	0.0850855	-0.0383348	0.0334355	0.00700777	-0.00627879	-0.0329264	-0.0232557	0.0147032	-0.0406673	0.0171937	-0.0182414	-0.0317418	-0.0360876	-0.0394481	-0.0122978	-0.0535224	0.0204071	-0.0434777	0.0665776	0.01444	0.0732478	0.0133338	0.025338	0.00715679	0.00725808	0.0538402	-0.0116089	-0.0713813	-0.0128154	-0.0385781	0.0198584	0.0121834	-0.0492997	-0.0237073	-0.0413235
426	PE(P-16:0/22:4)	-0.0227211	-0.00307339	-0.000355183	-0.00222985	0.00694782	-0.00123038	0.0187379	0.0113079	-0.00736392	0.00628418	0.049183	0.053824	0.0629267	0.0462545	-0.0417495	-0.0361722	-0.0462085	-0.0307881	-0.0306278	0.0015595	-0.0268479	-0.00944047	-0.00967457	-0.0443216	-0.00934778	-0.024295	0.00562233	-0.0403263	-0.00985307	0.0271996	0.0257538	0.0348375	-0.0103538	0.0149114	-0.0144283	0.0552019	0.020261	0.0541553	0.0152167	0.0458889	-0.0670877	-0.00174615	-0.0405734	0.0227758	-0.0235355	-0.0185789	0.0134347	-0.00450018
427	PE(P-16:0/22:5) (n3)	-0.0359319	-0.00652071	-0.015519	-0.0190697	-0.0295725	0.0114123	0.0203217	-0.0227444	-0.00996525	-0.00293832	0.0542567	0.0307597	0.0362474	0.0430838	-0.0845565	-0.0541157	-0.0713836	-0.0758326	-0.081843	-0.0501331	-0.0631224	-0.0718863	-0.0223547	-0.0644706	-0.0646885	-0.0742482	-0.0493063	-0.0767759	-0.0510961	-0.015485	-0.0180447	0.0161544	-0.0176871	0.00154297	-0.0480733	-0.00405601	-0.0287151	0.00116665	-0.00568603	-0.0147145	-0.106749	-0.0477353	-0.0501709	-0.0158925	-0.0517242	-0.0804562	-0.0538358	-0.0693264
428	PE(P-16:0/22:5) (n6)	-0.0245329	-0.00668672	-0.00771798	0.0115629	0.0163156	0.00171054	0.0159477	-0.00197972	-0.0142801	0.0617124	0.0743676	0.0881262	0.0785381	0.0702292	-0.0345641	0.0275437	-0.0042222	0.0114065	-0.0192076	0.00315774	0.0169172	0.00775435	0.0470959	0.0136617	0.0277376	-0.00501855	0.0151599	0.00798689	-0.0258056	0.0522444	0.0128624	0.0978926	0.0440446	0.076881	0.0282448	0.0857119	0.0467995	0.0614714	0.0600858	0.0425911	-0.0714219	-0.00451454	-0.0199071	0.0587713	0.0299154	-0.00266225	0.0423497	0.00824132
429	PE(P-16:0/22:6)	-0.0024624	-0.0419392	0.021496	0.0291937	0.0411711	0.0107737	0.0265496	0.0464321	0.034853	0.0789018	0.0859446	0.158938	0.120212	0.07879	0.0193996	0.0715965	0.0698798	0.0871512	0.0400954	0.0545353	0.0541439	0.0208995	0.0472272	0.0348482	0.0786688	0.0207208	0.0452365	0.0250078	-0.0322027	0.0925239	-0.0136653	0.115754	0.0312959	0.137497	0.0854876	0.145362	0.0759756	0.102706	0.0660273	0.08615	-0.0497255	0.0498294	-0.0187888	0.0917742	0.104568	0.0466173	0.119173	0.0613578
430	PE(P-17:0/20:4)(a)	-0.0111971	-0.0306903	0.00875857	0.0214192	0.0194596	0.0250272	0.0245868	-0.00320353	-0.00624272	0.00982785	0.0592076	0.0633717	0.0559064	0.0482444	-0.00484833	0.0240484	0.00213496	0.0125022	-0.00427159	0.00720277	-0.000565851	-0.0109669	0.0282366	0.00224405	0.0106635	0.00285576	-0.00241068	-0.0188708	-0.0351285	0.0193993	-0.00647445	0.061501	0.0032181	0.0503289	0.0282636	0.0482164	0.0333275	0.0392638	0.00817754	0.000279753	-0.0586623	-0.0135127	-0.020549	0.0180638	-0.00682193	-0.0179092	0.0123895	-0.00372223
431	PE(P-17:0/20:4)(b)	-0.0216759	-0.0279704	0.00915003	0.0125307	0.0200575	0.0399298	0.0410748	0.0117455	0.00446614	0.0327798	0.0676044	0.0830834	0.070441	0.0583541	-0.00223187	0.024388	0.0105338	0.024123	-0.00306494	0.0192161	0.00591827	-0.0104313	0.0283747	0.0201353	0.0244336	0.000134688	0.0153817	-0.0122065	-0.0177101	0.0337185	-0.0120412	0.0719274	0.00760468	0.0665961	0.0233588	0.0698836	0.0353727	0.0651917	0.0249638	0.0285435	-0.0469832	-0.0124507	-0.032376	0.0323094	0.015473	-0.01604	0.0301108	-0.00168879
432	PE(P-17:0/22:6)(a)	-0.00639859	-0.0286772	0.0135178	0.0186188	0.0222588	0.0116266	0.0261044	0.0349994	0.00739444	0.0250949	0.0644419	0.100539	0.0727642	0.0342413	-0.00729045	0.0472622	0.0284737	0.0506415	0.0258915	0.022205	0.0227922	-0.00191689	0.029864	0.0215992	0.0518598	0.0209882	0.0214813	0.0132481	-0.0426161	0.0433948	-0.0143059	0.0795553	0.0169525	0.0981992	0.0771779	0.0956445	0.0654766	0.053988	0.0244889	0.0220025	-0.080105	0.0300539	-0.00421604	0.0562977	0.0456373	0.0252168	0.0730508	0.0461269
433	PE(P-17:0/22:6)(b)	0.00273822	-0.0330252	-0.00402696	0.00649858	0.0366803	0.00684602	0.0178788	0.033686	0.0028431	0.0674778	0.0577191	0.107348	0.0694764	0.0459175	0.0260637	0.0563094	0.0467889	0.052981	0.020091	0.0231974	0.0260722	-0.0130537	0.0410341	0.042907	0.040151	0.0136326	0.0142084	0.0151152	-0.0330721	0.0402274	-0.032871	0.0853586	0.0306553	0.103874	0.0677986	0.0901452	0.0550612	0.0536457	0.0374555	0.0318588	-0.0595771	0.0257981	-0.00946459	0.066125	0.0746704	0.0242131	0.072376	0.0340493
434	PE(P-18:0/18:1)	-0.0414761	4.91803e-05	-0.018987	0.00284659	-0.00784461	0.00485251	0.0140148	0.0120426	0.000376643	0.0426947	0.089212	0.054152	0.0369915	0.0728263	-0.037832	-0.00057933	-0.0370115	-0.0512616	-0.0579555	-0.0538771	-0.0286637	-0.0210666	0.00237654	-0.0130804	-0.0241674	-0.0348163	-0.0453965	-0.0231347	-0.0505372	0.0567424	0.022158	0.0891556	0.0265556	0.064995	0.0541566	0.0481988	0.0245641	0.00562278	0.0521752	0.0100994	-0.0530949	0.019787	-0.0173577	0.0533509	-0.0101214	-0.0168811	-0.010479	-0.0258999
435	PE(P-18:0/18:2)	-0.0192498	-0.0168725	-0.0255808	0.00485622	-0.00626834	-0.00721486	0.00889232	0.0173578	-0.00868513	0.0229895	0.0661846	0.0363347	0.00999481	0.0611058	-0.0176245	0.00280291	-0.0302683	-0.0531202	-0.0456572	-0.0648197	-0.0384957	-0.00321916	0.00902658	-0.00539275	-0.015006	-0.019512	-0.0398605	-0.0115184	-0.0314304	0.0551895	0.00909983	0.0793733	0.0391766	0.0552083	0.0732968	0.0374311	0.0301568	-0.0128996	0.0359652	0.0133348	-0.0468267	0.0370741	-0.0164619	0.0503239	-0.00237659	0.0110979	-0.0105453	-0.020649
436	PE(P-18:0/18:3)	-0.0125169	-0.0263611	-0.0256058	0.000877893	-0.00763619	-0.0171519	-0.00369407	0.0067483	0.00366499	0.0456274	0.0615273	0.0518532	0.0175332	0.0553615	-0.01167	0.0120293	-0.0120364	-0.0366225	-0.0346473	-0.0522515	-0.034174	-0.0130829	0.014682	-0.00726307	-0.00332988	-0.0182726	-0.0350694	-0.0140422	-0.0350471	0.0449427	-0.0077011	0.0791259	0.0376482	0.0565535	0.0751241	0.0481531	0.0311396	0.00283544	0.0351276	0.0172537	-0.0399942	0.0329568	-0.0116668	0.053245	0.0197446	0.0247156	0.0128855	-0.00949721
437	PE(P-18:0/20:3)(a)	-0.0374012	-7.09604e-05	-0.0129992	-0.00818496	-0.00428983	-0.000182917	0.0238784	-0.00357588	0.00201891	0.00827911	0.0573053	0.0170659	0.0141124	0.0365105	-0.0319642	-0.00477937	-0.0326959	-0.0477421	-0.0391648	-0.0439866	-0.0317529	-0.00814524	0.00769509	0.00714244	-0.0149154	-0.0170381	-0.0250378	-0.012622	-0.0463572	0.0227252	-0.00482877	0.0628022	0.00469003	0.0209804	0.0240329	0.0137539	0.00794185	-0.0196307	0.0121957	0.0108481	-0.0781357	-0.0121151	0.00255823	0.0264282	-0.0081769	-0.0241389	-0.0286255	-0.0305209
438	PE(P-18:0/20:3)(b)	-0.0437514	0.0161439	0.0143194	-0.00426827	-0.00737494	0.00978537	0.0195016	-0.0110456	-0.00108496	0.0313674	0.0822147	0.0447889	0.0314287	0.0584468	-0.0359667	-0.0091002	-0.0278006	-0.0357806	-0.0508969	-0.0443471	-0.02106	-0.0158315	0.032358	0.00651546	-0.0153533	-0.0251615	-0.0344983	-0.0162354	-0.0304272	0.0563275	0.00977167	0.0911151	0.0192439	0.0609025	0.03868	0.0470425	0.0224921	0.0145958	0.0464142	0.0163589	-0.071108	-0.00366577	-0.0275264	0.0469321	-0.00336466	-0.00762081	-0.00360709	-0.0262983
439	PE(P-18:0/20:4)	-0.0301626	-0.0177105	0.000949466	0.020973	0.0132802	0.0317841	0.0333499	-0.00327287	-0.00894013	0.0270904	0.0764449	0.0792521	0.069743	0.0616368	-0.00239965	0.0132213	-0.00324018	0.00506947	-0.0197273	0.00706589	-0.00922374	-0.0223675	0.0267242	-0.000616182	0.00735046	-0.00893581	0.00346878	-0.0238597	-0.0170192	0.0347796	-0.00873043	0.065084	0.00768109	0.0615439	0.0145535	0.0636872	0.0307396	0.0613392	0.0232303	0.0251472	-0.042949	-0.0172647	-0.0324099	0.0272886	-0.0102143	-0.0287164	0.0109541	-0.016856
440	PE(P-18:0/20:5)	-0.00357955	-0.00532659	0.0192538	0.0169564	-0.0146314	0.0369001	0.0384156	-0.000285397	-0.00415418	0.0344401	0.0718169	0.0628684	0.0382085	0.0836228	-0.0360205	0.028554	-0.00790076	-0.0210352	-0.0374003	-0.03959	0.00852868	-0.0346739	0.0136445	-0.00365717	-0.0347639	-0.0314817	-0.0430772	-0.0049267	-0.0501583	0.0252571	-0.0373995	0.0732889	0.0199759	0.0737532	0.0235606	0.0174578	0.0160691	-0.00151152	0.0619458	-0.0188023	-0.0796262	-0.0107917	-0.0415259	0.0234995	-0.00232098	-0.0519349	-0.0367983	-0.0431259
441	PE(P-18:0/22:4)	-0.0166025	0.0099553	-0.0176052	-0.0059227	0.0188788	0.00269097	0.0194169	0.0244898	0.00142866	-0.0106216	0.0293428	0.0139918	0.0168046	0.0282728	-0.0300408	-0.0323015	-0.0535352	-0.0517994	-0.0497947	-0.0237375	-0.0388374	-0.027154	-0.0147423	-0.0432252	-0.0211499	-0.0353032	-0.0195477	-0.0487959	-0.0248389	0.00421552	0.0294061	0.0266881	-0.0114716	-0.00484091	-0.0133753	0.0220189	-0.00411506	0.00864451	-0.00638182	0.0217078	-0.0339404	-0.0080054	-0.0228607	0.0216838	-0.0455934	-0.0162915	-0.0107426	-0.026354
442	PE(P-18:0/22:5) (n3)	-0.0301759	0.00780479	-0.0261755	-0.0226884	-0.0434178	0.0055679	0.0191335	-0.0140141	-0.00832302	-0.0248132	0.0408793	-0.00615751	-0.00515792	0.0361534	-0.0933559	-0.0565101	-0.0912807	-0.116032	-0.104229	-0.0941457	-0.0808708	-0.0782774	-0.0427618	-0.055881	-0.0972025	-0.0840957	-0.0856476	-0.0815871	-0.0571586	-0.0407664	-0.00275568	0.00380982	-0.0163153	-0.0261775	-0.0457702	-0.0550307	-0.0447573	-0.0577651	-0.0210883	-0.051962	-0.103557	-0.0529969	-0.0404801	-0.0278231	-0.081599	-0.0967283	-0.104901	-0.0948506
443	PE(P-18:0/22:5) (n6)	-0.0351365	0.00974243	0.00261053	0.0180346	0.0543149	-0.015463	0.0181017	0.0240894	-0.00657029	0.0367727	0.059667	0.0507884	0.0519642	0.0424278	0.00255176	0.0312662	0.000574825	0.0105331	0.00357288	0.0167534	0.0101387	0.0290927	0.04263	0.0382239	0.0443701	0.0222751	0.0297576	0.0133831	0.00760869	0.0473495	0.033337	0.0779602	0.0398957	0.0389339	0.035274	0.0689925	0.0494467	0.0481429	0.0305403	0.0489948	-0.0109583	-0.00878312	-0.00227834	0.0455306	0.0128093	0.00497806	0.033859	0.0197171
444	PE(P-18:0/22:6)	-0.0108145	-0.024388	-0.00133228	0.0210807	0.0150279	0.00884311	0.0236661	0.0219215	-0.000597801	0.0446644	0.064847	0.0914507	0.0567774	0.0460448	7.35395e-05	0.038648	0.0200533	0.0220355	-0.00780657	-8.51098e-05	-3.16988e-05	-0.020829	0.0249587	0.0116432	0.0172355	-0.0143292	-0.00559969	-0.00745189	-0.0403755	0.0278176	-0.0333573	0.0662499	0.00775963	0.081517	0.0521849	0.0667753	0.0301418	0.0365191	0.0205999	0.0283069	-0.0502682	0.0133841	-0.0184061	0.0443523	0.032754	0.00895055	0.0359914	0.00428116
445	PE(P-18:1/18:1)	-0.0360224	-0.017262	-0.0167999	0.00693309	-0.021128	-0.00203447	0.0107538	0.00119927	0.0049166	0.0465212	0.0743037	0.0689054	0.0523373	0.0627106	-0.0603721	-0.0218454	-0.0427231	-0.0544774	-0.0623213	-0.0579085	-0.0515471	-0.0417053	-0.0111477	-0.0390998	-0.0293276	-0.0481102	-0.0509402	-0.0444874	-0.0590935	0.0382473	-0.00206178	0.0661933	0.0151961	0.0549773	0.0453135	0.0473387	0.018443	0.0109051	0.0353527	0.00437446	-0.0666794	0.00419196	-0.023656	0.0361653	-0.0107733	-0.011468	-0.0112299	-0.0313437
446	PE(P-18:1/18:1)(a)	-0.0395592	-0.0227726	-0.0131981	0.0168517	-0.0152533	-0.00133866	0.00968296	0.00217502	0.00312235	0.0609608	0.080643	0.0802973	0.058092	0.0690781	-0.0476346	-0.0149907	-0.0331575	-0.0410977	-0.0552446	-0.0478163	-0.0413288	-0.0346846	-0.00796041	-0.0424924	-0.0179833	-0.0405039	-0.0434246	-0.035993	-0.0630177	0.050052	-0.00591754	0.0735179	0.0149167	0.0677034	0.0470533	0.0619659	0.0226088	0.0258794	0.0484703	0.00698593	-0.055601	0.00501632	-0.0286618	0.0412631	-0.00560727	-0.00755465	0.000559436	-0.0243649
447	PE(P-18:1/18:1)(b)	-0.0206226	0.0101138	0.00399664	0.00591443	-0.00242284	-0.00605096	0.00805299	-0.00668788	-0.00520936	0.0223113	0.0364116	0.019041	0.0166475	0.0226716	-0.0529486	-0.027235	-0.0489444	-0.0573241	-0.053747	-0.0568852	-0.0448852	-0.0419662	-0.00895461	-0.02358	-0.0414779	-0.0485424	-0.0556981	-0.0482305	-0.0350383	0.00056207	0.0153913	0.0280422	0.00982844	0.0161682	0.0225334	0.00267458	-0.00367287	-0.0301413	-0.00711707	-0.0182228	-0.0721148	-0.00976197	-0.0136404	0.0173463	-0.0368326	-0.0183785	-0.0346724	-0.0456283
448	PE(P-18:1/18:2)(a)	-0.0163519	-0.0368249	-0.0219943	0.00449184	-0.00762526	-0.00963767	0.000683607	0.00645002	-0.00313332	0.0464989	0.0585744	0.0630497	0.0293015	0.0562042	-0.00857031	0.0069345	-0.0105697	-0.0268514	-0.0310774	-0.0449002	-0.0372932	-0.012414	0.014848	-0.0203861	0.0049811	-0.0113652	-0.0277037	-0.0190501	-0.0280838	0.0470164	-0.0139985	0.068235	0.0251319	0.0589523	0.06893	0.0564121	0.0357847	0.0138413	0.0281617	0.0174413	-0.03876	0.0296587	-0.0195804	0.0503071	0.0137888	0.0239053	0.0188616	-0.00676614
449	PE(P-18:1/18:2)(b)	-0.0158464	-0.0129088	-0.0400477	-0.00400762	-0.00814323	-0.0218493	-0.0110041	-0.00369799	-0.000721284	0.0394226	0.0568098	0.0184546	0.0091296	0.0505375	-0.0316293	-0.0104896	-0.0448203	-0.076096	-0.0611629	-0.0747769	-0.0496187	-0.0204757	0.00729358	-0.00918443	-0.0420609	-0.0412781	-0.0584489	-0.0310935	-0.0537741	0.0224621	0.00300008	0.0525961	0.0203506	0.0149578	0.0403493	-0.000515422	0.00385844	-0.0386257	0.00753882	-0.0116895	-0.0578272	0.0245471	-0.0187419	0.0316053	-0.010703	-0.0113113	-0.0299155	-0.0349649
450	PE(P-18:1/18:3)	0.00218506	-0.02528	-0.0373194	0.00772196	-0.0176945	-0.0249427	-0.0155699	-0.00337729	0.00116958	0.0429072	0.057405	0.0457561	0.0238803	0.0430929	-0.0291998	-0.0141866	-0.0304628	-0.0557783	-0.061954	-0.0657539	-0.049444	-0.0214525	0.00298012	-0.0169065	-0.0242905	-0.042751	-0.0539173	-0.0304193	-0.0378269	0.0413485	-0.00918184	0.0568507	0.0171901	0.0375465	0.0397294	0.029902	0.00925523	-0.00932877	0.0247587	0.00672941	-0.0565751	0.0147919	-0.0231171	0.0437273	0.0029443	-0.00537276	-0.00775921	-0.0373934
451	PE(P-18:1/20:3)(a)	-0.040387	-0.00804118	-0.0135579	-0.0216946	0.00438991	0.000422486	0.0239766	-0.0131873	0.000130179	0.0265644	0.0597971	0.0423721	0.0383583	0.0532498	-0.0200131	0.0101919	-0.0094103	-0.0183431	-0.0178755	-0.0172338	-0.00927438	-0.0105674	0.0292927	0.00124836	0.0118787	-0.000241183	-0.00302626	0.00612459	-0.0520088	0.0293636	-0.0130217	0.0769007	-0.000959269	0.0370777	0.0261483	0.0414871	0.0294512	0.0112153	0.0391874	0.0261052	-0.0714171	-0.0221176	-0.0124477	0.0452817	0.0108106	0.000547735	-0.00154054	-0.00906907
452	PE(P-18:1/20:3)(b)	-0.0351714	0.00141958	-0.00712711	-0.0031902	0.00966021	0.0134563	0.0314199	-0.00249148	0.00540471	0.0281562	0.070206	0.0400433	0.0283328	0.0394243	-0.0344138	-0.0107909	-0.0339228	-0.045959	-0.047293	-0.0435369	-0.0334442	-0.0154203	0.0276793	-0.00754747	-0.01287	-0.0287696	-0.0302135	-0.0266859	-0.0377237	0.03525	-0.00458692	0.0716025	0.0122064	0.0315937	0.0255618	0.0356378	0.0103645	0.00747049	0.0285741	0.0166603	-0.0752073	-0.00685218	-0.0340159	0.0444942	-0.00327466	-0.0130508	-0.00843743	-0.0314489
453	PE(P-18:1/20:4)(a)	-0.0311302	-0.0254588	0.0117632	0.0165564	0.0157187	0.0299889	0.0341536	-0.00590467	-0.00619097	0.033004	0.067329	0.0873874	0.071	0.0556641	-0.00987081	0.00858402	0.00578991	0.0186031	-0.00941934	0.0174049	-0.00490593	-0.0328314	0.0326313	-0.020261	0.0241694	-0.00469831	0.0110886	-0.0224148	-0.0142062	0.0230673	-0.0266826	0.052886	-0.00643534	0.0592986	0.0135779	0.0742009	0.0301276	0.0703641	0.0242686	0.027949	-0.0391092	-0.027334	-0.0362285	0.02506	-0.00469977	-0.00955423	0.0303619	-0.00498718
454	PE(P-18:1/20:4)(b)	-0.0154356	-0.0170758	-0.0147494	0.0143901	0.00783228	0.0138115	0.0222818	-0.0145129	-0.00170528	0.028291	0.0568084	0.0520754	0.0535421	0.0409896	-0.0259684	-0.00337593	-0.0210918	-0.0245634	-0.0408095	-0.0154313	-0.0272846	-0.0321687	0.0236301	-0.00810348	-0.0161584	-0.0322395	-0.0191492	-0.043431	-0.0336838	0.00995592	-0.00462903	0.0454426	-0.00447815	0.02514	-0.00227706	0.0262973	0.00502843	0.0220195	-0.0058134	-0.00127418	-0.048705	-0.0253453	-0.0286653	0.0163944	-0.0168234	-0.0363019	-0.00887167	-0.035486
455	PE(P-18:1/20:5)(a)	-0.0044324	-0.0261177	0.0209614	0.0184874	-0.00882184	0.0309049	0.0329667	-0.00100759	-0.00558126	0.0500203	0.0661509	0.0714164	0.0394563	0.0803222	-0.0467059	0.0178017	-0.00471869	-0.0185261	-0.0424374	-0.038053	0.00012577	-0.0509335	0.00832099	-0.0218759	-0.0340632	-0.0424906	-0.0482059	-0.0177794	-0.0549727	0.0157789	-0.055418	0.0598292	0.00682323	0.0694715	0.0168644	0.023491	0.00393939	0.00360006	0.0535691	-0.0149901	-0.0852053	-0.0186285	-0.0449987	0.0179471	0.00871181	-0.0386851	-0.0224367	-0.0424382
456	PE(P-18:1/20:5)(b)	0.0133547	-0.0126547	0.0145232	0.00651966	-0.011259	0.0268156	0.0333488	4.4327e-05	-0.00377167	0.0397817	0.0632228	0.046689	0.0268488	0.0695335	-0.0634814	0.00731096	-0.0239036	-0.0452662	-0.0585618	-0.0594328	-0.00997302	-0.0466864	0.00201551	-0.00363142	-0.054851	-0.0485256	-0.0628102	-0.0256512	-0.0565907	0.00550154	-0.032771	0.0549656	0.00230438	0.0471422	0.0114607	-0.00750901	-0.00743476	-0.029184	0.0349873	-0.0368315	-0.0918481	-0.0236228	-0.0308968	0.00923761	-0.0116228	-0.0619701	-0.0468123	-0.055119
457	PE(P-18:1/22:4)	-0.0485548	0.00483707	-0.0168086	-0.0346811	-0.0334276	0.00342825	0.0115837	-0.00763766	-0.025354	-0.020904	0.0276217	0.0140185	0.0160075	0.026402	-0.0887307	-0.0525996	-0.0830274	-0.0944303	-0.0842478	-0.0728499	-0.0689208	-0.0749021	-0.04244	-0.0535004	-0.0746696	-0.0676813	-0.0680777	-0.0832339	-0.0711142	-0.0603799	0.00293038	-0.00842275	-0.023248	-0.0318117	-0.0394765	-0.0398723	-0.0352158	-0.0496153	-0.0382263	-0.0505756	-0.123044	-0.0721225	-0.0579701	-0.0406967	-0.0797289	-0.0792923	-0.0828122	-0.0794964
458	PE(P-18:1/22:5)(a)	-0.0367719	-0.000407617	-0.034709	-0.0241286	-0.0569462	0.00510226	0.0137827	-0.0332124	-0.00697999	0.00568727	0.0353501	0.0255576	0.0283405	0.0330004	-0.107064	-0.0830687	-0.0992179	-0.11328	-0.112881	-0.0888425	-0.0966475	-0.0998377	-0.0609182	-0.0843591	-0.107444	-0.105715	-0.0934251	-0.115631	-0.0668677	-0.0499515	-0.0518015	-0.0279385	-0.0350073	-0.031532	-0.0594614	-0.0435202	-0.0503292	-0.0394245	-0.0361722	-0.0500996	-0.108978	-0.0641978	-0.0531308	-0.0576802	-0.0807633	-0.0957864	-0.101308	-0.108365
459	PE(P-18:1/22:5)(b)	-0.0347127	-0.00439098	-0.012497	0.0152922	0.0266874	-0.00900316	0.00806867	-4.26659e-05	0.00186658	0.0228326	0.0540516	0.0619631	0.0685466	0.0337738	-0.0279232	0.00349538	-0.0260926	-0.00266164	-0.00806109	0.0171046	-0.0101888	0.0077203	0.0218959	0.00369488	0.034211	0.016267	0.0324193	-0.00488366	-0.0215063	0.0193277	0.000554672	0.0456032	0.00756296	0.0192128	0.0120851	0.0640661	0.0485338	0.0575653	0.0202584	0.0445743	-0.0254718	-0.0203355	-0.0204467	0.0313094	0.00861358	-0.00162344	0.0363581	0.0249063
460	PE(P-18:1/22:6)(a)	-0.00736442	-0.0383385	0.000552982	0.0191449	0.014502	0.0167515	0.0200368	0.011231	0.00333263	0.0568854	0.0630423	0.119625	0.0878743	0.0462548	0.00212752	0.0339215	0.036791	0.053274	0.0147581	0.0283424	0.00800338	-0.0319129	0.0145154	-0.0139318	0.0340552	-0.00566311	0.00828188	-0.0122684	-0.0428196	0.0316603	-0.0459757	0.0485927	-0.00771566	0.0884615	0.0558116	0.09116	0.0428282	0.0680353	0.0249113	0.0448604	-0.0444715	0.0127942	-0.0217254	0.0373094	0.0458283	0.0286401	0.0655231	0.0201028
461	PE(P-18:1/22:6)(b)	-0.00898766	-0.0156348	-0.0199828	0.0139131	0.0045348	-0.00616647	0.00890724	0.0127395	0.0232164	0.0615946	0.0650078	0.0813165	0.062159	0.0397097	-0.0347043	0.0143935	-0.00351166	-0.00586883	-0.0225581	-0.0173451	-0.0183719	-0.0363689	0.013795	0.00437339	-0.0126166	-0.0345848	-0.0287715	-0.0318647	-0.059652	0.0102565	-0.01449	0.0495033	-0.00432431	0.0507119	0.0390951	0.0433593	0.0131034	0.0103332	0.0006597	0.0151046	-0.0780527	0.00543464	-0.0282093	0.0374761	0.0314561	-0.00953315	0.0272531	-0.004805
462	PE(P-19:0/20:4)(a)	-0.0316005	-0.0102501	0.0101278	0.00289416	0.00839586	0.00416122	0.0114564	-0.00958301	-0.00562352	0.0205654	0.0462681	0.0680768	0.0509306	0.018512	0.0100675	0.0293499	0.00670764	0.0247382	0.00467805	0.0186034	0.00799377	-0.0026992	0.0300169	0.0110495	0.0153948	0.00178021	0.0106023	-0.011246	-0.00412425	0.0336067	-0.0048434	0.0499232	0.00695118	0.0612885	0.010607	0.060288	0.0375331	0.0578146	0.0174946	0.0090644	-0.058996	0.0122938	-0.0107801	0.0247452	0.000327659	-0.0137524	0.0245875	-0.00103095
463	PE(P-19:0/20:4)(b)	-0.0319462	0.000403794	0.0158944	-0.0233338	0.0036035	0.0322552	0.0234502	-0.00862517	-0.0112446	0.0296442	0.0449624	0.0691176	0.0527338	0.0235646	0.00633185	0.014526	-0.00567735	0.0134911	-0.00841622	0.0105453	-0.00973278	-0.02751	0.0124449	0.00625859	0.0173255	-0.00578522	0.00682032	-0.0248186	-0.00579564	0.0243691	-0.0397347	0.0506337	0.00111065	0.0617363	0.0159102	0.0653439	0.0356455	0.0632601	0.00969307	0.0147957	-0.0329093	-0.0157761	-0.0208336	0.0294254	0.000347144	-0.0198681	0.0215191	-0.0087092
464	PE(P-20:0/18:1)	-0.0231636	-0.00798946	-0.0467768	-0.0339296	-0.0249779	-0.0137824	-0.00655254	-0.0193466	0.0118917	0.0561689	0.0513057	0.0411417	0.0287401	0.049981	-0.0392124	-0.0315542	-0.0263219	-0.0463029	-0.0729493	-0.0524318	-0.0413589	-0.0457219	-0.0176675	-0.0193265	-0.0416438	-0.0676491	-0.0527054	-0.0451425	-0.0279773	0.0373805	-1.97773e-05	0.0416262	0.0198465	0.048915	0.0195987	0.0313101	-0.0110705	-0.0052772	0.0255138	-0.00113884	-0.0414824	0.00986496	-0.0205169	0.00662982	0.00352048	-0.0232382	-0.0173378	-0.052709
465	PE(P-20:0/18:2)	-0.0069511	-0.0141093	-0.0401338	0.00244203	-0.0288535	-0.0186896	-0.00251737	0.0231492	-0.0268816	0.0315346	0.0341535	0.025157	-0.0184884	0.017441	-0.0371085	-0.029788	-0.0552165	-0.0866003	-0.0887798	-0.0991607	-0.0911628	-0.0292953	-0.0267506	-0.049251	-0.0530252	-0.0654799	-0.0736042	-0.0647488	-0.0320475	0.0294149	-0.0150191	0.018177	0.0294601	0.0241409	0.0469602	0.0136432	-0.0184424	-0.0384116	-0.0143369	-0.0204667	-0.025859	0.0164298	-0.0313442	0.00807951	-0.0240739	-0.000689045	-0.030214	-0.0579306
466	PE(P-20:0/20:4)	-0.0264513	-0.016615	-0.00572183	-0.0107562	-0.0280713	0.0190787	0.0205363	-0.00854871	-0.0363061	0.0238671	0.0367398	0.0563829	0.0495396	0.0237825	-0.0440481	-0.0555171	-0.0602897	-0.0575859	-0.0908847	-0.0448223	-0.0922103	-0.0821616	-0.0254253	-0.0766138	-0.0617847	-0.0890187	-0.0565498	-0.111305	-0.0283816	-0.0213013	-0.0433565	-0.0271298	-0.0355127	0.00414709	-0.0479973	0.00869388	-0.0471704	0.0135462	-0.0498843	-0.0150113	-0.0326938	-0.0556165	-0.0413146	-0.0340249	-0.0657936	-0.0708704	-0.0433329	-0.0924278
467	PE(P-20:0/22:6)	-0.00810241	-0.0325323	-0.0312711	-0.00614225	-0.0356511	-0.00541248	0.000670882	0.00658234	-0.0392865	0.0160502	-0.0012942	0.021446	-0.00675723	-0.0191704	-0.0385114	-0.0265294	-0.0324071	-0.0406346	-0.0611408	-0.0505863	-0.0676128	-0.0625769	-0.0166927	-0.0493069	-0.0461311	-0.0712377	-0.0571584	-0.057485	-0.0497273	-0.0250717	-0.0561227	-0.0322571	-0.0207246	0.0159603	0.00605703	-0.00585955	-0.0411589	-0.0187472	-0.0366742	-0.00172654	-0.0306172	-0.00627573	-0.00645995	-0.0197697	-0.00518881	-0.0165277	-0.0124108	-0.0418218
468	PE(P-20:1/20:4)	-0.0291042	-0.00488607	0.0165959	0.000453276	0.0115298	0.00763975	0.0112531	-0.0106723	-0.00523161	0.0288022	0.0319857	0.0555057	0.0300024	0.0136119	0.0116252	0.0379629	0.0175629	0.0230896	-0.00172517	0.0143072	0.00482683	-0.0200862	0.0506836	0.00418276	0.0087731	-0.0126213	0.00298159	-0.0224004	0.0155408	0.0252801	-0.0176558	0.0432917	0.00580343	0.0553386	0.0122885	0.0588922	0.0258054	0.0528999	0.0191634	0.0101327	-0.015567	0.00543304	-0.0227363	0.0305304	0.0035902	0.00477915	0.018391	-0.0116467
469	PE(P-20:1/22:6)	-0.0216426	-0.026993	0.00573169	-0.000761409	0.00514216	-0.00552537	0.00395888	0.00222891	-0.007632	0.0192746	0.0205122	0.0456728	0.0187721	-0.00112245	-0.0144522	0.0286675	0.0052795	0.00596043	-0.0129143	-0.00811847	-0.016565	-0.0450504	0.0127599	-0.0176234	-0.0131683	-0.0345711	-0.0275491	-0.0311303	-0.0312968	-0.0122453	-0.0487118	0.00713017	-0.00540925	0.0342435	0.00987482	0.0248269	-0.00416181	0.00541543	-0.00867828	-0.00721379	-0.0363995	-0.00424505	-0.0169945	0.0117296	0.00204278	0.0154046	0.00840954	-0.017328
470	LPE(16:0) [sn1]	0.00661159	-0.0256954	0.0381885	-0.00852571	0.0113758	0.00617344	0.00818575	0.0191817	0.054869	0.0203168	0.0620577	0.093556	0.107078	0.0734795	-0.0150249	-0.00651655	-0.00643028	0.0258039	0.0333381	0.0634219	0.0381588	0.0451021	-0.00405389	-0.0154974	0.0438688	0.0323252	0.0746173	0.0328381	0.00789537	0.0945787	-0.01153	0.0437929	0.0100971	0.0416471	0.032978	0.0966039	0.0857397	0.106888	0.0772823	0.103763	-0.0109667	0.0852289	-0.00189128	0.0552576	0.0512854	0.00756986	0.086261	0.0811199
471	LPE(16:0) [sn2]	-0.0046427	-0.0202254	0.0373301	-0.0054037	0.00385874	0.0026488	0.0147298	0.0277039	0.0460181	0.0252547	0.0516869	0.0798397	0.0967825	0.0693995	-0.00640259	-0.00324013	0.00326798	0.0264905	0.0315695	0.0584248	0.0444296	0.0471826	0.0158853	-0.00214565	0.0448034	0.0314344	0.0741615	0.0414262	0.0182914	0.0996174	-0.00452303	0.0555268	0.0255187	0.0494239	0.0361996	0.0917215	0.0809056	0.100662	0.0830512	0.095526	-0.00723416	0.0825696	0.0101814	0.0581151	0.0546194	0.020445	0.082734	0.0767427
472	LPE(17:0) [sn1]	0.00513973	-0.0328643	-0.0309894	-0.0269583	-0.0546326	-0.0146104	-0.0026273	-0.00880696	-0.0136927	0.0131454	-0.00712768	-0.00821882	-0.012744	-0.0145902	-0.0324059	-0.0212966	-0.0398524	-0.0591286	-0.0472885	-0.0574481	-0.053325	-0.0143048	-0.00566411	-0.0205924	-0.0467053	-0.0394836	-0.0481761	-0.0554711	-0.0262319	-0.0319312	-0.00097066	0.00976328	0.000598221	-0.0147988	-0.0242333	-0.036032	-0.0312614	-0.0449072	-0.0283699	-0.0328746	-0.0299022	-0.0424539	-0.0276039	-0.0062451	-0.0125553	-0.0156244	-0.0408657	-0.0396334
473	LPE(17:0) [sn2]	0.0309092	-0.018024	0.0186486	0.00645454	-0.048427	-0.0123781	0.00224722	-0.0146855	0.0151095	0.0211745	0.0120512	0.00993232	0.0089151	7.42074e-05	-0.0297736	-0.0181083	-0.0401946	-0.049072	-0.0272323	-0.048353	-0.0381035	-0.0229085	-0.00454892	-0.0150633	-0.0234789	-0.00978798	-0.023725	-0.0470638	-0.0272985	-0.0203711	0.0237353	0.00921364	0.0309161	-0.0193559	0.00379565	-0.0142102	0.00791391	-0.0244232	-0.0176141	-0.00329287	-0.0317482	-0.027232	-0.0280141	-0.00180377	-0.0255962	-0.00273776	-0.0229678	-0.00950006
474	LPE(18:0) [sn1]	-0.00183674	-0.0207417	0.0163822	-0.0225877	-0.013808	0.0028056	-0.00364742	-0.0261131	0.0501346	0.016275	0.0638967	0.0753457	0.10695	0.0723777	-0.0359007	-0.0341431	-0.0263881	-0.00036658	-0.0108128	0.0414785	0.000736595	-0.0103241	-0.0281505	-0.0373595	-0.00124853	-0.020592	0.0366497	-0.0211328	-0.00925121	0.028735	-0.0212693	0.00655722	-0.00672692	0.00619161	-0.0413974	0.0395131	0.0239809	0.0631264	0.0273559	0.0547802	-0.0477591	0.0287294	-0.0121818	0.00626821	-0.00408198	-0.04756	0.0194139	0.00299012
475	LPE(18:0) [sn2]	-0.0124868	-0.0241427	0.0148697	-0.0356455	-0.0200629	0.00351171	0.0022999	-0.0303219	0.0437343	0.0223287	0.0715309	0.0709895	0.107322	0.082509	-0.0321727	-0.0351118	-0.029338	-0.00665979	-0.0171038	0.0350982	-0.000270743	-0.0172881	-0.0327949	-0.0366857	-0.00935876	-0.0270874	0.0283569	-0.0235081	-0.00849307	0.0332089	-0.0198424	0.0126121	-0.00390528	0.00671911	-0.0410393	0.0380804	0.0209419	0.0646653	0.0366972	0.0522149	-0.0482351	0.0355632	-0.00826576	0.004694	-0.00841111	-0.0500124	0.011593	-0.00327921
476	LPE(18:1) [sn1]	-0.0368349	-0.00262175	-0.0174762	-0.0153798	-0.0294241	-0.0308852	-0.0424911	-0.0271662	0.0622597	0.027723	0.0609607	0.0530272	0.0658883	0.0708649	-0.033858	-0.0190341	-0.0366449	-0.0411125	-0.0251715	-0.00784508	-0.0136838	0.0214931	-0.0129472	-0.0243232	-0.00961159	0.00184539	0.0202669	-0.00769343	-0.0170029	0.0935273	0.00702407	0.0456551	0.0254105	0.0184165	0.0226679	0.0535583	0.0488013	0.0564791	0.0592664	0.052816	-0.00901397	0.0658873	0.0149655	0.049884	0.00259329	0.00156023	0.0112249	0.0191629
477	LPE(18:1) [sn2]	-0.0408664	-0.00531623	-0.00836049	-0.00602661	-0.0291724	-0.0214537	-0.0382327	-0.0249265	0.0639601	0.028902	0.0617817	0.0571989	0.0705211	0.0820406	-0.0286599	-0.00422548	-0.0232843	-0.0273057	-0.0185397	0.00155304	0.00162556	0.032844	-0.00191969	-0.00824093	0.0037598	0.014057	0.0303148	0.00881765	-0.00217072	0.108362	0.0240403	0.0607901	0.0391683	0.0383794	0.0406049	0.0728069	0.0569941	0.067523	0.0751899	0.066961	-0.00764312	0.0670846	0.0301939	0.0615295	0.0139333	0.0155773	0.0286191	0.0261645
478	LPE(18:2) [sn1]	-0.0205689	-0.0118571	-0.0428258	-0.00722566	-0.0252763	-0.031025	-0.0324337	-0.00615486	0.0337644	-0.0164688	0.0269569	-0.00474898	-0.00179653	0.0461998	-0.0260979	-0.0176437	-0.0344578	-0.0518493	-0.0242403	-0.0264435	-0.0262659	0.0179468	-0.022403	-0.0243172	-0.0305679	-0.012998	-0.0036522	-0.0159792	0.0248282	0.058362	-0.00319274	0.0077729	0.00144842	-0.00221292	0.0210306	0.00426179	0.0215679	0.00676392	0.0221677	0.0299424	0.00654275	0.0611406	0.000388352	0.025684	-0.00620776	0.00528203	-0.0233386	-0.00396731
479	LPE(18:2) [sn2]	-0.022435	-0.0154021	-0.0360036	-0.00614676	-0.0144548	-0.0324996	-0.0335662	-0.00161586	0.0370978	-0.00161536	0.0333816	0.00791668	0.00711651	0.0494684	-0.0135661	-0.0114067	-0.0289545	-0.0457241	-0.0245372	-0.0237304	-0.0276845	0.0246996	-0.0181931	-0.0151683	-0.0238048	-0.0094658	-0.00338253	-0.0164957	0.0312388	0.0625683	0.00437258	0.0107668	0.00581496	0.00590457	0.0229709	0.0133923	0.0220668	0.0101798	0.0227946	0.0301097	0.0139392	0.0664702	0.0052303	0.0288555	0.00195698	0.0048357	-0.0178903	-0.00677745
480	LPE(20:4) [sn1]	-0.0240667	-0.012775	0.0094048	0.0178753	-0.0203095	0.0263452	0.00695362	0.0004908	0.0257016	-0.0329559	0.0217025	-0.00108238	0.0233772	0.0267042	-0.0678266	-0.0672611	-0.0689649	-0.0612055	-0.0437461	-0.0206692	-0.0378009	-0.0317687	-0.0375938	-0.0593784	-0.0471516	-0.04404	-0.0147085	-0.0478132	0.0133487	0.00833897	-0.0176095	-0.0303866	-0.0294895	-0.0345094	-0.0449928	-0.017828	-0.0157666	0.00881235	-0.0144471	0.013162	-0.0262646	-0.0112903	-0.0316515	-0.0285315	-0.0470882	-0.0443831	-0.038391	-0.0212094
481	LPE(20:4) [sn2]	-0.0228004	-0.00414061	0.00883097	-1.51704e-05	-0.0181473	0.0254427	0.0104018	0.00141664	0.0352261	-0.0400412	0.0331176	0.00853093	0.0296166	0.026762	-0.0611457	-0.0675946	-0.0695533	-0.058236	-0.0389902	-0.0144728	-0.0367579	-0.0340439	-0.0328718	-0.0498734	-0.0390821	-0.0409465	-0.0091714	-0.0428072	0.00227533	0.0121504	-0.0145132	-0.0264255	-0.0238753	-0.0330976	-0.0321766	-0.00614704	-0.00710646	0.0182461	-0.00353563	0.0260777	-0.0424873	-0.00341395	-0.0248423	-0.0140565	-0.0444026	-0.0384182	-0.0218812	-0.0108618
482	LPE(22:6) [sn1]	-0.00782092	-0.0270365	0.00995896	0.0291074	-0.022361	0.000996885	-0.00473202	0.0142614	0.0183258	-0.00407797	0.0271851	0.047539	0.03501	0.00791797	-0.0446927	-0.0221504	-0.0129134	-0.00621308	-0.0110224	-0.00446163	-0.011022	-0.00955197	-0.00920825	-0.0178093	-0.00282898	-0.027015	0.000754477	-0.00481342	-0.00837758	0.0252116	-0.0376569	0.00411076	-0.00906885	0.0217919	0.0115592	0.0199784	-0.00454866	0.0133906	0.00107576	0.0335357	-0.0380442	0.0263941	-0.00857013	0.0280857	0.0460175	0.00899576	0.042857	0.0251488
483	LPE(22:6) [sn2]	-0.00692434	-0.0284246	0.0139968	0.0231803	-0.0172203	0.0147603	0.00156171	0.019713	0.0128696	8.7391e-05	0.0300292	0.0517901	0.0433149	0.00763858	-0.0371851	-0.0162676	-0.0038051	0.00873809	-0.0011304	0.0154742	0.00146848	-0.00112789	-0.00178388	-0.0153708	0.0122669	-0.0118895	0.0189194	0.00437183	0.00179114	0.0333286	-0.0240704	0.0104262	-0.0158847	0.0277699	0.0134052	0.0354883	0.00559121	0.030888	0.00920478	0.047017	-0.044333	0.032843	-0.0146029	0.0328419	0.0462397	0.00460052	0.051685	0.0320688
484	LPE(P-16:0)	-0.0238145	-0.0394281	-0.00343234	0.00831569	-0.0186797	0.0125183	0.00717819	-0.0345133	-0.020197	0.0246531	0.0342765	0.027066	0.0205349	0.0372014	-0.0185274	-0.00595649	-0.00720617	-0.0206684	-0.0164105	-0.0119969	-0.0196202	-0.0311252	-0.00349445	-0.0213974	-0.0354475	-0.0227501	-0.02677	-0.0464391	-0.0259894	-0.0221687	-0.0464502	0.00512904	0.00472643	0.00270839	-0.0300746	-0.0176898	-0.00254553	0.00268456	-0.0137822	-0.00963223	-0.0460238	-0.0342795	-0.0412644	-0.0161228	-0.0292491	-0.031268	-0.0426485	-0.0400427
485	LPE(P-18:0)	-0.0252346	-0.0138554	-0.00636144	0.00694256	-0.0236505	0.0135437	0.0203072	-0.0211818	-0.0254389	0.00872174	0.0328178	0.0153646	0.0103071	0.0327095	-0.0238409	-0.0178264	-0.0284034	-0.0401565	-0.0355162	-0.0291556	-0.0255608	-0.0489392	-0.00311216	-0.00471302	-0.0483399	-0.0253684	-0.0314663	-0.037735	-0.0191534	-0.0193046	-0.0457649	0.0199771	0.00952849	0.0121428	-0.0162247	-0.0169301	0.00607941	-0.00412447	0.00311818	-0.013961	-0.0424965	-0.021746	-0.0204149	-0.0040663	-0.0359705	-0.0441583	-0.0511886	-0.0382376
486	LPE(P-18:1)	-0.0203803	-0.035219	-0.03176	0.00342219	-0.0365646	0.000119304	0.00158537	-0.0512343	-0.02502	0.0188256	0.011714	0.0175988	0.0103683	0.0131886	-0.0353335	-0.0444644	-0.0467624	-0.0533262	-0.0427743	-0.027825	-0.0542656	-0.0578798	-0.0196319	-0.048304	-0.0464983	-0.044936	-0.0401193	-0.0641168	-0.0428751	-0.0270307	-0.0506558	-0.0106894	-0.0157111	-0.0171122	-0.0440015	-0.015747	-0.0142837	-0.000530559	-0.010553	-0.0287466	-0.0378116	-0.048748	-0.0404122	-0.033816	-0.0460142	-0.0332492	-0.0537615	-0.0498077
487	LPE(P-20:0)	0.011443	-0.0414818	-0.0273922	0.00451456	-0.0153726	0.0187492	0.0275766	0.0176275	-0.0269291	0.00530455	-0.0195816	-0.0316489	-0.0414216	-0.00466298	-0.0383481	-0.0411326	-0.0685689	-0.0785225	-0.0738732	-0.0741784	-0.0668746	-0.0654683	-0.00256819	-0.0489089	-0.0895942	-0.0687682	-0.0785372	-0.0827923	-0.0166248	-0.0491961	-0.0448626	-0.0472378	-0.01325	-0.0385428	-0.0447608	-0.072705	-0.0459138	-0.0567837	-0.0552976	-0.0547782	-0.00169567	-0.0365712	-0.0534309	-0.0274794	-0.0569975	-0.0390824	-0.0837693	-0.074918
488	PI (38:5) (b)	-0.00804716	0.000278011	-0.0173297	-0.0261482	-0.0209548	-0.0114482	-0.00567329	-0.029957	0.00969562	-0.00731788	0.0292238	0.0150586	0.0346596	0.0178495	-0.0743594	-0.046048	-0.0725241	-0.0517964	-0.0416114	-0.0225326	-0.0240486	-0.0453566	-0.035757	-0.0451508	-0.0492873	-0.0495212	-0.010455	-0.0320051	-0.0703207	-0.0321408	-0.0152066	-0.0229606	-0.019778	-0.0432731	-0.0507283	-0.0122542	-0.0148524	-0.00648724	-0.00977336	-0.0241204	-0.104174	-0.0413191	-0.0535564	-0.0180439	-0.0369467	-0.0600759	-0.0220025	-0.0232299
489	PI(15-MHDA_18:1)/PI(17:0_18:1)	-0.0258795	0.0179623	0.00978533	-0.0123684	0.0415151	-0.0160949	0.00964468	0.0378348	0.0494675	0.0101297	0.0436891	0.0436953	0.035468	0.0326666	0.0122642	0.0353204	0.00330387	0.0259881	0.0547044	0.0269688	0.0609479	0.0889234	0.0524352	0.0315624	0.0785679	0.0883815	0.0736494	0.0756965	-0.00329533	0.113645	0.0559599	0.10222	0.0611944	0.0420689	0.086589	0.0951728	0.105508	0.0580828	0.0863529	0.0561719	-0.0358085	0.0704387	0.00300064	0.0845504	0.0508845	0.0377191	0.073641	0.0924957
490	PI(15-MHDA_18:2)/PI(17:0_18:2)	-0.00420324	-0.00134414	-0.0274785	-0.0212117	0.0240472	-0.0351916	-0.00212997	0.0195788	0.0215238	0.0188465	0.030975	0.0235954	0.00499268	-0.0178933	-0.0146638	-0.00369185	-0.0318628	-0.0124041	0.0153887	0.00279812	-0.0041963	0.0489177	0.0136128	0.000567864	0.0539576	0.0417445	0.0452005	0.0317409	0.00195869	0.0613312	0.0329065	0.0445571	0.0375211	-6.82972e-05	0.0346641	0.0598132	0.0525425	0.021908	0.0138382	0.0334356	-0.0720114	0.051319	-0.0154438	0.0502007	0.0268006	0.033935	0.0568397	0.0539387
491	PI(15-MHDA_20:4)/PI(17:0_20:4)	-0.0155869	-0.00238203	-0.00483811	-0.0221244	-0.00306698	-0.00403794	0.00277509	-0.00622768	0.00810545	-0.0127053	0.0207874	0.00314734	0.0104209	-0.0240129	-0.0252267	-0.0101898	-0.0345787	-0.00769718	0.0125944	0.0131407	-0.00943836	0.000901203	-0.0136258	0.00444959	0.0190261	0.0209499	0.0451041	0.00540512	-0.0420642	-0.0385613	-0.00941827	-0.0134135	0.0136404	-0.0360157	-0.0196969	0.00267696	0.0115724	0.00377323	-0.0385264	-0.0157263	-0.116792	-0.033422	-0.0460131	-0.00311881	-0.0180672	-0.0154164	0.0135756	0.0276002
492	PI(16:0/16:0)	0.00931277	-0.00294979	0.0629667	0.0158035	0.096599	0.0261682	0.053102	0.0893089	0.0999058	0.0507612	0.102226	0.150131	0.142782	0.101581	0.0643225	0.0737631	0.0486282	0.0802432	0.0883434	0.101072	0.0999626	0.141974	0.091244	0.0379418	0.12802	0.102427	0.133948	0.0929835	0.035961	0.207473	0.0492298	0.154666	0.0703438	0.106243	0.102856	0.193905	0.151069	0.159094	0.130892	0.165601	0.00783093	0.141219	0.00532502	0.133066	0.106635	0.0714362	0.153044	0.138014
493	PI(16:0_16:1)	-0.0184046	0.0110666	0.0331311	-0.0387117	0.0118616	0.0164746	0.023017	-0.0242312	0.0532336	-0.00384702	0.0539009	0.0665592	0.0960365	0.0737397	-0.035143	-0.0369241	-0.0448637	-0.00406455	-0.0150727	0.0351825	0.0296563	0.0275543	-0.00261511	-0.0587279	-0.0019511	-0.0255785	0.0317038	-0.00423793	-0.0177005	0.0842896	0.0286595	0.0291064	-0.0168745	-0.00294475	-0.0514855	0.0500586	0.00175395	0.0624778	0.0602706	0.0600035	-0.0702191	0.0210079	-0.0232655	0.00663778	-0.00382548	-0.0544407	0.0120645	-0.00948988
494	PI(16:0_20:3) (a)	0.018233	0.00854666	-0.0256423	-0.0431654	0.0115366	-0.0368168	-0.00842523	-0.0110032	0.0537965	0.0471871	0.0520396	0.0703563	0.0761945	0.0467106	-0.0262531	-0.0128839	-0.0314748	-0.00965675	-0.00856072	0.0159726	0.0034409	0.0224202	-0.00267883	-0.0177875	0.0236061	-0.00372088	0.0397851	0.00993276	-0.0294797	0.0660571	0.0128706	0.0369236	0.00316748	0.0049578	0.0102974	0.0651235	0.0350641	0.0479572	0.0327934	0.0530902	-0.062983	0.0431878	-0.0245298	0.0438575	0.0181584	-0.00348837	0.0525432	0.0266687
495	PI(16:0_20:3) (b)	-0.0010222	0.00903707	0.0272912	-0.0356232	-0.0187035	0.0153538	0.0225954	-0.0457332	0.0624557	0.0345277	0.0827164	0.0558799	0.0839576	0.116225	-0.075804	-0.0381699	-0.0722442	-0.0580731	-0.062988	-0.0259835	0.00395029	-0.0307212	-0.0249177	-0.0617138	-0.060324	-0.0712641	-0.0279923	-0.0295723	-0.0475405	0.0380447	0.00863716	0.0394851	-0.0178583	-0.00729309	-0.0536088	0.00366657	-0.0222719	0.00954724	0.0571638	0.0209002	-0.10078	-0.0112497	-0.047898	-0.0062053	-0.0417102	-0.0546597	-0.0381265	-0.0569098
496	PI(16:0_20:4)	-0.00968331	0.00235046	-0.000197615	-0.0343501	0.0121016	0.0146266	0.0138819	-0.0172335	0.0496267	0.0125975	0.0565424	0.0746458	0.110145	0.0727634	-0.0195724	-0.0143242	-0.0284251	0.0142476	-0.000241817	0.0613983	0.0262267	0.00172292	-0.0134123	-0.0292821	0.000704308	-0.0155691	0.0589863	-0.00705131	-0.028604	0.0265445	0.00690889	0.00209777	-0.0131993	-0.0128406	-0.0625504	0.0425296	0.00917162	0.0771728	0.0243462	0.049912	-0.0892811	-0.000246764	-0.0396775	0.00635452	-0.0159291	-0.0528851	0.0211008	0.00567599
497	PI(18:0_18:1)	-0.0216495	-0.000627119	0.0219034	0.00307397	0.0327938	-0.00830528	0.00909747	0.0380802	0.0948902	0.0771274	0.12552	0.160234	0.150725	0.146139	0.00410289	0.0519019	0.0225507	0.0527335	0.0293909	0.0530746	0.0730803	0.0702246	0.0559077	0.0281626	0.0845451	0.0533239	0.0789128	0.0674478	-0.00425741	0.191929	0.0630659	0.172501	0.0667157	0.130006	0.121995	0.187778	0.12699	0.140345	0.159017	0.123175	-0.0419904	0.113061	-0.0215987	0.134651	0.10086	0.0569494	0.131867	0.0953249
498	PI(18:0_20:2)	-0.0134915	-0.0111415	0.00581877	0.0002737	0.0187757	-0.0292922	-0.00785071	0.0200571	0.111435	0.094553	0.116383	0.160918	0.145457	0.12853	0.0232879	0.0729937	0.0604385	0.0947835	0.0716421	0.0746554	0.0987343	0.0840291	0.0599665	0.0713439	0.125485	0.0828749	0.101035	0.104469	-0.00758677	0.206678	0.0554919	0.181475	0.0700894	0.164251	0.183908	0.209503	0.1611	0.144745	0.159757	0.143825	-0.0420551	0.125766	-0.00686083	0.152945	0.141374	0.114741	0.184679	0.140589
499	PI(18:0_20:3) (a)	-0.00815014	-0.011423	-0.0220479	-0.0157619	-0.00990411	-0.00996096	0.00887803	-0.0130988	0.0506251	0.0340713	0.020847	0.0323489	0.0409083	0.0291198	-0.0309669	0.0253186	-0.00665384	0.000231562	-0.0209747	-0.0121468	-0.0114791	0.00227909	0.00961049	0.017976	0.0148692	-0.0157428	0.0139522	0.0097874	-0.0343647	0.00720009	0.00404527	0.0557227	0.0155551	0.0261759	0.029414	0.0231806	0.00930174	-0.000205042	0.012677	0.0141111	-0.0610805	0.0132793	0.0169404	0.0509113	0.0384082	0.0328705	0.0324088	0.00389088
500	PI(18:0_20:3) (b)	-0.0265133	0.0291877	0.0410534	-0.0242648	-0.0604127	0.0063904	0.00856277	-0.0389127	0.0406708	0.0221492	0.0641676	0.0530939	0.0621989	0.0962268	-0.109059	-0.0366886	-0.0633583	-0.0445617	-0.074231	-0.0492426	-0.0112496	-0.0698041	-0.0234622	-0.0431897	-0.0592369	-0.0774442	-0.0565604	-0.0399311	-0.0578374	0.0331851	0.00508797	0.0570119	-0.0236753	0.0314544	-0.00517428	0.0198155	-0.0135188	0.00126582	0.0535149	-0.0211777	-0.107517	-0.0250695	-0.0658139	0.0141516	-0.0339041	-0.0314862	-0.020815	-0.0433344
501	PI(18:0_20:4)	-0.0138647	0.00173269	0.0147572	-0.0165505	-0.0196263	0.0235348	0.0182785	-0.0190332	0.0255117	0.00190326	0.0550807	0.0659883	0.0782432	0.034379	-0.0592447	-0.0177902	-0.017892	0.0153259	-0.0313458	0.0198333	-0.0121958	-0.0613984	-0.0356277	-0.0168284	-0.00953409	-0.0525871	0.00703071	-0.0429382	-0.0458134	-0.0197947	-0.00673196	0.00743137	-0.0260619	0.0228372	-0.0327976	0.0400326	-0.0157044	0.0406902	-0.0193725	0.000296124	-0.114644	-0.0331224	-0.0593931	-0.000272368	-0.00439812	-0.036664	0.0297403	-0.0147864
502	PI(18:0_22:4)	0.0019371	0.000880497	0.0314351	-0.00311612	0.00698828	-0.00296201	0.00902589	-0.00966545	0.065175	0.0357112	0.0760296	0.0827576	0.100289	0.0926367	-0.0448124	-0.00987026	-0.0106702	0.0181237	-0.00552268	0.0351065	0.0403361	0.00913534	-0.0109331	0.00461173	0.0254197	-0.00509926	0.0434255	0.0269336	-0.0204558	0.0659653	0.0286891	0.0619481	0.000181296	0.0468168	0.00372151	0.0720162	0.0293781	0.0670941	0.0640401	0.0530906	-0.0626904	0.0228771	-0.0149955	0.0378624	0.0278259	-0.00260714	0.0504398	0.0251082
503	PI(18:0_22:5) (n3)	-0.00485469	0.0288861	0.0116351	-0.0235333	-0.0207181	0.00868756	0.0194026	-0.0349989	0.0123551	-0.0439738	0.025672	0.0224222	0.0408401	0.0454232	-0.0900185	-0.0617229	-0.0559415	-0.0426309	-0.0579511	-0.0168379	-0.0168931	-0.0690115	-0.0631369	-0.0603036	-0.0603603	-0.0641594	-0.0311384	-0.0430843	-0.0547153	-0.0316309	-0.0347665	-0.0287635	-0.0531116	-0.0234201	-0.0847441	-0.0303286	-0.041881	-0.0143457	-0.00494086	-0.0204616	-0.103007	-0.0472249	-0.0634212	-0.048506	-0.0513594	-0.0809112	-0.0525382	-0.0544609
504	PI(18:0_22:5) (n6)	-0.0272303	-0.000391117	0.0416957	0.0139779	0.0575605	-0.00056813	0.0366584	0.0419163	0.0705114	0.0781625	0.100442	0.134136	0.131082	0.110516	0.0319638	0.0818413	0.054044	0.0888992	0.0669056	0.0704578	0.0904908	0.0856095	0.0670455	0.0793472	0.110485	0.0816778	0.0904522	0.0966093	-0.00237205	0.148831	0.0680717	0.157417	0.0700446	0.124802	0.114505	0.15777	0.129595	0.112358	0.117037	0.097631	-0.00632719	0.0826501	-0.00419818	0.117821	0.114613	0.0870489	0.134162	0.115665
505	PI(18:0_22:6)	0.00848961	-0.0194975	0.0457931	0.00261687	0.0504483	0.00222368	0.02753	0.0329898	0.0620722	0.0652414	0.0846036	0.150043	0.120752	0.0914208	0.0292238	0.0713456	0.0661146	0.0913712	0.0593832	0.0683003	0.0882433	0.0461909	0.0582026	0.0415734	0.0893867	0.0520536	0.0710101	0.065336	-0.0176013	0.108905	0.0105876	0.118745	0.0229513	0.112635	0.0803134	0.136568	0.0910712	0.0973025	0.0921743	0.0835413	-0.0418676	0.0721046	-0.0210286	0.0967562	0.104288	0.0483114	0.120137	0.0885592
506	PI(18:1_18:2)	-0.0316054	-0.033625	-0.0352247	0.000176209	-0.0101462	-0.0300409	-0.0359778	-0.00389801	0.032243	0.0424191	0.048327	0.087555	0.0798897	0.0583381	-0.0214515	-0.0142734	-0.0253924	-0.0108238	-0.0241378	0.00064004	-0.0196218	-0.0146417	-0.0189806	-0.027653	0.0081468	-0.0178937	0.0140963	-0.0189287	-0.0296403	0.0512262	-0.00127493	0.0352457	-0.0129232	0.0250698	0.00680139	0.0736402	0.0250093	0.067838	0.0318209	0.0588133	-0.0386903	0.0386288	-0.0232243	0.0380657	0.0171628	0.0255095	0.0492751	0.00612305
507	PI(20:0_20:4)	-0.0242864	-0.0198428	-0.0195215	-0.0172435	-0.00330732	-0.0139844	-0.0141475	-0.0283035	0.0247538	0.0267546	0.016088	0.0403988	0.0431713	0.0434761	-0.0322114	-0.0223017	-0.0344259	-0.007951	-0.0340656	0.00823871	-0.000897524	-0.0240775	-0.0377638	-0.030569	-0.0205523	-0.0433036	0.00382445	-0.0250615	-0.0471731	-0.00507841	-0.0173103	-0.0148907	-0.0252842	-0.0077846	-0.0354856	0.0208752	-0.0244731	0.0251766	0.0058854	0.0102275	-0.0711301	-0.0159393	-0.0254282	0.00238275	-0.019591	-0.0154708	0.014724	-0.0139243
508	PI(34:0)	0.0179276	-0.0300002	0.0483299	0.0437564	0.109931	0.0221204	0.0578327	0.0980958	0.117137	0.0526252	0.108528	0.175042	0.159485	0.0992179	0.0792656	0.0908327	0.078762	0.123251	0.125412	0.138387	0.13162	0.175643	0.112866	0.0922001	0.183557	0.150899	0.175571	0.137016	0.0672429	0.260311	0.0701111	0.19414	0.0982689	0.159178	0.170506	0.260665	0.212838	0.209774	0.166614	0.200426	0.0326845	0.186655	0.0257017	0.172079	0.163872	0.130461	0.227036	0.199628
509	PI(34:1)	-0.018471	0.00279417	0.0337276	-0.0136667	0.0280173	0.00866675	0.0293356	0.0194753	0.0731553	0.0331534	0.0827829	0.112372	0.120526	0.0985234	-0.0199705	0.000591151	-0.014724	0.0239156	0.0111937	0.0443077	0.0541865	0.0625133	0.0288751	-0.0175643	0.0515125	0.0251045	0.0656826	0.0376747	-0.00781365	0.156187	0.0515033	0.107529	0.0290225	0.066636	0.0429622	0.13322	0.0757341	0.11302	0.118141	0.104565	-0.0525404	0.0764424	-0.0233036	0.0792508	0.0516998	0.0119033	0.0849566	0.0573142
510	PI(36:2)	-0.00529298	-0.0151305	-0.00753684	-0.00232695	0.031598	-0.0201403	-0.00544688	0.0152911	0.0627708	0.0491711	0.0756926	0.118331	0.106432	0.0712822	0.00295746	0.0139027	0.00617082	0.0388361	0.0140218	0.04302	0.0304567	0.0436826	0.0127879	0.00438182	0.0686082	0.0249214	0.0628236	0.0388286	-0.00713937	0.13331	0.0274492	0.0967591	0.0169877	0.0874978	0.0693219	0.147219	0.0816172	0.111344	0.085872	0.107801	-0.0365411	0.0976472	-0.0111426	0.0866182	0.0827368	0.0490234	0.124078	0.0706199
511	PI(37:6)	-0.0272087	-0.0096739	-0.0154105	-0.00734099	-0.0111556	-0.0266132	0.0101815	0.0523065	0.0102894	0.0565913	0.0611666	0.0524487	0.00345618	0.0148901	-0.00452571	0.0362031	0.0152432	-0.00467997	-0.00738307	-0.0369777	-0.0313958	0.00409546	0.0546275	0.0262277	0.0277743	0.0149776	-0.00498701	0.00145805	-0.0193047	0.0326791	-0.0144282	0.0790814	0.0436244	0.0737061	0.0858384	0.0649594	0.0475902	0.00597162	0.00797635	0.00800082	-0.0195117	0.0256925	-0.0318784	0.0777093	0.0537556	0.0390944	0.0441248	0.0378556
512	PI(38:5) (a)	-0.0148023	0.0119995	-0.00140227	-0.0324725	-0.0214847	0.00108021	-0.00187632	-0.0581702	0.0343478	0.00653802	0.0586925	0.0604423	0.0872897	0.0862102	-0.0639308	-0.0398987	-0.0607263	-0.0409575	-0.048375	-0.00152224	-0.0114725	-0.044225	-0.0411172	-0.0652408	-0.0502312	-0.0493962	-0.00496838	-0.0378285	-0.0486219	0.00444681	-0.0270388	-0.00240517	-0.0402612	-0.0279208	-0.0808111	0.0051098	-0.0173733	0.02981	0.0239079	-0.010836	-0.0951232	-0.0250058	-0.0614566	-0.0218329	-0.049676	-0.076942	-0.0369198	-0.0428034
513	PI(38:6)	0.00707851	-0.0131533	0.0353417	-0.00446489	0.0536629	0.00143087	0.0182757	0.0235946	0.0546107	0.0452595	0.0712478	0.129575	0.117367	0.0901471	0.0198949	0.0551985	0.0320935	0.0608117	0.0476158	0.0591637	0.0660328	0.0532288	0.0418858	0.0149579	0.0589858	0.0456918	0.0662352	0.0452726	-0.0139938	0.0898692	0.00450526	0.0839517	0.0202175	0.0613637	0.0374005	0.102923	0.0757494	0.0844187	0.070702	0.0744195	-0.0425298	0.0663425	-0.01802	0.0770657	0.0598913	0.0174008	0.077128	0.0652534
514	PI(39:6)	-0.00951595	0.005459	0.00053902	0.00586996	0.0289332	-0.0325845	-0.000121968	0.0266546	0.00447233	0.0255211	0.033032	0.0708863	0.0440872	0.0149226	0.0120184	0.0297231	-0.00560572	0.0260226	0.031907	0.0155367	0.0184248	0.0331375	0.0327652	0.0160339	0.0514717	0.0397274	0.0428071	0.0293703	-0.0220312	0.0354648	-0.00556027	0.0514829	0.0290993	0.0273771	0.0352669	0.062763	0.0554416	0.0286296	0.018028	0.0250504	-0.0439005	0.0296526	0.0111796	0.0764821	0.0386152	0.0328333	0.0599444	0.0635944
515	LPI(18:0) [sn1]	0.00655791	-0.00399929	-0.00475435	-0.0232606	-0.023604	0.00556415	-0.00899116	-0.0388948	0.0242421	0.0166816	0.0118299	0.0516174	0.0518776	0.0234722	0.00698287	0.0152781	0.0224972	0.0286833	0.00866521	0.0233465	0.0226797	0.00814569	0.00359191	0.0114485	0.0311415	0.00434197	0.0309789	0.0131702	-0.00394189	0.0372539	-0.00205552	0.0580793	0.0229805	0.0509476	0.019572	0.0469545	0.0230845	0.0416207	0.0300667	0.0313466	-0.0704998	0.00164936	-0.0345924	0.0363634	0.0372587	0.0146018	0.0353628	0.00948013
516	LPI(18:0) [sn2]	0.0128309	0.0154128	0.0311069	-0.0151543	-0.0246829	0.00984762	0.0115964	-0.00648866	-0.0217858	-0.0231468	-0.0197809	-0.00881849	0.00558715	-0.0077503	-0.0186275	-0.0202294	-0.030772	-0.0191828	-0.0371683	-0.0163183	-0.0169792	-0.000444893	-0.0166722	-0.0193707	-0.0169136	-0.0261933	-0.00928455	-0.0223763	-0.0132729	-0.0105626	-0.0257901	0.00971235	0.0125955	0.0173344	-0.0243385	0.00420976	-0.0131181	0.00723404	0.0206629	-0.0091937	-0.0359381	-0.0314488	-0.0172605	0.0184153	-0.00312433	-0.0292168	-0.0050041	-0.0203633
517	LPI(18:1) [sn1]	-0.0467669	0.0197122	0.00470391	0.00235862	-0.00498656	0.00507976	0.00688214	-1.30372e-05	0.0555639	0.0633426	0.0717208	0.0838942	0.0819461	0.0709222	0.00274038	0.00166937	-0.00458874	-0.00388066	-0.0212152	0.00758199	0.00935634	0.0288757	0.0104623	-0.00516746	0.0173431	0.00176932	0.016541	0.00540484	-0.0195957	0.122001	0.0248885	0.0931047	0.0213161	0.0738392	0.0283204	0.106879	0.0485865	0.0744688	0.0888002	0.0554911	-0.0176834	0.054116	0.0112246	0.0624598	0.0471692	0.0119813	0.0371997	0.0122561
518	LPI(18:1) [sn2]	-0.0413539	-0.00241087	-0.0125427	0.00565001	-0.0131141	0.00222335	-0.00832987	0.0103074	0.0469597	0.0311174	0.0526981	0.0718459	0.0825809	0.05499	-0.0163119	0.00524586	-0.0174189	-0.0187232	-0.01495	0.00987166	-0.00227604	0.0169455	0.0177263	-0.0319214	-0.00520331	0.00531982	0.0194497	-0.0150408	-0.0056265	0.100562	0.0175871	0.0700415	0.0354114	0.0388031	0.0298442	0.0733275	0.0454018	0.0701571	0.0614371	0.0735646	-0.0281265	0.0529965	-0.0244357	0.0728995	0.0374773	0.0312661	0.0355936	0.0177336
519	LPI(18:2) [sn1]	-0.0314672	0.00490471	-0.0247675	-0.00491165	-0.0175543	-0.0111913	-0.0110538	-0.00933213	0.0270371	0.0104909	0.0417245	0.053427	0.0625892	0.000852834	-0.0237752	-0.0509231	-0.0423331	-0.0289641	-0.0453632	0.000267404	-0.0444357	0.0121468	-0.0299103	-0.0437084	-0.00743951	-0.0239316	0.00921106	-0.0404373	-0.0195909	0.055795	-0.0155499	0.00033982	-0.019453	0.00854518	-0.0323155	0.0568824	-0.00420059	0.0520354	0.00897879	0.0456837	-0.0266958	0.0174593	0.0105431	0.00798848	0.00442001	-0.00362332	0.016754	-0.0237824
520	LPI(18:2) [sn2]	0.0126026	-0.010636	-0.0197626	0.00246905	-0.000883292	-0.0254529	-0.0128819	-0.00204686	0.0311722	0.04483	0.0367712	0.0772755	0.068112	0.0321941	0.00418972	-0.00544011	-0.0067882	-0.000396398	-0.029078	0.0123464	-0.0130586	0.0256222	0.0127025	0.00561588	0.0170043	-0.0130897	0.0238848	-0.0221779	-0.0135086	0.076629	-0.000782561	0.0545804	0.0126859	0.061516	0.0139436	0.0981058	0.0329655	0.0814662	0.0439928	0.0580402	-0.016425	0.0541284	0.0113389	0.0735117	0.0497604	0.0395353	0.0611039	0.010893
521	LPI(20:4) [sn1]	-0.0382233	-0.00421983	0.00285602	-0.00852077	-0.0548523	0.0134923	-0.00253201	-0.0487104	0.0186662	0.00040306	0.0281149	0.0275284	0.041883	-0.00143502	-0.0588545	-0.0546659	-0.050481	-0.0244297	-0.0486386	-0.00402834	-0.0403577	-0.0674589	-0.045623	-0.0471298	-0.0495858	-0.0565837	-0.0132537	-0.0682705	-0.0437531	-0.0247109	-0.024693	-0.0350614	-0.0458062	-0.00367777	-0.069798	0.0051461	-0.028234	0.0242867	-0.0274173	-0.0137277	-0.0718727	-0.0602144	-0.0112264	-0.0479778	-0.0414388	-0.0471367	-0.0358186	-0.055301
522	LPI(20:4) [sn2]	-0.0184703	-0.000793458	-0.0234673	-0.00959867	-0.0541158	0.0147813	-0.0043602	-0.0427129	0.0126803	0.00423266	0.0259897	0.023311	0.0375407	0.00439358	-0.0339757	-0.0382216	-0.0441357	-0.0135223	-0.0423903	0.00626861	-0.0345569	-0.0504214	-0.0355967	-0.031603	-0.043405	-0.0490639	-0.00330033	-0.0636341	-0.0254533	-0.0394575	-0.032194	-0.0358657	-0.0200563	-0.0135037	-0.0707147	-0.00488025	-0.0265706	0.0186051	-0.0388215	-0.0169871	-0.0701811	-0.0633918	-0.0203538	-0.0373894	-0.0405504	-0.0523492	-0.0271717	-0.0440073
523	PS(36:1)	-0.0394751	0.0115566	-0.0323023	-0.0507906	-0.0119586	-0.00459587	-0.0286882	-0.0204952	0.0112387	-0.00813992	0.036245	-0.0126822	-0.00318206	-0.00448761	0.0392102	0.0153711	0.0197077	-0.00144505	0.00383688	0.0101348	0.0170045	0.0103231	0.0119082	0.0102748	0.00158243	0.00275097	-0.000524829	0.00847593	0.00710335	0.0242979	-0.010523	0.0247532	-0.00595248	0.0208673	-0.0136935	0.00311194	-0.00324633	0.0109229	0.0172989	0.0174282	-0.0279135	0.024129	0.000498237	0.0331933	0.0319469	-0.0137616	-0.00230382	-0.00871381
524	PS(36:2)	0.018106	-0.0012356	-0.040789	-0.0254924	-0.0255727	-0.043891	-0.0471468	-0.0234009	-0.00526473	-0.0306102	0.00111327	-0.0503356	-0.0374404	-0.0468723	0.000366689	0.0048557	0.00867932	-0.00750565	0.0106292	0.00110558	-0.00430896	0.00924323	-0.0264457	0.0181187	0.000488813	0.0126134	0.00965323	0.0052512	-0.00363267	-0.0284545	0.00767289	-0.0270766	0.00132271	-0.0245022	-0.0223909	-0.0301795	-0.0119241	-0.0218921	-0.0129263	-0.0233737	0.00335731	-0.0227113	0.025156	-0.00377445	0.0185197	-0.0112936	-0.00663224	-0.00933369
525	PS(38:3)	0.00665221	-0.0205089	-0.0465418	-0.0515963	-0.0508358	-0.0379662	-0.0353576	-0.0392079	-0.0124454	-0.0508974	-0.0339635	-0.0882753	-0.0812589	-0.0722621	-0.0130034	-0.0495025	-0.0504027	-0.0624437	-0.0485303	-0.0430763	-0.0607496	0.00148744	-0.0480679	-0.0395276	-0.0431687	-0.031224	-0.0373307	-0.0371494	-0.0129808	-0.045629	-0.0138911	-0.0602223	-0.0605463	-0.0734154	-0.0763375	-0.0775215	-0.0604975	-0.062665	-0.060601	-0.0468169	-0.026631	-0.0207488	0.021395	-0.0152515	-0.0341675	-0.0421621	-0.0491803	-0.0463722
526	PS(38:4)	0.00830859	-0.000423147	-0.0436261	-0.0522593	-0.0454806	-0.0315086	-0.0325506	-0.0214084	-0.0240558	-0.0721859	-0.0407644	-0.0991887	-0.0809403	-0.0806646	-0.0373392	-0.0713656	-0.0553664	-0.0594529	-0.0377983	-0.0293604	-0.0611975	-0.0471006	-0.0637868	-0.0643025	-0.0545157	-0.0411644	-0.0339579	-0.0559059	-0.0173476	-0.0868848	-0.0356554	-0.0923278	-0.0571613	-0.0903396	-0.0752392	-0.0813577	-0.0661895	-0.0602009	-0.0740755	-0.05488	-0.0360642	-0.0578096	-0.0128962	-0.051615	-0.0616727	-0.0551151	-0.0611665	-0.0489981
527	PS(38:5)	-0.0138071	0.00866646	-0.0377688	-0.0322505	-0.0287165	-0.00671279	-0.0310748	-0.0369922	-0.0121213	-0.03029	0.00832443	-0.00523111	0.013292	-0.00905254	-0.00729127	-0.0168141	-0.0347492	-0.0300892	-0.016077	-0.0034422	-0.0250982	-0.0189427	-0.0448175	-0.0262916	-0.0286851	-0.019811	-0.0243852	-0.045393	-0.0114394	-0.0170177	-0.00799005	-0.0520373	-0.0263932	-0.0555026	-0.047356	-0.0304787	-0.0213004	-0.0189467	-0.0441214	-0.00790909	-0.00378116	-0.0226237	-0.043383	-0.0375402	-0.0486095	-0.0443237	-0.0367586	-0.0342468
528	PS(40:5)	-0.00893853	-0.0385189	-0.0109441	-0.0191094	-0.0273176	0.000648594	0.00527213	0.00879756	0.000344494	-0.0560145	-0.0181084	-0.0484171	-0.0454388	-0.0471607	-0.0410491	-0.0418063	-0.0223011	-0.0393997	-0.0224906	-0.0228837	-0.0330115	-0.0284239	-0.0456032	-0.0291614	-0.0252356	-0.00982217	-0.0236443	-0.0220928	-0.000925182	-0.0551226	-0.00869673	-0.0445611	-0.0121054	-0.0389267	-0.0361142	-0.0471623	-0.0341166	-0.0459851	-0.0367291	-0.04442	-0.0307967	-0.0436204	-0.00313969	-0.0317064	-0.0296853	-0.0361871	-0.0415403	-0.0294993
529	PS(40:6)	0.013764	0.0040327	0.000307646	0.0145417	-0.00951151	-0.0146599	0.000312083	0.0433968	0.015212	-0.0117649	0.0286246	0.0187267	0.00224205	-0.0321592	-0.0397005	-0.0189839	-0.00964612	-0.00275709	-0.020899	-0.00895939	-0.0364366	-0.0100272	-0.0375432	-0.0219879	0.0106326	-0.0181046	-0.00485517	-0.0183498	-0.0171488	-0.00125743	-0.0338403	-0.00100617	-0.0117141	0.00838489	0.00182086	0.022128	-0.0166763	-0.000828719	-0.0223432	0.0116125	-0.041678	-0.00371007	0.00667684	0.0221431	0.023793	-0.00580768	0.034366	-0.00595635
530	PG(34:1)	0.0159318	-0.0280125	0.028858	-0.0137884	0.00164679	1.85968e-05	-0.003232	0.0016743	0.0910634	0.047779	0.106988	0.141423	0.155646	0.111923	-0.00248714	0.00861602	0.0236505	0.0618759	0.0364257	0.0814228	0.0678006	0.0447729	0.0188848	0.0139628	0.0686778	0.0267228	0.0790454	0.0568821	-0.0190945	0.114872	0.0223062	0.0774336	0.0188697	0.0837775	0.0470056	0.130224	0.0774154	0.127451	0.110429	0.114529	-0.0351508	0.0848415	-0.0320139	0.0812727	0.0900817	0.0281474	0.127893	0.0798464
531	PG(34:2)	0.00918298	-0.0314218	-0.00224833	0.00186385	0.0241108	-0.0185055	-0.0061977	0.00262119	0.0288332	0.0453092	0.0581173	0.0944058	0.0872464	0.0574185	0.00979718	0.0116689	-0.00294822	0.0245255	-0.00182121	0.0293941	0.0190379	0.0244337	0.0191064	-0.0150203	0.0285056	-0.005288	0.0305608	-0.00234982	-0.0341973	0.0410333	0.0201903	0.0356331	-0.00583938	0.0279889	-0.0158616	0.0570917	0.0132395	0.0500594	0.0256388	0.0277133	0.00766271	0.0313677	-0.00975017	0.0596117	0.037292	0.00834927	0.0640852	0.0172577
532	PG(36:1)	-0.0111566	-0.00609621	0.0307582	-0.0391275	-0.0195506	0.0105959	-0.00677095	-0.0641694	0.0662158	0.03153	0.0749727	0.0926954	0.130936	0.111357	-0.0129242	-0.0171404	0.0186026	0.0374572	-0.00134785	0.0593033	0.0475695	-0.047581	-0.0260559	-0.0242055	-0.0153314	-0.0361145	0.0130444	-0.00210774	-0.0362455	0.00596947	0.0136998	-0.00312957	-0.0226175	0.018364	-0.0672825	0.0131955	-0.0143211	0.0347344	0.0506481	0.0218841	-0.0606421	-0.0228187	-0.0586086	-0.016096	0.00358513	-0.0624333	-0.000485938	-0.0370369
533	PG(36:2)	-0.0033376	-0.0191048	0.0170228	-0.0260934	0.0201599	0.0161341	0.0296104	-0.0057176	0.06065	0.033581	0.0562322	0.0642272	0.0978976	0.0637449	0.0049882	-0.00727205	0.0172773	0.0398849	0.00994406	0.0478948	0.0347068	0.0117648	0.000421046	-0.00547753	0.0117363	-0.00719809	0.0232172	0.0157059	-0.00684602	0.016431	0.00605841	0.017742	0.00202697	0.023949	-0.0316863	0.0252834	-0.0017019	0.0279431	0.0343351	0.049485	-0.0187078	0.0370882	-0.00291348	0.0308115	0.0419844	-0.0163542	0.0382554	0.00384288
534	CE(14:0)	-0.0302325	0.0355567	-0.000845614	-0.031884	-0.00608469	-0.0329984	-0.00524575	-0.000989176	-0.018525	-0.0142278	0.000953075	-0.0614264	-0.0602576	-0.0126323	-0.0670802	-0.0568703	-0.100959	-0.117438	-0.0838755	-0.0860467	-0.066388	-0.0178104	-0.0326018	-0.0749498	-0.0881688	-0.0734496	-0.0635843	-0.0544409	-0.055354	-0.0363141	-0.0122558	-0.0240083	-0.0148247	-0.0728729	-0.0727922	-0.081059	-0.076267	-0.081362	-0.0400445	-0.036652	-0.0657673	-0.022237	-0.0153332	-0.0169006	-0.0719491	-0.0800406	-0.0979158	-0.0735136
535	CE(15:0)	-0.005783	0.0149242	-0.0104663	-0.0121075	-0.0370845	-0.0468056	-0.0117429	0.0310376	-0.102008	-0.0987558	-0.0914043	-0.172404	-0.185503	-0.169748	-0.11189	-0.102505	-0.14728	-0.167169	-0.114289	-0.162811	-0.155713	-0.0742992	-0.0577336	-0.08865	-0.122505	-0.105564	-0.126372	-0.11209	-0.0505174	-0.146327	-0.0317888	-0.108906	-0.0347679	-0.147134	-0.0805051	-0.158996	-0.128926	-0.16518	-0.16188	-0.137534	-0.0720277	-0.100169	-0.0318621	-0.0862149	-0.110645	-0.0460674	-0.122218	-0.0847792
536	CE(16:0)	0.00796925	-0.0129836	-0.000239806	-0.00640319	0.0243342	0.00314004	0.0192322	0.0263307	0.00352664	4.84338e-09	0.0242871	0.0557128	0.0463029	-0.00399783	-0.0101711	-0.00152907	-0.0197577	0.00712134	9.48432e-05	0.0253752	-0.0252339	-0.0282706	-0.000469291	-0.0366801	0.00879815	-0.00771203	0.0242853	-0.0483454	-0.0198522	-0.0136998	-0.016063	-0.00220081	-0.0215902	0.00589917	-0.0233816	0.0443802	0.00986479	0.0326307	-0.0522089	0.0175239	-0.0667164	-0.00984948	-0.0557676	0.00348017	-0.0159065	-0.0466897	0.0118736	-0.000133218
537	CE(16:1)	-0.0211319	0.00903071	0.0131124	-0.0495562	-0.0536189	0.00662336	0.00810119	-0.0650791	0.0106057	-0.0256775	0.0158607	-0.00118118	0.0491007	0.0265054	-0.113603	-0.109888	-0.110657	-0.0760823	-0.0882398	-0.0231815	-0.0434627	-0.0674596	-0.0743831	-0.115157	-0.090216	-0.105048	-0.0406966	-0.0805466	-0.0615354	-0.0197044	-0.000880355	-0.0601094	-0.0766544	-0.0737426	-0.137688	-0.0407103	-0.0830179	-0.0033936	-0.0137575	-0.0120144	-0.111012	-0.066612	-0.0385917	-0.0797799	-0.0862778	-0.129917	-0.0789216	-0.0927174
538	CE(16:2)	-0.00163502	-0.00282012	-0.0308133	-0.0345864	-0.0836667	-0.0456485	-0.013297	-0.0301881	-0.0918671	-0.0583692	-0.0903289	-0.167725	-0.173426	-0.109897	-0.147537	-0.113483	-0.182528	-0.20326	-0.170666	-0.192245	-0.165946	-0.0987615	-0.0676957	-0.1273	-0.172989	-0.152559	-0.163488	-0.133134	-0.0901711	-0.13345	-0.0441088	-0.0949726	-0.0677627	-0.14564	-0.11211	-0.172022	-0.164058	-0.167186	-0.125104	-0.138308	-0.0871249	-0.097365	-0.0115144	-0.105878	-0.143576	-0.0973999	-0.178466	-0.158242
539	CE(17:0)	-0.0108715	0.015861	-0.0142492	-0.00772413	-0.00238563	-0.0200902	0.0169034	0.0327221	-0.0175417	-0.0301923	0.00190709	-0.0359009	-0.0542813	-0.071183	-0.0481832	-0.014815	-0.0553334	-0.0427475	-0.0232575	-0.0484865	-0.0582182	-0.0462609	-0.0148996	-0.000717456	-0.0151025	-0.006242	-0.0203085	-0.0455398	-0.045163	-0.0449775	0.00570912	0.00576543	-0.00116365	-0.017935	0.0221698	-0.00408687	0.0103413	-0.0461345	-0.0734153	-0.0688523	-0.0925687	-0.0277994	-0.0329515	-0.00372747	-0.0356932	-0.0306706	-0.0227913	0.00199893
540	CE(17:1)	-0.0193882	0.0130621	-0.0266102	-0.0533619	-0.0512	-0.0335439	0.00947663	-0.0164786	-0.0810593	-0.0985621	-0.0683363	-0.162019	-0.135646	-0.144446	-0.145095	-0.153308	-0.187707	-0.180545	-0.128367	-0.133701	-0.148852	-0.0958918	-0.0869135	-0.115752	-0.135014	-0.116052	-0.100987	-0.117686	-0.0836469	-0.134343	-0.0145137	-0.12915	-0.0754696	-0.171373	-0.13572	-0.160988	-0.138588	-0.136521	-0.141984	-0.111939	-0.136386	-0.111012	-0.0419965	-0.119582	-0.153455	-0.107502	-0.153575	-0.112906
541	CE(18:0)	0.000951512	0.0141012	-0.0278919	-0.0317591	0.00185834	-0.0156163	0.0117486	-0.00733974	-0.00252266	-0.0206317	0.0117856	-0.0277839	-0.023473	-0.0174669	-0.0332837	-0.022514	-0.050205	-0.04169	-0.0313372	-0.0180431	-0.0447334	-0.0527817	-0.0221942	-0.0238334	-0.0331203	-0.0185837	-0.00958067	-0.0392277	-0.0460739	-0.0543068	0.00257859	-0.0130666	-0.014721	-0.0318576	-0.0298233	-0.0278953	-0.0145482	-0.0397761	-0.0544779	-0.037489	-0.0903981	-0.042342	-0.0279836	-0.0319802	-0.0586653	-0.0643048	-0.0654768	-0.0397391
542	CE(18:1)	-0.0164958	0.0296565	-0.0168485	-0.0282151	-0.0123472	-0.00469587	0.0175515	-0.007544	0.0152133	-0.0115712	0.0158094	0.000819218	0.0188584	0.00654766	-0.0661621	-0.0700824	-0.0866778	-0.0557982	-0.0645498	-0.0169882	-0.0410735	-0.0690418	-0.0483193	-0.0621407	-0.0619953	-0.0624165	-0.0218091	-0.0558421	-0.0487087	0.000583236	0.00493112	-0.0189088	-0.0357217	-0.0180808	-0.0382184	-0.00122255	-0.0243366	0.00535778	-0.0068825	0.00493828	-0.0833916	-0.0143102	-0.0528722	-0.0263754	-0.0528786	-0.0759963	-0.0435166	-0.0435885
543	CE(18:2)	0.0226905	-0.00207296	-0.0740919	-0.0367555	-0.0120602	-0.035881	-0.0165904	0.0213048	-0.0506307	-0.0304381	-0.0496827	-0.0511932	-0.0679098	-0.0846261	-0.04164	-0.062107	-0.0892981	-0.0933781	-0.0804267	-0.0790745	-0.117718	-0.0615553	-0.0453645	-0.0729965	-0.0585234	-0.0769035	-0.0573016	-0.0833786	-0.0319269	-0.0575056	-0.0141083	-0.0479088	-0.0357071	-0.0606978	-0.0208707	-0.0465263	-0.0570114	-0.0573888	-0.100425	-0.0389666	-0.0548481	-0.0183511	-0.052182	-0.0325544	-0.0589646	-0.0349899	-0.0590022	-0.0647748
544	CE(18:3)	0.0271947	0.0120732	-0.0525438	-0.0027611	-0.0865233	-0.0170919	-0.0147548	-0.0222491	-0.0949674	-0.0698156	-0.075318	-0.166948	-0.161474	-0.0974442	-0.146711	-0.151957	-0.219482	-0.256532	-0.228485	-0.219769	-0.201572	-0.139555	-0.09977	-0.169486	-0.231234	-0.217399	-0.202514	-0.175963	-0.0744493	-0.161283	-0.039781	-0.130394	-0.0995687	-0.178694	-0.172467	-0.21276	-0.211244	-0.186944	-0.131204	-0.142486	-0.0993565	-0.115428	-0.0595681	-0.127564	-0.19776	-0.148189	-0.237165	-0.222975
545	CE(20:0)	0.00504424	-0.0114796	-0.0333693	-0.0192063	0.0322043	-0.0133144	0.0285176	0.0236373	0.0271847	0.033291	0.0483576	0.0377839	0.0344211	0.0354415	0.0206001	-0.00403538	-0.0238809	-0.00113092	-0.00715247	0.022421	-0.0234415	0.00484299	-0.0117796	0.0169058	0.0126221	0.0166339	0.0394133	-0.0132883	-0.0352979	0.014955	0.00894907	0.0124728	0.0115197	0.00648848	0.0228621	0.0438438	0.0297601	0.0214838	-0.00472183	0.0244565	-0.0422037	0.013548	-0.0258954	0.00176172	-0.0200883	-0.03245	-0.0102256	0.00206769
546	CE(20:1)	0.0267705	-0.00422238	-0.0346866	-0.00536628	0.00787533	-0.0037789	0.010444	0.0159349	0.00488965	0.0302663	0.031782	0.0251842	0.0125982	0.003795	0.00125958	-0.00617153	-0.0288515	-0.00692394	-0.0145521	-0.000597662	-0.0287879	-0.0445624	-0.0149877	-0.0184536	-0.00760491	-0.00625345	-0.00544277	-0.0279508	-0.0329536	0.0028772	-0.0023699	-0.000544641	0.00577934	0.0140092	0.0453954	0.0366872	0.0244652	0.012285	-0.00978858	0.0103518	-0.0282239	0.0184387	-0.0348541	-0.000686374	-0.00416402	-0.0151411	-0.00276061	0.000474937
547	CE(20:2)	0.00750963	-0.0138924	-0.0810161	-0.0262185	-0.0302265	-0.0460865	-0.030321	-0.0158169	0.0153932	0.0192123	0.0151484	0.0137598	0.0217003	-0.0267572	-0.0200285	-0.03546	-0.052952	-0.0270383	-0.0257702	0.00160663	-0.0486727	-0.00525127	-0.00130852	-0.0297807	0.00500291	-0.016981	0.0266107	-0.0172976	-0.023901	0.0230974	0.00104013	0.00100519	-0.02294	-0.00267346	0.00751468	0.0373045	0.00504328	0.0353078	-0.026865	0.0675564	-0.0468092	0.0373472	-0.0437106	0.0287787	0.0147283	0.00385241	0.0425545	0.0166641
548	CE(20:3)	0.000771508	0.00388943	-0.0577092	-0.0424825	-0.0234225	-0.0173229	0.00774532	-0.0075324	-0.0494617	-0.0811095	-0.0784525	-0.129806	-0.0924924	-0.142001	-0.0958247	-0.13924	-0.163898	-0.163426	-0.130803	-0.0985256	-0.164173	-0.063678	-0.0674427	-0.117133	-0.108459	-0.122065	-0.0640268	-0.115859	-0.0357314	-0.122396	-0.0188507	-0.121748	-0.0819685	-0.171931	-0.158212	-0.138107	-0.144848	-0.0882616	-0.159132	-0.0285662	-0.0932081	-0.0841183	-0.0460261	-0.0949755	-0.122613	-0.105331	-0.126885	-0.117046
549	CE(20:4)	0.022789	0.000181586	-0.0120542	0.0137085	-0.0264383	0.00596115	0.0164898	0.0204245	-0.0947651	-0.0478216	-0.0750524	-0.0835555	-0.106278	-0.0930936	-0.0561781	-0.0575598	-0.0963123	-0.105425	-0.0942544	-0.105852	-0.111455	-0.0780779	-0.010901	-0.0902764	-0.0858145	-0.0850287	-0.0952864	-0.101528	-0.0178699	-0.0905489	-0.0327134	-0.0549585	-0.0492728	-0.0663024	-0.0596205	-0.0760217	-0.0845362	-0.059392	-0.0987287	-0.079145	-0.0162424	-0.0768652	-0.0434183	-0.0604758	-0.0944539	-0.0546602	-0.0864163	-0.0800419
550	CE(20:5)	0.0214993	0.010293	-0.0105262	0.00249885	-0.0695478	0.0113292	0.0103183	-0.00445611	-0.0922253	-0.0460326	-0.0678317	-0.103422	-0.127416	-0.0574274	-0.107115	-0.0711871	-0.123922	-0.164812	-0.152825	-0.169492	-0.128028	-0.110671	-0.0483923	-0.109213	-0.166539	-0.144422	-0.167466	-0.122563	-0.0626356	-0.100257	-0.0559535	-0.0571881	-0.0554432	-0.0706157	-0.0807674	-0.140791	-0.125943	-0.124567	-0.0761737	-0.122103	-0.0569669	-0.0872768	-0.0382959	-0.0799609	-0.118984	-0.100497	-0.167996	-0.144377
551	CE(22:0)	0.00918758	0.0138097	-0.0510367	-0.0213384	0.00844044	-0.0119718	0.0111946	0.0103231	0.0191882	0.0112873	0.0331304	0.0341404	0.0342344	0.0205746	-0.012067	-0.0276857	-0.0364242	-0.00528658	-0.021025	0.0184132	-0.0436154	-0.0261261	-0.0245434	-0.0185221	0.00474929	-0.00999164	0.0288171	-0.036482	-0.0522557	-0.00238247	-0.0195084	-0.0192684	-0.0101112	-0.00658094	0.0117783	0.0435517	0.00553533	0.0260046	-0.0254395	0.0290367	-0.0406262	0.0144761	-0.0247345	-0.00824279	-0.025288	-0.0316924	0.00203963	-0.0136691
552	CE(22:1)	0.0183746	-0.00981729	-0.0358174	-0.00218298	-0.00436858	0.00859219	0.010492	-0.00568689	-0.00104491	0.0477243	0.0306871	0.0409613	0.031076	0.0302283	-0.0067197	0.002527	-0.0196638	-0.00490615	-0.0249399	-0.00739914	-0.017262	-0.0527322	-0.0209163	-0.0167984	-0.029275	-0.0244917	-0.0219757	-0.0346783	-0.0401436	-0.00676159	-0.0177363	-0.0115167	-0.0130882	0.0143495	0.0162675	0.0132257	0.00556135	-0.00189922	-0.00358967	-0.0242517	-0.031303	-0.00370394	-0.0508799	-0.0117193	-0.0209463	-0.0415022	-0.0282497	-0.0234833
553	CE(22:4)	0.000698729	0.000161205	-0.034308	-0.013557	-0.0160646	-0.00626422	0.00564756	-0.0101305	-0.0739531	-0.0686137	-0.0785444	-0.106646	-0.069147	-0.109785	-0.0888285	-0.122644	-0.149952	-0.126304	-0.104786	-0.0642878	-0.1292	-0.109718	-0.0630261	-0.115046	-0.110229	-0.103482	-0.0598893	-0.126774	-0.0340374	-0.158316	-0.023892	-0.145618	-0.0819977	-0.165629	-0.162305	-0.125456	-0.124168	-0.0653572	-0.154905	-0.0645082	-0.0451902	-0.116403	-0.0628729	-0.124865	-0.154279	-0.111554	-0.127787	-0.113405
554	CE(22:5) (n3)	0.0269356	-0.0201946	-0.00398677	0.013004	-0.0285508	-0.0179509	0.00265856	0.019967	-0.0815169	-0.0416341	-0.0802102	-0.0821762	-0.109707	-0.124916	-0.0665308	-0.0629482	-0.0784789	-0.0785687	-0.0748981	-0.0805307	-0.0960729	-0.0775026	-0.0351991	-0.0758193	-0.0813789	-0.0761969	-0.0802774	-0.08033	-0.0117906	-0.0943552	-0.0559072	-0.0725793	-0.0581779	-0.0606831	-0.0614835	-0.0839498	-0.091455	-0.0804551	-0.101284	-0.0436414	-0.0564984	-0.0471883	-0.00709051	-0.0458135	-0.0631222	-0.0473169	-0.0627911	-0.0577452
555	CE(22:5) (n6)	0.00126523	0.0102475	-0.0155148	0.007916	-0.0145417	-0.00710207	0.0128099	0.0116537	-0.103757	-0.060411	-0.0777841	-0.11221	-0.105277	-0.114366	-0.0952207	-0.0764911	-0.121191	-0.126883	-0.112235	-0.0999056	-0.12657	-0.108335	-0.0319729	-0.0891528	-0.119265	-0.102651	-0.0955874	-0.120945	-0.0283973	-0.153648	-0.0379088	-0.0964304	-0.06308	-0.123597	-0.126514	-0.123776	-0.116913	-0.096786	-0.140413	-0.0884153	-0.0494232	-0.127211	-0.0512005	-0.0900353	-0.128661	-0.107772	-0.129056	-0.107309
556	CE(22:6)	0.0280221	-0.0234682	-0.0205069	0.0158929	-0.0150421	-0.00488369	0.00655667	0.0222514	-0.0724173	-0.0259497	-0.0716284	-0.0567791	-0.086015	-0.113027	-0.05098	-0.0324647	-0.0654911	-0.0736106	-0.0745887	-0.0785256	-0.106858	-0.0802964	-0.0145678	-0.0678483	-0.0758624	-0.0807847	-0.0775455	-0.095934	-0.0370395	-0.102624	-0.0502604	-0.0610733	-0.0597488	-0.0586869	-0.054752	-0.0745762	-0.0856954	-0.0704575	-0.120604	-0.0654855	-0.0410627	-0.0614033	-0.0337049	-0.0449257	-0.061513	-0.0480897	-0.0692226	-0.0689489
557	CE(24:0)	-0.00101787	3.40965e-05	-0.0764579	-0.0205525	-0.000963349	0.00172852	0.0227484	0.0118479	0.00893478	0.00286696	0.0266816	0.0323274	0.0315351	0.00241381	-0.011418	-0.0442524	-0.0397753	-0.00387787	-0.0269775	0.0244871	-0.0591619	-0.0295213	-0.0453752	-0.0348888	0.00941735	-0.0155072	0.0283837	-0.0537468	-0.0484302	-0.00884222	-0.0280028	-0.0451818	-0.0400968	-0.0169553	-0.0037205	0.0480616	0.00063067	0.035742	-0.03949	0.00733098	-0.056945	0.0029456	-0.0467696	-0.0307365	-0.0373863	-0.0550847	0.00338847	-0.0155203
558	CE(24:1)	0.00807165	-0.00935456	-0.0469686	0.0085277	-0.00273665	-0.0126274	-0.00994954	-0.01836	-0.00655191	0.0504773	0.0460214	0.0811419	0.0737606	0.0535147	0.037152	0.0429108	0.0256929	0.0512782	0.0393378	0.0497381	0.0251128	-0.022252	0.0209273	0.0186048	0.0331744	0.0408186	0.0433061	0.00690237	-0.0146888	0.0353086	0.0236302	0.0267488	0.0107557	0.0554286	0.0733719	0.0780767	0.0809272	0.0662642	0.0303002	0.0246581	-0.00989042	0.0303791	-0.0456508	0.0164487	0.00942411	-0.00655604	0.0156462	0.0292944
559	CE(24:4)	0.0101663	-0.0252893	-0.0332407	0.0087	0.0147256	-0.0035246	0.0151934	0.00257894	0.0195131	0.0337779	0.0248808	0.0683341	0.0743053	0.0155305	0.0191172	0.00237725	-0.0182906	0.0239256	0.0181443	0.0387533	-0.0127778	-0.0300398	0.00300353	-0.0260484	0.0204167	0.00681843	0.0308535	-0.0339393	0.00677783	0.021358	0.0322683	0.0107547	-0.00580483	0.0106925	0.0233095	0.0622743	0.0364701	0.0601199	-0.0303609	0.0552755	0.0133709	0.00589391	-0.0477529	0.0150622	-0.0232417	0.00463317	0.0207955	0.00978311
560	CE(24:5)	0.0159075	0.00440491	-0.0218921	0.000491936	0.0230537	-0.0363805	-0.000812912	0.0337364	-0.0190846	0.0313844	-0.0114393	0.0474125	0.0247976	-0.0439672	0.0046758	-0.00649711	-0.025214	0.0119991	-0.014504	-0.0118795	-0.0385965	-0.027145	0.00781625	0.00599434	0.0432939	0.00299134	0.00602702	-0.0255481	-0.0337976	0.00701483	0.0049727	0.0220627	0.0179358	0.0308553	0.0379213	0.0599771	0.0132367	0.0118563	-0.0469701	0.0101965	-0.0150128	-0.00628566	-0.0246118	0.0310877	0.0161068	0.0420256	0.0480908	0.0103445
561	CE(24:6)	-0.0145823	-0.00916796	0.0261751	0.0293425	-0.00384555	-0.0170242	0.0197905	0.0493384	0.0330168	0.0543911	0.0558494	0.0911633	0.0603698	0.0283519	-0.051426	0.00519527	-0.0354318	-0.000570716	-0.0435334	-0.0174385	-0.0237936	-0.0135992	0.0191104	-0.00682661	0.0169647	-0.0208685	0.000520788	-0.0224487	-0.0438847	0.0169038	-0.0013482	0.0647397	0.00874753	0.0508678	0.0211137	0.077469	0.0118056	0.0336699	0.00993819	0.0389331	-0.0706335	-0.01289	-0.014513	0.0438466	0.0101005	0.000641519	0.0463023	-0.000338115
562	COH	-0.0119507	0.0107814	-0.0068864	-0.0412759	0.00749475	0.0182065	0.0187905	0.0164847	0.0256205	0.0132519	0.0227356	0.0320693	0.0437259	0.0157422	-0.0359308	0.0111641	-0.00670119	-0.00228404	-0.0223145	0.00674683	-0.02408	-0.0621543	-0.032631	-0.0127382	-0.0304307	-0.0430852	-0.0202094	-0.0498066	-0.0205819	-0.0228069	0.00292548	0.00624943	-0.0459798	0.0198225	-0.00453869	0.00660283	-0.00278633	0.00767579	-0.0286425	-0.030234	-0.0597759	-0.0154983	-0.0561625	0.000209602	-0.02319	-0.0701419	-0.0347821	-0.0356621
563	DE(16:0)	0.0145205	0.0264632	-0.0296659	-0.0337184	-0.0116321	-0.0334091	-0.0112128	-0.0122871	-0.0345189	0.0123393	-0.0413648	-0.0330804	-0.0321698	-0.0512839	-0.0179488	-0.0325949	-0.0437852	-0.0409276	-0.050632	-0.0398674	-0.0609267	-0.0189732	-0.0306023	-0.0475514	-0.046283	-0.0502926	-0.0455368	-0.0575309	-0.014435	-0.0453637	-0.0136808	-0.0402184	-0.028899	-0.0412425	-0.0373194	-0.0354917	-0.0481445	-0.0200391	-0.060427	-0.0309727	0.00795248	-0.0224259	0.0139115	-0.022768	-0.0411597	-0.00927208	-0.0422766	-0.0498726
564	DE(18:1)	-0.000768262	0.0607536	-0.0487756	-0.063268	-0.0110986	0.00470926	0.0245543	-0.00983612	-0.0427455	-0.0496574	-0.0315725	-0.0844443	-0.0446082	-0.0712799	-0.0777433	-0.0991985	-0.124429	-0.102969	-0.083793	-0.0584685	-0.0879744	-0.0610094	-0.0751277	-0.0921271	-0.0741465	-0.0852378	-0.0458093	-0.0758954	-0.0334176	-0.0853077	-0.0173992	-0.0959789	-0.0459376	-0.105113	-0.0919414	-0.0917385	-0.0910574	-0.0580759	-0.0771492	-0.0187605	-0.096325	-0.0647164	-0.0302783	-0.0840813	-0.095633	-0.0865305	-0.0960272	-0.0834842
565	DE(18:2)	0.0270897	-0.00289246	-0.076664	-0.00567961	-0.0359485	-0.0297584	-0.0144728	0.00632036	-0.102312	-0.061216	-0.10943	-0.15391	-0.165359	-0.129772	-0.0780912	-0.0857447	-0.118969	-0.150594	-0.119071	-0.145627	-0.153303	-0.0942588	-0.0796811	-0.0991488	-0.11819	-0.109959	-0.123875	-0.111077	-0.014773	-0.133766	-0.0536782	-0.0986421	-0.0553122	-0.112417	-0.0595327	-0.133553	-0.115476	-0.126498	-0.130715	-0.0948864	-0.0227326	-0.0727811	-0.0247721	-0.0808706	-0.110229	-0.0354663	-0.136366	-0.112353
566	DE(20:4)	0.00196413	0.0285534	-0.0174154	-0.00265975	-0.0345248	0.0121527	0.017446	0.00774434	-0.0947347	-0.0658893	-0.076504	-0.11201	-0.124562	-0.106541	-0.0787188	-0.0836833	-0.110118	-0.118106	-0.113543	-0.110586	-0.122754	-0.084636	-0.05603	-0.10019	-0.0997434	-0.0980491	-0.100499	-0.107372	-0.0283663	-0.0940628	-0.0468769	-0.07385	-0.0598106	-0.0785629	-0.0726907	-0.0933466	-0.100385	-0.0646213	-0.098549	-0.0792312	-0.0310417	-0.0725573	-0.0255918	-0.0760318	-0.0902786	-0.0563036	-0.0936377	-0.0869141
567	DE(20:5)	0.024096	0.0232712	-0.018784	-0.0195636	-0.0427878	0.0175298	0.0222526	-0.0202414	-0.060168	-0.0449697	-0.0454642	-0.104214	-0.0978432	-0.0577199	-0.109007	-0.082768	-0.13296	-0.153112	-0.148473	-0.14029	-0.11789	-0.106862	-0.0771238	-0.119017	-0.161563	-0.149137	-0.146122	-0.12019	-0.0633564	-0.110522	-0.0508529	-0.0775622	-0.0556869	-0.0873487	-0.112415	-0.142256	-0.131064	-0.119122	-0.0820103	-0.105411	-0.0703406	-0.0969976	-0.0338491	-0.098052	-0.119718	-0.130856	-0.172981	-0.154519
568	DE(22:6)	0.0110383	-0.0170997	-0.00750279	0.0234474	-0.00328225	0.0185847	0.0323845	0.0416278	-0.0719647	-0.0232902	-0.0507036	-0.0709138	-0.087627	-0.0989419	-0.0545765	-0.042092	-0.0608702	-0.0596032	-0.0527493	-0.0573721	-0.0895911	-0.0680017	-0.0469264	-0.054	-0.0540412	-0.0550975	-0.0508204	-0.0724977	-0.019618	-0.116272	-0.038045	-0.0727688	-0.0375952	-0.0594432	-0.0441795	-0.074806	-0.0712217	-0.0599075	-0.111564	-0.046964	-0.0156251	-0.0607805	-0.00988151	-0.053411	-0.0492979	-0.0214746	-0.0606322	-0.0539193
569	Acylcarnitine(12:0)	0.00780684	0.0218294	-0.000905805	-0.00725053	-0.0723452	0.0174582	0.0025698	-0.0312622	-0.0328889	-0.0433303	-0.00268628	-0.039954	-0.0298874	-0.0529905	-0.105682	-0.121305	-0.0948726	-0.0993036	-0.0940161	-0.0819435	-0.1016	-0.110882	-0.115947	-0.0885792	-0.113464	-0.111886	-0.103291	-0.104997	-0.047185	-0.0992006	-0.0315984	-0.128119	-0.0586165	-0.105707	-0.0828154	-0.119773	-0.115231	-0.103054	-0.0988713	-0.0742735	-0.0928987	-0.0923	-0.00921165	-0.131544	-0.0881675	-0.0660872	-0.106807	-0.101644
570	Acylcarnitine(13:0)	0.0131929	0.00642494	0.0315292	0.0046481	-0.0384031	0.00962157	0.0152587	-0.00347396	-0.0437012	-0.000331878	-0.00470871	-0.00724201	-0.0238143	-0.0183505	-0.0602132	-0.0446643	-0.0325861	-0.0412873	-0.0523239	-0.0612306	-0.0393313	-0.0898632	-0.0511672	-0.047093	-0.0737728	-0.0662289	-0.0846223	-0.0514141	-0.0157089	-0.0673611	-0.0623877	-0.0599204	-0.0200309	-0.0257942	-0.00957085	-0.0698085	-0.0558532	-0.0780565	-0.0412371	-0.0695133	-0.0936354	-0.0550386	-0.024562	-0.0742263	-0.0293556	-0.0342785	-0.0542952	-0.0552277
571	Acylcarnitine(14:0)	0.0170717	0.0142292	0.0174746	-0.00637342	-0.0599969	0.0174334	0.0140924	-0.0232708	-0.0192099	-0.0641861	0.0110915	-0.0584944	-0.0413787	-0.0347222	-0.103763	-0.0964706	-0.0672092	-0.0785379	-0.0644587	-0.0653057	-0.0696145	-0.0999619	-0.0955297	-0.0660599	-0.11585	-0.0973461	-0.0962724	-0.0896676	-0.0178949	-0.0886314	-0.0486614	-0.105588	-0.0650877	-0.0897561	-0.0835957	-0.122143	-0.104597	-0.104382	-0.0846719	-0.0785863	-0.0686102	-0.090212	-0.00987095	-0.0996051	-0.0697494	-0.0665264	-0.111291	-0.0942952
572	Acylcarnitine(14:1)	0.0221873	0.0163348	0.00160034	0.00120446	-0.0877152	0.0140156	-0.00561707	-0.0595933	-0.0315794	-0.0468702	-0.00913016	-0.042261	-0.0205671	-0.0487317	-0.115215	-0.134604	-0.0921188	-0.0891971	-0.0945822	-0.0718744	-0.0991491	-0.13428	-0.133395	-0.0922021	-0.1211	-0.122296	-0.104054	-0.104662	-0.0464327	-0.104085	-0.0454326	-0.139432	-0.0767467	-0.0977955	-0.0910319	-0.11532	-0.120632	-0.0910567	-0.0901133	-0.0730133	-0.089152	-0.106233	-0.0144794	-0.145247	-0.0876864	-0.0683229	-0.101178	-0.107149
573	Acylcarnitine(14:2)	0.0174213	0.00707527	-0.0224433	0.00171035	-0.0799864	0.0049269	-0.0173293	-0.0522269	-0.0433163	-0.0454177	-0.0268814	-0.0451037	-0.0318324	-0.0751049	-0.106815	-0.142469	-0.101959	-0.0985957	-0.105997	-0.0811223	-0.130907	-0.132852	-0.133548	-0.106758	-0.118987	-0.129297	-0.10468	-0.127294	-0.0404196	-0.137259	-0.0579974	-0.169657	-0.0848657	-0.124731	-0.110942	-0.128641	-0.142645	-0.104379	-0.13661	-0.0799313	-0.084398	-0.117199	-0.0135359	-0.15889	-0.0993402	-0.0695691	-0.104394	-0.121792
574	Acylcarnitine(15:0) (a)	-0.00643009	0.027666	0.0337524	0.00289728	-0.0356745	0.0141996	0.0326585	0.000307803	-0.0227596	-0.032798	0.0288256	-0.0275369	-0.0431209	-0.00970874	-0.0819411	-0.0438719	-0.0487141	-0.0547216	-0.0592054	-0.0723316	-0.0335153	-0.0926221	-0.0353102	-0.0379102	-0.086268	-0.0718172	-0.0895942	-0.0587967	-0.00525319	-0.0579568	-0.0166055	-0.0262839	-0.00877086	-0.0291771	-0.0203725	-0.074659	-0.054407	-0.085403	-0.0373743	-0.100214	-0.0840985	-0.0487988	-0.00802126	-0.0455383	-0.0308258	-0.0387729	-0.0663586	-0.0614228
575	Acylcarnitine(15:0) (b)	0.00702968	0.00345796	0.0177987	-0.019399	-0.0359659	0.012795	0.0188343	-0.00467613	-0.0334682	-0.0769453	-0.0162419	-0.103699	-0.0920926	-0.0678529	-0.0789032	-0.0600561	-0.0561997	-0.0704436	-0.0453293	-0.0650764	-0.0580838	-0.0860495	-0.0502033	-0.0457215	-0.0997083	-0.0689546	-0.0841034	-0.0718809	-0.0226813	-0.103856	-0.0401931	-0.0794864	-0.0331067	-0.0850526	-0.0794712	-0.126408	-0.0833219	-0.117516	-0.0938494	-0.123588	-0.057435	-0.0834638	-0.00694977	-0.0631579	-0.0581124	-0.057624	-0.100885	-0.0679347
576	Acylcarnitine(16:0)	0.0271924	0.00295768	0.0174759	-0.0164125	-0.0148029	0.0264818	0.019649	-0.0248389	0.00264074	-0.0487235	0.0253361	-0.0296167	0.00224771	0.0121328	-0.0524111	-0.0481569	-0.0132063	-0.0223718	-0.0280287	-0.00181764	-0.0135857	-0.0727972	-0.0530081	-0.0386942	-0.0771322	-0.0710328	-0.0413904	-0.0588704	-0.0125279	-0.0560061	-0.0170341	-0.063196	-0.0529501	-0.0432095	-0.0818924	-0.0735752	-0.0655671	-0.038702	-0.0441177	-0.0459656	-0.0352823	-0.0589922	-0.0100721	-0.0576264	-0.0370915	-0.0757341	-0.0688023	-0.0708911
577	Acylcarnitine(16:1)	0.0202146	-0.00362257	0.0197663	-0.00748874	-0.0982094	0.0298605	0.00648883	-0.0880767	-0.0235329	-0.0640018	-0.00550446	-0.0505176	-0.00357792	-0.0252253	-0.122138	-0.128597	-0.0849435	-0.0737046	-0.0768063	-0.0496926	-0.075614	-0.139328	-0.122852	-0.0994654	-0.124469	-0.121804	-0.0921721	-0.103841	-0.0476109	-0.103415	-0.0529396	-0.135323	-0.100262	-0.0967793	-0.120821	-0.117933	-0.116762	-0.0772572	-0.0836908	-0.0811701	-0.0868092	-0.120962	-0.0202878	-0.143644	-0.0955699	-0.0925598	-0.113201	-0.116628
578	Acylcarnitine(17:0) (a)	0.00396382	0.0199856	0.00908215	-0.0262829	-0.0318792	0.0114359	0.0164928	-0.0214384	-0.019121	-0.0818818	-0.00786286	-0.0586575	-0.0450258	-0.0399849	-0.069975	-0.0306722	-0.0281244	-0.0332607	-0.00818807	-0.0293756	-0.022195	-0.072127	-0.0442935	-0.0138046	-0.0575401	-0.0309679	-0.0487841	-0.0483967	-0.0143388	-0.0633735	-0.0167633	-0.0399995	-0.0144259	-0.0449229	-0.0420618	-0.0645882	-0.0236701	-0.0702201	-0.0572895	-0.100676	-0.0695275	-0.0544059	0.0112485	-0.0414898	-0.04108	-0.0323512	-0.0631869	-0.028195
579	Acylcarnitine(17:0) (b)	-0.0034006	0.0274257	-0.00636729	-0.021026	-0.0234151	0.00264887	0.0118266	-0.00702424	-0.0111357	-0.0506833	0.00745055	-0.0629746	-0.0639015	-0.0211385	-0.0731013	-0.0181424	-0.0266618	-0.0584949	-0.0356475	-0.0636787	-0.0410165	-0.0807156	-0.031407	-0.00145013	-0.0745848	-0.0431087	-0.0744476	-0.0572643	-0.0195203	-0.0754161	-0.00693889	-0.0291696	-0.0138408	-0.0450797	-0.0322926	-0.0891763	-0.0374125	-0.0982037	-0.0608363	-0.096533	-0.0577706	-0.0813395	-0.00517897	-0.0345666	-0.0504275	-0.0349547	-0.0909218	-0.0528158
580	Acylcarnitine(18:0)	0.0108473	0.0163417	-0.0115981	-0.0145975	-0.00347721	0.0202286	0.0183852	-0.00618564	0.0143193	-0.0216321	0.0521393	-0.0157089	-0.0121251	0.0566638	-0.0486909	-0.00944756	-0.00659865	-0.0402481	-0.0371735	-0.0418665	-0.0202934	-0.0792348	-0.0228822	-0.0137064	-0.076256	-0.0581327	-0.0713701	-0.0465627	-0.00696598	-0.04084	0.000726014	-0.00725165	-0.0181458	-0.0123036	-0.0030514	-0.0618078	-0.0339079	-0.067009	-0.0229413	-0.0586284	-0.045883	-0.047744	-0.0128321	-0.0234797	-0.0420405	-0.0370904	-0.0819971	-0.0672731
581	Acylcarnitine(18:1)	0.0292636	-0.00362563	0.00319964	-0.00500508	-0.0664672	0.0350302	0.0127291	-0.060595	-0.0136821	-0.0598658	-0.00496541	-0.0621077	-0.025951	-0.0219853	-0.0919198	-0.0946876	-0.0466871	-0.0544421	-0.0637454	-0.0445079	-0.0598104	-0.131774	-0.107238	-0.0683003	-0.117555	-0.109973	-0.0939713	-0.0904979	-0.0318261	-0.104418	-0.0500321	-0.115049	-0.084073	-0.0707967	-0.0943467	-0.113851	-0.104026	-0.0790632	-0.0763724	-0.0869836	-0.0407445	-0.113657	-0.0105594	-0.110392	-0.0695515	-0.0871973	-0.0999091	-0.110583
582	Acylcarnitine(18:2)	0.0197215	-0.00566986	-0.0424149	-0.0165463	-0.0605365	-0.0102585	-0.0243126	-0.0578202	-0.0340977	-0.0506569	-0.0113759	-0.0573353	-0.0293932	-0.0363714	-0.0658441	-0.0885028	-0.051147	-0.053558	-0.0729718	-0.0440171	-0.0822571	-0.10084	-0.0900177	-0.0749984	-0.0965169	-0.106924	-0.0709836	-0.104337	-0.00649718	-0.10423	-0.0659208	-0.126869	-0.0842585	-0.0769308	-0.115768	-0.0985387	-0.108683	-0.0607698	-0.102023	-0.0689877	-0.0129084	-0.0801614	-0.00218321	-0.0922903	-0.0679134	-0.0788075	-0.0771941	-0.110579
583	DG(14:0_16:0)	-0.0384368	-0.000796987	0.00491323	-0.0522692	0.0305523	0.0120443	0.00840914	-0.0214392	0.0663773	0.0197274	0.0911869	0.0793568	0.107072	0.084247	0.0105593	0.0138745	0.0126298	0.0422164	0.0195541	0.0713489	0.0560396	0.037604	0.00433784	-0.00385431	0.0170414	0.00058218	0.0530286	0.0106782	-0.0191519	0.0545277	0.0123322	0.033947	0.0163696	0.0213577	-0.0430156	0.0413096	0.0112879	0.052401	0.0500397	0.0427612	-0.0446111	0.0356176	-0.00887719	0.0359224	0.0333749	-0.0559715	0.0258566	0.00454214
584	DG(14:0_18:2)	-0.0339037	-0.0187394	-0.0116335	-0.0291736	0.0347005	-0.00400274	-0.00723386	-0.011346	0.0567005	0.0361184	0.0772066	0.075371	0.091878	0.0552724	0.0235266	0.00820234	0.00995076	0.0402048	0.0256885	0.060103	0.0339268	0.0187642	0.0073045	0.00882	0.0286089	0.00884556	0.0503391	0.00846881	-0.0147045	0.0073435	-0.00368212	0.0107448	0.0107809	-0.00423417	-0.0428714	0.0233316	0.00268512	0.0259881	0.00375404	0.0479571	-0.0506207	0.02698	-0.01344	0.0321219	0.0248557	-0.0375972	0.0250853	0.00203997
585	DG(16:0_16:0)	-0.0220569	0.00828018	0.0175829	-0.0453547	0.0359576	0.01901	0.0105207	-0.0302535	0.0920703	0.0204346	0.0890553	0.087113	0.126358	0.0829032	0.027893	0.0116901	0.0337891	0.0662199	0.0413038	0.106572	0.0778692	0.0586626	0.00331552	0.0170911	0.0461855	0.0314618	0.0926016	0.0378761	-0.00789085	0.0763753	0.0351858	0.0327597	0.0206597	0.0380429	-0.0289543	0.0680212	0.0417816	0.0878607	0.0682737	0.0807691	-0.0237918	0.053168	0.0139017	0.0290391	0.0453666	-0.0396265	0.0525482	0.0339153
586	DG(16:0_16:1)	-0.0282681	0.00206376	0.0349021	-0.0422919	0.0143218	0.0209944	0.0148095	-0.0454845	0.0845651	0.00422891	0.066358	0.0739017	0.1269	0.0745319	-0.0100058	-0.029328	-0.00675156	0.0438156	0.0195399	0.0902954	0.0559474	0.00187129	-0.0226546	-0.03033	0.0104628	-0.0132674	0.0574159	-0.00127048	-0.0318362	0.0399111	0.00704535	-0.00313676	-0.0230487	0.00399163	-0.0784741	0.0396816	0.00554155	0.0663986	0.0435783	0.0502532	-0.0550362	0.00905478	-0.00897484	-0.0119451	0.0047494	-0.0651229	0.0224378	-0.0037271
587	DG(16:0_18:1)	-0.019229	0.00144688	0.0102839	-0.0280387	0.0282107	0.0110923	0.00385271	-0.0277771	0.100305	0.0277892	0.0815857	0.092543	0.136888	0.0789065	0.0288694	0.00783832	0.0408973	0.0812667	0.0618651	0.119943	0.0792907	0.0344367	-0.00390809	0.030164	0.0594868	0.0441158	0.0992826	0.0464505	-0.0149521	0.0596196	0.0348752	0.024897	0.0160822	0.0313339	-0.026338	0.0719948	0.0530476	0.0869803	0.0629144	0.0728018	-0.0301698	0.0400644	0.00846807	0.0226275	0.0489618	-0.0216707	0.0659651	0.0475478
588	DG(16:0_18:2)	-0.00734859	-0.0141038	-0.00843522	-0.0251813	0.0437391	-0.00219487	-0.00128762	-0.0113496	0.0743414	0.0365967	0.0682952	0.088863	0.123472	0.0398087	0.0478827	0.00727678	0.0434265	0.0879525	0.0664126	0.118703	0.0637021	0.0341925	0.00466707	0.0327902	0.0743733	0.0477428	0.10222	0.0405537	0.00993469	0.0317077	0.0186959	0.00311577	0.0154083	0.0229665	-0.0277016	0.0668258	0.0431538	0.0749582	0.0212736	0.0818852	-0.0308837	0.0372975	-0.00232582	0.0218267	0.0524645	-0.0110209	0.0818609	0.0492931
589	DG(16:0_20:4)	-0.0156747	-0.000701986	0.0308997	-0.024742	0.0375723	0.0263929	0.0153061	-0.0191285	0.0785839	0.025459	0.0934525	0.119918	0.151277	0.0743549	0.016292	-0.00116857	0.0266253	0.07768	0.0462196	0.119041	0.0707643	0.0377818	0.00850984	0.00815576	0.059593	0.0293201	0.10009	0.0238198	-0.00118925	0.0610504	0.0181058	0.018381	0.0129548	0.0382447	-0.0448186	0.0907899	0.0411555	0.11115	0.0488603	0.0887172	-0.0532715	0.0195199	-0.0105352	0.0179472	0.0426246	-0.0382541	0.0747983	0.0318256
590	DG(16:0_22:5)	-0.0024822	-0.00367832	0.0244283	-0.0263634	0.0304669	0.0347955	0.019673	-0.0145735	0.0583374	0.0207291	0.0560889	0.0854917	0.113263	0.0463675	-0.0130498	-0.0121771	0.0159328	0.0605099	0.0313936	0.0866601	0.0532388	-0.00308583	-0.00156061	0.0151041	0.0343252	0.0115826	0.0644483	0.0153304	-0.0174392	-0.000397341	0.0101782	-0.00477102	0.0102846	0.0151106	-0.0541623	0.0415015	0.0160088	0.0480404	0.0178533	0.039436	-0.0779412	-0.0141048	-0.0301424	-0.00533381	0.0258815	-0.0502104	0.0449078	0.0154591
591	DG(16:0_22:6)	-0.00262155	-0.0262715	0.0279051	-0.0105997	0.0449147	0.0176059	0.0132012	0.00357048	0.0538591	0.043725	0.0556596	0.122731	0.126548	0.0489189	0.0260474	0.0291023	0.0564095	0.10651	0.0677279	0.107234	0.0806785	0.0288031	0.0158347	0.0289816	0.0812824	0.0406568	0.0854316	0.0448298	-0.0175434	0.0452892	0.00714813	0.0379841	0.0168764	0.0666565	0.00529443	0.0925305	0.0475078	0.0777076	0.0432245	0.0849291	-0.0588644	0.0295016	-0.0239641	0.0364096	0.0827358	-0.0035544	0.0994691	0.0555443
592	DG(16:1_18:1)	-0.0211954	0.00239643	0.0390359	-0.0339216	-0.00151279	0.026949	0.0176373	-0.0451448	0.089261	0.0252525	0.0709588	0.0926204	0.143053	0.0780859	-0.0197379	-0.0274257	0.0027588	0.0570254	0.0285059	0.0909941	0.056252	-0.020029	-0.0224654	-0.0151805	0.0191544	-0.0057032	0.0564136	0.00480268	-0.0369709	0.0327318	0.0138353	0.00229344	-0.0221057	0.0126752	-0.0598583	0.0512745	0.0170564	0.064116	0.041743	0.0433281	-0.0750905	-0.00500273	-0.0240974	-0.00894915	0.011027	-0.0592215	0.0345457	0.00702313
593	DG(18:0_18:1)	-0.0289981	0.0152952	0.00260071	-0.0417366	0.0136634	0.0165169	0.0071241	-0.039156	0.0949872	0.0256713	0.071601	0.0842736	0.124734	0.064742	0.00395115	-0.0127442	0.0142009	0.0508768	0.0256307	0.0885224	0.0356287	0.011551	-0.0261378	0.00809891	0.0306347	0.0183467	0.0673562	0.0108775	-0.0330817	0.0261008	0.0142898	-0.000497423	-0.000690828	0.00917372	-0.0456011	0.0442611	0.0260224	0.0530778	0.0260309	0.0429158	-0.0408907	0.0199577	0.0109261	-0.000509154	0.0134648	-0.0458982	0.0264136	0.0126307
594	DG(18:0_18:2)	-0.0229724	0.000462707	-0.00854717	-0.0367057	0.0232532	0.00290812	-0.000735821	-0.0308812	0.07834	0.025735	0.0642266	0.076006	0.10629	0.0506175	0.0199219	-0.00352952	0.0224319	0.0551418	0.0322112	0.0863128	0.0339715	0.0173135	-0.0181171	0.0163288	0.0401823	0.02255	0.0702124	0.00996207	-0.0183163	0.0082999	-0.00222705	-0.00814575	0.000626688	0.00380757	-0.0422454	0.0335914	0.0186823	0.0396149	0.00276734	0.0538962	-0.0343667	0.0244836	0.00445859	0.00177585	0.0202977	-0.0324376	0.0309035	0.00930947
595	DG(18:0_20:4)	-0.0312844	-0.00128011	-0.0250014	-0.0515689	-0.0212513	-0.0185912	-0.0418806	-0.0676936	0.0924244	0.0142395	0.0749828	0.0988144	0.123363	0.0558053	-0.00959913	-0.0149577	0.0129123	0.0568079	0.0201408	0.0807193	0.0328854	-0.0101414	-0.0156208	0.00260515	0.0275991	0.00769602	0.0585062	-0.00733685	-0.0285714	0.0233244	0.00649286	0.0104392	-0.00214924	0.0312382	-0.0412126	0.0655765	0.0201439	0.0695607	0.0216168	0.0394968	-0.0833363	0.00804213	-0.0116353	0.0074373	0.0260099	-0.0437795	0.0491061	0.00799631
596	DG(18:0_22:6)	0.0125182	0.00373941	-0.0144313	-0.0384954	-0.0161763	0.0152211	-0.00576104	-0.0214632	0.0316372	0.0204326	0.0294871	0.0686347	0.0526828	0.0407723	-0.01757	0.0132325	0.0208089	0.0488725	0.0224612	0.0461847	0.0352221	0.0138905	0.00605259	0.0102194	0.0270366	0.00987473	0.0347649	0.0268045	-0.019411	0.0095658	-0.026256	0.027243	0.00243102	0.0458906	0.000932401	0.054863	0.0266569	0.0346607	0.0432501	0.0276795	-0.0526423	0.00562832	-0.0186721	0.0193792	0.0376623	-0.0168628	0.0404855	0.0169399
597	DG(18:1_18:1)	-0.02486	0.0102051	0.0119087	-0.0275521	0.00935423	0.017849	0.00907547	-0.0283704	0.100459	0.0374445	0.0701085	0.0873177	0.129351	0.0567569	0.00268046	-0.0130508	0.0238657	0.0661133	0.0408701	0.0943878	0.0442567	-0.00209413	-0.022256	0.0221761	0.0415831	0.0246812	0.0710975	0.0189183	-0.0321865	0.0184979	0.0228634	-0.00101571	-0.00246902	0.0139361	-0.0290714	0.0536671	0.0334726	0.0557454	0.0250241	0.0444269	-0.0488918	0.00480337	-0.00331111	0.00152294	0.0255879	-0.0347398	0.0498541	0.0287627
598	DG(18:1_18:2)	-0.00850796	-0.0066483	-0.00725678	-0.0205055	0.0267721	0.00558797	0.00132222	-0.00926878	0.073178	0.0478765	0.0584778	0.0846662	0.111985	0.0214974	0.0222013	-0.00857628	0.0290719	0.0709553	0.0448369	0.0876307	0.0270454	-0.00141487	-0.0131582	0.0265114	0.0601291	0.0280564	0.0710101	0.0134184	-0.0091519	-0.00617234	0.00293844	-0.0195111	-0.000921651	0.00777721	-0.0200812	0.0489012	0.0247292	0.0423133	-0.0176294	0.0546721	-0.0485186	0.00503519	-0.0147973	0.000877598	0.0314102	-0.0181817	0.0649541	0.0282145
599	DG(18:1_18:3)	-0.0194676	0.000839586	0.00496861	-0.00717067	0.00708585	0.023565	0.00688351	-0.0120858	0.0578357	0.0531826	0.0762026	0.088176	0.111524	0.0548204	0.00130688	-0.0107597	0.00585631	0.0344893	0.00597869	0.0492792	0.0184401	-0.0241116	-0.00587706	0.00608742	0.0130001	-0.0128699	0.030348	-0.00977033	-0.0216091	-0.0173531	-0.00777203	-0.0157459	-0.00670864	0.00236889	-0.0476997	0.0190381	-0.00247532	0.0186082	-0.00310067	0.0167638	-0.0594763	-0.00743678	-0.025087	-0.00414677	0.00474564	-0.0575085	0.014545	-0.0221041
600	DG(18:1_20:3)	-0.0257589	0.0261471	0.0378743	-0.0087236	-0.00637379	0.0479993	0.0386703	-0.00700568	0.0922953	0.0557175	0.102657	0.126142	0.15282	0.0907438	-0.044885	-0.0309444	-0.014188	0.0302285	-0.000840031	0.0557729	0.0247479	-0.0220995	-0.00591663	-0.012357	0.0219083	-0.0137491	0.0388023	-0.0139594	-0.039478	0.0470513	0.0167021	0.0258516	0.00337386	0.0241146	-0.0212975	0.0756416	0.0253707	0.0722533	0.0355844	0.0531038	-0.082809	-0.01702	-0.0300482	0.00665941	0.000692543	-0.043041	0.0466799	0.00425082
601	DG(18:1_20:4)	-0.0176127	0.00622274	0.0199965	-0.0110442	0.0155614	0.0368896	0.0195184	-0.02505	0.0773617	0.0347872	0.0878182	0.123246	0.156985	0.0512716	-0.00949356	-0.036014	0.00186417	0.0658332	0.024778	0.103767	0.0360443	-0.00539102	-0.0201771	-0.0117666	0.0431446	0.00394385	0.080884	-0.010064	-0.0192973	0.0266749	0.000700082	-0.0202536	-0.00890567	0.0193147	-0.0585138	0.0839279	0.0216285	0.101611	0.0117086	0.0696396	-0.074883	-0.0180217	-0.0207644	-0.0147072	0.0168955	-0.058163	0.0663731	0.0102843
602	DG(18:1_20:5)	-0.00423597	-0.00133411	0.0103534	-0.0153665	-0.0237706	0.0492527	0.0210667	-0.035852	0.0387094	0.0242609	0.065123	0.103733	0.118929	0.0710587	-0.048228	-0.0377501	-0.0161113	0.0214725	-0.0208666	0.0402228	0.0164551	-0.0526475	-0.0387602	-0.0457789	-0.0269788	-0.0509789	0.00469583	-0.0359263	-0.0349132	-0.0136624	-0.038745	-0.0297055	-0.0241036	0.0168724	-0.0696384	0.0206553	-0.0192546	0.0337334	0.0102323	0.0198043	-0.107	-0.0408481	-0.0490271	-0.0462038	-0.0168068	-0.096851	-0.0073547	-0.0515974
603	DG(18:1_22:5)	-0.0265467	-0.00891243	0.0348823	0.0051182	0.0648141	0.018113	0.024649	0.0242231	0.0794417	0.0875618	0.115943	0.160697	0.175207	0.0749646	0.0495018	0.0590764	0.0829952	0.141802	0.101152	0.142152	0.104491	0.0741755	0.0658156	0.0697813	0.141687	0.0870538	0.131944	0.0793669	0.00462902	0.104249	0.0361019	0.086741	0.0526831	0.102245	0.0592197	0.16372	0.111301	0.136488	0.06952	0.125143	-0.0175703	0.0606685	0.00449107	0.0859507	0.117315	0.0493113	0.164857	0.114701
604	DG(18:1_22:6)	-0.00597929	-0.0147818	0.0286488	-0.00714641	0.0285065	0.0236694	0.0145709	0.00415101	0.0446813	0.0529213	0.0548156	0.126876	0.120315	0.0361434	0.0218511	0.0264835	0.0580292	0.111948	0.064855	0.0955945	0.075532	0.0144542	0.0190863	0.0281894	0.086292	0.0367944	0.0744534	0.0433407	-0.0256765	0.0459991	-0.00733623	0.0374287	0.0175739	0.0781797	0.0264706	0.0988683	0.0485526	0.0723917	0.0349719	0.0737797	-0.0620778	0.0251856	-0.0268375	0.0360125	0.0805913	0.00776579	0.111498	0.0580559
605	DG(18:2_18:2)	-0.00188049	-0.015675	-0.0277979	-0.0102904	0.0314339	-0.00577667	-0.00601482	0.0020911	0.0370052	0.0404739	0.0385936	0.0615109	0.0787172	-0.00501434	0.0276248	-0.00703846	0.0204744	0.0517642	0.0335127	0.0632145	0.00329369	0.00220136	-0.00597835	0.0192621	0.0545421	0.020665	0.056219	0.00269313	0.0045815	-0.0277839	-0.0111323	-0.0348377	-0.00703387	-0.00861704	-0.0232388	0.0277223	0.0051398	0.018659	-0.0464764	0.0523596	-0.039653	-0.000682638	-0.0223931	-0.00661627	0.0207425	-0.0157841	0.0532919	0.0129163
606	DG(18:2_20:4)	-0.0128146	-0.0084313	-0.00432943	-0.0123004	0.0237836	0.0248726	0.00949969	-0.0148322	0.0432057	0.0344753	0.0678638	0.100363	0.11975	0.0165359	0.00440803	-0.0331472	0.00230027	0.0581769	0.0223323	0.090153	0.0134621	-0.00296145	-0.0137015	-0.00874995	0.0518477	0.00692746	0.0768992	-0.0163199	-0.00178152	-0.00116673	-0.0145786	-0.04195	-0.0179113	0.00431066	-0.0560951	0.0653624	0.00832899	0.0792589	-0.0254331	0.0677146	-0.0636189	-0.0218816	-0.0220519	-0.0216322	0.00995918	-0.0490102	0.0673147	0.00615798
607	DG(18:2_22:6)	0.00599104	-0.0339361	0.013653	0.00479721	0.0443334	0.0125897	0.00966599	0.0173469	0.0367875	0.0494337	0.045788	0.118799	0.109724	0.0178634	0.0397169	0.0276144	0.0622497	0.111331	0.0690795	0.0959307	0.0591142	0.0281358	0.0231361	0.031927	0.100027	0.0415225	0.0814054	0.0395903	-0.00923002	0.0333648	-0.0191177	0.0217023	0.0133769	0.0643861	0.0298917	0.0952653	0.0444827	0.0685995	0.00722333	0.0830499	-0.0570418	0.0292101	-0.0258111	0.0328797	0.0827811	0.0164636	0.118207	0.0595748
608	TG(48:0) [NL-16:0]	-0.0164441	0.017564	0.0183841	-0.0445022	0.0419944	0.00275706	0.00053273	-0.0142347	0.0748791	-0.00115663	0.0716245	0.0631279	0.0850106	0.081954	0.0238844	0.0265718	0.0300014	0.0422029	0.0315273	0.0753075	0.068212	0.067343	0.0199707	0.00370442	0.0282782	0.0205427	0.0653018	0.0322437	0.00848257	0.0776259	0.0153627	0.0439383	0.0101821	0.030954	-0.022659	0.0519326	0.0259049	0.0643354	0.0631374	0.0592935	-0.0194725	0.056917	0.00521246	0.0437772	0.042651	-0.0350565	0.0301334	0.0204805
609	TG(48:0) [NL-18:0]	-0.0408583	0.0175324	0.00601556	-0.0456332	0.0177797	0.00630896	0.000742115	-0.0167109	0.0577628	0.0114088	0.0758771	0.0540594	0.058184	0.0861018	0.0118444	0.0377706	0.0123146	0.0122325	0.00287641	0.0298921	0.039533	0.0478967	0.0199072	0.0040198	-0.00534643	-0.00329778	0.0199272	0.00451539	-0.00517569	0.0471534	0.0111444	0.0494052	0.0205964	0.0200358	-0.0201906	0.0205583	0.00512175	0.0222819	0.0445792	0.0177362	-0.0316805	0.0395985	0.00879387	0.0429423	0.0256366	-0.0525314	-0.0127599	-0.0125921
610	TG(48:0) [SIM]	-0.0198998	0.00586574	0.0240691	-0.0486692	0.0438486	0.00928848	0.0054413	-0.0152417	0.0645265	0.00775349	0.076471	0.0706535	0.088965	0.0874223	0.025798	0.0241656	0.0268345	0.0389507	0.0255539	0.0715276	0.0617179	0.0667288	0.0220693	0.00254912	0.0244955	0.0167507	0.0609163	0.0247571	-0.000915076	0.074956	0.0125028	0.0391738	0.0106273	0.0256086	-0.0251567	0.0488383	0.0225789	0.0631943	0.0600293	0.0546625	-0.0155488	0.0570286	-0.000596321	0.0369854	0.0340573	-0.0369996	0.0226419	0.0121139
611	TG(48:1) [NL-16:1]	-0.0328971	0.00530694	0.0423498	-0.034054	0.00201079	0.0191642	0.0142723	-0.039321	0.0622437	-0.00759374	0.0608781	0.0591143	0.105858	0.0680207	-0.0364092	-0.037742	-0.0211271	0.0226722	0.0078104	0.0643282	0.0381818	-0.0103221	-0.0272076	-0.0462784	-0.00871567	-0.0272	0.0325675	-0.0117335	-0.0339604	0.0252459	0.000635868	-0.00627226	-0.035171	-0.00982185	-0.0718067	0.0212408	-0.0112053	0.0429042	0.0319015	0.0300207	-0.0786213	-0.0103799	-0.029039	-0.0114557	-0.0113254	-0.0705589	0.000866582	-0.0172637
612	TG(48:1) [NL-18:1]	-0.0320882	0.0110868	0.0111545	-0.0363829	0.0274033	-0.00125536	0.00408534	-0.000842782	0.0655739	0.0176232	0.0797035	0.0567452	0.0694722	0.0781217	0.00321311	0.0192254	0.0116531	0.0194671	0.0163627	0.0413257	0.0445274	0.0344068	0.0189584	0.00374986	0.00558319	0.000131841	0.0288217	0.0133669	-0.0142478	0.0362384	0.0159602	0.0419336	0.0140068	0.00745023	-0.0244786	0.0196484	0.00344219	0.0198409	0.0408541	0.0266225	-0.043028	0.0320422	-0.00478858	0.0487123	0.0322629	-0.0426667	0.00570557	0.00236641
613	TG(48:1) [SIM]	-0.0265945	0.00358895	0.025378	-0.0480669	0.0277945	0.00823383	0.0110192	-0.00992879	0.0542686	0.00826983	0.0671518	0.0505204	0.0698374	0.0677779	-0.00291171	0.00252736	0.00367667	0.0227997	0.0119842	0.0502961	0.0447375	0.025902	0.0102731	-0.00840265	0.00243324	-0.00716042	0.0335761	0.00773238	-0.0203106	0.0439132	0.0113586	0.0243415	0.00193291	0.00250068	-0.0445341	0.0212766	-0.00173044	0.0287367	0.036755	0.0284121	-0.0507986	0.0280144	-0.0117935	0.0349194	0.0170429	-0.0441623	0.00506965	-0.00376653
614	TG(48:2) [NL-14:0]	-0.0284479	-0.000853285	0.0143888	-0.0344957	0.0167889	0.00183575	0.00762288	-0.0135537	0.0685512	0.0228429	0.0809851	0.0730698	0.0954188	0.0712509	-0.00324699	0.00128519	0.00577557	0.0340182	0.0206443	0.0586787	0.0405297	0.015656	0.00483471	-0.00319373	0.0142549	-0.0055854	0.0379016	0.00535387	-0.0202115	0.0268071	0.00747298	0.0204419	-0.00273099	0.00079965	-0.0440688	0.0276357	0.000228283	0.0296611	0.0257865	0.0336241	-0.0629523	0.014278	-0.0238839	0.0332851	0.0263971	-0.0522468	0.0188688	-0.00077185
615	TG(48:2) [NL-14:1]	-0.0333917	0.00942115	0.0274794	-0.0358129	0.00312811	0.00380122	0.00379164	-0.0315575	0.0740028	0.0161977	0.0780172	0.0658661	0.0919299	0.0841204	-0.0196732	-0.00288359	-0.00862955	0.0167223	0.00591759	0.0449982	0.0364235	0.00520495	-0.00607412	-0.0184875	-0.00617913	-0.0187935	0.0223826	-0.0080229	-0.0292961	0.0277333	0.00535881	0.0177423	-0.011825	-0.00366995	-0.0468433	0.0210451	-0.00388055	0.0268327	0.034172	0.0174089	-0.0726772	0.0036136	-0.0168723	0.0160939	0.00298679	-0.0628453	-0.00747116	-0.0183718
616	TG(48:2) [NL-16:1]	-0.028248	0.00771149	0.0394685	-0.0356351	-0.00348763	0.0133154	0.0102045	-0.0453161	0.0760578	0.00183124	0.0658365	0.0654071	0.110014	0.0754168	-0.0360744	-0.0323824	-0.017074	0.0232301	0.00557974	0.0613476	0.0391964	-0.0111281	-0.0223607	-0.0373104	-0.00598001	-0.0273244	0.0317663	-0.00886514	-0.0326174	0.0288163	0.00535184	0.000723147	-0.031693	-0.00732256	-0.0691812	0.0256483	-0.0111038	0.0444121	0.0369585	0.0312678	-0.0755494	-0.012956	-0.020337	-0.00665887	4.15791e-05	-0.0748117	0.00172608	-0.0184831
617	TG(48:2) [NL-18:2]	-0.0270651	-0.00397787	-0.00175226	-0.0342097	0.0337759	-0.00924331	-0.00147942	0.00266323	0.0616358	0.0240508	0.0815253	0.0598191	0.0705776	0.0581612	0.0138632	0.0171911	0.0151246	0.0307073	0.0216552	0.0529017	0.0356224	0.0319637	0.0167405	0.0108503	0.0208706	0.00406337	0.0448855	0.0130215	-0.0091636	0.0207893	0.00939781	0.0213886	0.0131333	0.00252897	-0.0310269	0.0222833	-0.000475212	0.0228517	0.0167737	0.0397873	-0.0480198	0.0278414	-0.0201689	0.0440263	0.0377595	-0.0401569	0.0239193	0.00742813
618	TG(48:2) [SIM]	-0.0358808	-0.00995013	0.0235153	-0.0443094	0.0112571	0.00611151	0.00944633	-0.0223175	0.0574952	0.0139722	0.068692	0.0672378	0.0918261	0.0727012	-0.0228472	-0.0203597	-0.0139209	0.0223496	0.00452364	0.0508176	0.0294705	-0.00446772	-0.00587639	-0.0208516	-0.00394107	-0.0219017	0.0284558	-0.010286	-0.0286299	0.0198129	0.00320446	0.00197958	-0.015388	-0.0097903	-0.0592665	0.0200127	-0.0141422	0.0275081	0.0229367	0.0247414	-0.0737587	0.00187528	-0.0287043	0.00810764	0.00184107	-0.0644304	0.00228196	-0.0188652
619	TG(48:3) [NL-14:0]	-0.0339608	-0.00753992	0.00840223	-0.0248615	0.00378209	0.00532843	0.00476883	-0.0170242	0.0621505	0.0261054	0.0773748	0.0744824	0.0955807	0.0662949	-0.0119878	-0.0104531	-0.00704952	0.0231999	0.0105874	0.0499131	0.0269168	-0.00519934	-0.00398272	-0.0122018	0.00478192	-0.0154477	0.0283968	-0.00733391	-0.020018	0.00960604	-0.00591907	0.00107391	-0.0152844	-0.00978738	-0.0540733	0.0189083	-0.0123514	0.0191545	0.0112948	0.0291448	-0.0782876	-0.000159005	-0.0333862	0.0148078	0.0124621	-0.0633666	0.00793851	-0.0161423
620	TG(48:3) [NL-16:1]	-0.0378553	-0.006237	0.0299212	-0.0291717	-0.0142618	0.0146065	0.00784982	-0.0453825	0.073226	0.0206302	0.0733862	0.0879576	0.123927	0.0792468	-0.0356233	-0.0282603	-0.0142017	0.0340098	0.00877392	0.0621797	0.0326274	-0.0240016	-0.0247821	-0.034602	0.00126286	-0.0294004	0.029913	-0.0175303	-0.0388212	0.0197904	-0.00511496	-0.00429722	-0.0370354	-0.00487853	-0.0649222	0.0341998	-0.00990788	0.0412626	0.0221005	0.0299633	-0.0895622	-0.0173971	-0.0387564	-0.00682679	0.000919071	-0.0735624	0.0136093	-0.0195705
621	TG(48:3) [NL-18:3]	-0.0335591	-0.00118899	0.000510641	-0.0208469	0.0172492	0.00199271	-0.00497508	-0.00605643	0.051805	0.024064	0.0858781	0.0671606	0.078594	0.0787461	-0.000788241	0.0100547	0.00275823	0.0118656	0.00167523	0.0377835	0.0307075	0.011116	0.0121837	-0.000870792	-0.00431752	-0.0173208	0.0237458	0.00125045	-0.0162841	0.013769	0.00266677	0.0159249	0.00455832	-0.00045469	-0.0451062	0.00980562	-0.0118323	0.0152606	0.0276513	0.0220946	-0.0597032	0.0165965	-0.0272449	0.0327515	0.0192029	-0.0647757	-0.00442561	-0.021546
622	TG(48:3) [SIM]	-0.0399259	-0.0150256	0.00387104	-0.0374442	0.00166284	0.00349625	-0.000485912	-0.0292664	0.053747	0.0255109	0.0752484	0.0784764	0.0952047	0.0693462	-0.0221875	-0.0230512	-0.0179794	0.0199416	0.000912698	0.0455436	0.0156042	-0.0165925	-0.0100257	-0.0170814	-0.0052751	-0.0262672	0.0232041	-0.0196695	-0.0311451	0.00654665	-0.00934913	-0.0127531	-0.0154802	-0.0133343	-0.0586607	0.0170259	-0.0193811	0.0193256	0.00783327	0.0265773	-0.0828906	-0.0127395	-0.0393101	-0.00177527	-0.00386911	-0.0716813	-0.00135261	-0.0292354
623	TG(49:1) [NL-16:1]	-0.0489218	0.028718	0.0276816	-0.0452834	0.000633043	0.00411885	0.00955942	-0.0389118	0.0547841	-0.0196157	0.0422957	0.0132412	0.0461164	0.0300718	-0.0175068	-0.0131002	-0.0192019	-0.000930257	0.000268939	0.0344332	0.0283367	0.0253	-0.00929235	-0.0126211	-0.00779622	-0.0105879	0.0254085	-0.00542033	-0.0287998	0.019497	0.0112322	0.01113	-0.00164834	-0.0141192	-0.0585867	-0.00387557	-0.010303	0.0105186	0.0154138	-0.00323769	-0.0643572	0.00416976	0.0035646	0.00188337	-0.00335296	-0.0714785	-0.0205963	-0.0119999
624	TG(49:1) [NL-17:1]	-0.0263356	0.0207145	0.0218568	-0.0440164	0.0279169	0.00224056	0.00661644	-0.0212862	0.0699767	0.00338206	0.0741599	0.0489415	0.0779955	0.0608812	0.0123336	0.0263507	0.0260198	0.0396088	0.0382841	0.0728771	0.068302	0.05915	0.0180302	0.021913	0.0322525	0.0293281	0.064931	0.0388027	-0.00583541	0.0519116	0.0303905	0.0447993	0.0203103	0.0191943	-0.0263677	0.0346808	0.0273336	0.0447295	0.0502463	0.0373348	-0.0437184	0.0355254	-0.000877495	0.0354211	0.0400769	-0.0445311	0.0217118	0.0261175
625	TG(49:1) [SIM]	-0.0306055	0.00413552	0.0197165	-0.0381731	0.031283	0.00186818	0.0146909	0.0131013	0.0528806	0.000332654	0.0699459	0.0217048	0.0306233	0.0405386	0.00686835	0.0287834	0.0107826	0.0167914	0.0331986	0.0376197	0.0434778	0.0531337	0.022206	0.025326	0.0157186	0.0292798	0.0369957	0.0277127	-0.0276889	0.0370159	0.0234551	0.0426557	0.0379055	-0.00207819	-0.00743226	0.00931355	0.0221929	0.00380291	0.0260191	0.00285728	-0.0563056	0.0249643	0.00399777	0.0450048	0.0293898	-0.0305662	0.00502743	0.0309647
626	TG(50:0) [NL-18:0]	-0.0265007	0.0182585	0.0223624	-0.0380222	0.0349976	0.0159783	0.00871297	-0.0187331	0.087423	0.0196392	0.0893507	0.088433	0.107791	0.10703	0.0257058	0.0396163	0.0480333	0.0607829	0.0403663	0.0849471	0.079931	0.070429	0.0235864	0.0290102	0.0436214	0.0348859	0.0738849	0.045846	0.00883659	0.0787137	0.0235901	0.0560166	0.0248591	0.05004	-0.00749144	0.0673398	0.0415453	0.0711804	0.0784155	0.0540079	-0.0177248	0.0597168	0.0123302	0.0501926	0.0550757	-0.0214728	0.0411715	0.0286499
627	TG(50:0) [SIM]	-0.0255373	0.00851003	0.0228121	-0.0477372	0.0373973	0.0159406	0.00812733	-0.0219195	0.0806185	0.019146	0.082686	0.0831328	0.102635	0.100676	0.0263065	0.036981	0.0445685	0.057228	0.0336194	0.0822843	0.0744949	0.0693204	0.0260526	0.0270151	0.0377714	0.0279515	0.0721958	0.0397192	0.00370541	0.0782761	0.0204552	0.0494666	0.0250818	0.0426947	-0.0167207	0.0588485	0.0334387	0.0680989	0.0693195	0.0504677	-0.016519	0.0616201	0.0136995	0.0458814	0.0483604	-0.0274792	0.0368211	0.024113
628	TG(50:1) [NL-14:0]	-0.04455	0.0248234	0.00189977	-0.0489141	0.000139577	-0.00951706	0.000126105	-0.0224852	0.0570795	0.0146759	0.0669504	0.0403306	0.0454102	0.0773826	-0.00877899	0.0188862	-0.00280801	-0.00261352	-0.00934107	0.0134768	0.0199414	0.0262853	0.00593518	0.00380736	-0.0202173	-0.0177717	-0.00431953	-0.0109475	-0.0116744	0.0192799	0.000176784	0.0351744	0.00797215	-0.00743115	-0.0333589	-0.00613654	-0.0173549	-0.00943857	0.0223873	-0.00562767	-0.0392311	0.0181332	0.00137977	0.0321606	0.00547714	-0.0523044	-0.034216	-0.0309262
629	TG(50:1) [NL-16:0]	-0.00853595	0.0121661	0.0321758	-0.0388142	0.0463269	0.0053539	0.00988892	-0.00590091	0.084027	0.0134888	0.0834341	0.0741747	0.10699	0.08047	0.025164	0.0254602	0.0398868	0.0543592	0.0445879	0.089503	0.0728819	0.0645595	0.0184274	0.0204626	0.0397189	0.0287497	0.0749132	0.0378504	0.00552797	0.0703205	0.0277469	0.0455298	0.018223	0.0271473	-0.0223405	0.0531604	0.0325235	0.0695432	0.0578583	0.0631979	-0.0258628	0.0516908	-0.00632483	0.0448409	0.0520484	-0.0260837	0.0404479	0.0277481
630	TG(50:1) [NL-18:1]	-0.00405741	0.00544713	0.031597	-0.0300096	0.0556943	0.012839	0.0138505	-0.000680284	0.0811227	0.0121688	0.0878365	0.0688015	0.100616	0.0766966	0.0300311	0.0289741	0.041434	0.0569408	0.0511035	0.0924248	0.0765862	0.0605696	0.0213014	0.0219524	0.0412991	0.0329437	0.0736859	0.0384589	0.0105705	0.0665918	0.033796	0.0440231	0.0155396	0.0280814	-0.019411	0.0519429	0.0348789	0.0652079	0.057038	0.0600599	-0.022014	0.0476914	0.00143618	0.045652	0.0550942	-0.0223504	0.0437265	0.0351548
631	TG(50:1) [SIM]	-0.00237884	-0.00886277	0.0350788	-0.0374595	0.0474254	0.00821482	0.0118141	-0.00138339	0.0738165	0.0124554	0.0797771	0.0703092	0.0960634	0.0804197	0.0263185	0.0181709	0.0285737	0.0477562	0.0392206	0.0856282	0.065856	0.0531384	0.0131138	0.00838929	0.0285067	0.0205478	0.0668277	0.0285237	-0.000210288	0.0724938	0.0263455	0.0356373	0.0175458	0.018825	-0.0293195	0.0475819	0.0281837	0.0647281	0.0549057	0.0638607	-0.0245841	0.0515322	-0.00201507	0.0377494	0.0385424	-0.0287465	0.0303829	0.0235556
632	TG(50:2) [NL-14:0]	-0.0393638	0.0184362	0.00886003	-0.02119	-0.00226974	0.00144255	0.00873212	0.00302817	0.0580933	0.0449042	0.0663417	0.0330002	0.0398557	0.0461555	-0.00987094	0.0111749	-0.0013831	0.00404221	0.0030752	0.00120775	0.0125511	0.00274328	0.00970944	0.016083	-0.00873028	-0.00714753	-0.0105029	0.000648336	-0.0295011	-0.00494653	-0.00199684	0.0287739	0.0168718	-0.00930649	-0.0125574	-0.0106306	-0.00686978	-0.0300606	0.00975489	-0.0135589	-0.0463519	-0.0102417	-0.00785657	0.0476949	0.0150401	-0.0356329	-0.0156697	-0.00936818
633	TG(50:2) [NL-16:1]	-0.0118594	0.00902404	0.0479716	-0.0318329	-0.00453916	0.0128441	0.0166095	-0.0463961	0.0762469	0.000482108	0.0559545	0.0499686	0.100334	0.0608831	-0.0281802	-0.0390062	-0.0171761	0.0220224	0.0136901	0.0622762	0.0412784	-0.0144543	-0.0305677	-0.0439873	-0.0128745	-0.0208073	0.0285264	-0.00579329	-0.0284634	0.0258021	0.00308441	-0.00850432	-0.0354809	-0.015477	-0.0685147	0.0175628	-0.00453329	0.0397604	0.0358	0.026813	-0.0662714	-0.0172271	-0.0275371	-0.0176913	-0.00918854	-0.0689682	-0.00389742	-0.0122062
634	TG(50:2) [NL-18:1]	-0.0233413	0.0132765	0.0348019	-0.041237	-0.00961618	0.0135037	0.017655	-0.0301216	0.0769802	0.00640026	0.055941	0.048335	0.0853962	0.0585719	-0.0307145	-0.0295695	-0.0135419	0.0211162	0.00996741	0.0486003	0.0374194	-0.012206	-0.0146768	-0.0198489	-0.00416221	-0.0160256	0.0201261	-0.00249526	-0.0252401	0.0158387	0.0160659	0.00290905	-0.0210471	-0.011967	-0.0546561	0.0121131	-0.00600058	0.0195067	0.0274496	0.0116093	-0.0691346	-0.0188746	-0.026823	0.00523138	-0.000626861	-0.0567781	-0.00194882	-0.00832785
635	TG(50:2) [NL-18:2]	-0.00191807	-0.00179093	0.00734342	-0.0305882	0.0674552	-0.00650806	0.00138975	0.0132257	0.0635808	0.0110467	0.0732503	0.0650951	0.0867297	0.0441213	0.0449217	0.0321671	0.0448831	0.0633003	0.059532	0.0951378	0.0615302	0.0699805	0.020832	0.0332478	0.0615988	0.0471141	0.0894241	0.0401108	0.0188585	0.0415572	0.0175653	0.0227392	0.0203514	0.0184144	-0.0180836	0.0487243	0.036555	0.0602309	0.0213314	0.0766976	-0.0165499	0.0470382	-0.00225742	0.0437255	0.058111	-0.0150496	0.0572145	0.0449632
636	TG(50:2) [SIM]	-0.0133914	-0.00194979	0.047744	-0.0442974	0.0168149	0.0201921	0.0238089	-0.017555	0.0546939	0.00439954	0.0527224	0.0512742	0.0929693	0.0535737	-0.02552	-0.0334032	-0.0107803	0.028667	0.0178595	0.062361	0.037747	-0.00798694	-0.0105475	-0.0185149	0.00143278	-0.0129454	0.0347275	-0.0028088	-0.0223408	0.0253913	0.0086271	-0.00825523	-0.0198481	-0.0110533	-0.0591293	0.0193943	-0.00507362	0.0360679	0.0219821	0.0284578	-0.0660384	-0.00387757	-0.0286756	-0.0026863	0.00128765	-0.059697	0.0128699	-0.000811935
637	TG(50:3) [NL-14:0]	-0.0257952	-0.00469276	-0.019438	-0.0224091	0.0130729	-0.00750836	-0.00239304	0.00273354	0.0539411	0.0403813	0.0591384	0.0492482	0.0567757	0.0253881	0.00724188	1.85956e-05	0.00357656	0.0237837	0.017084	0.0309735	0.00261658	0.00753506	-0.0020002	0.0179884	0.0232464	0.00390597	0.0228643	0.00205701	-0.0172438	-0.0197725	-0.00323533	-0.00254706	0.00564078	-0.0154598	-0.0241637	0.00410406	-0.0101201	-0.0136838	-0.0216103	0.0149859	-0.0548814	-0.00108234	-0.0290859	0.0321193	0.0251034	-0.0312724	0.0213712	0.00197197
638	TG(50:3) [NL-14:1]	-0.035597	0.0235204	0.0299049	-0.0286874	-0.0268847	0.00371004	0.00304559	-0.0484078	0.0875975	0.0490458	0.0859636	0.0949024	0.120544	0.0838426	-0.0422884	-0.0126385	-0.0128048	0.0203217	0.00903207	0.0361142	0.0148048	-0.0397967	-0.0274554	-0.0190485	-0.00848031	-0.0140074	0.00521262	-0.0276658	-0.053548	-0.00287241	-0.0216283	0.00565574	-0.0228713	-0.0107473	-0.0338483	0.0284845	0.00819829	0.016687	0.0113905	-0.00243372	-0.0854048	-0.0328089	-0.0361824	0.00562202	-0.0124578	-0.0619925	-0.00880462	-0.0189859
639	TG(50:3) [NL-16:1]	-0.0175374	0.00469554	0.0398616	-0.0309772	0.00217822	0.0210557	0.0215019	-0.0431687	0.0791697	0.0188701	0.0676885	0.0845415	0.131723	0.0661447	-0.0220064	-0.0271309	0.00531727	0.0587556	0.0342793	0.0894603	0.0533162	-0.0217188	-0.0203413	-0.0197298	0.0234406	-0.00610777	0.0520647	0.00200929	-0.0205363	0.0263519	0.00223949	-0.00613085	-0.0364761	0.00516469	-0.0566353	0.0470261	0.0117244	0.0603604	0.0301179	0.0428378	-0.0785554	-0.0156444	-0.0448166	-0.00743248	0.0135971	-0.0566677	0.0370199	0.00679815
640	TG(50:3) [NL-18:2]	-0.0122927	-0.00748625	0.0122093	-0.0323458	0.023126	0.00335295	0.010069	-0.0179082	0.0679893	0.02304	0.0703521	0.0717666	0.103192	0.0409355	-0.00101875	-0.0155756	0.0116414	0.0536687	0.0386096	0.0835842	0.035802	0.00117749	-0.00742684	-0.000601953	0.0362161	0.00614823	0.0604094	0.0063321	-0.00765263	0.00453693	0.00594971	-0.0142063	-0.0204925	-0.00521582	-0.0470735	0.0358281	0.00693662	0.0433644	0.0012996	0.0443466	-0.0686023	-0.0058529	-0.0306791	0.0050356	0.0211878	-0.0478719	0.0423799	0.0117203
641	TG(50:3) [NL-18:3]	-0.0164615	-0.000466614	0.0155956	-0.0177244	0.0402207	0.0104963	0.00664179	-0.000182494	0.062779	0.0203867	0.0896139	0.0725848	0.0973525	0.0829217	0.0183164	0.0173506	0.0241548	0.0338034	0.0255339	0.0708206	0.0578155	0.0290034	0.0119078	0.0153088	0.0159867	0.00647785	0.0557759	0.024479	0.00565895	0.0308269	0.010617	0.0189254	0.0109323	0.0106403	-0.0405303	0.0266107	0.0124235	0.0456623	0.0449016	0.0476783	-0.041268	0.0329535	-0.0231751	0.0349165	0.0360701	-0.0503754	0.0158318	0.00162052
642	TG(50:3) [SIM]	-0.0130907	-0.0177064	0.0337155	-0.0350318	0.0174093	0.0148365	0.0191451	-0.014014	0.0568004	0.0239285	0.0584579	0.0737337	0.107061	0.0470504	-0.0117174	-0.0266507	0.00386485	0.0540605	0.0302742	0.0814855	0.0380361	-0.0157041	-0.0120278	-0.0117078	0.024608	-0.00204444	0.0517073	0.00203299	-0.0250799	0.00819688	-0.00772893	-0.0192762	-0.0170184	-0.0084945	-0.0558421	0.0364431	0.00186021	0.0406988	0.00585513	0.0364312	-0.0695492	-0.0101809	-0.0337157	-0.00113647	0.010753	-0.048939	0.0391211	0.00773738
643	TG(50:4) [NL-14:0]	-0.0224053	-0.0167117	-0.0228908	-0.0154433	0.0105156	-0.00981383	-0.00929052	-0.0024758	0.0467956	0.0426264	0.063291	0.06579	0.0749789	0.0392976	0.0104848	-0.000921886	0.00419988	0.0242853	0.0122611	0.0354878	0.00796343	0.000447567	-0.00178397	0.0101061	0.0224955	-0.00309998	0.0275345	-0.000570406	-0.0136545	-0.0121099	-0.0159636	-0.00851507	0.000185716	-0.00990454	-0.0305537	0.0105918	-0.0125594	0.00124303	-0.0159497	0.0289115	-0.0604432	0.00291966	-0.0265375	0.0219361	0.0187932	-0.0413289	0.0182099	-0.0110895
644	TG(50:4) [NL-18:3]	-0.0283484	-0.00133294	0.0116821	-0.0225433	-0.00478545	0.0126073	0.00230086	-0.0230042	0.055316	0.0251706	0.0738821	0.0745913	0.102719	0.0680409	-0.0224885	-0.0232361	-0.0107716	0.0186633	0.000242387	0.0489907	0.0245525	-0.0195132	-0.0119847	-0.013735	-0.00375332	-0.0260624	0.026681	-0.00884563	-0.0185211	-0.00272519	-0.00556173	-0.0146243	-0.0216519	-0.0121401	-0.0655155	0.0110284	-0.0169231	0.0218415	0.014683	0.0218942	-0.0806594	-0.0156894	-0.0379724	-0.00187058	0.000767315	-0.0781983	-0.00157805	-0.0291432
645	TG(50:4) [NL-20:4]	-0.0291908	0.00342399	0.0122498	-0.023376	0.0300662	0.0122438	0.00558844	-0.00362813	0.057894	0.016026	0.0844007	0.0878677	0.0985193	0.0724602	0.00217036	0.010591	0.00871924	0.0369466	0.019099	0.0665461	0.0476358	0.0395119	0.0193986	-0.00148712	0.0257126	0.00447624	0.0569434	0.0105701	-0.00694787	0.0436461	0.0106274	0.0289951	0.0113087	0.0166617	-0.0389004	0.050433	0.00794672	0.0587013	0.0359201	0.0535308	-0.0541142	0.0215905	-0.0201495	0.0394147	0.0355707	-0.0513504	0.0347607	0.00716956
646	TG(50:4) [SIM]	-0.0258746	-0.0165641	0.00578476	-0.0289138	0.00138647	0.00739237	0.00134468	-0.0240054	0.0490217	0.0298019	0.0652426	0.0766696	0.100284	0.0496619	-0.0158934	-0.0279101	-0.00927872	0.0339865	0.00877126	0.0556831	0.018876	-0.0228809	-0.0141353	-0.0122395	0.00957204	-0.0203363	0.0326785	-0.0127997	-0.024566	-0.0049379	-0.0164747	-0.0269359	-0.0204461	-0.0124378	-0.0616626	0.0202463	-0.0175957	0.0218742	-0.00541279	0.0270267	-0.084598	-0.0133805	-0.04086	-0.00584451	0.00325007	-0.0629248	0.0193079	-0.0190218
647	TG(51:0) [NL-16:0]	-0.0382914	0.0340274	0.00451457	-0.0442973	0.0153216	-1.87888e-05	-0.000483977	-0.0281713	0.0762494	0.0101478	0.0720025	0.0621975	0.0752462	0.0677176	0.00523807	0.0260671	0.0246592	0.0379451	0.0229306	0.0566336	0.0507827	0.0487248	0.00432683	0.0233956	0.0260299	0.0248655	0.0499983	0.0241486	-0.0126416	0.0439501	0.0180475	0.038756	0.0272978	0.0256893	-0.010492	0.0365857	0.0261728	0.0320011	0.0425093	0.0139846	-0.0519993	0.0378094	0.00975014	0.0301719	0.0370048	-0.0378341	0.0169625	0.0158711
648	TG(51:1) [NL-17:0]	-0.0329808	0.0258094	0.0128471	-0.039409	0.0211049	-0.0030304	0.000302696	-0.0157483	0.075825	-0.00502812	0.0633746	0.036997	0.0575713	0.0387579	0.00411529	0.0176553	0.0270835	0.0445907	0.0445495	0.0629855	0.0574204	0.0410408	0.00643589	0.0320154	0.0357792	0.0385483	0.054973	0.0360808	-0.0130259	0.0299383	0.0248831	0.0290678	0.0255938	0.00957888	-0.00928623	0.0249513	0.0287391	0.0198052	0.0285071	0.00898855	-0.0555962	0.0284528	0.00612382	0.0312766	0.0366121	-0.0193665	0.0252726	0.0333398
649	TG(51:1) [SIM]	-0.0371629	0.0150478	0.0146323	-0.0465801	0.0236745	0.00103372	0.00601308	-0.0109011	0.0631134	0.00517584	0.0685997	0.0345488	0.0543867	0.041346	0.0101602	0.0177208	0.0226585	0.0377618	0.039022	0.0566675	0.0506397	0.0469185	0.0105843	0.0373343	0.0309588	0.0367586	0.0528615	0.0335977	-0.0215848	0.0299787	0.0269673	0.0274453	0.0430843	0.00360817	-0.0120745	0.0192106	0.0251656	0.0127652	0.0232223	0.00407613	-0.0534642	0.0253095	0.00572418	0.0286205	0.0341264	-0.0198595	0.0201667	0.032427
650	TG(51:2) [NL-15:0]	-0.0165762	0.0210169	0.00756628	-0.00622667	0.013611	-0.013104	0.010003	0.0143425	0.0580539	0.00860571	0.0263711	-0.0106799	0.0021106	-0.0380569	0.00318181	0.0026739	0.00583828	0.0166805	0.0415572	0.0176247	0.00464528	0.00378623	0.000535603	0.0292982	0.0195631	0.031873	0.00969133	0.00806723	-0.00540644	-0.0310711	0.00832959	-0.00770189	0.029849	-0.0317821	0.00489883	-0.016625	0.0118688	-0.0444963	-0.0413489	-0.0244679	-0.0590471	-0.0110362	9.55457e-05	0.0237617	0.0122573	-0.00122034	0.00674363	0.0352984
651	TG(51:2) [NL-17:0]	-0.0155906	0.0230081	0.0206146	-0.0379696	0.0104957	0.00325913	0.0165135	-0.0174175	0.0693332	0.00766072	0.0609378	0.0425471	0.0763446	0.0354873	-0.00952957	0.00325779	0.0156552	0.0424286	0.0442432	0.0679286	0.054544	0.0221396	0.00201193	0.0220789	0.0329673	0.0317021	0.0568502	0.0360948	-0.0162355	0.0193194	0.0264112	0.0210405	0.0198579	0.0042938	-0.0251274	0.0253569	0.0285508	0.0251915	0.0254969	0.0140952	-0.0702687	-0.000611382	-0.0109644	0.0195718	0.0272668	-0.0380761	0.0246813	0.0347876
652	TG(51:2) [NL-17:1]	-0.0156172	0.0229939	0.020528	-0.0379658	0.0106007	0.00319412	0.0165	-0.017384	0.0694726	0.00775796	0.060994	0.0425686	0.07639	0.0354616	-0.00951374	0.00330157	0.0157225	0.0424508	0.0443019	0.0679234	0.0545426	0.0220855	0.00214614	0.022087	0.0330579	0.0318273	0.0568898	0.0361394	-0.0161978	0.0194076	0.0265748	0.0211268	0.0199354	0.00435498	-0.0250244	0.0253893	0.0286538	0.0252252	0.0254948	0.0140934	-0.0703485	-0.000607769	-0.0109402	0.0196418	0.0273239	-0.0380028	0.024726	0.034859
653	TG(51:2) [SIM]	-0.0112741	-0.0083672	0.018622	-0.0304571	0.002981	0.00129897	0.0094419	-0.00480417	0.0652747	0.0157899	0.0650712	0.0256923	0.0410539	0.0267696	-0.00563076	0.0072883	0.00731865	0.0223422	0.0309502	0.036407	0.0312868	0.0188908	0.00604473	0.0272054	0.0198793	0.0255374	0.0339172	0.0216943	-0.0368216	0.00835471	0.0165357	0.0192704	0.0182732	-0.0190462	-0.0237745	0.00193145	0.0132227	-0.00885573	0.00180743	-0.0167086	-0.067525	-0.00752789	-0.0104821	0.019184	0.023598	-0.0369034	0.00708096	0.0268752
654	TG(52:1) [NL-18:0]	-0.0287297	0.0170027	0.0179699	-0.0375822	0.0191715	0.0101696	0.00592658	-0.0320628	0.089299	0.011815	0.078642	0.0726228	0.102933	0.0854646	0.0122587	0.015028	0.0322912	0.0522225	0.0282043	0.0820487	0.0616679	0.0459814	-0.00504559	0.01677	0.0280586	0.0176538	0.0612067	0.0272246	-0.0074439	0.0520696	0.0218629	0.0295737	0.0167948	0.0255948	-0.0309963	0.0431238	0.0210196	0.05257	0.0524427	0.0429237	-0.0300418	0.0369884	0.00887999	0.0261626	0.0320439	-0.0373469	0.0249641	0.0115134
655	TG(52:1) [NL-18:1]	-0.0244645	0.0303317	0.0158332	-0.0214206	0.00424825	-0.00813477	0.00201361	-0.0170262	0.0580656	0.00462574	0.0474803	0.0341573	0.0671516	0.0162456	-0.000937711	-0.0323062	0.00708388	0.0361537	0.0244012	0.0566284	0.0315653	0.00441897	-0.0306512	-0.00537908	0.0200967	0.0074227	0.0343538	0.0119751	-0.00689436	0.00119182	0.0153608	-0.0110675	-0.00305946	-0.00131917	-0.0306887	0.0172317	0.00474706	0.0195429	0.0120839	0.0246659	-0.0519968	-0.0142307	-0.012437	0.00740977	0.0118524	-0.0238111	0.030947	0.0182983
656	TG(52:1) [SIM]	-0.027137	0.00815347	0.0250922	-0.048761	0.0270827	0.0145666	0.0112927	-0.0295477	0.0828329	0.0165815	0.0758888	0.0690527	0.0996438	0.085299	0.0149431	0.0140304	0.0337207	0.0540636	0.0252523	0.0811316	0.0614641	0.0446147	0.00130516	0.0234143	0.0288403	0.0185699	0.0629007	0.0292191	-0.0115491	0.0530706	0.0218244	0.027252	0.0170949	0.0253656	-0.0340196	0.0409361	0.0191822	0.0515427	0.0516486	0.0401986	-0.0325561	0.0369658	0.0051606	0.0272989	0.0325476	-0.0368887	0.0260133	0.0123566
657	TG(52:2) [NL-16:0]	-0.0110953	0.0175453	0.0116223	-0.0300725	0.0143522	-0.00559538	0.0112961	-0.00664959	0.075976	-0.000747226	0.0406979	0.0324915	0.0725359	0.00559812	-0.00388031	-0.017427	0.0169164	0.0499319	0.0356057	0.0696399	0.0383004	0.00941014	-0.0172271	0.0153496	0.0379897	0.0248589	0.0546149	0.0226944	-0.00962471	0.0143322	0.00363551	-0.00585424	-0.00161496	0.000904203	-0.0255556	0.0270226	0.0226001	0.0320477	0.0115819	0.0250149	-0.038461	0.00521016	0.000593326	0.00653245	0.0301716	-0.0238915	0.0507163	0.0356303
658	TG(52:2) [NL-18:2]	-0.025557	0.00428486	-0.0066583	-0.0429328	0.0321859	-0.0132867	-0.00917532	-0.0232086	0.0673503	0.000796302	0.0614036	0.0569023	0.0706089	0.0521042	0.0332303	0.020264	0.0351478	0.0452431	0.0303963	0.0717159	0.0410015	0.0589873	0.00834216	0.0198471	0.0358944	0.0262884	0.0608124	0.0187525	0.0208943	0.0235013	0.00729588	0.00986268	0.00664068	0.00503607	-0.0303503	0.0223815	0.0113775	0.0314815	0.010532	0.0464262	-0.0222886	0.0375189	0.00261861	0.0224112	0.0288175	-0.0343177	0.0207238	0.00607075
659	TG(52:2) [SIM]	-0.00867271	-0.0120056	0.0105765	-0.0325739	0.000909049	-0.0010999	0.0120384	-0.00534064	0.0546439	0.0286414	0.0451138	0.0270296	0.063604	0.0148447	-0.00542526	-0.0324816	0.00438817	0.0370173	0.0141162	0.0506836	0.0262957	-0.00318522	-0.0231391	0.00829564	0.0176766	-0.00303723	0.0325025	0.0126037	-0.0360099	0.0114654	0.0155146	-0.0175089	0.00727793	-0.00826724	-0.039098	0.0137485	-0.00385334	0.0170883	0.00793061	0.0108663	-0.0591956	-0.00242479	-0.00723761	0.00791649	0.0251578	-0.0197524	0.0401888	0.0173322
660	TG(52:3) [NL-16:1]	-0.0117849	0.0183367	0.0428415	-0.0133891	-0.0560026	0.0224361	0.0221607	-0.0538613	0.0699138	0.039185	0.0389411	0.0485039	0.0937898	0.0430227	-0.0569131	-0.0519321	-0.020915	0.0180704	-0.00283955	0.026718	0.0115268	-0.0741906	-0.0437774	-0.0286377	-0.0125447	-0.0244726	-0.0118835	-0.0224572	-0.0564083	-0.0164117	-0.0111359	-0.0151318	-0.0400058	-0.00726063	-0.0388068	0.0176783	-0.00324881	0.0176055	0.0188076	-0.00837591	-0.0676781	-0.0523456	-0.0275464	-0.0246387	-0.0169925	-0.0427729	0.00386425	-0.0114558
661	TG(52:3) [NL-18:2]	0.0078971	-0.00441274	-0.023042	-0.020554	0.0379979	-0.0156575	-0.00499128	0.00936246	0.0445793	0.0245017	0.0263235	0.0324862	0.0549282	-0.0296885	0.0237636	-0.0155675	0.0192522	0.0485687	0.0407773	0.0677555	0.0089299	0.00861122	-0.0198336	0.0163158	0.0482272	0.0254116	0.0535654	0.00947095	0.01012	-0.0297278	0.00359097	-0.0409796	-0.00995896	-0.0138278	-0.0276647	0.0175445	0.00502321	0.0175709	-0.0406339	0.0347636	-0.0522554	-0.00732543	-0.0224358	-0.00188895	0.0252346	-0.0214037	0.054922	0.0296379
662	TG(52:3) [SIM]	0.0082817	-0.0294539	-0.000359734	-0.0150274	0.00986955	-0.00219929	0.00531124	-0.00341896	0.00979549	0.0215699	0.00616122	0.0164552	0.0463013	-0.0388935	0.00617416	-0.0456432	-0.00250958	0.0350921	0.0226428	0.0494655	-0.00278901	-0.0195205	-0.0248018	0.00362876	0.0307646	0.00696142	0.0404284	0.00518544	-0.0168631	-0.0202723	-0.0158242	-0.0490545	0.00353716	-0.0222031	-0.0288388	0.00704549	-0.00168761	0.0124689	-0.0342731	0.0245138	-0.0495131	-0.00498141	-0.0125955	0.00360943	0.0151806	-0.00993067	0.0508134	0.0240051
663	TG(52:4) [NL-16:1]	-0.00514716	0.00143991	0.00939134	-0.0102605	-0.0135955	0.00675334	0.0110126	-0.0284064	0.0544885	0.0372485	0.0386617	0.0651928	0.0973555	0.0139492	-0.0133288	-0.0275904	0.00937934	0.0632527	0.0343171	0.0655306	0.0220477	-0.0433077	-0.0324573	-0.00481983	0.0384983	0.00792835	0.0386141	0.00328187	-0.0241898	-0.0218171	-0.0259608	-0.0296042	-0.0318966	0.00175131	-0.0256073	0.0410062	0.0114481	0.0336127	-0.0118631	0.0222874	-0.0620896	-0.0297958	-0.0343208	-0.00983381	0.0155771	-0.0189137	0.0628243	0.0235351
664	TG(52:4) [NL-18:2]	0.00244428	-0.0174014	-0.0219794	-0.00651377	0.0244537	-0.00921794	-0.00172764	0.00012418	0.0379647	0.0352332	0.0380478	0.0545582	0.0719608	-0.0150764	0.0179212	-0.0205732	0.013398	0.0491134	0.0367687	0.0669893	0.00223995	-0.00566059	-0.0163795	0.0127318	0.0509804	0.018547	0.054807	0.00127172	0.00981744	-0.032044	-0.0136285	-0.0460116	-0.0118593	-0.0176541	-0.026024	0.023756	0.0019915	0.0234131	-0.0464278	0.0506539	-0.0341069	-0.010724	-0.0245051	-0.00516593	0.0194021	-0.0145084	0.0559611	0.021687
665	TG(52:4) [NL-18:3]	-0.0139615	0.00313844	-0.000689692	-0.00855192	0.0137924	0.0119772	0.00340794	-0.00439424	0.0550645	0.0382218	0.0669625	0.0571079	0.0853897	0.0394936	8.18833e-05	-0.0141194	0.0069938	0.0275275	0.0111525	0.0531504	0.0217397	-0.0136648	-0.0139379	0.0066176	0.0106207	-0.00772228	0.0348262	0.00148524	-0.00618449	-0.0141058	-0.000991871	-0.0165786	-0.00737923	-0.0062339	-0.0450959	0.0110064	-0.00583287	0.020241	0.00540559	0.0213244	-0.0529076	-0.00341135	-0.0331651	0.00957001	0.0145618	-0.0494601	0.016558	-0.0102033
666	TG(52:4) [SIM]	0.00133793	-0.0217265	-0.00753001	-0.0182081	0.0185217	-0.00575843	0.00025349	-0.00395455	0.031085	0.0357201	0.0441233	0.0529912	0.0775217	-0.00369955	0.0124895	-0.0248766	0.0101802	0.0494737	0.0259809	0.0607098	0.00888691	-0.0167301	-0.0116845	0.0150061	0.0412706	0.00674447	0.0476684	0.00263335	-0.0108061	-0.0208113	-0.0251182	-0.0375756	-0.00430368	-0.00685556	-0.0327921	0.0260625	-0.00254939	0.0221449	-0.0286856	0.0374501	-0.0545357	-0.00267591	-0.0293732	0.00368812	0.0194618	-0.0231408	0.0543429	0.0117247
667	TG(52:5) [NL-18:3]	-0.0139817	-0.00646727	-0.00788353	-0.00675249	0.00141835	0.00161521	-0.00578233	-0.0127091	0.040796	0.0383725	0.0580238	0.0642405	0.0843222	0.0273237	0.00267768	-0.0159404	0.00225348	0.0277583	0.00686451	0.0460628	0.00782933	-0.018013	-0.00915482	0.00239924	0.0145679	-0.0121379	0.0299708	-0.00588135	-0.00787638	-0.0265512	-0.021037	-0.0297481	-0.0163987	-0.0110919	-0.0480501	0.00985063	-0.0141401	0.0127895	-0.0167096	0.0225804	-0.06083	-0.0156624	-0.0370176	-0.00213914	0.00574934	-0.0531496	0.0188415	-0.0187152
668	TG(52:5) [NL-20:4]	-0.0187023	0.002564	0.0313396	-0.023061	0.0132677	0.0293303	0.0233877	-0.0183176	0.0594855	0.00899379	0.0784858	0.0950752	0.126603	0.0677395	-0.0229525	-0.0229294	-0.00601901	0.0427065	0.0138402	0.0804408	0.0407591	0.00995436	-0.000534247	-0.0250177	0.0198053	-0.0116373	0.0598828	-0.00800414	-0.0116355	0.0293321	-0.00155284	-0.000744718	-0.0163417	0.00418134	-0.0725912	0.0527692	-0.00145707	0.075646	0.0259995	0.0495739	-0.0718902	-0.0136212	-0.029591	0.00461126	0.0134609	-0.0673967	0.0351232	-0.00456915
669	TG(52:5) [NL-20:5]	0.00194427	-0.00466932	0.0219262	-0.0301599	0.0064889	0.0326198	0.0154788	-0.0202811	0.0381508	0.002846	0.0599922	0.0709669	0.0865099	0.0677733	-0.0247677	-0.0076528	-0.00050914	0.0181485	-0.00372324	0.0476947	0.0393273	-0.0018297	-0.014358	-0.0203819	-0.0100949	-0.0271672	0.0251746	-9.34081e-05	-0.0212597	0.0101628	-0.018258	0.000341952	-0.00408156	0.0147437	-0.0646145	0.0141373	-0.0164735	0.0336127	0.0368113	0.0252675	-0.0795283	-0.00577966	-0.0420391	-0.00659039	0.0138601	-0.0857128	-0.000657762	-0.024705
670	TG(52:5) [SIM]	-0.0119116	-0.0238849	-0.0039437	-0.0172062	0.00373542	0.00911285	-0.00229505	-0.0185579	0.0319299	0.0367089	0.0510025	0.0682439	0.090251	0.0263889	-0.00706832	-0.0300183	-0.00491946	0.0334719	0.00693522	0.0495773	0.00646532	-0.0249669	-0.0130885	-0.00539169	0.0201014	-0.013921	0.0357424	-0.0083437	-0.0192104	-0.020258	-0.026772	-0.0397029	-0.0177137	-0.0113676	-0.0551935	0.0175341	-0.016588	0.0198015	-0.0175456	0.0272008	-0.0769507	-0.0153565	-0.0400794	-0.0117882	0.00418131	-0.0534087	0.0292612	-0.0165418
671	TG(53:2) [NL-17:1]	-0.0414993	0.0399401	0.0144505	-0.0441686	-0.010039	0.00928811	0.0131015	-0.0395708	0.0856597	0.0151606	0.0655395	0.0605855	0.0886693	0.0457188	-0.0163645	-0.0082744	0.00652708	0.0360825	0.0242734	0.0593847	0.0292459	-1.00572e-06	-0.026983	0.00472255	0.0162626	0.0162276	0.0330703	-0.000314717	-0.0321749	0.00261603	0.00167417	-0.00202671	-0.000551678	-0.00866872	-0.0402571	0.015001	0.0172909	0.0138401	0.00421942	-0.00531466	-0.0676577	-0.00554649	0.0106235	-0.00776787	0.00499773	-0.0492701	0.00197816	0.00838945
672	TG(53:2) [NL-18:1]	-0.0347645	0.0339906	0.00473424	-0.0215039	-0.00406302	0.00826158	0.0145244	-0.0159583	0.0708002	0.0200415	0.0476352	0.0361185	0.0606332	0.00819638	-0.0128615	-0.00225158	0.0155251	0.0378933	0.0363625	0.0449482	0.0220348	-0.0078695	-0.0151637	0.0297913	0.0280876	0.0279644	0.0267698	0.00873691	-0.0291265	-0.0199914	0.0131953	0.00286751	0.00687213	-0.00801586	-0.0110988	0.0103327	0.0219812	-0.0072529	-0.0116227	-0.020458	-0.0654327	-0.0182758	-0.00316379	0.00958595	0.0110687	-0.0246048	0.0177294	0.0253181
673	TG(53:2) [SIM]	-0.0328633	0.0182865	0.01138	-0.0332667	0.00041894	0.00571835	0.0108688	-0.013852	0.0733634	0.027168	0.0559777	0.044096	0.0650298	0.0195932	-0.00987757	-0.00483763	0.0143198	0.0389886	0.0378478	0.0474836	0.0227254	0.00170592	-0.0156966	0.034286	0.0335798	0.0364805	0.0382037	0.0188304	-0.0406025	-0.0104375	0.00853854	-0.00198511	0.0197547	-0.0157475	-0.00681905	0.0126491	0.025369	-0.00358465	-0.0094301	-0.0132364	-0.0649939	-0.0119497	-0.00269107	0.00652669	0.0118983	-0.0230992	0.0211771	0.0334887
674	TG(54:0) [NL-18:0]	-0.0365127	0.03779	-0.00466767	-0.0448277	0.0102989	0.0112744	0.00306168	-0.045275	0.082859	0.0233927	0.0792326	0.0810616	0.0961126	0.0972803	0.0223245	0.0367013	0.0342386	0.045824	0.0284986	0.0621637	0.0523846	0.0501986	0.00561429	0.0251668	0.0250814	0.0342391	0.0498215	0.0248909	-0.00871442	0.0527965	0.0282644	0.0405053	0.0309233	0.0324789	-0.000607935	0.0472178	0.0446333	0.0425717	0.0594042	0.0177549	-0.0233308	0.0419306	0.0425641	0.0267203	0.0283373	-0.0245008	0.00899294	0.014687
675	TG(54:0) [SIM]	-0.0322791	0.0276621	-0.0133208	-0.0589255	0.00800596	0.00747227	-0.00409473	-0.0465407	0.0764079	0.0318246	0.081384	0.0961034	0.108272	0.102231	0.0160741	0.0276159	0.0271021	0.0465545	0.022935	0.0637245	0.0453035	0.0474877	0.00769353	0.0218458	0.0288702	0.0329462	0.0553713	0.0216427	-0.0290548	0.0631111	0.0186778	0.0361013	0.0294877	0.0396274	-0.00210082	0.0606741	0.0459831	0.0511855	0.0605031	0.0268802	-0.04293	0.0448123	0.0328397	0.0292584	0.0233196	-0.0300015	0.0180054	0.0161187
676	TG(54:1) [NL-18:1]	-0.0375761	0.0347429	0.00528764	-0.044091	0.00350085	0.0121842	0.00536237	-0.0471022	0.100701	0.023296	0.080485	0.0760988	0.102559	0.0967978	0.00884395	0.00962968	0.0219036	0.0389018	0.0164512	0.0636631	0.043908	0.034279	-0.0185529	0.0118115	0.011098	0.0145955	0.042621	0.0131936	-0.0197346	0.0392465	0.0200193	0.0152206	0.0161467	0.0134335	-0.0276739	0.0286207	0.0208354	0.0352705	0.0455534	0.0281404	-0.021591	0.0311832	0.0346991	0.00780176	0.015661	-0.0393379	-0.000617527	-0.0045114
677	TG(54:1) [SIM]	-0.0319669	0.0219412	0.00642191	-0.0511365	0.00717506	0.0132275	0.00312591	-0.0394713	0.0868213	0.0273035	0.0772932	0.0798462	0.102907	0.0945041	0.00668671	0.00704253	0.0188441	0.0389908	0.014534	0.0608181	0.0412878	0.0386252	-0.0119221	0.0166593	0.0195083	0.0180473	0.0465131	0.0177088	-0.030197	0.0456327	0.0187604	0.019307	0.0266864	0.0186825	-0.020416	0.0384249	0.0247292	0.0372403	0.0473306	0.0305087	-0.030326	0.0402867	0.0309751	0.0154304	0.0142764	-0.0352671	0.00899816	0.00350122
678	TG(54:2) [NL-18:0]	-0.0330537	0.0312272	0.0136298	-0.0364856	0.00366228	0.0171956	0.0104797	-0.0461933	0.0955713	0.0348526	0.0741848	0.0838481	0.122812	0.0674146	-0.00220899	-0.0157622	0.0171523	0.0509628	0.024377	0.0786578	0.0290934	-0.0049452	-0.0396703	0.00987959	0.0194665	0.0155392	0.0459974	-0.00369692	-0.0276379	0.00109344	0.00625379	-0.0112953	-0.0163063	-0.000971164	-0.0431715	0.0274557	0.015874	0.0376736	0.0110394	0.0273882	-0.0389173	-0.00464574	0.0113191	-0.014553	-0.00665083	-0.0512051	0.00702328	-0.00497312
679	TG(54:2) [NL-20:1]	-0.0175697	0.0110255	0.0419505	-0.0147257	0.0415388	0.00222828	0.0169453	0.0174542	0.114061	0.0715846	0.0918828	0.134549	0.147278	0.085975	0.0353156	0.0387601	0.0739978	0.118815	0.0897683	0.116081	0.112821	0.07597	0.0296315	0.0658533	0.122714	0.0842945	0.114037	0.0979265	-0.00318354	0.118626	0.0505841	0.0997044	0.059473	0.0972255	0.0764481	0.14781	0.104314	0.10493	0.113307	0.102183	-0.0299592	0.075649	0.000300695	0.0952906	0.116846	0.0479789	0.150614	0.116326
680	TG(54:2) [SIM]	-0.0325582	0.013327	0.0151622	-0.0472495	0.00284229	0.0147413	0.00860239	-0.0398538	0.085863	0.0405556	0.0696122	0.074294	0.109028	0.0560941	-0.00712605	-0.0228845	0.00649945	0.0438211	0.0134209	0.0669338	0.0223036	-0.00135068	-0.0372863	0.00797448	0.0184982	0.00798693	0.0408464	-0.00240957	-0.038154	0.00834472	0.0089254	-0.0101631	-0.00268248	-0.00562144	-0.0415131	0.0296013	0.00732158	0.028671	0.00843319	0.0236563	-0.0445472	0.00135274	0.00682678	-0.00508869	0.00205713	-0.045982	0.0163272	2.25944e-05
681	TG(54:3) [NL-18:1]	-0.0202164	0.0407725	0.0251765	-0.00289655	-0.019942	0.0171336	0.015525	-0.0313878	0.0672253	0.0557809	0.0445533	0.0785572	0.0968343	0.033607	-0.0121578	-0.0198773	0.0201354	0.0448094	0.0109594	0.0352001	0.000502631	-0.058931	-0.0424333	0.00398344	0.012585	0.00079251	-0.000339005	-0.0314117	-0.0386329	-0.0295346	-0.00875919	-0.0210409	-0.0224449	0.00871638	-0.0117289	0.0266907	0.0146369	0.00934696	-0.0132463	-0.0177393	-0.0182112	-0.0454621	-0.00893834	-0.0200998	-0.0156607	-0.0338414	0.0120088	-0.0104601
682	TG(54:3) [NL-18:2]	-0.0254089	0.00696225	-0.00647851	-0.0114015	0.00871715	-0.0106123	-0.00488609	-0.0248215	0.0566682	0.0507984	0.0490681	0.072172	0.0924828	0.0315082	0.00684158	-0.00658205	0.0149562	0.0407578	0.0220867	0.0478862	-0.00191145	-0.0229043	-0.0306616	0.0061489	0.0228363	0.00555145	0.0148873	-0.0243194	-0.0130532	-0.0320405	-0.025694	-0.0294274	-0.0221819	-0.0106477	-0.0295896	0.013361	0.000932399	-0.00106002	-0.0431053	0.0106892	-0.0373726	-0.0160729	0.00157229	-0.013984	-0.00737186	-0.0410832	0.0115722	-0.0126507
683	TG(54:3) [SIM]	-0.0139323	0.00111651	0.000143429	-0.026488	-0.0227616	0.00526524	-0.00271111	-0.0398231	0.0546396	0.0572199	0.0397366	0.0723796	0.0864514	0.0286546	-0.0109809	-0.0302748	0.0118982	0.0357293	0.00994092	0.0292501	-0.0129737	-0.0523771	-0.0462415	0.00290529	0.0106512	0.000282569	0.00241827	-0.0296832	-0.0495354	-0.0235278	-0.0171283	-0.0324388	-0.0152023	-0.0100881	-0.0178691	0.0184975	0.00592804	0.00328437	-0.027553	-0.0100242	-0.0317495	-0.0399154	-0.013112	-0.020114	-0.0113569	-0.0271795	0.0128119	-0.0102469
684	TG(54:4) [NL-18:2]	-0.00697094	0.0147806	0.00223561	0.00282835	-0.000621045	0.0113552	0.0103254	-0.00946684	0.0469834	0.0618932	0.0429211	0.0660389	0.0800336	0.0114351	0.0113079	-0.0122885	0.0187822	0.0452919	0.0183754	0.0343812	-0.0105221	-0.0489486	-0.0315225	0.00975629	0.0251288	0.00597931	0.00902133	-0.0283388	-0.0106656	-0.0396778	-0.0365068	-0.02651	-0.0327775	0.00255107	-0.01001	0.0215807	0.00756851	0.00489743	-0.042748	0.00971822	-0.0190384	-0.0366037	-0.0188421	-0.0195561	-0.0106882	-0.0207419	0.0215701	-0.00839897
685	TG(54:4) [NL-20:3]	-0.0158219	0.0156739	0.0380261	-0.00523687	-0.00199771	0.033125	0.0339982	0.00145148	0.0788995	0.0352069	0.0757651	0.0809282	0.114876	0.0613324	-0.0367062	-0.0256042	-0.0106329	0.0215958	0.00709072	0.0511109	0.0305851	0.00201231	0.0126848	-0.00877954	0.0200556	-0.0056375	0.0439005	0.0070978	-0.00887477	0.0347022	0.0197887	0.0223575	0.0119139	0.00779742	-0.0346175	0.0437825	0.0082575	0.05099	0.0340361	0.0578879	-0.071847	-0.00872116	-0.0308009	0.0270097	0.0166749	-0.0341689	0.040961	0.0123397
686	TG(54:4) [SIM]	-0.0116934	-0.00958953	0.00750778	-0.00498652	0.00114742	0.0194944	0.0138222	-0.00661375	0.0389849	0.059478	0.0386854	0.0703914	0.089294	0.0138755	-0.0105138	-0.0352039	0.00372339	0.0353656	0.0032193	0.0315798	-0.0218336	-0.0490397	-0.0284241	-0.00218261	0.0214989	-0.00143737	0.0144877	-0.0311847	-0.0253477	-0.0395379	-0.0306702	-0.0431016	-0.0208452	-0.0122058	-0.0268276	0.0205678	-0.00532385	0.00739886	-0.0495648	0.00845133	-0.0479097	-0.0416373	-0.0246662	-0.0206603	-0.0139106	-0.0328747	0.026062	-0.0139975
687	TG(54:5) [NL-18:3]	-0.0156762	0.0104978	-0.00478707	0.00173489	-0.0219921	0.0129636	0.00185127	-0.0188473	0.0533946	0.0496197	0.0488239	0.0633233	0.0764315	0.0311905	-0.00874118	-0.0209679	-0.00215994	0.0144743	-0.00928055	0.0149491	-0.00961301	-0.0558473	-0.0341423	0.00327018	-0.001925	-0.0214192	-0.00615594	-0.0250068	-0.0258244	-0.0453637	-0.0325416	-0.0255391	-0.0251213	-0.00457367	-0.0337557	0.0048201	-0.0130141	-0.00723617	-0.0167327	-0.00907045	-0.0569362	-0.0340931	-0.0338057	-0.0113677	-0.0136412	-0.0475619	-0.00202924	-0.0346909
688	TG(54:5) [NL-20:4]	-0.00292591	0.00910893	0.0225614	-0.0169643	0.0183907	0.0282646	0.0243706	-0.00496028	0.053699	0.0110794	0.0565982	0.0822904	0.113112	0.0206183	-0.0114336	-0.0409779	-0.00525253	0.0470985	0.0140096	0.0792268	0.0214272	0.0118676	-0.0114624	-0.0137515	0.041276	0.000788774	0.065863	-0.00752196	0.00107388	0.0166527	-0.00223953	-0.0242441	-0.0129239	0.00194836	-0.0646919	0.0586453	0.000294484	0.0796497	-0.00135535	0.0546401	-0.056798	-0.0201387	-0.0294939	0.000848185	0.022984	-0.0519624	0.0632659	0.0134392
689	TG(54:5) [SIM]	-0.00244509	-0.00865997	0.00352165	-0.0176998	0.00883209	0.0114343	0.00683585	-0.0124699	0.0256238	0.0446065	0.0388138	0.0638384	0.0817896	-0.00418946	-0.0125505	-0.0455286	-0.0106309	0.0310649	-0.00503093	0.0351978	-0.0222024	-0.0329484	-0.0261032	-0.00695377	0.0239695	-0.0142551	0.0279126	-0.0279638	-0.0167995	-0.0380492	-0.0325333	-0.0539476	-0.0230567	-0.0183704	-0.0516863	0.0185969	-0.0233893	0.0123943	-0.0508376	0.0110005	-0.0637361	-0.03482	-0.0282353	-0.0234054	-0.0110732	-0.0480586	0.032345	-0.0212906
690	TG(54:6) [NL-18:3]	-0.0132673	-0.00486543	-0.0180434	0.00688441	-0.00346734	0.00493503	-0.00602192	-0.0078176	0.0302468	0.0567707	0.0479333	0.0661636	0.0735225	0.0211306	0.00861034	-0.00929535	0.00697088	0.0243328	-0.0013171	0.0208247	-0.00977346	-0.0343653	-0.0145783	0.005355	0.0170872	-0.012522	0.00688256	-0.0163641	-0.00723167	-0.0398155	-0.0322441	-0.0246998	-0.0187331	-0.000451753	-0.0255391	0.0127826	-0.0127708	-0.0029043	-0.0274719	0.00870822	-0.0475595	-0.0245445	-0.0311116	-0.00595938	0.000675163	-0.0384607	0.0163129	-0.0274054
691	TG(54:6) [NL-20:4]	-0.00661153	-0.00674768	0.0147508	-0.0132816	0.0192329	0.0250024	0.017065	-0.010769	0.0386904	0.01276	0.0555355	0.0876831	0.111791	0.013222	-0.00468405	-0.0342494	0.00138966	0.0580032	0.0207524	0.085844	0.0216081	0.00693313	-0.00474419	-0.0117369	0.0498737	0.00301905	0.0753329	-0.00689551	-0.00206545	0.00490843	-0.00395144	-0.0285478	-0.0144783	0.00164095	-0.0642893	0.0609084	-0.00108015	0.0795079	-0.0122897	0.0571453	-0.0673843	-0.0234338	-0.027582	-0.00672577	0.0244145	-0.048193	0.0730228	0.0127582
692	TG(54:6) [NL-20:5]	0.00279338	0.00266475	0.0184239	-0.0162467	-0.0213593	0.0411135	0.0202288	-0.0289268	0.0224306	0.0147835	0.0468734	0.0606166	0.0780926	0.0486743	-0.0508366	-0.0369318	-0.0217521	0.00156881	-0.0301331	0.0228551	0.011413	-0.0474861	-0.0369559	-0.042193	-0.0361504	-0.0561425	-0.00657282	-0.0279967	-0.0293395	-0.0304716	-0.0382975	-0.0287066	-0.0153606	0.000244472	-0.0831826	-0.00948719	-0.0397838	0.00906484	0.00955965	-0.000685229	-0.0923608	-0.0462525	-0.0576765	-0.0349047	-0.0112485	-0.109523	-0.0200927	-0.0511984
693	TG(54:6) [NL-22:6]	-0.00642743	-0.0158565	0.0302321	-0.0174677	0.0558347	0.0115259	0.0121887	0.00856545	0.0554021	0.0282169	0.0674099	0.105257	0.109519	0.0538427	0.0354781	0.0404957	0.0633022	0.0991051	0.0731741	0.105836	0.0897671	0.0536616	0.0254059	0.0336063	0.080881	0.0484221	0.0912954	0.0586492	-0.00728208	0.063792	0.00454559	0.0508132	0.0184145	0.0645943	0.0120768	0.0858922	0.0498003	0.0781036	0.0546158	0.0897367	-0.0450741	0.047447	-0.0282116	0.0502612	0.0891085	-0.00615395	0.0922453	0.063156
694	TG(54:6) [SIM]	-0.009966	-0.0193838	0.00489696	-0.0206372	0.00245308	0.0174704	0.00326381	-0.0169847	0.0187558	0.0392657	0.0448534	0.0802478	0.0985231	0.0216908	-0.0112576	-0.0372626	-0.00968127	0.0369146	-0.00574636	0.0435201	0.00249203	-0.0231773	-0.0203673	-0.0114652	0.0236844	-0.0199838	0.0315095	-0.0152482	-0.0246844	-0.0192129	-0.0329913	-0.0397552	-0.0219036	-0.00145819	-0.0546194	0.0261801	-0.0232536	0.0237765	-0.0206167	0.0293501	-0.0811822	-0.0243367	-0.044345	-0.0191317	0.00335871	-0.0587061	0.034144	-0.0244416
695	TG(54:7) [NL-20:5]	-0.00152099	-0.00745092	0.00122458	-0.016092	-0.0232658	0.0295895	0.00966058	-0.0364755	0.0297803	0.02176	0.0494741	0.0786626	0.0927405	0.0409137	-0.0398962	-0.0399821	-0.0144528	0.0189647	-0.0198583	0.0336538	0.00647831	-0.0419402	-0.0359843	-0.0329175	-0.0135533	-0.047486	0.0073118	-0.0292602	-0.0229411	-0.0244498	-0.0465104	-0.0382159	-0.0259491	0.00449451	-0.0755375	0.00942417	-0.0366805	0.0201049	-0.00508349	0.0127777	-0.103207	-0.0421797	-0.054469	-0.0422747	-0.00707669	-0.0954657	0.00190487	-0.0468735
696	TG(54:7) [NL-22:6]	-0.0180899	-0.017663	0.0282676	-0.011605	0.0260058	0.0165291	0.0138627	-0.00278657	0.051633	0.0321914	0.0522127	0.106555	0.116074	0.0494125	0.00823788	0.0125623	0.0384977	0.0885046	0.0535982	0.0913637	0.0704062	0.016553	0.010962	0.00801661	0.0615233	0.0189577	0.0677757	0.0332191	-0.0187151	0.0454187	-0.00306875	0.0252506	-0.00602515	0.0468572	-0.00763134	0.0759069	0.0257051	0.0638918	0.037953	0.0697532	-0.0716075	0.017146	-0.0387217	0.0278464	0.0641601	-0.0280402	0.0799651	0.0366746
697	TG(54:7) [SIM]	-0.013949	-0.0260121	0.0111932	-0.0130515	-0.00413512	0.0234993	0.00258201	-0.0199402	0.0193079	0.0358321	0.047547	0.092953	0.102051	0.0373824	-0.0201955	-0.0276968	-0.00497142	0.042345	-0.00286764	0.0440568	0.0152283	-0.0264293	-0.013883	-0.0160217	0.0222568	-0.0232391	0.030623	-0.00819428	-0.0315819	-0.00676236	-0.032694	-0.026763	-0.0172354	0.0124548	-0.0490436	0.0342393	-0.0195911	0.0275248	-0.00455421	0.032895	-0.0935699	-0.0190291	-0.051567	-0.0147606	0.0130614	-0.0634187	0.0400917	-0.0203936
698	TG(56:6) [NL-20:4]	0.00223908	0.0235405	0.0167617	0.015079	-0.0295322	0.0420502	0.0360772	-0.018927	0.0156901	0.0205902	0.0128401	0.0562323	0.0659458	-0.0268347	-0.0490662	-0.0730972	-0.0398651	0.00315297	-0.034523	0.00696088	-0.0476838	-0.0597087	-0.0447364	-0.0396526	0.00595671	-0.0371909	-0.00162633	-0.0573741	-0.0306723	-0.0528305	-0.0357556	-0.0616771	-0.0264301	-0.0192764	-0.0655159	0.016474	-0.0383637	0.023252	-0.0552383	-0.0169182	-0.0720509	-0.0885061	-0.0186637	-0.0495048	-0.0348622	-0.0626554	0.0170354	-0.0413466
699	TG(56:6) [NL-22:5](a)	-4.47637e-05	-0.00286347	0.0139989	-0.00472644	0.0100657	0.0266592	0.0234255	-0.00281733	0.0272586	0.0137755	0.0309106	0.0602864	0.0752818	0.00397595	-0.0271293	-0.0198884	0.0101007	0.0443903	0.0229158	0.0535156	0.0229193	-0.0247267	-0.00619094	0.0116992	0.0326502	0.00503953	0.040121	0.00801087	-0.0116616	-0.0335296	-0.00736448	-0.0254435	0.00544371	-0.00241346	-0.0453799	0.0156654	-0.000395502	0.0126043	-0.016739	0.0187611	-0.0794784	-0.0426065	-0.0322386	-0.00386878	0.0177779	-0.0524419	0.0364546	0.0124126
700	TG(56:6) [NL-22:5](b)	-0.000137564	-0.00298314	0.0139546	-0.00456147	0.0100122	0.0266307	0.023441	-0.00289886	0.0273131	0.0137095	0.0309344	0.0602161	0.075309	0.00398438	-0.0272513	-0.0198807	0.010142	0.0442793	0.0228574	0.0534516	0.0228847	-0.0247786	-0.00620657	0.0117034	0.0325993	0.00501048	0.0400546	0.00799377	-0.0115889	-0.0335816	-0.00731235	-0.0254406	0.00532802	-0.00246033	-0.0454471	0.0155727	-0.000464054	0.0124967	-0.0167328	0.018787	-0.0794839	-0.0425689	-0.0321867	-0.0038478	0.0177437	-0.0523739	0.0363403	0.0123326
701	TG(56:6) [SIM]	0.00279823	-0.0161679	0.0173608	-0.0162238	-0.013764	0.0331783	0.0176356	-0.0121567	0.00406895	0.029727	0.0174336	0.0585319	0.0666714	-0.00797968	-0.0486025	-0.0539582	-0.0278217	0.0135831	-0.0277127	0.0100543	-0.023747	-0.0522343	-0.0311949	-0.0205171	-0.00106393	-0.039587	0.000877298	-0.0367346	-0.0331351	-0.0543181	-0.0300966	-0.0594632	-0.00393867	-0.0194122	-0.0708909	-0.00313038	-0.0431141	-0.00772436	-0.0496015	-0.00708621	-0.0988745	-0.0567881	-0.0452631	-0.0334195	-0.0205067	-0.0570768	0.0165839	-0.0313093
702	TG(56:7) [NL-20:4]	0.00131594	0.00797853	0.00444429	0.00852342	0.00361497	0.0281367	0.0214372	-0.00916138	0.0314136	0.0281622	0.0535968	0.0899062	0.0988642	-0.0109548	-0.0180441	-0.0467808	-0.0113555	0.0417824	0.0011419	0.0526767	-0.0170218	-0.0155195	-0.0192169	-0.0116955	0.0470074	-0.00316585	0.0471006	-0.0361704	-0.00215235	-0.026907	-0.0236733	-0.0467255	-0.0103108	-0.00453068	-0.0531767	0.0542954	-0.00528817	0.0562879	-0.0492793	0.0260897	-0.0658063	-0.0490602	-0.0300689	-0.0238835	0.00386057	-0.0430645	0.0641101	-0.00216894
703	TG(56:7) [NL-20:5]	0.00485518	0.0107083	0.0155296	-0.00304429	-0.0480346	0.0481861	0.0259964	-0.0396364	0.0135029	0.0260233	0.0442108	0.0765722	0.0816935	0.0410272	-0.0720584	-0.0522406	-0.0335341	-0.00692763	-0.0525903	-0.00805305	-0.0204967	-0.0852703	-0.0570362	-0.0560435	-0.0474259	-0.0723035	-0.0394586	-0.0583427	-0.0407473	-0.0507145	-0.062993	-0.0419079	-0.0305999	0.00979253	-0.077277	-0.00407883	-0.0442147	-0.00222754	-0.0104791	-0.0264716	-0.11229	-0.0795217	-0.047118	-0.0583339	-0.037146	-0.107982	-0.0290286	-0.0747871
704	TG(56:7) [NL-22:5](a)	0.00106076	-0.0212928	0.00312427	-0.00450985	0.0252311	0.0138652	0.0111759	0.00264313	0.0323471	0.0312887	0.0376178	0.0796792	0.0913775	-0.00182615	-0.00447277	-0.0150375	0.0186471	0.0646426	0.0418012	0.0723142	0.0244398	-0.00391527	0.00318332	0.0202514	0.0646184	0.0224208	0.064255	0.0165396	-0.00159795	-0.0252523	-0.010299	-0.0251886	0.00735421	0.00162028	-0.030686	0.0420554	0.0109296	0.0336956	-0.0267462	0.0485896	-0.0740644	-0.0327246	-0.0420036	-0.00346917	0.0305487	-0.0323969	0.07037	0.0288289
705	TG(56:7) [NL-22:5](b)	0.000848858	-0.0208984	0.00308697	-0.00478107	0.0251586	0.013863	0.0113092	0.00269828	0.0323263	0.0312778	0.03776	0.0797446	0.0915473	-0.00174635	-0.00431217	-0.0150185	0.0187605	0.0647753	0.0419176	0.0724551	0.0246456	-0.00382049	0.00324424	0.0202228	0.0647703	0.0224673	0.0642491	0.0165928	-0.00172246	-0.0249422	-0.0103599	-0.0250437	0.0072112	0.0017919	-0.0306738	0.0422238	0.0110341	0.0338981	-0.0265082	0.0486367	-0.0738579	-0.0324939	-0.0419601	-0.00331199	0.0306514	-0.0323838	0.0704822	0.028961
706	TG(56:7) [NL-22:6]	-0.00568266	-0.0161753	0.0303211	-0.00417669	0.0391302	0.0163627	0.0171595	0.0103924	0.0511036	0.0448221	0.0465631	0.103733	0.0999691	0.0286404	0.0187737	0.0218466	0.0555306	0.0974045	0.0568427	0.0846673	0.0679734	0.016332	0.0133904	0.0301215	0.0774491	0.0310857	0.066589	0.042442	-0.0162321	0.0383291	-0.00279921	0.0319904	0.0123912	0.0647687	0.0199479	0.0797171	0.0335364	0.0567201	0.030812	0.0659571	-0.0599293	0.0203926	-0.0351318	0.034311	0.0790916	-0.0077726	0.0934635	0.049139
707	TG(56:7) [SIM]	0.00130464	-0.0217305	0.0179235	-0.0120681	0.0102495	0.0303704	0.0159639	0.000166499	0.0168179	0.0433783	0.0365014	0.0905329	0.0925957	0.010924	-0.0190888	-0.0289864	0.00643538	0.0581931	0.0133876	0.0517806	0.0181959	-0.0308002	-0.0136796	-0.00283557	0.0389051	-0.00901579	0.0368689	-0.00142143	-0.0321581	-0.0130506	-0.0298812	-0.0265205	0.000290292	0.0202647	-0.0320559	0.0431696	-0.00647917	0.0300714	-0.0143497	0.0340517	-0.0949938	-0.027773	-0.0414911	-0.00891823	0.0254922	-0.0359381	0.0625994	0.00845094
708	TG(56:8) [NL-20:4]	-0.00671704	-0.00703485	0.00189068	-0.00134791	-0.00348002	0.031449	0.0144286	-0.0164077	0.0305499	0.033735	0.0659266	0.101284	0.113242	0.0258945	-0.0155731	-0.0374897	-0.00856654	0.0366339	-0.00545485	0.0527897	0.00208148	-0.00530139	-0.00612207	-0.0153603	0.0404205	-0.0135047	0.0474522	-0.0225877	-0.00457394	0.000636615	-0.0227555	-0.0252368	-0.0122146	0.012786	-0.0560378	0.0603463	-0.00695254	0.0648677	-0.012921	0.0384703	-0.0763574	-0.0324538	-0.0316543	-0.0143911	0.0124429	-0.0600568	0.0581257	-0.0120629
709	TG(56:8) [NL-20:5]	0.0027931	0.00216498	-0.00578666	-0.00299726	-0.0342162	0.0367961	0.012288	-0.0314802	0.0148091	0.0349089	0.0485832	0.0953807	0.0955532	0.0353499	-0.046299	-0.038202	-0.0138518	0.0208488	-0.0275134	0.0201425	-0.00881604	-0.0546186	-0.0398279	-0.0385823	-0.00713702	-0.0499045	-0.00644472	-0.0432747	-0.0284138	-0.0337617	-0.0619635	-0.0399832	-0.0226238	0.017062	-0.0591004	0.0243627	-0.0281165	0.0196999	-0.016975	-0.00477071	-0.105437	-0.0594871	-0.05153	-0.0496224	-0.01261	-0.0893724	0.00873766	-0.0505138
710	TG(56:8) [NL-22:6]	-0.00860742	-0.0234745	0.0127336	-0.000765177	0.0357538	0.00984029	0.00903914	0.00775767	0.040501	0.0432684	0.0404836	0.111978	0.105093	0.0135619	0.0264375	0.0205077	0.0566326	0.104819	0.0625793	0.0901502	0.0565693	0.0232119	0.0159718	0.0306634	0.0936357	0.037432	0.0773171	0.0393813	-0.00980645	0.0321511	-0.0115721	0.0197224	0.0108127	0.0598418	0.0195178	0.0884596	0.0362213	0.0644626	0.0117731	0.0785978	-0.0572596	0.0209494	-0.0274681	0.0301545	0.0807142	0.000784805	0.111086	0.0535394
711	TG(56:8) [SIM]	-0.000286741	-0.0311038	0.0111669	-0.00362791	0.0126548	0.0235705	0.0109572	-0.000741169	0.0204319	0.0437318	0.0413543	0.0993586	0.0986253	0.01108	-0.00355448	-0.0170717	0.0165797	0.0675693	0.0228072	0.0582381	0.0205933	-0.0113645	-0.00447424	0.00376377	0.056834	0.00218921	0.0479853	0.00371657	-0.0237786	0.00114405	-0.0276498	-0.0170459	0.00247108	0.0333388	-0.0165396	0.0590719	0.00404981	0.0413368	-0.0131085	0.048992	-0.0835788	-0.013927	-0.0429125	-0.00379898	0.0368087	-0.0303886	0.0752373	0.0147058
712	TG(56:9) [NL-22:6]	-0.00878328	-0.0214503	0.00983111	0.00328743	0.0207361	0.0151521	0.00714405	0.00352648	0.0405455	0.0496913	0.0466384	0.118552	0.110393	0.0301959	0.015598	0.0128499	0.0432902	0.0906255	0.0493776	0.076346	0.050666	0.00476908	0.0073447	0.0164129	0.0747595	0.0230639	0.059127	0.030118	-0.0145399	0.0280187	-0.0243175	0.0159997	-0.00107229	0.0562022	0.0140437	0.0849248	0.0299969	0.0563686	0.0189196	0.0638253	-0.0709495	0.0118339	-0.0362379	0.0237341	0.0672289	-0.00812262	0.0967321	0.0374525
713	TG(56:9) [SIM]	-0.00294553	-0.0200157	0.00665415	-0.00703891	-0.00720632	0.0273318	0.00667406	-0.0107266	0.0104317	0.035023	0.0473132	0.106362	0.102854	0.0334571	-0.0236009	-0.0264072	-0.00223664	0.0442528	-0.00236933	0.0380167	0.0129585	-0.0300335	-0.0174572	-0.0188534	0.0262995	-0.0233519	0.0228883	-0.012348	-0.0301963	-0.00265683	-0.0390732	-0.0238482	-0.0108268	0.0266134	-0.0352297	0.0498128	-0.00848443	0.0345948	-0.00258369	0.0289006	-0.0958326	-0.0263791	-0.045923	-0.0181811	0.0167941	-0.0467984	0.0493894	-0.0143403
714	TG(58:10) [NL-22:6]	-0.00385107	-0.0209913	0.0165092	0.016069	0.0174363	0.0174423	0.00857279	0.00849747	0.0300763	0.0534516	0.0499098	0.126981	0.111951	0.0268022	0.0191857	0.0201648	0.0510233	0.097442	0.0490875	0.0752098	0.0511637	0.0125644	0.0135501	0.0239198	0.0860115	0.0273996	0.0617594	0.0305106	-0.00858215	0.0348239	-0.030941	0.0266268	0.00618756	0.0753855	0.021377	0.0998748	0.03849	0.068708	0.0211035	0.0660296	-0.0614114	0.0115893	-0.0276182	0.0283149	0.0799198	0.00284663	0.112684	0.0451518
715	TG(58:10) [SIM]	-0.00286431	-0.0201913	0.0119732	-0.00442637	-0.00440827	0.0376144	0.01477	-0.00671022	0.00640603	0.0324961	0.0371718	0.0997705	0.0949602	0.021209	-0.022735	-0.0286953	-0.00543683	0.0418186	-0.00703773	0.0383795	0.0121564	-0.0234824	-0.0138172	-0.0207757	0.0321778	-0.0238967	0.0276799	-0.0096059	-0.0306485	0.00300765	-0.0402121	-0.0185224	-0.00413626	0.0326434	-0.0352992	0.0560942	-0.0106957	0.0467097	0.00167263	0.0370756	-0.0897132	-0.0194677	-0.0427438	-0.0169818	0.0246402	-0.0416646	0.0618573	-0.00685249
716	TG(58:8) [NL-22:6]	-0.00124151	-0.0151282	0.0344259	0.0210124	0.0147483	0.0154538	0.0186988	0.0147243	0.0441081	0.0584559	0.0484144	0.128337	0.105707	0.0207827	0.0202616	0.035494	0.0713303	0.114331	0.061535	0.076743	0.0626086	0.0168051	0.0209691	0.0396172	0.0979922	0.0445227	0.0619594	0.0438424	-0.0192307	0.051602	-0.0187825	0.0531769	0.0217185	0.0987906	0.0600175	0.116773	0.0587044	0.071352	0.0342343	0.0616928	-0.0427095	0.0249042	-0.0183831	0.044763	0.0973891	0.0226703	0.128225	0.0688065
717	TG(58:8) [SIM]	-0.000705814	-0.0245228	0.0313353	0.00267984	0.0102217	0.0279097	0.0225562	0.0112225	0.0129613	0.0559876	0.0309483	0.106487	0.0924701	0.00351036	-0.0166919	-0.014987	0.0180258	0.072239	0.0216194	0.0455528	0.0197637	-0.0179406	-0.000850905	0.00311872	0.0626103	0.00773605	0.0361638	0.00745776	-0.0346756	0.00734183	-0.0305864	0.000677709	0.012359	0.0476272	0.0113301	0.0761973	0.0160006	0.042824	-0.00367783	0.0356813	-0.0763356	-0.0124966	-0.0325696	0.00448496	0.0482482	-0.00431843	0.0949199	0.0320062
718	TG(58:9) [NL-22:6]	3.93907e-05	-0.0223692	0.0168744	0.017606	0.0268417	0.0117393	0.0103892	0.0177737	0.0329675	0.0612549	0.0433236	0.132543	0.107927	0.0126416	0.0270556	0.0283876	0.0674798	0.116684	0.0665197	0.0828795	0.0535125	0.0187682	0.0181952	0.0367013	0.107966	0.0473449	0.0716655	0.0388433	-0.0111658	0.0397574	-0.0251754	0.0345401	0.0128164	0.087424	0.0526344	0.115714	0.0564557	0.0732763	0.0163696	0.0679151	-0.0488118	0.0220231	-0.0274569	0.0373643	0.0920787	0.0236265	0.135304	0.070476
719	TG(58:9) [SIM]	0.00272559	-0.0254313	0.0118737	-0.00471412	-0.00106438	0.0292804	0.0135699	-0.00141438	0.00667177	0.0394652	0.0339492	0.106611	0.0982	0.00825881	-0.0195866	-0.026355	0.00593471	0.0578616	0.00934542	0.0450911	0.0122789	-0.0204583	-0.00913312	-0.00898553	0.0511615	-0.00573924	0.038436	-0.00193435	-0.0298068	0.0015512	-0.0362073	-0.0141585	0.00113323	0.0397207	-0.01361	0.069476	0.00409397	0.0498552	-0.00498178	0.0443513	-0.0844916	-0.01464	-0.0364932	-0.00768744	0.0390723	-0.0187795	0.0835207	0.0152646
720	TG(O-50:1) [NL-15:0]	-0.0325485	0.0489145	0.00191789	-0.026095	0.0196635	0.0141333	0.0129883	-0.0090661	0.071874	0.0585345	0.0961584	0.106169	0.112259	0.0940187	0.0313344	0.0328555	0.046122	0.0665402	0.0452706	0.0793267	0.0561751	0.0313121	0.0276216	0.0342013	0.0696124	0.0540292	0.0665646	0.0427814	-0.0334385	0.0908134	0.0105074	0.0721168	0.0417258	0.0891889	0.0692913	0.12258	0.0914991	0.100214	0.0904668	0.0502172	-0.060514	0.038397	-0.00305766	0.0519148	0.0559574	0.00434913	0.0683218	0.0501641
721	TG(O-50:1) [NL-16:0]	-0.0309845	0.0302844	-0.00309993	-0.0297164	0.0174432	0.00758661	0.012475	-0.0155269	0.0592948	0.0536187	0.0918175	0.0797573	0.0914256	0.0813393	0.00092644	0.00882253	0.0194232	0.0335411	0.0134846	0.0530614	0.0282267	0.0185194	0.00861816	0.00823355	0.0313443	0.0207849	0.0384587	0.00812333	-0.0464812	0.0728495	0.0174072	0.049351	0.0341203	0.0555961	0.0412446	0.08524	0.0515576	0.065353	0.0608005	0.0399106	-0.0665291	0.0227545	-0.01049	0.0337206	0.0306635	-0.0156613	0.0372324	0.0182244
722	TG(O-50:1) [NL-17:1]	-0.0266786	0.0554497	0.0163341	-0.0245229	0.0228823	0.00914856	0.0113392	-0.0126494	0.0733971	0.057683	0.0877139	0.123525	0.130953	0.0839408	0.030895	0.0358475	0.0509726	0.0617711	0.0493557	0.0693262	0.0394217	0.0178431	0.0369974	0.0268226	0.0586046	0.0443388	0.0409502	0.00912025	-0.000585268	0.0815169	0.00303706	0.0581128	0.0445177	0.0757848	0.0453345	0.0988312	0.0789006	0.0761272	0.0550415	0.0464655	-0.0494812	0.0246264	-0.00273876	0.0345294	0.0398496	-0.012193	0.0395574	0.0283599
723	TG(O-50:1) [NL-18:1]	-0.0289147	0.0386786	-0.00673073	-0.0270582	0.0330022	0.0145094	0.0140031	-0.01058	0.0522732	0.0531572	0.0833092	0.0834065	0.0953954	0.0777229	0.0345616	0.0392565	0.0546309	0.0636648	0.0441089	0.0767884	0.0565713	0.0266863	0.0186682	0.0397941	0.0559113	0.0457472	0.060122	0.0329935	-0.0228935	0.0815683	0.0163394	0.071405	0.0447926	0.0801361	0.0570904	0.101385	0.0768187	0.0851754	0.0726578	0.046676	-0.0452723	0.0439267	0.00263864	0.049519	0.04849	0.00480887	0.0531218	0.0393397
724	TG(O-50:1) [SIM]	-0.0392822	0.0156141	-0.00723581	-0.0307806	0.0143875	0.0136115	0.0089707	-0.0208185	0.0278089	0.0699694	0.078385	0.0831542	0.0903073	0.0734259	0.0127154	0.0131302	0.0269107	0.0458004	0.0209691	0.052363	0.0305497	0.0207561	0.0182447	0.0217889	0.0416362	0.0333423	0.0420128	0.0177696	-0.0423212	0.0826296	0.00665199	0.0470788	0.041935	0.0674902	0.059412	0.0943273	0.0662279	0.0708074	0.0611194	0.0387782	-0.0696843	0.0297815	-0.004117	0.0355165	0.0250643	-0.00870778	0.0461253	0.0266087
725	TG(O-50:2) [NL-16:1]	-0.04864	0.0419474	-0.00716406	-0.0141424	-0.01077	0.00788144	0.00210145	-0.0301477	0.0352631	0.0320402	0.0608203	0.057251	0.0750489	0.0426993	0.00820243	-0.0190974	0.000650393	0.0235006	0.0137288	0.0379224	0.0215992	0.0134293	0.0088627	0.00633266	0.0242149	0.0103618	0.0165635	0.000328849	-0.0183219	0.0734988	-0.00731852	0.0154508	-0.00440383	0.0336152	0.0204048	0.0620308	0.0397254	0.0624101	0.0501283	0.044575	-0.0604185	-0.00321309	-0.0153663	0.0170137	0.0167525	-0.0472724	0.0255028	0.0101199
726	TG(O-50:2) [NL-18:1]	-0.042102	0.0266221	-0.00902013	-0.00955416	0.0173952	0.0022476	0.00271648	-0.0252118	0.0336379	0.0457307	0.0799906	0.0868832	0.0962343	0.066399	0.0364359	0.0308882	0.0390759	0.0498099	0.037473	0.0556238	0.0409639	0.0402162	0.0329544	0.0306776	0.0508295	0.0371509	0.0349132	0.021564	0.00027422	0.0835175	0.0073126	0.054841	0.0356953	0.0666649	0.0464673	0.0809634	0.0670769	0.0711711	0.0613156	0.0463049	-0.0605629	0.0123204	0.000294717	0.0262347	0.0402428	-0.0101239	0.0370163	0.0208889
727	TG(O-50:2) [NL-18:2]	-0.0172405	0.0301921	-0.0126853	-0.0229012	0.033929	-0.0148968	-0.00247609	-0.00261704	0.0577471	0.0486378	0.0835287	0.0949747	0.0987748	0.0664564	0.0392208	0.0337815	0.0502676	0.0558913	0.05053	0.0732086	0.0447608	0.0412373	0.0383019	0.0454873	0.0754059	0.0544201	0.0648509	0.0367111	-0.00208654	0.0883895	0.0217038	0.0656145	0.0375329	0.0741051	0.0599305	0.10535	0.0793269	0.0839949	0.0594575	0.0684813	-0.0269277	0.0595619	-0.00139513	0.0609114	0.0655044	0.0202675	0.0656997	0.0480295
728	TG(O-50:2) [SIM]	-0.0225124	-0.00279952	-0.0231831	-0.0325687	0.00825143	0.0128023	0.00103951	-0.0220975	0.0145999	0.0509296	0.0704437	0.0761983	0.0807127	0.0515411	0.0197597	-0.00291689	0.015385	0.0336608	0.0209581	0.0409472	0.0194819	0.0272355	0.0182593	0.0203699	0.0457981	0.0312183	0.0286637	0.00907811	-0.0355056	0.0727119	-0.00143843	0.031798	0.0374474	0.0553897	0.0425663	0.0780179	0.0522755	0.0615594	0.0375432	0.0445941	-0.0667048	0.0172894	-0.000207376	0.0183936	0.0225757	-0.0195053	0.0382718	0.0192685
729	TG(O-50:3) [NL-18:2]	-0.0308682	0.0207228	-0.018339	0.00174317	0.0194644	-0.00256451	0.00408878	0.00480857	0.00469829	0.0727819	0.0357714	0.0430096	0.0282517	0.022823	0.0544529	0.0231043	0.0188253	0.0310053	0.0112402	0.0223006	0.00847887	0.0347739	0.041276	0.0228393	0.0350376	0.0123844	0.00705752	0.00478165	-0.00777382	0.0496267	-0.000976755	0.0533885	0.0147947	0.0468669	0.0369963	0.0594151	0.0363127	0.0436797	0.0318548	0.0142376	-0.0017229	0.00847431	0.0210843	0.0491256	0.0351876	-0.00995886	0.031416	0.0108059
730	TG(O-50:3) [SIM]	-0.0376737	0.00390181	-0.0166289	-0.0360046	0.0175441	0.000764511	-0.00254837	-0.0196945	-0.031438	0.0425433	0.0284233	0.0162505	0.0254844	0.00860589	0.0133748	-0.00292107	-0.0158403	-0.0109577	-0.0179347	-0.0107366	-0.00971235	0.0129478	0.0252843	-0.019918	0.00045669	-0.0203669	-0.0183585	-0.0272349	-0.0250347	0.0452923	-0.0196247	0.00987041	0.0089294	0.00600288	-0.0105097	0.0146674	-0.00656784	0.00989974	-0.00887773	-0.00085625	-0.0144386	-0.00586222	0.00702834	0.0153773	-0.00861544	-0.0248569	-0.00569501	-0.0219727
731	TG(O-52:0) [NL-16:0]	-0.0399984	0.0350014	0.00502982	-0.0443263	0.0169197	-0.00105492	-0.000888034	-0.027834	0.0771059	0.0106812	0.0732433	0.0629763	0.0762229	0.0694547	0.00507335	0.0261915	0.024663	0.0375803	0.022409	0.0560154	0.0508707	0.0480793	0.0054368	0.0236613	0.0260151	0.0246826	0.0500023	0.0242544	-0.0126645	0.0446024	0.0185856	0.03912	0.0270139	0.0257509	-0.010049	0.0367364	0.0262399	0.0320122	0.0429224	0.0138956	-0.0517454	0.038102	0.0102279	0.0303503	0.0372984	-0.0371299	0.0165875	0.0158509
732	TG(O-52:1) [NL-16:0]	-0.0342329	0.0405377	-0.0140031	-0.0297169	-0.000975112	0.000285258	0.00220824	-0.0275116	0.0649513	0.0444023	0.087451	0.0723509	0.0889222	0.0890259	-0.0192204	-0.0166983	-0.0144718	0.00398342	-0.0191799	0.025481	0.00421997	-0.00500803	-0.0158385	-0.0124121	-0.00218883	-0.0126227	0.00690545	-0.0179515	-0.0607407	0.0448334	0.0180385	0.0316752	0.012418	0.0310222	0.0163038	0.0561238	0.024519	0.0356625	0.0457911	0.0214334	-0.087968	0.00972817	-0.013387	0.0110493	0.00496485	-0.0503005	0.00301169	-0.0146963
733	TG(O-52:1) [NL-18:1]	-0.0282138	0.0407366	-0.0146365	-0.0258562	0.00913278	0.00581019	0.00123549	-0.0302431	0.0602598	0.0351228	0.0762308	0.063081	0.0802868	0.07507	0.000858653	0.00696361	0.0130722	0.021333	0.00666119	0.04357	0.0233692	-0.000338406	-0.00679887	0.0112003	0.0117083	0.00915257	0.0206288	0.00180922	-0.0451776	0.0478609	0.0228043	0.0415816	0.0313706	0.0440399	0.0286962	0.0577546	0.0396331	0.0425776	0.050517	0.0257187	-0.0675902	0.0253301	-0.00404364	0.0177959	0.0149912	-0.0202269	0.00903083	0.000944361
734	TG(O-52:1) [SIM]	-0.0206938	0.0223329	-0.014783	-0.0394772	0.020522	0.0207194	0.00705262	-0.0177816	0.0412716	0.0759659	0.0874026	0.0893285	0.103287	0.0953663	0.00134754	0.0147963	0.0173118	0.0407527	0.0105934	0.0437215	0.0299009	0.00815639	-0.00602496	0.0133424	0.0265019	0.0224328	0.0286514	0.00356816	-0.0684566	0.0605238	0.00695525	0.0423583	0.0412158	0.0577199	0.0436104	0.0761861	0.0562491	0.0465334	0.0506703	0.0254159	-0.0856727	0.00123516	-0.013323	0.0213431	0.00312067	-0.0354583	0.0245281	0.0101946
735	TG(O-52:2) [NL-16:0]	-0.0282516	0.0235832	-0.0131136	-0.0235577	0.00873411	0.00357865	0.00262495	-0.019904	0.0648551	0.0710062	0.10013	0.0999886	0.110494	0.0764454	0.0115471	-7.58403e-05	0.0216327	0.0397515	0.00872505	0.0518482	0.0207549	0.0130042	-0.000520121	0.00188622	0.0389607	0.0131731	0.0340844	-0.00317963	-0.0504019	0.0785451	-0.00665219	0.0506408	0.0382892	0.0629025	0.0345465	0.0988734	0.0519544	0.0748864	0.0548445	0.0545434	-0.0493421	0.0182834	-0.00508974	0.0330339	0.0425132	-0.0186351	0.0489206	0.0112452
736	TG(O-52:2) [NL-17:1]	-0.0407232	0.0329797	0.00372361	-0.0174335	0.0236514	0.00529787	0.00288164	-0.0230918	0.0633441	0.0599916	0.0856276	0.104442	0.117146	0.075394	0.0154826	0.0155714	0.0390344	0.0579272	0.0349747	0.0720047	0.0380943	0.0198718	0.0211428	0.0281503	0.0474693	0.0300647	0.0430271	0.0110953	-0.0244837	0.0758122	0.00562792	0.0478273	0.0339147	0.0695836	0.0355098	0.0929171	0.065218	0.0728598	0.0512741	0.0467392	-0.0496858	0.0153737	0.00350925	0.0236442	0.0409616	-0.0110107	0.0420957	0.0193213
737	TG(O-52:2) [NL-18:1]	-0.0348834	0.0345162	-0.00646822	-0.0242414	0.0266259	0.00582037	0.00327075	-0.0240058	0.0577248	0.0629548	0.0926509	0.09208	0.1082	0.076917	0.0231422	0.0183132	0.0390808	0.0553897	0.0306638	0.0698383	0.0394116	0.0174801	0.00559247	0.0243704	0.0493577	0.0289993	0.0462822	0.0117298	-0.029243	0.0820261	0.0123697	0.0581687	0.0418546	0.0732683	0.0493262	0.0992827	0.0660341	0.0811628	0.0645216	0.0542296	-0.0442036	0.0243995	-0.00152548	0.0359702	0.0443329	-0.00896577	0.0515154	0.0264924
738	TG(O-52:2) [SIM]	-0.036404	0.0125381	-0.00733951	-0.0208161	0.0304856	0.0149429	0.00304939	-0.0181599	0.0215075	0.0831936	0.0804993	0.0825049	0.0898186	0.0607766	0.0198624	0.00251728	0.0209705	0.0560081	0.0243042	0.0600266	0.0288274	0.0160311	0.00967383	0.0236261	0.0491226	0.0297021	0.0416966	0.0145712	-0.0415753	0.0745018	-0.00805597	0.0329004	0.0306292	0.0634944	0.0448707	0.0918467	0.0599146	0.0681649	0.0518996	0.0388379	-0.0449259	0.0125196	-0.00165092	0.0230725	0.0254226	-0.0148943	0.0508689	0.0205502
739	TG(O-54:2) [NL-17:1]	-0.0316274	0.0540433	0.00468002	-0.00539297	0.0251507	0.026085	0.0183492	-0.010888	0.063349	0.0680039	0.0979593	0.147962	0.151769	0.114705	0.0685147	0.068721	0.0737857	0.0909467	0.0708985	0.0871638	0.0716977	0.0298288	0.052066	0.058407	0.0872337	0.0747762	0.0566439	0.0471289	-0.0123664	0.105739	0.018345	0.0952362	0.0554173	0.11893	0.0790364	0.126978	0.123178	0.105512	0.0955568	0.0581158	-0.0147489	0.0357677	0.00557656	0.0689938	0.065211	0.00607978	0.0654639	0.0577356
740	TG(O-54:2) [NL-18:1]	-0.0377464	0.0463513	-0.00968681	-0.0252021	0.0113348	0.00950623	-0.000795215	-0.026345	0.06145	0.0437155	0.0901812	0.0873928	0.10406	0.0779191	0.0109031	0.00494695	0.0124163	0.0312059	0.0128842	0.0484037	0.0194654	-0.00125222	-0.00609293	0.00745089	0.0210488	0.0106859	0.0174508	-0.00531099	-0.0452537	0.0611519	0.0195994	0.0453887	0.0365379	0.0536941	0.0364961	0.0710384	0.0514757	0.0533631	0.0478554	0.0455888	-0.0682358	0.0150754	-0.0139385	0.0164495	0.0159827	-0.0279285	0.0171827	0.00529643
741	TG(O-54:2) [SIM]	-0.0296443	0.0119485	-0.00143262	-0.0255905	0.0253935	0.02554	0.000832083	-0.0124356	0.0268267	0.0738487	0.0761995	0.0837903	0.0961753	0.0680361	0.0127294	0.00736322	0.0184244	0.0442186	0.0167991	0.0438359	0.0283932	0.00382387	0.00252234	0.0133328	0.0330332	0.0177585	0.0217082	-0.00142263	-0.0572665	0.0592225	0.00335716	0.0313752	0.0320883	0.0480725	0.0440126	0.0689195	0.0446193	0.0474703	0.0328758	0.0378557	-0.0828864	-0.0129998	-0.0208	-0.00445087	0.00429996	-0.0394705	0.0307312	0.0105787
742	TG(O-54:3) [NL-17:1]	-0.0346473	0.0410181	-0.00767975	-0.00921486	0.0197274	0.0218054	0.0101747	-0.0251964	0.0557583	0.064848	0.087949	0.111253	0.115097	0.0804747	0.0358522	0.0167374	0.0372544	0.0542498	0.0278466	0.0549853	0.0269452	0.0010108	0.0158808	0.0337679	0.0390034	0.0256562	0.0219197	0.00263626	-0.0150175	0.0697782	-0.00698634	0.0503784	0.0238791	0.0729338	0.0324905	0.0861897	0.0668417	0.0696115	0.0460166	0.0448576	-0.0292733	0.00968669	-0.00890205	0.0252105	0.0421812	-0.0202146	0.0296955	0.00940678
743	TG(O-54:3) [NL-18:1]	-0.0406352	0.0424087	-0.00770423	-0.0299502	0.02732	0.00361805	0.00170472	-0.0232934	0.0617534	0.0617735	0.0960015	0.108497	0.120091	0.072176	0.0335895	0.0126526	0.0424916	0.0525257	0.0326919	0.0622376	0.0311819	0.000845749	0.00983046	0.0293622	0.0470401	0.0280227	0.0313567	0.00731555	-0.0226559	0.0744382	-0.000707721	0.0465994	0.0320842	0.0704287	0.0400428	0.0892603	0.0642593	0.0722507	0.0467934	0.0558928	-0.0278347	0.0269391	0.00838174	0.0203623	0.045271	0.00160315	0.0433472	0.0185989
744	TG(O-54:3) [SIM]	-0.0205111	0.00536271	-0.0154205	-0.0184177	0.0297119	0.0116879	-0.00296325	0.0068617	0.0174784	0.092165	0.0561728	0.0710996	0.060562	0.0501648	0.0357656	0.0266366	0.0469469	0.05569	0.0334412	0.0358413	0.0327836	0.0295393	0.0258608	0.0417091	0.0545307	0.0396652	0.0173855	0.0208506	-0.0297442	0.0610326	-0.0238415	0.0312665	0.0420297	0.0516013	0.0643534	0.0630072	0.0473887	0.0290312	0.0298615	0.0136353	-0.0192747	0.000703305	0.00955802	0.0275285	0.0302199	-0.000317366	0.0477481	0.025379
745	TG(O-54:4) [NL-17:1]	-0.0278645	0.0302193	-0.022802	-0.0114099	0.0135787	0.00906714	-0.011797	-0.025817	0.0183254	0.0216324	0.0557577	0.0968774	0.105981	0.045497	0.0486644	0.0194403	0.0427011	0.0610479	0.0309632	0.0614608	0.0301654	0.0183433	0.0265593	0.0321308	0.0468845	0.0221912	0.0359106	-0.000454575	0.0178604	0.0526766	-0.00225308	0.0337324	0.0272997	0.0595646	0.0101974	0.0741073	0.0463722	0.064608	0.0297043	0.0557312	-0.0319445	0.013059	0.00114764	0.0183058	0.0475719	-0.0150056	0.038012	0.00868719
746	TG(O-54:4) [NL-18:2]	-0.0159085	0.0103233	-0.0435323	-0.0274523	0.0137858	-0.0107116	-0.00695579	-0.0179065	0.0253731	0.0443056	0.0398375	0.0565932	0.0547133	0.0161004	0.0289995	0.000441726	0.0146373	0.0161476	0.00490248	0.022288	-0.00677044	0.00526162	0.0169923	0.00910221	0.0234266	0.000660212	0.00527029	-0.0132028	0.00916769	0.0423239	0.00190462	0.011179	0.017888	0.0275572	0.00103409	0.0362972	0.015634	0.0302479	0.00189518	0.0274142	0.00529416	0.0285406	-0.000244003	0.00910444	0.0331984	0.0192319	0.0172254	-0.00827825
747	TG(O-54:4) [SIM]	-0.0396535	0.0176223	0.0127957	-0.0516005	0.0342245	0.0210843	0.0082484	-0.0172354	0.0514901	0.0314139	0.0743759	0.0855136	0.1002	0.0842822	0.0186769	0.0212922	0.0333565	0.055105	0.0279518	0.0745211	0.05562	0.0457148	0.00782859	0.0132263	0.0382974	0.024071	0.0509323	0.019593	-0.0196753	0.0614517	-0.000984942	0.0331585	0.0183268	0.03711	-0.0133629	0.057136	0.0314506	0.0557358	0.0504955	0.0402294	-0.0346627	0.0446172	-0.00676559	0.0369838	0.0348331	-0.0266461	0.0319135	0.017114
748	Ubiquinone	-0.00305142	-0.0137552	-0.0138031	0.00126651	-0.00440102	0.00365944	-0.00292959	-0.00761786	0.0324195	0.00380055	0.057642	0.0317048	0.0416994	0.0326999	-0.0352756	-0.03557	-0.0176942	-0.00616945	-0.0333846	0.00344694	0.00355204	-0.0151992	-0.0386841	-0.00905235	-0.00908614	-0.0380369	0.00752409	-0.00219595	-0.0303782	0.0602318	0.00421806	0.0348353	0.00153193	0.0433418	-0.000787779	0.0427972	-0.00346202	0.0315918	0.0409317	0.0419433	-0.0680952	0.0322363	-0.012531	0.0129985	0.0237617	-0.0115758	0.0209537	-0.0210991
[truncated: 699 more columns]
