# Supplementary material for: High-coverage plasma lipidomics reveals novel sex-specific lipidomic fingerprints of age and BMI: Evidence from two large population cohort studies
Source: PLoS Biol. 2020 Sep 28;18(9):e3000870. doi: 10.1371/journal.pbio.3000870 (PMC7544135; doi:10.1371/journal.pbio.3000870)
Supplement: S5 Table — (XLSX) [file pbio.3000870.s024.xlsx]

## Sheet: Table S5
S5 Table: Validation of the association between sex and lipid species
		AusDiab cohort					Busselton cohort					Meta-Analysis3
Lipid #	Lipid species	Percent difference (men relative to women)1	95% Lower CL	95% Upper CL	p-value	p-value (BH)2	Percent difference (men relative to women)1	95% Lower CL	95% Upper CL	p-value	p-value (BH)2	Percent difference (men relative to women)1	95% Lower CL	95% Upper CL	P-value	p-value (BH)2	Heterogenity test (Q-value)	P-value for Q
1	Cer(d16:1/16:0)	-5.70392	-8.11643	-3.22807	0.000119366	0.000175924	-6.4502	-8.33991	-4.52154	1.66506e-10	3.98905e-10	-6.16741	-7.67199	-4.66283	9.41884e-16	1.79149e-15	0.222426	0.637197
2	Cer(d16:1/18:0)	-12.7185	-15.127	-10.2417	1.95299e-10	6.82939e-10	-13.8836	-15.8505	-11.8707	3.50279e-36	3.13027e-35	-13.4188	-14.9616	-11.8761	3.63086e-65	2.55522e-64	0.525306	0.468587
3	Cer(d16:1/20:0)	-9.43837	-12.0139	-6.7875	2.16891e-07	4.45656e-07	-11.3149	-13.0848	-9.50905	5.07729e-31	3.7612e-30	-10.7166	-12.1922	-9.24104	5.56651e-46	2.39232e-45	1.34942	0.24538
4	Cer(d16:1/22:0)	-0.497364	-3.77777	2.89487	0.772737	0.793888	-4.11559	-6.32346	-1.85568	0.000409277	0.000616104	-2.99559	-4.85181	-1.13937	0.00156116	0.00190245	3.11963	0.0773542
5	Cer(d16:1/24:0)	7.88062	4.59741	11.2669	4.29571e-05	6.60131e-05	5.78267	3.23744	8.39064	6.20107e-06	1.04215e-05	6.56693	4.52803	8.60583	2.74005e-10	4.33328e-10	0.95209	0.329188
6	Cer(d16:1/24:1)	-2.62945	-4.74989	-0.46181	0.0245444	0.0297172	-1.98833	-4.16621	0.239039	0.0798077	0.0949931	-2.31753	-3.85389	-0.781173	0.00311076	0.00372629	0.167119	0.682685
7	Cer(d17:1/16:0)	-5.23902	-6.98045	-3.46498	3.77808e-06	6.58532e-06	-7.24706	-8.88152	-5.58327	1.4456e-16	4.78748e-16	-6.30699	-7.50966	-5.10432	8.80597e-25	2.21329e-24	2.66647	0.102483
8	Cer(d17:1/18:0)	-6.07021	-7.70309	-4.40843	1.07345e-07	2.32444e-07	-9.99339	-11.8405	-8.10753	4.3943e-23	2.11452e-22	-7.78804	-9.02314	-6.55295	4.35429e-35	1.42527e-34	9.54048	0.0020099
9	Cer(d17:1/20:0)	-7.57731	-9.95645	-5.1353	1.97332e-06	3.53815e-06	-9.6671	-11.3943	-7.9062	1.09382e-24	5.64975e-24	-8.94905	-10.3621	-7.53603	2.21526e-35	7.37984e-35	1.89516	0.168621
10	Cer(d17:1/22:0)	0.117018	-2.55318	2.86038	0.933009	0.938008	-3.62048	-5.70741	-1.48735	0.000966149	0.00140553	-2.20777	-3.87191	-0.543627	0.00931487	0.0108802	4.55585	0.0328065
11	Cer(d17:1/24:0)	6.58443	4.0026	9.23036	1.93819e-05	3.15376e-05	2.94302	0.734918	5.19953	0.00875826	0.0116021	4.47878	2.78127	6.17629	2.32416e-07	3.32108e-07	4.31119	0.0378625
12	Cer(d17:1/24:1)	-3.68267	-5.65307	-1.67112	0.00130854	0.00177949	-4.29258	-6.26421	-2.27949	3.66247e-05	5.94228e-05	-3.98742	-5.39574	-2.5791	2.86654e-08	4.25821e-08	0.18013	0.671261
13	Cer(d18:1/14:0)	-8.66259	-11.2439	-6.0062	9.34962e-07	1.74299e-06	-11.2818	-13.0151	-9.51398	4.23745e-32	3.18092e-31	-10.4729	-11.9283	-9.01757	3.56535e-45	1.49798e-44	2.65593	0.103164
14	Cer(d18:1/16:0)	-2.51491	-3.42872	-1.59245	1.10003e-05	1.83231e-05	-4.75354	-6.05785	-3.43113	5.04933e-12	1.32222e-11	-3.2498	-4.00229	-2.4973	2.56887e-17	5.14689e-17	7.49725	0.00617931
15	Cer(d18:1/18:0)	-8.98848	-10.4195	-7.53462	1.86158e-12	1.01755e-11	-10.8203	-12.444	-9.16642	9.56862e-34	7.92225e-33	-9.78811	-10.8709	-8.70535	3.02926e-70	2.36871e-69	2.70451	0.100065
16	Cer(d18:1/20:0)	-6.85994	-8.32655	-5.36986	1.17003e-09	3.48531e-09	-8.67006	-10.2502	-7.06205	4.36514e-24	2.17484e-23	-7.6969	-8.78086	-6.61294	4.96446e-44	1.99642e-43	2.66303	0.102705
17	Cer(d18:1/22:0)	1.15971	-0.500811	2.84794	0.182621	0.201599	-1.43981	-3.10814	0.257245	0.0958891	0.112705	-0.13361	-1.3205	1.05328	0.825373	0.832769	4.60686	0.0318443
18	Cer(d18:1/24:0)	7.46728	5.76304	9.19899	1.02614e-09	3.09573e-09	5.97055	4.28466	7.68369	1.57812e-12	4.29219e-12	6.71083	5.50262	7.91904	1.33633e-27	3.61708e-27	1.47369	0.224765
19	Cer(d18:1/24:1)	-1.52409	-3.01311	-0.0122162	0.0577752	0.0676246	-1.32105	-3.0283	0.416262	0.135278	0.155115	-1.43648	-2.56781	-0.30515	0.0128224	0.0148539	0.0303546	0.861688
20	Cer(d18:1/26:0)	-2.90465	-4.11407	-1.67998	7.50506e-05	0.000112676	-3.64881	-5.26908	-2.00083	1.77142e-05	2.91611e-05	-3.17015	-4.14624	-2.19407	1.94336e-10	3.09072e-10	0.512431	0.474089
21	Cer(d18:2/14:0)	-18.1446	-20.728	-15.4771	5.62855e-13	3.33566e-12	-19.2408	-20.8595	-17.589	1.51001e-90	7.72851e-89	-18.9344	-20.3224	-17.5464	1.75657e-157	7.6073e-156	0.482472	0.487305
22	Cer(d18:2/16:0)	-11.1106	-12.6234	-9.5717	5.41797e-14	4.48126e-13	-12.2308	-13.7469	-10.6882	1.3903e-47	2.11551e-46	-11.6694	-12.7496	-10.5893	1.64139e-99	2.56695e-98	1.03289	0.309481
23	Cer(d18:2/17:0)	-3.52349	-6.58556	-0.361036	0.0375399	0.0444947	-1.24294	-2.68542	0.220917	0.0956879	0.112704	-1.65114	-2.96785	-0.334427	0.0139786	0.0161601	1.69349	0.193141
24	Cer(d18:2/18:0)	-15.0926	-16.4007	-13.764	6.85743e-19	4.82592e-17	-15.1215	-16.8926	-13.3127	4.50909e-51	7.93318e-50	-15.1027	-16.1642	-14.0412	3.88487e-171	2.4302e-169	0.00065157	0.979636
25	Cer(d18:2/20:0)	-10.3154	-11.7756	-8.83108	1.26766e-13	9.27745e-13	-12.2018	-13.7991	-10.5749	6.27626e-43	8.21752e-42	-11.1733	-12.2604	-10.0862	3.00316e-90	3.93204e-89	2.86797	0.0903587
26	Cer(d18:2/22:0)	-4.29576	-6.47316	-2.06766	0.000807972	0.00111766	-7.57953	-9.48367	-5.63533	1.38558e-13	3.92e-13	-6.1583	-7.60744	-4.70916	8.13472e-17	1.60696e-16	4.84241	0.027768
27	Cer(d18:2/24:0)	3.94556	1.7231	6.21658	0.00148783	0.00200875	1.02527	-1.03468	3.1281	0.331733	0.361249	2.37401	0.847137	3.90089	0.002308	0.00278842	3.49269	0.0616404
28	Cer(d18:2/24:1)	-5.2813	-6.7251	-3.81516	1.31154e-07	2.79696e-07	-5.07424	-6.95933	-3.15095	3.74352e-07	6.82071e-07	-5.20497	-6.36109	-4.04886	1.10262e-18	2.28227e-18	0.0286815	0.865516
29	Cer(d18:2/26:0)	-6.0837	-8.92363	-3.15521	0.000393153	0.000556144	-5.10203	-6.97562	-3.19069	2.74612e-07	5.10252e-07	-5.39747	-6.97974	-3.8152	2.29355e-11	3.71055e-11	0.311096	0.577009
30	Cer(d19:1/16:0)	1.00022	-2.19567	4.30053	0.548796	0.578599	-0.278047	-2.89848	2.4131	0.837584	0.852731	0.23412	-1.82189	2.29013	0.82339	0.832259	0.35658	0.550412
31	Cer(d19:1/18:0)	-4.83987	-7.61836	-1.97782	0.00269417	0.00356898	-8.47508	-11.1151	-5.75666	3.24005e-09	6.70642e-09	-6.75065	-8.6931	-4.80821	9.64805e-12	1.57903e-11	3.35483	0.0670081
32	Cer(d19:1/20:0)	-0.176722	-2.59502	2.30162	0.888562	0.899749	-3.93854	-6.54892	-1.25524	0.0042651	0.00588542	-1.91128	-3.7086	-0.11397	0.0371341	0.0415636	4.18179	0.0408606
33	Cer(d19:1/22:0)	5.18766	1.58315	8.92006	0.00810586	0.0103483	1.99156	-0.72701	4.78459	0.152495	0.173444	3.14454	0.94119	5.3479	0.00515415	0.00609619	1.86405	0.172158
34	Cer(d19:1/24:0)	9.55986	6.715	12.4806	1.81419e-07	3.78292e-07	7.09931	4.77842	9.47161	9.17476e-10	2.03362e-09	8.07992	6.26003	9.89981	3.26094e-18	6.62784e-18	1.68331	0.194485
35	Cer(d19:1/24:1)	2.01703	-0.678256	4.78546	0.154553	0.171963	0.979838	-1.73291	3.76748	0.482719	0.512775	1.5019	-0.436262	3.44007	0.128807	0.139191	0.275024	0.599981
36	Cer(d19:1/26:0)	-1.21145	-4.2646	1.93906	0.452828	0.481933	-1.8239	-3.88149	0.27775	0.0884923	0.104447	-1.63397	-3.3613	0.0933563	0.0637293	0.0702145	0.103321	0.74788
37	Cer(d20:1/22:0)	3.87034	1.11079	6.7052	0.00981695	0.0124201	4.7075	2.64049	6.81614	6.26192e-06	1.04924e-05	4.40797	2.73483	6.08112	2.42124e-07	3.44232e-07	0.220985	0.638291
38	Cer(d20:1/24:0)	10.542	7.88054	13.2691	6.87945e-09	1.78485e-08	8.91674	6.7745	11.102	4.73424e-17	1.61538e-16	9.55397	7.86692	11.241	1.2584e-28	3.50733e-28	0.849794	0.356611
39	Cer(d20:1/24:1)	4.33074	0.932582	7.8433	0.0179313	0.0221244	5.36287	3.01467	7.76459	5.67584e-06	9.5961e-06	5.03171	3.07449	6.98894	4.68327e-07	6.52643e-07	0.232791	0.629462
40	Cer(d20:1/26:0)	-0.113831	-2.04576	1.8562	0.90979	0.918447	-0.0835396	-1.76802	1.62983	0.923233	0.926524	-0.0966033	-1.37784	1.18463	0.882515	0.88883	0.000526678	0.981691
41	HexCer(d16:1/18:0)	-12.2268	-15.1003	-9.256	1.81624e-08	4.3886e-08	-14.0837	-16.3453	-11.761	1.71441e-28	1.10944e-27	-13.3764	-15.1799	-11.5728	7.06697e-48	3.20863e-47	0.960422	0.327081
42	HexCer(d16:1/20:0)	-9.2625	-11.0084	-7.48233	1.02898e-10	3.91429e-10	-12.2121	-14.2264	-10.1505	9.25971e-28	5.72881e-27	-10.5251	-11.8584	-9.19172	5.38866e-54	2.83534e-53	4.60255	0.0319245
43	HexCer(d16:1/22:0)	-2.73942	-5.23545	-0.17764	0.0451128	0.053024	-5.87062	-7.77628	-3.92558	7.16127e-09	1.45029e-08	-4.72165	-6.25355	-3.18974	1.5304e-09	2.36707e-09	3.72831	0.0534975
44	HexCer(d16:1/24:0)	6.5589	3.76644	9.42652	6.02055e-05	9.11175e-05	3.77803	1.54856	6.05644	0.000821875	0.00120499	4.85734	3.09424	6.62043	6.67095e-08	9.80613e-08	2.26964	0.13193
45	HexCer(d18:1/16:0)	0.392956	-1.3082	2.12343	0.656219	0.682904	-1.8212	-3.76058	0.157254	0.0709704	0.084833	-0.568286	-1.85899	0.722422	0.388154	0.400974	2.77723	0.0956136
46	HexCer(d18:1/18:0)	-7.98636	-10.161	-5.75913	1.72351e-07	3.6072e-07	-11.5248	-13.2883	-9.72536	3.04401e-32	2.31591e-31	-10.1241	-11.5089	-8.73944	1.41462e-46	6.12641e-46	5.999	0.014314
47	HexCer(d18:1/20:0)	-2.00155	-4.13522	0.179612	0.0822424	0.0941107	-3.58908	-5.2274	-1.92245	2.96239e-05	4.8203e-05	-3.00209	-4.31395	-1.69022	7.28194e-06	9.78456e-06	1.31099	0.252215
48	HexCer(d18:1/22:0)	6.18964	3.75252	8.684	2.08996e-05	3.35159e-05	3.61407	1.81334	5.44665	7.30513e-05	0.000115853	4.52024	3.05767	5.9828	1.38152e-09	2.14269e-09	2.71675	0.0992998
49	HexCer(d18:1/24:0)	13.945	11.724	16.2101	1.26885e-13	9.27745e-13	11.5183	9.60446	13.4655	2.05333e-34	1.7785e-33	12.5509	11.0877	14.0141	1.98629e-63	1.33129e-62	2.583	0.108017
50	HexCer(d18:1/24:1)	-0.621165	-3.37757	2.21387	0.667375	0.693232	-0.775766	-2.62265	1.10615	0.416468	0.44832	-0.728176	-2.2793	0.822949	0.357509	0.370677	0.00813129	0.928149
51	HexCer(d18:2/18:0)	-11.266	-14.1442	-8.2913	8.1142e-08	1.78449e-07	-13.4871	-15.3715	-11.5607	2.46514e-37	2.31312e-36	-12.8258	-14.4226	-11.2291	7.63147e-56	4.21227e-55	1.55405	0.212538
52	HexCer(d18:2/20:0)	-8.84807	-10.9343	-6.71299	1.1958e-08	2.99216e-08	-9.12384	-10.8278	-7.38732	6.84339e-23	3.23767e-22	-9.01377	-10.3472	-7.68032	4.56681e-40	1.66956e-39	0.0394062	0.842646
53	HexCer(d18:2/22:0)	-1.5844	-3.68556	0.562607	0.157665	0.174735	-4.75262	-6.49029	-2.98266	2.26661e-07	4.26789e-07	-3.46829	-4.82068	-2.11589	4.99443e-07	6.90876e-07	5.08207	0.0241746
54	HexCer(d18:2/24:0)	7.11843	5.5141	8.74715	8.03351e-10	2.49882e-09	4.35367	2.52156	6.21852	2.47403e-06	4.33919e-06	5.92031	4.70346	7.13716	1.48562e-21	3.40001e-21	4.86976	0.0273313
55	Hex2Cer(d16:1/16:0)	-1.72267	-3.71274	0.308538	0.106718	0.120647	-6.03242	-7.90374	-4.12307	1.44553e-09	3.11813e-09	-4.01033	-5.38756	-2.63309	1.14808e-08	1.7329e-08	9.36889	0.00220699
56	Hex2Cer(d16:1/24:1)	1.95756	-1.08504	5.09376	0.219793	0.241687	-3.19391	-5.54195	-0.787508	0.00958071	0.0126618	-1.2781	-3.16212	0.605919	0.183636	0.196927	6.70901	0.00959272
57	Hex2Cer(d18:1/16:0)	-2.21757	-3.92903	-0.475616	0.0187903	0.0230982	-6.58346	-8.11926	-5.02199	1.03893e-15	3.28605e-15	-4.63717	-5.79006	-3.48429	3.18104e-15	5.91065e-15	13.6111	0.000224851
58	Hex2Cer(d18:1/18:0)	-4.65623	-7.03046	-2.22136	0.000883321	0.0012189	-10.1512	-11.8947	-8.3731	2.05817e-26	1.14728e-25	-8.23309	-9.65373	-6.81245	6.70071e-30	1.94459e-29	13.0591	0.000301822
59	Hex2Cer(d18:1/20:0)	-7.02247	-8.73771	-5.27498	1.8873e-08	4.54081e-08	-11.2751	-12.8283	-9.69437	1.93494e-39	2.01736e-38	-9.36027	-10.5221	-8.19849	3.57105e-56	1.9906e-55	12.7411	0.000357703
60	Hex2Cer(d18:1/22:0)	-0.104335	-1.49099	1.30183	0.884642	0.897393	-6.17389	-7.66919	-4.65436	9.33821e-15	2.82657e-14	-2.90743	-3.93184	-1.88302	2.65514e-08	3.9651e-08	33.5182	7.06015e-09
61	Hex2Cer(d18:1/24:0)	9.85261	8.07882	11.6555	3.73465e-12	1.82835e-11	4.01329	2.37736	5.67535	1.18033e-06	2.0963e-06	6.69661	5.48432	7.9089	2.56634e-27	6.84762e-27	22.1366	2.53924e-06
62	Hex2Cer(d18:1/24:1)	4.10321	2.12577	6.11894	0.000296744	0.000427281	0.356647	-1.48345	2.23111	0.706068	0.728052	2.09468	0.734803	3.45456	0.00253548	0.00305016	7.25186	0.00708277
63	Hex2Cer(d18:2/16:0)	-5.26838	-6.75792	-3.75504	2.42579e-07	4.93039e-07	-8.69758	-10.2699	-7.09769	1.9084e-24	9.67952e-24	-6.88901	-7.97939	-5.79863	3.2216e-35	1.06068e-34	9.47051	0.00208801
64	Hex2Cer(d18:2/24:1)	-5.13134	-6.88058	-3.34924	5.54525e-06	9.4893e-06	-8.05612	-9.908	-6.16618	7.60041e-16	2.43127e-15	-6.50916	-7.79327	-5.22505	2.92443e-23	7.03613e-23	4.9657	0.0258548
65	Hex3Cer(d18:1/16:0)	-8.30912	-9.56881	-7.03188	5.05742e-13	3.02907e-12	-9.28535	-10.5583	-7.99429	8.88126e-41	1.02044e-39	-8.79206	-9.69374	-7.89037	2.0327e-81	2.04359e-80	1.12563	0.288709
66	Hex3Cer(d18:1/18:0)	-4.89174	-6.94423	-2.79398	9.99384e-05	0.000148067	-6.38275	-8.37444	-4.34776	1.97888e-09	4.20419e-09	-5.65977	-7.10476	-4.21478	1.62921e-14	2.96843e-14	1.0216	0.312139
67	Hex3Cer(d18:1/20:0)	-10.1288	-12.6597	-7.52452	4.52078e-08	1.03463e-07	-11.5011	-13.5399	-9.41426	1.75884e-24	9.00209e-24	-10.9628	-12.5709	-9.35467	1.01184e-40	3.77262e-40	0.666969	0.41411
68	Hex3Cer(d18:1/22:0)	-5.89293	-7.22481	-4.54193	3.31818e-09	9.15753e-09	-9.3012	-10.8825	-7.6918	3.30568e-27	1.95905e-26	-7.30456	-8.33128	-6.27783	3.40814e-44	1.38042e-43	10.2713	0.00135116
69	Hex3Cer(d18:1/24:0)	2.63382	0.368127	4.95067	0.0299725	0.0359032	0.0844474	-1.59532	1.79289	0.922116	0.926524	0.98553	-0.376672	2.34773	0.156183	0.168128	3.07488	0.0795103
70	Hex3Cer(d18:1/24:1)	-7.85132	-9.70937	-5.95504	1.12138e-08	2.81846e-08	-8.01936	-9.56256	-6.44983	5.93767e-22	2.63221e-21	-7.9509	-9.14903	-6.75278	1.11873e-38	4.01173e-38	0.0182424	0.892561
71	GM3(d18:1/16:0)	-3.38983	-4.1552	-2.61835	2.30891e-09	6.53223e-09	-4.43552	-5.68337	-3.17115	1.4981e-11	3.88678e-11	-3.6746	-4.33009	-3.0191	4.3921e-28	1.21213e-27	1.93732	0.16396
72	GM3(d18:1/18:0)	17.9015	15.5619	20.2884	5.30645e-16	8.53581e-15	15.4834	13.7827	17.2096	2.21787e-77	7.34505e-76	16.3166	14.9294	17.7038	1.34114e-117	3.28287e-116	2.6362	0.104453
73	GM3(d18:1/20:0)	-0.276866	-2.3914	1.88348	0.801636	0.820584	-1.85707	-3.72201	0.0439946	0.0554862	0.0673249	-1.16657	-2.5795	0.246347	0.105605	0.114779	1.18218	0.276912
74	GM3(d18:1/22:0)	7.60062	6.19156	9.02838	9.17011e-12	4.14049e-11	5.82645	3.78435	7.90872	1.29786e-08	2.59111e-08	7.03083	5.86218	8.19949	4.30795e-32	1.33263e-31	1.93027	0.164729
75	GM3(d18:1/24:0)	15.6458	13.2149	18.1289	5.81516e-14	4.67705e-13	14.335	12.2416	16.4676	8.8007e-45	1.27046e-43	14.8923	13.2902	16.4944	3.60929e-74	2.98828e-73	0.628477	0.427914
76	GM3(d18:1/24:1)	3.91055	2.25488	5.59303	6.15289e-05	9.28707e-05	6.70217	4.50973	8.94061	9.86351e-10	2.17771e-09	4.92133	3.58824	6.25443	4.63232e-13	7.9512e-13	3.8911	0.0485425
77	GM3(d18:2/24:1)	-5.24427	-7.29192	-3.15139	4.03774e-05	6.26239e-05	-2.4576	-4.84849	-0.00664046	0.0493904	0.0605117	-4.06719	-5.6406	-2.49378	4.05167e-07	5.67436e-07	2.94002	0.0864099
78	GM1(d18:1/16:0)	-7.83023	-10.2754	-5.31844	1.85846e-06	3.36435e-06	-6.09182	-7.46351	-4.69979	7.53234e-17	2.53934e-16	-6.50406	-7.711	-5.29712	4.46009e-26	1.15716e-25	1.44177	0.229853
79	Sulfatide (d18:1:/16:0(OH))	1.11933	-0.24315	2.50041	0.118619	0.133565	1.43038	-0.256061	3.14534	0.0968423	0.113588	1.24193	0.174197	2.30967	0.0226216	0.0256773	0.0778548	0.780226
80	Sulfatide (d18:1:/16:0)	-2.78528	-4.14688	-1.40434	0.000490005	0.000687962	-1.24922	-3.2388	0.781274	0.226004	0.250473	-2.29743	-3.4302	-1.16465	7.03316e-05	9.10269e-05	1.53096	0.215969
81	Sulfatide (d18:1:/24:0(OH))	5.59397	3.70177	7.5207	2.09677e-06	3.72495e-06	7.30945	4.80102	9.87792	5.38334e-09	1.09416e-08	6.21388	4.68793	7.73982	1.44676e-15	2.7333e-15	1.12047	0.289816
82	Sulfatide (d18:1:/24:0)	-1.46131	-3.96584	1.10853	0.271613	0.296353	-0.276742	-2.10079	1.5813	0.768534	0.78957	-0.685325	-2.17541	0.804761	0.367349	0.38018	0.548562	0.458906
83	Sulfatide (d18:1:/24:1(OH))	0.789379	-1.38349	3.01012	0.485146	0.512452	4.10333	1.83325	6.42402	0.00035294	0.000537041	2.37367	0.786585	3.96075	0.00337427	0.00403336	4.17937	0.040919
84	Sulfatide (d18:1:/24:1)	-8.32221	-10.2452	-6.35803	7.35888e-09	1.8918e-08	-7.59306	-9.37452	-5.77658	2.33507e-15	7.26324e-15	-7.9295	-9.24973	-6.60927	5.43758e-32	1.66378e-31	0.291201	0.589452
85	SM(d17:1/14:0)	-14.8886	-17.1105	-12.6072	1.01357e-12	5.88288e-12	-16.4872	-18.1864	-14.7528	5.83529e-64	1.42838e-62	-15.8996	-17.2648	-14.5343	2.5012e-115	5.41607e-114	1.22451	0.268476
86	SM(d18:0/14:0)	-12.1798	-13.9607	-10.3621	3.86805e-13	2.47467e-12	-12.6623	-14.323	-10.9694	1.58382e-42	1.98153e-41	-12.438	-13.6647	-11.2113	6.92664e-88	8.29723e-87	0.1478	0.700647
87	SM(d18:1/14:0)/SM(d16:1/16:0)	-7.06221	-8.62129	-5.47654	2.38455e-09	6.7125e-09	-8.4593	-9.8889	-7.00703	8.45694e-28	5.29028e-27	-7.82158	-8.88391	-6.75925	3.30955e-47	1.49062e-46	1.64846	0.199169
88	SM(d18:2/14:0)	-24.913	-27.0483	-22.7152	3.41683e-18	1.44016e-16	-25.609	-26.7399	-24.4606	3.53149e-269	1.98823e-266	-25.4581	-26.4668	-24.4495	0	0	0.310552	0.577342
89	SM(d17:1/16:0)	-6.36375	-7.72057	-4.98697	1.02824e-09	3.09573e-09	-8.70306	-10.1481	-7.23477	1.20001e-28	7.94829e-28	-7.45902	-8.45575	-6.46229	1.03844e-48	4.872e-48	5.26884	0.0217105
90	SM(d18:0/16:0)	-7.05943	-8.27588	-5.82685	9.19293e-12	4.14049e-11	-10.1779	-11.606	-8.72676	1.31089e-38	1.29119e-37	-8.36852	-9.30125	-7.43578	3.20062e-69	2.43506e-68	10.4591	0.00122045
91	SM(d18:1/16:0)	-4.08953	-4.96481	-3.2062	8.12306e-10	2.51279e-09	-6.15401	-7.34692	-4.94573	3.75451e-22	1.70467e-21	-4.8103	-5.51969	-4.1009	2.62976e-40	9.67683e-40	7.39324	0.00654695
92	SM(d18:2/16:0)	-11.0803	-12.1582	-9.98921	7.86325e-18	2.95134e-16	-12.3317	-13.3983	-11.2519	1.01194e-93	6.33024e-92	-11.7126	-12.4754	-10.9497	5.71777e-199	5.36518e-197	2.58411	0.107941
93	SM(34:3)	-15.6159	-16.9608	-14.2493	6.32849e-19	4.82592e-17	-17.8013	-19.0183	-16.566	8.55647e-136	1.60576e-133	-16.818	-17.7274	-15.9087	1.05745e-287	2.97673e-285	5.49081	0.0191166
94	SM(d16:1/19:0)	0.355313	-1.45992	2.20399	0.706101	0.730762	-3.67432	-5.4738	-1.84059	0.000101036	0.000158449	-1.67646	-2.96639	-0.38653	0.0108554	0.0126534	9.37179	0.00220351
95	SM(d18:1/17:0)/SM(d17:1/18:0)	-4.96797	-6.16039	-3.76039	1.0081e-08	2.54511e-08	-10.5843	-12.2791	-8.85676	5.85757e-30	4.17445e-29	-6.81945	-7.80194	-5.83697	3.77275e-42	1.45483e-41	27.7412	1.38676e-07
96	SM(d18:2/17:0)	-12.0297	-13.3963	-10.6415	5.84131e-16	8.65436e-15	-15.2425	-16.6255	-13.8365	1.14425e-82	4.95547e-81	-13.6162	-14.5962	-12.6363	2.59352e-163	1.32741e-161	10.3212	0.00131508
97	SM(35:2) (b)	-6.96213	-8.22619	-5.68065	3.07919e-11	1.25622e-10	-11.5407	-13.0397	-10.0158	6.31374e-44	8.46341e-43	-8.86106	-9.83475	-7.88737	3.65073e-71	2.97878e-70	20.6183	5.60575e-06
98	SM(d18:1/18:0)/SM(d16:1/20:0)	-9.72057	-11.1415	-8.27691	2.56934e-13	1.74282e-12	-12.6288	-13.9615	-11.2754	3.32725e-64	8.51474e-63	-11.2681	-12.2478	-10.2884	1.58514e-112	2.97478e-111	8.42764	0.00369561
99	SM(d18:2/18:0)	-14.1432	-15.7141	-12.5431	4.6491e-16	7.69836e-15	-17.3011	-18.5469	-16.0363	3.78243e-124	5.32377e-122	-16.0843	-17.0685	-15.1002	3.89478e-225	4.38552e-223	9.3678	0.0022083
100	SM(d18:2/18:1)	-17.164	-18.9481	-15.3406	1.37723e-16	2.76921e-15	-20.7795	-22.2858	-19.2439	2.92537e-117	2.74497e-115	-19.277	-20.4398	-18.1143	1.28161e-231	1.80387e-229	9.02071	0.00266938
101	SM(37:2)	-14.5485	-16.3445	-12.7139	7.93271e-15	8.42664e-14	-16.3564	-17.7769	-14.9114	1.59429e-88	7.47987e-87	-15.6625	-16.7871	-14.5378	4.75372e-164	2.67635e-162	2.34797	0.125446
102	SM(d18:1/20:0)/SM(d16:1/22:0)	-7.12351	-8.84497	-5.36954	1.54642e-08	3.8019e-08	-9.52467	-10.8062	-8.22468	4.03885e-42	4.83802e-41	-8.67089	-9.70709	-7.6347	1.86991e-60	1.18288e-59	4.72685	0.0296953
103	SM(d18:2/20:0)	-13.8998	-15.2522	-12.5259	1.29014e-17	4.03526e-16	-17.5198	-18.6911	-16.3316	5.57816e-142	1.57025e-139	-15.9696	-16.8616	-15.0775	1.03756e-269	1.94715e-267	15.4892	8.29799e-05
104	SM(d16:1/23:0)/SM(d17:1/22:0)	-8.30141	-10.081	-6.48656	1.52534e-09	4.44956e-09	-10.8676	-12.3829	-9.32611	9.69134e-39	9.92041e-38	-9.79062	-10.9549	-8.62632	4.96785e-61	3.17829e-60	4.54513	0.0330125
105	SM(d18:0/22:0)	-4.44831	-6.24645	-2.61568	5.92694e-05	8.99425e-05	-6.6935	-8.74976	-4.59089	1.19379e-09	2.60505e-09	-5.41939	-6.78694	-4.05183	8.02866e-15	1.47717e-14	2.54145	0.110893
106	SM(d18:1/22:0)/SM(d16:1/24:0)	-1.75562	-3.01878	-0.476008	0.0119348	0.014965	-3.99248	-5.3473	-2.61827	2.03044e-08	4.02514e-08	-2.79512	-3.7253	-1.86493	3.87155e-09	5.92304e-09	5.52611	0.0187347
107	SM(d16:1/24:1)	-10.4785	-12.1054	-8.8215	1.28249e-12	7.29334e-12	-9.82649	-11.3444	-8.28261	2.35531e-32	1.81649e-31	-10.1297	-11.2494	-9.00999	2.38675e-70	1.89259e-69	0.32406	0.569178
108	SM(d18:2/22:0)	-10.0162	-11.367	-8.64473	3.55382e-14	3.17588e-13	-12.5756	-13.8133	-11.3202	2.67778e-73	8.3755e-72	-11.4081	-12.3274	-10.4888	1.11674e-130	3.30908e-129	7.38739	0.00656826
109	SM(41:0)	-7.24866	-8.51128	-5.96861	1.22061e-11	5.28617e-11	-8.40292	-10.0711	-6.7038	1.25271e-20	5.18586e-20	-7.66781	-8.68239	-6.65324	1.20682e-49	5.75797e-49	1.14991	0.283569
110	SM(41:1) (a)	0.470853	-2.03854	3.04452	0.718497	0.740867	-3.48693	-5.52009	-1.41003	0.00109139	0.00157956	-1.92229	-3.52029	-0.324292	0.0183858	0.0211249	5.63304	0.017625
111	SM(d18:1/23:0)/SM(d17:1/24:0)	-4.11007	-5.18166	-3.02638	4.61296e-08	1.05146e-07	-5.70315	-7.05781	-4.32875	2.27673e-15	7.1211e-15	-4.72202	-5.56772	-3.87631	7.12413e-28	1.94703e-27	3.22487	0.0725276
112	SM(d17:1/24:1)	-9.66775	-11.1014	-8.21096	3.63996e-13	2.41094e-12	-10.4228	-11.8077	-9.01628	1.14275e-42	1.46221e-41	-10.0585	-11.0624	-9.0545	7.49611e-86	8.11599e-85	0.542611	0.461353
113	SM(d18:2/23:0)	-11.8866	-13.3749	-10.3728	7.22289e-15	7.9735e-14	-13.5769	-14.8262	-12.3094	3.39385e-82	1.27382e-80	-12.8793	-13.8436	-11.9149	4.9701e-151	1.92781e-149	2.86079	0.0907631
114	SM(d18:1/24:0)	6.10959	4.64355	7.59616	3.29561e-09	9.14003e-09	4.14616	2.60417	5.71132	9.82856e-08	1.88856e-07	5.17791	4.10773	6.2481	2.46664e-21	5.57719e-21	3.22432	0.0725519
115	SM(d18:1/24:1)	-6.34409	-8.27714	-4.3703	1.02935e-06	1.90633e-06	-5.44269	-6.93134	-3.93023	5.43284e-12	1.41606e-11	-5.7772	-6.96719	-4.58721	1.80861e-21	4.12245e-21	0.514441	0.473223
116	SM(d18:2/24:0)	-1.40755	-2.58694	-0.213889	0.0282856	0.0340273	-3.3927	-4.69442	-2.0732	6.34646e-07	1.14521e-06	-2.30173	-3.18133	-1.42212	2.91463e-07	4.11263e-07	4.84365	0.0277481
117	SM(43:1)	5.92814	3.59473	8.31412	2.10276e-05	3.3537e-05	3.27913	1.47982	5.11035	0.000322982	0.000492789	4.26397	2.82518	5.70276	6.29876e-09	9.6103e-09	3.04145	0.0811634
118	SM(d19:1/24:1)	-2.63755	-5.13556	-0.07377	0.0531907	0.0623882	-3.00709	-5.15931	-0.80604	0.00766862	0.0103041	-2.84998	-4.50025	-1.19971	0.000712115	0.000886993	0.0470786	0.828227
119	SM(43:2) (b)	-5.73582	-7.16346	-4.28623	2.30745e-08	5.43555e-08	-5.84855	-7.4362	-4.23367	4.30626e-12	1.13291e-11	-5.78617	-6.85632	-4.71602	3.06174e-26	8.01749e-26	0.0105355	0.918247
120	SM(43:2) (c)	-4.53217	-6.17596	-2.85958	1.3238e-05	2.19206e-05	-5.8684	-7.67717	-4.02419	1.08299e-09	2.38174e-09	-5.1359	-6.36361	-3.90818	2.41884e-16	4.67975e-16	1.12711	0.288393
121	PC(28:0)	-4.39963	-8.73201	0.138406	0.0672123	0.0783448	-3.0066	-6.49855	0.615771	0.102693	0.119951	-3.5519	-6.32683	-0.776969	0.0121145	0.0140628	0.230623	0.631062
122	PC(14:0_16:0)	-6.08667	-7.58417	-4.56491	1.92187e-08	4.59087e-08	-4.34501	-6.79275	-1.83298	0.000787372	0.00115742	-5.61576	-6.90525	-4.32627	1.39163e-17	2.79818e-17	1.38253	0.23967
123	PC(31:0) (a)	-0.637535	-3.34825	2.14921	0.653781	0.681627	-2.62884	-5.90895	0.765628	0.127543	0.147145	-1.4424	-3.56411	0.679315	0.182709	0.196307	0.814905	0.366674
124	PC(31:0) (b)	-5.7461	-7.20515	-4.26411	3.41839e-08	7.95271e-08	-5.91721	-7.99654	-3.79088	9.23942e-08	1.78144e-07	-5.8023	-7.00739	-4.59721	3.83366e-21	8.6334e-21	0.0170822	0.896014
125	PC(16:0_16:0)	-2.68697	-3.38424	-1.98466	3.51693e-08	8.11487e-08	-1.75594	-3.17591	-0.315139	0.0170972	0.0219765	-2.50716	-3.13576	-1.87856	5.39014e-15	9.9824e-15	1.31323	0.251811
126	PC(32:1)	-6.14871	-7.64961	-4.62342	1.65665e-08	4.03763e-08	-3.73794	-6.37136	-1.03044	0.00711771	0.00958677	-5.56285	-6.8793	-4.24639	1.2092e-16	2.37205e-16	2.36994	0.123692
127	PC(32:2)	-14.0507	-15.9008	-12.16	3.80759e-14	3.29796e-13	-14.8309	-16.7999	-12.8153	2.04371e-40	2.21271e-39	-14.4162	-15.7798	-13.0526	2.23625e-95	3.22823e-94	0.313082	0.575795
128	PC(33:0) (a)	-1.03387	-2.54563	0.501352	0.196102	0.216058	-0.220433	-2.47308	2.08425	0.849737	0.863541	-0.78258	-2.04908	0.483917	0.225856	0.240373	0.338317	0.560802
129	PC(33:0) (b)	-1.37507	-2.45606	-0.282094	0.0199854	0.0244604	-2.92542	-4.63152	-1.1888	0.00103624	0.00150362	-1.81703	-2.73611	-0.897956	0.000106644	0.000136455	2.22786	0.135541
130	PC(33:1)	-4.54559	-5.8299	-3.24376	2.19072e-07	4.48501e-07	-3.4166	-5.52999	-1.25595	0.00207996	0.0029646	-4.24302	-5.34933	-3.13671	5.5975e-14	1.00363e-13	0.784835	0.375667
131	PC(33:2)	-12.7873	-14.4007	-11.1435	1.02618e-14	1.06988e-13	-15.662	-17.417	-13.8698	3.69337e-55	7.17023e-54	-14.1023	-15.3019	-12.9027	1.77491e-117	4.16364e-116	5.47553	0.0192846
132	PC(16:0_18:0)	1.98175	0.79907	3.17831	0.00258512	0.0034326	1.75152	0.441881	3.07823	0.00862551	0.0114803	1.8784	0.995256	2.76155	3.06204e-05	4.0373e-05	0.0645888	0.799385
133	PC(16:0_18:1)	0.106035	-0.883652	1.1056	0.835862	0.850977	1.95117	0.350349	3.57753	0.0167201	0.0215409	0.614075	-0.232622	1.46077	0.155169	0.167357	3.64013	0.0564026
134	PC(16:0_18:2)	-2.52343	-3.2437	-1.7978	2.05954e-07	4.24734e-07	-3.3175	-4.39662	-2.22619	4.09869e-09	8.45261e-09	-2.76751	-3.36918	-2.16585	1.95933e-19	4.19431e-19	1.42459	0.232649
135	PC(16:1_18:2)	-15.4186	-16.7591	-14.0565	7.92776e-19	4.88704e-17	-16.3374	-18.1229	-14.513	2.47143e-57	5.15339e-56	-15.7486	-16.8304	-14.6669	4.3576e-179	3.06666e-177	0.637964	0.424449
136	PC(16:0_18:3) (a)	-10.5007	-12.285	-8.68	1.12681e-11	4.95619e-11	-9.56818	-11.3825	-7.71674	3.92333e-22	1.76707e-21	-10.0422	-11.3274	-8.75704	6.04654e-53	3.09473e-52	0.505462	0.47711
137	PC(16:0_18:3) (b)	-2.55463	-4.80878	-0.247101	0.0385761	0.0455312	-2.45644	-4.58994	-0.275242	0.0275173	0.0345039	-2.50281	-4.07012	-0.935492	0.0017488	0.00212192	0.00375726	0.951123
138	PC(14:0_20:4)	-10.7079	-12.9126	-8.44739	9.11492e-10	2.78897e-09	-7.06972	-9.62233	-4.44502	2.5715e-07	4.79389e-07	-9.15603	-10.8467	-7.46536	2.54883e-26	6.70556e-26	4.35139	0.0369788
139	PC(34:5)	-4.96149	-7.70743	-2.13385	0.00197076	0.00262924	1.57257	-2.13853	5.42441	0.411192	0.443488	-2.66177	-4.90517	-0.418377	0.0200439	0.0229364	7.43293	0.00640411
140	PC(15-MHDA_18:1)	2.03434	0.616478	3.47219	0.00855517	0.0108726	2.1873	-0.0728335	4.49855	0.057941	0.0701523	2.07728	0.866292	3.28827	0.000773502	0.000961328	0.0123743	0.911426
141	PC(17:0_18:1)	-0.636154	-1.82855	0.570722	0.308736	0.33491	0.122681	-1.73564	2.01615	0.897916	0.907588	-0.415897	-1.42654	0.59475	0.419914	0.432197	0.44616	0.504164
142	PC(15-MHDA_18:2)	-3.86112	-5.73539	-1.94957	0.000496986	0.000696028	-7.04531	-8.91143	-5.14096	1.90841e-12	5.14083e-12	-5.45968	-6.79545	-4.12391	1.1369e-15	2.15513e-15	5.45735	0.0194862
143	PC(17:0_18:2)	-5.30584	-6.52743	-4.06829	4.49939e-09	1.20627e-08	-7.95571	-9.56852	-6.31414	5.87085e-20	2.29534e-19	-6.26897	-7.24996	-5.28797	5.43313e-36	1.84268e-35	6.48501	0.0108788
144	PC(17:1_18:2)	-5.83631	-7.69836	-3.9367	2.0893e-06	3.72495e-06	-6.31788	-8.08193	-4.51998	1.92133e-11	4.93932e-11	-6.09022	-7.38342	-4.79702	2.69487e-20	5.94984e-20	0.132787	0.71556
145	PC(15:0_20:3)	-12.3988	-14.6185	-10.1214	5.15716e-11	2.03041e-10	-12.2429	-14.0777	-10.3689	3.13672e-33	2.52282e-32	-12.306	-13.7366	-10.8754	8.94531e-64	6.14172e-63	0.0109972	0.916481
146	PC(15:0_20:4)	-11.927	-13.8546	-9.95615	4.29144e-12	2.08283e-11	-9.26715	-11.6182	-6.85352	4.53129e-13	1.26293e-12	-10.8604	-12.369	-9.35175	3.30451e-45	1.39882e-44	2.86832	0.0903389
147	PC(35:5)	-4.11626	-6.2654	-1.91785	0.00106917	0.00146459	2.1993	-1.27081	5.79137	0.217021	0.240992	-2.38059	-4.23172	-0.529466	0.0117153	0.0136275	8.91172	0.00283346
148	PC(18:0_18:1)	1.64922	0.258966	3.05876	0.0270898	0.0326586	3.55084	1.5808	5.55908	0.000373056	0.000564598	2.2791	1.13429	3.42391	9.54028e-05	0.00012235	2.34801	0.125443
149	PC(18:1_18:1)	-1.92593	-3.16787	-0.668058	0.0056263	0.00724853	-1.11126	-2.73564	0.540249	0.185986	0.20942	-1.62612	-2.61977	-0.632475	0.00133858	0.00164187	0.600593	0.438352
150	PC(18:0_18:2)	-1.85944	-2.7423	-0.968557	0.000329881	0.000471378	-4.4736	-5.85821	-3.06863	8.7271e-10	1.94204e-09	-2.61206	-3.36046	-1.86366	7.87435e-12	1.30008e-11	9.60946	0.00193578
151	PC(18:1_18:2)	-3.07896	-4.54581	-1.58956	0.000379632	0.00053837	-2.68944	-4.45147	-0.894917	0.00346318	0.00481424	-2.9198	-4.05651	-1.78309	4.79008e-07	6.6588e-07	0.109005	0.74128
152	PC(16:0_20:3) (a)	-8.35612	-9.87493	-6.81171	3.89631e-11	1.54481e-10	-7.80809	-9.38194	-6.20691	3.31942e-20	1.31691e-19	-8.09192	-9.19417	-6.98968	6.07054e-47	2.69111e-46	0.237111	0.626301
153	PC(16:0_20:3) (b)	3.41343	1.65017	5.20727	0.00064157	0.000894069	6.23777	3.91157	8.61605	8.86004e-08	1.71416e-07	4.44077	3.0221	5.85944	8.50155e-10	1.33325e-09	3.52381	0.0604931
154	PC(18:2_18:2)	2.57443	0.381061	4.81572	0.0285289	0.0342468	3.44267	1.0345	5.90824	0.00486852	0.0066853	2.96769	1.32766	4.60771	0.000390096	0.000490232	0.266789	0.605494
155	PC(16:0_20:4)	-2.03994	-3.15961	-0.907323	0.00146945	0.00198987	1.73301	-0.244653	3.74987	0.0862539	0.102019	-1.1298	-2.11075	-0.148844	0.0239832	0.0270592	10.4019	0.00125884
156	PC(16:1_20:4)	-10.4179	-11.7276	-9.08875	6.26894e-15	7.20288e-14	-2.63868	-5.18073	-0.0284837	0.0475847	0.0584939	-8.80133	-9.97566	-7.62699	7.51124e-49	3.55364e-48	27.7511	1.37971e-07
157	PC(16:0_20:5)	4.53793	2.55976	6.55426	8.76847e-05	0.000130946	13.5015	9.91699	17.2029	1.2706e-14	3.82539e-14	6.60951	4.8582	8.36083	1.39197e-13	2.449e-13	17.8826	2.34963e-05
158	PC(36:6) (a)	-4.87306	-6.69305	-3.01757	2.09549e-05	3.35159e-05	4.10907	0.749539	7.58063	0.0161338	0.0208697	-2.85652	-4.47487	-1.23816	0.000541084	0.000676956	20.603	5.65087e-06
159	PC(14:0_22:6)	-17.6072	-20.0949	-15.0421	4.22226e-13	2.58384e-12	-12.1386	-14.8184	-9.37451	3.43007e-16	1.11626e-15	-15.0763	-16.928	-13.2246	2.50984e-57	1.42731e-56	8.33012	0.00389931
160	PC(15-MHDA_20:4)	-5.32128	-6.73647	-3.88461	7.86772e-08	1.74391e-07	-2.70683	-5.14223	-0.208897	0.033875	0.0421938	-4.66643	-5.90093	-3.43192	1.27438e-13	2.24913e-13	3.23472	0.0720926
161	PC(17:0_20:4)	-6.06544	-7.69444	-4.40768	1.04122e-07	2.27212e-07	-3.70702	-6.04947	-1.30616	0.00265256	0.00374284	-5.30039	-6.65117	-3.9496	1.46086e-14	2.67033e-14	2.56653	0.109147
162	PC(15:0_22:6)	-17.8835	-20.3267	-15.3653	1.91397e-13	1.33033e-12	-14.533	-17.1453	-11.8384	6.2649e-23	2.9891e-22	-16.3208	-18.133	-14.5087	9.69354e-70	7.47598e-69	3.26822	0.0706344
163	PC(38:2)	-9.88728	-11.4105	-8.33786	9.64785e-13	5.65806e-12	-9.49324	-10.7936	-8.1739	9.73776e-41	1.09647e-39	-9.6591	-10.6559	-8.66234	1.93427e-80	1.87758e-79	0.146339	0.702059
164	PC(18:0_20:3)	-8.9014	-10.8372	-6.92357	2.2575e-09	6.41904e-09	-8.6368	-10.5469	-6.68589	7.09549e-17	2.40648e-16	-8.76731	-10.1416	-7.39303	7.10764e-36	2.39617e-35	0.0355956	0.850353
165	PC(18:1_20:3)	-10.5041	-12.1721	-8.80444	2.22631e-12	1.18246e-11	-8.76228	-10.7093	-6.77278	1.05089e-16	3.5009e-16	-9.76804	-11.0475	-8.48853	1.28027e-50	6.21374e-50	1.73718	0.187496
166	PC(38:4) (b)	-3.96915	-5.52632	-2.38632	3.78926e-05	5.92598e-05	-2.57945	-4.58761	-0.529011	0.0139423	0.0181702	-3.4488	-4.69055	-2.20704	5.22071e-08	7.71459e-08	1.12703	0.288409
167	PC(18:0_20:4)	-3.7842	-5.20675	-2.34031	2.05346e-05	3.3126e-05	-1.84609	-4.04303	0.401148	0.106645	0.124309	-3.21481	-4.41923	-2.01038	1.68079e-07	2.43888e-07	2.06387	0.150827
168	PC(38:5) (a)	3.05296	1.86428	4.2555	2.02825e-05	3.28134e-05	6.38912	4.04403	8.78707	5.40496e-08	1.05294e-07	3.72907	2.66146	4.79667	7.58734e-12	1.25637e-11	6.06175	0.0138141
169	PC(38:5) (b)	-2.83666	-4.55268	-1.08979	0.00362598	0.00475858	0.85061	-1.62113	3.38446	0.503397	0.533734	-1.64316	-3.06708	-0.219244	0.0237106	0.0268053	5.63928	0.0175624
170	PC(38:6) (a)	2.68568	1.59877	3.78422	3.52714e-05	5.53142e-05	7.75088	5.19165	10.3724	1.24356e-09	2.70319e-09	3.45087	2.44406	4.45768	1.84263e-11	2.98963e-11	12.4698	0.000413595
171	PC(16:0_22:6)	-10.4564	-12.7633	-8.08853	3.83246e-09	1.04742e-08	-4.59401	-7.29041	-1.8192	0.00130981	0.00187639	-7.98259	-9.75964	-6.20553	1.31566e-18	2.70335e-18	10.1976	0.00140623
172	PC(18:2_20:5)	10.9447	8.35972	13.5914	1.651e-09	4.76675e-09	17.8421	14.7912	20.9741	5.11375e-34	4.29708e-33	13.8226	11.8257	15.8195	6.26156e-42	2.38193e-41	11.1444	0.000842866
173	PC(16:1_22:6)	-17.2056	-19.1936	-15.1687	2.28253e-15	3.05967e-14	-11.0622	-13.5391	-8.51439	5.30093e-16	1.70538e-15	-14.8044	-16.3751	-13.2337	3.35177e-76	2.94851e-75	13.9923	0.000183564
174	PC(38:7) (c)	-12.697	-14.6718	-10.6765	1.92363e-12	1.04135e-11	-11.8073	-14.2834	-9.25967	7.28173e-18	2.57837e-17	-12.3523	-13.9158	-10.7888	4.37986e-54	2.32628e-53	0.29525	0.586876
175	PC (39:5) (a)	8.68379	5.73087	11.7192	1.95659e-06	3.51936e-06	-6.05901	-8.51517	-3.53691	3.85648e-06	6.63975e-06	-0.0340392	-1.94813	1.88005	0.972195	0.972195	55.0747	1.16037e-13
176	PC (39:5) (b)	1.49777	-0.287634	3.31514	0.111424	0.125714	4.31444	1.8112	6.87922	0.000657403	0.000984357	2.44334	0.975132	3.91154	0.00110721	0.00136402	3.15304	0.0757858
177	PC(15-MHDA_22:6)	-7.77963	-9.92125	-5.5871	2.05146e-07	4.24734e-07	-3.42053	-6.3713	-0.376773	0.0279299	0.0349434	-6.28317	-8.03931	-4.52704	2.33999e-12	3.90925e-12	5.33614	0.0208877
178	PC(17:0_22:6)	-12.4607	-15.1538	-9.68215	3.35205e-09	9.20589e-09	-8.21474	-10.9481	-5.39751	2.88916e-08	5.70735e-08	-10.3681	-12.3164	-8.41981	1.80321e-25	4.59371e-25	4.56033	0.0327208
179	PC(18:0_22:4)	0.828557	-1.00798	2.69917	0.38621	0.415748	7.8774	5.30518	10.5125	7.97514e-10	1.78175e-09	3.19945	1.68945	4.70946	3.28265e-05	4.31806e-05	18.6863	1.54087e-05
180	PC(20:0_20:4)	-4.25914	-6.95061	-1.48982	0.00561418	0.00724853	-1.35333	-3.08392	0.40816	0.131289	0.150849	-2.19673	-3.66771	-0.725745	0.00342234	0.00408216	3.0882	0.0788621
181	PC(18:0_22:5) (n6)	-9.33505	-11.1748	-7.45716	2.83386e-10	9.66947e-10	-4.02348	-6.52441	-1.45564	0.00230798	0.0032813	-7.47715	-8.97605	-5.97826	1.40869e-22	3.36057e-22	10.9717	0.000925163
182	PC(18:0_22:6)	-9.68363	-12.4106	-6.87179	3.95801e-07	7.79146e-07	-4.7646	-7.48302	-1.96631	0.000957991	0.00139728	-7.2143	-9.16864	-5.25996	4.64887e-13	7.95537e-13	6.0842	0.0136396
183	PC(40:7) (a)	-0.51995	-3.02776	2.05271	0.69196	0.717447	3.15485	0.506914	5.87254	0.0192413	0.0244213	1.21721	-0.627355	3.06177	0.195878	0.209657	3.80047	0.0512382
184	PC(18:1_22:6) (a)	-10.804	-12.8674	-8.69173	1.75383e-10	6.17129e-10	-4.26354	-6.98294	-1.46465	0.0030502	0.0042718	-8.42257	-10.0875	-6.75767	3.56714e-23	8.54595e-23	13.7266	0.000211436
185	PC(18:1_22:6) (b)	-15.0145	-17.9929	-11.9279	7.90398e-10	2.47219e-09	-13.5935	-16.2259	-10.8783	3.26563e-20	1.31325e-19	-14.215	-16.2206	-12.2094	7.07101e-44	2.82339e-43	0.474577	0.490889
186	PC(40:8)	2.97956	1.26318	4.72504	0.00186157	0.00249539	6.93764	4.75403	9.16677	2.04334e-10	4.85401e-10	4.48752	3.12566	5.84937	1.0575e-10	1.6866e-10	7.65292	0.00566806
187	PC(O-16:0/16:0)	-4.55366	-5.45223	-3.64655	1.44791e-10	5.19219e-10	-5.65461	-7.08891	-4.19817	1.13828e-13	3.25305e-13	-4.86266	-5.62839	-4.09693	1.45721e-35	4.8834e-35	1.60332	0.205434
188	PC(O-32:1)	-9.83475	-11.1804	-8.46876	4.97207e-14	4.17802e-13	-8.98245	-10.4563	-7.48434	3.43368e-29	2.38662e-28	-9.44756	-10.4491	-8.446	2.56353e-76	2.2909e-75	0.689672	0.406276
189	PC(O-32:2)	4.56422	2.5493	6.61873	0.00010276	0.000151848	10.2493	7.06625	13.527	7.39432e-11	1.81791e-10	6.17905	4.45739	7.9007	2.00029e-12	3.35167e-12	8.51855	0.00351544
190	PC(O-34:1)	-7.46332	-8.4701	-6.44547	2.36768e-14	2.18574e-13	-7.68599	-8.96341	-6.39065	5.98835e-29	4.11151e-28	-7.54848	-8.34401	-6.75296	3.34544e-77	3.03788e-76	0.0710826	0.789767
191	PC(O-34:2)	0.546309	-0.879373	1.9925	0.460639	0.488399	0.648141	-1.39784	2.73658	0.537448	0.56347	0.579452	-0.599883	1.75879	0.335536	0.349181	0.00628793	0.936797
192	PC(O-34:4)	9.22663	7.19227	11.2996	4.2205e-10	1.38956e-09	18.9307	15.1911	22.7918	4.29349e-26	2.34683e-25	11.4199	9.6132	13.2267	3.0093e-35	9.96608e-35	19.3869	1.06736e-05
193	PC(O-36:0)	0.486293	-0.350429	1.33004	0.2648	0.28948	-2.035	-3.52758	-0.519333	0.00868577	0.0115332	-0.113368	-0.846908	0.620172	0.761954	0.772937	8.22697	0.00412723
194	PC(O-18:0/18:1)	-3.00633	-3.97932	-2.02348	1.9096e-06	3.44586e-06	-10.6985	-12.1932	-9.17838	1.12651e-38	1.13254e-37	-5.28479	-6.10519	-4.46439	1.52312e-36	5.22876e-36	70.4037	4.83287e-17
195	PC(O-18:1/18:1)	-8.76374	-10.6849	-6.80128	2.61987e-09	7.33824e-09	-7.09653	-8.45507	-5.71783	2.05135e-22	9.54472e-22	-7.64987	-8.76855	-6.53119	5.79893e-41	2.17653e-40	1.89202	0.168974
196	PC(O-18:0/18:2)	-2.27926	-4.10817	-0.41547	0.0234674	0.0284745	-3.9188	-5.67376	-2.13118	2.16962e-05	3.56121e-05	-3.13303	-4.41124	-1.85483	1.55369e-06	2.12313e-06	1.57742	0.209133
197	PC(O-18:1/18:2)	-6.15232	-7.58114	-4.70142	6.04128e-09	1.59683e-08	-5.66124	-7.5245	-3.76044	1.09161e-08	2.1871e-08	-5.97101	-7.11458	-4.82745	1.39741e-24	3.48115e-24	0.164987	0.684606
198	PC(O-16:0/20:3)	1.33337	-0.532455	3.2342	0.173036	0.191394	1.84351	-0.184548	3.91278	0.0750683	0.0895412	1.56703	0.180544	2.95351	0.0267446	0.0301144	0.129101	0.719366
199	PC(O-16:0/20:4)	5.74758	4.42197	7.09003	1.46773e-09	4.32635e-09	10.6926	8.46331	12.9678	2.2026e-22	1.01645e-21	7.03189	5.88409	8.17969	3.23474e-33	1.0289e-32	13.7094	0.000213378
200	PC(O-36:5)	17.0633	14.8549	19.3141	4.44489e-16	7.58325e-15	23.499	20.0174	27.0815	2.54829e-46	3.7755e-45	18.8971	17.0117	20.7825	6.41187e-86	7.07821e-85	9.11988	0.00252846
201	PC(O-18:0/20:4)	4.45587	2.83084	6.10658	7.27901e-06	1.23809e-05	7.46204	5.20755	9.76484	3.21607e-11	8.15608e-11	5.47994	4.14999	6.80989	6.69177e-16	1.28583e-15	4.40857	0.0357588
202	PC(O-38:5)	3.59047	2.08407	5.1191	5.52491e-05	8.40683e-05	6.9561	4.67257	9.28945	1.09517e-09	2.39916e-09	4.60604	3.33798	5.8741	1.08391e-12	1.83808e-12	5.70193	0.0169463
203	PC(O-16:0/22:6)	-3.14963	-5.19895	-1.056	0.00649725	0.00835148	3.27064	0.505762	6.11157	0.0201205	0.0253987	-0.881682	-2.54758	0.784215	0.299579	0.314084	13.0358	0.000305587
204	PC(O-40:5)	0.191438	-1.51749	1.93002	0.82904	0.845561	2.8452	0.664222	5.07344	0.0103209	0.0136081	1.19828	-0.15966	2.55622	0.0837103	0.0916904	3.4545	0.0630798
205	PC(O-18:0/22:6)	-5.93175	-7.60482	-4.22838	2.52303e-07	5.07309e-07	-2.80713	-5.18765	-0.366839	0.0244317	0.0307032	-4.90342	-6.28622	-3.52063	3.64746e-12	6.05757e-12	4.33092	0.0374261
206	PC(O-40:7) (a)	-9.02749	-11.559	-6.42355	3.37045e-07	6.70518e-07	-4.13437	-6.79607	-1.39666	0.00330205	0.00461303	-6.70347	-8.56403	-4.84291	1.64415e-12	2.76315e-12	6.62592	0.0100505
207	PC(O-40:7) (b)	-0.0409164	-1.24023	1.17296	0.947474	0.950852	-0.0291337	-2.53902	2.54539	0.982077	0.982077	-0.0387501	-1.1288	1.0513	0.944452	0.946132	6.73512e-05	0.993452
208	PC(P-16:0/14:0)	-4.43176	-6.29677	-2.52963	9.9298e-05	0.000147506	-2.57553	-4.40396	-0.712123	0.00696064	0.00939769	-3.4849	-4.80327	-2.16653	2.20767e-07	3.1707e-07	1.90311	0.167731
209	PC(P-16:0/16:0)	-0.0752466	-0.983194	0.841027	0.872716	0.886893	1.2228	-0.283134	2.75147	0.111983	0.130261	0.269313	-0.512422	1.05105	0.499528	0.511335	2.06524	0.150691
210	PC(P-16:0/16:1)	-8.23011	-9.28603	-7.1619	7.40861e-15	8.02125e-14	-5.15501	-6.73794	-3.54521	7.71799e-10	1.73809e-09	-7.2866	-8.17085	-6.40235	1.11264e-58	6.73565e-58	9.88126	0.0016697
211	PC(P-16:0/18:0)	-0.823346	-1.53689	-0.104627	0.0326261	0.038834	0.161846	-1.17416	1.51591	0.81336	0.829569	-0.605748	-1.23787	0.0263712	0.0603495	0.066752	1.60583	0.205079
212	PC(P-16:0/18:1)	-5.2609	-6.17687	-4.33599	8.96734e-12	4.10456e-11	-2.60448	-4.07429	-1.11216	0.000674143	0.00100408	-4.52078	-5.30254	-3.73901	8.88375e-30	2.5649e-29	8.915	0.00282838
213	PC(P-16:0/18:2)	2.90311	1.5521	4.2721	0.000205452	0.000299661	3.77652	1.88343	5.70478	8.02758e-05	0.000126953	3.19681	2.08883	4.3048	1.55762e-08	2.34475e-08	0.532792	0.465435
214	PC(P-16:0/18:3)	5.2631	2.71491	7.8745	0.000302745	0.000433704	7.78474	5.11132	10.5261	5.24402e-09	1.0697e-08	6.46309	4.59541	8.33077	1.18059e-11	1.92658e-11	1.74663	0.186301
215	PC(P-15:0/20:4) (a)	32.6869	28.4222	37.0933	1.34211e-16	2.76921e-15	31.6886	27.1141	36.4277	3.30587e-51	6.00389e-50	32.2234	29.0502	35.3965	3.78673e-88	4.63462e-87	0.0945745	0.75844
216	PC(P-15:0/20:4) (b)	22.3763	19.909	24.8944	3.58123e-18	1.44016e-16	24.63	21.3106	28.0403	7.08963e-56	1.42552e-54	23.1749	21.1719	25.1778	7.39825e-114	1.48758e-112	1.11276	0.291484
217	PC(P-18:1/18:1)	-5.42859	-6.89448	-3.93962	1.06221e-07	2.30897e-07	-4.26802	-5.93223	-2.57437	1.1222e-06	1.99937e-06	-4.9221	-6.03123	-3.81296	3.37658e-18	6.81709e-18	1.03453	0.309097
218	PC(P-18:0/18:2)	3.03446	1.61371	4.47507	0.000219693	0.000318781	2.20641	0.0717075	4.38665	0.0427143	0.0527372	2.78155	1.58921	3.97389	4.82207e-06	6.51037e-06	0.393052	0.5307
219	PC(P-36:3)	4.45357	3.30559	5.61431	1.60337e-08	3.92477e-08	6.34645	4.32549	8.40656	3.56268e-10	8.28839e-10	4.91249	3.90776	5.91722	9.41432e-22	2.18118e-21	2.50429	0.113536
220	PC(P-16:0/20:4)	9.86921	8.64608	11.1061	2.90415e-16	5.27431e-15	15.584	12.964	18.2648	1.32676e-34	1.16713e-33	10.8819	9.7662	11.9976	1.84521e-81	1.92381e-80	14.6953	0.000126363
221	PC(P-16:0/20:5)	22.499	20.1424	24.9019	8.68036e-19	4.88704e-17	32.5877	28.4354	36.8742	2.44997e-65	6.56824e-64	24.9337	22.8609	27.0065	6.68083e-123	1.7911e-121	16.6618	4.46719e-05
222	PC(P-17:0/20:4) (a)	14.2286	12.5299	15.9529	6.86399e-17	1.54577e-15	18.2712	15.2897	21.3297	2.85239e-37	2.63261e-36	15.2113	13.7223	16.7003	3.48812e-89	4.36402e-88	5.21009	0.0224562
223	PC(P-17:0/20:4) (b)	15.3206	13.8239	16.837	2.64934e-19	3.72894e-17	18.9743	15.9275	22.1012	1.33017e-38	1.29119e-37	16.0235	14.6696	17.3774	4.94036e-119	1.26428e-117	4.34659	0.037083
224	PC(P-18:0/20:4)	12.3651	10.9708	13.7769	1.79762e-17	4.81933e-16	13.4726	10.806	16.2033	4.12389e-25	2.14977e-24	12.6007	11.3559	13.8456	1.36324e-87	1.59897e-86	0.509323	0.475432
225	PC(P-38:5) (a)	2.23192	0.941546	3.5388	0.00194997	0.00260768	7.59619	5.16327	10.0854	3.83309e-10	8.84439e-10	3.40023	2.25169	4.54876	6.53131e-09	9.93818e-09	14.2761	0.000157857
226	PC(P-38:5) (b)	10.181	8.88521	11.4922	5.66945e-16	8.62676e-15	12.8497	10.1258	15.6409	5.19469e-22	2.32112e-21	10.6684	9.48991	11.8468	1.92991e-70	1.5522e-69	2.94089	0.0863634
227	PC(P-16:0/22:6)	2.22558	0.18029	4.31262	0.0413685	0.0487249	9.31681	6.40345	12.3099	1.12891e-10	2.7278e-10	4.55592	2.86295	6.24889	1.33101e-07	1.94134e-07	14.8704	0.000115157
228	PC(P-20:0/20:4)	6.50755	4.46097	8.59422	5.82307e-07	1.12274e-06	7.46538	5.42493	9.54532	2.1542e-13	6.03391e-13	6.98796	5.52891	8.447	6.16057e-21	1.37635e-20	0.41389	0.520002
229	PC(P-18:0/22:5)	5.4637	3.88309	7.06835	1.37868e-07	2.92905e-07	7.20024	4.87854	9.57333	5.27969e-10	1.20343e-09	6.01109	4.69316	7.32901	3.90616e-19	8.14507e-19	1.43966	0.230194
230	PC(P-18:0/22:6)	-0.981257	-3.34099	1.43608	0.429472	0.458809	2.04208	-0.690695	4.85005	0.144373	0.164538	0.307858	-1.50115	2.11687	0.738717	0.750717	2.62438	0.105234
231	PC(P-18:1/22:6)	-8.25906	-10.2552	-6.21855	1.8112e-08	4.3886e-08	-6.04502	-8.19853	-3.841	1.41753e-07	2.69618e-07	-7.23656	-8.7172	-5.75592	9.75873e-22	2.25171e-21	2.13494	0.143976
232	LPC(14:0) [sn2]	-2.36826	-5.25474	0.606169	0.128366	0.143964	-1.69502	-4.22713	0.904025	0.199076	0.22238	-1.98714	-3.91747	-0.0568139	0.0436238	0.0487306	0.114779	0.734767
233	LPC(14:0) [sn1]	-2.67396	-5.61811	0.362027	0.094373	0.107121	-2.0442	-4.56704	0.54534	0.120764	0.13961	-2.31011	-4.25307	-0.367151	0.0197866	0.0226881	0.0984579	0.753688
234	LPC(15:0) [sn2]	-0.364124	-2.82105	2.15492	0.776643	0.796448	-3.52539	-5.76046	-1.23731	0.00269924	0.00379917	-2.09511	-3.76862	-0.421606	0.0141363	0.0163088	3.39603	0.0653534
235	LPC(15:0) [sn1]	-2.21156	-4.52138	0.154136	0.0769837	0.0884528	-8.30969	-11.3098	-5.20811	3.32162e-07	6.11134e-07	-4.46754	-6.32316	-2.61192	2.37181e-06	3.22544e-06	9.67041	0.0018726
236	LPC(16:0) [sn2]	6.17827	4.57928	7.8017	1.54012e-08	3.8019e-08	5.20843	3.11543	7.34393	7.57333e-07	1.35789e-06	5.82196	4.54045	7.10346	5.36762e-19	1.11512e-18	0.51136	0.474551
237	LPC(16:0) [sn1]	4.468	3.03134	5.92469	9.55518e-07	1.77544e-06	3.04951	1.45658	4.66746	0.000158813	0.000246314	3.83234	2.75763	4.90706	2.7645e-12	4.60477e-12	1.65508	0.19827
238	LPC(16:1) [sn2]	0.0650394	-1.31764	1.46709	0.927657	0.934295	0.893521	-1.25593	3.08976	0.41806	0.449175	0.306207	-0.866112	1.47853	0.608688	0.620818	0.395922	0.529203
239	LPC(16:1) [sn1]	1.35726	-0.0852359	2.82058	0.0755176	0.0869456	-0.701995	-2.6278	1.2619	0.480716	0.511613	0.619658	-0.544313	1.78363	0.296746	0.311694	2.76419	0.0963956
240	LPC(15-MHDA) [sn2]	8.66202	6.40717	10.9646	1.45868e-08	3.61778e-08	3.1117	0.54235	5.74671	0.0173213	0.0221634	6.25306	4.53873	7.96739	8.73082e-13	1.48953e-12	9.89171	0.00166025
241	LPC(15-MHDA) [sn1] / LPC(17:0) [sn2]	6.19997	3.9914	8.45544	4.66475e-06	8.03135e-06	1.42281	-0.935067	3.83681	0.239056	0.263383	3.97044	2.34047	5.60041	1.80292e-06	2.45774e-06	8.21295	0.00415924
242	LPC(15-MHDA) [sn1] [104_sn1]	6.69351	4.05561	9.39828	2.0743e-05	3.33665e-05	1.64462	-0.841599	4.19318	0.196624	0.220078	4.0194	2.18733	5.85147	1.70743e-05	2.26718e-05	7.26824	0.00701846
243	LPC(17:0) [sn1]	4.1368	2.07528	6.23995	0.000430002	0.000606744	-0.810495	-2.95079	1.377	0.464575	0.496311	1.75815	0.257707	3.25858	0.0216394	0.0246619	10.4258	0.00124267
244	LPC(17:1 ) [sn2] (a)	15.9405	13.7966	18.1247	1.36251e-15	1.9669e-14	9.41891	6.3888	12.5353	3.6452e-10	8.44547e-10	13.7787	12.0093	15.5481	1.35095e-52	6.73082e-52	11.5646	0.000672177
245	LPC(17:1) [sn1] (a) / LPC(17:1) [sn2] (b)	12.2146	10.188	14.2784	4.11942e-13	2.56891e-12	9.79523	7.54447	12.0931	1.33492e-18	4.94447e-18	11.1329	9.61212	12.6536	1.08792e-46	4.78514e-46	2.40349	0.121065
246	LPC(17:1) (a) [sn1] [104_sn1]	12.8891	11.0943	14.7129	4.53361e-15	5.65863e-14	9.706	7.43598	12.024	5.34739e-18	1.90543e-17	11.6684	10.2477	13.089	2.6099e-58	1.5306e-57	4.55988	0.0327293
247	LPC(17:1) [sn1] (b)	12.8725	9.67286	16.1656	4.24329e-09	1.14305e-08	10.8113	8.46803	13.2051	7.54368e-21	3.146e-20	11.5273	9.61393	13.4407	3.54668e-32	1.10319e-31	1.01076	0.314722
248	LPC(18:0) [sn2]	6.75994	4.58056	8.98474	8.82071e-07	1.66089e-06	1.44336	-0.737669	3.67231	0.196199	0.22004	4.10515	2.54701	5.66329	2.41831e-07	3.44232e-07	11.1816	0.000826105
249	LPC(18:0) [sn1]	6.24326	4.07623	8.4554	3.0839e-06	5.40883e-06	0.915428	-1.20287	3.07915	0.39975	0.43215	3.51959	1.98878	5.0504	6.59441e-06	8.88195e-06	11.6277	0.000649776
250	LPC(18:1) [sn2]	17.3905	15.4465	19.3672	8.4833e-18	2.98506e-16	14.709	12.6848	16.7695	3.03238e-50	5.02126e-49	16.1047	14.6904	17.519	2.4208e-110	4.25909e-109	3.44672	0.0633775
251	LPC(18:1) [sn1]	18.263	15.9866	20.584	1.45587e-16	2.8264e-15	11.4636	9.35153	13.6165	2.48494e-28	1.58979e-27	14.6087	13.0453	16.172	6.26855e-75	5.34726e-74	18.0644	2.13554e-05
252	LPC(18:2) [sn2]	27.3681	23.9179	30.9143	8.46847e-17	1.83375e-15	21.0511	18.7024	23.4463	4.30684e-78	1.51547e-76	23.0406	21.0774	25.0038	4.34277e-117	9.77992e-116	8.58165	0.00339568
253	LPC(18:2) [sn1]	32.819	28.8991	36.8581	1.21567e-17	4.026e-16	22.5817	19.7493	25.4811	3.32262e-63	7.79431e-62	26.0778	23.7523	28.4034	4.61759e-107	7.64619e-106	16.7409	4.28481e-05
254	LPC(18:3) [sn2] (a)	17.484	13.9458	21.132	3.15938e-11	1.27966e-10	20.4517	17.142	23.8548	2.0923e-38	1.99655e-37	19.0688	16.616	21.5215	1.9801e-52	9.77892e-52	1.39951	0.236806
255	LPC(18:3) [sn1] (a)/LPC(18:3) [sn2] (b)	23.0313	18.781	27.4336	2.2561e-12	1.18709e-11	23.9595	20.6536	27.356	3.37264e-53	6.32932e-52	23.6114	20.9621	26.2608	2.51449e-68	1.86271e-67	0.110521	0.739552
256	LPC(18:3) [sn1] (b)	27.9904	22.6759	33.5352	3.08347e-12	1.53628e-11	29.092	25.8476	32.42	2.29094e-82	9.21283e-81	28.7967	25.9853	31.608	1.19262e-89	1.52601e-88	0.115736	0.733706
257	LPC(19:0) [sn2] (a)	9.73033	7.55948	11.945	5.25954e-10	1.68481e-09	4.69595	2.18502	7.26859	0.000213164	0.000328798	7.58227	5.92196	9.24259	3.52626e-19	7.38025e-19	8.64019	0.00328828
258	LPC(19:0) [sn1] (a) / LPC(19:0) [sn2] (b)	6.18432	4.23727	8.16773	6.04306e-07	1.16117e-06	2.43399	0.207404	4.71004	0.0319812	0.0399233	4.56244	3.08194	6.04295	1.54034e-09	2.37592e-09	6.05025	0.0139044
259	LPC(19:0) (a) [sn1] [104_sn1]	6.7141	4.61222	8.85821	5.31247e-07	1.02781e-06	4.99721	2.55498	7.4976	4.95213e-05	7.96585e-05	5.98508	4.3747	7.59545	3.22897e-13	5.59356e-13	1.06684	0.301661
260	LPC(19:0) [sn1] (b)	6.1403	4.19063	8.12644	7.01955e-07	1.33966e-06	-1.44104	-3.58542	0.751027	0.195847	0.22004	2.71594	1.25874	4.17315	0.000259144	0.000327125	25.753	3.8802e-07
261	LPC(20:0) [sn2]	7.77259	6.37115	9.19249	4.66377e-12	2.24419e-11	4.6202	2.43087	6.85632	2.88501e-05	4.708e-05	6.8616	5.6721	8.0511	1.22244e-29	3.51141e-29	5.54391	0.0185451
262	LPC(20:0) [sn1]	7.15138	5.65669	8.66722	1.51587e-10	5.40148e-10	3.57441	1.50319	5.6879	0.000659229	0.000984472	5.93148	4.70957	7.1534	1.82871e-21	4.15146e-21	7.39824	0.00652878
263	LPC(20:1) [sn2]	4.70066	3.41492	6.00238	5.03207e-08	1.13777e-07	0.516009	-1.85455	2.94382	0.672468	0.695955	3.75797	2.61925	4.89669	9.90947e-11	1.58495e-10	9.05424	0.00262086
264	LPC(20:1) [sn1]	4.8416	3.72277	5.9725	1.64064e-09	4.76123e-09	-0.665067	-2.74237	1.45661	0.535932	0.563414	3.61342	2.6219	4.60494	9.13875e-13	1.55442e-12	20.5335	5.85957e-06
265	LPC(20:2) [sn2]	6.11414	4.22383	8.03875	4.41261e-07	8.62603e-07	2.65395	0.681161	4.6654	0.00816628	0.0109207	4.45913	3.0814	5.83687	2.2435e-10	3.55801e-10	6.04647	0.0139341
266	LPC(20:2) [sn1]	9.38177	7.61918	11.1732	1.07441e-11	4.76292e-11	4.63371	2.68394	6.62049	2.42424e-06	4.26515e-06	7.24956	5.93057	8.56856	4.63132e-27	1.22415e-26	12.316	0.000449083
267	LPC(20:3) [sn2]	11.0641	8.7443	13.4334	1.18539e-10	4.39064e-10	11.2034	9.14768	13.2978	1.68728e-28	1.10458e-27	11.1422	9.58833	12.6961	7.24096e-45	2.99754e-44	0.00760258	0.930518
268	LPC(20:3) [sn1]	18.678	15.8313	21.5948	2.70742e-14	2.45851e-13	14.6087	12.5649	16.6896	1.14169e-48	1.83649e-47	15.987	14.3099	17.6641	6.70865e-78	6.19176e-77	5.06586	0.0244016
269	LPC(20:4) [sn2]	16.1282	13.3971	18.925	4.82357e-13	2.92007e-12	19.8487	17.5507	22.1917	3.16394e-72	9.37525e-71	18.3105	16.5333	20.0877	1.10705e-90	1.48398e-89	4.08298	0.0433173
270	LPC(20:4) [sn1]	21.677	18.801	24.6225	5.54775e-16	8.62676e-15	18.8436	15.1499	22.6559	1.84175e-26	1.0369e-25	20.6128	18.3127	22.9128	4.54986e-69	3.41542e-68	1.36717	0.242298
271	LPC(20:5) [sn2]	26.653	22.6051	30.8346	1.23627e-14	1.2655e-13	38.3325	34.1973	42.5951	9.37063e-93	5.27566e-91	32.3745	29.4357	35.3134	2.16688e-103	3.48559e-102	15.1622	9.8661e-05
272	LPC(20:5) [sn1]	31.3192	26.6893	36.1184	4.14936e-15	5.30929e-14	40.4976	36.204	44.9266	4.73497e-97	3.33223e-95	36.2651	33.0636	39.4667	3.304e-109	5.63683e-108	7.84582	0.00509385
273	LPC(22:0) [sn2]	9.51513	7.37673	11.6961	6.27483e-10	1.98468e-09	6.30306	4.28925	8.35575	4.09543e-10	9.41113e-10	7.81232	6.33191	9.29273	4.49332e-25	1.13952e-24	4.50485	0.0337989
274	LPC(22:0) [sn1]	9.54793	7.56579	11.5666	1.06945e-10	4.04093e-10	5.74766	3.76238	7.77092	7.97077e-09	1.60844e-08	7.65147	6.23561	9.06733	3.24362e-26	8.45444e-26	6.91892	0.00852884
275	LPC(22:1) [sn2]	7.87001	6.12564	9.64306	5.26691e-10	1.68481e-09	6.97381	4.32305	9.69192	1.45491e-07	2.75796e-07	7.60086	6.12976	9.07197	4.19986e-24	1.03707e-23	0.299587	0.584141
276	LPC(22:1) [sn1]	6.41283	4.82272	8.02705	6.35866e-09	1.66508e-08	5.66754	3.2029	8.19104	4.7993e-06	8.21278e-06	6.19512	4.84712	7.54311	2.10273e-19	4.4673e-19	0.24283	0.62217
277	LPC(22:4) [sn2]	16.6629	14.2039	19.1748	1.41964e-14	1.42724e-13	20.6988	17.9862	23.4736	1.95819e-57	4.24023e-56	18.482	16.6399	20.324	4.2366e-86	4.77041e-85	4.56566	0.0326192
278	LPC(22:4) [sn1]	25.0944	21.7645	28.5154	4.08682e-16	7.19024e-15	24.6897	22.2586	27.1692	3.17461e-101	2.55329e-99	24.8298	22.8442	26.8153	1.16329e-132	3.63851e-131	0.0361142	0.84928
279	LPC(22:5) [sn2] (n3)	28.8912	23.9772	33.9999	1.86974e-13	1.31583e-12	29.1603	25.669	32.7486	5.08533e-72	1.43152e-70	29.0707	26.1794	31.962	1.87624e-86	2.15576e-85	0.0073919	0.931485
280	LPC(22:5) [sn1] (n3)/LPC(22:5) [sn2] (n6)	31.6263	26.4345	37.0313	6.11631e-14	4.84998e-13	31.7456	28.806	34.7522	8.98889e-119	1.01215e-116	31.717	29.1242	34.3098	4.95334e-127	1.39437e-125	0.00147933	0.969319
281	LPC(22:5) [sn1] (n6)	11.3167	8.84275	13.8469	2.96939e-10	1.00709e-09	12.8154	10.4633	15.2176	8.50182e-29	5.69824e-28	12.1044	10.381	13.8278	4.05879e-43	1.59797e-42	0.724378	0.394711
282	LPC(22:6) [sn2]	6.03197	3.20926	8.93188	0.000199652	0.000291959	12.8307	10.303	15.4162	3.1637e-25	1.66464e-24	9.8125	7.90606	11.7189	6.23249e-24	1.52561e-23	12.0604	0.000515051
283	LPC(22:6) [sn1]	11.4914	8.12331	14.9644	1.221e-07	2.62376e-07	13.7515	10.7069	16.8799	2.01609e-20	8.22507e-20	12.7372	10.4456	15.0287	1.22497e-27	3.33168e-27	0.924486	0.3363
284	LPC(24:0) [sn2]	7.36989	5.85048	8.91111	1.0932e-10	4.10314e-10	6.25052	4.51065	8.01936	7.16333e-13	1.98668e-12	6.8862	5.73298	8.03942	1.22051e-31	3.65503e-31	0.888158	0.345977
285	LPC(24:0) [sn1]	6.88084	5.60253	8.17462	1.02752e-11	4.5912e-11	6.36198	4.68292	8.06797	3.66747e-14	1.07541e-13	6.69092	5.66694	7.7149	1.49691e-37	5.23455e-37	0.228882	0.632354
286	LPC(26:0) [sn2]	0.389592	-1.13283	1.93545	0.62174	0.649424	-1.20656	-2.8815	0.497273	0.164058	0.186219	-0.331789	-1.46752	0.80394	0.566923	0.57927	1.87941	0.170402
287	LPC(26:0) [sn1]	-0.558711	-2.01936	0.923708	0.463994	0.491031	-1.92507	-3.42407	-0.40281	0.0133894	0.0175308	-1.22398	-2.27806	-0.169899	0.022851	0.0258855	1.61264	0.204121
288	LPC(O-16:0)	6.27009	4.46374	8.10767	1.21372e-07	2.61811e-07	8.50373	5.64606	11.4387	2.20978e-09	4.65956e-09	6.90338	5.36118	8.44558	1.73074e-18	3.5433e-18	1.637	0.200738
289	LPC(O-18:0)	10.7529	8.2309	13.3337	1.4416e-09	4.2717e-09	2.44273	-0.582313	5.55983	0.114517	0.132934	7.35942	5.39693	9.32191	1.98087e-13	3.47424e-13	16.6423	4.5132e-05
290	LPC(O-18:1)	1.95342	0.47018	3.45857	0.0149538	0.0185441	2.7066	-0.0245788	5.51238	0.0521255	0.0634772	2.12333	0.808422	3.43823	0.00155063	0.00189372	0.220187	0.638897
291	LPC(O-20:0)	8.72509	6.1605	11.3516	1.51748e-07	3.21181e-07	-2.94137	-5.72364	-0.0769813	0.0442374	0.0544981	3.38135	1.47055	5.29215	0.000523528	0.000656451	35.5493	2.48672e-09
292	LPC(O-20:1)	1.99664	-0.241017	4.2845	0.0912648	0.103802	-4.96437	-7.83703	-2.00217	0.00115361	0.00166109	-0.61796	-2.40596	1.17004	0.498148	0.510852	13.6557	0.000219572
293	LPC(O-22:0)	7.24709	5.06772	9.47166	2.51708e-07	5.07309e-07	0.581089	-1.76133	2.97936	0.629785	0.655395	4.15923	2.54596	5.7725	4.34598e-07	6.07143e-07	16.3084	5.38234e-05
294	LPC(O-22:1)	2.07093	-0.482304	4.68966	0.123606	0.138903	-6.42979	-9.14182	-3.6368	9.6733e-06	1.60178e-05	-1.91452	-3.79921	-0.0298313	0.0464783	0.051714	19.4623	1.02607e-05
295	LPC(O-24:0)	3.7277	1.85055	5.63944	0.000486497	0.000684744	3.3093	1.47778	5.17387	0.000363287	0.000551295	3.51331	2.19044	4.83617	1.93545e-07	2.80118e-07	0.0960146	0.756666
296	LPC(O-24:1)	3.05338	1.06351	5.08243	0.00518715	0.00672895	-1.38771	-3.93906	1.2314	0.296005	0.323593	1.38075	-0.205798	2.9673	0.0880527	0.0962595	7.06713	0.00785108
297	LPC(O-24:2)	-0.676799	-3.17032	1.88093	0.604609	0.632705	-3.76828	-6.38194	-1.08165	0.00626723	0.00850229	-2.14821	-3.97653	-0.319887	0.021283	0.024305	2.73952	0.0978941
298	LPC(P-16:0)	12.0329	9.82789	14.2822	4.71895e-12	2.2515e-11	11.179	8.17805	14.2631	3.85415e-14	1.12429e-13	11.735	9.93786	13.5321	1.66955e-37	5.80221e-37	0.197031	0.657128
299	LPC(P-18:0)	13.6649	11.5454	15.8246	6.67336e-14	5.07716e-13	8.99899	5.77834	12.3177	1.89471e-08	3.76934e-08	12.2659	10.4756	14.0563	4.12615e-41	1.55908e-40	5.47742	0.0192637
300	LPC(P-18:1)	1.91085	0.253381	3.59571	0.0313365	0.0373781	-0.868552	-3.8257	2.17952	0.572286	0.596661	1.2535	-0.206735	2.71373	0.0924702	0.100893	2.51316	0.1129
301	LPC(P-20:0)	15.3527	12.8935	17.8654	1.28865e-13	9.3014e-13	1.95893	-0.792395	4.78656	0.16449	0.186333	9.42394	7.56805	11.2798	2.45723e-23	5.93742e-23	49.3628	2.12742e-12
302	PE(16:0_16:0)	-4.36156	-7.09091	-1.55204	0.00524634	0.00679009	-2.73737	-4.72205	-0.711347	0.00833619	0.0111215	-3.29604	-4.92029	-1.6718	6.96782e-05	9.0389e-05	0.866823	0.351836
303	PE(16:0_16:1)	-16.9986	-21.2581	-12.5087	1.28342e-07	2.74739e-07	-10.6789	-14.5613	-6.61994	6.54556e-07	1.17736e-06	-13.5335	-16.4737	-10.5933	1.85132e-19	3.97822e-19	4.39572	0.0360292
304	PE(16:0_18:1)	-8.6732	-10.6969	-6.60363	9.43565e-09	2.39291e-08	-7.62235	-10.6198	-4.52435	2.53027e-06	4.42404e-06	-8.3466	-10.0457	-6.64752	6.07025e-22	1.42398e-21	0.314762	0.574773
305	PE(16:0_18:2)	-16.8978	-19.4955	-14.2163	2.96761e-12	1.49175e-11	-16.7832	-19.6523	-13.8115	1.98367e-24	9.97146e-24	-16.8463	-18.8045	-14.888	8.66241e-64	6.02091e-63	0.00325656	0.954492
306	PE(16:1_18:2)	-17.0987	-19.6897	-14.424	2.16664e-12	1.16173e-11	-12.171	-15.1009	-9.13991	7.83311e-14	2.27322e-13	-14.9388	-16.9121	-12.9656	8.22752e-50	3.95905e-49	5.89833	0.0151553
307	PE(16:0_18:3) (a)	-22.0816	-25.9493	-18.0119	1.63208e-10	5.77901e-10	-18.3921	-21.5744	-15.0806	2.35938e-23	1.15507e-22	-19.8714	-22.3844	-17.3584	3.54919e-54	1.90304e-53	1.98895	0.158451
308	PE(16:0_18:3) (b)	-9.76695	-13.1155	-6.28938	1.02315e-05	1.71439e-05	-10.0632	-13.1512	-6.86543	2.87665e-09	5.97621e-09	-9.92726	-12.2392	-7.61529	3.89688e-17	7.77994e-17	0.0156625	0.900405
309	PE(15-MHDA_18:1)	-3.95106	-6.11407	-1.73821	0.00165444	0.00222835	-4.54366	-7.47189	-1.52277	0.00345097	0.00480915	-4.15911	-5.92161	-2.39662	3.74269e-06	5.06522e-06	0.0989431	0.753102
310	PE(17:0_18:1)	-7.54297	-10.3495	-4.64855	2.63342e-05	4.18818e-05	-7.01477	-9.6177	-4.33688	5.32809e-07	9.6765e-07	-7.25869	-9.19576	-5.32162	2.06344e-13	3.60782e-13	0.0709935	0.789896
311	PE(15-MHDA_18:2)	-10.38	-13.3005	-7.36104	4.26975e-07	8.37585e-07	-12.0646	-14.806	-9.23492	2.23611e-15	7.03313e-15	-11.2761	-13.3078	-9.24445	1.46254e-27	3.93975e-27	0.657602	0.417408
312	PE(17:0_18:2)	-15.703	-18.511	-12.7981	8.62545e-11	3.30349e-10	-15.3017	-17.782	-12.7466	1.5111e-27	9.14785e-27	-15.4772	-17.3659	-13.5884	4.78813e-58	2.77909e-57	0.0426567	0.836373
313	PE(36:0)	1.88642	0.487906	3.3044	0.0128926	0.0160943	-0.315152	-1.29346	0.672851	0.530383	0.559187	0.406273	-0.399861	1.21241	0.323253	0.337021	6.31238	0.0119898
314	PE(18:0_18:1)	-1.8524	-3.74627	0.0787288	0.0700751	0.0812709	-2.25976	-4.62489	0.164027	0.0674168	0.0807567	-2.01106	-3.5054	-0.516715	0.00834632	0.00976918	0.0678809	0.794448
315	PE(18:1_18:1)	-1.11262	-4.95324	2.8832	0.584105	0.613528	-3.39687	-6.5355	-0.152846	0.0402975	0.0499725	-2.48587	-4.9603	-0.0114444	0.0489456	0.0543518	0.784932	0.375637
316	PE(18:0_18:2)	-14.0595	-16.8117	-11.2162	5.06535e-10	1.63896e-09	-15.9418	-18.5633	-13.236	1.39358e-26	7.92511e-26	-15.0468	-16.976	-13.1177	9.25756e-53	4.6955e-52	0.912167	0.33954
317	PE(18:1_18:2)	-8.5804	-11.6328	-5.42258	1.54787e-05	2.5481e-05	-8.80575	-11.9382	-5.56191	2.44747e-07	4.57782e-07	-8.6901	-10.9145	-6.46569	1.90151e-14	3.45338e-14	0.00985055	0.92094
318	PE(16:0_20:3)	-17.4339	-20.2777	-14.4888	1.35271e-11	5.81354e-11	-18.1018	-20.8244	-15.2857	1.54522e-30	1.12981e-29	-17.7826	-19.7836	-15.7817	5.98056e-68	4.3728e-67	0.106789	0.74383
319	PE(16:0_20:4)	-15.8571	-17.949	-13.7118	5.49213e-14	4.48126e-13	-11.83	-14.9896	-8.553	1.53206e-11	3.95666e-11	-14.6395	-16.4091	-12.8699	3.96352e-59	2.4255e-58	4.19647	0.0405082
320	PE(16:1_20:4)	-14.9525	-17.2751	-12.5647	2.72494e-12	1.38211e-11	-9.01323	-12.1251	-5.79115	1.08483e-07	2.07037e-07	-12.8375	-14.7274	-10.9476	1.92341e-40	7.1242e-40	8.69963	0.00318275
321	PE(16:0_20:5)	-7.75179	-10.241	-5.19355	2.907e-06	5.11451e-06	-0.249265	-4.16069	3.82179	0.90265	0.910739	-5.60889	-7.74196	-3.47583	2.55241e-07	3.61967e-07	9.69702	0.00184567
322	PE(15-MHDA_20:4)	-12.8593	-15.0368	-10.6259	1.5162e-11	6.3703e-11	-9.80233	-12.8161	-6.68437	2.87621e-09	5.97621e-09	-11.8168	-13.6072	-10.0265	2.79772e-38	9.9691e-38	2.51684	0.112636
323	PE(17:0_20:4)	-15.9281	-18.3733	-13.4097	2.42242e-12	1.25121e-11	-14.7671	-17.437	-12.0109	1.30636e-22	6.12899e-22	-15.3992	-17.2304	-13.568	4.92713e-61	3.17829e-60	0.383021	0.535991
324	PE(18:0_20:3) (a)	-21.2012	-23.8053	-18.5082	2.36821e-14	2.18574e-13	-20.8589	-23.3788	-18.256	1.49254e-44	2.10076e-43	-21.0243	-22.8655	-19.1831	6.07113e-111	1.1026e-109	0.033164	0.855496
325	PE(18:0_20:3) (b)	-6.01885	-8.31409	-3.66616	3.16208e-05	4.97277e-05	-3.99791	-6.34569	-1.59126	0.0012447	0.00178767	-5.03127	-6.69307	-3.36947	2.9545e-09	4.54476e-09	1.41965	0.233461
326	PE(18:0_20:4)	-15.9816	-17.1218	-14.8257	3.67981e-21	2.07173e-18	-14.9724	-17.6425	-12.2156	3.93e-23	1.90741e-22	-15.8283	-16.8857	-14.771	3.0525e-189	2.45508e-187	0.450725	0.501991
327	PE(38:5) (a)	-11.6859	-13.9397	-9.37313	2.50439e-10	8.65013e-10	-9.54115	-12.6981	-6.27003	3.32064e-08	6.53679e-08	-10.9666	-12.828	-9.10515	7.60358e-31	2.21804e-30	1.13693	0.286302
328	PE(38:5) (b)	-15.3219	-17.5102	-13.0755	3.6867e-13	2.4135e-12	-13.0908	-16.0767	-9.9986	4.57607e-15	1.41556e-14	-14.5468	-16.3381	-12.7556	4.81033e-57	2.70821e-56	1.35121	0.245066
329	PE(16:0_22:6)	-27.1278	-29.6374	-24.5287	4.38428e-17	1.0732e-15	-23.3568	-26.4384	-20.1461	2.55864e-36	2.32341e-35	-25.6296	-27.6127	-23.6466	1.43147e-141	5.03698e-140	3.3264	0.0681761
330	PE(15-MHDA_22:6)	-20.9272	-23.6022	-18.1586	6.24701e-14	4.88482e-13	-18.3028	-21.2892	-15.2031	4.12736e-26	2.27814e-25	-19.7608	-21.7895	-17.7321	2.95864e-81	2.92231e-80	1.58742	0.207695
331	PE(17:0_22:6)	-25.0731	-28.4136	-21.5767	4.03075e-13	2.54979e-12	-23.2555	-25.8276	-20.5943	6.05616e-51	1.03322e-49	-23.927	-26.0048	-21.8492	8.48474e-113	1.64721e-111	0.684799	0.407939
332	PE(18:0_22:4)	-8.36972	-9.84826	-6.86693	2.01341e-11	8.33493e-11	-4.64764	-7.83261	-1.3526	0.00605089	0.00824854	-7.71949	-9.0737	-6.36528	5.54712e-29	1.56151e-28	4.18414	0.0408039
333	PE(18:0_22:5) (n3)	-5.5917	-7.7798	-3.35169	4.30819e-05	6.60131e-05	-3.95406	-7.14443	-0.654083	0.0192595	0.0244213	-5.07154	-6.90047	-3.2426	5.48057e-08	8.07739e-08	0.667563	0.413902
334	PE(18:0_22:5) (n6)	-25.5602	-28.4414	-22.5629	6.10033e-15	7.20288e-14	-22.3191	-25.1619	-19.3684	1.92551e-39	2.01736e-38	-23.9161	-25.9792	-21.8529	2.83389e-114	5.90918e-113	2.36949	0.123728
335	PE(18:0_22:6)	-27.8131	-30.2768	-25.2623	1.56473e-17	4.40472e-16	-24.4345	-27.3851	-21.364	2.5305e-42	3.09712e-41	-26.4294	-28.356	-24.5028	3.08207e-159	1.44601e-157	2.85678	0.0909896
336	PE(18:1_22:6) (a)	-25.9997	-28.8895	-22.9924	4.62339e-15	5.65863e-14	-20.965	-24.2561	-17.5309	4.8913e-27	2.83897e-26	-23.8113	-26.0282	-21.5943	2.21475e-98	3.28133e-97	4.86865	0.027349
337	PE(18:1_22:6) (b)	-31.8007	-35.4625	-27.9312	4.14091e-14	3.53232e-13	-30.4008	-33.2762	-27.4014	1.40553e-61	3.16525e-60	-30.9304	-33.2465	-28.6143	5.13626e-151	1.92781e-149	0.330109	0.565595
338	PE(O-34:1)	-2.9329	-4.69665	-1.1365	0.00347758	0.00457448	-2.43954	-4.64685	-0.181125	0.0344175	0.042775	-2.74118	-4.13308	-1.34929	0.000113381	0.000144747	0.114671	0.734888
339	PE(O-16:0/18:2)	-6.71753	-9.43514	-3.91837	7.4944e-05	0.000112676	-3.77912	-6.70272	-0.763909	0.0144152	0.018743	-5.35643	-7.37739	-3.33547	2.04875e-07	2.94998e-07	2.01931	0.15531
340	PE(O-18:1/18:2)	-7.13368	-9.48781	-4.71832	4.18489e-06	7.27188e-06	-5.02633	-7.82557	-2.14208	0.0007328	0.0010857	-6.26287	-8.08962	-4.43612	1.82076e-11	2.96268e-11	1.23961	0.265546
341	PE(O-16:0/20:3)	-5.27621	-8.42905	-2.01481	0.00388148	0.00508203	-3.71253	-6.46627	-0.877724	0.0106175	0.0139664	-4.38731	-6.4941	-2.28052	4.47231e-05	5.86925e-05	0.519133	0.471212
342	PE(O-16:0/20:4)	-2.27168	-4.26858	-0.233126	0.0373944	0.0444157	3.42882	0.126841	6.83968	0.0417003	0.0515984	-0.758457	-2.48776	0.970848	0.389989	0.402131	8.1396	0.00433088
343	PE(O-36:5)	2.61067	-0.294576	5.60056	0.0891869	0.101644	12.5434	8.32073	16.9307	1.50171e-09	3.21469e-09	5.78092	3.34881	8.21302	3.18126e-06	4.31578e-06	13.9234	0.000190411
344	PE(O-16:0/22:4)	1.64862	-1.10008	4.47372	0.251887	0.276437	0.56483	-2.0884	3.28996	0.679629	0.702076	1.08739	-0.84777	3.02256	0.270745	0.284915	0.300854	0.583347
345	PE(O-18:0/20:4)	-5.7436	-7.63104	-3.81759	3.33536e-06	5.8317e-06	-0.765885	-3.94996	2.52374	0.643967	0.667686	-4.46129	-6.10416	-2.81841	1.02376e-07	1.50098e-07	6.74463	0.00940302
346	PE(O-38:5) (a)	3.54626	1.72644	5.39864	0.000596965	0.000833974	6.26589	2.87952	9.76372	0.000237067	0.000364669	4.14869	2.52867	5.76872	5.18526e-07	7.15515e-07	1.86696	0.171823
347	PE(O-38:5) (b)	-0.715786	-2.21183	0.803147	0.361411	0.389797	3.81543	0.596881	7.13695	0.019801	0.0250516	0.0784113	-1.29061	1.44743	0.910617	0.913864	6.08341	0.0136457
348	PE(O-16:0/22:6)	-6.81903	-8.91394	-4.67594	1.25269e-06	2.28635e-06	-2.82477	-5.93705	0.390483	0.0844556	0.100313	-5.5821	-7.34269	-3.82151	5.15374e-10	8.1049e-10	4.22697	0.0397863
349	PE(O-18:0/22:6)	-6.65977	-8.10324	-5.19363	1.5253e-09	4.44956e-09	-3.61588	-6.53341	-0.607285	0.0188675	0.0240326	-6.06853	-7.37442	-4.76263	8.37822e-20	1.81421e-19	3.26659	0.0707044
350	PE(O-18:1/22:6)	-11.3594	-14.0926	-8.53931	2.56124e-08	6.00824e-08	-6.64022	-9.80868	-3.36045	9.71439e-05	0.000152771	-9.34978	-11.4537	-7.24583	3.03662e-18	6.19426e-18	4.72564	0.0297162
351	PE(P-15:0/20:4)	15.5438	11.3258	19.9215	2.1443e-08	5.09385e-08	15.999	12.4308	19.6805	1.98102e-20	8.14098e-20	15.8098	13.0389	18.5807	4.93755e-29	1.3969e-28	0.0251851	0.873907
352	PE(P-15:0/22:6)(a)	11.3837	8.75132	14.0798	1.01395e-09	3.08569e-09	12.5821	8.71787	16.5838	3.2634e-11	8.23898e-11	11.7607	9.55489	13.9665	1.46155e-25	3.74024e-25	0.244501	0.620974
353	PE(P-15:0/22:6)(b)	6.86255	4.92434	8.83656	8.05898e-08	1.7793e-07	10.3139	7.01692	13.7125	2.50868e-10	5.88494e-10	7.74097	6.05203	9.4299	2.62641e-19	5.53808e-19	3.04382	0.0810451
354	PE(P-16:0/18:1)	7.40168	5.33626	9.50759	6.19111e-08	1.39424e-07	8.32799	5.93682	10.7731	2.47409e-12	6.63291e-12	7.79682	6.21746	9.37618	3.81702e-22	8.99157e-22	0.323246	0.569663
355	PE(P-16:0/18:2)	9.60154	7.48476	11.76	4.08858e-10	1.35404e-09	8.19693	5.19722	11.2822	4.17884e-08	8.19751e-08	9.13732	7.38825	10.8864	1.32296e-24	3.31035e-24	0.54818	0.459062
356	PE(P-16:0/18:3)	5.54746	2.12576	9.08381	0.00322678	0.0042645	7.03018	4.12159	10.02	1.3831e-06	2.44869e-06	6.4102	4.16054	8.65986	2.33914e-08	3.50248e-08	0.406007	0.524003
357	PE(P-16:0/20:3)(a)	7.86913	5.31625	10.4839	9.24816e-07	1.73557e-06	7.68316	4.36369	11.1082	3.68213e-06	6.37859e-06	7.80034	5.74934	9.85133	9.03699e-14	1.59995e-13	0.00736115	0.931628
358	PE(P-16:0/20:3)(b)	11.9017	9.27297	14.5937	3.56707e-10	1.19539e-09	14.7558	11.3653	18.2495	3.45985e-19	1.31615e-18	12.969	10.8641	15.074	1.41293e-33	4.51977e-33	1.65354	0.198478
359	PE(P-16:0/20:4)	12.0023	9.89171	14.1534	1.74961e-12	9.70851e-12	13.6462	10.0613	17.3478	6.44279e-15	1.98213e-14	12.4213	10.582	14.2607	5.43224e-40	1.97313e-39	0.582795	0.445219
360	PE(P-16:0/20:5)	21.2133	18.1319	24.3752	6.24329e-15	7.20288e-14	27.9841	23.0439	33.1227	4.14549e-34	3.53623e-33	23.0909	20.4372	25.7447	3.24016e-65	2.30913e-64	5.01169	0.0251767
361	PE(P-16:0/22:4)	5.90122	4.50018	7.32104	2.67787e-09	7.46357e-09	5.16302	2.51577	7.87862	0.000109985	0.000172004	5.74124	4.49296	6.98952	1.97432e-19	4.21038e-19	0.228062	0.632965
362	PE(P-16:0/22:5) (n3)	15.7083	14.13	17.3085	5.50437e-19	4.82592e-17	16.1242	12.4621	19.9055	9.08348e-20	3.50274e-19	15.7725	14.3109	17.234	2.6875e-99	4.08936e-98	0.0405638	0.840382
363	PE(P-16:0/22:5) (n6)	6.38323	4.19289	8.61961	2.5449e-06	4.49147e-06	1.26427	-1.65558	4.27081	0.399912	0.43215	4.55	2.77672	6.32328	4.92777e-07	6.83334e-07	7.35877	0.00667363
364	PE(P-16:0/22:6)	-4.03235	-6.25313	-1.75897	0.00175837	0.00236268	-0.182822	-3.2153	2.94467	0.907431	0.913925	-2.69511	-4.51041	-0.87981	0.00361499	0.00430283	3.91646	0.0478155
365	PE(P-17:0/20:4)(a)	16.1236	13.8145	18.4797	6.88921e-15	7.75725e-14	18.3661	14.3504	22.5229	1.66831e-21	7.33795e-21	16.6748	14.649	18.7005	1.48528e-58	8.89585e-58	0.872606	0.350235
366	PE(P-17:0/20:4)(b)	15.1175	12.8767	17.4028	1.83668e-14	1.75262e-13	17.2639	13.3589	21.3034	4.68303e-20	1.84374e-19	15.6434	13.6771	17.6098	8.12158e-55	4.39659e-54	0.846809	0.357457
367	PE(P-17:0/22:6)(a)	2.59799	0.498235	4.74161	0.021469	0.0261624	5.65428	2.32963	9.08695	0.000751373	0.0011103	3.46236	1.66557	5.25914	0.000158815	0.000201381	2.25447	0.133229
368	PE(P-17:0/22:6)(b)	1.89136	0.00962943	3.8085	0.058444	0.0682655	5.8929	2.77302	9.10748	0.00017663	0.000273194	2.94985	1.32089	4.5788	0.00038621	0.000486434	4.51001	0.033697
369	PE(P-18:0/18:1)	12.5907	10.1664	15.0684	1.45966e-11	6.17888e-11	13.6145	10.9353	16.3585	2.09552e-25	1.113e-24	13.0511	11.2328	14.8694	5.95279e-45	2.48254e-44	0.301375	0.583021
370	PE(P-18:0/18:2)	10.6391	8.01632	13.3255	4.17089e-09	1.12895e-08	8.72435	5.82321	11.705	1.45293e-09	3.12214e-09	9.77942	7.80888	11.75	2.31076e-22	5.48926e-22	0.897294	0.343508
371	PE(P-18:0/18:3)	6.50167	3.98425	9.08004	1.62111e-05	2.65316e-05	11.7307	8.29421	15.2763	3.91428e-12	1.03462e-11	8.31899	6.26093	10.377	2.32569e-15	4.36454e-15	5.62343	0.017722
372	PE(P-18:0/20:3)(a)	8.55584	5.9616	11.2136	2.70787e-07	5.40613e-07	7.07228	3.85632	10.3878	1.14555e-05	1.89133e-05	7.97327	5.92681	10.0197	2.23349e-14	4.04326e-14	0.481479	0.487753
373	PE(P-18:0/20:3)(b)	12.4864	9.91202	15.1212	7.21644e-11	2.82143e-10	14.8739	11.6296	18.2125	3.83019e-21	1.6461e-20	13.4058	11.3633	15.4482	7.12367e-38	2.50664e-37	1.24294	0.264905
374	PE(P-18:0/20:4)	13.889	12.0139	15.7955	1.83597e-15	2.5211e-14	15.5251	11.9416	19.2233	4.07393e-19	1.53935e-18	14.2365	12.5586	15.9145	4.28245e-62	2.80351e-61	0.61097	0.434423
375	PE(P-18:0/20:5)	22.1593	19.4383	24.9422	6.72967e-17	1.54577e-15	28.5353	23.4067	33.8769	4.49613e-33	3.51572e-32	23.5397	21.1038	25.9756	5.25804e-80	4.9338e-79	4.46469	0.0346023
376	PE(P-18:0/22:4)	11.1164	9.94538	12.2998	3.2542e-18	1.44016e-16	7.01706	4.26138	9.84557	3.61121e-07	6.601e-07	10.4976	9.41288	11.5824	3.14223e-80	2.99843e-79	7.03095	0.00801129
377	PE(P-18:0/22:5) (n3)	21.7821	19.2532	24.3646	1.53964e-17	4.40472e-16	18.1595	14.6647	21.7609	2.83351e-27	1.69709e-26	20.5446	18.4709	22.6184	5.46415e-84	5.80437e-83	2.63652	0.104432
378	PE(P-18:0/22:5) (n6)	3.17562	1.22297	5.16593	0.00326068	0.00429921	4.73723	1.86143	7.69423	0.00112609	0.00162561	3.66541	2.03211	5.29871	1.08963e-05	1.45027e-05	0.755985	0.384588
379	PE(P-18:0/22:6)	0.937124	-0.882844	2.79051	0.323325	0.350062	3.10304	-0.173758	6.48741	0.0636713	0.076596	1.4422	-0.166137	3.05053	0.0788263	0.0865092	1.24579	0.264359
380	PE(P-18:1/18:1)	7.13057	4.59017	9.73269	4.47344e-06	7.7256e-06	8.11487	5.57963	10.711	1.27682e-10	3.072e-10	7.62379	5.80761	9.43997	1.91136e-16	3.72351e-16	0.28209	0.595335
381	PE(P-18:1/18:1)(a)	6.10968	3.45504	8.83244	7.96882e-05	0.00011932	7.89611	5.25287	10.6057	2.05105e-09	4.34113e-09	7.00698	5.11014	8.90383	4.47767e-13	7.70926e-13	0.851824	0.356037
382	PE(P-18:1/18:1)(b)	9.9076	6.61472	13.3022	1.25485e-06	2.28635e-06	8.40098	5.65946	11.2136	7.30856e-10	1.6525e-09	9.016	6.87964	11.1524	1.32026e-16	2.58093e-16	0.46156	0.496896
383	PE(P-18:1/18:2)(a)	5.18311	3.20267	7.20156	1.41288e-05	2.3327e-05	4.37201	1.28777	7.55016	0.00518429	0.00710159	4.94818	3.263	6.63335	8.65736e-09	1.31377e-08	0.183112	0.668712
384	PE(P-18:1/18:2)(b)	10.792	7.71248	13.9595	7.67452e-08	1.70781e-07	5.88488	2.59342	9.28194	0.000389379	0.000587723	8.50572	6.22301	10.7884	2.80857e-13	4.88033e-13	4.41748	0.0355724
385	PE(P-18:1/18:3)	4.97434	1.51966	8.54658	0.00809706	0.0103483	6.78991	3.81265	9.85256	5.39197e-06	9.14362e-06	6.01849	3.72828	8.3087	2.59478e-07	3.6705e-07	0.589956	0.442436
386	PE(P-18:1/20:3)(a)	2.4714	-0.74885	5.79614	0.144793	0.161743	3.94668	0.739989	7.25544	0.0154859	0.0200889	3.21238	0.903613	5.52114	0.00638912	0.00750955	0.392131	0.531182
387	PE(P-18:1/20:3)(b)	10.3322	7.71132	13.0169	7.69589e-09	1.96945e-08	8.68584	5.50039	11.9675	4.27447e-08	8.35599e-08	9.6699	7.61898	11.7208	2.43757e-20	5.42431e-20	0.595276	0.440386
388	PE(P-18:1/20:4)(a)	9.64767	6.9853	12.3763	4.33023e-08	9.95068e-08	12.0058	8.15588	15.9927	2.30869e-10	5.46131e-10	10.4051	8.18434	12.6259	4.18182e-20	9.12544e-20	0.944386	0.331152
389	PE(P-18:1/20:4)(b)	15.315	13.8021	16.848	3.59678e-19	4.04997e-17	12.1239	8.36012	16.0183	5.63388e-11	1.40348e-10	14.8792	13.4641	16.2943	2.3066e-94	3.24654e-93	2.30376	0.129061
390	PE(P-18:1/20:5)(a)	17.1882	14.4559	19.9857	9.02456e-14	6.77443e-13	24.9611	20.0362	30.0881	3.95869e-27	2.32161e-26	18.994	16.5715	21.4165	2.69827e-53	1.4066e-52	7.05384	0.00790955
391	PE(P-18:1/20:5)(b)	22.2487	18.4398	26.1801	3.76609e-13	2.43713e-12	25.8078	20.8119	31.0103	2.89217e-28	1.82954e-27	23.5495	20.4667	26.6324	1.11198e-50	5.44384e-50	1.18745	0.275844
392	PE(P-18:1/22:4)	9.20555	7.0875	11.3655	1.07052e-09	3.20587e-09	1.97051	-0.639934	4.64953	0.140235	0.160146	6.34446	4.68132	8.00759	7.60782e-14	1.35544e-13	17.3806	3.05941e-05
393	PE(P-18:1/22:5)(a)	13.7059	12.1313	15.3025	2.58068e-17	6.6042e-16	12.2084	8.83611	15.6851	1.63465e-13	4.60153e-13	13.4415	12.0027	14.8804	6.8737e-75	5.77596e-74	0.604914	0.436709
394	PE(P-18:1/22:5)(b)	-0.507008	-3.36006	2.43027	0.734512	0.755997	1.53175	-1.28094	4.42458	0.288821	0.316355	0.527412	-1.50462	2.55945	0.610951	0.621999	0.966558	0.32554
395	PE(P-18:1/22:6)(a)	-4.91262	-7.87613	-1.85378	0.00408503	0.00532378	-1.66611	-5.11423	1.9073	0.356153	0.386348	-3.5366	-5.82223	-1.25098	0.00242332	0.00292147	1.8927	0.168898
396	PE(P-18:1/22:6)(b)	-2.19025	-3.7042	-0.652492	0.00938945	0.011906	-3.21868	-6.48725	0.164128	0.0619785	0.0748796	-2.36909	-3.75594	-0.982241	0.000813458	0.00100876	0.303484	0.581706
397	PE(P-19:0/20:4)(a)	10.7665	7.26867	14.3785	8.13404e-07	1.53947e-06	13.7656	10.4796	17.1494	8.88637e-18	3.10747e-17	12.3618	9.92956	14.794	2.23976e-23	5.43528e-23	1.45435	0.227832
398	PE(P-19:0/20:4)(b)	13.217	10.484	16.0176	7.27952e-11	2.82646e-10	14.3722	11.2475	17.5847	3.3258e-21	1.44033e-20	13.7168	11.6327	15.8009	4.49994e-38	1.59337e-37	0.289723	0.590398
399	PE(P-20:0/18:1)	10.468	7.9866	13.0064	1.84697e-09	5.27838e-09	10.4989	8.06075	12.992	2.52145e-18	9.15855e-18	10.4837	8.7248	12.2426	1.56972e-31	4.67593e-31	0.000296702	0.986257
400	PE(P-20:0/18:2)	10.3566	8.07235	12.6891	3.89395e-10	1.29721e-09	5.15298	2.62586	7.74234	5.22765e-05	8.36127e-05	8.02124	6.30742	9.73506	4.58199e-20	9.96007e-20	8.76099	0.00307742
401	PE(P-20:0/20:4)	10.7261	8.4857	13.0127	1.11705e-10	4.16488e-10	9.78375	6.80197	12.8488	3.41099e-11	8.57315e-11	10.3876	8.57564	12.1996	2.70591e-29	7.69407e-29	0.239141	0.624827
402	PE(P-20:0/22:6)	-7.83812	-10.257	-5.35403	1.52853e-06	2.77601e-06	-6.44315	-9.01373	-3.79995	2.86689e-06	4.99708e-06	-7.18345	-8.96932	-5.39757	3.17457e-15	5.91065e-15	0.583764	0.444841
403	PE(P-20:1/20:4)	0.734815	-3.03096	4.64684	0.709192	0.732614	3.9595	0.00949863	8.06551	0.0494411	0.0605117	2.26969	-0.509275	5.04865	0.109419	0.118696	1.2902	0.256011
404	PE(P-20:1/22:6)	-13.6588	-17.1294	-10.0429	1.0253e-07	2.24609e-07	-8.26886	-11.2426	-5.1955	2.95878e-07	5.46161e-07	-10.5399	-12.8399	-8.23993	2.66178e-19	5.59172e-19	5.14389	0.0233284
405	LPE(16:0) [sn2]	-4.23956	-6.15679	-2.28317	0.000232944	0.000336275	-7.80024	-9.84193	-5.71232	1.36039e-12	3.71796e-12	-5.90612	-7.31874	-4.49351	2.51149e-16	4.84236e-16	6.07705	0.0136949
406	LPE(16:0) [sn1]	-4.59594	-6.87941	-2.25647	0.000674881	0.000935858	-8.36766	-10.36	-6.33102	8.20516e-15	2.49703e-14	-6.73951	-8.25819	-5.22083	3.37828e-18	6.81709e-18	5.81317	0.0159066
407	LPE(17:0) [sn2]	2.12365	0.421298	3.85486	0.0205518	0.0250991	-2.82912	-4.16	-1.47977	4.59074e-05	7.42698e-05	-0.953878	-2.01026	0.102499	0.0767566	0.0844022	19.8671	8.30189e-06
408	LPE(17:0) [sn1]	2.80385	0.525884	5.13343	0.0220789	0.0268475	-2.66134	-4.28841	-1.0066	0.00171779	0.00245461	-0.8219	-2.15843	0.514634	0.228088	0.242289	14.3428	0.000152359
409	LPE(18:0) [sn2]	-2.87645	-5.29542	-0.395702	0.0309496	0.036995	-7.5957	-9.43238	-5.72177	1.51932e-14	4.54987e-14	-5.87562	-7.35466	-4.39658	6.90093e-15	1.27384e-14	9.05948	0.00261337
410	LPE(18:0) [sn1]	-4.25034	-6.43216	-2.01765	0.000914121	0.00125524	-8.69783	-10.4064	-6.95665	5.87206e-21	2.46714e-20	-7.01158	-8.3707	-5.65247	4.91146e-24	1.20749e-23	9.68337	0.00185943
411	LPE(18:1) [sn2]	18.1732	15.4629	20.9471	1.62215e-14	1.5746e-13	12.006	9.67095	14.3908	1.07037e-25	5.79443e-25	14.6302	12.8415	16.4189	7.71747e-58	4.43361e-57	11.1637	0.000834136
412	LPE(18:1) [sn1]	16.7378	14.3969	19.1266	3.51165e-15	4.59781e-14	6.44439	4.32138	8.61061	1.33158e-09	2.88339e-09	11.0896	9.50091	12.6782	1.30397e-42	5.063e-42	39.9369	2.62294e-10
413	LPE(18:2) [sn2]	16.1817	12.6021	19.8751	2.67611e-10	9.18688e-10	10.7771	8.18844	13.4276	2.94343e-17	1.01046e-16	12.6235	10.498	14.749	2.56476e-31	7.55999e-31	5.58665	0.0180979
414	LPE(18:2) [sn1]	16.411	12.7557	20.1847	3.06732e-10	1.03407e-09	11.309	8.8116	13.8638	3.32151e-20	1.31691e-19	12.9224	10.8336	15.0113	7.74359e-34	2.50554e-33	4.95558	0.0260065
415	LPE(20:4) [sn2]	9.29146	7.34136	11.277	1.39842e-10	5.04687e-10	8.694	6.74202	10.6817	2.8518e-19	1.09222e-18	8.99303	7.60087	10.3852	9.71565e-37	3.35577e-36	0.176885	0.674064
416	LPE(20:4) [sn1]	11.0239	8.83414	13.2578	3.44415e-11	1.37522e-10	10.0948	8.27879	11.9413	2.37307e-29	1.67005e-28	10.4727	9.06214	11.8832	5.65536e-48	2.58859e-47	0.402181	0.525965
417	LPE(22:6) [sn2]	-7.28861	-9.59042	-4.9282	2.09735e-06	3.72495e-06	-3.77169	-5.7316	-1.77102	0.000252421	0.000387229	-5.24586	-6.75509	-3.73663	9.58037e-12	1.57252e-11	5.07885	0.0242195
418	LPE(22:6) [sn1]	-4.96969	-6.86919	-3.03144	2.92973e-05	4.62028e-05	-2.72743	-4.6312	-0.785651	0.00611634	0.00831763	-3.85084	-5.20906	-2.49261	2.74481e-08	4.08816e-08	2.61745	0.105694
419	LPE(P-16:0)	13.7264	11.7179	15.7711	1.50383e-14	1.48536e-13	8.6863	5.94278	11.5009	1.87556e-10	4.47433e-10	11.9766	10.3391	13.6141	1.30946e-46	5.71493e-46	8.24904	0.00407735
420	LPE(P-18:0)	19.1588	16.7357	21.6321	1.96933e-16	3.69578e-15	12.6936	9.74539	15.7211	1.42326e-18	5.20323e-18	16.5618	14.6681	18.4554	7.21627e-66	5.20866e-65	10.7616	0.00103625
421	LPE(P-18:1)	10.4166	8.2326	12.6447	1.24813e-10	4.5928e-10	7.74487	4.82487	10.7462	1.07572e-07	2.05997e-07	9.46281	7.69383	11.2318	1.01631e-25	2.62469e-25	2.01159	0.156102
422	LPE(P-20:0)	11.2351	8.91313	13.6066	8.42605e-11	3.24922e-10	7.48238	5.2225	9.79079	3.15845e-11	8.04618e-11	9.30804	7.67123	10.9448	7.49436e-29	2.09917e-28	5.04465	0.0247022
423	PI(16:0/16:0)	-23.2199	-26.8468	-19.4131	1.38506e-11	5.90748e-11	-14.856	-18.3128	-11.253	3.44305e-14	1.01489e-13	-18.8224	-21.3819	-16.2628	4.26227e-47	1.90449e-46	10.2277	0.00138345
424	PI(16:0_16:1)	-14.7026	-17.8555	-11.4286	4.01207e-09	1.09121e-08	-8.0789	-11.7585	-4.24584	5.38273e-05	8.58492e-05	-11.9036	-14.3454	-9.46172	1.23983e-21	2.84908e-21	6.89718	0.00863316
425	PI(34:0)	-20.2016	-22.893	-17.4164	1.55741e-13	1.1099e-12	-11.5761	-15.2065	-7.79019	9.39068e-09	1.8882e-08	-17.1578	-19.3606	-14.955	1.27567e-52	6.41253e-52	13.4511	0.000244869
426	PI(34:1)	-7.46213	-10.3188	-4.51452	3.87533e-05	6.0271e-05	-4.457	-6.93845	-1.90938	0.000688214	0.00102233	-5.74563	-7.64604	-3.84522	3.10808e-09	4.76798e-09	2.35282	0.125056
427	PI(18:0_18:1)	-4.20026	-7.54583	-0.733623	0.0248815	0.0300607	-3.64468	-5.93341	-1.30025	0.00247786	0.00350511	-3.82039	-5.73592	-1.90486	9.26454e-05	0.000119085	0.0698836	0.791506
428	PI(36:2)	-12.979	-15.3895	-10.5	1.31082e-10	4.76123e-10	-14.1924	-16.0027	-12.3431	5.77884e-44	7.93533e-43	-13.7568	-15.2217	-12.2918	1.17743e-75	1.01984e-74	0.606539	0.436094
429	PI(18:1_18:2)	-9.34126	-12.4856	-6.08397	7.36458e-06	1.24887e-05	-12.081	-14.5199	-9.57264	4.29941e-19	1.61371e-18	-11.0566	-13.0138	-9.09934	1.71321e-28	4.75141e-28	1.7622	0.18435
430	PI(16:0_20:3) (a)	-12.2818	-14.724	-9.76961	5.41483e-10	1.72234e-09	-13.8162	-15.8659	-11.7165	3.40471e-33	2.69979e-32	-13.1836	-14.7742	-11.5931	2.38215e-59	1.47379e-58	0.866266	0.351991
431	PI(16:0_20:3) (b)	-3.05097	-6.1402	0.139944	0.0708499	0.0819065	0.0439096	-2.29906	2.44307	0.97103	0.972758	-1.07993	-2.97214	0.812285	0.263304	0.277604	2.37669	0.123159
432	PI(16:0_20:4)	-6.45302	-8.21872	-4.65336	1.54759e-07	3.26326e-07	-1.73287	-4.15241	0.747752	0.169302	0.1914	-4.81915	-6.26064	-3.37765	5.65434e-11	9.12147e-11	9.32269	0.00226333
433	PI(15-MHDA_20:4)/PI(17:0_20:4)	-6.04837	-8.68476	-3.33586	0.000178024	0.00026169	-3.91588	-6.14598	-1.63279	0.000860749	0.00125871	-4.80271	-6.52739	-3.07802	4.81584e-08	7.13505e-08	1.42669	0.232305
434	PI(37:6)	-0.673769	-3.11034	1.82407	0.597757	0.626699	3.37636	0.61695	6.21144	0.016162	0.0208697	1.09838	-0.75194	2.94869	0.244632	0.258887	4.5297	0.0333114
435	PI(18:0_20:2)	-10.0914	-13.4482	-6.60438	6.69916e-06	1.14292e-05	-10.8651	-12.9643	-8.71529	4.954e-21	2.09707e-20	-10.6498	-12.4548	-8.84491	6.21303e-31	1.82184e-30	0.141758	0.706539
436	PI(18:0_20:3) (a)	-6.30468	-8.23793	-4.3307	1.14069e-06	2.1056e-06	-10.2316	-12.5536	-7.84792	8.81473e-16	2.80378e-15	-7.9072	-9.41023	-6.40417	6.27012e-25	1.583e-24	6.33413	0.0118436
437	PI(18:0_20:3) (b)	8.38248	5.767	11.0626	4.56379e-07	8.8907e-07	12.418	9.01244	15.9299	1.04971e-13	3.01523e-13	9.87362	7.77115	11.9761	3.43066e-20	7.51541e-20	3.29727	0.0693951
438	PI(18:0_20:4)	-2.67967	-4.32473	-1.00633	0.00403873	0.00527565	-2.5424	-4.68325	-0.353468	0.0230726	0.0290601	-2.62888	-3.94579	-1.31196	9.12951e-05	0.000117618	0.00973012	0.921423
439	PI(38:5) (a)	-4.24242	-6.34869	-2.08878	0.000650493	0.000904265	-0.910988	-3.33428	1.57305	0.468707	0.499776	-2.81081	-4.41928	-1.20235	0.000614525	0.000767135	4.03856	0.0444718
440	PI (38:5) (b)	-8.20445	-11.0564	-5.26101	1.05383e-05	1.76055e-05	-9.08079	-11.4675	-6.62971	2.65806e-12	7.09236e-12	-8.72091	-10.5779	-6.86396	3.42064e-20	7.51541e-20	0.207065	0.649077
441	PI(38:6)	-17.0188	-19.5773	-14.3789	1.75891e-12	9.70851e-12	-9.17318	-12.0413	-6.21153	4.46239e-09	9.13574e-09	-13.5437	-15.4837	-11.6038	1.27164e-42	4.97176e-42	15.5035	8.23517e-05
442	PI(39:6)	-12.8758	-14.5842	-11.1332	3.78595e-14	3.29796e-13	-7.8094	-10.0954	-5.4653	2.40348e-10	5.66174e-10	-11.0664	-12.4499	-9.68288	2.14625e-55	1.17314e-54	11.828	0.000583482
443	PI(18:0_22:4)	-1.17043	-3.32751	1.03478	0.304362	0.330802	3.76437	1.17884	6.41596	0.00411117	0.00570095	0.850951	-0.824963	2.52686	0.319641	0.333873	8.0549	0.00453809
444	PI(20:0_20:4)	3.89199	1.07129	6.79142	0.0109483	0.0137895	1.06265	-1.65364	3.85395	0.446915	0.478352	2.42378	0.440045	4.40751	0.0166303	0.019147	1.9509	0.162489
445	PI(18:0_22:5) (n3)	5.6361	2.99406	8.34591	0.00020619	0.000299961	6.46439	3.69898	9.30356	3.16476e-06	5.49925e-06	6.03115	4.09585	7.96644	1.00799e-09	1.57201e-09	0.175552	0.675224
446	PI(18:0_22:5) (n6)	-10.4911	-12.724	-8.20109	1.80215e-09	5.17659e-09	-6.75862	-9.54596	-3.88538	6.34394e-06	1.05983e-05	-9.03671	-10.8034	-7.26997	1.18092e-23	2.87818e-23	4.07773	0.0434519
447	PI(18:0_22:6)	-15.6056	-18.5055	-12.6025	2.03396e-10	7.06863e-10	-9.63782	-12.3363	-6.85632	6.31244e-11	1.5656e-10	-12.4002	-14.4083	-10.3922	1.01273e-33	3.25809e-33	8.43572	0.00367921
448	LPI(18:0) [sn2]	3.46231	0.968604	6.01761	0.0105453	0.0133117	-12.9598	-16.0027	-9.80661	2.54982e-14	7.55553e-14	-3.09075	-5.04779	-1.13371	0.00196526	0.00237945	64.8685	8.00653e-16
449	LPI(18:0) [sn1]	1.02931	-0.354646	2.4325	0.156373	0.173645	-12.7072	-15.6812	-9.6284	1.8772e-14	5.59187e-14	-1.37378	-2.6396	-0.107962	0.033406	0.0374653	65.2984	6.43741e-16
450	LPI(18:1) [sn2]	9.67918	7.0494	12.3736	3.18883e-08	7.44943e-08	-1.76904	-4.60504	1.15127	0.232357	0.256504	4.40087	2.44656	6.35517	1.01625e-05	1.3558e-05	32.7568	1.04442e-08
451	LPI(18:1) [sn1]	15.739	11.7435	19.8774	5.42811e-09	1.44835e-08	-1.74042	-4.42213	1.01653	0.213585	0.237645	3.65989	1.39933	5.92044	0.0015073	0.0018448	49.0382	2.51021e-12
452	LPI(18:2) [sn2]	-0.127133	-2.29418	2.08798	0.910291	0.918447	-1.98468	-3.94833	0.019116	0.0522024	0.0634772	-1.14794	-2.6185	0.322621	0.126016	0.136437	1.51733	0.218024
453	LPI(18:2) [sn1]	5.40715	3.1531	7.71045	4.74267e-05	7.2361e-05	1.1368	-1.04205	3.36362	0.30894	0.33708	3.19973	1.61595	4.7835	7.50053e-05	9.68532e-05	6.9742	0.00826933
454	LPI(20:4) [sn2]	9.40959	7.31702	11.543	5.02521e-10	1.63537e-09	8.33189	6.37332	10.3265	1.12135e-17	3.89702e-17	8.83484	7.39137	10.2783	3.7173e-33	1.17575e-32	0.53296	0.465365
455	LPI(20:4) [sn1]	16.5926	13.5423	19.7249	3.46418e-12	1.71082e-11	11.5055	9.5653	13.4801	1.82746e-33	1.4911e-32	12.9614	11.3077	14.6152	2.95732e-53	1.52749e-52	7.42597	0.00642891
456	PS(36:1)	4.9173	2.62402	7.26183	0.000198275	0.000290699	1.86803	-1.90241	5.78339	0.33606	0.365255	4.10336	2.11792	6.0888	5.10451e-05	6.68334e-05	1.7731	0.182999
457	PS(36:2)	14.2656	11.4188	17.1851	2.94257e-11	1.20925e-10	-0.243191	-3.8429	3.49128	0.896661	0.907588	8.72302	6.45649	10.9895	4.58243e-14	8.24252e-14	37.1628	1.08666e-09
458	PS(38:3)	14.0413	11.226	16.9279	3.34436e-11	1.34491e-10	1.17857	-2.75302	5.2691	0.562217	0.587251	9.72412	7.40036	12.0479	2.36628e-16	4.59384e-16	26.2462	3.00547e-07
459	PS(38:4)	17.6034	14.4022	20.8942	2.44863e-12	1.25325e-11	1.39364	-3.18476	6.18856	0.557071	0.582957	12.3484	9.67998	15.0169	1.1901e-19	2.56714e-19	31.0575	2.50501e-08
460	PS(38:5)	4.37491	1.98568	6.82011	0.00109824	0.00150076	0.281237	-3.7978	4.53322	0.894523	0.907417	3.34367	1.25296	5.43437	0.00172069	0.00209233	2.77558	0.0957117
461	PS(40:5)	36.6829	33.023	40.4436	6.08291e-20	1.14156e-17	14.9733	10.6404	19.476	1.2599e-12	3.46012e-12	27.7037	24.8625	30.5449	2.0269e-81	2.04359e-80	54.399	1.63644e-13
462	PS(40:6)	14.0707	10.177	18.102	3.46461e-08	8.02705e-08	0.525878	-2.96316	4.14037	0.770988	0.790649	6.5601	3.91529	9.20491	1.1649e-06	1.59961e-06	24.8895	6.07109e-07
463	PG(34:1)	-12.928	-15.805	-9.95273	6.62403e-09	1.72654e-08	-10.7024	-12.9505	-8.39616	4.59347e-18	1.65777e-17	-11.5419	-13.339	-9.74476	2.458e-36	8.38698e-36	1.38416	0.239394
464	PG(36:1)	4.56708	2.6855	6.48313	4.17747e-05	6.4436e-05	1.49426	-1.1612	4.22106	0.272784	0.299955	3.54575	1.99426	5.09724	7.48694e-06	1.00361e-05	3.34386	0.0674562
465	PG(36:2)	-1.48385	-4.78286	1.92945	0.396702	0.425415	-0.818116	-3.36814	1.7992	0.536394	0.563414	-1.06584	-3.11313	0.981442	0.307538	0.321829	0.0949106	0.758025
466	PG(34:2)	-12.4929	-15.865	-8.98563	2.68111e-07	5.37177e-07	-11.5951	-14.0185	-9.10335	5.03317e-18	1.80489e-17	-11.8985	-13.8981	-9.89887	1.97625e-31	5.85594e-31	0.173274	0.677218
467	CE(14:0)	-2.6039	-5.83479	0.73785	0.136148	0.152389	3.818	1.19342	6.51065	0.00414017	0.00572706	1.27764	-0.789292	3.34457	0.225688	0.240373	8.86664	0.00290429
468	CE(15:0)	-6.5849	-8.47025	-4.66071	3.5844e-07	7.08076e-07	-4.18704	-5.92278	-2.41928	4.6344e-06	7.95478e-06	-5.2858	-6.57518	-3.99642	9.35945e-16	1.78623e-15	3.29831	0.0693512
469	CE(16:0)	-1.11421	-1.92616	-0.295538	0.0124893	0.0156255	-1.19169	-1.96584	-0.41144	0.00282302	0.0039635	-1.15481	-1.71736	-0.592252	5.73458e-05	7.47354e-05	0.0181784	0.892748
470	CE(16:1)	-4.59685	-6.21548	-2.95029	8.58237e-06	1.45101e-05	2.12383	-0.670222	4.99648	0.137547	0.157397	-2.92167	-4.33624	-1.50711	5.16093e-05	6.74154e-05	16.2267	5.61968e-05
471	CE(16:2)	1.0545	-1.67231	3.85693	0.458346	0.486884	9.18348	6.79839	11.6218	7.87296e-15	2.40895e-14	5.67061	3.85323	7.488	9.62011e-10	1.50448e-09	18.8605	1.40633e-05
472	CE(17:0)	5.38482	3.7933	7.00074	2.05329e-07	4.24734e-07	4.41389	2.48145	6.38277	5.98104e-06	1.00818e-05	4.99323	3.75443	6.23204	2.78554e-15	5.21016e-15	0.5679	0.451095
473	CE(17:1)	-0.0185719	-1.93928	1.93976	0.985155	0.986908	4.91804	2.77641	7.10429	5.16847e-06	8.79109e-06	2.18055	0.736253	3.62485	0.00308497	0.00370328	11.0867	0.00086951
474	CE(18:0)	6.17205	4.64732	7.71899	5.99501e-09	1.59207e-08	4.88884	3.23364	6.57058	4.34867e-09	8.93541e-09	5.58347	4.45349	6.71346	3.5012e-22	8.28224e-22	1.23005	0.267398
475	CE(18:1)	1.54152	0.819222	2.269	0.000231851	0.000335558	2.8598	1.76867	3.96264	2.28176e-07	4.28211e-07	1.9422	1.33743	2.54698	3.0853e-10	4.86561e-10	3.86168	0.0494007
476	CE(18:2)	-1.42203	-2.46354	-0.369393	0.0131181	0.0163396	-1.41097	-2.39702	-0.414958	0.00560398	0.00765786	-1.41619	-2.13596	-0.696433	0.000115035	0.000146527	0.000225906	0.988008
477	CE(18:3)	-1.03397	-3.10154	1.07771	0.342594	0.370212	10.4223	7.88313	13.0211	8.83352e-17	2.96028e-16	3.52764	1.90657	5.14871	1.99738e-05	2.64593e-05	45.9765	1.1968e-11
478	CE(20:0)	6.60609	4.03666	9.23898	1.72325e-05	2.81214e-05	-7.5425	-9.4368	-5.60858	1.34417e-13	3.82205e-13	-2.57236	-4.11404	-1.03068	0.00107419	0.00132624	73.7328	8.94388e-18
479	CE(20:1)	5.69999	4.66412	6.74612	6.79028e-12	3.18577e-11	2.87196	1.43436	4.32994	8.12862e-05	0.000128191	4.73619	3.89099	5.58138	4.60503e-28	1.2647e-27	9.66238	0.0018808
480	CE(20:2)	-5.31124	-7.02445	-3.56646	2.35139e-06	4.16299e-06	-4.70008	-6.0649	-3.31544	6.76918e-11	1.67151e-10	-4.9368	-6.01285	-3.86075	2.42174e-19	5.12571e-19	0.294074	0.587621
481	CE(20:3)	-5.81592	-7.45596	-4.14682	2.47665e-07	5.01566e-07	-1.94281	-3.85056	0.00279589	0.0503268	0.061462	-4.17196	-5.4272	-2.91673	7.30059e-11	1.17101e-10	8.93495	0.00279765
482	CE(20:4)	-4.19011	-6.15587	-2.18317	0.000352191	0.000500716	0.528644	-1.63425	2.7391	0.634624	0.659213	-2.05673	-3.52702	-0.586437	0.00611109	0.00719779	9.80156	0.00174364
483	CE(20:5)	11.562	7.35161	15.9375	5.15314e-06	8.84517e-06	15.8955	12.0318	19.8925	2.03391e-17	7.02511e-17	13.9195	11.0206	16.8184	4.90337e-21	1.09984e-20	2.12957	0.144481
484	CE(22:0)	8.44091	5.72803	11.2234	7.63627e-07	1.45244e-06	4.53619	2.5398	6.57144	6.64391e-06	1.10666e-05	5.90246	4.27714	7.52779	1.09626e-12	1.85343e-12	5.04356	0.0247176
485	CE(22:1)	5.92022	4.02543	7.84952	8.14853e-07	1.53947e-06	5.20211	3.08967	7.35782	9.87232e-07	1.76448e-06	5.60045	4.17638	7.02452	1.27698e-14	2.34182e-14	0.241292	0.623274
486	CE(22:4)	0.718098	-1.10771	2.57762	0.449523	0.47932	7.48119	5.07147	9.94618	4.88532e-10	1.11806e-09	3.17774	1.70786	4.64762	2.26198e-05	2.98942e-05	18.8207	1.436e-05
487	CE(22:5) (n3)	-6.9294	-9.78777	-3.98046	9.81878e-05	0.000146243	0.958869	-1.93926	3.94265	0.520674	0.549981	-3.0356	-5.10186	-0.969344	0.00398312	0.00473101	13.9951	0.000183288
488	CE(22:5) (n6)	-1.37492	-3.88038	1.19584	0.300352	0.327076	6.27053	3.76684	8.83463	5.9367e-07	1.07471e-06	2.45416	0.66094	4.24738	0.00730938	0.0085733	17.4578	2.93756e-05
489	CE(22:6)	-8.6649	-11.6604	-5.56787	1.02185e-05	1.71439e-05	0.40856	-2.63545	3.54774	0.79514	0.812457	-4.19521	-6.36509	-2.02534	0.000150987	0.000191887	16.7893	4.17676e-05
490	CE(24:0)	6.3916	4.48644	8.3315	2.25497e-07	4.5998e-07	4.07143	2.08934	6.09199	4.81416e-05	7.76611e-05	5.27808	3.89163	6.66454	8.55309e-14	1.51905e-13	2.68523	0.101282
491	CE(24:1)	3.12208	1.92571	4.33248	1.60959e-05	2.64197e-05	2.52112	0.69785	4.37741	0.006549	0.00886319	2.94201	1.93492	3.94909	1.02963e-08	1.55828e-08	0.287066	0.592107
492	CE(24:4)	0.234267	-1.7017	2.20836	0.815747	0.833512	2.91891	0.762699	5.12126	0.00774993	0.0103886	1.4314	-0.0238626	2.88666	0.0538724	0.0597051	3.23023	0.0722907
493	CE(24:5)	1.29346	-1.58313	4.25412	0.389128	0.41809	-0.902185	-3.60465	1.87604	0.520508	0.549981	0.126534	-1.87124	2.1243	0.901203	0.906031	1.15547	0.282406
494	CE(24:6)	2.66172	-0.225386	5.63236	0.0814799	0.093428	9.10761	6.05766	12.2453	1.81229e-09	3.86484e-09	5.70827	3.58133	7.83522	1.43878e-07	2.0931e-07	8.79434	0.00302166
495	COH	-0.485255	-1.04093	0.0735386	0.0993298	0.112521	-2.7104	-3.94273	-1.46226	2.43002e-05	3.97704e-05	-0.858993	-1.36728	-0.350705	0.00092516	0.00114476	10.2887	0.00133845
496	DE(16:0)	6.56604	3.98608	9.21002	1.99808e-05	3.24184e-05	4.96105	3.30478	6.64388	2.6029e-09	5.4477e-09	5.42659	4.01986	6.83332	4.00354e-14	7.22433e-14	1.02978	0.310211
497	DE(18:1)	5.33789	3.85407	6.84291	6.57243e-08	1.47421e-07	6.83238	5.24082	8.448	8.46031e-18	2.97697e-17	6.03254	4.93926	7.12581	2.9229e-27	7.76222e-27	1.78575	0.181445
498	DE(18:2)	11.6367	9.42133	13.8968	1.21007e-11	5.28116e-11	10.3834	8.27522	12.5327	1.82649e-23	9.02031e-23	10.9788	9.43644	12.5211	3.06972e-44	1.25236e-43	0.6325	0.42644
499	DE(20:4)	9.3829	6.32382	12.53	9.29218e-07	1.73804e-06	15.8956	12.8367	19.0376	6.92386e-27	3.97769e-26	12.642	10.4488	14.8353	1.35152e-29	3.86247e-29	8.46818	0.00361413
500	DE(20:5)	22.1782	18.3673	26.1117	4.15223e-13	2.56891e-12	21.5502	18.1897	25.0062	1.67923e-41	1.9696e-40	21.8243	19.266	24.3827	9.39682e-63	6.22401e-62	0.0569309	0.811414
501	DE(22:6)	3.73646	0.365087	7.22109	0.0378338	0.0447488	5.63651	3.17916	8.15239	5.08292e-06	8.67178e-06	4.98143	2.96861	6.99426	1.23024e-06	1.68522e-06	0.773312	0.379195
502	Acylcarnitine(12:0)	13.9111	10.3263	17.6124	8.35477e-09	2.12839e-08	10.2915	7.08499	13.5939	8.46287e-11	2.0626e-10	11.898	9.47094	14.3251	7.37081e-22	1.71478e-21	2.10918	0.146417
503	Acylcarnitine(13:0)	18.8341	15.5113	22.2524	1.05355e-12	6.05251e-12	27.5215	23.4909	31.6837	1.44454e-48	2.2591e-47	22.3412	19.7384	24.9439	1.62732e-63	1.10383e-62	10.3028	0.00132828
504	Acylcarnitine(14:0)	14.0421	10.7919	17.3877	8.52015e-10	2.62123e-09	17.8092	13.9973	21.7485	2.66786e-22	1.22114e-21	15.6242	13.1126	18.1359	3.3998e-34	1.10641e-33	2.10511	0.146807
505	Acylcarnitine(14:1)	6.83689	2.06834	11.8282	0.00818856	0.0104302	-0.420704	-3.51697	2.77493	0.793587	0.812345	1.71002	-0.934103	4.35414	0.204948	0.218948	6.00245	0.014286
506	Acylcarnitine(14:2)	9.49334	5.64279	13.4842	2.79412e-05	4.43124e-05	-2.82059	-5.94314	0.405613	0.0859551	0.101879	2.05522	-0.411911	4.52234	0.10252	0.111641	22.8896	1.71573e-06
507	Acylcarnitine(15:0) (a)	19.3094	17.5667	21.0779	1.94981e-20	5.48871e-18	25.2081	21.1734	29.3772	2.03333e-40	2.21271e-39	20.2226	18.6086	21.8366	3.50745e-133	1.16159e-131	6.7146	0.00956265
508	Acylcarnitine(15:0) (b)	15.078	12.1298	18.1036	1.7083e-11	7.12423e-11	16.2469	11.4425	21.2584	3.13234e-12	8.31844e-12	15.3939	12.8423	17.9454	2.89979e-32	9.06989e-32	0.159013	0.690067
509	Acylcarnitine(16:0)	16.1098	13.9231	18.3386	1.70843e-15	2.40462e-14	18.5464	13.8003	23.4904	4.28961e-16	1.38796e-15	16.5288	14.5198	18.5378	1.69083e-58	1.00204e-57	0.804483	0.369757
510	Acylcarnitine(16:1)	-0.883936	-3.83607	2.15883	0.569385	0.599184	0.559704	-2.83224	4.07005	0.749811	0.771743	-0.263184	-2.52623	1.99986	0.819692	0.830012	0.383165	0.535914
511	Acylcarnitine(17:0) (a)	13.7683	11.2098	16.3856	5.68379e-12	2.68906e-11	11.6912	7.92181	15.5922	3.00465e-10	7.01916e-10	13.1184	10.9732	15.2636	4.2106e-33	1.32434e-32	0.774257	0.378903
512	Acylcarnitine(17:0) (b)	15.4346	12.9134	18.0121	2.09235e-13	1.43658e-12	15.8567	12.2634	19.565	8.09939e-20	3.1448e-19	15.573	13.4828	17.6632	2.69062e-48	1.24165e-47	0.0345228	0.852599
513	Acylcarnitine(18:0)	23.4968	20.9019	26.1473	3.35344e-18	1.44016e-16	19.0736	15.4978	22.76	8.04773e-29	5.45888e-28	21.9803	19.8542	24.1064	2.7127e-91	3.72499e-90	3.74624	0.0529263
514	Acylcarnitine(18:1)	8.39749	6.02395	10.8242	7.42417e-08	1.65865e-07	11.353	6.98235	15.9023	1.47226e-07	2.78148e-07	9.0612	6.9477	11.1747	4.34853e-17	8.65097e-17	1.30819	0.252723
515	Acylcarnitine(18:2)	14.6267	12.0535	17.2589	1.4058e-12	7.91468e-12	11.1341	6.12929	16.375	7.26564e-06	1.20665e-05	13.9101	11.5897	16.2305	7.10593e-32	2.15088e-31	1.41918	0.233539
516	DG(14:0_16:0)	3.79172	0.897867	6.76857	0.0152295	0.0188444	5.54792	2.69977	8.47505	0.000110616	0.000172511	4.68421	2.62568	6.74274	8.19595e-06	1.09604e-05	0.698825	0.403179
517	DG(16:0_16:0)	4.63035	2.37413	6.9363	0.0003311	0.000471922	7.51846	5.22924	9.85748	4.51904e-11	1.13077e-10	6.05364	4.42912	7.67817	2.79826e-13	4.87746e-13	3.03485	0.0814943
518	DG(16:0_16:1)	-5.07116	-7.65284	-2.4173	0.000898958	0.00123744	-2.47038	-5.01097	0.13816	0.0632418	0.0762423	-3.74913	-5.5847	-1.91355	6.2475e-05	8.1232e-05	1.9275	0.165032
519	DG(14:0_18:2)	-7.11206	-11.7156	-2.26843	0.00806981	0.0103483	-3.52498	-6.23288	-0.738888	0.0135042	0.01764	-4.43153	-6.80617	-2.05689	0.000254455	0.000321928	1.65549	0.198213
520	DG(16:0_18:1)	0.834861	-1.12151	2.82994	0.412374	0.441381	0.886897	-1.2967	3.1188	0.42891	0.459955	0.858002	-0.614266	2.33027	0.253354	0.267614	0.0011851	0.972538
521	DG(16:1_18:1)	-9.85618	-12.1035	-7.55142	6.96218e-09	1.79803e-08	-7.08118	-9.22751	-4.8841	7.90935e-10	1.77409e-09	-8.40363	-9.97484	-6.83241	1.03355e-25	2.65703e-25	2.98919	0.083822
522	DG(16:0_18:2)	-6.25485	-8.66851	-3.7774	3.81353e-05	5.94742e-05	-7.18668	-9.24594	-5.0807	8.05278e-11	1.97118e-10	-6.79498	-8.38056	-5.20939	4.48227e-17	8.88563e-17	0.32329	0.569637
523	DG(18:0_18:1)	4.04887	2.37922	5.74575	4.31489e-05	6.60131e-05	2.33211	0.409905	4.2911	0.0171952	0.0220522	3.31178	2.04022	4.58335	3.31151e-07	4.66096e-07	1.71567	0.190251
524	DG(18:1_18:1)	-1.74508	-3.55165	0.0953323	0.0731543	0.0843973	-1.29139	-3.14792	0.600726	0.179632	0.202671	-1.52447	-2.83147	-0.217466	0.0222475	0.0253038	0.115632	0.733821
525	DG(18:0_18:2)	0.01482	-2.44303	2.5346	0.990766	0.990766	-2.48274	-4.38828	-0.53922	0.0125391	0.0164558	-1.54816	-3.07061	-0.0257077	0.0462509	0.0515629	2.421	0.119718
526	DG(18:1_18:2)	-8.94519	-11.1034	-6.73459	1.92442e-08	4.59087e-08	-8.31723	-10.189	-6.40649	2.04978e-16	6.70945e-16	-8.58627	-10.0161	-7.15646	5.55932e-32	1.69184e-31	0.181457	0.670124
527	DG(18:2_18:2)	-14.0277	-16.8026	-11.1602	6.35047e-10	1.99738e-09	-15.1669	-18.0041	-12.2315	4.17789e-21	1.78193e-20	-14.5843	-16.6018	-12.5668	1.43243e-45	6.10953e-45	0.306079	0.580096
528	DG(18:1_18:3)	-7.03939	-9.36543	-4.65367	4.22521e-06	7.31936e-06	-4.39752	-6.60134	-2.1417	0.000158731	0.000246314	-5.64589	-7.26534	-4.02643	8.30775e-12	1.36762e-11	2.54817	0.110422
529	DG(16:0_20:4)	1.98373	-0.626179	4.66218	0.148316	0.16535	10.4123	7.26177	13.6553	2.24126e-11	5.73559e-11	5.40767	3.37016	7.44518	1.97206e-07	2.84684e-07	15.8566	6.8329e-05
530	DG(18:1_20:3)	2.95017	0.711	5.23912	0.0148096	0.0184058	9.13883	6.15241	12.2093	7.05688e-10	1.60203e-09	5.16896	3.35562	6.98229	2.30986e-08	3.46787e-08	10.2908	0.00133695
531	DG(18:0_20:4)	-2.18084	-4.40355	0.0935492	0.0701557	0.0812709	4.23749	1.75046	6.78531	0.000760297	0.00112054	0.667385	-1.00961	2.34438	0.435385	0.447302	13.89	0.000193823
532	DG(18:1_20:4)	-2.78097	-4.92824	-0.585206	0.0194116	0.0238098	2.72714	-0.154685	5.69214	0.0638282	0.076621	-0.822463	-2.56568	0.920754	0.3551	0.368858	8.78849	0.00303138
533	DG(16:0_22:5)	4.23934	1.73523	6.80507	0.00227515	0.00302816	6.22553	3.91322	8.5893	7.86435e-08	1.52677e-07	5.31255	3.59391	7.03119	1.37283e-09	2.1351e-09	1.27436	0.25895
534	DG(18:2_20:4)	-10.3074	-13.2277	-7.28885	4.78344e-07	9.28647e-07	-8.15231	-11.3998	-4.7858	3.74326e-06	6.46458e-06	-9.34544	-11.5549	-7.136	1.12899e-16	2.22244e-16	0.903244	0.341913
535	DG(16:0_22:6)	-5.24501	-8.0502	-2.35423	0.00147031	0.00198987	5.9	2.06017	9.8843	0.00235678	0.00334223	-1.3844	-3.68687	0.918076	0.238605	0.252985	20.3786	6.35375e-06
536	TG(48:0) [NL-16:0]	15.0844	10.992	19.3277	2.19746e-08	5.19819e-08	21.8249	16.8527	27.0086	2.48513e-20	1.00657e-19	17.7975	14.5758	21.0191	2.54428e-27	6.82109e-27	4.04436	0.0443191
537	TG(48:1) [NL-18:1]	6.02298	2.7117	9.44101	0.00113214	0.00154333	6.81763	3.06845	10.7032	0.000299387	0.00045803	6.37041	3.84628	8.89454	7.54967e-07	1.03923e-06	0.0936864	0.759542
538	TG(48:2) [NL-14:1]	-4.78693	-8.36674	-1.06727	0.0179589	0.0221244	-2.52775	-6.27867	1.37329	0.200931	0.224008	-3.71057	-6.35143	-1.06971	0.00588863	0.00695031	0.701291	0.40235
539	TG(48:2) [NL-16:1]	-9.29529	-12.0872	-6.41475	1.1584e-06	2.1313e-06	-6.39143	-9.76376	-2.89307	0.000421352	0.000632589	-8.11826	-10.3054	-5.93112	3.45995e-13	5.9753e-13	1.63229	0.201386
540	TG(48:3) [NL-16:1]	-15.4569	-18.8231	-11.9512	6.22774e-09	1.63842e-08	-12.0141	-14.922	-9.00675	1.00085e-13	2.88962e-13	-13.4794	-15.7209	-11.2378	4.59048e-32	1.41226e-31	2.21555	0.136626
541	TG(50:0) [NL-18:0]	23.3067	18.7993	27.9851	6.87158e-12	3.19727e-11	27.8405	22.1292	33.8188	1.25057e-25	6.70542e-25	25.0375	21.4262	28.6488	4.66214e-42	1.78557e-41	1.42907	0.231916
542	TG(50:1) [NL-14:0]	10.9208	6.78248	15.2195	9.78762e-06	1.64983e-05	12.0257	8.24678	15.9365	9.72951e-11	2.36108e-10	11.5243	8.68267	14.366	1.88366e-15	3.54682e-15	0.143949	0.704387
543	TG(50:1) [NL-18:1]	6.37731	4.42977	8.36116	3.49216e-07	6.92283e-07	6.74761	4.10062	9.4619	3.57989e-07	6.56507e-07	6.5068	4.92162	8.09197	8.59854e-16	1.64659e-15	0.0476727	0.827164
544	TG(50:2) [NL-18:1]	-3.84538	-5.62772	-2.02939	0.000298398	0.000428566	-3.60304	-6.00727	-1.13731	0.00441572	0.00607836	-3.7598	-5.20682	-2.31278	3.53032e-07	4.95654e-07	0.0246154	0.875329
545	TG(50:2) [NL-18:2]	3.30563	1.15736	5.49953	0.00506108	0.00658058	1.84591	-0.476229	4.22222	0.120079	0.139103	2.63321	1.03876	4.22766	0.00120833	0.00148534	0.799971	0.371102
546	TG(50:3) [NL-14:1]	-6.02192	-7.68312	-4.33083	1.70186e-07	3.57518e-07	-6.71699	-9.15701	-4.21142	2.82846e-07	5.23824e-07	-6.24074	-7.62818	-4.85329	1.18515e-18	2.4441e-18	0.207969	0.648364
547	TG(50:3) [NL-16:1]	-13.211	-15.6589	-10.692	1.29207e-10	4.72359e-10	-13.1134	-15.5907	-10.5633	2.6889e-21	1.17353e-20	-13.1628	-14.9294	-11.3961	2.67856e-48	1.24165e-47	0.00293071	0.956827
548	TG(50:4) [NL-14:0]	-10.5936	-14.4609	-6.55155	2.80798e-05	4.44071e-05	-13.1505	-16.4517	-9.71893	1.15379e-12	3.18424e-12	-12.0762	-14.6396	-9.51281	2.61769e-20	5.80221e-20	0.931181	0.334556
549	TG(51:0) [NL-16:0]	16.3628	12.6382	20.2105	4.99029e-10	1.63345e-09	18.3513	14.0224	22.8447	1.12356e-18	4.18918e-18	17.2063	14.3333	20.0793	8.10437e-32	2.43998e-31	0.449528	0.502559
550	TG(51:2) [NL-15:0]	-2.75181	-4.7067	-0.756814	0.0116377	0.014625	-6.42015	-8.93821	-3.83246	1.91271e-06	3.37573e-06	-4.12526	-5.68733	-2.56319	2.26516e-07	3.245e-07	4.96233	0.0259053
551	TG(52:1) [NL-18:0]	15.7533	12.9133	18.6648	2.31667e-12	1.20767e-11	15.7811	11.8246	19.8776	1.90853e-16	6.28363e-16	15.7627	13.4225	18.1029	8.55687e-40	3.08815e-39	0.00012107	0.991221
552	TG(52:2) [NL-16:0]	-0.865046	-2.32179	0.613425	0.259424	0.284155	-1.32797	-3.02507	0.398829	0.130932	0.150746	-1.06114	-2.17536	0.0530771	0.0619528	0.0683911	0.161908	0.687405
553	TG(52:3) [NL-16:1]	-6.65561	-8.25813	-5.0251	1.34829e-08	3.35879e-08	-7.02058	-9.20824	-4.78022	2.22561e-09	4.67544e-09	-6.78252	-8.08808	-5.47696	2.37556e-24	5.89181e-24	0.0680916	0.794136
554	TG(52:3) [NL-18:2]	-4.62189	-6.00667	-3.2167	6.26776e-07	1.20025e-06	-6.70863	-8.4886	-4.89405	1.84805e-12	5.00218e-12	-5.4064	-6.50839	-4.30441	6.85787e-22	1.60207e-21	3.23179	0.0722217
555	TG(54:0) [NL-18:0]	25.5329	20.5491	30.7228	7.24695e-12	3.34429e-11	22.4776	18.1251	26.9906	1.08678e-27	6.6506e-27	23.7963	20.4544	27.1383	2.88115e-44	1.18401e-43	0.787698	0.374797
556	TG(54:1) [NL-18:1]	22.0172	18.2611	25.8926	3.51648e-13	2.35688e-12	18.0635	13.7958	22.4912	1.36616e-18	5.02712e-18	20.2969	17.429	23.1648	9.41351e-44	3.73226e-43	1.79466	0.180359
557	TG(54:2) [NL-18:0]	4.83851	3.51922	6.17461	4.69387e-08	1.06559e-07	2.17248	-0.428875	4.84179	0.102374	0.119827	4.2988	3.11309	5.48452	1.19483e-12	2.01404e-12	3.13572	0.0765944
558	TG(54:3) [NL-18:1]	-1.43686	-2.98807	0.139149	0.0842038	0.0961598	-2.66579	-4.81826	-0.464651	0.0178892	0.0228381	-1.85513	-3.12508	-0.585191	0.00419426	0.00497131	0.807679	0.368807
559	TG(54:4) [NL-18:2]	-5.33645	-6.99069	-3.65279	1.22102e-06	2.23919e-06	-7.15975	-10.4477	-3.75113	5.45721e-05	8.67913e-05	-5.6993	-7.19298	-4.20563	7.51128e-14	1.34249e-13	0.912466	0.339461
560	TG(56:6) [NL-20:4]	-1.8581	-3.74712	0.0679841	0.0685932	0.0797892	-1.88456	-5.1853	1.53108	0.275775	0.302654	-1.86456	-3.5232	-0.205917	0.0275715	0.0309836	0.000180317	0.989286
561	TG(56:8) [NL-20:4]	-6.95693	-9.6405	-4.19365	4.07931e-05	6.30948e-05	-9.06382	-13.1426	-4.79355	5.0161e-05	8.04577e-05	-7.58594	-9.86688	-5.305	7.09845e-11	1.14184e-10	0.686411	0.407388
562	TG(58:8) [NL-22:6]	-9.06505	-12.2416	-5.77353	1.30899e-05	2.17393e-05	-3.15074	-8.07317	2.03527	0.228943	0.253232	-7.34698	-10.0711	-4.62288	1.24892e-07	1.82635e-07	3.73223	0.0533722
563	Ubiquinone	14.4455	12.2025	16.7332	6.37935e-14	4.91997e-13	18.4626	15.1124	21.9103	1.57511e-30	1.1369e-29	15.681	13.796	17.5661	9.14264e-60	5.71923e-59	3.71563	0.0539052
