# Supplementary material for: High-coverage plasma lipidomics reveals novel sex-specific lipidomic fingerprints of age and BMI: Evidence from two large population cohort studies
Source: PLoS Biol. 2020 Sep 28;18(9):e3000870. doi: 10.1371/journal.pbio.3000870 (PMC7544135; doi:10.1371/journal.pbio.3000870)
Supplement: S6 Table — (XLSX) [file pbio.3000870.s025.xlsx]

## Sheet: Table S6 
S6 Table: Characterstics of women participants
Characteristics	Gone through menopause (N=2,253)	Pre-menopausal (N=2,383)	P value
Age (year), mean (SD)	64.2 (9.8)	38.9 (7.9)	<0.001
BMI (kg/m2), mean (SD)	27.4 (5.3)	25.9 (5.7)	<0.001
Total cholesterol, mean (SD)	6.0 (1.1)	5.3 (0.1)	<0.001
HDL-C, mean (SD)	1.58 (0.39)	1.53 (0.36)	0.0001
Triglyceride, median (IQR)	1.42 (1.0)	0.95 (1.0)	0.0001
Diabetes, n (%)	250 (10.9)	51 (2.1)	<0.0001
Current smoker, n(%)	258 (11.5)	404 (17.2)	<0.0001
