# Supplementary material for: High-coverage plasma lipidomics reveals novel sex-specific lipidomic fingerprints of age and BMI: Evidence from two large population cohort studies
Source: PLoS Biol. 2020 Sep 28;18(9):e3000870. doi: 10.1371/journal.pbio.3000870 (PMC7544135; doi:10.1371/journal.pbio.3000870)
Supplement: S7 Table — BMI, body mass index. (XLSX) [file pbio.3000870.s026.xlsx]

## Sheet: Table S7
S7 Table: Validation of the association of BMI with lipid species
		AusDiab cohort				Busselton cohort				Meta-analysis2
Lipid #	Lipid species	Percent difference per unit BMI1	95% Lower CL	95% Upper CL	p-value	Percent difference per unit BMI1	95% Lower CL	95% Upper CL	p-value	Percent difference per unit BMI1	95% Lower CL	95% Upper CL	P-value	Heterogenity test (Q-value)	P-value for Q
1	Cer(d16:1/16:0)	0.74	0.47	1.01	1.02e-05	0.59	0.35	0.83	1.51e-06	0.66	0.48	0.83	5.98e-13	0.396	1.48e-12
2	Cer(d16:1/18:0)	1.89	1.61	2.17	2.95e-13	2.05	1.77	2.32	5.48e-48	1.97	1.77	2.16	4.5e-87	0.427	1.58e-85
3	Cer(d16:1/20:0)	0.77	0.48	1.06	2.14e-05	0.75	0.52	0.99	4.26e-10	0.76	0.58	0.94	6.08e-16	0.937	1.74e-15
4	Cer(d16:1/22:0)	0.42	0.13	0.7	0.00801	0	-0.27	0.27	0.999	0.2	0	0.4	0.0486	0.0376	0.059
5	Cer(d16:1/24:0)	-0.15	-0.42	0.13	0.303	-0.56	-0.84	-0.27	0.000116	-0.35	-0.55	-0.15	0.000549	0.0423	0.000825
6	Cer(d16:1/24:1)	0.18	0.02	0.33	0.0334	0.12	-0.14	0.38	0.361	0.16	0.03	0.3	0.0166	0.721	0.0212
7	Cer(d17:1/16:0)	-0.01	-0.27	0.24	0.923	0.03	-0.18	0.24	0.766	0.01	-0.15	0.18	0.865	0.792	0.882
8	Cer(d17:1/18:0)	0.56	0.39	0.73	6.43e-07	1.04	0.8	1.28	6.73e-17	0.72	0.58	0.86	5.21e-24	0.00173	2.27e-23
9	Cer(d17:1/20:0)	0.13	-0.21	0.46	0.458	0.23	0	0.45	0.0463	0.2	0.01	0.39	0.0383	0.627	0.047
10	Cer(d17:1/22:0)	0.09	-0.22	0.39	0.58	-0.18	-0.43	0.08	0.167	-0.07	-0.26	0.13	0.486	0.187	0.521
11	Cer(d17:1/24:0)	-0.53	-0.74	-0.31	6.07e-05	-0.85	-1.1	-0.6	3.85e-11	-0.66	-0.83	-0.5	1.59e-15	0.0545	4.46e-15
12	Cer(d17:1/24:1)	-0.43	-0.61	-0.25	9.95e-05	-0.43	-0.67	-0.18	0.000569	-0.43	-0.57	-0.28	8.81e-09	0.978	1.74e-08
13	Cer(d18:1/14:0)	-0.04	-0.27	0.19	0.711	-0.33	-0.55	-0.1	0.00555	-0.18	-0.35	-0.02	0.0258	0.089	0.0324
14	Cer(d18:1/16:0)	-0.33	-0.43	-0.24	4.51e-07	-0.2	-0.36	-0.04	0.0125	-0.3	-0.38	-0.22	2.53e-12	0.177	6.03e-12
15	Cer(d18:1/18:0)	1.15	0.97	1.33	9.63e-13	1.28	1.06	1.5	9.13e-31	1.2	1.07	1.34	4.07e-66	0.375	7.9e-65
16	Cer(d18:1/20:0)	0.32	0.15	0.49	0.000909	0.21	0.01	0.42	0.0413	0.28	0.15	0.41	2.89e-05	0.425	4.67e-05
17	Cer(d18:1/22:0)	0.18	-0.02	0.38	0.0949	-0.02	-0.22	0.18	0.819	0.08	-0.07	0.22	0.294	0.163	0.325
18	Cer(d18:1/24:0)	-0.38	-0.59	-0.17	0.00135	-0.65	-0.83	-0.46	1.26e-11	-0.53	-0.67	-0.39	7.84e-14	0.0616	2.03e-13
19	Cer(d18:1/24:1)	-0.34	-0.47	-0.22	1.1e-05	-0.18	-0.38	0.03	0.0886	-0.3	-0.41	-0.19	3.32e-08	0.166	6.31e-08
20	Cer(d18:1/26:0)	-0.41	-0.69	-0.12	0.00907	-0.45	-0.65	-0.26	7.15e-06	-0.44	-0.6	-0.28	1.09e-07	0.79	2.03e-07
21	Cer(d18:2/14:0)	0.95	0.62	1.28	5.71e-06	0.95	0.71	1.18	6.85e-15	0.95	0.75	1.14	7.07e-22	0.996	2.82e-21
22	Cer(d18:2/16:0)	0.25	0.06	0.43	0.0139	0.61	0.4	0.81	5.43e-09	0.41	0.27	0.55	4.48e-09	0.0109	9.04e-09
23	Cer(d18:2/17:0)	-0.17	-0.45	0.11	0.241	-0.05	-0.22	0.12	0.563	-0.08	-0.23	0.06	0.262	0.471	0.293
24	Cer(d18:2/18:0)	1.34	1.03	1.66	7.68e-09	1.48	1.23	1.73	2.7e-31	1.43	1.23	1.62	2.67e-46	0.494	2.73e-45
25	Cer(d18:2/20:0)	0.08	-0.11	0.27	0.426	0.14	-0.08	0.35	0.213	0.1	-0.04	0.25	0.153	0.69	0.176
26	Cer(d18:2/22:0)	-0.04	-0.28	0.19	0.708	-0.35	-0.59	-0.1	0.00526	-0.19	-0.35	-0.02	0.0275	0.0782	0.0343
27	Cer(d18:2/24:0)	-0.63	-0.83	-0.44	1.18e-06	-0.95	-1.19	-0.71	9.26e-15	-0.76	-0.91	-0.61	7.47e-23	0.0468	3.09e-22
28	Cer(d18:2/24:1)	-0.5	-0.66	-0.33	3.94e-06	-0.35	-0.58	-0.12	0.00332	-0.45	-0.58	-0.31	1.07e-10	0.32	2.32e-10
29	Cer(d18:2/26:0)	-0.77	-1.1	-0.43	0.000156	-0.79	-1.02	-0.56	2.58e-11	-0.78	-0.97	-0.59	8.65e-16	0.912	2.46e-15
30	Cer(d19:1/16:0)	0.2	-0.08	0.48	0.172	0.14	-0.17	0.45	0.374	0.17	-0.03	0.38	0.102	0.776	0.12
31	Cer(d19:1/18:0)	1.82	1.59	2.05	1.01e-14	2.2	1.85	2.55	3.75e-35	1.93	1.74	2.12	1.68e-86	0.0741	5.55e-85
32	Cer(d19:1/20:0)	1.02	0.83	1.21	5.48e-11	1.13	0.81	1.45	8.09e-12	1.05	0.89	1.21	2.19e-36	0.572	1.64e-35
33	Cer(d19:1/22:0)	1.11	0.85	1.38	9.04e-09	1.02	0.7	1.33	3.46e-10	1.07	0.87	1.28	4.63e-25	0.652	2.15e-24
34	Cer(d19:1/24:0)	0.3	0.02	0.59	0.0468	0.17	-0.09	0.42	0.198	0.23	0.04	0.42	0.0188	0.488	0.0239
35	Cer(d19:1/24:1)	0.37	0.15	0.58	0.00226	0.66	0.34	0.98	5.01e-05	0.46	0.28	0.64	4.27e-07	0.137	7.6e-07
36	Cer(d19:1/26:0)	-0.12	-0.5	0.26	0.546	-0.35	-0.6	-0.11	0.00491	-0.29	-0.49	-0.08	0.00688	0.314	0.00931
37	Cer(d20:1/22:0)	0.78	0.57	0.98	7.7e-08	0.71	0.48	0.95	2.5e-09	0.75	0.59	0.9	3.31e-21	0.682	1.28e-20
38	Cer(d20:1/24:0)	0.27	0.12	0.41	0.00143	0.31	0.08	0.54	0.00858	0.28	0.15	0.4	1.02e-05	0.745	1.68e-05
39	Cer(d20:1/24:1)	0.28	0.1	0.46	0.00554	0.77	0.5	1.03	1.36e-08	0.43	0.28	0.58	1.34e-08	0.00276	2.64e-08
40	Cer(d20:1/26:0)	-0.16	-0.32	0.01	0.0736	-0.16	-0.36	0.04	0.112	-0.16	-0.28	-0.03	0.0142	0.969	0.0184
41	HexCer(d16:1/18:0)	0.96	0.56	1.37	7.97e-05	1.09	0.78	1.4	9.71e-12	1.04	0.79	1.29	2.09e-16	0.626	6.18e-16
42	HexCer(d16:1/20:0)	0.31	-0.05	0.67	0.0996	0.13	-0.14	0.4	0.346	0.2	-0.02	0.41	0.0752	0.428	0.0897
43	HexCer(d16:1/22:0)	0.1	-0.08	0.29	0.274	-0.08	-0.32	0.16	0.496	0.03	-0.11	0.18	0.635	0.223	0.665
44	HexCer(d16:1/24:0)	-0.22	-0.42	-0.02	0.0383	-0.38	-0.63	-0.13	0.00313	-0.28	-0.44	-0.13	0.000385	0.333	0.000585
45	HexCer(d18:1/16:0)	-0.24	-0.43	-0.04	0.0277	-0.23	-0.46	0	0.0525	-0.23	-0.38	-0.08	0.0024	0.968	0.00336
46	HexCer(d18:1/18:0)	-0.48	-0.69	-0.26	0.000171	-0.57	-0.8	-0.33	1.97e-06	-0.52	-0.68	-0.36	1.02e-10	0.568	2.23e-10
47	HexCer(d18:1/20:0)	-0.79	-0.99	-0.59	4.17e-08	-0.87	-1.07	-0.67	1.33e-17	-0.83	-0.97	-0.69	1.07e-30	0.559	6.13e-30
48	HexCer(d18:1/22:0)	-0.68	-0.86	-0.51	2.85e-08	-0.97	-1.17	-0.77	1.14e-20	-0.8	-0.94	-0.67	1.79e-33	0.0332	1.24e-32
49	HexCer(d18:1/24:0)	-0.84	-1.03	-0.66	2.5e-09	-1.07	-1.27	-0.87	1.92e-25	-0.95	-1.09	-0.81	1.07e-42	0.096	1.02e-41
50	HexCer(d18:1/24:1)	-0.78	-1	-0.57	1.05e-07	-0.77	-0.99	-0.55	5.58e-12	-0.78	-0.93	-0.63	8.59e-24	0.919	3.69e-23
51	HexCer(d18:2/18:0)	0.01	-0.25	0.27	0.946	-0.1	-0.36	0.15	0.435	-0.05	-0.23	0.13	0.613	0.549	0.645
52	HexCer(d18:2/20:0)	-0.52	-0.64	-0.4	1.08e-08	-0.32	-0.54	-0.1	0.00465	-0.47	-0.58	-0.36	1.07e-17	0.116	3.41e-17
53	HexCer(d18:2/22:0)	-0.43	-0.6	-0.25	6.08e-05	-0.63	-0.85	-0.42	7.52e-09	-0.51	-0.64	-0.37	1.54e-13	0.146	3.94e-13
54	HexCer(d18:2/24:0)	-0.72	-0.89	-0.55	1.13e-08	-0.89	-1.09	-0.68	3.19e-17	-0.79	-0.92	-0.66	5.48e-32	0.223	3.47e-31
55	Hex2Cer(d16:1/16:0)	0.58	0.36	0.81	3.01e-05	0.27	0.04	0.51	0.023	0.43	0.27	0.6	2.05e-07	0.0634	3.71e-07
56	Hex2Cer(d16:1/24:1)	0.27	-0.19	0.74	0.258	0.22	-0.07	0.5	0.141	0.23	-0.01	0.48	0.063	0.832	0.0761
57	Hex2Cer(d18:1/16:0)	-0.59	-0.81	-0.36	3.31e-05	-0.72	-0.92	-0.53	2.05e-13	-0.67	-0.81	-0.52	5.99e-19	0.365	2.07e-18
58	Hex2Cer(d18:1/18:0)	-1.77	-2.03	-1.51	4.76e-13	-0.22	-0.45	0.01	0.0595	-0.89	-1.06	-0.72	1.9e-24	1.42e-18	8.54e-24
59	Hex2Cer(d18:1/20:0)	-0.04	-0.26	0.18	0.705	-0.13	-0.34	0.07	0.21	-0.09	-0.24	0.06	0.238	0.567	0.267
60	Hex2Cer(d18:1/22:0)	-0.39	-0.52	-0.26	3.94e-06	-0.68	-0.87	-0.49	1.03e-12	-0.48	-0.59	-0.38	6.14e-19	0.0115	2.11e-18
61	Hex2Cer(d18:1/24:0)	-0.65	-0.81	-0.5	9.23e-09	-0.79	-0.97	-0.61	5.89e-17	-0.71	-0.83	-0.59	4.53e-32	0.271	2.93e-31
62	Hex2Cer(d18:1/24:1)	-0.65	-0.84	-0.46	4.02e-07	-0.69	-0.9	-0.47	4.31e-10	-0.67	-0.81	-0.53	3.45e-20	0.815	1.26e-19
63	Hex2Cer(d18:2/16:0)	0.27	0.07	0.48	0.0132	0.11	-0.1	0.31	0.303	0.19	0.05	0.33	0.00904	0.252	0.0121
64	Hex2Cer(d18:2/24:1)	-0.07	-0.29	0.15	0.535	-0.02	-0.26	0.22	0.858	-0.05	-0.21	0.11	0.558	0.769	0.59
65	Hex3Cer(d18:1/16:0)	-0.51	-0.63	-0.4	2.77e-09	-0.68	-0.84	-0.52	6.46e-16	-0.57	-0.66	-0.47	1.21e-32	0.101	8.14e-32
66	Hex3Cer(d18:1/18:0)	-0.64	-0.86	-0.41	8.93e-06	-0.29	-0.54	-0.04	0.0232	-0.48	-0.65	-0.31	1.94e-08	0.0429	3.76e-08
67	Hex3Cer(d18:1/20:0)	-0.73	-1	-0.46	1.64e-05	-0.9	-1.17	-0.63	6.9e-11	-0.82	-1.01	-0.63	4.91e-17	0.379	1.51e-16
68	Hex3Cer(d18:1/22:0)	-0.89	-1.14	-0.64	2.31e-07	-1.03	-1.23	-0.83	6.42e-23	-0.98	-1.14	-0.82	7.34e-34	0.402	5.23e-33
69	Hex3Cer(d18:1/24:0)	-1.01	-1.25	-0.77	1.24e-08	-1.11	-1.3	-0.91	5.45e-28	-1.07	-1.22	-0.92	2.92e-43	0.554	2.83e-42
70	Hex3Cer(d18:1/24:1)	-0.88	-0.99	-0.78	2.49e-15	-0.69	-0.89	-0.5	4.96e-12	-0.84	-0.93	-0.75	4.76e-72	0.0938	1.12e-70
71	GM3(d18:1/16:0)	-0.64	-0.71	-0.56	2.69e-15	-0.63	-0.78	-0.47	1.21e-15	-0.63	-0.7	-0.57	9.92e-76	0.903	2.79e-74
72	GM3(d18:1/18:0)	-0.64	-0.88	-0.41	1.02e-05	-0.36	-0.53	-0.18	5.03e-05	-0.46	-0.6	-0.32	6.57e-11	0.0506	1.46e-10
73	GM3(d18:1/20:0)	-0.39	-0.57	-0.22	0.000158	-0.23	-0.45	-0.01	0.0431	-0.33	-0.47	-0.19	2.22e-06	0.259	3.89e-06
74	GM3(d18:1/22:0)	-0.55	-0.75	-0.34	1.77e-05	-0.63	-0.86	-0.41	4.62e-08	-0.59	-0.74	-0.43	3.35e-14	0.585	9.03e-14
75	GM3(d18:1/24:0)	-1.59	-1.76	-1.43	1.12e-16	-1.67	-1.88	-1.46	1.8e-51	-1.62	-1.75	-1.49	3.6e-132	0.579	3.38e-130
76	GM3(d18:1/24:1)	-1.39	-1.58	-1.19	2.59e-13	-1.05	-1.29	-0.81	1.29e-17	-1.25	-1.4	-1.1	7.68e-58	0.037	1.11e-56
77	GM3(d18:2/24:1)	-0.39	-0.64	-0.13	0.0066	-0.09	-0.38	0.2	0.523	-0.26	-0.45	-0.07	0.00841	0.137	0.0113
78	GM1(d18:1/16:0)	-0.22	-0.43	-0.02	0.0446	-0.44	-0.61	-0.27	4.64e-07	-0.35	-0.48	-0.22	1.62e-07	0.106	2.97e-07
79	Sulfatide (d18:1:/16:0(OH))	-1.03	-1.24	-0.83	2.84e-10	-1.3	-1.49	-1.11	1.31e-38	-1.17	-1.32	-1.03	1.55e-60	0.0629	2.5e-59
80	Sulfatide (d18:1:/16:0)	-0.99	-1.2	-0.78	1.15e-09	-1.21	-1.45	-0.98	1.23e-23	-1.09	-1.25	-0.93	1.82e-42	0.164	1.65e-41
81	Sulfatide (d18:1:/24:0(OH))	-0.75	-1.01	-0.5	4.51e-06	-1	-1.27	-0.72	1.2e-12	-0.87	-1.05	-0.68	7.53e-20	0.203	2.72e-19
82	Sulfatide (d18:1:/24:0)	-0.93	-1.14	-0.72	3.13e-09	-1.37	-1.58	-1.16	1.41e-35	-1.15	-1.29	-1	9.44e-52	0.00381	1.11e-50
83	Sulfatide (d18:1:/24:1(OH))	-0.66	-0.97	-0.35	0.00034	-0.77	-1.02	-0.51	4.03e-09	-0.72	-0.92	-0.53	6.11e-13	0.584	1.5e-12
84	Sulfatide (d18:1:/24:1)	-1.65	-1.76	-1.53	4.75e-21	-0.33	-0.55	-0.1	0.00483	-1.38	-1.48	-1.28	1.19e-157	1.3e-24	2.23e-155
85	SM(d17:1/14:0)	0.23	0.02	0.44	0.0401	0.2	-0.04	0.44	0.102	0.22	0.06	0.38	0.00694	0.842	0.00937
86	SM(d18:0/14:0)	0.45	0.29	0.6	6.32e-06	0.38	0.16	0.6	0.00091	0.43	0.3	0.55	7.6e-11	0.624	1.67e-10
87	SM(d18:1/14:0)/SM(d16:1/16:0)	0.47	0.32	0.62	1.99e-06	0.37	0.18	0.55	9.5e-05	0.43	0.31	0.54	7.81e-13	0.4	1.9e-12
88	SM(d18:2/14:0)	1.7	1.55	1.86	3.6e-18	1.77	1.59	1.95	3.34e-79	1.73	1.61	1.85	1.21e-181	0.569	3.42e-179
89	SM(d17:1/16:0)	-0.01	-0.17	0.15	0.88	-0.07	-0.26	0.12	0.455	-0.04	-0.16	0.08	0.546	0.642	0.578
90	SM(d18:0/16:0)	-0.12	-0.22	-0.01	0.0385	-0.13	-0.31	0.06	0.182	-0.12	-0.21	-0.03	0.0106	0.922	0.0141
91	SM(d18:1/16:0)	-0.32	-0.42	-0.23	4.05e-07	-0.42	-0.57	-0.27	4.01e-08	-0.35	-0.43	-0.27	6.33e-18	0.289	2.05e-17
92	SM(d18:2/16:0)	0.85	0.7	1	1.25e-11	0.83	0.69	0.98	1.29e-29	0.84	0.74	0.94	4.87e-58	0.864	7.22e-57
93	SM(34:3)	1.05	0.83	1.27	1.13e-09	0.91	0.74	1.09	2.17e-24	0.97	0.83	1.1	1.19e-42	0.352	1.12e-41
94	SM(d16:1/19:0)	0.06	-0.11	0.23	0.504	-0.02	-0.24	0.2	0.852	0.03	-0.11	0.16	0.676	0.572	0.7
95	SM(d18:1/17:0)/SM(d17:1/18:0)	0.19	0.06	0.33	0.0084	0.25	0.03	0.48	0.0274	0.21	0.09	0.32	0.00035	0.66	0.000535
96	SM(d18:2/17:0)	0.63	0.42	0.84	3.36e-06	0.67	0.48	0.87	8.28e-12	0.65	0.51	0.79	2.38e-19	0.763	8.36e-19
97	SM(35:2) (b)	-0.08	-0.23	0.06	0.261	-0.4	-0.6	-0.21	6.95e-05	-0.19	-0.31	-0.08	0.00106	0.0107	0.00154
98	SM(d18:1/18:0)/SM(d16:1/20:0)	0.64	0.48	0.8	1.49e-08	0.82	0.64	1	9.06e-19	0.72	0.6	0.83	1.58e-32	0.15	1.05e-31
99	SM(d18:2/18:0)	1.03	0.83	1.22	1.09e-10	1.18	1	1.36	1.17e-37	1.11	0.98	1.24	1.08e-60	0.264	1.79e-59
100	SM(d18:2/18:1)	0.83	0.54	1.13	6.01e-06	0.72	0.5	0.95	3.24e-10	0.76	0.59	0.94	3.99e-17	0.547	1.23e-16
101	SM(37:2)	0.18	-0.06	0.42	0.162	0.57	0.37	0.77	2.88e-08	0.41	0.25	0.56	2.32e-07	0.014	4.19e-07
102	SM(d18:1/20:0)/SM(d16:1/22:0)	0.3	0.1	0.5	0.00617	0.21	0.04	0.38	0.0129	0.25	0.12	0.38	0.000137	0.485	0.000213
103	SM(d18:2/20:0)	0.38	0.23	0.54	3.62e-05	0.49	0.32	0.66	9.67e-09	0.43	0.32	0.54	5.19e-14	0.361	1.38e-13
104	SM(d16:1/23:0)/SM(d17:1/22:0)	0.32	0.09	0.55	0.0103	0.21	0.01	0.41	0.038	0.26	0.11	0.41	0.000719	0.487	0.00106
105	SM(d18:0/22:0)	1.89	1.75	2.03	2.64e-20	2.12	1.85	2.39	8.06e-55	1.94	1.81	2.06	1.12e-203	0.131	6.31e-201
106	SM(d18:1/22:0)/SM(d16:1/24:0)	0.34	0.17	0.51	0.000594	0.18	0.02	0.35	0.0309	0.26	0.14	0.38	2.01e-05	0.193	3.29e-05
107	SM(d16:1/24:1)	0.36	0.23	0.49	7.91e-06	0.62	0.42	0.82	8.33e-10	0.43	0.33	0.54	1.63e-15	0.0279	4.54e-15
108	SM(d18:2/22:0)	0.35	0.17	0.54	0.000866	0.24	0.08	0.41	0.00419	0.29	0.17	0.42	3.44e-06	0.391	5.97e-06
109	SM(41:0)	0.99	0.84	1.13	3.88e-13	1.18	0.96	1.4	1.59e-26	1.05	0.93	1.17	1.39e-64	0.151	2.45e-63
110	SM(41:1) (a)	1.08	0.82	1.33	1.01e-08	1.04	0.79	1.29	3.3e-16	1.06	0.88	1.24	6.79e-31	0.853	3.94e-30
111	SM(d18:1/23:0)/SM(d17:1/24:0)	0.25	0.06	0.44	0.0145	0.09	-0.08	0.26	0.282	0.16	0.04	0.29	0.011	0.215	0.0145
112	SM(d17:1/24:1)	-0.01	-0.15	0.14	0.94	0.19	0.01	0.37	0.0411	0.07	-0.04	0.18	0.235	0.0967	0.264
113	SM(d18:2/23:0)	0.13	-0.04	0.29	0.144	0.03	-0.13	0.2	0.687	0.08	-0.04	0.2	0.174	0.444	0.199
114	SM(d18:1/24:0)	0.06	-0.1	0.21	0.494	-0.04	-0.22	0.13	0.639	0.01	-0.11	0.13	0.844	0.415	0.864
115	SM(d18:1/24:1)	-0.15	-0.22	-0.09	0.000124	0.12	-0.06	0.31	0.203	-0.12	-0.18	-0.06	0.000138	0.00644	0.000213
116	SM(d18:2/24:0)	-0.16	-0.31	-0.01	0.0527	-0.22	-0.37	-0.06	0.00745	-0.18	-0.29	-0.08	0.000903	0.589	0.00132
117	SM(43:1)	0.21	0.02	0.41	0.0392	0.25	0.05	0.46	0.0154	0.23	0.09	0.37	0.00121	0.782	0.00173
118	SM(d19:1/24:1)	0.53	0.35	0.7	2.5e-06	0.87	0.61	1.13	9.28e-11	0.63	0.49	0.77	1.3e-17	0.0329	4.11e-17
119	SM(43:2) (b)	0.09	-0.09	0.27	0.333	0.15	-0.04	0.35	0.127	0.12	-0.01	0.25	0.0791	0.642	0.0942
120	SM(43:2) (c)	-0.31	-0.52	-0.1	0.00827	-0.31	-0.53	-0.08	0.00729	-0.31	-0.46	-0.15	8.59e-05	0.984	0.000135
121	PC(28:0)	0.47	0.05	0.9	0.0388	0.15	-0.28	0.58	0.502	0.31	0.01	0.61	0.0443	0.29	0.0541
122	PC(14:0_16:0)	0.12	-0.15	0.4	0.387	-0.05	-0.35	0.25	0.742	0.04	-0.16	0.25	0.671	0.402	0.696
123	PC(31:0) (a)	0.76	0.39	1.14	0.000498	0.51	0.11	0.91	0.0127	0.64	0.37	0.92	4.51e-06	0.364	7.76e-06
124	PC(31:0) (b)	-0.21	-0.48	0.06	0.137	-0.27	-0.53	-0.01	0.0448	-0.24	-0.43	-0.05	0.012	0.769	0.0158
125	PC(16:0_16:0)	-0.19	-0.35	-0.02	0.0395	-0.37	-0.54	-0.2	2.27e-05	-0.27	-0.39	-0.16	5.91e-06	0.135	1.01e-05
126	PC(32:1)	1.46	1.18	1.73	8.88e-11	1.16	0.83	1.49	3.21e-12	1.33	1.12	1.54	2.99e-35	0.172	2.22e-34
127	PC(32:2)	0.27	-0.04	0.58	0.0993	-0.01	-0.28	0.26	0.932	0.11	-0.09	0.32	0.288	0.181	0.32
128	PC(33:0) (a)	0.29	0.01	0.57	0.0499	0.18	-0.09	0.44	0.197	0.23	0.04	0.42	0.0186	0.558	0.0237
129	PC(33:0) (b)	-0.44	-0.63	-0.24	0.00014	-0.39	-0.59	-0.18	0.000233	-0.41	-0.55	-0.27	7.26e-09	0.734	1.44e-08
130	PC(33:1)	0.14	-0.07	0.35	0.193	-0.08	-0.34	0.17	0.523	0.05	-0.11	0.21	0.523	0.182	0.556
131	PC(33:2)	-0.69	-0.97	-0.41	6.54e-05	-1.19	-1.44	-0.95	1.34e-21	-0.98	-1.16	-0.8	1.69e-25	0.00806	8.06e-25
132	PC(16:0_18:0)	-0.42	-0.6	-0.25	6.72e-05	-0.52	-0.67	-0.37	1.74e-11	-0.48	-0.59	-0.36	2.03e-16	0.412	6.04e-16
133	PC(16:0_18:1)	0.09	-0.07	0.25	0.263	-0.02	-0.21	0.16	0.795	0.04	-0.08	0.16	0.49	0.344	0.523
134	PC(16:0_18:2)	-0.24	-0.36	-0.12	0.000583	-0.52	-0.65	-0.39	7.21e-15	-0.37	-0.46	-0.28	2.62e-16	0.00197	7.71e-16
135	PC(16:1_18:2)	-0.09	-0.28	0.1	0.369	-0.48	-0.73	-0.23	0.000183	-0.23	-0.39	-0.08	0.00265	0.0153	0.00369
136	PC(16:0_18:3) (a)	-0.33	-0.61	-0.05	0.0292	-0.62	-0.85	-0.38	2.82e-07	-0.5	-0.68	-0.32	5.35e-08	0.124	1e-07
137	PC(16:0_18:3) (b)	0.81	0.56	1.05	6.78e-07	-0.01	-0.26	0.25	0.962	0.42	0.25	0.6	3.04e-06	7.02e-06	5.28e-06
138	PC(14:0_20:4)	1.05	0.78	1.32	4.43e-08	0.84	0.51	1.17	4.62e-07	0.97	0.76	1.17	1.61e-19	0.329	5.73e-19
139	PC(34:5)	1.13	0.77	1.49	1.34e-06	1.58	1.14	2.02	1.54e-12	1.31	1.03	1.59	2.33e-20	0.117	8.69e-20
140	PC(15-MHDA_18:1)	-0.37	-0.59	-0.14	0.00387	-0.65	-0.9	-0.39	1.14e-06	-0.49	-0.66	-0.32	2.03e-08	0.113	3.92e-08
141	PC(17:0_18:1)	-0.4	-0.56	-0.23	7.37e-05	-0.54	-0.76	-0.33	1e-06	-0.45	-0.58	-0.32	1.8e-11	0.286	4.11e-11
142	PC(15-MHDA_18:2)	-0.76	-1.01	-0.51	2.43e-06	-1.26	-1.5	-1.03	1.29e-25	-1.03	-1.2	-0.86	2.26e-32	0.00389	1.48e-31
143	PC(17:0_18:2)	-0.97	-1.15	-0.79	1.12e-10	-1.46	-1.66	-1.25	2.68e-43	-1.19	-1.32	-1.05	1.25e-65	0.000478	2.35e-64
144	PC(17:1_18:2)	-0.66	-0.85	-0.47	4.07e-07	-1.2	-1.42	-0.98	2.39e-26	-0.9	-1.04	-0.75	5.17e-34	0.000283	3.78e-33
145	PC(15:0_20:3)	0.02	-0.23	0.26	0.891	-0.34	-0.59	-0.09	0.00665	-0.16	-0.33	0.01	0.0697	0.0423	0.0837
146	PC(15:0_20:4)	0.13	-0.07	0.34	0.212	-0.03	-0.34	0.28	0.84	0.08	-0.09	0.25	0.343	0.378	0.376
147	PC(35:5)	0.22	-0.11	0.54	0.201	0.69	0.29	1.1	0.000816	0.4	0.15	0.66	0.00186	0.0749	0.00262
148	PC(18:0_18:1)	0.57	0.36	0.77	8.84e-06	0.32	0.09	0.54	0.00545	0.45	0.3	0.6	2.83e-09	0.109	5.87e-09
149	PC(18:1_18:1)	-0.58	-0.76	-0.4	1.37e-06	-0.84	-1.03	-0.65	1.51e-17	-0.7	-0.83	-0.57	1.54e-25	0.0498	7.41e-25
150	PC(18:0_18:2)	-0.05	-0.17	0.06	0.366	-0.49	-0.66	-0.32	1.43e-08	-0.19	-0.28	-0.1	8.21e-05	2.5e-05	0.000129
151	PC(18:1_18:2)	-0.91	-1.1	-0.72	8.43e-10	-1.61	-1.82	-1.4	3.95e-49	-1.23	-1.37	-1.09	2.38e-65	1.42e-06	4.33e-64
152	PC(16:0_20:3) (a)	0.56	0.33	0.78	4.8e-05	0.02	-0.18	0.22	0.821	0.26	0.11	0.41	0.000669	0.000528	0.000993
153	PC(16:0_20:3) (b)	1.05	0.82	1.28	1.53e-09	0.7	0.44	0.96	1.3e-07	0.9	0.73	1.07	1.06e-24	0.0456	4.87e-24
154	PC(18:2_18:2)	-0.95	-1.2	-0.7	6.61e-08	-2.01	-2.28	-1.74	1.72e-46	-1.44	-1.62	-1.26	8.4e-54	1.62e-08	1.05e-52
155	PC(16:0_20:4)	0.44	0.28	0.59	7.57e-06	0.51	0.28	0.74	1.53e-05	0.46	0.33	0.59	2.24e-12	0.618	5.4e-12
156	PC(16:1_20:4)	0.73	0.51	0.96	7.84e-07	0.63	0.32	0.94	7.06e-05	0.7	0.52	0.88	5.07e-14	0.59	1.36e-13
157	PC(16:0_20:5)	0.59	0.3	0.89	0.000563	1.07	0.69	1.45	2.43e-08	0.78	0.54	1.01	7.36e-11	0.0509	1.62e-10
158	PC(36:6) (a)	0.83	0.52	1.15	1.66e-05	1.23	0.84	1.61	4.68e-10	0.99	0.74	1.23	1.5e-15	0.122	4.23e-15
159	PC(14:0_22:6)	-0.19	-0.45	0.08	0.176	0.11	-0.26	0.47	0.568	-0.09	-0.3	0.13	0.427	0.201	0.462
160	PC(15-MHDA_20:4)	-0.01	-0.22	0.2	0.909	-0.26	-0.55	0.04	0.0902	-0.09	-0.27	0.08	0.279	0.19	0.31
161	PC(17:0_20:4)	-0.18	-0.33	-0.02	0.0319	-0.3	-0.58	-0.01	0.0421	-0.2	-0.34	-0.07	0.00308	0.463	0.00426
162	PC(15:0_22:6)	-1.23	-1.5	-0.96	2.13e-09	-1.02	-1.38	-0.66	2.68e-08	-1.15	-1.37	-0.94	5.21e-26	0.368	2.55e-25
163	PC(38:2)	0.21	0.09	0.33	0.00162	0.23	0.06	0.4	0.00728	0.22	0.12	0.31	1.01e-05	0.834	1.67e-05
164	PC(18:0_20:3)	1.52	1.36	1.68	2.2e-16	1.37	1.12	1.62	6.25e-27	1.48	1.34	1.61	8.21e-99	0.319	3.3e-97
165	PC(18:1_20:3)	0.23	0.07	0.4	0.0102	-0.23	-0.48	0.02	0.0769	0.09	-0.04	0.23	0.185	0.00266	0.21
166	PC(38:4) (b)	0.71	0.58	0.84	5.02e-11	0.3	0.06	0.55	0.0146	0.62	0.5	0.73	4.45e-26	0.00413	2.2e-25
167	PC(18:0_20:4)	0.8	0.65	0.95	9.66e-11	0.71	0.44	0.97	1.85e-07	0.77	0.64	0.91	6.48e-31	0.558	3.83e-30
168	PC(38:5) (a)	-0.23	-0.34	-0.13	0.000177	-0.41	-0.67	-0.15	0.00203	-0.26	-0.36	-0.16	1.83e-07	0.22	3.33e-07
169	PC(38:5) (b)	0.49	0.3	0.68	2.96e-05	0.36	0.07	0.65	0.0146	0.45	0.29	0.61	2.88e-08	0.471	5.51e-08
170	PC(38:6) (a)	-0.16	-0.34	0.02	0.096	-0.45	-0.73	-0.17	0.00159	-0.24	-0.39	-0.09	0.00155	0.0838	0.00219
171	PC(16:0_22:6)	-0.77	-0.99	-0.55	2.58e-07	-0.48	-0.81	-0.14	0.00519	-0.68	-0.86	-0.5	2.43e-13	0.15	6.16e-13
172	PC(18:2_20:5)	-0.3	-0.6	0.01	0.0666	-0.04	-0.34	0.27	0.809	-0.17	-0.38	0.05	0.126	0.238	0.147
173	PC(16:1_22:6)	-0.82	-1.06	-0.58	3.81e-07	-0.58	-0.9	-0.25	0.000572	-0.74	-0.93	-0.54	6.26e-14	0.239	1.64e-13
174	PC(38:7) (c)	-0.8	-0.97	-0.63	1.58e-09	-0.93	-1.26	-0.6	3.41e-08	-0.83	-0.98	-0.67	2.02e-26	0.48	1.01e-25
175	PC (39:5) (a)	-1.28	-1.48	-1.08	1.46e-12	-1.09	-1.4	-0.79	3.32e-12	-1.22	-1.39	-1.06	2.69e-47	0.322	2.91e-46
176	PC (39:5) (b)	-0.78	-0.94	-0.63	2.66e-10	-0.82	-1.1	-0.54	1.29e-08	-0.79	-0.93	-0.66	2.12e-30	0.82	1.21e-29
177	PC(15-MHDA_22:6)	-1.29	-1.64	-0.94	1.51e-07	-1.26	-1.62	-0.9	6.91e-12	-1.28	-1.53	-1.02	2.44e-23	0.912	1.03e-22
178	PC(17:0_22:6)	-1.42	-1.71	-1.13	6.34e-10	-1.17	-1.52	-0.82	5.92e-11	-1.32	-1.54	-1.09	6.54e-31	0.286	3.83e-30
179	PC(18:0_22:4)	1.05	0.76	1.34	1.15e-07	0.72	0.43	1	6.71e-07	0.88	0.68	1.08	1e-17	0.105	3.21e-17
180	PC(20:0_20:4)	-0.47	-0.84	-0.11	0.017	-0.55	-0.75	-0.34	1.85e-07	-0.53	-0.71	-0.35	6.01e-09	0.727	1.2e-08
181	PC(18:0_22:5) (n6)	0.6	0.32	0.87	0.000203	0.39	0.08	0.7	0.0138	0.5	0.3	0.71	1.18e-06	0.322	2.08e-06
182	PC(18:0_22:6)	0.14	-0.14	0.42	0.343	0.48	0.14	0.82	0.0052	0.28	0.06	0.5	0.0114	0.129	0.0151
183	PC(40:7) (a)	0.03	-0.21	0.28	0.785	-0.14	-0.44	0.16	0.363	-0.03	-0.22	0.16	0.722	0.377	0.744
184	PC(18:1_22:6) (a)	-1.69	-1.91	-1.47	3.33e-14	-1.58	-1.91	-1.25	2.75e-20	-1.65	-1.84	-1.47	1.33e-69	0.584	2.77e-68
185	PC(18:1_22:6) (b)	-0.83	-1.13	-0.53	1.12e-05	-0.95	-1.3	-0.59	2.35e-07	-0.88	-1.11	-0.65	5.8e-14	0.632	1.53e-13
186	PC(40:8)	-0.96	-1.16	-0.76	9.29e-10	-0.9	-1.14	-0.66	2.29e-13	-0.94	-1.09	-0.78	1.06e-32	0.684	7.18e-32
187	PC(O-16:0/16:0)	-0.17	-0.33	-0.01	0.0455	-0.52	-0.69	-0.34	1.31e-08	-0.32	-0.44	-0.2	8.49e-08	0.00391	1.58e-07
188	PC(O-32:1)	-0.07	-0.24	0.1	0.409	-0.29	-0.48	-0.1	0.00293	-0.17	-0.29	-0.04	0.00908	0.0954	0.0121
189	PC(O-32:2)	-0.42	-0.7	-0.13	0.0092	-0.24	-0.58	0.1	0.169	-0.34	-0.56	-0.12	0.00237	0.438	0.00332
190	PC(O-34:1)	-0.48	-0.58	-0.38	6.64e-10	-0.83	-0.99	-0.67	1.38e-23	-0.58	-0.66	-0.49	8.66e-41	0.000261	7.39e-40
191	PC(O-34:2)	-0.71	-0.87	-0.54	1.07e-08	-0.95	-1.19	-0.72	5.57e-15	-0.79	-0.93	-0.65	1.61e-29	0.0955	8.7e-29
192	PC(O-34:4)	0.27	-0.03	0.56	0.0924	0.71	0.33	1.08	0.000213	0.44	0.2	0.67	0.00025	0.0708	0.000382
193	PC(O-36:0)	-0.3	-0.48	-0.12	0.00292	-0.67	-0.84	-0.49	3.09e-13	-0.49	-0.61	-0.36	5.11e-14	0.00476	1.36e-13
194	PC(O-18:0/18:1)	-0.41	-0.54	-0.29	8.14e-07	0.2	0	0.4	0.0461	-0.24	-0.34	-0.13	1.2e-05	2.84e-07	1.97e-05
195	PC(O-18:1/18:1)	-0.61	-0.76	-0.46	3.26e-08	-0.92	-1.09	-0.75	6.67e-26	-0.75	-0.86	-0.64	4.63e-38	0.0072	3.67e-37
196	PC(O-18:0/18:2)	-0.89	-1.07	-0.7	6.99e-10	-1.39	-1.61	-1.18	8.1e-37	-1.1	-1.24	-0.97	7.02e-55	0.000402	9.19e-54
197	PC(O-18:1/18:2)	-0.7	-0.84	-0.57	1.29e-10	-1.07	-1.3	-0.84	2.24e-19	-0.79	-0.91	-0.68	2.91e-41	0.00709	2.6e-40
198	PC(O-16:0/20:3)	0.18	0.03	0.33	0.0275	-0.19	-0.42	0.04	0.111	0.07	-0.06	0.2	0.274	0.00911	0.306
199	PC(O-16:0/20:4)	0.13	0.01	0.25	0.0387	0.01	-0.23	0.25	0.924	0.11	0	0.22	0.0471	0.37	0.0574
200	PC(O-36:5)	0	-0.32	0.32	0.983	0.62	0.28	0.95	0.000288	0.29	0.06	0.52	0.0131	0.00848	0.0171
201	PC(O-18:0/20:4)	-0.07	-0.21	0.06	0.304	-0.55	-0.79	-0.3	1.39e-05	-0.18	-0.3	-0.06	0.00254	0.000905	0.00355
202	PC(O-38:5)	-0.15	-0.26	-0.03	0.018	-0.3	-0.55	-0.05	0.0207	-0.17	-0.28	-0.07	0.00112	0.285	0.00162
203	PC(O-16:0/22:6)	-0.36	-0.59	-0.14	0.00398	-0.11	-0.43	0.21	0.497	-0.28	-0.46	-0.09	0.00294	0.201	0.00409
204	PC(O-40:5)	-0.28	-0.42	-0.14	0.000665	-0.69	-0.93	-0.44	6.98e-08	-0.38	-0.5	-0.26	1.43e-09	0.00549	3.01e-09
205	PC(O-18:0/22:6)	-0.7	-0.89	-0.51	1.01e-07	-0.83	-1.12	-0.54	1.64e-08	-0.74	-0.9	-0.58	3.03e-20	0.469	1.12e-19
206	PC(O-40:7) (a)	-0.59	-0.82	-0.37	1.81e-05	-0.46	-0.79	-0.13	0.00576	-0.55	-0.74	-0.37	3.65e-09	0.51	7.47e-09
207	PC(O-40:7) (b)	-0.21	-0.4	-0.01	0.0507	-0.05	-0.34	0.25	0.75	-0.16	-0.32	0.01	0.0595	0.384	0.072
208	PC(P-16:0/14:0)	0.16	-0.01	0.34	0.0831	0.05	-0.17	0.27	0.653	0.12	-0.02	0.26	0.0915	0.44	0.108
209	PC(P-16:0/16:0)	-0.18	-0.32	-0.04	0.021	-0.32	-0.49	-0.15	0.00033	-0.23	-0.34	-0.12	2.98e-05	0.211	4.8e-05
210	PC(P-16:0/16:1)	0.21	0.05	0.38	0.0167	0.1	-0.1	0.29	0.326	0.17	0.04	0.29	0.00967	0.374	0.0129
211	PC(P-16:0/18:0)	-0.52	-0.64	-0.4	3.95e-09	-0.64	-0.79	-0.48	1.32e-15	-0.56	-0.66	-0.47	5.49e-32	0.228	3.47e-31
212	PC(P-16:0/18:1)	-0.55	-0.69	-0.41	2.63e-08	-0.7	-0.88	-0.53	7.96e-15	-0.61	-0.72	-0.5	3.63e-28	0.184	1.91e-27
213	PC(P-16:0/18:2)	-0.66	-0.88	-0.44	2.76e-06	-1.09	-1.3	-0.87	3.79e-23	-0.88	-1.03	-0.73	8.25e-30	0.0061	4.64e-29
214	PC(P-16:0/18:3)	-0.55	-0.86	-0.24	0.00177	-0.61	-0.9	-0.32	4.55e-05	-0.58	-0.79	-0.37	7.61e-08	0.8	1.42e-07
215	PC(P-15:0/20:4) (a)	0.83	0.36	1.3	0.00169	0.94	0.52	1.35	9.55e-06	0.89	0.58	1.2	1.98e-08	0.741	3.84e-08
216	PC(P-15:0/20:4) (b)	0.36	0.09	0.63	0.0139	0.5	0.19	0.82	0.00181	0.42	0.21	0.62	5.81e-05	0.495	9.32e-05
217	PC(P-18:1/18:1)	-0.31	-0.44	-0.18	8.86e-05	-0.56	-0.76	-0.36	7.07e-08	-0.38	-0.49	-0.27	8.38e-12	0.0415	1.95e-11
218	PC(P-18:0/18:2)	-1.09	-1.32	-0.86	1.42e-09	-1.51	-1.75	-1.27	2.96e-33	-1.29	-1.46	-1.12	2.66e-51	0.0142	2.94e-50
219	PC(P-36:3)	0.2	0	0.39	0.0562	-0.19	-0.41	0.03	0.0955	0.03	-0.11	0.18	0.669	0.0103	0.695
220	PC(P-16:0/20:4)	0.26	0.17	0.35	6.49e-06	0.14	-0.13	0.41	0.307	0.25	0.16	0.34	1.63e-08	0.395	3.18e-08
221	PC(P-16:0/20:5)	0.25	-0.05	0.56	0.114	0.79	0.42	1.17	3.07e-05	0.47	0.23	0.71	9.9e-05	0.0288	0.000155
222	PC(P-17:0/20:4) (a)	0.15	0.04	0.26	0.0149	0	-0.3	0.3	0.998	0.13	0.03	0.24	0.0147	0.36	0.019
223	PC(P-17:0/20:4) (b)	0.05	-0.08	0.18	0.428	0.09	-0.21	0.4	0.552	0.06	-0.06	0.18	0.33	0.817	0.362
224	PC(P-18:0/20:4)	0	-0.11	0.11	0.943	-0.11	-0.39	0.17	0.435	-0.02	-0.12	0.08	0.722	0.484	0.744
225	PC(P-38:5) (a)	0.31	0.22	0.4	1.75e-07	0.25	-0.02	0.52	0.0663	0.3	0.22	0.39	3.88e-13	0.68	9.76e-13
226	PC(P-38:5) (b)	0	-0.22	0.22	0.998	0.04	-0.25	0.32	0.79	0.01	-0.16	0.19	0.87	0.833	0.886
227	PC(P-16:0/22:6)	-0.45	-0.7	-0.19	0.00211	-0.17	-0.48	0.15	0.295	-0.34	-0.53	-0.14	0.000921	0.177	0.00134
228	PC(P-20:0/20:4)	-0.42	-0.54	-0.29	7.51e-07	-0.63	-0.85	-0.41	3.27e-08	-0.47	-0.58	-0.36	5.55e-17	0.102	1.7e-16
229	PC(P-18:0/22:5)	-0.48	-0.61	-0.35	1.99e-07	-0.71	-0.96	-0.45	5.38e-08	-0.53	-0.65	-0.41	2.05e-18	0.121	6.87e-18
230	PC(P-18:0/22:6)	-1.07	-1.29	-0.85	5.54e-10	-0.83	-1.14	-0.52	2.48e-07	-0.99	-1.17	-0.81	2.25e-27	0.215	1.17e-26
231	PC(P-18:1/22:6)	-0.56	-0.74	-0.38	1.52e-06	-0.39	-0.66	-0.12	0.00428	-0.51	-0.66	-0.36	1.4e-11	0.307	3.24e-11
232	LPC(14:0) [sn2]	0.39	0.11	0.66	0.0109	1.02	0.72	1.33	6.32e-11	0.67	0.46	0.87	1.65e-10	0.0025	3.57e-10
233	LPC(14:0) [sn1]	0.42	0.14	0.7	0.00723	1.07	0.76	1.38	7.38e-12	0.71	0.51	0.92	1.49e-11	0.00196	3.44e-11
234	LPC(15:0) [sn2]	-0.51	-0.78	-0.23	0.00127	-0.06	-0.34	0.21	0.644	-0.28	-0.48	-0.09	0.00402	0.0246	0.00551
235	LPC(15:0) [sn1]	-0.67	-0.95	-0.39	6.63e-05	-0.19	-0.58	0.2	0.331	-0.51	-0.73	-0.28	9.08e-06	0.0483	1.51e-05
236	LPC(16:0) [sn2]	-0.41	-0.62	-0.2	0.00089	0.32	0.09	0.56	0.00726	-0.08	-0.24	0.08	0.326	6.42e-06	0.358
237	LPC(16:0) [sn1]	-0.33	-0.5	-0.17	0.000598	0.28	0.1	0.47	0.00223	-0.05	-0.17	0.07	0.41	9.85e-07	0.444
238	LPC(16:1) [sn2]	0.65	0.45	0.86	1.48e-06	0.91	0.66	1.17	1.61e-12	0.76	0.6	0.92	2.26e-20	0.123	8.49e-20
239	LPC(16:1) [sn1]	0.3	0.09	0.51	0.00926	0.56	0.33	0.79	1.62e-06	0.42	0.26	0.57	1.18e-07	0.0966	2.18e-07
240	LPC(15-MHDA) [sn2]	-0.94	-1.23	-0.65	1.01e-06	-0.38	-0.67	-0.09	0.0112	-0.66	-0.87	-0.46	2.52e-10	0.00767	5.39e-10
241	LPC(15-MHDA) [sn1] / LPC(17:0) [sn2]	-0.99	-1.27	-0.71	2.65e-07	-0.37	-0.64	-0.09	0.00834	-0.67	-0.87	-0.47	1.79e-11	0.00194	4.11e-11
242	LPC(15-MHDA) [sn1] [104_sn1]	-0.87	-1.16	-0.58	3.5e-06	-0.36	-0.65	-0.07	0.0147	-0.61	-0.82	-0.41	4.1e-09	0.0137	8.33e-09
243	LPC(17:0) [sn1]	-1.07	-1.3	-0.83	2.7e-09	-0.42	-0.67	-0.17	0.00116	-0.77	-0.94	-0.59	3e-18	0.000255	9.87e-18
244	LPC(17:1 ) [sn2] (a)	-0.42	-0.67	-0.17	0.00299	-0.03	-0.35	0.3	0.871	-0.27	-0.47	-0.08	0.00681	0.0621	0.00925
245	LPC(17:1) [sn1] (a) / LPC(17:1) [sn2] (b)	-0.45	-0.68	-0.21	0.000928	-0.02	-0.26	0.22	0.867	-0.24	-0.41	-0.07	0.00511	0.0127	0.007
246	LPC(17:1) (a) [sn1] [104_sn1]	-0.44	-0.67	-0.2	0.0012	-0.01	-0.25	0.24	0.954	-0.23	-0.4	-0.06	0.00769	0.013	0.0104
247	LPC(17:1) [sn1] (b)	-0.43	-0.69	-0.18	0.00234	-0.27	-0.52	-0.02	0.034	-0.35	-0.53	-0.17	0.000102	0.361	0.00016
248	LPC(18:0) [sn2]	-0.24	-0.42	-0.06	0.0139	0.57	0.32	0.82	1.13e-05	0.03	-0.12	0.18	0.7	3.36e-07	0.724
249	LPC(18:0) [sn1]	-0.24	-0.41	-0.07	0.0103	0.57	0.33	0.82	5.69e-06	0.02	-0.12	0.16	0.796	1.14e-07	0.816
250	LPC(18:1) [sn2]	-0.88	-1.08	-0.68	4.09e-09	-0.55	-0.76	-0.35	1.54e-07	-0.73	-0.87	-0.58	4.23e-23	0.0246	1.78e-22
251	LPC(18:1) [sn1]	-0.95	-1.17	-0.73	7.16e-09	-0.57	-0.79	-0.35	4.84e-07	-0.76	-0.92	-0.6	1.36e-21	0.0189	5.33e-21
252	LPC(18:2) [sn2]	-1.52	-1.78	-1.26	1.52e-11	-1.51	-1.73	-1.28	4.28e-38	-1.51	-1.68	-1.34	9.25e-68	0.944	1.86e-66
253	LPC(18:2) [sn1]	-1.67	-1.97	-1.38	2.91e-11	-1.5	-1.77	-1.24	2.59e-27	-1.58	-1.78	-1.38	1.04e-54	0.412	1.32e-53
254	LPC(18:3) [sn2] (a)	-1.36	-1.72	-1	8.61e-08	-1.05	-1.37	-0.72	2.48e-10	-1.18	-1.42	-0.94	3.82e-22	0.206	1.55e-21
255	LPC(18:3) [sn1] (a)/LPC(18:3) [sn2] (b)	-0.99	-1.35	-0.63	1.5e-05	-0.82	-1.13	-0.51	2.98e-07	-0.89	-1.13	-0.66	1.54e-13	0.491	3.94e-13
256	LPC(18:3) [sn1] (b)	-0.26	-0.56	0.03	0.0953	-0.09	-0.38	0.21	0.573	-0.17	-0.38	0.04	0.104	0.409	0.122
257	LPC(19:0) [sn2] (a)	-0.74	-1.03	-0.44	4.78e-05	-0.07	-0.35	0.21	0.617	-0.39	-0.59	-0.19	0.000183	0.00147	0.000282
258	LPC(19:0) [sn1] (a) / LPC(19:0) [sn2] (b)	-1.15	-1.38	-0.93	2.66e-10	-0.42	-0.67	-0.16	0.00142	-0.83	-1	-0.66	1.23e-21	2.32e-05	4.83e-21
259	LPC(19:0) (a) [sn1] [104_sn1]	-0.7	-0.98	-0.42	4.63e-05	-0.01	-0.29	0.26	0.936	-0.35	-0.54	-0.15	0.000491	0.000584	0.00074
260	LPC(19:0) [sn1] (b)	-1.49	-1.69	-1.29	4.82e-14	-0.93	-1.19	-0.68	9.76e-13	-1.28	-1.43	-1.12	8.89e-58	0.000724	1.25e-56
261	LPC(20:0) [sn2]	-1.71	-1.86	-1.55	4.05e-18	-1.39	-1.63	-1.14	3.04e-28	-1.61	-1.74	-1.48	3.89e-131	0.03	3.13e-129
262	LPC(20:0) [sn1]	-1.7	-1.85	-1.54	8.05e-18	-1.38	-1.62	-1.15	1.23e-30	-1.6	-1.73	-1.47	5.23e-128	0.0288	3.68e-126
263	LPC(20:1) [sn2]	-1.56	-1.72	-1.39	2.22e-16	-0.95	-1.23	-0.67	1.97e-11	-1.4	-1.54	-1.25	4.66e-83	0.000219	1.38e-81
264	LPC(20:1) [sn1]	-1.46	-1.59	-1.32	6.71e-18	-1	-1.25	-0.76	1.19e-15	-1.35	-1.47	-1.24	1.42e-112	0.00143	7.27e-111
265	LPC(20:2) [sn2]	-0.95	-1.14	-0.76	5.15e-10	-0.71	-0.93	-0.48	9.11e-10	-0.85	-0.99	-0.7	1.13e-29	0.107	6.24e-29
266	LPC(20:2) [sn1]	-1.09	-1.28	-0.9	2.13e-11	-0.78	-1	-0.56	2.81e-12	-0.95	-1.1	-0.81	5.24e-39	0.0377	4.21e-38
267	LPC(20:3) [sn2]	0.32	0.08	0.57	0.0148	0.57	0.35	0.79	3.22e-07	0.46	0.3	0.62	3.12e-08	0.138	5.96e-08
268	LPC(20:3) [sn1]	0.15	-0.08	0.39	0.212	0.52	0.31	0.73	1.17e-06	0.36	0.2	0.52	7.75e-06	0.0227	1.29e-05
269	LPC(20:4) [sn2]	-0.04	-0.22	0.14	0.672	0.45	0.22	0.68	9.75e-05	0.15	0.01	0.29	0.0366	0.000936	0.045
270	LPC(20:4) [sn1]	-0.25	-0.45	-0.06	0.0179	0.34	-0.02	0.71	0.0673	-0.12	-0.29	0.05	0.165	0.00516	0.189
271	LPC(20:5) [sn2]	0.07	-0.29	0.42	0.712	1.28	0.93	1.64	1.78e-12	0.67	0.42	0.92	1.92e-07	2.23e-06	3.48e-07
272	LPC(20:5) [sn1]	-0.01	-0.35	0.33	0.935	1.27	0.91	1.64	8.42e-12	0.58	0.33	0.83	4.77e-06	4.65e-07	8.17e-06
273	LPC(22:0) [sn2]	-1.51	-1.68	-1.34	8.65e-16	-1.54	-1.76	-1.32	1.27e-41	-1.52	-1.66	-1.39	2.1e-109	0.838	9.86e-108
274	LPC(22:0) [sn1]	-1.61	-1.76	-1.46	6.53e-18	-1.67	-1.89	-1.45	3.27e-49	-1.63	-1.75	-1.51	2.62e-150	0.67	3.69e-148
275	LPC(22:1) [sn2]	-1.5	-1.68	-1.33	2.87e-15	-1.01	-1.3	-0.72	1e-11	-1.37	-1.52	-1.22	2.66e-70	0.00467	5.99e-69
276	LPC(22:1) [sn1]	-1.63	-1.86	-1.41	9.3e-14	-1	-1.27	-0.72	1.07e-12	-1.38	-1.55	-1.2	5.5e-55	0.000415	7.37e-54
277	LPC(22:4) [sn2]	-0.22	-0.4	-0.05	0.0202	-0.3	-0.56	-0.04	0.0265	-0.25	-0.39	-0.1	0.000991	0.635	0.00144
278	LPC(22:4) [sn1]	-0.29	-0.49	-0.09	0.00966	-0.22	-0.45	0.01	0.06	-0.26	-0.41	-0.11	0.000822	0.671	0.00121
279	LPC(22:5) [sn2] (n3)	-0.99	-1.21	-0.77	3.09e-09	-0.59	-0.9	-0.27	0.000303	-0.86	-1.04	-0.68	1.42e-20	0.0403	5.38e-20
280	LPC(22:5) [sn1] (n3)/LPC(22:5) [sn2] (n6)	-1.04	-1.25	-0.82	6.3e-10	-0.64	-0.9	-0.38	1.91e-06	-0.88	-1.04	-0.71	2.14e-25	0.0208	1.01e-24
281	LPC(22:5) [sn1] (n6)	-0.73	-0.93	-0.53	1.81e-07	-0.64	-0.88	-0.39	3.27e-07	-0.69	-0.85	-0.54	3.06e-18	0.581	1e-17
282	LPC(22:6) [sn2]	-1.08	-1.36	-0.81	3.78e-08	-0.37	-0.64	-0.11	0.00553	-0.71	-0.9	-0.52	2.07e-13	0.00025	5.28e-13
283	LPC(22:6) [sn1]	-1.27	-1.55	-1	1.52e-09	-0.45	-0.77	-0.14	0.00486	-0.92	-1.13	-0.71	2.07e-18	0.000116	6.89e-18
284	LPC(24:0) [sn2]	-1.33	-1.47	-1.18	2.54e-16	-1.44	-1.63	-1.25	3.35e-48	-1.37	-1.48	-1.25	4.15e-123	0.34	2.34e-121
285	LPC(24:0) [sn1]	-1.34	-1.48	-1.21	4.22e-17	-1.49	-1.68	-1.31	2.1e-55	-1.4	-1.5	-1.29	2.63e-142	0.185	2.96e-140
286	LPC(26:0) [sn2]	-1.37	-1.58	-1.16	1.43e-12	-1.3	-1.5	-1.1	4.11e-37	-1.33	-1.48	-1.19	2.72e-73	0.626	6.95e-72
287	LPC(26:0) [sn1]	-1.39	-1.54	-1.23	5.29e-16	-1.44	-1.62	-1.27	4.38e-55	-1.41	-1.53	-1.29	2.43e-126	0.631	1.52e-124
288	LPC(O-16:0)	-0.37	-0.56	-0.18	0.00081	0.55	0.24	0.87	0.000521	-0.12	-0.28	0.04	0.147	8.29e-07	0.17
289	LPC(O-18:0)	-0.83	-1.02	-0.63	6.19e-09	-0.02	-0.37	0.33	0.92	-0.64	-0.81	-0.47	6.36e-14	6.96e-05	1.66e-13
290	LPC(O-18:1)	-0.44	-0.61	-0.26	3.92e-05	0.28	-0.04	0.59	0.0829	-0.27	-0.42	-0.12	0.000444	9.73e-05	0.000672
291	LPC(O-20:0)	-1.36	-1.52	-1.21	9.71e-16	-0.47	-0.81	-0.14	0.00604	-1.21	-1.35	-1.07	3.21e-64	2.55e-06	5.48e-63
292	LPC(O-20:1)	-0.94	-1.13	-0.74	7.79e-10	-0.08	-0.44	0.28	0.654	-0.74	-0.91	-0.57	1.91e-17	3.92e-05	5.97e-17
293	LPC(O-22:0)	-1.21	-1.36	-1.06	9e-15	-0.69	-0.96	-0.41	9.03e-07	-1.09	-1.22	-0.96	4.58e-59	0.00101	6.96e-58
294	LPC(O-22:1)	-1.41	-1.61	-1.22	1.38e-13	-0.33	-0.67	0.01	0.0603	-1.14	-1.31	-0.97	2.69e-39	6.97e-08	2.19e-38
295	LPC(O-24:0)	-0.87	-1.06	-0.67	3.42e-09	-0.8	-1.01	-0.6	4.13e-14	-0.84	-0.98	-0.7	4.54e-31	0.65	2.72e-30
296	LPC(O-24:1)	-0.96	-1.16	-0.76	6.47e-10	-0.21	-0.51	0.1	0.184	-0.74	-0.9	-0.57	2.91e-18	5.06e-05	9.64e-18
297	LPC(O-24:2)	-1.8	-2.05	-1.55	1.44e-13	-1.2	-1.52	-0.89	1.62e-13	-1.57	-1.77	-1.38	3.92e-55	0.00372	5.38e-54
298	LPC(P-16:0)	-0.38	-0.57	-0.18	0.000866	0.55	0.23	0.87	0.000763	-0.13	-0.29	0.04	0.14	1.38e-06	0.163
299	LPC(P-18:0)	-0.85	-1.02	-0.69	2.42e-10	0.17	-0.18	0.52	0.354	-0.66	-0.82	-0.51	7.94e-18	2.65e-07	2.55e-17
300	LPC(P-18:1)	-0.21	-0.41	0	0.0553	0.92	0.57	1.28	3.62e-07	0.07	-0.11	0.24	0.462	6.48e-08	0.497
301	LPC(P-20:0)	-1.51	-1.66	-1.35	8.95e-17	-0.41	-0.73	-0.1	0.0107	-1.3	-1.44	-1.16	3.45e-75	1.23e-09	9.24e-74
302	PE(16:0_16:0)	-0.06	-0.37	0.26	0.719	-0.29	-0.53	-0.05	0.0163	-0.21	-0.4	-0.02	0.0328	0.243	0.0406
303	PE(16:0_16:1)	2	1.31	2.69	5.15e-06	1.04	0.52	1.56	9.58e-05	1.39	0.97	1.8	7.47e-11	0.0299	1.64e-10
304	PE(16:0_18:1)	0.39	0	0.79	0.0638	-0.38	-0.76	0	0.053	-0.01	-0.29	0.27	0.951	0.00621	0.954
305	PE(16:0_18:2)	-0.53	-0.97	-0.09	0.0252	-1.49	-1.9	-1.09	6.21e-13	-1.05	-1.35	-0.76	3.24e-12	0.00155	7.67e-12
306	PE(16:1_18:2)	0.06	-0.34	0.46	0.763	-0.31	-0.71	0.08	0.12	-0.13	-0.41	0.15	0.371	0.19	0.405
307	PE(16:0_18:3) (a)	-0.85	-1.26	-0.44	0.000423	-1.36	-1.82	-0.9	7.04e-09	-1.08	-1.39	-0.77	4.51e-12	0.102	1.06e-11
308	PE(16:0_18:3) (b)	0.56	0.09	1.03	0.0267	-0.45	-0.85	-0.04	0.0304	-0.02	-0.32	0.29	0.916	0.00142	0.923
309	PE(15-MHDA_18:1)	-0.13	-0.57	0.31	0.564	-0.75	-1.11	-0.39	5.34e-05	-0.5	-0.78	-0.22	0.000447	0.0341	0.000675
310	PE(17:0_18:1)	0.25	-0.09	0.58	0.162	-0.55	-0.88	-0.22	0.00117	-0.16	-0.39	0.08	0.187	0.000943	0.213
311	PE(15-MHDA_18:2)	-0.7	-1.08	-0.33	0.00112	-1.66	-2.03	-1.3	7.73e-19	-1.2	-1.46	-0.94	2.14e-19	0.000306	7.59e-19
312	PE(17:0_18:2)	-0.77	-1.15	-0.39	0.000481	-1.57	-1.91	-1.23	5.34e-19	-1.21	-1.46	-0.96	7.03e-21	0.00206	2.67e-20
313	PE(36:0)	0.02	-0.11	0.15	0.758	-0.06	-0.18	0.05	0.268	-0.03	-0.11	0.06	0.542	0.329	0.575
314	PE(18:0_18:1)	0.51	0.22	0.81	0.00208	0.01	-0.28	0.29	0.958	0.25	0.05	0.46	0.016	0.0158	0.0205
315	PE(18:1_18:1)	-0.25	-0.63	0.13	0.202	-1.09	-1.47	-0.71	2.33e-08	-0.67	-0.94	-0.4	9.99e-07	0.00213	1.77e-06
316	PE(18:0_18:2)	0	-0.35	0.34	0.978	-0.8	-1.16	-0.43	2.12e-05	-0.38	-0.63	-0.13	0.00325	0.00195	0.00447
317	PE(18:1_18:2)	-1.14	-1.54	-0.75	6e-06	-2.28	-2.68	-1.88	3.3e-28	-1.7	-1.98	-1.42	7.78e-33	6.85e-05	5.34e-32
318	PE(16:0_20:3)	-0.44	-0.95	0.08	0.107	-1.65	-2.04	-1.26	1.81e-16	-1.21	-1.52	-0.9	1.77e-14	0.000237	4.82e-14
319	PE(16:0_20:4)	-0.28	-0.65	0.1	0.159	-0.93	-1.35	-0.51	1.6e-05	-0.57	-0.85	-0.29	7.11e-05	0.0233	0.000113
320	PE(16:1_20:4)	0.07	-0.32	0.48	0.717	-0.27	-0.67	0.14	0.195	-0.09	-0.38	0.19	0.514	0.238	0.548
321	PE(16:0_20:5)	-0.22	-0.6	0.16	0.263	-0.28	-0.74	0.19	0.238	-0.24	-0.54	0.05	0.102	0.846	0.12
322	PE(15-MHDA_20:4)	-0.61	-0.91	-0.31	0.000538	-1.33	-1.72	-0.94	4.23e-11	-0.88	-1.12	-0.64	5.98e-13	0.00437	1.48e-12
323	PE(17:0_20:4)	-0.56	-0.92	-0.2	0.00507	-1.14	-1.51	-0.77	1.5e-09	-0.85	-1.1	-0.59	1.06e-10	0.028	2.31e-10
324	PE(18:0_20:3) (a)	0.75	0.39	1.12	0.000389	0.14	-0.23	0.52	0.459	0.46	0.2	0.72	0.000601	0.0223	0.000896
325	PE(18:0_20:3) (b)	0.44	0.14	0.74	0.00849	0.11	-0.18	0.4	0.444	0.27	0.06	0.48	0.012	0.126	0.0158
326	PE(18:0_20:4)	0.16	-0.05	0.37	0.146	-0.45	-0.82	-0.07	0.0186	0.01	-0.17	0.2	0.897	0.00527	0.91
327	PE(38:5) (a)	-0.89	-1.22	-0.55	2.15e-05	-1.68	-2.08	-1.27	1.62e-15	-1.2	-1.46	-0.94	6.87e-20	0.00328	2.49e-19
328	PE(38:5) (b)	-0.15	-0.5	0.19	0.386	-0.85	-1.26	-0.45	3.81e-05	-0.45	-0.71	-0.19	0.000806	0.00972	0.00119
329	PE(16:0_22:6)	-0.88	-1.22	-0.55	2.31e-05	-1.01	-1.49	-0.54	3.01e-05	-0.93	-1.2	-0.65	3.12e-11	0.657	7.03e-11
330	PE(15-MHDA_22:6)	-1.41	-1.84	-0.98	7.92e-07	-1.66	-2.08	-1.23	5.54e-14	-1.53	-1.84	-1.23	2.13e-23	0.427	9.07e-23
331	PE(17:0_22:6)	-1.01	-1.41	-0.61	4.43e-05	-1.02	-1.41	-0.63	4.38e-07	-1.01	-1.3	-0.73	1.49e-12	0.966	3.61e-12
332	PE(18:0_22:4)	0.98	0.73	1.23	3.4e-08	0.15	-0.24	0.55	0.455	0.74	0.53	0.95	4.97e-12	0.000551	1.16e-11
333	PE(18:0_22:5) (n3)	0.23	-0.02	0.48	0.088	-0.24	-0.64	0.15	0.226	0.09	-0.12	0.3	0.407	0.0477	0.442
334	PE(18:0_22:5) (n6)	0.64	0.43	0.86	2.55e-06	0.07	-0.36	0.51	0.754	0.53	0.34	0.72	3.71e-08	0.02	7.02e-08
335	PE(18:0_22:6)	0.32	0.02	0.61	0.0447	0.31	-0.15	0.78	0.189	0.31	0.07	0.56	0.0131	0.989	0.0171
336	PE(18:1_22:6) (a)	-1.73	-2.11	-1.34	3.33e-09	-1.93	-2.41	-1.44	1.79e-14	-1.81	-2.11	-1.5	9.69e-32	0.534	6.06e-31
337	PE(18:1_22:6) (b)	-0.78	-1.3	-0.26	0.00657	-1.31	-1.79	-0.82	1.63e-07	-1.06	-1.41	-0.71	4.16e-09	0.145	8.42e-09
338	PE(O-34:1)	-0.4	-0.57	-0.23	7.27e-05	-0.76	-1.03	-0.5	1.86e-08	-0.5	-0.64	-0.36	2.5e-12	0.0226	5.99e-12
339	PE(O-16:0/18:2)	-1.21	-1.36	-1.06	9.81e-15	-1.49	-1.84	-1.13	4.58e-16	-1.25	-1.39	-1.11	5.45e-70	0.157	1.18e-68
340	PE(O-18:1/18:2)	-0.93	-1.17	-0.7	3.05e-08	-1.32	-1.66	-0.97	1.19e-13	-1.05	-1.25	-0.86	1.46e-26	0.0711	7.55e-26
341	PE(O-16:0/20:3)	-0.29	-0.55	-0.04	0.0332	-0.44	-0.78	-0.1	0.0107	-0.35	-0.55	-0.14	0.000846	0.492	0.00124
342	PE(O-16:0/20:4)	-0.51	-0.75	-0.26	0.000395	-0.36	-0.73	0.02	0.0652	-0.46	-0.67	-0.26	9.69e-06	0.505	1.61e-05
343	PE(O-36:5)	-0.78	-1.23	-0.32	0.00269	0.04	-0.4	0.49	0.853	-0.36	-0.68	-0.04	0.0283	0.012	0.0353
344	PE(O-16:0/22:4)	0.22	0.03	0.41	0.0319	-0.32	-0.63	0	0.0466	0.07	-0.09	0.24	0.367	0.00399	0.401
345	PE(O-18:0/20:4)	-0.7	-0.95	-0.46	6.35e-06	-0.54	-0.92	-0.16	0.00512	-0.66	-0.86	-0.45	3.54e-10	0.478	7.55e-10
346	PE(O-38:5) (a)	-0.18	-0.38	0.02	0.0932	-0.1	-0.48	0.28	0.597	-0.16	-0.34	0.02	0.0737	0.724	0.0883
347	PE(O-38:5) (b)	-0.24	-0.47	-0.02	0.0412	-0.16	-0.52	0.21	0.4	-0.22	-0.41	-0.03	0.0229	0.694	0.0288
348	PE(O-16:0/22:6)	-0.61	-0.81	-0.4	3.39e-06	-0.29	-0.67	0.09	0.131	-0.54	-0.71	-0.36	3.37e-09	0.15	6.93e-09
349	PE(O-18:0/22:6)	-0.73	-0.94	-0.51	5.66e-07	-0.82	-1.17	-0.46	7.15e-06	-0.75	-0.94	-0.57	1.42e-15	0.667	4.02e-15
350	PE(O-18:1/22:6)	-0.97	-1.2	-0.74	1.05e-08	-0.72	-1.12	-0.32	0.00044	-0.91	-1.11	-0.71	4.52e-19	0.282	1.57e-18
351	PE(P-15:0/20:4)	1	0.69	1.32	1.24e-06	0.87	0.51	1.24	2.88e-06	0.95	0.71	1.19	7.85e-15	0.601	2.17e-14
352	PE(P-15:0/22:6)(a)	-0.03	-0.31	0.25	0.851	0.29	-0.11	0.7	0.157	0.08	-0.16	0.31	0.521	0.203	0.555
353	PE(P-15:0/22:6)(b)	0.34	0.15	0.53	0.00183	0.7	0.35	1.06	0.00011	0.42	0.25	0.59	1.08e-06	0.0782	1.91e-06
354	PE(P-16:0/18:1)	0.23	0.08	0.39	0.0051	-0.04	-0.29	0.23	0.792	0.17	0.04	0.3	0.012	0.0786	0.0158
355	PE(P-16:0/18:2)	-0.01	-0.25	0.24	0.965	-0.63	-0.95	-0.3	0.000161	-0.23	-0.42	-0.03	0.0214	0.00262	0.027
356	PE(P-16:0/18:3)	0.17	-0.13	0.47	0.28	-0.43	-0.75	-0.11	0.00782	-0.12	-0.33	0.1	0.303	0.00705	0.335
357	PE(P-16:0/20:3)(a)	1.04	0.83	1.25	4.65e-10	0.77	0.41	1.14	3.53e-05	0.97	0.79	1.16	3.98e-25	0.218	1.87e-24
358	PE(P-16:0/20:3)(b)	0.96	0.71	1.21	4.78e-08	0.95	0.6	1.3	1.23e-07	0.96	0.75	1.16	3.43e-20	0.968	1.26e-19
359	PE(P-16:0/20:4)	0.65	0.48	0.83	1.16e-07	0.75	0.37	1.13	9.27e-05	0.67	0.51	0.83	3.17e-16	0.654	9.31e-16
360	PE(P-16:0/20:5)	0.46	0.07	0.85	0.029	1.04	0.57	1.5	1.07e-05	0.7	0.4	0.99	4.6e-06	0.0601	7.9e-06
361	PE(P-16:0/22:4)	0.48	0.33	0.63	1.66e-06	-0.14	-0.44	0.16	0.359	0.35	0.21	0.49	4.8e-07	0.000283	8.52e-07
362	PE(P-16:0/22:5) (n3)	0.5	0.4	0.6	2.47e-10	0.13	-0.25	0.5	0.505	0.48	0.38	0.58	2.04e-22	0.0565	8.37e-22
363	PE(P-16:0/22:5) (n6)	0.04	-0.1	0.18	0.555	-0.46	-0.8	-0.12	0.00798	-0.03	-0.16	0.1	0.645	0.00722	0.673
364	PE(P-16:0/22:6)	0.02	-0.11	0.16	0.768	0.23	-0.13	0.59	0.215	0.05	-0.08	0.17	0.476	0.291	0.51
365	PE(P-17:0/20:4)(a)	0.6	0.36	0.85	5.13e-05	0.8	0.39	1.2	0.00011	0.66	0.45	0.87	9.13e-10	0.422	1.94e-09
366	PE(P-17:0/20:4)(b)	0.56	0.32	0.8	0.000104	0.79	0.39	1.19	9.19e-05	0.62	0.41	0.82	3.28e-09	0.321	6.76e-09
367	PE(P-17:0/22:6)(a)	-0.21	-0.41	-0.01	0.0496	0.08	-0.3	0.45	0.687	-0.15	-0.32	0.03	0.105	0.182	0.123
368	PE(P-17:0/22:6)(b)	-0.42	-0.63	-0.21	0.000522	-0.01	-0.36	0.34	0.959	-0.31	-0.49	-0.13	0.000597	0.047	0.000892
369	PE(P-18:0/18:1)	0.03	-0.15	0.21	0.722	-0.21	-0.49	0.07	0.137	-0.04	-0.19	0.11	0.617	0.148	0.648
370	PE(P-18:0/18:2)	-0.43	-0.66	-0.2	0.001	-1.07	-1.38	-0.76	2.35e-11	-0.66	-0.84	-0.47	2.97e-12	0.00123	7.07e-12
371	PE(P-18:0/18:3)	-0.37	-0.59	-0.14	0.00364	-0.66	-1.03	-0.3	0.000336	-0.45	-0.64	-0.26	3.85e-06	0.171	6.65e-06
372	PE(P-18:0/20:3)(a)	0.5	0.33	0.66	3.17e-06	0.22	-0.14	0.58	0.224	0.45	0.3	0.6	4.87e-09	0.168	9.79e-09
373	PE(P-18:0/20:3)(b)	0.35	0.15	0.56	0.00239	0.35	0.02	0.69	0.0387	0.35	0.18	0.53	8.09e-05	0.997	0.000128
374	PE(P-18:0/20:4)	0.25	0.05	0.45	0.0203	0.39	0.02	0.76	0.0367	0.29	0.11	0.46	0.00155	0.517	0.00219
375	PE(P-18:0/20:5)	0.01	-0.36	0.37	0.965	0.61	0.13	1.09	0.0121	0.23	-0.06	0.52	0.12	0.0498	0.141
376	PE(P-18:0/22:4)	0.2	0	0.4	0.0563	-0.45	-0.75	-0.15	0.00361	0.01	-0.16	0.17	0.934	0.000409	0.939
377	PE(P-18:0/22:5) (n3)	0.23	0.08	0.38	0.00538	-0.14	-0.49	0.21	0.418	0.17	0.04	0.31	0.0136	0.052	0.0177
378	PE(P-18:0/22:5) (n6)	-0.53	-0.8	-0.27	0.000531	-0.71	-1.04	-0.39	1.5e-05	-0.61	-0.81	-0.4	5.88e-09	0.396	1.18e-08
379	PE(P-18:0/22:6)	-0.58	-0.79	-0.38	8.26e-06	-0.42	-0.8	-0.05	0.0267	-0.55	-0.73	-0.37	2.96e-09	0.466	6.14e-09
380	PE(P-18:1/18:1)	0	-0.18	0.18	0.977	-0.25	-0.53	0.03	0.0753	-0.08	-0.23	0.07	0.32	0.139	0.353
381	PE(P-18:1/18:1)(a)	0.06	-0.11	0.23	0.5	-0.21	-0.5	0.08	0.158	-0.01	-0.15	0.14	0.906	0.118	0.917
382	PE(P-18:1/18:1)(b)	-0.06	-0.36	0.24	0.692	-0.33	-0.63	-0.03	0.0308	-0.2	-0.41	0.02	0.0691	0.216	0.0831
383	PE(P-18:1/18:2)(a)	-0.3	-0.52	-0.07	0.0161	-0.97	-1.31	-0.62	5.21e-08	-0.5	-0.69	-0.31	2.57e-07	0.00146	4.62e-07
384	PE(P-18:1/18:2)(b)	-0.33	-0.74	0.09	0.135	-1.05	-1.42	-0.69	1.8e-08	-0.74	-1.01	-0.47	1.25e-07	0.0103	2.29e-07
385	PE(P-18:1/18:3)	-0.32	-0.53	-0.11	0.00633	-0.48	-0.81	-0.15	0.00397	-0.37	-0.54	-0.19	4.85e-05	0.407	7.8e-05
386	PE(P-18:1/20:3)(a)	0.76	0.57	0.95	2.74e-08	0.56	0.19	0.93	0.00269	0.72	0.55	0.89	1.17e-16	0.341	3.51e-16
387	PE(P-18:1/20:3)(b)	0.49	0.22	0.75	0.00121	0.39	0.04	0.74	0.0275	0.45	0.24	0.66	2.48e-05	0.664	4.02e-05
388	PE(P-18:1/20:4)(a)	0.42	0.25	0.59	5.04e-05	0.43	0.02	0.84	0.0379	0.42	0.27	0.58	1.44e-07	0.958	2.63e-07
389	PE(P-18:1/20:4)(b)	0.4	0.15	0.65	0.00362	0.23	-0.16	0.63	0.25	0.35	0.15	0.56	0.000901	0.485	0.00132
390	PE(P-18:1/20:5)(a)	0.09	-0.25	0.44	0.598	0.66	0.19	1.13	0.00616	0.29	0.01	0.57	0.0415	0.0582	0.0508
391	PE(P-18:1/20:5)(b)	0.23	-0.3	0.76	0.408	0.6	0.13	1.08	0.0124	0.44	0.08	0.79	0.0156	0.301	0.02
392	PE(P-18:1/22:4)	0.07	-0.07	0.2	0.328	-0.66	-0.96	-0.36	1.6e-05	-0.05	-0.18	0.07	0.386	1.3e-05	0.42
393	PE(P-18:1/22:5)(a)	0.19	0.06	0.32	0.00787	-0.11	-0.47	0.24	0.537	0.16	0.03	0.28	0.013	0.115	0.017
394	PE(P-18:1/22:5)(b)	-0.23	-0.48	0.02	0.0852	-0.54	-0.86	-0.21	0.00121	-0.34	-0.54	-0.14	0.000691	0.135	0.00102
395	PE(P-18:1/22:6)(a)	-0.48	-0.66	-0.3	1.51e-05	-0.13	-0.55	0.28	0.535	-0.43	-0.59	-0.26	2.89e-07	0.128	5.17e-07
396	PE(P-18:1/22:6)(b)	-0.27	-0.57	0.03	0.0855	-0.36	-0.76	0.04	0.0783	-0.3	-0.54	-0.06	0.0128	0.728	0.0168
397	PE(P-19:0/20:4)(a)	-0.11	-0.38	0.16	0.431	0.31	-0.03	0.65	0.0781	0.05	-0.16	0.27	0.637	0.0609	0.666
398	PE(P-19:0/20:4)(b)	-0.17	-0.42	0.08	0.184	0.06	-0.26	0.38	0.726	-0.09	-0.29	0.11	0.387	0.266	0.421
399	PE(P-20:0/18:1)	-0.41	-0.61	-0.22	0.000285	-0.79	-1.05	-0.53	2.56e-09	-0.55	-0.7	-0.39	3.55e-12	0.0229	8.37e-12
400	PE(P-20:0/18:2)	-1.19	-1.43	-0.94	6.24e-10	-1.77	-2.05	-1.49	1.53e-34	-1.44	-1.63	-1.26	1.52e-53	0.00197	1.86e-52
401	PE(P-20:0/20:4)	-0.62	-0.85	-0.4	1.04e-05	-0.75	-1.07	-0.43	4.11e-06	-0.67	-0.85	-0.48	9.95e-13	0.521	2.41e-12
402	PE(P-20:0/22:6)	-1.5	-1.68	-1.31	1.04e-14	-1.46	-1.78	-1.14	8.04e-19	-1.49	-1.65	-1.33	4.05e-73	0.863	9.91e-72
403	PE(P-20:1/20:4)	-0.18	-0.51	0.15	0.289	-0.12	-0.57	0.33	0.605	-0.16	-0.42	0.11	0.238	0.828	0.267
404	PE(P-20:1/22:6)	-1.01	-1.29	-0.73	1.72e-07	-0.85	-1.23	-0.47	1.3e-05	-0.95	-1.18	-0.73	9.53e-17	0.514	2.9e-16
405	LPE(16:0) [sn2]	-1.24	-1.55	-0.93	3.31e-08	-0.8	-1.06	-0.54	1.56e-09	-0.98	-1.18	-0.78	5.23e-22	0.0342	2.1e-21
406	LPE(16:0) [sn1]	-1.24	-1.54	-0.94	1.68e-08	-0.83	-1.08	-0.57	2.31e-10	-1	-1.19	-0.8	6.45e-24	0.0414	2.79e-23
407	LPE(17:0) [sn2]	-0.53	-0.82	-0.24	0.00133	-0.62	-0.78	-0.46	3.26e-14	-0.6	-0.74	-0.46	3.5e-17	0.596	1.09e-16
408	LPE(17:0) [sn1]	-0.34	-0.59	-0.09	0.0131	-0.4	-0.59	-0.2	6.71e-05	-0.38	-0.53	-0.22	1.66e-06	0.712	2.91e-06
409	LPE(18:0) [sn2]	-0.7	-0.94	-0.46	5.91e-06	-0.28	-0.51	-0.04	0.0202	-0.48	-0.65	-0.31	1.92e-08	0.0133	3.74e-08
410	LPE(18:0) [sn1]	-0.67	-0.91	-0.43	1.07e-05	-0.28	-0.5	-0.06	0.0136	-0.46	-0.62	-0.29	3.68e-08	0.0185	6.97e-08
411	LPE(18:1) [sn2]	-0.91	-1.26	-0.56	2.99e-05	-1.25	-1.49	-1.01	2.02e-23	-1.14	-1.34	-0.94	4.79e-29	0.117	2.57e-28
412	LPE(18:1) [sn1]	-0.86	-1.24	-0.48	0.000152	-1.25	-1.48	-1.01	2.54e-25	-1.14	-1.34	-0.94	1.25e-29	0.0893	6.83e-29
413	LPE(18:2) [sn2]	-1.46	-1.83	-1.09	3.86e-08	-1.8	-2.07	-1.53	2.02e-37	-1.68	-1.9	-1.46	2.3e-51	0.145	2.59e-50
414	LPE(18:2) [sn1]	-1.37	-1.74	-1	1.02e-07	-1.77	-2.03	-1.51	5.12e-39	-1.63	-1.85	-1.42	1.62e-51	0.0869	1.87e-50
415	LPE(20:4) [sn2]	-0.55	-0.77	-0.34	3.51e-05	-0.56	-0.77	-0.35	2.02e-07	-0.56	-0.71	-0.41	4.98e-13	0.962	1.24e-12
416	LPE(20:4) [sn1]	-0.62	-0.86	-0.39	1.99e-05	-0.64	-0.83	-0.44	1.32e-10	-0.63	-0.78	-0.48	1.02e-16	0.938	3.08e-16
417	LPE(22:6) [sn2]	-0.99	-1.22	-0.75	1.49e-08	-0.66	-0.9	-0.42	6.28e-08	-0.82	-0.99	-0.65	9.5e-22	0.0593	3.77e-21
418	LPE(22:6) [sn1]	-0.98	-1.2	-0.76	3.62e-09	-0.66	-0.89	-0.43	2.22e-08	-0.82	-0.98	-0.67	2.15e-24	0.0458	9.59e-24
419	LPE(P-16:0)	0.07	-0.16	0.3	0.563	0.88	0.58	1.18	8.47e-09	0.38	0.19	0.56	6.48e-05	3.06e-05	0.000103
420	LPE(P-18:0)	-0.39	-0.58	-0.19	0.00065	0.31	0	0.62	0.0465	-0.19	-0.35	-0.02	0.0261	0.000177	0.0326
421	LPE(P-18:1)	0.23	-0.02	0.48	0.0843	0.68	0.35	1	3.74e-05	0.4	0.2	0.6	8.18e-05	0.0317	0.000129
422	LPE(P-20:0)	-1.15	-1.33	-0.96	3.29e-12	-0.9	-1.15	-0.66	7.8e-13	-1.06	-1.21	-0.91	4.27e-45	0.118	4.22e-44
423	PI(16:0/16:0)	0.73	0.33	1.13	0.00142	0.68	0.2	1.17	0.00575	0.71	0.4	1.02	6.95e-06	0.895	1.17e-05
424	PI(16:0_16:1)	2.92	2.59	3.25	5.73e-16	3.05	2.56	3.54	1.43e-34	2.96	2.69	3.23	8.47e-100	0.66	3.67e-98
425	PI(34:0)	-0.27	-0.61	0.08	0.144	-0.26	-0.75	0.23	0.295	-0.26	-0.55	0.02	0.0661	0.985	0.0797
426	PI(34:1)	0.7	0.43	0.96	2.34e-05	0.5	0.19	0.81	0.00136	0.61	0.41	0.81	2.48e-09	0.353	5.18e-09
427	PI(18:0_18:1)	-0.19	-0.44	0.07	0.159	-0.69	-0.97	-0.41	1.17e-06	-0.42	-0.6	-0.23	1.32e-05	0.00821	2.17e-05
428	PI(36:2)	-0.55	-0.75	-0.34	1.98e-05	-1.22	-1.47	-0.98	5.78e-22	-0.83	-0.98	-0.67	1.08e-24	3.87e-05	4.92e-24
429	PI(18:1_18:2)	-1.14	-1.48	-0.8	5.77e-07	-2.15	-2.47	-1.83	5.79e-38	-1.68	-1.91	-1.44	3.96e-45	2.33e-05	3.98e-44
430	PI(16:0_20:3) (a)	-0.36	-0.71	-0.01	0.0525	-1.08	-1.36	-0.8	3.54e-14	-0.81	-1.02	-0.59	3.96e-13	0.00165	9.9e-13
431	PI(16:0_20:3) (b)	0.25	-0.03	0.54	0.0971	-0.23	-0.51	0.05	0.102	0	-0.2	0.2	0.988	0.0176	0.988
432	PI(16:0_20:4)	0.71	0.52	0.89	4.71e-08	0.59	0.3	0.88	7.76e-05	0.67	0.52	0.83	1.89e-17	0.505	5.93e-17
433	PI(15-MHDA_20:4)/PI(17:0_20:4)	0.08	-0.11	0.28	0.409	-0.04	-0.31	0.24	0.797	0.04	-0.12	0.2	0.595	0.485	0.627
434	PI(37:6)	-1.51	-1.85	-1.17	3.64e-09	-1.46	-1.77	-1.15	8.18e-20	-1.49	-1.71	-1.26	4.91e-37	0.828	3.78e-36
435	PI(18:0_20:2)	-0.98	-1.21	-0.76	5.93e-09	-1.21	-1.49	-0.94	9.43e-18	-1.08	-1.25	-0.9	1.27e-33	0.2	8.95e-33
436	PI(18:0_20:3) (a)	-0.08	-0.27	0.11	0.409	-0.43	-0.73	-0.12	0.0063	-0.18	-0.34	-0.02	0.03	0.0616	0.0372
437	PI(18:0_20:3) (b)	-0.21	-0.46	0.03	0.102	-0.3	-0.66	0.06	0.102	-0.24	-0.45	-0.04	0.0199	0.705	0.0252
438	PI(18:0_20:4)	-0.05	-0.2	0.09	0.466	-0.22	-0.48	0.04	0.0936	-0.09	-0.22	0.03	0.143	0.269	0.166
439	PI(38:5) (a)	-0.13	-0.32	0.05	0.171	-0.48	-0.77	-0.19	0.00106	-0.24	-0.39	-0.08	0.00296	0.0471	0.00411
440	PI (38:5) (b)	-0.31	-0.56	-0.07	0.0185	-0.99	-1.29	-0.68	3.74e-10	-0.57	-0.77	-0.38	3.75e-09	0.000738	7.66e-09
441	PI(38:6)	-0.75	-0.96	-0.54	2.01e-07	-0.64	-1.01	-0.27	0.0008	-0.72	-0.91	-0.54	8.11e-15	0.602	2.23e-14
442	PI(39:6)	-0.63	-0.91	-0.35	0.000145	-0.74	-1.03	-0.45	7.42e-07	-0.68	-0.88	-0.48	2.69e-11	0.614	6.09e-11
443	PI(18:0_22:4)	0.28	0.04	0.52	0.0282	-0.18	-0.47	0.12	0.239	0.1	-0.09	0.29	0.293	0.0172	0.325
444	PI(20:0_20:4)	-0.27	-0.61	0.07	0.134	-0.76	-1.07	-0.44	2.92e-06	-0.53	-0.76	-0.3	6.9e-06	0.0388	1.16e-05
445	PI(18:0_22:5) (n3)	0.1	-0.12	0.31	0.391	0	-0.3	0.31	0.988	0.07	-0.11	0.24	0.47	0.624	0.505
446	PI(18:0_22:5) (n6)	-0.8	-1.03	-0.57	3.48e-07	-1.02	-1.36	-0.66	1.67e-08	-0.86	-1.06	-0.67	1.35e-18	0.311	4.55e-18
447	PI(18:0_22:6)	-0.82	-1.04	-0.61	5.9e-08	-0.64	-0.99	-0.29	0.00039	-0.77	-0.96	-0.59	1.27e-16	0.374	3.79e-16
448	LPI(18:0) [sn2]	0.33	0.01	0.65	0.056	0.68	0.27	1.1	0.0013	0.46	0.21	0.71	0.000403	0.186	0.000611
449	LPI(18:0) [sn1]	0.36	0.01	0.73	0.0572	0.68	0.28	1.09	0.000993	0.5	0.23	0.77	0.00025	0.253	0.000382
450	LPI(18:1) [sn2]	0.45	0.13	0.76	0.0104	-0.24	-0.58	0.11	0.175	0.13	-0.1	0.36	0.275	0.00408	0.306
451	LPI(18:1) [sn1]	0.69	0.37	1.02	0.000289	0.05	-0.27	0.38	0.739	0.37	0.14	0.6	0.00152	0.00638	0.00216
452	LPI(18:2) [sn2]	0.2	-0.06	0.47	0.147	-0.16	-0.39	0.08	0.197	0	-0.17	0.18	0.977	0.0484	0.979
453	LPI(18:2) [sn1]	0.48	0.12	0.84	0.0153	0.05	-0.21	0.3	0.717	0.19	-0.02	0.4	0.0752	0.0555	0.0897
454	LPI(20:4) [sn2]	0.59	0.35	0.84	6.65e-05	0.63	0.42	0.84	8.06e-09	0.61	0.45	0.78	9.47e-14	0.831	2.44e-13
455	LPI(20:4) [sn1]	0.9	0.64	1.15	3.15e-07	0.82	0.61	1.03	6.24e-15	0.85	0.69	1.01	5.68e-25	0.658	2.62e-24
456	PS(36:1)	0.93	0.62	1.25	3.84e-06	0.5	0.06	0.94	0.0274	0.78	0.53	1.04	1.95e-09	0.116	4.08e-09
457	PS(36:2)	0.38	0.13	0.62	0.00559	-0.01	-0.44	0.42	0.967	0.28	0.07	0.49	0.0094	0.125	0.0125
458	PS(38:3)	0.48	0.24	0.73	0.000535	0.27	-0.2	0.73	0.259	0.44	0.22	0.65	5.96e-05	0.413	9.54e-05
459	PS(38:4)	0.32	0.07	0.57	0.0195	-0.02	-0.55	0.52	0.954	0.26	0.03	0.49	0.0258	0.27	0.0324
460	PS(38:5)	0.18	-0.14	0.51	0.284	-0.35	-0.83	0.13	0.154	0.02	-0.25	0.28	0.913	0.0728	0.921
461	PS(40:5)	0.2	-0.11	0.51	0.209	0.45	0.01	0.91	0.047	0.28	0.03	0.54	0.029	0.367	0.036
462	PS(40:6)	-0.08	-0.42	0.25	0.638	0.07	-0.34	0.48	0.735	-0.02	-0.28	0.24	0.876	0.574	0.89
463	PG(34:1)	-0.77	-1.08	-0.47	3.9e-05	-0.97	-1.26	-0.68	1.39e-10	-0.88	-1.09	-0.66	5.62e-16	0.361	1.62e-15
464	PG(36:1)	0.64	0.36	0.93	0.000127	0.78	0.47	1.09	9.64e-07	0.7	0.49	0.91	4.07e-11	0.536	9.12e-11
465	PG(36:2)	-0.06	-0.31	0.2	0.658	0.19	-0.11	0.5	0.21	0.05	-0.15	0.24	0.647	0.212	0.673
466	PG(34:2)	-0.12	-0.31	0.08	0.245	-0.31	-0.63	0.02	0.0634	-0.17	-0.33	0	0.048	0.326	0.0584
467	CE(14:0)	0.19	0.02	0.37	0.0417	-0.18	-0.48	0.12	0.239	0.1	-0.06	0.25	0.215	0.0353	0.243
468	CE(15:0)	-0.36	-0.54	-0.18	0.000717	-0.37	-0.58	-0.15	0.000712	-0.36	-0.5	-0.22	2.97e-07	0.951	5.31e-07
469	CE(16:0)	-0.06	-0.15	0.03	0.18	-0.04	-0.14	0.05	0.34	-0.05	-0.12	0.01	0.0987	0.775	0.117
470	CE(16:1)	2.03	1.76	2.3	3.05e-14	2.14	1.81	2.47	6.33e-37	2.07	1.86	2.28	3.42e-84	0.611	1.07e-82
471	CE(16:2)	0.82	0.65	0.98	4.36e-10	0.99	0.73	1.25	6.82e-14	0.87	0.73	1.01	7.06e-34	0.269	5.09e-33
472	CE(17:0)	-0.31	-0.44	-0.17	0.000158	-0.17	-0.38	0.05	0.131	-0.27	-0.38	-0.15	5.43e-06	0.284	9.27e-06
473	CE(17:1)	0.78	0.6	0.95	3.57e-09	0.98	0.73	1.22	2.94e-15	0.84	0.7	0.99	2.62e-31	0.188	1.62e-30
474	CE(18:0)	0.07	-0.07	0.21	0.342	0.12	-0.07	0.3	0.215	0.09	-0.03	0.2	0.129	0.684	0.15
475	CE(18:1)	-0.06	-0.16	0.03	0.212	0.12	-0.01	0.24	0.0617	0	-0.07	0.08	0.913	0.0237	0.921
476	CE(18:2)	-0.23	-0.33	-0.12	0.000409	-0.25	-0.37	-0.13	3.28e-05	-0.24	-0.32	-0.16	6.44e-09	0.783	1.28e-08
477	CE(18:3)	0.4	0.25	0.54	2.03e-05	0.92	0.64	1.19	4.9e-11	0.52	0.38	0.65	1.45e-14	0.00107	3.96e-14
478	CE(20:0)	-0.68	-0.88	-0.48	3.85e-07	-0.28	-0.52	-0.04	0.0214	-0.52	-0.67	-0.37	2.42e-11	0.012	5.5e-11
479	CE(20:1)	-0.78	-0.96	-0.6	5.91e-09	-0.55	-0.72	-0.39	3.59e-11	-0.66	-0.78	-0.53	1.75e-26	0.0714	8.9e-26
480	CE(20:2)	-0.16	-0.28	-0.04	0.0133	-0.09	-0.26	0.08	0.285	-0.14	-0.24	-0.04	0.00535	0.497	0.00732
481	CE(20:3)	1.05	0.93	1.17	7.89e-16	1.23	1	1.47	1.98e-25	1.09	0.98	1.2	3.33e-90	0.176	1.25e-88
482	CE(20:4)	0.21	0.05	0.37	0.0154	0.25	0	0.51	0.0523	0.22	0.09	0.36	0.00127	0.782	0.00181
483	CE(20:5)	0.51	0.12	0.9	0.0162	1.09	0.69	1.49	7.79e-08	0.79	0.51	1.07	2.58e-08	0.04	4.96e-08
484	CE(22:0)	-0.67	-0.86	-0.49	1.5e-07	-0.78	-1	-0.56	1.06e-11	-0.71	-0.86	-0.57	6.3e-23	0.466	2.63e-22
485	CE(22:1)	-0.87	-1.14	-0.6	1.15e-06	-0.5	-0.73	-0.26	3.94e-05	-0.66	-0.84	-0.48	3.81e-13	0.0384	9.63e-13
486	CE(22:4)	0.05	-0.1	0.2	0.514	-0.11	-0.37	0.15	0.417	0.01	-0.12	0.14	0.859	0.302	0.878
487	CE(22:5) (n3)	-0.41	-0.68	-0.14	0.00645	0.29	-0.05	0.63	0.1	-0.14	-0.35	0.07	0.19	0.00176	0.215
488	CE(22:5) (n6)	-0.38	-0.54	-0.22	0.00011	-0.48	-0.76	-0.21	0.000645	-0.41	-0.55	-0.27	1.45e-08	0.532	2.85e-08
489	CE(22:6)	-0.51	-0.73	-0.29	0.000116	0.32	-0.04	0.68	0.0795	-0.28	-0.47	-0.1	0.00311	0.000109	0.00429
490	CE(24:0)	-0.58	-0.7	-0.46	8.57e-10	-0.73	-0.96	-0.51	1.27e-10	-0.61	-0.72	-0.51	1.03e-29	0.223	5.77e-29
491	CE(24:1)	-0.68	-0.85	-0.5	3.98e-08	-0.52	-0.73	-0.32	9e-07	-0.61	-0.75	-0.48	1.29e-19	0.263	4.61e-19
492	CE(24:4)	-0.48	-0.69	-0.26	0.000198	-0.63	-0.88	-0.39	4.92e-07	-0.55	-0.71	-0.38	4.26e-11	0.358	9.51e-11
493	CE(24:5)	-0.86	-1.2	-0.52	3.99e-05	-0.85	-1.17	-0.53	2.22e-07	-0.85	-1.09	-0.62	6.46e-13	0.964	1.58e-12
494	CE(24:6)	-0.29	-0.49	-0.08	0.0101	-0.24	-0.57	0.09	0.149	-0.28	-0.45	-0.1	0.00179	0.818	0.00253
495	COH	0	-0.11	0.11	0.953	0.15	0	0.3	0.0429	0.06	-0.03	0.14	0.213	0.11	0.242
496	DE(16:0)	0.52	0.17	0.87	0.00733	0.51	0.32	0.69	9.57e-08	0.51	0.35	0.67	1.3e-09	0.945	2.75e-09
497	DE(18:1)	0.82	0.65	0.99	5.46e-10	0.84	0.66	1.01	1.63e-20	0.83	0.71	0.95	2.37e-40	0.892	1.96e-39
498	DE(18:2)	0.22	0.01	0.43	0.0461	0.32	0.1	0.55	0.00504	0.27	0.12	0.42	0.000582	0.534	0.000871
499	DE(20:4)	1.3	0.99	1.62	9.74e-09	1.09	0.78	1.41	1.06e-11	1.2	0.98	1.42	3.01e-26	0.343	1.5e-25
500	DE(20:5)	1.46	1.05	1.88	1.89e-07	1.57	1.24	1.91	1.17e-20	1.53	1.27	1.79	3.76e-31	0.68	2.28e-30
501	DE(22:6)	0.24	-0.09	0.58	0.169	0.57	0.29	0.84	5.77e-05	0.44	0.22	0.65	6.27e-05	0.148	0.0001
502	AcylCarnitine(12:0)	-0.36	-0.69	-0.03	0.0439	-0.79	-1.13	-0.45	5.71e-06	-0.57	-0.81	-0.33	2.58e-06	0.0742	4.49e-06
503	AcylCarnitine(13:0)	-0.54	-0.84	-0.24	0.00164	-0.15	-0.52	0.22	0.433	-0.39	-0.62	-0.15	0.0012	0.111	0.00172
504	AcylCarnitine(14:0)	0.05	-0.23	0.34	0.711	0.71	0.33	1.1	0.000273	0.29	0.06	0.51	0.0143	0.00685	0.0185
505	AcylCarnitine(14:1)	-0.16	-0.54	0.23	0.435	-0.21	-0.58	0.15	0.256	-0.19	-0.45	0.08	0.171	0.831	0.195
506	AcylCarnitine(14:2)	-0.69	-1.09	-0.3	0.00211	-0.97	-1.34	-0.59	5.81e-07	-0.84	-1.11	-0.56	1.92e-09	0.324	4.04e-09
507	AcylCarnitine(15:0) (a)	-0.07	-0.32	0.19	0.609	0.66	0.27	1.04	0.000762	0.16	-0.06	0.37	0.153	0.00206	0.176
508	AcylCarnitine(15:0) (b)	0.11	-0.17	0.39	0.457	1.08	0.58	1.58	1.9e-05	0.34	0.1	0.59	0.00599	0.000842	0.00817
509	AcylCarnitine(16:0)	0.27	0.03	0.51	0.0373	1.4	0.91	1.88	1.24e-08	0.5	0.28	0.71	6.78e-06	4.52e-05	1.15e-05
510	AcylCarnitine(16:1)	0.68	0.4	0.96	5.5e-05	1.83	1.42	2.24	8.64e-19	1.05	0.82	1.28	4.02e-19	5.11e-06	1.4e-18
511	AcylCarnitine(17:0) (a)	0.28	0.07	0.49	0.0158	0.99	0.59	1.4	1.4e-06	0.43	0.25	0.62	6.1e-06	0.00228	1.03e-05
512	AcylCarnitine(17:0) (b)	-0.1	-0.28	0.09	0.316	0.72	0.35	1.09	0.000129	0.06	-0.1	0.23	0.438	0.000107	0.472
513	AcylCarnitine(18:0)	-0.62	-0.86	-0.39	2.38e-05	0	-0.36	0.35	0.979	-0.43	-0.63	-0.24	1.77e-05	0.0045	2.89e-05
514	AcylCarnitine(18:1)	0.16	-0.06	0.39	0.171	1.44	0.97	1.91	2.18e-09	0.4	0.2	0.6	0.000126	1.88e-06	0.000196
515	AcylCarnitine(18:2)	-0.46	-0.69	-0.22	0.000899	0.75	0.22	1.3	0.00608	-0.26	-0.48	-0.04	0.0195	5.92e-05	0.0247
516	DG(14:0_16:0)	0.95	0.55	1.35	6.97e-05	1.1	0.78	1.42	2.02e-11	1.04	0.79	1.29	3.57e-16	0.567	1.04e-15
517	DG(16:0_16:0)	1.22	0.94	1.5	3.65e-09	1.34	1.08	1.59	6.88e-25	1.28	1.1	1.47	4.29e-41	0.544	3.72e-40
518	DG(16:0_16:1)	1.55	1.15	1.95	3.8e-08	1.96	1.65	2.28	1.43e-34	1.8	1.56	2.05	1.21e-46	0.111	1.28e-45
519	DG(14:0_18:2)	-0.16	-0.62	0.3	0.49	-0.17	-0.5	0.16	0.307	-0.17	-0.44	0.1	0.216	0.975	0.243
520	DG(16:0_18:1)	0.91	0.65	1.17	2.16e-07	1.26	1	1.51	1.53e-21	1.08	0.9	1.27	2.78e-31	0.0653	1.7e-30
521	DG(16:1_18:1)	0.94	0.65	1.23	9.95e-07	1.2	0.92	1.47	1.4e-17	1.08	0.88	1.28	5.83e-26	0.21	2.83e-25
522	DG(16:0_18:2)	0.11	-0.26	0.48	0.553	0.34	0.07	0.6	0.0119	0.26	0.05	0.48	0.0166	0.334	0.0212
523	DG(18:0_18:1)	0.72	0.5	0.95	9.72e-07	1.06	0.84	1.28	1.6e-20	0.89	0.73	1.05	2.17e-28	0.0388	1.15e-27
524	DG(18:1_18:1)	0.04	-0.13	0.21	0.652	0.33	0.11	0.55	0.00382	0.15	0.01	0.28	0.0329	0.0456	0.0406
525	DG(18:0_18:2)	0.27	-0.06	0.61	0.124	0.34	0.1	0.57	0.00438	0.32	0.12	0.51	0.00117	0.765	0.00169
526	DG(18:1_18:2)	-0.73	-1.06	-0.39	0.000252	-0.58	-0.82	-0.34	2.08e-06	-0.63	-0.82	-0.44	2.17e-10	0.492	4.67e-10
527	DG(18:2_18:2)	-1.21	-1.71	-0.72	6.08e-05	-1.5	-1.89	-1.11	9.87e-14	-1.39	-1.7	-1.08	6.59e-19	0.372	2.25e-18
528	DG(18:1_18:3)	-0.73	-1.04	-0.42	8.64e-05	-0.67	-0.94	-0.4	1.38e-06	-0.7	-0.9	-0.49	1.84e-11	0.754	4.19e-11
529	DG(16:0_20:4)	1.5	1.22	1.77	4.75e-11	1.68	1.33	2.02	8.04e-22	1.57	1.35	1.78	2.17e-46	0.424	2.26e-45
530	DG(18:1_20:3)	0.22	-0.02	0.47	0.0884	0.08	-0.24	0.4	0.629	0.17	-0.03	0.37	0.0889	0.494	0.106
531	DG(18:0_20:4)	0.67	0.46	0.89	1.66e-06	0.63	0.35	0.91	1.29e-05	0.66	0.49	0.83	5.59e-14	0.806	1.48e-13
532	DG(18:1_20:4)	0.85	0.67	1.04	1.57e-09	0.79	0.46	1.13	3.05e-06	0.84	0.68	1	3.22e-24	0.765	1.42e-23
533	DG(16:0_22:5)	-0.1	-0.35	0.15	0.431	0.38	0.12	0.64	0.00393	0.13	-0.05	0.31	0.15	0.00881	0.174
534	DG(18:2_20:4)	0.41	0.1	0.72	0.0159	0.23	-0.19	0.65	0.284	0.34	0.1	0.59	0.00678	0.504	0.00922
535	DG(16:0_22:6)	0.51	0.2	0.83	0.00331	1.52	1.08	1.95	8.57e-12	0.85	0.6	1.11	4.78e-11	0.000263	1.06e-10
536	TG(48:0) [NL-16:0]	2.5	2.06	2.94	1.51e-11	2.62	2.12	3.12	3.84e-25	2.55	2.22	2.88	4.03e-52	0.728	4.83e-51
537	TG(48:1) [NL-18:1]	1.2	0.82	1.59	1.69e-06	1.06	0.64	1.48	7.77e-07	1.14	0.85	1.42	4.88e-15	0.617	1.35e-14
538	TG(48:2) [NL-14:1]	1.84	1.42	2.26	4.32e-09	1.53	1.07	2	8.34e-11	1.7	1.39	2.01	1.54e-26	0.34	7.89e-26
539	TG(48:2) [NL-16:1]	2.1	1.64	2.56	1.48e-09	1.98	1.54	2.42	4.01e-19	2.04	1.72	2.35	1.19e-36	0.708	9.05e-36
540	TG(48:3) [NL-16:1]	0.79	0.38	1.2	0.000787	0.78	0.39	1.18	9.98e-05	0.78	0.5	1.07	5.99e-08	0.983	1.12e-07
541	TG(50:0) [NL-18:0]	2.38	1.94	2.83	5.48e-11	2.28	1.74	2.83	1.44e-16	2.34	2	2.69	1.18e-40	0.771	9.95e-40
542	TG(50:1) [NL-14:0]	1.11	0.77	1.44	7.47e-07	1.02	0.62	1.42	6.99e-07	1.07	0.81	1.33	5.27e-16	0.748	1.52e-15
543	TG(50:1) [NL-18:1]	1.42	1.13	1.71	4.6e-10	1.28	0.98	1.58	2.18e-17	1.35	1.14	1.56	2.92e-37	0.504	2.28e-36
544	TG(50:2) [NL-18:1]	0.85	0.64	1.06	2.12e-08	0.86	0.56	1.16	1.32e-08	0.85	0.68	1.02	2.59e-22	0.942	1.06e-21
545	TG(50:2) [NL-18:2]	0.94	0.64	1.23	1.43e-06	0.74	0.47	1.01	9.09e-08	0.83	0.63	1.03	5.27e-16	0.329	1.52e-15
546	TG(50:3) [NL-14:1]	0.16	-0.1	0.42	0.232	-0.11	-0.42	0.2	0.473	0.05	-0.15	0.25	0.632	0.182	0.662
547	TG(50:3) [NL-16:1]	1.11	0.78	1.44	5.68e-07	0.99	0.65	1.33	1.25e-08	1.05	0.81	1.29	5.42e-18	0.617	1.76e-17
548	TG(50:4) [NL-14:0]	-1.26	-1.71	-0.8	1.31e-05	-1.8	-2.24	-1.36	3.81e-15	-1.54	-1.86	-1.22	2.86e-21	0.0934	1.11e-20
549	TG(51:0) [NL-16:0]	1.65	1.34	1.96	8.21e-11	2.03	1.59	2.48	1.54e-19	1.77	1.52	2.03	1.74e-42	0.161	1.61e-41
550	TG(51:2) [NL-15:0]	-0.5	-0.79	-0.21	0.00238	-0.71	-1.02	-0.39	1.19e-05	-0.6	-0.81	-0.38	4.67e-08	0.342	8.8e-08
551	TG(52:1) [NL-18:0]	2.08	1.77	2.38	4.01e-13	1.99	1.58	2.4	2.54e-21	2.04	1.8	2.29	4.25e-59	0.748	6.65e-58
552	TG(52:2) [NL-16:0]	0.14	0	0.29	0.0641	0.27	0.06	0.47	0.00989	0.19	0.07	0.3	0.00211	0.337	0.00297
553	TG(52:3) [NL-16:1]	-0.06	-0.25	0.13	0.531	0.06	-0.22	0.34	0.687	-0.02	-0.18	0.13	0.769	0.489	0.79
554	TG(52:3) [NL-18:2]	-0.22	-0.41	-0.03	0.0293	-0.34	-0.57	-0.12	0.00282	-0.27	-0.41	-0.13	0.000223	0.417	0.000343
555	TG(54:0) [NL-18:0]	1.21	0.87	1.55	2e-07	1.4	0.97	1.82	1.29e-10	1.28	1.01	1.55	4.38e-21	0.494	1.68e-20
556	TG(54:1) [NL-18:1]	1.77	1.44	2.1	5.9e-11	1.86	1.42	2.3	5.44e-17	1.8	1.54	2.07	4.16e-41	0.752	3.66e-40
557	TG(54:2) [NL-18:0]	0.76	0.55	0.96	1.26e-07	0.8	0.5	1.1	2.31e-07	0.77	0.6	0.94	1.18e-18	0.82	4.01e-18
558	TG(54:3) [NL-18:1]	-0.68	-0.89	-0.46	1.69e-06	-0.59	-0.85	-0.33	7.96e-06	-0.64	-0.81	-0.48	2.76e-14	0.629	7.46e-14
559	TG(54:4) [NL-18:2]	-1.2	-1.49	-0.91	1.82e-08	-1.32	-1.73	-0.9	6.36e-10	-1.24	-1.48	-1	2.92e-24	0.649	1.29e-23
560	TG(56:6) [NL-20:4]	0.37	0.18	0.56	0.000639	0.36	-0.04	0.76	0.0767	0.37	0.2	0.54	2.07e-05	0.965	3.38e-05
561	TG(56:8) [NL-20:4]	0.28	0.01	0.55	0.0546	0.15	-0.38	0.69	0.576	0.25	0.01	0.49	0.0408	0.681	0.0501
562	TG(58:8) [NL-22:6]	-0.51	-0.89	-0.13	0.0141	0.5	-0.11	1.11	0.107	-0.23	-0.55	0.09	0.165	0.00579	0.189
563	Ubiquinone	0.36	0.19	0.52	0.000274	0.28	-0.06	0.61	0.105	0.34	0.19	0.49	7.52e-06	0.676	1.26e-05
