# Supplementary material for: High-coverage plasma lipidomics reveals novel sex-specific lipidomic fingerprints of age and BMI: Evidence from two large population cohort studies
Source: PLoS Biol. 2020 Sep 28;18(9):e3000870. doi: 10.1371/journal.pbio.3000870 (PMC7544135; doi:10.1371/journal.pbio.3000870)
Supplement: S8 Table — BMI, body mass index. (XLSX) [file pbio.3000870.s027.xlsx]

## Sheet: Table S8
S8 Table : Association of BMI with lipid concentration ratios
Ratio #	Lipid 1	Lipid 2	Class 1	Class 2	Beta estimate (ratio)1	Beta estimate (Lipid 1)	Beta estimate (Lipid 2)	SE	tvalue	Log10 (p-vlaue)(ratio)	Lipid10(p-vlaue)(Lipid 1)	Lipid10(p-vlaue)(Lipid 2)	p-Gain	Log10(p-Gain)	Log10(BH p-vlaue2) (ratio)	%CV (Lipid 1)	%CV (Lipid 2)	Pearson's correlation (r)
1	AcylCarnitine(14:1)	AcylCarnitine(12:0)	Acylcarnitine	Acylcarnitine	0.0149252	0.00249699	-0.00441209	0.00210174	7.10135	-11.8805	-0.656737	-1.51705	2.30906e+10	10.3634	-11.5871	66.8826	55.2196	0.91
2	AcylCarnitine(14:2)	AcylCarnitine(14:1)	Acylcarnitine	Acylcarnitine	-0.021376	-0.00627354	0.00249699	0.00212213	-10.0729	-23.0282	-2.72702	-0.656737	2.00092e+20	20.3012	-22.5706	63.0275	66.8826	0.89
3	AcylCarnitine(16:1)	AcylCarnitine(14:2)	Acylcarnitine	Acylcarnitine	0.0296011	0.0196303	-0.00627354	0.00207985	14.2323	-44.8085	-21.9905	-2.72702	6.577e+22	22.818	-44.071	45.3953	63.0275	0.69
4	AcylCarnitine(16:1)	AcylCarnitine(12:0)	Acylcarnitine	Acylcarnitine	0.0307607	0.0196303	-0.00441209	0.00208326	14.7656	-48.1155	-21.9905	-1.51705	1.33343e+26	26.125	-47.3362	45.3953	55.2196	0.73
5	AcylCarnitine(16:1)	AcylCarnitine(14:0)	Acylcarnitine	Acylcarnitine	0.0270859	0.0196303	0.00297276	0.00203689	13.2976	-39.2933	-21.9905	-0.842339	2.008e+17	17.3028	-38.6251	45.3953	44.108	0.79
6	AcylCarnitine(17:0) (b)	AcylCarnitine(16:1)	Acylcarnitine	Acylcarnitine	-0.0270192	-0.00741465	0.0196303	0.00197519	-13.6793	-41.5021	-3.55289	-21.9905	3.24817e+19	19.5116	-40.8057	29.9912	45.3953	0.43
7	AcylCarnitine(17:0) (b)	AcylCarnitine(17:0) (a)	Acylcarnitine	Acylcarnitine	-0.0161543	-0.00741465	0.00230276	0.00213991	-7.54906	-13.3229	-3.55289	-0.56185	5.88893e+09	9.77004	-13.0066	29.9912	34.7768	0.85
8	AcylCarnitine(17:0) (b)	AcylCarnitine(16:0)	Acylcarnitine	Acylcarnitine	-0.0214727	-0.00741465	0.00974529	0.0021266	-10.0972	-23.1346	-3.55289	-5.7948	2.18685e+17	17.3398	-22.6756	29.9912	31.965	0.66
9	AcylCarnitine(18:0)	AcylCarnitine(16:1)	Acylcarnitine	Acylcarnitine	-0.0388332	-0.0223554	0.0196303	0.0019508	-19.9063	-85.8276	-30.5114	-21.9905	2.07122e+55	55.3162	-84.5855	32.7236	45.3953	0.42
10	AcylCarnitine(18:0)	AcylCarnitine(14:0)	Acylcarnitine	Acylcarnitine	-0.0275067	-0.0223554	0.00297276	0.00207625	-13.2483	-39.0118	-30.5114	-0.842339	3.16521e+08	8.5004	-38.3475	32.7236	44.108	0.61
11	AcylCarnitine(18:0)	AcylCarnitine(17:0) (a)	Acylcarnitine	Acylcarnitine	-0.0323092	-0.0223554	0.00230276	0.00205967	-15.6866	-54.0974	-30.5114	-0.56185	3.85496e+23	23.586	-53.2431	32.7236	34.7768	0.72
12	AcylCarnitine(18:0)	AcylCarnitine(16:0)	Acylcarnitine	Acylcarnitine	-0.0407974	-0.0223554	0.00974529	0.00207004	-19.7085	-84.1848	-30.5114	-5.7948	4.71486e+53	53.6735	-82.9638	32.7236	31.965	0.66
13	AcylCarnitine(18:1)	AcylCarnitine(14:2)	Acylcarnitine	Acylcarnitine	0.0160598	0.0105378	-0.00627354	0.00210227	7.63927	-13.6238	-6.60364	-2.72702	1.04746e+07	7.02014	-13.3029	32.2858	63.0275	0.58
14	AcylCarnitine(18:1)	AcylCarnitine(18:0)	Acylcarnitine	Acylcarnitine	0.0363679	0.0105378	-0.0223554	0.00200237	18.1624	-71.8628	-6.60364	-30.5114	2.2462e+41	41.3514	-70.7912	32.2858	32.7236	0.58
15	AcylCarnitine(18:1)	AcylCarnitine(17:0) (b)	Acylcarnitine	Acylcarnitine	0.0189926	0.0105378	-0.00741465	0.00207768	9.14122	-19.1346	-6.60364	-3.55289	3.39619e+12	12.531	-18.7313	32.2858	29.9912	0.53
16	AcylCarnitine(18:2)	AcylCarnitine(16:1)	Acylcarnitine	Acylcarnitine	-0.0293869	-0.00785859	0.0196303	0.00202769	-14.4928	-46.4092	-3.8255	-21.9905	2.6222e+24	24.4187	-45.6511	39.744	45.3953	0.5
17	AcylCarnitine(18:2)	AcylCarnitine(18:1)	Acylcarnitine	Acylcarnitine	-0.0244343	-0.00785859	0.0105378	0.00212654	-11.4902	-29.6459	-3.8255	-6.60364	1.10222e+23	23.0423	-29.1006	39.744	32.2858	0.72
18	AcylCarnitine(18:2)	AcylCarnitine(16:0)	Acylcarnitine	Acylcarnitine	-0.0194974	-0.00785859	0.00974529	0.0020719	-9.41042	-20.2223	-3.8255	-5.7948	2.67628e+14	14.4275	-19.8035	39.744	31.965	0.61
19	CE(15:0)	AcylCarnitine(16:1)	CE	Acylcarnitine	-0.022919	-0.0112847	0.0196303	0.00193139	-11.8666	-31.5438	-9.39001	-21.9905	3.57514e+09	9.55329	-30.9745	31.4081	45.3953	0.04
20	CE(15:0)	AcylCarnitine(16:0)	CE	Acylcarnitine	-0.0151439	-0.0112847	0.00974529	0.00182244	-8.30967	-15.9666	-9.39001	-5.7948	3.77182e+06	6.57655	-15.6101	31.4081	31.965	0.04
21	CE(16:1)	CE(14:0)	CE	CE	0.0465053	0.0375729	9.07778e-05	0.00197282	23.573	-118.993	-84.9777	-0.0158061	1.03585e+34	34.0153	-117.335	54.2484	38.2457	0.54
22	CE(16:1)	AcylCarnitine(18:0)	CE	Acylcarnitine	0.0438684	0.0375729	-0.0223554	0.00196589	22.3148	-107.041	-84.9777	-30.5114	1.156e+22	22.063	-105.535	54.2484	32.7236	0.01
23	CE(16:1)	CE(15:0)	CE	CE	0.0410624	0.0375729	-0.0112847	0.00185166	22.176	-105.759	-84.9777	-9.39001	6.04063e+20	20.7811	-104.27	54.2484	31.4081	0.13
24	CE(16:2)	AcylCarnitine(18:0)	CE	Acylcarnitine	0.0274473	0.0171956	-0.0223554	0.00167678	16.3691	-58.7503	-27.9	-30.5114	1.73346e+28	28.2389	-57.8378	38.6945	32.7236	0.03
25	CE(16:2)	CE(15:0)	CE	CE	0.0316638	0.0171956	-0.0112847	0.00200045	15.8283	-55.0479	-27.9	-9.39001	1.40573e+27	27.1479	-54.1816	38.6945	31.4081	0.55
26	CE(17:0)	CE(16:1)	CE	CE	-0.0427221	-0.0116758	0.0375729	0.00201952	-21.1546	-96.5465	-10.1382	-84.9777	3.70524e+11	11.5688	-95.1758	31.0788	54.2484	0.15
27	CE(17:0)	AcylCarnitine(16:1)	CE	Acylcarnitine	-0.0230143	-0.0116758	0.0196303	0.00192937	-11.9284	-31.861	-10.1382	-21.9905	7.42194e+09	9.87052	-31.2878	31.0788	45.3953	0.02
28	CE(17:0)	CE(16:2)	CE	CE	-0.024926	-0.0116758	0.0171956	0.00164927	-15.1134	-50.3339	-10.1382	-27.9	2.71566e+22	22.4339	-49.5269	31.0788	38.6945	0.32
29	CE(17:1)	AcylCarnitine(18:0)	CE	Acylcarnitine	0.0332747	0.0203228	-0.0223554	0.00188889	17.616	-67.7323	-27.9968	-30.5114	1.66317e+37	37.2209	-66.7092	35.311	32.7236	0.18
30	CE(17:1)	CE(15:0)	CE	CE	0.0383866	0.0203228	-0.0112847	0.00198145	19.373	-81.4316	-27.9968	-9.39001	2.72177e+53	53.4349	-80.2439	35.311	31.4081	0.64
31	CE(17:1)	CE(17:0)	CE	CE	0.0396293	0.0203228	-0.0116758	0.00193366	20.4944	-90.8037	-27.9968	-10.1382	6.41062e+62	62.8069	-89.503	35.311	31.0788	0.66
32	CE(17:1)	AcylCarnitine(17:0) (b)	CE	Acylcarnitine	0.0245766	0.0203228	-0.00741465	0.00186717	13.1625	-38.5252	-27.9968	-3.55289	3.37656e+10	10.5285	-37.8668	35.311	29.9912	0.31
33	CE(18:0)	AcylCarnitine(18:0)	CE	Acylcarnitine	0.0234461	0.00187265	-0.0223554	0.00181947	12.8863	-36.9791	-0.67285	-30.5114	2.93585e+06	6.46773	-36.3398	31.3262	32.7236	0.42
34	CE(18:0)	CE(17:0)	CE	CE	0.021798	0.00187265	-0.0116758	0.00200927	10.8487	-26.5472	-0.67285	-10.1382	2.5647e+16	16.409	-26.0425	31.3262	31.0788	0.8
35	CE(18:1)	CE(16:1)	CE	CE	-0.0449054	-0.000620336	0.0375729	0.0020358	-22.0578	-104.673	-0.17791	-84.9777	4.95418e+19	19.695	-103.2	19.2294	54.2484	0.53
36	CE(18:1)	CE(17:1)	CE	CE	-0.0255193	-0.000620336	0.0203228	0.00195182	-13.0746	-38.03	-0.17791	-27.9968	1.0796e+10	10.0333	-37.3776	19.2294	35.311	0.58
37	CE(18:2)	CE(16:2)	CE	CE	-0.0225491	-0.0100197	0.0171956	0.0017769	-12.6902	-35.9006	-10.0425	-27.9	1.00142e+08	8.00062	-35.2748	16.4573	38.6945	0.31
38	CE(18:3)	CE(15:0)	CE	CE	0.0192357	0.00854577	-0.0112847	0.00205503	9.36029	-20.0175	-7.53433	-9.39001	4.24134e+10	10.6275	-19.6018	37.0436	31.4081	0.44
39	CE(18:3)	CE(17:0)	CE	CE	0.0162625	0.00854577	-0.0116758	0.00179394	9.06523	-18.8331	-7.53433	-10.1382	4.9534e+08	8.6949	-18.434	37.0436	31.0788	0.26
40	CE(20:0)	CE(16:1)	CE	CE	-0.0443291	-0.019409	0.0375729	0.00199546	-22.215	-106.118	-29.3315	-84.9777	1.38132e+21	21.1403	-104.624	39.3075	54.2484	0.08
41	CE(20:0)	AcylCarnitine(16:1)	CE	Acylcarnitine	-0.0268221	-0.019409	0.0196303	0.00188391	-14.2375	-44.8402	-29.3315	-21.9905	3.22581e+15	15.5086	-44.1021	39.3075	45.3953	-0.05
42	CE(20:0)	CE(16:2)	CE	CE	-0.0254009	-0.019409	0.0171956	0.00154589	-16.4312	-59.1834	-29.3315	-27.9	7.11037e+29	29.8519	-58.2659	39.3075	38.6945	-0.02
43	CE(20:0)	CE(17:1)	CE	CE	-0.0313001	-0.019409	0.0203228	0.00187214	-16.7189	-61.2077	-29.3315	-27.9968	7.51854e+31	31.8761	-60.2647	39.3075	35.311	0.16
44	CE(20:0)	CE(18:0)	CE	CE	-0.0323412	-0.019409	0.00187265	0.0020943	-15.4425	-52.4784	-29.3315	-0.67285	1.40249e+23	23.1469	-51.6448	39.3075	31.3262	0.77
45	CE(20:1)	CE(16:1)	CE	CE	-0.0455842	-0.0228486	0.0375729	0.00201994	-22.5671	-109.39	-37.4341	-84.9777	2.58455e+24	24.4124	-107.856	30.9548	54.2484	0.06
46	CE(20:1)	AcylCarnitine(16:1)	CE	Acylcarnitine	-0.030003	-0.0228486	0.0196303	0.00193698	-15.4896	-52.7888	-37.4341	-21.9905	2263200987883496	15.3547	-51.9511	30.9548	45.3953	0.06
47	CE(20:1)	CE(16:2)	CE	CE	-0.0288905	-0.0228486	0.0171956	0.0017138	-16.8576	-62.1955	-37.4341	-27.9	5.77345e+24	24.7614	-61.2407	30.9548	38.6945	0.15
48	CE(20:1)	CE(17:1)	CE	CE	-0.0347021	-0.0228486	0.0203228	0.00203463	-17.0557	-63.6199	-37.4341	-27.9968	1.53384e+26	26.1858	-62.6473	30.9548	35.311	0.23
49	CE(20:3)	CE(20:1)	CE	CE	0.0518107	0.0403008	-0.0228486	0.00204552	25.3288	-136.646	-120.725	-37.4341	8334212268237969	15.9209	-134.754	27.3837	30.9548	0.24
50	CE(20:3)	CE(20:2)	CE	CE	0.0507575	0.0403008	-0.000815758	0.0020348	24.9447	-132.688	-120.725	-0.205292	9.1842e+11	11.963	-130.851	27.3837	23.0163	0.63
51	CE(20:3)	CE(18:1)	CE	CE	0.0476969	0.0403008	-0.000620336	0.00195066	24.4517	-127.686	-120.725	-0.17791	9.14637e+06	6.96125	-125.918	27.3837	19.2294	0.53
52	CE(20:3)	CE(18:2)	CE	CE	0.0507861	0.0403008	-0.0100197	0.00204298	24.8588	-131.811	-120.725	-10.0425	1.21761e+11	11.0855	-129.988	27.3837	16.4573	0.42
53	CE(20:3)	CE(16:0)	CE	CE	0.04974	0.0403008	-0.00289268	0.00196421	25.3232	-136.587	-120.725	-1.20791	7280240533448360	15.8621	-134.697	27.3837	15.6415	0.53
54	CE(22:0)	CE(16:1)	CE	CE	-0.0421017	-0.0190197	0.0375729	0.00202388	-20.8025	-93.4628	-25.6382	-84.9777	3.05563e+08	8.4851	-92.1283	40.9516	54.2484	0.01
55	CE(22:0)	AcylCarnitine(16:1)	CE	Acylcarnitine	-0.0262041	-0.0190197	0.0196303	0.0019327	-13.5583	-40.7954	-25.6382	-21.9905	1.43617e+15	15.1572	-40.1081	40.9516	45.3953	-0.07
56	CE(22:0)	CE(16:2)	CE	CE	-0.0246898	-0.0190197	0.0171956	0.0016194	-15.2463	-51.1945	-25.6382	-27.9	1.97009e+23	23.2945	-50.377	40.9516	38.6945	-0.07
57	CE(22:0)	CE(17:1)	CE	CE	-0.0288313	-0.0190197	0.0203228	0.00194191	-14.8468	-48.6291	-25.6382	-27.9968	4.28889e+20	20.6323	-47.8436	40.9516	35.311	0.04
58	CE(22:0)	CE(18:0)	CE	CE	-0.025939	-0.0190197	0.00187265	0.00211553	-12.2612	-33.5964	-25.6382	-0.67285	9.08205e+07	7.95818	-33.0011	40.9516	31.3262	0.61
59	CE(22:1)	CE(16:1)	CE	CE	-0.0432184	-0.0195972	0.0375729	0.00205345	-21.0468	-95.5974	-23.3974	-84.9777	4.16636e+10	10.6198	-94.2378	59.6881	54.2484	0.06
60	CE(22:1)	AcylCarnitine(16:1)	CE	Acylcarnitine	-0.0284863	-0.0195972	0.0196303	0.0020087	-14.1814	-44.4991	-23.3974	-21.9905	1.26393e+21	21.1017	-43.7654	59.6881	45.3953	0.04
61	CE(22:1)	CE(16:2)	CE	CE	-0.0272633	-0.0195972	0.0171956	0.00178323	-15.2887	-51.4706	-23.3974	-27.9	3.72074e+23	23.5706	-50.6496	59.6881	38.6945	0.13
62	CE(22:1)	CE(17:1)	CE	CE	-0.0304115	-0.0195972	0.0203228	0.00205933	-14.7677	-48.1284	-23.3974	-27.9968	1.35408e+20	20.1316	-47.349	59.6881	35.311	0.1
63	CE(22:5) (n6)	CE(16:1)	CE	CE	-0.0432174	-0.0114766	0.0375729	0.00187123	-23.0958	-114.39	-10.6529	-84.9777	2.58407e+29	29.4123	-112.794	29.393	54.2484	0.21
64	CE(22:5) (n6)	AcylCarnitine(16:1)	CE	Acylcarnitine	-0.0238421	-0.0114766	0.0196303	0.00189288	-12.5957	-35.3866	-10.6529	-21.9905	2.48927e+13	13.3961	-34.7676	29.393	45.3953	0.11
65	CE(22:5) (n6)	CE(20:4)	CE	CE	-0.0152153	-0.0114766	0.00314526	0.0016349	-9.30655	-19.7991	-10.6529	-1.68234	1.4003e+09	9.14622	-19.3864	29.393	43.0194	0.69
66	CE(22:5) (n6)	CE(16:2)	CE	CE	-0.0301143	-0.0114766	0.0171956	0.00201932	-14.9131	-49.0501	-10.6529	-27.9	1.41284e+21	21.1501	-48.2594	29.393	38.6945	0.52
67	CE(22:5) (n6)	CE(18:3)	CE	CE	-0.0194255	-0.0114766	0.00854577	0.002077	-9.35268	-19.9865	-10.6529	-7.53433	2.15585e+09	9.33362	-19.5711	29.393	37.0436	0.46
68	CE(22:5) (n6)	CE(17:1)	CE	CE	-0.0318663	-0.0114766	0.0203228	0.00209625	-15.2016	-50.9043	-10.6529	-27.9968	8.08164e+22	22.9075	-50.0904	29.393	35.311	0.45
69	CE(22:5) (n6)	CE(20:3)	CE	CE	-0.0517168	-0.0114766	0.0403008	0.00188265	-27.4702	-159.676	-10.6529	-120.725	8.9323e+38	38.951	-157.472	29.393	27.3837	0.5
70	CE(22:5) (n6)	CE(22:4)	CE	CE	-0.0208333	-0.0114766	0.00298141	0.00204829	-10.1711	-23.4597	-10.6529	-1.07273	6.40934e+12	12.8068	-22.9962	29.393	26.1679	0.73
71	CE(22:6)	CE(20:5)	CE	CE	-0.0149918	-0.00852111	0.00604275	0.00189375	-7.91646	-14.5695	-6.33472	-3.92274	1.71722e+08	8.23483	-14.2341	44.0898	79.5285	0.64
72	CE(24:0)	CE(16:1)	CE	CE	-0.0445835	-0.0210223	0.0375729	0.00201811	-22.0917	-104.983	-30.7254	-84.9777	1.01301e+20	20.0056	-103.506	31.3846	54.2484	0.06
73	CE(24:0)	AcylCarnitine(16:1)	CE	Acylcarnitine	-0.0273072	-0.0210223	0.0196303	0.00195612	-13.9599	-43.1643	-30.7254	-21.9905	2.74728e+12	12.4389	-42.4472	31.3846	45.3953	-0.04
74	CE(24:0)	CE(16:2)	CE	CE	-0.0252148	-0.0210223	0.0171956	0.0015875	-15.8834	-55.4194	-30.7254	-27.9	4.94383e+24	24.6941	-54.5485	31.3846	38.6945	-0.04
75	CE(24:0)	CE(17:1)	CE	CE	-0.0303532	-0.0210223	0.0203228	0.00193488	-15.6873	-54.1021	-30.7254	-27.9968	2.38067e+23	23.3767	-53.2477	31.3846	35.311	0.08
76	CE(24:0)	CE(20:3)	CE	CE	-0.049302	-0.0210223	0.0403008	0.0019368	-25.4554	-137.962	-30.7254	-120.725	1.72426e+17	17.2366	-136.051	31.3846	27.3837	0.19
77	CE(24:1)	CE(16:1)	CE	CE	-0.0461823	-0.0217902	0.0375729	0.00203953	-22.6436	-110.108	-30.5607	-84.9777	1.34877e+25	25.1299	-108.565	28.6183	54.2484	0.12
78	CE(24:1)	AcylCarnitine(16:1)	CE	Acylcarnitine	-0.0289751	-0.0217902	0.0196303	0.00197064	-14.7034	-47.7236	-30.5607	-21.9905	1.45509e+17	17.1629	-46.9491	28.6183	45.3953	0.05
79	CE(24:1)	CE(16:2)	CE	CE	-0.0280053	-0.0217902	0.0171956	0.00173088	-16.1798	-57.441	-30.5607	-27.9	7.59062e+26	26.8803	-56.5446	28.6183	38.6945	0.13
80	CE(24:1)	CE(17:1)	CE	CE	-0.033235	-0.0217902	0.0203228	0.0020503	-16.2098	-57.6478	-30.5607	-27.9968	1.22193e+27	27.087	-56.7487	28.6183	35.311	0.21
81	CE(24:1)	CE(20:3)	CE	CE	-0.0501117	-0.0217902	0.0403008	0.00204861	-24.4614	-127.784	-30.5607	-120.725	1.14439e+07	7.05858	-126.015	28.6183	27.3837	0.22
82	CE(24:4)	AcylCarnitine(16:1)	CE	Acylcarnitine	-0.0228721	-0.0107739	0.0196303	0.00193165	-11.8407	-31.4116	-8.13109	-21.9905	2.63677e+09	9.42107	-30.8439	39.0767	45.3953	0.09
83	CE(24:4)	AcylCarnitine(18:1)	CE	Acylcarnitine	-0.0156667	-0.0107739	0.0105378	0.0019185	-8.16611	-15.449	-8.13109	-6.60364	2.07919e+07	7.31789	-15.1003	39.0767	32.2858	0.08
84	CE(24:4)	CE(22:4)	CE	CE	-0.0161773	-0.0107739	0.00298141	0.00204212	-7.92182	-14.5881	-8.13109	-1.07273	2.86453e+06	6.45705	-14.2524	39.0767	26.1679	0.59
85	CE(24:5)	AcylCarnitine(16:1)	CE	Acylcarnitine	-0.0245411	-0.0145647	0.0196303	0.00196072	-12.5164	-34.958	-13.3232	-21.9905	9.27839e+12	12.9675	-34.3448	49.645	45.3953	0.03
86	CE(24:5)	CE(16:2)	CE	CE	-0.0245155	-0.0145647	0.0171956	0.00192517	-12.7342	-36.1414	-13.3232	-27.9	1.74329e+08	8.24137	-35.5124	49.645	38.6945	0.14
87	CE(24:5)	CE(17:1)	CE	CE	-0.0274212	-0.0145647	0.0203228	0.00212041	-12.932	-37.2331	-13.3232	-27.9968	1.72323e+09	9.23634	-36.5905	49.645	35.311	0.18
88	CE(24:5)	AcylCarnitine(18:1)	CE	Acylcarnitine	-0.0183559	-0.0145647	0.0105378	0.00196372	-9.34752	-19.9655	-13.3232	-6.60364	4.38771e+06	6.64224	-19.5505	49.645	32.2858	0.04
89	Cer(d16:1/16:0)	CE(22:1)	Cer	CE	0.0265776	0.0147732	-0.0195972	0.00211728	12.5527	-35.1538	-14.0695	-23.3974	5.70635e+11	11.7564	-34.5377	39.5928	59.6881	0.12
90	Cer(d16:1/16:0)	CE(24:5)	Cer	CE	0.0224362	0.0147732	-0.0145647	0.00209439	10.7125	-25.9113	-14.0695	-13.3232	6.94632e+11	11.8418	-25.415	39.5928	49.645	0.11
91	Cer(d16:1/16:0)	CE(22:0)	Cer	CE	0.0271048	0.0147732	-0.0190197	0.00206055	13.1542	-38.4785	-14.0695	-25.6382	6.92217e+12	12.8402	-37.8206	39.5928	40.9516	0.22
92	Cer(d16:1/16:0)	CE(20:0)	Cer	CE	0.0281292	0.0147732	-0.019409	0.00203422	13.828	-42.3791	-14.0695	-29.3315	1.11569e+13	13.0475	-41.6718	39.5928	39.3075	0.27
93	Cer(d16:1/16:0)	AcylCarnitine(18:0)	Cer	Acylcarnitine	0.0286263	0.0147732	-0.0223554	0.0020033	14.2895	-45.1578	-14.0695	-30.5114	4.43073e+14	14.6465	-44.4156	39.5928	32.7236	0.19
94	Cer(d16:1/16:0)	CE(15:0)	Cer	CE	0.0213272	0.0147732	-0.0112847	0.00185326	11.5079	-29.7341	-14.0695	-9.39001	4619243267116753	15.6646	-29.1876	39.5928	31.4081	0.27
95	Cer(d16:1/16:0)	CE(24:0)	Cer	CE	0.0269695	0.0147732	-0.0210223	0.00206778	13.0427	-37.8512	-14.0695	-30.7254	1.33608e+07	7.12583	-37.2009	39.5928	31.3846	0.21
96	Cer(d16:1/16:0)	CE(17:0)	Cer	CE	0.0238468	0.0147732	-0.0116758	0.00206425	11.5523	-29.9551	-14.0695	-10.1382	7684422779233723	15.8856	-29.406	39.5928	31.0788	0.38
97	Cer(d16:1/16:0)	CE(22:5) (n6)	Cer	CE	0.0198182	0.0147732	-0.0114766	0.00192476	10.2964	-24.0165	-14.0695	-10.6529	8.85024e+09	9.94695	-23.5454	39.5928	29.393	0.12
98	Cer(d16:1/16:0)	CE(18:2)	Cer	CE	0.0198522	0.0147732	-0.0100197	0.00203549	9.75305	-21.6507	-14.0695	-10.0425	3.81176e+07	7.58113	-21.212	39.5928	16.4573	0.29
99	Cer(d16:1/18:0)	CE(22:1)	Cer	CE	0.0448653	0.0383556	-0.0195972	0.00202945	22.1071	-105.125	-98.6707	-23.3974	2.84826e+06	6.45458	-103.646	44.2744	59.6881	0.1
100	Cer(d16:1/18:0)	CE(22:0)	Cer	CE	0.0457262	0.0383556	-0.0190197	0.00203221	22.5007	-108.77	-98.6707	-25.6382	1.25701e+10	10.0993	-107.243	44.2744	40.9516	0.16
101	Cer(d16:1/18:0)	CE(20:0)	Cer	CE	0.0487617	0.0383556	-0.019409	0.00200799	24.2838	-126.004	-98.6707	-29.3315	2.15298e+27	27.333	-124.26	44.2744	39.3075	0.26
102	Cer(d16:1/18:0)	AcylCarnitine(18:0)	Cer	Acylcarnitine	0.0499824	0.0383556	-0.0223554	0.00187073	26.7181	-151.403	-98.6707	-30.5114	5.39733e+52	52.7322	-149.304	44.2744	32.7236	0.22
103	Cer(d16:1/18:0)	CE(15:0)	Cer	CE	0.0405047	0.0383556	-0.0112847	0.00167925	24.1208	-124.379	-98.6707	-9.39001	5.10884e+25	25.7083	-122.653	44.2744	31.4081	0.15
104	Cer(d16:1/18:0)	CE(24:0)	Cer	CE	0.0475621	0.0383556	-0.0210223	0.00200942	23.6696	-119.935	-98.6707	-30.7254	1.83605e+21	21.2639	-118.265	44.2744	31.3846	0.17
105	Cer(d16:1/18:0)	CE(17:0)	Cer	CE	0.0485826	0.0383556	-0.0116758	0.00191029	25.4321	-137.72	-98.6707	-10.1382	1.11905e+39	39.0488	-135.812	44.2744	31.0788	0.4
106	Cer(d16:1/18:0)	CE(20:1)	Cer	CE	0.048654	0.0383556	-0.0228486	0.00196896	24.7105	-130.301	-98.6707	-37.4341	4.26544e+31	31.63	-128.498	44.2744	30.9548	0.17
107	Cer(d16:1/18:0)	AcylCarnitine(17:0) (b)	Cer	Acylcarnitine	0.0416198	0.0383556	-0.00741465	0.00186263	22.3447	-107.318	-98.6707	-3.55289	4.44198e+08	8.64758	-105.809	44.2744	29.9912	0.25
108	Cer(d16:1/18:0)	CE(22:5) (n6)	Cer	CE	0.0389012	0.0383556	-0.0114766	0.00174395	22.3064	-106.963	-98.6707	-10.6529	1.96176e+08	8.29265	-105.459	44.2744	29.393	0.03
109	Cer(d16:1/18:0)	CE(24:1)	Cer	CE	0.0466433	0.0383556	-0.0217902	0.00198763	23.4668	-117.961	-98.6707	-30.5607	1.95115e+19	19.2903	-116.318	44.2744	28.6183	0.13
110	Cer(d16:1/18:0)	CE(18:2)	Cer	CE	0.0424277	0.0383556	-0.0100197	0.00187282	22.6545	-110.21	-98.6707	-10.0425	3.45918e+11	11.539	-108.665	44.2744	16.4573	0.19
111	Cer(d16:1/20:0)	CE(22:1)	Cer	CE	0.0286315	0.017433	-0.0195972	0.00205302	13.946	-43.0814	-21.9263	-23.3974	4.8304e+19	19.684	-42.3654	39.0887	59.6881	0.12
112	Cer(d16:1/20:0)	CE(24:5)	Cer	CE	0.0244769	0.017433	-0.0145647	0.00199751	12.2537	-33.5568	-21.9263	-13.3232	4.27031e+11	11.6305	-32.9619	39.0887	49.645	0.13
113	Cer(d16:1/20:0)	CE(22:0)	Cer	CE	0.0299588	0.017433	-0.0190197	0.00203663	14.71	-47.7653	-21.9263	-25.6382	1.33993e+22	22.1271	-46.9903	39.0887	40.9516	0.25
114	Cer(d16:1/20:0)	CE(20:0)	Cer	CE	0.0314934	0.017433	-0.019409	0.00200938	15.6732	-54.0075	-21.9263	-29.3315	4.74211e+24	24.676	-53.1545	39.0887	39.3075	0.32
115	Cer(d16:1/20:0)	AcylCarnitine(18:0)	Cer	Acylcarnitine	0.0315029	0.017433	-0.0223554	0.00191933	16.4135	-59.0599	-21.9263	-30.5114	3.53642e+28	28.5486	-58.1437	39.0887	32.7236	0.23
116	Cer(d16:1/20:0)	CE(15:0)	Cer	CE	0.0220877	0.017433	-0.0112847	0.00165288	13.3631	-39.6682	-21.9263	-9.39001	5.51838e+17	17.7418	-38.9953	39.0887	31.4081	0.14
117	Cer(d16:1/20:0)	CE(24:0)	Cer	CE	0.0301762	0.017433	-0.0210223	0.00202534	14.8994	-48.9629	-21.9263	-30.7254	1.72775e+18	18.2375	-48.1731	39.0887	31.3846	0.25
118	Cer(d16:1/20:0)	CE(17:0)	Cer	CE	0.0263779	0.017433	-0.0116758	0.00193014	13.6663	-41.426	-21.9263	-10.1382	3.1596e+19	19.4996	-40.7306	39.0887	31.0788	0.36
119	Cer(d16:1/20:0)	CE(20:1)	Cer	CE	0.0309927	0.017433	-0.0228486	0.00197706	15.6762	-54.0277	-21.9263	-37.4341	3.9229e+16	16.5936	-53.1744	39.0887	30.9548	0.21
120	Cer(d16:1/20:0)	CE(22:5) (n6)	Cer	CE	0.020686	0.017433	-0.0114766	0.00174077	11.8832	-31.6291	-21.9263	-10.6529	5.04412e+09	9.70279	-31.0589	39.0887	29.393	-0.02
121	Cer(d16:1/20:0)	CE(24:1)	Cer	CE	0.0291387	0.017433	-0.0217902	0.00200422	14.5386	-46.6938	-21.9263	-30.5607	1.35857e+16	16.1331	-45.9323	39.0887	28.6183	0.17
122	Cer(d16:1/20:0)	CE(18:2)	Cer	CE	0.022209	0.017433	-0.0100197	0.00184811	12.0172	-32.3194	-21.9263	-10.0425	2.47205e+10	10.3931	-31.7403	39.0887	16.4573	0.23
123	Cer(d16:1/23:0)	Cer(d16:1/22:0)	Cer	Cer	-0.0141346	-7.1402e-05	0.00694926	0.00203935	-6.93095	-11.3536	-0.0134199	-4.23644	1.30971e+07	7.11718	-11.0686	44.7821	45.0277	0.87
124	Cer(d16:1/23:0)	Cer(d16:1/18:0)	Cer	Cer	-0.0456993	-7.1402e-05	0.0383556	0.00206641	-22.1153	-105.2	-0.0134199	-98.6707	3.38676e+06	6.52978	-103.72	44.7821	44.2744	0.65
125	Cer(d16:1/23:0)	Cer(d16:1/20:0)	Cer	Cer	-0.0245385	-7.1402e-05	0.017433	0.00210991	-11.6301	-30.3445	-0.0134199	-21.9263	2.61928e+08	8.41818	-29.7906	44.7821	39.0887	0.78
126	Cer(d16:1/24:0)	Cer(d16:1/22:0)	Cer	Cer	-0.0286323	-0.00689993	0.00694926	0.00190884	-14.9999	-49.6045	-3.76632	-4.23644	2.33391e+45	45.3681	-48.8071	41.9681	45.0277	0.87
127	Cer(d16:1/24:0)	Cer(d16:1/18:0)	Cer	Cer	-0.0470084	-0.00689993	0.0383556	0.00201346	-23.3471	-116.803	-3.76632	-98.6707	1.35765e+18	18.1328	-115.176	41.9681	44.2744	0.51
128	Cer(d16:1/24:0)	Cer(d16:1/16:0)	Cer	Cer	-0.0238552	-0.00689993	0.0147732	0.00207633	-11.4891	-29.6408	-3.76632	-14.0695	3.72611e+15	15.5713	-29.0955	41.9681	39.5928	0.57
129	Cer(d16:1/24:0)	Cer(d16:1/20:0)	Cer	Cer	-0.0307734	-0.00689993	0.017433	0.00202253	-15.2153	-50.9931	-3.76632	-21.9263	1.16629e+29	29.0668	-50.178	41.9681	39.0887	0.69
130	Cer(d16:1/24:1)	Cer(d16:1/18:0)	Cer	Cer	-0.0482834	0.0024544	0.0383556	0.00205334	-23.5146	-118.425	-0.806353	-98.6707	5.67899e+19	19.7543	-116.775	41.9807	44.2744	0.69
131	Cer(d16:1/24:1)	Cer(d16:1/24:0)	Cer	Cer	0.0137398	0.0024544	-0.00689993	0.00206702	6.64713	-10.5032	-0.806353	-3.76632	5.45551e+06	6.73684	-10.232	41.9807	41.9681	0.75
132	Cer(d17:1/16:0)	Cer(d16:1/18:0)	Cer	Cer	-0.0494422	-0.0054176	0.0383556	0.00195236	-25.3243	-136.599	-2.19816	-98.6707	8.4874e+37	37.9288	-134.709	32.2534	44.2744	0.55
133	Cer(d17:1/16:0)	Cer(d16:1/16:0)	Cer	Cer	-0.022746	-0.0054176	0.0147732	0.00210468	-10.8074	-26.3533	-2.19816	-14.0695	1.92191e+12	12.2837	-25.8512	32.2534	39.5928	0.61
134	Cer(d17:1/16:0)	Cer(d16:1/20:0)	Cer	Cer	-0.0248775	-0.0054176	0.017433	0.00199178	-12.4901	-34.8163	-2.19816	-21.9263	7.76206e+12	12.89	-34.205	32.2534	39.0887	0.54
135	Cer(d17:1/18:0)	CE(22:1)	Cer	CE	0.0278832	0.0176525	-0.0195972	0.00208617	13.3658	-39.6832	-17.9627	-23.3974	1.93091e+16	16.2858	-39.0102	27.8458	59.6881	0.08
136	Cer(d17:1/18:0)	CE(24:5)	Cer	CE	0.0228272	0.0176525	-0.0145647	0.00205157	11.1267	-27.8691	-17.9627	-13.3232	8.06163e+09	9.90642	-27.3469	27.8458	49.645	0.08
137	Cer(d17:1/18:0)	CE(22:0)	Cer	CE	0.0278998	0.0176525	-0.0190197	0.00204356	13.6526	-41.3457	-17.9627	-25.6382	5099623682998320	15.7075	-40.6513	27.8458	40.9516	0.13
138	Cer(d17:1/18:0)	CE(20:0)	Cer	CE	0.0300063	0.0176525	-0.019409	0.00199131	15.0686	-50.0456	-17.9627	-29.3315	5.17711e+20	20.7141	-49.2424	27.8458	39.3075	0.23
139	Cer(d17:1/18:0)	AcylCarnitine(18:0)	Cer	Acylcarnitine	0.0324599	0.0176525	-0.0223554	0.00198912	16.3187	-58.4004	-17.9627	-30.5114	7.74509e+27	27.889	-57.4924	27.8458	32.7236	0.23
140	Cer(d17:1/18:0)	CE(15:0)	Cer	CE	0.0219092	0.0176525	-0.0112847	0.00183148	11.9626	-32.0372	-17.9627	-9.39001	1.18706e+14	14.0745	-31.4617	27.8458	31.4081	0.18
141	Cer(d17:1/18:0)	CE(24:0)	Cer	CE	0.0300334	0.0176525	-0.0210223	0.00208025	14.4374	-46.0665	-17.9627	-30.7254	2.19347e+15	15.3411	-45.3127	27.8458	31.3846	0.15
142	Cer(d17:1/18:0)	CE(17:0)	Cer	CE	0.0261887	0.0176525	-0.0116758	0.00198957	13.163	-38.5282	-17.9627	-10.1382	3.67708e+20	20.5655	-37.8697	27.8458	31.0788	0.39
143	Cer(d17:1/18:0)	CE(20:1)	Cer	CE	0.0315695	0.0176525	-0.0228486	0.00204316	15.4513	-52.5365	-17.9627	-37.4341	1.26592e+15	15.1024	-51.7021	27.8458	30.9548	0.16
144	Cer(d17:1/18:0)	CE(22:5) (n6)	Cer	CE	0.0210663	0.0176525	-0.0114766	0.00185582	11.3515	-28.9613	-17.9627	-10.6529	9.96816e+10	10.9986	-28.4247	27.8458	29.393	0.07
145	Cer(d17:1/18:0)	CE(24:1)	Cer	CE	0.0300236	0.0176525	-0.0217902	0.00208191	14.4212	-45.9666	-17.9627	-30.5607	2546161903416679	15.4059	-45.2141	27.8458	28.6183	0.14
146	Cer(d17:1/18:0)	CE(18:2)	Cer	CE	0.02208	0.0176525	-0.0100197	0.00202251	10.9171	-26.8695	-17.9627	-10.0425	8.06899e+08	8.90682	-26.3607	27.8458	16.4573	0.17
147	Cer(d17:1/23:0)	Cer(d16:1/22:0)	Cer	Cer	-0.0194527	-0.00581085	0.00694926	0.00202403	-9.6109	-21.0521	-2.62536	-4.23644	6.54162e+16	16.8157	-20.6218	41.9131	45.0277	0.77
148	Cer(d17:1/23:0)	Cer(d16:1/18:0)	Cer	Cer	-0.0515732	-0.00581085	0.0383556	0.00205839	-25.0551	-133.82	-2.62536	-98.6707	1.41029e+35	35.1493	-131.966	41.9131	44.2744	0.62
149	Cer(d17:1/23:0)	Cer(d16:1/16:0)	Cer	Cer	-0.0223798	-0.00581085	0.0147732	0.00214478	-10.4345	-24.6373	-2.62536	-14.0695	3.69606e+10	10.5677	-24.1577	41.9131	39.5928	0.57
150	Cer(d17:1/23:0)	Cer(d16:1/20:0)	Cer	Cer	-0.0304408	-0.00581085	0.017433	0.00210645	-14.4512	-46.1521	-2.62536	-21.9263	1.68181e+24	24.2258	-45.3972	41.9131	39.0887	0.72
151	Cer(d17:1/24:0)	AcylCarnitine(16:1)	Cer	Acylcarnitine	-0.0251656	-0.015141	0.0196303	0.00203201	-12.3846	-34.2512	-15.1837	-21.9905	1.82281e+12	12.2607	-33.6474	36.799	45.3953	0.02
152	Cer(d17:1/24:0)	Cer(d16:1/22:0)	Cer	Cer	-0.0342333	-0.015141	0.00694926	0.00184653	-18.5392	-74.7799	-15.1837	-4.23644	3.94588e+59	59.5961	-73.6724	36.799	45.0277	0.8
153	Cer(d17:1/24:0)	Cer(d16:1/23:0)	Cer	Cer	-0.0230984	-0.015141	-7.1402e-05	0.00202876	-11.3855	-29.1286	-15.1837	-0.0134199	8.80802e+13	13.9449	-28.5898	36.799	44.7821	0.83
154	Cer(d17:1/24:0)	Cer(d16:1/18:0)	Cer	Cer	-0.0554353	-0.015141	0.0383556	0.00198457	-27.9332	-164.868	-15.1837	-98.6707	1.5749e+66	66.1973	-162.607	36.799	44.2744	0.51
155	Cer(d17:1/24:0)	Cer(d16:1/24:1)	Cer	Cer	-0.0216232	-0.015141	0.0024544	0.00200054	-10.8087	-26.3595	-15.1837	-0.806353	1.49885e+11	11.1758	-25.8573	36.799	41.9807	0.69
156	Cer(d17:1/24:0)	Cer(d16:1/16:0)	Cer	Cer	-0.0313296	-0.015141	0.0147732	0.00210864	-14.8577	-48.6982	-15.1837	-14.0695	3.26974e+33	33.5145	-47.9118	36.799	39.5928	0.54
157	Cer(d17:1/24:0)	Cer(d16:1/20:0)	Cer	Cer	-0.0392762	-0.015141	0.017433	0.00199738	-19.6639	-83.816	-15.1837	-21.9263	7.75645e+61	61.8897	-82.5999	36.799	39.0887	0.65
158	Cer(d17:1/24:0)	Cer(d17:1/22:0)	Cer	Cer	-0.0308176	-0.015141	0.000639604	0.0020216	-15.2441	-51.1806	-15.1837	-0.137309	9.9274e+35	35.9968	-50.3633	36.799	38.7267	0.87
159	Cer(d17:1/24:0)	Cer(d17:1/20:0)	Cer	Cer	-0.0204722	-0.015141	0.00476836	0.00209156	-9.78803	-21.7992	-15.1837	-1.8276	4.12579e+06	6.61551	-21.3584	36.799	38.7134	0.55
160	Cer(d17:1/24:0)	CE(16:2)	Cer	CE	-0.0234195	-0.015141	0.0171956	0.00169142	-13.846	-42.486	-15.1837	-27.9	3.85474e+14	14.586	-41.7774	36.799	38.6945	0.05
161	Cer(d17:1/24:0)	CE(18:3)	Cer	CE	-0.018001	-0.015141	0.00854577	0.00175301	-10.2686	-23.8924	-15.1837	-7.53433	5.11324e+08	8.7087	-23.423	36.799	37.0436	0.14
162	Cer(d17:1/24:0)	CE(17:1)	Cer	CE	-0.0291947	-0.015141	0.0203228	0.00197597	-14.7749	-48.1739	-15.1837	-27.9968	1.50358e+20	20.1771	-47.3939	36.799	35.311	0.26
163	Cer(d17:1/24:0)	Cer(d17:1/18:0)	Cer	Cer	-0.0287999	-0.015141	0.0176525	0.00204919	-14.0543	-43.7308	-15.1837	-17.9627	5.8619e+25	25.768	-43.0072	36.799	27.8458	0.39
164	Cer(d17:1/24:1)	AcylCarnitine(16:1)	Cer	Acylcarnitine	-0.0252266	-0.0120453	0.0196303	0.00206393	-12.2226	-33.3928	-9.94009	-21.9905	2.52542e+11	11.4023	-32.8002	35.1577	45.3953	0.17
165	Cer(d17:1/24:1)	Cer(d16:1/22:0)	Cer	Cer	-0.0242869	-0.0120453	0.00694926	0.00199759	-12.1581	-33.054	-9.94009	-4.23644	1.29996e+23	23.1139	-32.4658	35.1577	45.0277	0.72
166	Cer(d17:1/24:1)	Cer(d16:1/18:0)	Cer	Cer	-0.0591047	-0.0120453	0.0383556	0.00201438	-29.3414	-181.113	-9.94009	-98.6707	2.7672e+82	82.442	-178.649	35.1577	44.2744	0.61
167	Cer(d17:1/24:1)	Cer(d16:1/24:1)	Cer	Cer	-0.0236273	-0.0120453	0.0024544	0.00198331	-11.9131	-31.7822	-9.94009	-0.806353	6.95241e+21	21.8421	-31.2101	35.1577	41.9807	0.84
168	Cer(d17:1/24:1)	Cer(d16:1/16:0)	Cer	Cer	-0.0279765	-0.0120453	0.0147732	0.00212659	-13.1556	-38.4864	-9.94009	-14.0695	2.6115e+24	24.4169	-37.8285	35.1577	39.5928	0.53
169	Cer(d17:1/24:1)	Cer(d16:1/20:0)	Cer	Cer	-0.0395187	-0.0120453	0.017433	0.00206743	-19.1149	-79.3436	-9.94009	-21.9263	2.61376e+57	57.4173	-78.1804	35.1577	39.0887	0.72
170	Cer(d17:1/24:1)	Cer(d17:1/22:0)	Cer	Cer	-0.0188352	-0.0120453	0.000639604	0.00209715	-8.98133	-18.5029	-9.94009	-0.137309	3.65469e+08	8.56285	-18.1087	35.1577	38.7267	0.8
171	Cer(d17:1/24:1)	Cer(d17:1/20:0)	Cer	Cer	-0.0192484	-0.0120453	0.00476836	0.00214209	-8.98581	-18.5205	-9.94009	-1.8276	3.80567e+08	8.58043	-18.126	35.1577	38.7134	0.66
172	Cer(d17:1/24:1)	CE(16:2)	Cer	CE	-0.0207091	-0.0120453	0.0171956	0.0016442	-12.5953	-35.3842	-9.94009	-27.9	3.0493e+07	7.4842	-34.7652	35.1577	38.6945	-0.01
173	Cer(d17:1/24:1)	CE(18:3)	Cer	CE	-0.0149635	-0.0120453	0.00854577	0.00171546	-8.72268	-17.5038	-9.94009	-7.53433	3.66206e+07	7.56373	-17.1242	35.1577	37.0436	0.08
174	Cer(d17:1/24:1)	CE(17:1)	Cer	CE	-0.0277482	-0.0120453	0.0203228	0.00188938	-14.6864	-47.6171	-9.94009	-27.9968	4.17162e+19	19.6203	-46.8438	35.1577	35.311	0.3
175	Cer(d17:1/24:1)	AcylCarnitine(18:1)	Cer	Acylcarnitine	-0.0173702	-0.0120453	0.0105378	0.0020286	-8.56265	-16.8996	-9.94009	-6.60364	9.11072e+06	6.95955	-16.5291	35.1577	32.2858	0.15
176	Cer(d17:1/24:1)	AcylCarnitine(16:0)	Cer	Acylcarnitine	-0.0173782	-0.0120453	0.00974529	0.00205841	-8.44254	-16.4533	-9.94009	-5.7948	3.25995e+06	6.51321	-16.0893	35.1577	31.965	0.2
177	Cer(d17:1/24:1)	Cer(d17:1/18:0)	Cer	Cer	-0.0285796	-0.0120453	0.0176525	0.00207425	-13.7783	-42.0848	-9.94009	-17.9627	1.32445e+24	24.122	-41.381	35.1577	27.8458	0.51
178	Cer(d18:1/16:0)	CE(16:1)	Cer	CE	-0.0445386	-0.0153133	0.0375729	0.00205765	-21.6454	-100.924	-19.5777	-84.9777	8829352749501572	15.9459	-99.4984	23.5423	54.2484	0.2
179	Cer(d18:1/16:0)	AcylCarnitine(16:1)	Cer	Acylcarnitine	-0.0275931	-0.0153133	0.0196303	0.00201725	-13.6786	-41.4979	-19.5777	-21.9905	3.21678e+19	19.5074	-40.8016	23.5423	45.3953	0.23
180	Cer(d18:1/16:0)	Cer(d16:1/18:0)	Cer	Cer	-0.0541902	-0.0153133	0.0383556	0.00200491	-27.0288	-154.796	-19.5777	-98.6707	1.33605e+56	56.1258	-152.656	23.5423	44.2744	0.52
181	Cer(d18:1/16:0)	Cer(d16:1/16:0)	Cer	Cer	-0.0277282	-0.0153133	0.0147732	0.00213061	-13.0142	-37.6913	-19.5777	-14.0695	1.2989e+18	18.1136	-37.043	23.5423	39.5928	0.52
182	Cer(d18:1/16:0)	Cer(d16:1/20:0)	Cer	Cer	-0.0313201	-0.0153133	0.017433	0.00205686	-15.2272	-51.0705	-19.5777	-21.9263	1.39356e+29	29.1441	-50.2545	23.5423	39.0887	0.53
183	Cer(d18:1/16:0)	CE(16:2)	Cer	CE	-0.0224287	-0.0153133	0.0171956	0.00159697	-14.0445	-43.6717	-19.5777	-27.9	5911465922271799	15.7717	-42.9488	23.5423	38.6945	0.02
184	Cer(d18:1/16:0)	CE(17:1)	Cer	CE	-0.0287482	-0.0153133	0.0203228	0.00194536	-14.7778	-48.1925	-19.5777	-27.9968	1.56953e+20	20.1958	-47.4123	23.5423	35.311	0.24
185	Cer(d18:1/16:0)	Cer(d17:1/18:0)	Cer	Cer	-0.0311274	-0.0153133	0.0176525	0.00209777	-14.8384	-48.5753	-19.5777	-17.9627	9.94573e+28	28.9976	-47.7905	23.5423	27.8458	0.45
186	Cer(d18:1/16:0)	CE(20:3)	Cer	CE	-0.0485992	-0.0153133	0.0403008	0.00195963	-24.8002	-131.213	-19.5777	-120.725	3.07563e+10	10.4879	-129.398	23.5423	27.3837	0.29
187	Cer(d18:1/18:0)	CE(22:1)	Cer	CE	0.0386433	0.0301572	-0.0195972	0.00203987	18.944	-77.9754	-66.0056	-23.3974	9.32622e+11	11.9697	-76.8279	37.0163	59.6881	0.12
188	Cer(d18:1/18:0)	CE(22:0)	Cer	CE	0.0382583	0.0301572	-0.0190197	0.00205406	18.6257	-75.4573	-66.0056	-25.6382	2.82887e+09	9.45161	-74.3416	37.0163	40.9516	0.16
189	Cer(d18:1/18:0)	CE(20:0)	Cer	CE	0.042008	0.0301572	-0.019409	0.00201987	20.7973	-93.4177	-66.0056	-29.3315	2.58278e+27	27.4121	-92.0839	37.0163	39.3075	0.29
190	Cer(d18:1/18:0)	Cer(d17:1/24:0)	Cer	Cer	0.0390685	0.0301572	-0.015141	0.00204467	19.1075	-79.2841	-66.0056	-15.1837	1.89848e+13	13.2784	-78.1217	37.0163	36.799	0.32
191	Cer(d18:1/18:0)	Cer(d17:1/24:1)	Cer	Cer	0.0449879	0.0301572	-0.0120453	0.00206162	21.8216	-102.518	-66.0056	-9.94009	3.25236e+36	36.5122	-101.073	37.0163	35.1577	0.54
192	Cer(d18:1/18:0)	AcylCarnitine(18:0)	Cer	Acylcarnitine	0.0453511	0.0301572	-0.0223554	0.00185203	24.4872	-128.044	-66.0056	-30.5114	1.09266e+62	62.0385	-126.271	37.0163	32.7236	0.31
193	Cer(d18:1/18:0)	CE(24:0)	Cer	CE	0.0405547	0.0301572	-0.0210223	0.00203187	19.9593	-86.2705	-66.0056	-30.7254	1.84011e+20	20.2648	-85.0236	37.0163	31.3846	0.18
194	Cer(d18:1/18:0)	CE(17:0)	Cer	CE	0.0384171	0.0301572	-0.0116758	0.00192021	20.0068	-86.6686	-66.0056	-10.1382	4.60153e+20	20.6629	-85.4176	37.0163	31.0788	0.35
195	Cer(d18:1/18:0)	CE(20:1)	Cer	CE	0.0431767	0.0301572	-0.0228486	0.00196178	22.009	-104.225	-66.0056	-37.4341	1.65783e+38	38.2195	-102.758	37.0163	30.9548	0.22
196	Cer(d18:1/18:0)	CE(24:1)	Cer	CE	0.0417865	0.0301572	-0.0217902	0.00197138	21.1965	-96.9171	-66.0056	-30.5607	8.15556e+30	30.9115	-95.5417	37.0163	28.6183	0.21
197	Cer(d18:1/18:0)	Cer(d18:1/16:0)	Cer	Cer	0.0543368	0.0301572	-0.0153133	0.00195867	27.7417	-162.711	-66.0056	-19.5777	5.07903e+96	96.7058	-160.475	37.0163	23.5423	0.68
198	Cer(d18:1/18:0)	CE(18:2)	Cer	CE	0.034022	0.0301572	-0.0100197	0.00183526	18.5379	-74.7699	-66.0056	-10.0425	5.81113e+08	8.76426	-73.6626	37.0163	16.4573	0.17
199	Cer(d18:1/19:0)	Cer(d16:1/18:0)	Cer	Cer	-0.0440127	-0.00433469	0.0383556	0.00198665	-22.1542	-105.558	-1.46222	-98.6707	7.71439e+06	6.8873	-104.071	31.5656	44.2744	0.44
200	Cer(d18:1/19:0)	Cer(d18:1/18:0)	Cer	Cer	-0.0376319	-0.00433469	0.0301572	0.00199013	-18.9092	-77.6982	-1.46222	-66.0056	4.92703e+11	11.6926	-76.5545	31.5656	37.0163	0.55
201	Cer(d18:1/20:0)	CE(22:1)	Cer	CE	0.0237767	0.00904097	-0.0195972	0.0020421	11.6433	-30.4107	-7.35936	-23.3974	1.03107e+07	7.01329	-29.856	34.6842	59.6881	0.16
202	Cer(d18:1/20:0)	CE(24:5)	Cer	CE	0.0185724	0.00904097	-0.0145647	0.00198283	9.36663	-20.0433	-7.35936	-13.3232	5.24938e+06	6.72011	-19.6273	34.6842	49.645	0.14
203	Cer(d18:1/20:0)	CE(20:0)	Cer	CE	0.0259971	0.00904097	-0.019409	0.00200896	12.9405	-37.2805	-7.35936	-29.3315	8.89062e+07	7.94893	-36.6373	34.6842	39.3075	0.4
204	Cer(d18:1/20:0)	CE(24:4)	Cer	CE	0.0160307	0.00904097	-0.0107739	0.0019669	8.15027	-15.3924	-7.35936	-8.13109	1.82522e+07	7.26132	-15.0445	34.6842	39.0767	0.22
205	Cer(d18:1/20:0)	Cer(d18:1/18:0)	Cer	Cer	-0.0392665	0.00904097	0.0301572	0.00210853	-18.6227	-75.4338	-7.35936	-66.0056	2.68024e+09	9.42817	-74.3185	34.6842	37.0163	0.84
206	Cer(d18:1/20:0)	Cer(d17:1/24:0)	Cer	Cer	0.0239689	0.00904097	-0.015141	0.00205404	11.6691	-30.5409	-7.35936	-15.1837	2.27591e+15	15.3572	-29.9846	34.6842	36.799	0.46
207	Cer(d18:1/20:0)	Cer(d17:1/24:1)	Cer	Cer	0.0255719	0.00904097	-0.0120453	0.00208654	12.2557	-33.5672	-7.35936	-9.94009	4.23776e+23	23.6271	-32.9722	34.6842	35.1577	0.65
208	Cer(d18:1/20:0)	AcylCarnitine(18:0)	Cer	Acylcarnitine	0.0267784	0.00904097	-0.0223554	0.00187928	14.2493	-44.9125	-7.35936	-30.5114	2.51845e+14	14.4011	-44.1735	34.6842	32.7236	0.32
209	Cer(d18:1/20:0)	CE(15:0)	Cer	CE	0.0141308	0.00904097	-0.0112847	0.00165534	8.5365	-16.802	-7.35936	-9.39001	2.58204e+07	7.41196	-16.433	34.6842	31.4081	-0.03
210	Cer(d18:1/20:0)	CE(17:0)	Cer	CE	0.0179479	0.00904097	-0.0116758	0.00192066	9.34468	-19.9539	-7.35936	-10.1382	6.5429e+09	9.81577	-19.5391	34.6842	31.0788	0.32
211	Cer(d18:1/20:0)	Cer(d18:1/16:0)	Cer	Cer	0.0279888	0.00904097	-0.0153133	0.00197056	14.2035	-44.6332	-7.35936	-19.5777	1.13644e+25	25.0555	-43.8979	34.6842	23.5423	0.71
212	Cer(d18:1/21:0)	CE(22:1)	Cer	CE	0.0241546	0.0111144	-0.0195972	0.0020377	11.8538	-31.4785	-9.52512	-23.3974	1.20538e+08	8.08112	-30.91	37.8101	59.6881	0.12
213	Cer(d18:1/21:0)	CE(24:5)	Cer	CE	0.0201422	0.0111144	-0.0145647	0.00200433	10.0493	-22.9253	-9.52512	-13.3232	3.99984e+09	9.60204	-22.4689	37.8101	49.645	0.15
214	Cer(d18:1/21:0)	Cer(d17:1/23:0)	Cer	Cer	0.0196491	0.0111144	-0.00581085	0.00208297	9.43318	-20.3157	-9.52512	-2.62536	6.17432e+10	10.7906	-19.8957	37.8101	41.9131	0.63
215	Cer(d18:1/21:0)	CE(22:0)	Cer	CE	0.0242495	0.0111144	-0.0190197	0.00199205	12.1731	-33.1328	-9.52512	-25.6382	3.12295e+07	7.49457	-32.5435	37.8101	40.9516	0.23
216	Cer(d18:1/21:0)	CE(20:0)	Cer	CE	0.0261564	0.0111144	-0.019409	0.00194604	13.4408	-40.115	-9.52512	-29.3315	6.07355e+10	10.7834	-39.4366	37.8101	39.3075	0.33
217	Cer(d18:1/21:0)	CE(24:4)	Cer	CE	0.0172556	0.0111144	-0.0107739	0.00200105	8.62328	-17.1273	-9.52512	-8.13109	4.00104e+07	7.60217	-16.7535	37.8101	39.0767	0.19
218	Cer(d18:1/21:0)	Cer(d17:1/24:0)	Cer	Cer	0.0262175	0.0111144	-0.015141	0.00199548	13.1384	-38.3893	-9.52512	-15.1837	1.60539e+23	23.2056	-37.7328	37.8101	36.799	0.48
219	Cer(d18:1/21:0)	Cer(d17:1/24:1)	Cer	Cer	0.0286209	0.0111144	-0.0120453	0.00206066	13.8892	-42.7427	-9.52512	-9.94009	6.34784e+32	32.8026	-42.031	37.8101	35.1577	0.67
220	Cer(d18:1/21:0)	AcylCarnitine(18:0)	Cer	Acylcarnitine	0.0266863	0.0111144	-0.0223554	0.0018538	14.3955	-45.8081	-9.52512	-30.5114	1.9802e+15	15.2967	-45.0575	37.8101	32.7236	0.24
221	Cer(d18:1/21:0)	CE(15:0)	Cer	CE	0.0173693	0.0111144	-0.0112847	0.00171998	10.0986	-23.1407	-9.52512	-9.39001	4.12661e+13	13.6156	-22.6816	37.8101	31.4081	0.18
222	Cer(d18:1/21:0)	CE(17:0)	Cer	CE	0.0210771	0.0111144	-0.0116758	0.001893	11.1342	-27.9052	-9.52512	-10.1382	5.84889e+17	17.7671	-27.3825	37.8101	31.0788	0.41
223	Cer(d18:1/21:0)	AcylCarnitine(17:0) (b)	Cer	Acylcarnitine	0.0155041	0.0111144	-0.00741465	0.00185356	8.36448	-16.1664	-9.52512	-3.55289	4.37839e+06	6.64131	-15.8068	37.8101	29.9912	0.25
224	Cer(d18:1/21:0)	CE(22:5) (n6)	Cer	CE	0.0160692	0.0111144	-0.0114766	0.00178075	9.02384	-18.6698	-9.52512	-10.6529	1.03989e+08	8.01699	-18.2731	37.8101	29.393	0.03
225	Cer(d18:1/21:0)	Cer(d18:1/16:0)	Cer	Cer	0.0261861	0.0111144	-0.0153133	0.00203186	12.8878	-36.9876	-9.52512	-19.5777	2.56983e+17	17.4099	-36.3482	37.8101	23.5423	0.61
226	Cer(d18:1/21:0)	CE(18:2)	Cer	CE	0.0163556	0.0111144	-0.0100197	0.00186263	8.78091	-17.7263	-9.52512	-10.0425	4.82815e+07	7.68378	-17.3433	37.8101	16.4573	0.28
227	Cer(d18:1/22:0)	Cer(d16:1/24:0)	Cer	Cer	0.0153794	0.00555939	-0.00689993	0.00208396	7.3799	-12.768	-3.28059	-3.76632	1.00395e+09	9.00171	-12.4607	32.7806	41.9681	0.68
228	Cer(d18:1/22:0)	Cer(d17:1/23:0)	Cer	Cer	0.0136285	0.00555939	-0.00581085	0.00212891	6.40166	-9.7949	-3.28059	-2.62536	3.26814e+06	6.5143	-9.53553	32.7806	41.9131	0.65
229	Cer(d18:1/22:0)	CE(22:0)	Cer	CE	0.0258818	0.00555939	-0.0190197	0.00207226	12.4897	-34.8141	-3.28059	-25.6382	1.4992e+09	9.17586	-34.2027	32.7806	40.9516	0.53
230	Cer(d18:1/22:0)	Cer(d17:1/24:0)	Cer	Cer	0.0293897	0.00555939	-0.015141	0.00205298	14.3156	-45.3176	-3.28059	-15.1837	1.36105e+30	30.1339	-44.5733	32.7806	36.799	0.72
231	Cer(d18:1/22:0)	Cer(d17:1/24:1)	Cer	Cer	0.0216657	0.00555939	-0.0120453	0.00207593	10.4366	-24.6468	-3.28059	-9.94009	5.08981e+14	14.7067	-24.1671	32.7806	35.1577	0.65
232	Cer(d18:1/22:0)	AcylCarnitine(18:0)	Cer	Acylcarnitine	0.0253773	0.00555939	-0.0223554	0.00191077	13.2812	-39.1996	-3.28059	-30.5114	4.87789e+08	8.68823	-38.5326	32.7806	32.7236	0.37
233	Cer(d18:1/22:0)	Cer(d18:1/16:0)	Cer	Cer	0.0225588	0.00555939	-0.0153133	0.00200877	11.2302	-28.3692	-3.28059	-19.5777	6.18808e+08	8.79156	-27.8403	32.7806	23.5423	0.67
234	Cer(d18:1/23:0)	Cer(d16:1/18:0)	Cer	Cer	-0.0495295	-0.00215919	0.0383556	0.00206369	-24.0005	-123.187	-0.716889	-98.6707	3.28358e+24	24.5163	-121.476	31.6573	44.2744	0.61
235	Cer(d18:1/23:0)	Cer(d16:1/20:0)	Cer	Cer	-0.0258966	-0.00215919	0.017433	0.00210797	-12.2851	-33.7227	-0.716889	-21.9263	6.25647e+11	11.7963	-33.1257	31.6573	39.0887	0.69
236	Cer(d18:1/23:0)	Cer(d18:1/21:0)	Cer	Cer	-0.0187795	-0.00215919	0.0111144	0.00201364	-9.32615	-19.8786	-0.716889	-9.52512	2.25668e+10	10.3535	-19.4648	31.6573	37.8101	0.73
237	Cer(d18:1/23:0)	Cer(d17:1/24:0)	Cer	Cer	0.0224903	-0.00215919	-0.015141	0.00208631	10.7799	-26.225	-0.716889	-15.1837	1.09967e+11	11.0413	-25.7247	31.6573	36.799	0.79
238	Cer(d18:1/23:0)	Cer(d18:1/22:0)	Cer	Cer	-0.0138571	-0.00215919	0.00555939	0.00209226	-6.62304	-10.4325	-0.716889	-3.28059	1.41882e+07	7.15193	-10.1626	31.6573	32.7806	0.84
239	Cer(d18:1/24:0)	CE(16:1)	Cer	CE	-0.0427093	-0.0124054	0.0375729	0.00207028	-20.6298	-91.9671	-13.6341	-84.9777	9.7604e+06	6.98947	-90.6518	29.9888	54.2484	0.17
240	Cer(d18:1/24:0)	AcylCarnitine(16:1)	Cer	Acylcarnitine	-0.0241052	-0.0124054	0.0196303	0.00196695	-12.2551	-33.5642	-13.6341	-21.9905	3.74746e+11	11.5737	-32.9692	29.9888	45.3953	0.07
241	Cer(d18:1/24:0)	Cer(d16:1/22:0)	Cer	Cer	-0.022325	-0.0124054	0.00694926	0.00199543	-11.1881	-28.1653	-13.6341	-4.23644	3.39725e+14	14.5311	-27.6391	29.9888	45.0277	0.7
242	Cer(d18:1/24:0)	Cer(d16:1/18:0)	Cer	Cer	-0.0491133	-0.0124054	0.0383556	0.00201896	-24.3261	-126.426	-13.6341	-98.6707	5.69578e+27	27.7556	-124.677	29.9888	44.2744	0.4
243	Cer(d18:1/24:0)	Cer(d16:1/16:0)	Cer	Cer	-0.0254081	-0.0124054	0.0147732	0.00210838	-12.051	-32.4951	-13.6341	-14.0695	2.6643e+18	18.4256	-31.9139	29.9888	39.5928	0.42
244	Cer(d18:1/24:0)	Cer(d16:1/20:0)	Cer	Cer	-0.0307389	-0.0124054	0.017433	0.00204103	-15.0605	-49.9933	-13.6341	-21.9263	1.16661e+28	28.0669	-49.1908	29.9888	39.0887	0.52
245	Cer(d18:1/24:0)	CE(16:2)	Cer	CE	-0.0208869	-0.0124054	0.0171956	0.00158754	-13.1568	-38.493	-13.6341	-27.9	3.91729e+10	10.593	-37.8349	29.9888	38.6945	-0.02
246	Cer(d18:1/24:0)	Cer(d18:1/21:0)	Cer	Cer	-0.0226052	-0.0124054	0.0111144	0.00196749	-11.4893	-29.6418	-13.6341	-9.52512	1.01776e+16	16.0076	-29.0965	29.9888	37.8101	0.46
247	Cer(d18:1/24:0)	CE(18:3)	Cer	CE	-0.0153797	-0.0124054	0.00854577	0.00161349	-9.53193	-20.7233	-13.6341	-7.53433	1.22777e+07	7.08912	-20.2974	29.9888	37.0436	0.13
248	Cer(d18:1/24:0)	Cer(d18:1/18:0)	Cer	Cer	-0.0405404	-0.0124054	0.0301572	0.00201697	-20.0996	-87.4485	-13.6341	-66.0056	2.77244e+21	21.4429	-86.1888	29.9888	37.0163	0.41
249	Cer(d18:1/24:0)	CE(17:1)	Cer	CE	-0.025485	-0.0124054	0.0203228	0.00194255	-13.1194	-38.2819	-13.6341	-27.9968	1.92794e+10	10.2851	-37.6266	29.9888	35.311	0.13
250	Cer(d18:1/24:0)	Cer(d18:1/20:0)	Cer	Cer	-0.0233992	-0.0124054	0.00904097	0.00201222	-11.6286	-30.337	-13.6341	-7.35936	5.04443e+16	16.7028	-29.7832	29.9888	34.6842	0.58
251	Cer(d18:1/24:0)	Cer(d18:1/22:0)	Cer	Cer	-0.0351212	-0.0124054	0.00555939	0.00197193	-17.8105	-69.1896	-13.6341	-3.28059	3.59306e+55	55.5555	-68.1497	29.9888	32.7806	0.87
252	Cer(d18:1/24:0)	Cer(d17:1/18:0)	Cer	Cer	-0.0251769	-0.0124054	0.0176525	0.00201758	-12.4788	-34.7555	-13.6341	-17.9627	6.20544e+16	16.7928	-34.145	29.9888	27.8458	0.29
253	Cer(d18:1/24:1)	CE(16:1)	Cer	CE	-0.0425513	-0.0093118	0.0375729	0.00205036	-20.7531	-93.0339	-7.35555	-84.9777	1.13821e+08	8.05622	-91.7051	30.1754	54.2484	0.23
254	Cer(d18:1/24:1)	AcylCarnitine(16:1)	Cer	Acylcarnitine	-0.0250663	-0.0093118	0.0196303	0.00201564	-12.4359	-34.5257	-7.35555	-21.9905	3.42934e+12	12.5352	-33.9183	30.1754	45.3953	0.28
255	Cer(d18:1/24:1)	Cer(d16:1/18:0)	Cer	Cer	-0.0507182	-0.0093118	0.0383556	0.00205288	-24.7059	-130.254	-7.35555	-98.6707	3.8321e+31	31.5834	-128.452	30.1754	44.2744	0.5
256	Cer(d18:1/24:1)	Cer(d16:1/16:0)	Cer	Cer	-0.0219887	-0.0093118	0.0147732	0.00212618	-10.3418	-24.2197	-7.35555	-14.0695	1.41323e+10	10.1502	-23.7459	30.1754	39.5928	0.37
257	Cer(d18:1/24:1)	Cer(d16:1/20:0)	Cer	Cer	-0.0289826	-0.0093118	0.017433	0.00211185	-13.7237	-41.7634	-7.35555	-21.9263	6.87134e+19	19.837	-41.0636	30.1754	39.0887	0.57
258	Cer(d18:1/24:1)	Cer(d18:1/21:0)	Cer	Cer	-0.0241184	-0.0093118	0.0111144	0.00203722	-11.8389	-31.4023	-7.35555	-9.52512	7.53615e+21	21.8771	-30.8347	30.1754	37.8101	0.65
259	Cer(d18:1/24:1)	CE(18:3)	Cer	CE	-0.012546	-0.0093118	0.00854577	0.00161255	-7.78019	-14.1006	-7.35555	-7.53433	3.68329e+06	6.56624	-13.7721	30.1754	37.0436	0.03
260	Cer(d18:1/24:1)	Cer(d18:1/18:0)	Cer	Cer	-0.0499339	-0.0093118	0.0301572	0.0020311	-24.5847	-129.027	-7.35555	-66.0056	1.05076e+63	63.0215	-127.241	30.1754	37.0163	0.67
261	Cer(d18:1/24:1)	CE(17:1)	Cer	CE	-0.0241753	-0.0093118	0.0203228	0.00185448	-13.0362	-37.8143	-7.35555	-27.9968	6.56996e+09	9.81756	-37.1645	30.1754	35.311	0.18
262	Cer(d18:1/24:1)	Cer(d18:1/20:0)	Cer	Cer	-0.0268909	-0.0093118	0.00904097	0.00206995	-12.9911	-37.5624	-7.35555	-7.35936	1.59584e+30	30.203	-36.9156	30.1754	34.6842	0.77
263	Cer(d18:1/24:1)	Cer(d18:1/22:0)	Cer	Cer	-0.0193927	-0.0093118	0.00555939	0.00208806	-9.28742	-19.7216	-7.35555	-3.28059	2.32306e+12	12.3661	-19.3101	30.1754	32.7806	0.71
264	Cer(d18:1/24:1)	AcylCarnitine(18:1)	Cer	Acylcarnitine	-0.0163088	-0.0093118	0.0105378	0.00196254	-8.31003	-15.9679	-7.35555	-6.60364	4.09562e+08	8.61232	-15.6114	30.1754	32.2858	0.26
265	Cer(d18:1/24:1)	AcylCarnitine(16:0)	Cer	Acylcarnitine	-0.0158908	-0.0093118	0.00974529	0.00203474	-7.80973	-14.2016	-7.35555	-5.7948	7.01483e+06	6.84602	-13.8717	30.1754	31.965	0.27
266	Cer(d18:1/24:1)	Cer(d17:1/18:0)	Cer	Cer	-0.0247377	-0.0093118	0.0176525	0.00206002	-12.0085	-32.2743	-7.35555	-17.9627	2.04919e+14	14.3116	-31.6957	30.1754	27.8458	0.42
267	Cer(d18:1/26:0)	CE(16:1)	Cer	CE	-0.0456875	-0.0163056	0.0375729	0.00206284	-22.1479	-105.5	-18.6743	-84.9777	3.3268e+20	20.522	-104.014	27.8317	54.2484	0.2
268	Cer(d18:1/26:0)	AcylCarnitine(16:1)	Cer	Acylcarnitine	-0.0263586	-0.0163056	0.0196303	0.00202761	-12.9998	-37.6109	-18.6743	-21.9905	4.17267e+15	15.6204	-36.9637	27.8317	45.3953	0.08
269	Cer(d18:1/26:0)	Cer(d16:1/18:0)	Cer	Cer	-0.0497126	-0.0163056	0.0383556	0.00199099	-24.9688	-132.935	-18.6743	-98.6707	1.83678e+34	34.2641	-131.093	27.8317	44.2744	0.34
270	Cer(d18:1/26:0)	Cer(d16:1/16:0)	Cer	Cer	-0.0271546	-0.0163056	0.0147732	0.00212904	-12.7544	-36.2522	-18.6743	-14.0695	3.78382e+17	17.5779	-35.6219	27.8317	39.5928	0.39
271	Cer(d18:1/26:0)	Cer(d16:1/20:0)	Cer	Cer	-0.0300464	-0.0163056	0.017433	0.00201437	-14.9161	-49.069	-18.6743	-21.9263	1.38878e+27	27.1426	-48.278	27.8317	39.0887	0.39
272	Cer(d18:1/26:0)	CE(16:2)	Cer	CE	-0.025235	-0.0163056	0.0171956	0.0017074	-14.7798	-48.2047	-18.6743	-27.9	2.01708e+20	20.3047	-47.4243	27.8317	38.6945	0.17
273	Cer(d18:1/26:0)	Cer(d18:1/21:0)	Cer	Cer	-0.0251231	-0.0163056	0.0111144	0.00201094	-12.4932	-34.8332	-18.6743	-9.52512	1.44173e+16	16.1589	-34.2216	27.8317	37.8101	0.46
274	Cer(d18:1/26:0)	Cer(d18:1/18:0)	Cer	Cer	-0.0419174	-0.0163056	0.0301572	0.00198684	-21.0975	-96.0437	-18.6743	-66.0056	1.09167e+30	30.0381	-94.6791	27.8317	37.0163	0.34
275	Cer(d18:1/26:0)	CE(17:1)	Cer	CE	-0.0310615	-0.0163056	0.0203228	0.00204318	-15.2025	-50.9104	-18.6743	-27.9968	8.19686e+22	22.9136	-50.0965	27.8317	35.311	0.3
276	Cer(d18:1/26:0)	Cer(d18:1/20:0)	Cer	Cer	-0.0228713	-0.0163056	0.00904097	0.00197104	-11.6037	-30.2121	-18.6743	-7.35936	3.44989e+11	11.5378	-29.66	27.8317	34.6842	0.41
277	Cer(d18:1/26:0)	Cer(d18:1/22:0)	Cer	Cer	-0.021657	-0.0163056	0.00555939	0.00197155	-10.9847	-27.19	-18.6743	-3.28059	3.27847e+08	8.51567	-26.6768	27.8317	32.7806	0.51
278	Cer(d18:1/26:0)	Cer(d17:1/18:0)	Cer	Cer	-0.0286208	-0.0163056	0.0176525	0.00208601	-13.7203	-41.7433	-18.6743	-17.9627	1.17232e+23	23.069	-41.0439	27.8317	27.8458	0.3
279	Cer(d18:2/14:0)	CE(24:5)	Cer	CE	0.0207556	0.0134276	-0.0145647	0.00207605	9.99764	-22.7003	-10.556	-13.3232	2.38273e+09	9.37708	-22.2469	47.6796	49.645	0.08
280	Cer(d18:2/14:0)	CE(24:4)	Cer	CE	0.0179952	0.0134276	-0.0107739	0.00208992	8.61047	-17.0791	-10.556	-8.13109	3.33451e+06	6.52303	-16.7059	47.6796	39.0767	0.09
281	Cer(d18:2/14:0)	Cer(d17:1/24:0)	Cer	Cer	0.0220699	0.0134276	-0.015141	0.00206336	10.6961	-25.8352	-10.556	-15.1837	4.48175e+10	10.6514	-25.3398	47.6796	36.799	0.24
282	Cer(d18:2/14:0)	Cer(d17:1/24:1)	Cer	Cer	0.0204614	0.0134276	-0.0120453	0.00208599	9.80894	-21.8883	-10.556	-9.94009	2.14908e+11	11.3323	-21.4462	47.6796	35.1577	0.28
283	Cer(d18:2/14:0)	CE(15:0)	Cer	CE	0.0190242	0.0134276	-0.0112847	0.00201201	9.45532	-20.4067	-10.556	-9.39001	7.09108e+09	9.85071	-19.9853	47.6796	31.4081	0.22
284	Cer(d18:2/14:0)	CE(17:0)	Cer	CE	0.0191032	0.0134276	-0.0116758	0.00204659	9.33418	-19.9112	-10.556	-10.1382	2.26569e+09	9.3552	-19.497	47.6796	31.0788	0.19
285	Cer(d18:2/14:0)	Cer(d18:1/24:1)	Cer	Cer	0.0178361	0.0134276	-0.0093118	0.00206929	8.61945	-17.1129	-10.556	-7.35555	3.60443e+06	6.55684	-16.7393	47.6796	30.1754	0.21
286	Cer(d18:2/14:0)	Cer(d18:1/24:0)	Cer	Cer	0.0194501	0.0134276	-0.0124054	0.00204441	9.51379	-20.6481	-10.556	-13.6341	1.03259e+07	7.01393	-20.2233	47.6796	29.9888	0.2
287	Cer(d18:2/14:0)	CE(22:5) (n6)	Cer	CE	0.0185279	0.0134276	-0.0114766	0.00202863	9.13323	-19.1028	-10.556	-10.6529	2.81818e+08	8.44997	-18.6998	47.6796	29.393	0.14
288	Cer(d18:2/16:0)	CE(22:1)	Cer	CE	0.0241582	0.0102748	-0.0195972	0.00206897	11.6764	-30.5777	-7.7707	-23.3974	1.51462e+07	7.1803	-30.021	31.1318	59.6881	0.13
289	Cer(d18:2/16:0)	CE(24:5)	Cer	CE	0.0195385	0.0102748	-0.0145647	0.00206167	9.47703	-20.4962	-7.7707	-13.3232	1.48918e+07	7.17295	-20.0735	31.1318	49.645	0.14
290	Cer(d18:2/16:0)	CE(22:0)	Cer	CE	0.0236168	0.0102748	-0.0190197	0.00195334	12.0905	-32.7004	-7.7707	-25.6382	1.15388e+07	7.06216	-32.1165	31.1318	40.9516	0.19
291	Cer(d18:2/16:0)	CE(24:4)	Cer	CE	0.0171321	0.0102748	-0.0107739	0.00205861	8.32215	-16.0119	-7.7707	-8.13109	7.60063e+07	7.88085	-15.6547	31.1318	39.0767	0.24
292	Cer(d18:2/16:0)	Cer(d17:1/24:0)	Cer	Cer	0.0228579	0.0102748	-0.015141	0.00206672	11.06	-27.549	-7.7707	-15.1837	2.31857e+12	12.3652	-27.0309	31.1318	36.799	0.36
293	Cer(d18:2/16:0)	Cer(d17:1/24:1)	Cer	Cer	0.0214203	0.0102748	-0.0120453	0.00209743	10.2127	-23.6436	-7.7707	-9.94009	5.05282e+13	13.7035	-23.1775	31.1318	35.1577	0.45
294	Cer(d18:2/16:0)	AcylCarnitine(18:0)	Cer	Acylcarnitine	0.0259302	0.0102748	-0.0223554	0.00192254	13.4875	-40.3845	-7.7707	-30.5114	7.46642e+09	9.87311	-39.7023	31.1318	32.7236	0.19
295	Cer(d18:2/16:0)	CE(15:0)	Cer	CE	0.0164445	0.0102748	-0.0112847	0.00190677	8.62425	-17.131	-7.7707	-9.39001	5.50747e+07	7.74095	-16.7571	31.1318	31.4081	0.15
296	Cer(d18:2/16:0)	CE(17:0)	Cer	CE	0.018351	0.0102748	-0.0116758	0.00200476	9.1537	-19.1844	-7.7707	-10.1382	1.11232e+09	9.04623	-18.7804	31.1318	31.0788	0.27
297	Cer(d18:2/16:0)	Cer(d18:1/24:1)	Cer	Cer	0.0188164	0.0102748	-0.0093118	0.00204733	9.19073	-19.3324	-7.7707	-7.35555	3.64493e+11	11.5617	-18.9263	31.1318	30.1754	0.46
298	Cer(d18:2/16:0)	Cer(d18:1/24:0)	Cer	Cer	0.0210023	0.0102748	-0.0124054	0.0019971	10.5164	-25.0092	-7.7707	-13.6341	2.37155e+11	11.375	-24.5246	31.1318	29.9888	0.4
299	Cer(d18:2/16:0)	CE(22:5) (n6)	Cer	CE	0.0169033	0.0102748	-0.0114766	0.00190572	8.86979	-18.0686	-7.7707	-10.6529	2.60491e+07	7.41579	-17.6806	31.1318	29.393	0.18
300	Cer(d18:2/16:0)	Cer(d18:1/26:0)	Cer	Cer	0.0236515	0.0102748	-0.0163056	0.00211539	11.1807	-28.1296	-7.7707	-18.6743	2.85275e+09	9.45526	-27.6038	31.1318	27.8317	0.38
301	Cer(d18:2/16:0)	Cer(d18:1/16:0)	Cer	Cer	0.0267635	0.0102748	-0.0153133	0.00207006	12.9289	-37.2156	-7.7707	-19.5777	4.34438e+17	17.6379	-36.5733	31.1318	23.5423	0.6
302	Cer(d18:2/18:0)	CE(22:1)	Cer	CE	0.0385939	0.0307054	-0.0195972	0.00204899	18.8356	-77.1129	-60.2671	-23.3974	7.01107e+16	16.8458	-75.9762	41.6058	59.6881	0.08
303	Cer(d18:2/18:0)	CE(22:0)	Cer	CE	0.0385566	0.0307054	-0.0190197	0.00203251	18.9699	-78.1821	-60.2671	-25.6382	8.22208e+17	17.915	-77.0325	41.6058	40.9516	0.12
304	Cer(d18:2/18:0)	CE(20:0)	Cer	CE	0.0410866	0.0307054	-0.019409	0.00200294	20.5131	-90.9635	-60.2671	-29.3315	4.9701e+30	30.6964	-89.6606	41.6058	39.3075	0.22
305	Cer(d18:2/18:0)	Cer(d17:1/24:0)	Cer	Cer	0.0414985	0.0307054	-0.015141	0.00204535	20.2892	-89.0519	-60.2671	-15.1837	6.09201e+28	28.7848	-87.7725	41.6058	36.799	0.35
306	Cer(d18:2/18:0)	Cer(d17:1/24:1)	Cer	Cer	0.0459112	0.0307054	-0.0120453	0.00207419	22.1345	-105.377	-60.2671	-9.94009	1.28688e+45	45.1095	-103.893	41.6058	35.1577	0.53
307	Cer(d18:2/18:0)	AcylCarnitine(18:0)	Cer	Acylcarnitine	0.0439843	0.0307054	-0.0223554	0.00187741	23.4281	-117.587	-60.2671	-30.5114	2.08692e+57	57.3195	-115.949	41.6058	32.7236	0.25
308	Cer(d18:2/18:0)	Cer(d17:1/16:0)	Cer	Cer	0.0370718	0.0307054	-0.0054176	0.00204923	18.0906	-71.3139	-60.2671	-2.19816	1.11363e+11	11.0467	-70.2487	41.6058	32.2534	0.44
309	Cer(d18:2/18:0)	Cer(d18:1/23:0)	Cer	Cer	0.0372608	0.0307054	-0.00215919	0.00209406	17.7935	-69.0615	-60.2671	-0.716889	6.22843e+08	8.79438	-68.0229	41.6058	31.6573	0.54
310	Cer(d18:2/18:0)	Cer(d18:1/19:0)	Cer	Cer	0.0368718	0.0307054	-0.00433469	0.00203177	18.1477	-71.75	-60.2671	-1.46222	3.03957e+11	11.4828	-70.6795	41.6058	31.5656	0.47
311	Cer(d18:2/18:0)	CE(15:0)	Cer	CE	0.0319671	0.0307054	-0.0112847	0.00181475	17.6151	-67.7261	-60.2671	-9.39001	2.877e+07	7.45894	-66.7031	41.6058	31.4081	0.05
312	Cer(d18:2/18:0)	CE(24:0)	Cer	CE	0.0405372	0.0307054	-0.0210223	0.0020218	20.05	-87.0315	-60.2671	-30.7254	5.81231e+26	26.7643	-85.7765	41.6058	31.3846	0.16
313	Cer(d18:2/18:0)	CE(17:0)	Cer	CE	0.0384235	0.0307054	-0.0116758	0.00196829	19.5213	-82.643	-60.2671	-10.1382	2.37606e+22	22.3759	-81.4404	41.6058	31.0788	0.31
314	Cer(d18:2/18:0)	CE(20:1)	Cer	CE	0.0422203	0.0307054	-0.0228486	0.0019926	21.1886	-96.8467	-60.2671	-37.4341	3.7981e+36	36.5796	-95.4724	41.6058	30.9548	0.18
315	Cer(d18:2/18:0)	Cer(d18:1/24:1)	Cer	Cer	0.0437816	0.0307054	-0.0093118	0.0020659	21.1925	-96.8816	-60.2671	-7.35555	4.11547e+36	36.6144	-95.5065	41.6058	30.1754	0.55
316	Cer(d18:2/18:0)	AcylCarnitine(17:0) (b)	Cer	Acylcarnitine	0.0339685	0.0307054	-0.00741465	0.00189628	17.9132	-69.965	-60.2671	-3.55289	4.98716e+09	9.69785	-68.916	41.6058	29.9912	0.24
317	Cer(d18:2/18:0)	Cer(d18:1/24:0)	Cer	Cer	0.0402774	0.0307054	-0.0124054	0.00203254	19.8163	-85.0782	-60.2671	-13.6341	6.47236e+24	24.8111	-83.8452	41.6058	29.9888	0.37
318	Cer(d18:2/18:0)	CE(22:5) (n6)	Cer	CE	0.0326547	0.0307054	-0.0114766	0.00181231	18.0182	-70.7616	-60.2671	-10.6529	3.1225e+10	10.4945	-69.7029	41.6058	29.393	0.06
319	Cer(d18:2/18:0)	CE(24:1)	Cer	CE	0.0411354	0.0307054	-0.0217902	0.0020119	20.446	-90.3887	-60.2671	-30.5607	1.32295e+30	30.1215	-89.0935	41.6058	28.6183	0.18
320	Cer(d18:2/18:0)	Cer(d18:1/26:0)	Cer	Cer	0.0413179	0.0307054	-0.0163056	0.00204736	20.1811	-88.1363	-60.2671	-18.6743	7.39852e+27	27.8691	-86.8677	41.6058	27.8317	0.31
321	Cer(d18:2/18:0)	Cer(d18:1/16:0)	Cer	Cer	0.0475916	0.0307054	-0.0153133	0.00204396	23.284	-116.195	-60.2671	-19.5777	8.4784e+55	55.9283	-114.576	41.6058	23.5423	0.57
322	Cer(d18:2/18:0)	CE(18:2)	Cer	CE	0.0351604	0.0307054	-0.0100197	0.0019352	18.1689	-71.9127	-60.2671	-10.0425	4.42162e+11	11.6456	-70.8404	41.6058	16.4573	0.22
323	Cer(d18:2/20:0)	Cer(d18:2/18:0)	Cer	Cer	-0.0390922	0.00352729	0.0307054	0.00210944	-18.532	-74.7237	-1.27651	-60.2671	2.8612e+14	14.4565	-73.617	33.6279	41.6058	0.72
324	Cer(d18:2/20:0)	Cer(d17:1/24:1)	Cer	Cer	0.0193242	0.00352729	-0.0120453	0.00213315	9.05897	-18.8084	-1.27651	-9.94009	7.38344e+08	8.86826	-18.4096	33.6279	35.1577	0.66
325	Cer(d18:2/21:0)	Cer(d17:1/24:0)	Cer	Cer	0.0199733	0.00817596	-0.015141	0.00204604	9.76193	-21.6883	-4.49153	-15.1837	3.19578e+06	6.50458	-21.2492	43.5511	36.799	0.38
326	Cer(d18:2/21:0)	Cer(d17:1/24:1)	Cer	Cer	0.0194924	0.00817596	-0.0120453	0.00211038	9.23643	-19.5159	-4.49153	-9.94009	3.765e+09	9.57576	-19.1071	43.5511	35.1577	0.53
327	Cer(d18:2/23:0)	Cer(d16:1/22:0)	Cer	Cer	-0.0202364	-0.00764562	0.00694926	0.00202849	-9.97612	-22.6069	-4.52892	-4.23644	1.19672e+18	18.078	-22.1547	37.936	45.0277	0.74
328	Cer(d18:2/23:0)	Cer(d16:1/18:0)	Cer	Cer	-0.0489658	-0.00764562	0.0383556	0.00207667	-23.579	-119.051	-4.52892	-98.6707	2.40131e+20	20.3804	-117.393	37.936	44.2744	0.53
329	Cer(d18:2/23:0)	Cer(d18:2/21:0)	Cer	Cer	-0.0166385	-0.00764562	0.00817596	0.00211268	-7.87552	-14.4278	-4.52892	-4.49153	7.92296e+09	9.89889	-14.0945	37.936	43.5511	0.59
330	Cer(d18:2/23:0)	Cer(d18:2/18:0)	Cer	Cer	-0.0415753	-0.00764562	0.0307054	0.00210413	-19.759	-84.6022	-4.52892	-60.2671	2.16288e+24	24.335	-83.3758	37.936	41.6058	0.56
331	Cer(d18:2/23:0)	Cer(d16:1/16:0)	Cer	Cer	-0.02202	-0.00764562	0.0147732	0.00214207	-10.2798	-23.9421	-4.52892	-14.0695	7.4568e+09	9.87255	-23.472	37.936	39.5928	0.46
332	Cer(d18:2/23:0)	Cer(d16:1/20:0)	Cer	Cer	-0.029717	-0.00764562	0.017433	0.00211998	-14.0176	-43.51	-4.52892	-21.9263	3.83416e+21	21.5837	-42.789	37.936	39.0887	0.65
333	Cer(d18:2/23:0)	Cer(d18:1/21:0)	Cer	Cer	-0.0229915	-0.00764562	0.0111144	0.00208801	-11.0112	-27.316	-4.52892	-9.52512	6.1784e+17	17.7909	-26.8011	37.936	37.8101	0.67
334	Cer(d18:2/23:0)	Cer(d18:1/20:0)	Cer	Cer	-0.0186822	-0.00764562	0.00904097	0.00210509	-8.87478	-18.0879	-4.52892	-7.35936	5.35279e+10	10.7286	-17.6996	37.936	34.6842	0.62
335	Cer(d18:2/23:0)	Cer(d18:2/20:0)	Cer	Cer	-0.0146591	-0.00764562	0.00352729	0.00213614	-6.8624	-11.1451	-4.52892	-1.27651	4.13236e+06	6.6162	-10.8634	37.936	33.6279	0.71
336	Cer(d18:2/23:0)	Cer(d18:1/22:0)	Cer	Cer	-0.0183297	-0.00764562	0.00555939	0.00205409	-8.9235	-18.2771	-4.52892	-3.28059	5.59998e+13	13.7482	-17.8861	37.936	32.7806	0.74
337	Cer(d18:2/23:0)	Cer(d18:2/16:0)	Cer	Cer	-0.017747	-0.00764562	0.0102748	0.00210579	-8.4277	-16.3986	-4.52892	-7.7707	4.24502e+08	8.62788	-16.0354	37.936	31.1318	0.51
338	Cer(d18:2/24:0)	Cer(d18:2/14:0)	Cer	Cer	-0.0240276	-0.0181036	0.0134276	0.00207591	-11.5745	-30.066	-22.2275	-10.556	6.89459e+07	7.83851	-29.5156	35.5022	47.6796	0.25
339	Cer(d18:2/24:0)	AcylCarnitine(16:1)	Cer	Acylcarnitine	-0.0274216	-0.0181036	0.0196303	0.00203156	-13.4978	-40.4443	-22.2275	-21.9905	1.64748e+18	18.2168	-39.7614	35.5022	45.3953	0.05
340	Cer(d18:2/24:0)	Cer(d16:1/22:0)	Cer	Cer	-0.0303694	-0.0181036	0.00694926	0.00198962	-15.2639	-51.3095	-22.2275	-4.23644	1.2078e+29	29.082	-50.4906	35.5022	45.0277	0.69
341	Cer(d18:2/24:0)	Cer(d16:1/18:0)	Cer	Cer	-0.0507591	-0.0181036	0.0383556	0.00203191	-24.981	-133.06	-22.2275	-98.6707	2.45101e+34	34.3893	-131.217	35.5022	44.2744	0.34
342	Cer(d18:2/24:0)	Cer(d18:2/18:0)	Cer	Cer	-0.0454919	-0.0181036	0.0307054	0.00204315	-22.2656	-106.586	-22.2275	-60.2671	2.08304e+46	46.3187	-105.087	35.5022	41.6058	0.41
343	Cer(d18:2/24:0)	Cer(d16:1/16:0)	Cer	Cer	-0.0294459	-0.0181036	0.0147732	0.00212357	-13.8663	-42.6061	-22.2275	-14.0695	2.39134e+20	20.3786	-41.8961	35.5022	39.5928	0.37
344	Cer(d18:2/24:0)	Cer(d16:1/20:0)	Cer	Cer	-0.0354782	-0.0181036	0.017433	0.00206254	-17.2012	-64.6763	-22.2275	-21.9263	2.81092e+42	42.4488	-63.69	35.5022	39.0887	0.5
345	Cer(d18:2/24:0)	Cer(d17:1/22:0)	Cer	Cer	-0.0236152	-0.0181036	0.000639604	0.00208726	-11.314	-28.7776	-22.2275	-0.137309	3.54943e+06	6.55016	-28.2434	35.5022	38.7267	0.7
346	Cer(d18:2/24:0)	CE(16:2)	Cer	CE	-0.0240834	-0.0181036	0.0171956	0.00170413	-14.1324	-44.2018	-22.2275	-27.9	2.00374e+16	16.3018	-43.4722	35.5022	38.6945	-0.06
347	Cer(d18:2/24:0)	Cer(d18:2/22:0)	Cer	Cer	-0.0318117	-0.0181036	-0.0010089	0.00193659	-16.4267	-59.1515	-22.2275	-0.245317	8.3963e+36	36.9241	-58.2344	35.5022	38.6514	0.86
348	Cer(d18:2/24:0)	Cer(d18:1/21:0)	Cer	Cer	-0.0278006	-0.0181036	0.0111144	0.00201715	-13.7821	-42.1075	-22.2275	-9.52512	7.58719e+19	19.8801	-41.4035	35.5022	37.8101	0.44
349	Cer(d18:2/24:0)	CE(18:3)	Cer	CE	-0.0199134	-0.0181036	0.00854577	0.00172264	-11.5598	-29.9927	-22.2275	-7.53433	5.8242e+07	7.76524	-29.4431	35.5022	37.0436	0.13
350	Cer(d18:2/24:0)	Cer(d18:1/18:0)	Cer	Cer	-0.0409891	-0.0181036	0.0301572	0.00204031	-20.0896	-87.3646	-22.2275	-66.0056	2.28541e+21	21.359	-86.1057	35.5022	37.0163	0.3
351	Cer(d18:2/24:0)	CE(17:1)	Cer	CE	-0.0282468	-0.0181036	0.0203228	0.00199266	-14.1754	-44.4628	-22.2275	-27.9968	2.92409e+16	16.466	-43.7295	35.5022	35.311	0.05
352	Cer(d18:2/24:0)	Cer(d18:1/20:0)	Cer	Cer	-0.0275318	-0.0181036	0.00904097	0.00204848	-13.4401	-40.1109	-22.2275	-7.35936	7.64629e+17	17.8835	-39.4326	35.5022	34.6842	0.5
353	Cer(d18:2/24:0)	Cer(d18:2/20:0)	Cer	Cer	-0.0250827	-0.0181036	0.00352729	0.00205786	-12.1887	-33.2144	-22.2275	-1.27651	9.7036e+10	10.9869	-32.624	35.5022	33.6279	0.61
354	Cer(d18:2/24:0)	Cer(d18:1/22:0)	Cer	Cer	-0.0355264	-0.0181036	0.00555939	0.00200612	-17.709	-68.4274	-22.2275	-3.28059	1.58453e+46	46.1999	-67.3965	35.5022	32.7806	0.76
355	Cer(d18:2/24:0)	Cer(d18:2/16:0)	Cer	Cer	-0.0279015	-0.0181036	0.0102748	0.00206006	-13.544	-40.7125	-22.2275	-7.7707	3.0552e+18	18.485	-40.0263	35.5022	31.1318	0.46
356	Cer(d18:2/24:0)	Cer(d17:1/18:0)	Cer	Cer	-0.0290496	-0.0181036	0.0176525	0.00205757	-14.1184	-44.1175	-22.2275	-17.9627	7.76235e+21	21.89	-43.3889	35.5022	27.8458	0.25
357	Cer(d18:2/24:1)	Cer(d18:2/14:0)	Cer	Cer	-0.0198178	-0.0110385	0.0134276	0.00208273	-9.51531	-20.6544	-9.00351	-10.556	1.25414e+10	10.0983	-20.2294	36.126	47.6796	0.28
358	Cer(d18:2/24:1)	AcylCarnitine(16:1)	Cer	Acylcarnitine	-0.0253467	-0.0110385	0.0196303	0.00204047	-12.4219	-34.4509	-9.00351	-21.9905	2.88686e+12	12.4604	-33.8445	36.126	45.3953	0.22
359	Cer(d18:2/24:1)	Cer(d16:1/22:0)	Cer	Cer	-0.0193282	-0.0110385	0.00694926	0.00208605	-9.26545	-19.6328	-9.00351	-4.23644	4.25919e+10	10.6293	-19.2225	36.126	45.0277	0.6
360	Cer(d18:2/24:1)	Cer(d16:1/18:0)	Cer	Cer	-0.0503978	-0.0110385	0.0383556	0.00206989	-24.348	-126.646	-9.00351	-98.6707	9.45088e+27	27.9755	-124.893	36.126	44.2744	0.47
361	Cer(d18:2/24:1)	Cer(d18:2/21:0)	Cer	Cer	-0.018861	-0.0110385	0.00817596	0.00211321	-8.92529	-18.2841	-9.00351	-4.49153	1.90795e+09	9.28057	-17.893	36.126	43.5511	0.55
362	Cer(d18:2/24:1)	Cer(d16:1/24:1)	Cer	Cer	-0.0177301	-0.0110385	0.0024544	0.00210259	-8.43248	-16.4162	-9.00351	-0.806353	2.58632e+07	7.41268	-16.0528	36.126	41.9807	0.74
363	Cer(d18:2/24:1)	Cer(d18:2/18:0)	Cer	Cer	-0.0476663	-0.0110385	0.0307054	0.00207395	-22.9834	-113.318	-9.00351	-60.2671	1.12495e+53	53.0511	-111.735	36.126	41.6058	0.6
364	Cer(d18:2/24:1)	Cer(d16:1/16:0)	Cer	Cer	-0.0232004	-0.0110385	0.0147732	0.00212475	-10.9191	-26.879	-9.00351	-14.0695	6.44827e+12	12.8094	-26.37	36.126	39.5928	0.35
365	Cer(d18:2/24:1)	Cer(d16:1/20:0)	Cer	Cer	-0.0310379	-0.0110385	0.017433	0.00212428	-14.6111	-47.1452	-9.00351	-21.9263	1.65511e+25	25.2188	-46.378	36.126	39.0887	0.57
366	Cer(d18:2/24:1)	Cer(d18:1/21:0)	Cer	Cer	-0.0254253	-0.0110385	0.0111144	0.00208166	-12.214	-33.3472	-9.00351	-9.52512	6.639e+23	23.8221	-32.7552	36.126	37.8101	0.62
367	Cer(d18:2/24:1)	CE(18:3)	Cer	CE	-0.0138751	-0.0110385	0.00854577	0.00165893	-8.36391	-16.1644	-9.00351	-7.53433	1.44829e+07	7.16086	-15.8048	36.126	37.0436	0.03
368	Cer(d18:2/24:1)	Cer(d18:1/18:0)	Cer	Cer	-0.0444857	-0.0110385	0.0301572	0.00206626	-21.5296	-99.883	-9.00351	-66.0056	7.54013e+33	33.8774	-98.4721	36.126	37.0163	0.55
369	Cer(d18:2/24:1)	CE(17:1)	Cer	CE	-0.0240127	-0.0110385	0.0203228	0.00188974	-12.7069	-35.9922	-9.00351	-27.9968	9.89512e+07	7.99542	-35.3652	36.126	35.311	0.11
370	Cer(d18:2/24:1)	Cer(d18:1/20:0)	Cer	Cer	-0.0257468	-0.0110385	0.00904097	0.00210169	-12.2505	-33.54	-9.00351	-7.35936	3.43909e+24	24.5364	-32.9454	36.126	34.6842	0.69
371	Cer(d18:2/24:1)	Cer(d18:2/20:0)	Cer	Cer	-0.0211323	-0.0110385	0.00352729	0.00213264	-9.90897	-22.3169	-9.00351	-1.27651	2.05769e+13	13.3134	-21.8689	36.126	33.6279	0.77
372	Cer(d18:2/24:1)	Cer(d18:1/22:0)	Cer	Cer	-0.0202627	-0.0110385	0.00555939	0.00207412	-9.76934	-21.7198	-9.00351	-3.28059	5.20317e+12	12.7163	-21.2801	36.126	32.7806	0.65
373	Cer(d18:2/24:1)	AcylCarnitine(18:1)	Cer	Acylcarnitine	-0.0172997	-0.0110385	0.0105378	0.00197488	-8.75988	-17.6458	-9.00351	-6.60364	4.38791e+08	8.64226	-17.2641	36.126	32.2858	0.21
374	Cer(d18:2/24:1)	AcylCarnitine(16:0)	Cer	Acylcarnitine	-0.0166058	-0.0110385	0.00974529	0.00202795	-8.18849	-15.5291	-9.00351	-5.7948	3.35411e+06	6.52558	-15.1791	36.126	31.965	0.2
375	Cer(d18:2/24:1)	Cer(d18:2/16:0)	Cer	Cer	-0.0220738	-0.0110385	0.0102748	0.0020584	-10.7237	-25.9634	-9.00351	-7.7707	9.11697e+16	16.9599	-25.4664	36.126	31.1318	0.53
376	Cer(d18:2/24:1)	Cer(d17:1/18:0)	Cer	Cer	-0.0250171	-0.0110385	0.0176525	0.00206591	-12.1095	-32.7998	-9.00351	-17.9627	6.87137e+14	14.837	-32.2147	36.126	27.8458	0.38
377	Cer(d18:2/26:0)	CE(16:1)	Cer	CE	-0.0456025	-0.0220019	0.0375729	0.00209443	-21.7733	-102.079	-28.6603	-84.9777	1.26345e+17	17.1016	-100.64	39.6024	54.2484	0.09
378	Cer(d18:2/26:0)	Cer(d18:2/14:0)	Cer	Cer	-0.0278815	-0.0220019	0.0134276	0.00212405	-13.1266	-38.3226	-28.6603	-10.556	4.59549e+09	9.66233	-37.6668	39.6024	47.6796	0.29
379	Cer(d18:2/26:0)	AcylCarnitine(16:1)	Cer	Acylcarnitine	-0.0303247	-0.0220019	0.0196303	0.00205881	-14.7292	-47.886	-28.6603	-21.9905	1.68171e+19	19.2258	-47.1096	39.6024	45.3953	0.06
380	Cer(d18:2/26:0)	Cer(d16:1/22:0)	Cer	Cer	-0.0261257	-0.0220019	0.00694926	0.00196169	-13.318	-39.4094	-28.6603	-4.23644	5.61182e+10	10.7491	-38.7398	39.6024	45.0277	0.39
381	Cer(d18:2/26:0)	Cer(d16:1/18:0)	Cer	Cer	-0.0502746	-0.0220019	0.0383556	0.00200735	-25.0453	-133.719	-28.6603	-98.6707	1.11889e+35	35.0488	-131.867	39.6024	44.2744	0.26
382	Cer(d18:2/26:0)	Cer(d18:2/18:0)	Cer	Cer	-0.0452044	-0.0220019	0.0307054	0.00204764	-22.0763	-104.843	-28.6603	-60.2671	3.76284e+44	44.5755	-103.367	39.6024	41.6058	0.31
383	Cer(d18:2/26:0)	Cer(d16:1/16:0)	Cer	Cer	-0.0323075	-0.0220019	0.0147732	0.00212415	-15.2096	-50.9562	-28.6603	-14.0695	1.97685e+22	22.296	-50.1417	39.6024	39.5928	0.35
384	Cer(d18:2/26:0)	Cer(d16:1/20:0)	Cer	Cer	-0.0344369	-0.0220019	0.017433	0.00203106	-16.9552	-62.8952	-28.6603	-21.9263	1.71755e+34	34.2349	-61.9317	39.6024	39.0887	0.34
385	Cer(d18:2/26:0)	CE(16:2)	Cer	CE	-0.0296145	-0.0220019	0.0171956	0.00187281	-15.8129	-54.9442	-28.6603	-27.9	1.9229e+26	26.284	-54.0794	39.6024	38.6945	0.13
386	Cer(d18:2/26:0)	Cer(d18:1/21:0)	Cer	Cer	-0.0303322	-0.0220019	0.0111144	0.00204444	-14.8365	-48.5633	-28.6603	-9.52512	7.99927e+19	19.9031	-47.7786	39.6024	37.8101	0.4
387	Cer(d18:2/26:0)	CE(18:3)	Cer	CE	-0.0251494	-0.0220019	0.00854577	0.00194038	-12.961	-37.3947	-28.6603	-7.53433	5.42523e+08	8.73442	-36.7501	39.6024	37.0436	0.25
388	Cer(d18:2/26:0)	Cer(d18:1/18:0)	Cer	Cer	-0.0414434	-0.0220019	0.0301572	0.00201084	-20.61	-91.797	-28.6603	-66.0056	6.18456e+25	25.7913	-90.4833	39.6024	37.0163	0.23
389	Cer(d18:2/26:0)	CE(17:1)	Cer	CE	-0.033698	-0.0220019	0.0203228	0.00208705	-16.1462	-57.2103	-28.6603	-27.9968	3.54835e+28	28.55	-56.3169	39.6024	35.311	0.22
390	Cer(d18:2/26:0)	Cer(d18:1/20:0)	Cer	Cer	-0.0276267	-0.0220019	0.00904097	0.00200924	-13.7498	-41.917	-28.6603	-7.35936	1.80598e+13	13.2567	-41.2154	39.6024	34.6842	0.32
391	Cer(d18:2/26:0)	Cer(d18:1/22:0)	Cer	Cer	-0.0274776	-0.0220019	0.00555939	0.00200064	-13.7344	-41.8262	-28.6603	-3.28059	1.46543e+13	13.166	-41.1257	39.6024	32.7806	0.43
392	Cer(d18:2/26:0)	Cer(d18:2/16:0)	Cer	Cer	-0.0305987	-0.0220019	0.0102748	0.00213325	-14.3437	-45.4898	-28.6603	-7.7707	6.75389e+16	16.8296	-44.7434	39.6024	31.1318	0.41
393	Cer(d18:2/26:0)	Cer(d17:1/18:0)	Cer	Cer	-0.0314923	-0.0220019	0.0176525	0.00207221	-15.1974	-50.8773	-28.6603	-17.9627	1.64815e+22	22.217	-50.0637	39.6024	27.8458	0.23
394	Cer(d19:1/18:0)	CE(22:1)	Cer	CE	0.0399442	0.0328878	-0.0195972	0.00209289	19.0857	-79.1086	-59.5062	-23.3974	4.00344e+19	19.6024	-77.9481	54.5271	59.6881	0.06
395	Cer(d19:1/18:0)	CE(24:5)	Cer	CE	0.0363229	0.0328878	-0.0145647	0.00205758	17.6532	-68.0103	-59.5062	-13.3232	3.19278e+08	8.50417	-66.9841	54.5271	49.645	0.08
396	Cer(d19:1/18:0)	Cer(d17:1/23:0)	Cer	Cer	0.0390839	0.0328878	-0.00581085	0.00209363	18.668	-75.7897	-59.5062	-2.62536	1.92118e+16	16.2836	-74.6699	54.5271	41.9131	0.42
397	Cer(d19:1/18:0)	CE(22:0)	Cer	CE	0.0395014	0.0328878	-0.0190197	0.00209904	18.8188	-76.9799	-59.5062	-25.6382	2.97698e+17	17.4738	-75.8448	54.5271	40.9516	0.07
398	Cer(d19:1/18:0)	Cer(d18:2/26:0)	Cer	Cer	0.0436034	0.0328878	-0.0220019	0.00204657	21.3057	-97.8841	-59.5062	-28.6603	2.38735e+38	38.3779	-96.4969	54.5271	39.6024	0.18
399	Cer(d19:1/18:0)	CE(20:0)	Cer	CE	0.0424894	0.0328878	-0.019409	0.00208138	20.4141	-90.1157	-59.5062	-29.3315	4.06938e+30	30.6095	-88.8237	54.5271	39.3075	0.19
400	Cer(d19:1/18:0)	Cer(d18:2/23:0)	Cer	Cer	0.0369673	0.0328878	-0.00764562	0.00208963	17.6908	-68.2912	-59.5062	-4.52892	6.09532e+08	8.785	-67.2618	54.5271	37.936	0.28
401	Cer(d19:1/18:0)	Cer(d17:1/24:0)	Cer	Cer	0.0428441	0.0328878	-0.015141	0.0020715	20.6826	-92.4238	-59.5062	-15.1837	8.27139e+32	32.9176	-91.103	54.5271	36.799	0.31
402	Cer(d19:1/18:0)	Cer(d18:2/24:1)	Cer	Cer	0.0404258	0.0328878	-0.0110385	0.00209102	19.3331	-81.1067	-59.5062	-9.00351	3.98637e+21	21.6006	-79.9236	54.5271	36.126	0.32
403	Cer(d19:1/18:0)	Cer(d18:2/24:0)	Cer	Cer	0.0398975	0.0328878	-0.0181036	0.00207801	19.1999	-80.028	-59.5062	-22.2275	3.32549e+20	20.5219	-78.8571	54.5271	35.5022	0.12
404	Cer(d19:1/18:0)	Cer(d17:1/24:1)	Cer	Cer	0.0458722	0.0328878	-0.0120453	0.00208179	22.035	-104.464	-59.5062	-9.94009	9.06776e+44	44.9575	-102.994	54.5271	35.1577	0.47
405	Cer(d19:1/18:0)	AcylCarnitine(18:0)	Cer	Acylcarnitine	0.0474334	0.0328878	-0.0223554	0.00200675	23.637	-119.616	-59.5062	-30.5114	1.28763e+60	60.1098	-117.951	54.5271	32.7236	0.32
406	Cer(d19:1/18:0)	Cer(d17:1/16:0)	Cer	Cer	0.0390999	0.0328878	-0.0054176	0.00208027	18.7956	-76.796	-59.5062	-2.19816	1.94898e+17	17.2898	-75.6633	54.5271	32.2534	0.4
407	Cer(d19:1/18:0)	Cer(d18:1/23:0)	Cer	Cer	0.0377276	0.0328878	-0.00215919	0.00209123	18.0409	-70.9345	-59.5062	-0.716889	2.68107e+11	11.4283	-69.8739	54.5271	31.6573	0.44
408	Cer(d19:1/18:0)	Cer(d18:1/19:0)	Cer	Cer	0.0400274	0.0328878	-0.00433469	0.00208365	19.2102	-80.1116	-59.5062	-1.46222	4.03134e+20	20.6054	-78.9397	54.5271	31.5656	0.49
409	Cer(d19:1/18:0)	CE(15:0)	Cer	CE	0.0365023	0.0328878	-0.0112847	0.00188173	19.3983	-81.6373	-59.5062	-9.39001	1.35232e+22	22.1311	-80.4471	54.5271	31.4081	0.15
410	Cer(d19:1/18:0)	CE(24:0)	Cer	CE	0.0404821	0.0328878	-0.0210223	0.00209471	19.3259	-81.0486	-59.5062	-30.7254	3.48714e+21	21.5425	-79.8662	54.5271	31.3846	0.09
411	Cer(d19:1/18:0)	CE(17:0)	Cer	CE	0.044076	0.0328878	-0.0116758	0.00201946	21.8256	-102.554	-59.5062	-10.1382	1.11596e+43	43.0476	-101.109	54.5271	31.0788	0.42
412	Cer(d19:1/18:0)	CE(20:1)	Cer	CE	0.0427537	0.0328878	-0.0228486	0.00206696	20.6843	-92.4384	-59.5062	-37.4341	8.55555e+32	32.9322	-91.1176	54.5271	30.9548	0.15
413	Cer(d19:1/18:0)	Cer(d18:1/24:1)	Cer	Cer	0.0428498	0.0328878	-0.0093118	0.00209129	20.4897	-90.7627	-59.5062	-7.35555	1.8053e+31	31.2565	-89.4626	54.5271	30.1754	0.47
414	Cer(d19:1/18:0)	AcylCarnitine(17:0) (b)	Cer	Acylcarnitine	0.0396557	0.0328878	-0.00741465	0.00201725	19.6583	-83.7701	-59.5062	-3.55289	1.83617e+24	24.2639	-82.5544	54.5271	29.9912	0.37
415	Cer(d19:1/18:0)	Cer(d18:1/24:0)	Cer	Cer	0.0391911	0.0328878	-0.0124054	0.00208063	18.8362	-77.118	-59.5062	-13.6341	4.09069e+17	17.6118	-75.9812	54.5271	29.9888	0.24
416	Cer(d19:1/18:0)	CE(22:5) (n6)	Cer	CE	0.0346199	0.0328878	-0.0114766	0.00191485	18.0797	-71.23	-59.5062	-10.6529	5.294e+11	11.7238	-70.1657	54.5271	29.393	0.02
417	Cer(d19:1/18:0)	CE(24:1)	Cer	CE	0.0413218	0.0328878	-0.0217902	0.00206581	20.0027	-86.6343	-59.5062	-30.5607	1.34323e+27	27.1282	-85.3839	54.5271	28.6183	0.12
418	Cer(d19:1/18:0)	Cer(d18:1/26:0)	Cer	Cer	0.0425178	0.0328878	-0.0163056	0.00206268	20.6129	-91.8215	-59.5062	-18.6743	2.06714e+32	32.3154	-90.5076	54.5271	27.8317	0.31
419	Cer(d19:1/18:0)	Cer(d18:1/16:0)	Cer	Cer	0.043833	0.0328878	-0.0153133	0.0020845	21.0281	-95.4335	-59.5062	-19.5777	8.45931e+35	35.9273	-94.076	54.5271	23.5423	0.43
420	Cer(d19:1/18:0)	CE(18:2)	Cer	CE	0.035583	0.0328878	-0.0100197	0.00202496	17.5722	-67.4067	-59.5062	-10.0425	7.95325e+07	7.90054	-66.3871	54.5271	16.4573	0.1
421	Cer(d19:1/20:0)	CE(22:1)	Cer	CE	0.0291648	0.0193839	-0.0195972	0.00211767	13.7722	-42.0487	-21.054	-23.3974	4.48022e+18	18.6513	-41.3456	48.7595	59.6881	0.09
422	Cer(d19:1/20:0)	CE(24:5)	Cer	CE	0.0254986	0.0193839	-0.0145647	0.00207521	12.2873	-33.7343	-21.054	-13.3232	4.78899e+12	12.6802	-33.1371	48.7595	49.645	0.09
423	Cer(d19:1/20:0)	Cer(d16:1/24:0)	Cer	Cer	0.0231624	0.0193839	-0.00689993	0.00208269	11.1213	-27.8433	-21.054	-3.76632	6.15577e+06	6.78928	-27.3215	48.7595	41.9681	0.3
424	Cer(d19:1/20:0)	Cer(d17:1/23:0)	Cer	Cer	0.0261557	0.0193839	-0.00581085	0.00210845	12.4052	-34.3613	-21.054	-2.62536	2.02895e+13	13.3073	-33.7561	48.7595	41.9131	0.49
425	Cer(d19:1/20:0)	CE(22:0)	Cer	CE	0.0289937	0.0193839	-0.0190197	0.00212077	13.6713	-41.4553	-21.054	-25.6382	6563112492944447	15.8171	-40.7595	48.7595	40.9516	0.14
426	Cer(d19:1/20:0)	Cer(d18:2/26:0)	Cer	Cer	0.0329202	0.0193839	-0.0220019	0.00206107	15.9724	-56.023	-21.054	-28.6603	2.30543e+27	27.3628	-55.1444	48.7595	39.6024	0.23
427	Cer(d19:1/20:0)	CE(20:0)	Cer	CE	0.0310244	0.0193839	-0.019409	0.00210402	14.7453	-47.9871	-21.054	-29.3315	4.52473e+18	18.6556	-47.2095	48.7595	39.3075	0.25
428	Cer(d19:1/20:0)	CE(24:4)	Cer	CE	0.0229883	0.0193839	-0.0107739	0.0020779	11.0632	-27.5644	-21.054	-8.13109	3.23913e+06	6.51043	-27.0462	48.7595	39.0767	0.09
429	Cer(d19:1/20:0)	Cer(d18:2/23:0)	Cer	Cer	0.0249984	0.0193839	-0.00764562	0.00209564	11.9288	-31.8629	-21.054	-4.52892	6.4392e+10	10.8088	-31.2896	48.7595	37.936	0.36
430	Cer(d19:1/20:0)	Cer(d17:1/24:0)	Cer	Cer	0.0319612	0.0193839	-0.015141	0.00209339	15.2677	-51.334	-21.054	-15.1837	1.90532e+30	30.28	-50.5148	48.7595	36.799	0.41
431	Cer(d19:1/20:0)	Cer(d18:2/24:1)	Cer	Cer	0.0277975	0.0193839	-0.0110385	0.00210441	13.2092	-38.7898	-21.054	-9.00351	5.44226e+17	17.7358	-38.1281	48.7595	36.126	0.37
432	Cer(d19:1/20:0)	Cer(d18:2/24:0)	Cer	Cer	0.0298492	0.0193839	-0.0181036	0.00209374	14.2564	-44.9553	-21.054	-22.2275	5.34329e+22	22.7278	-44.2157	48.7595	35.5022	0.23
433	Cer(d19:1/20:0)	Cer(d17:1/24:1)	Cer	Cer	0.0325313	0.0193839	-0.0120453	0.00210242	15.4732	-52.6807	-21.054	-9.94009	4.23348e+31	31.6267	-51.8444	48.7595	35.1577	0.53
434	Cer(d19:1/20:0)	AcylCarnitine(18:0)	Cer	Acylcarnitine	0.0346209	0.0193839	-0.0223554	0.00205385	16.8566	-62.1888	-21.054	-30.5114	4.75788e+31	31.6774	-61.234	48.7595	32.7236	0.34
435	Cer(d19:1/20:0)	Cer(d17:1/16:0)	Cer	Cer	0.0244931	0.0193839	-0.0054176	0.00210334	11.6449	-30.4188	-21.054	-2.19816	2.31639e+09	9.36481	-29.864	48.7595	32.2534	0.42
436	Cer(d19:1/20:0)	Cer(d18:1/23:0)	Cer	Cer	0.0237313	0.0193839	-0.00215919	0.00210482	11.2748	-28.5863	-21.054	-0.716889	3.40647e+07	7.53231	-28.0547	48.7595	31.6573	0.51
437	Cer(d19:1/20:0)	Cer(d18:1/19:0)	Cer	Cer	0.0237641	0.0193839	-0.00433469	0.00211452	11.2386	-28.4101	-21.054	-1.46222	2.27005e+07	7.35604	-27.8806	48.7595	31.5656	0.45
438	Cer(d19:1/20:0)	CE(15:0)	Cer	CE	0.0243533	0.0193839	-0.0112847	0.00188396	12.9267	-37.2035	-21.054	-9.39001	1.41099e+16	16.1495	-36.5614	48.7595	31.4081	0.16
439	Cer(d19:1/20:0)	CE(24:0)	Cer	CE	0.028607	0.0193839	-0.0210223	0.00212406	13.4681	-40.2722	-21.054	-30.7254	3.52231e+09	9.54683	-39.5916	48.7595	31.3846	0.12
440	Cer(d19:1/20:0)	CE(17:0)	Cer	CE	0.0296038	0.0193839	-0.0116758	0.00205188	14.4276	-46.0063	-21.054	-10.1382	8.96002e+24	24.9523	-45.2532	48.7595	31.0788	0.44
441	Cer(d19:1/20:0)	CE(20:1)	Cer	CE	0.0310986	0.0193839	-0.0228486	0.00209381	14.8526	-48.6658	-21.054	-37.4341	1.70479e+11	11.2317	-47.8798	48.7595	30.9548	0.19
442	Cer(d19:1/20:0)	Cer(d18:1/24:1)	Cer	Cer	0.0286439	0.0193839	-0.0093118	0.00211537	13.5409	-40.6941	-21.054	-7.35555	4.36631e+19	19.6401	-40.0082	48.7595	30.1754	0.51
443	Cer(d19:1/20:0)	AcylCarnitine(17:0) (b)	Cer	Acylcarnitine	0.0251433	0.0193839	-0.00741465	0.00206331	12.1859	-33.1998	-21.054	-3.55289	1.39886e+12	12.1458	-32.6096	48.7595	29.9912	0.37
444	Cer(d19:1/20:0)	Cer(d18:1/24:0)	Cer	Cer	0.0275899	0.0193839	-0.0124054	0.00210183	13.1266	-38.3229	-21.054	-13.6341	1.85732e+17	17.2689	-37.6672	48.7595	29.9888	0.34
445	Cer(d19:1/20:0)	CE(22:5) (n6)	Cer	CE	0.0225478	0.0193839	-0.0114766	0.00193027	11.6812	-30.6016	-21.054	-10.6529	3.52875e+09	9.54762	-30.0446	48.7595	29.393	0
446	Cer(d19:1/20:0)	CE(24:1)	Cer	CE	0.0292178	0.0193839	-0.0217902	0.00209438	13.9506	-43.1087	-21.054	-30.5607	3.53125e+12	12.5479	-42.3923	48.7595	28.6183	0.14
447	Cer(d19:1/20:0)	Cer(d18:1/26:0)	Cer	Cer	0.0298316	0.0193839	-0.0163056	0.00208375	14.3163	-45.322	-21.054	-18.6743	1.8533e+24	24.2679	-44.5776	48.7595	27.8317	0.35
448	Cer(d19:1/20:0)	Cer(d18:1/16:0)	Cer	Cer	0.0293348	0.0193839	-0.0153133	0.00211348	13.8799	-42.687	-21.054	-19.5777	4.29544e+21	21.633	-41.976	48.7595	23.5423	0.43
449	Cer(d19:1/20:0)	CE(18:2)	Cer	CE	0.0227285	0.0193839	-0.0100197	0.00204149	11.1333	-27.9007	-21.054	-10.0425	7.02614e+06	6.84672	-27.3781	48.7595	16.4573	0.15
450	Cer(d19:1/22:0)	CE(22:1)	Cer	CE	0.0312266	0.0213968	-0.0195972	0.00212142	14.7197	-47.826	-27.8244	-23.3974	1.00375e+20	20.0016	-47.0504	44.3072	59.6881	0.09
451	Cer(d19:1/22:0)	CE(24:5)	Cer	CE	0.0273204	0.0213968	-0.0145647	0.0020817	13.1241	-38.3086	-27.8244	-13.3232	3.04922e+10	10.4842	-37.653	44.3072	49.645	0.11
452	Cer(d19:1/22:0)	Cer(d16:1/24:0)	Cer	Cer	0.0295879	0.0213968	-0.00689993	0.00203569	14.5346	-46.6687	-27.8244	-3.76632	6.98808e+18	18.8444	-45.9076	44.3072	41.9681	0.51
453	Cer(d19:1/22:0)	Cer(d17:1/23:0)	Cer	Cer	0.033328	0.0213968	-0.00581085	0.0020515	16.2456	-57.895	-27.8244	-2.62536	1.1765e+30	30.0706	-56.9927	44.3072	41.9131	0.63
454	Cer(d19:1/22:0)	CE(22:0)	Cer	CE	0.0344024	0.0213968	-0.0190197	0.00212472	16.1915	-57.5215	-27.8244	-25.6382	4.97927e+29	29.6972	-56.624	44.3072	40.9516	0.31
455	Cer(d19:1/22:0)	Cer(d18:2/26:0)	Cer	Cer	0.0370853	0.0213968	-0.0220019	0.00201999	18.3592	-73.3792	-27.8244	-28.6603	5.23541e+44	44.719	-72.2891	44.3072	39.6024	0.31
456	Cer(d19:1/22:0)	CE(20:0)	Cer	CE	0.0357899	0.0213968	-0.019409	0.00211517	16.9206	-62.6468	-27.8244	-29.3315	2.0664e+33	33.3152	-61.6863	44.3072	39.3075	0.35
457	Cer(d19:1/22:0)	Cer(d17:1/22:0)	Cer	Cer	0.0287637	0.0213968	0.000639604	0.00209968	13.6991	-41.6186	-27.8244	-0.137309	6.22641e+13	13.7942	-40.9206	44.3072	38.7267	0.69
458	Cer(d19:1/22:0)	Cer(d18:2/23:0)	Cer	Cer	0.0297714	0.0213968	-0.00764562	0.00203737	14.6127	-47.1553	-27.8244	-4.52892	2.14258e+19	19.3309	-46.3881	44.3072	37.936	0.47
459	Cer(d19:1/22:0)	Cer(d17:1/24:0)	Cer	Cer	0.0435326	0.0213968	-0.015141	0.00203883	21.3518	-98.2941	-27.8244	-15.1837	2.94971e+70	70.4698	-96.9013	44.3072	36.799	0.64
460	Cer(d19:1/22:0)	Cer(d18:2/24:1)	Cer	Cer	0.0300034	0.0213968	-0.0110385	0.00205941	14.5689	-46.8821	-27.8244	-9.00351	1.1421e+19	19.0577	-46.118	44.3072	36.126	0.37
461	Cer(d19:1/22:0)	Cer(d18:2/24:0)	Cer	Cer	0.036487	0.0213968	-0.0181036	0.00205245	17.7773	-68.9397	-27.8244	-22.2275	1.30406e+41	41.1153	-67.9026	44.3072	35.5022	0.41
462	Cer(d19:1/22:0)	Cer(d17:1/24:1)	Cer	Cer	0.0378149	0.0213968	-0.0120453	0.00203655	18.5681	-75.0054	-27.8244	-9.94009	1.51714e+47	47.181	-73.8952	44.3072	35.1577	0.59
463	Cer(d19:1/22:0)	AcylCarnitine(18:0)	Cer	Acylcarnitine	0.0397123	0.0213968	-0.0223554	0.00200981	19.7592	-84.6046	-27.8244	-30.5114	1.23952e+54	54.0933	-83.3782	44.3072	32.7236	0.41
464	Cer(d19:1/22:0)	Cer(d17:1/16:0)	Cer	Cer	0.0275658	0.0213968	-0.0054176	0.00205046	13.4437	-40.1317	-27.8244	-2.19816	2.02922e+12	12.3073	-39.4531	44.3072	32.2534	0.45
465	Cer(d19:1/22:0)	Cer(d18:1/23:0)	Cer	Cer	0.0301203	0.0213968	-0.00215919	0.00205901	14.6285	-47.2544	-27.8244	-0.716889	2.69179e+19	19.43	-46.4857	44.3072	31.6573	0.64
466	Cer(d19:1/22:0)	CE(15:0)	Cer	CE	0.0265041	0.0213968	-0.0112847	0.00181157	14.6305	-47.2664	-27.8244	-9.39001	2.76739e+19	19.4421	-46.4976	44.3072	31.4081	0.19
467	Cer(d19:1/22:0)	CE(24:0)	Cer	CE	0.0332074	0.0213968	-0.0210223	0.002111	15.7307	-54.3919	-27.8244	-30.7254	4.64019e+23	23.6665	-53.5338	44.3072	31.3846	0.26
468	Cer(d19:1/22:0)	CE(17:0)	Cer	CE	0.0351485	0.0213968	-0.0116758	0.00204264	17.2074	-64.7211	-27.8244	-10.1382	7.88428e+36	36.8968	-63.7344	44.3072	31.0788	0.54
469	Cer(d19:1/22:0)	CE(20:1)	Cer	CE	0.034331	0.0213968	-0.0228486	0.00209421	16.3933	-58.9188	-27.8244	-37.4341	3.05293e+21	21.4847	-58.0044	44.3072	30.9548	0.24
470	Cer(d19:1/22:0)	Cer(d18:1/24:1)	Cer	Cer	0.0311699	0.0213968	-0.0093118	0.00207649	15.0109	-49.6749	-27.8244	-7.35555	7.08864e+21	21.8506	-48.8764	44.3072	30.1754	0.5
471	Cer(d19:1/22:0)	AcylCarnitine(17:0) (b)	Cer	Acylcarnitine	0.0283985	0.0213968	-0.00741465	0.00200731	14.1475	-44.2935	-27.8244	-3.55289	2.94551e+16	16.4692	-43.5625	44.3072	29.9912	0.41
472	Cer(d19:1/22:0)	Cer(d18:1/24:0)	Cer	Cer	0.0355596	0.0213968	-0.0124054	0.00207848	17.1084	-64.0018	-27.8244	-13.6341	1.50453e+36	36.1774	-63.0238	44.3072	29.9888	0.56
473	Cer(d19:1/22:0)	CE(22:5) (n6)	Cer	CE	0.0240377	0.0213968	-0.0114766	0.00189539	12.6822	-35.8573	-27.8244	-10.6529	1.07891e+08	8.03299	-35.232	44.3072	29.393	-0.02
474	Cer(d19:1/22:0)	CE(24:1)	Cer	CE	0.0317287	0.0213968	-0.0217902	0.00208421	15.2234	-51.0455	-27.8244	-30.5607	3.05349e+20	20.4848	-50.2298	44.3072	28.6183	0.16
475	Cer(d19:1/22:0)	Cer(d18:1/26:0)	Cer	Cer	0.0345472	0.0213968	-0.0163056	0.00204117	16.9252	-62.6798	-27.8244	-18.6743	7.16818e+34	34.8554	-61.7191	44.3072	27.8317	0.45
476	Cer(d19:1/22:0)	Cer(d18:1/16:0)	Cer	Cer	0.0321923	0.0213968	-0.0153133	0.00207675	15.5013	-52.8662	-27.8244	-19.5777	1.10108e+25	25.0418	-52.0275	44.3072	23.5423	0.43
477	Cer(d19:1/22:0)	CE(18:2)	Cer	CE	0.0259739	0.0213968	-0.0100197	0.00198805	13.065	-37.9763	-27.8244	-10.0425	1.41887e+10	10.1519	-37.3246	44.3072	16.4573	0.26
478	Cer(d19:1/23:0)	CE(24:5)	Cer	CE	0.0210313	0.0131298	-0.0145647	0.00211616	9.93842	-22.4439	-10.489	-13.3232	1.32017e+09	9.12063	-21.994	45.0936	49.645	0.11
479	Cer(d19:1/23:0)	Cer(d16:1/24:0)	Cer	Cer	0.0209029	0.0131298	-0.00689993	0.00207332	10.0819	-23.0676	-10.489	-3.76632	3.78905e+12	12.5785	-22.6094	45.0936	41.9681	0.51
480	Cer(d19:1/23:0)	Cer(d17:1/23:0)	Cer	Cer	0.0265789	0.0131298	-0.00581085	0.00209376	12.6943	-35.9234	-10.489	-2.62536	2.71841e+25	25.4343	-35.2972	45.0936	41.9131	0.73
481	Cer(d19:1/23:0)	Cer(d18:2/26:0)	Cer	Cer	0.0310056	0.0131298	-0.0220019	0.00208369	14.8802	-48.8407	-10.489	-28.6603	1.51514e+20	20.1805	-48.0524	45.0936	39.6024	0.38
482	Cer(d19:1/23:0)	CE(20:0)	Cer	CE	0.0267905	0.0131298	-0.019409	0.00211316	12.678	-35.834	-10.489	-29.3315	3.17998e+06	6.50242	-35.209	45.0936	39.3075	0.31
483	Cer(d19:1/23:0)	Cer(d18:2/23:0)	Cer	Cer	0.0221962	0.0131298	-0.00764562	0.00208747	10.6331	-25.5439	-10.489	-4.52892	1.13466e+15	15.0549	-25.0523	45.0936	37.936	0.53
484	Cer(d19:1/23:0)	Cer(d17:1/24:0)	Cer	Cer	0.033275	0.0131298	-0.015141	0.00209852	15.8564	-55.2376	-10.489	-15.1837	1.1321e+40	40.0539	-54.3689	45.0936	36.799	0.66
485	Cer(d19:1/23:0)	Cer(d18:2/24:1)	Cer	Cer	0.0217032	0.0131298	-0.0110385	0.00210009	10.3344	-24.1863	-10.489	-9.00351	4.98059e+13	13.6973	-23.7129	45.0936	36.126	0.37
486	Cer(d19:1/23:0)	Cer(d18:2/24:0)	Cer	Cer	0.0270533	0.0131298	-0.0181036	0.00210658	12.8423	-36.7359	-10.489	-22.2275	3.22399e+14	14.5084	-36.0997	45.0936	35.5022	0.36
487	Cer(d19:1/23:0)	Cer(d17:1/24:1)	Cer	Cer	0.0294846	0.0131298	-0.0120453	0.00208954	14.1105	-44.0699	-10.489	-9.94009	3.80934e+33	33.5808	-43.3419	45.0936	35.1577	0.65
488	Cer(d19:1/23:0)	AcylCarnitine(18:0)	Cer	Acylcarnitine	0.0298875	0.0131298	-0.0223554	0.00204044	14.6476	-47.3735	-10.489	-30.5114	7.27995e+16	16.8621	-46.6031	45.0936	32.7236	0.39
489	Cer(d19:1/23:0)	Cer(d17:1/16:0)	Cer	Cer	0.0192699	0.0131298	-0.0054176	0.00211088	9.12886	-19.0854	-10.489	-2.19816	3.94802e+08	8.59638	-18.6827	45.0936	32.2534	0.5
490	Cer(d19:1/23:0)	Cer(d18:1/23:0)	Cer	Cer	0.0203757	0.0131298	-0.00215919	0.00211169	9.64903	-21.2118	-10.489	-0.716889	5.28176e+10	10.7228	-20.7793	45.0936	31.6573	0.69
491	Cer(d19:1/23:0)	CE(15:0)	Cer	CE	0.0209957	0.0131298	-0.0112847	0.0018554	11.316	-28.7877	-10.489	-9.39001	1.98894e+18	18.2986	-28.2533	45.0936	31.4081	0.36
492	Cer(d19:1/23:0)	CE(17:0)	Cer	CE	0.0277045	0.0131298	-0.0116758	0.00208327	13.2986	-39.2986	-10.489	-10.1382	6.45026e+28	28.8096	-38.6304	45.0936	31.0788	0.64
493	Cer(d19:1/23:0)	Cer(d18:1/24:1)	Cer	Cer	0.0212138	0.0131298	-0.0093118	0.00211776	10.0171	-22.7849	-10.489	-7.35555	1.97641e+12	12.2959	-22.3303	45.0936	30.1754	0.46
494	Cer(d19:1/23:0)	AcylCarnitine(17:0) (b)	Cer	Acylcarnitine	0.0195542	0.0131298	-0.00741465	0.00203124	9.62673	-21.1183	-10.489	-3.55289	4.25881e+10	10.6293	-20.6871	45.0936	29.9912	0.43
495	Cer(d19:1/23:0)	Cer(d18:1/24:0)	Cer	Cer	0.0238565	0.0131298	-0.0124054	0.00212427	11.2304	-28.3705	-10.489	-13.6341	5.44953e+14	14.7364	-27.8415	45.0936	29.9888	0.47
496	Cer(d19:1/23:0)	CE(22:5) (n6)	Cer	CE	0.0177266	0.0131298	-0.0114766	0.00196504	9.02097	-18.6585	-10.489	-10.6529	1.01319e+08	8.00569	-18.262	45.0936	29.393	0.06
497	Cer(d19:1/23:0)	Cer(d18:1/26:0)	Cer	Cer	0.0260687	0.0131298	-0.0163056	0.00211156	12.3457	-34.0443	-10.489	-18.6743	2.3442e+15	15.37	-33.443	45.0936	27.8317	0.5
498	Cer(d19:1/24:0)	Cer(d19:1/22:0)	Cer	Cer	-0.0364617	0.00565504	0.0213968	0.00207495	-17.5723	-67.4076	-2.51176	-27.8244	3.83024e+39	39.5832	-66.3879	39.6571	44.3072	0.88
499	Cer(d19:1/24:0)	Cer(d16:1/24:0)	Cer	Cer	0.0136927	0.00565504	-0.00689993	0.00203676	6.7228	-10.7266	-2.51176	-3.76632	9.12582e+06	6.96027	-10.4518	39.6571	41.9681	0.56
500	Cer(d19:1/24:0)	Cer(d17:1/23:0)	Cer	Cer	0.0130721	0.00565504	-0.00581085	0.0020658	6.32787	-9.5869	-2.51176	-2.62536	9.15249e+06	6.96154	-9.33129	39.6571	41.9131	0.58
501	Cer(d19:1/24:0)	Cer(d17:1/24:0)	Cer	Cer	0.0257739	0.00565504	-0.015141	0.00208264	12.3756	-34.2033	-2.51176	-15.1837	1.04604e+19	19.0195	-33.6	39.6571	36.799	0.68
502	Cer(d19:1/24:0)	Cer(d17:1/24:1)	Cer	Cer	0.018135	0.00565504	-0.0120453	0.00204673	8.86051	-18.0327	-2.51176	-9.94009	1.23779e+08	8.09265	-17.6453	39.6571	35.1577	0.53
503	Cer(d19:1/24:1)	Cer(d19:1/18:0)	Cer	Cer	-0.0381811	0.00817361	0.0328878	0.00209842	-18.1952	-72.1145	-4.31567	-59.5062	4.05844e+12	12.6084	-71.0399	43.3518	54.5271	0.74
504	Cer(d19:1/24:1)	Cer(d17:1/23:0)	Cer	Cer	0.0146313	0.00817361	-0.00581085	0.00211976	6.90234	-11.2664	-4.31567	-2.62536	8.92658e+06	6.95068	-10.9827	43.3518	41.9131	0.51
505	Cer(d19:1/24:1)	Cer(d17:1/24:0)	Cer	Cer	0.0219495	0.00817361	-0.015141	0.0021193	10.357	-24.2876	-4.31567	-15.1837	1.27013e+09	9.10385	-23.8128	43.3518	36.799	0.46
506	Cer(d19:1/24:1)	Cer(d18:2/24:1)	Cer	Cer	0.0182681	0.00817361	-0.0110385	0.00210251	8.6887	-17.3746	-4.31567	-9.00351	2.35032e+08	8.37113	-16.9972	43.3518	36.126	0.47
507	Cer(d19:1/24:1)	Cer(d17:1/24:1)	Cer	Cer	0.0232844	0.00817361	-0.0120453	0.00211247	11.0224	-27.3692	-4.31567	-9.94009	2.68588e+17	17.4291	-26.8536	43.3518	35.1577	0.64
508	Cer(d19:1/24:1)	CE(17:0)	Cer	CE	0.0187371	0.00817361	-0.0116758	0.00205868	9.10151	-18.9768	-4.31567	-10.1382	6.89597e+08	8.8386	-18.5757	43.3518	31.0788	0.49
509	Cer(d19:1/24:1)	Cer(d18:1/24:1)	Cer	Cer	0.0185893	0.00817361	-0.0093118	0.00211971	8.76972	-17.6834	-4.31567	-7.35555	2.12764e+10	10.3279	-17.3011	43.3518	30.1754	0.63
510	Cer(d19:1/26:0)	Cer(d19:1/18:0)	Cer	Cer	-0.0371328	-0.00299697	0.0328878	0.00206266	-18.0024	-70.6411	-0.821735	-59.5062	1.36425e+11	11.1349	-69.5836	38.0871	54.5271	0.42
511	Cer(d19:1/26:0)	Cer(d19:1/23:0)	Cer	Cer	-0.0182444	-0.00299697	0.0131298	0.00208795	-8.73793	-17.5619	-0.821735	-10.489	1.18272e+07	7.07288	-17.1814	38.0871	45.0936	0.59
512	Cer(d19:1/26:0)	Cer(d19:1/22:0)	Cer	Cer	-0.0266402	-0.00299697	0.0213968	0.00203912	-13.0646	-37.9736	-0.821735	-27.8244	1.4099e+10	10.1492	-37.3219	38.0871	44.3072	0.53
513	Cer(d20:1/22:0)	CE(22:1)	Cer	CE	0.0296301	0.0178373	-0.0195972	0.00210775	14.0577	-43.7512	-20.4016	-23.3974	2.2584e+20	20.3538	-43.0273	41.6517	59.6881	0.14
514	Cer(d20:1/22:0)	CE(24:5)	Cer	CE	0.0241572	0.0178373	-0.0145647	0.00205908	11.732	-30.8586	-20.4016	-13.3232	2.86454e+10	10.4571	-30.2983	41.6517	49.645	0.09
515	Cer(d20:1/22:0)	Cer(d16:1/24:0)	Cer	Cer	0.0230306	0.0178373	-0.00689993	0.00208079	11.0682	-27.5882	-20.4016	-3.76632	1.53677e+07	7.18661	-27.0696	41.6517	41.9681	0.42
516	Cer(d20:1/22:0)	CE(22:0)	Cer	CE	0.0325304	0.0178373	-0.0190197	0.00212004	15.3442	-51.8333	-20.4016	-25.6382	1.56696e+26	26.1951	-51.0077	41.6517	40.9516	0.39
517	Cer(d20:1/22:0)	Cer(d18:2/26:0)	Cer	Cer	0.0322118	0.0178373	-0.0220019	0.00202731	15.8889	-55.457	-20.4016	-28.6603	6.26318e+26	26.7968	-54.5856	41.6517	39.6024	0.23
518	Cer(d20:1/22:0)	CE(20:0)	Cer	CE	0.0335773	0.0178373	-0.019409	0.00210732	15.9336	-55.7598	-20.4016	-29.3315	2.68087e+26	26.4283	-54.8846	41.6517	39.3075	0.43
519	Cer(d20:1/22:0)	Cer(d18:2/23:0)	Cer	Cer	0.0231074	0.0178373	-0.00764562	0.00207759	11.1222	-27.8475	-20.4016	-4.52892	2.79183e+07	7.44589	-27.3256	41.6517	37.936	0.36
520	Cer(d20:1/22:0)	Cer(d17:1/24:0)	Cer	Cer	0.0318667	0.0178373	-0.015141	0.00209127	15.2379	-51.1402	-20.4016	-15.1837	5.47733e+30	30.7386	-50.3233	41.6517	36.799	0.46
521	Cer(d20:1/22:0)	Cer(d18:2/24:1)	Cer	Cer	0.0249921	0.0178373	-0.0110385	0.00209103	11.9521	-31.9829	-20.4016	-9.00351	3.81319e+11	11.5813	-31.4081	41.6517	36.126	0.31
522	Cer(d20:1/22:0)	Cer(d18:2/24:0)	Cer	Cer	0.0324794	0.0178373	-0.0181036	0.00207067	15.6854	-54.0892	-20.4016	-22.2275	7.274e+31	31.8618	-53.2351	41.6517	35.5022	0.39
523	Cer(d20:1/22:0)	Cer(d17:1/24:1)	Cer	Cer	0.0270856	0.0178373	-0.0120453	0.00209664	12.9186	-37.1584	-20.4016	-9.94009	5.71226e+16	16.7568	-36.5168	41.6517	35.1577	0.37
524	Cer(d20:1/22:0)	AcylCarnitine(18:0)	Cer	Acylcarnitine	0.0348709	0.0178373	-0.0223554	0.0020167	17.2911	-65.3324	-20.4016	-30.5114	6.62227e+34	34.821	-64.3381	41.6517	32.7236	0.37
525	Cer(d20:1/22:0)	CE(24:0)	Cer	CE	0.0316275	0.0178373	-0.0210223	0.00210763	15.0062	-49.6449	-20.4016	-30.7254	8.30803e+18	18.9195	-48.8468	41.6517	31.3846	0.35
526	Cer(d20:1/22:0)	CE(17:0)	Cer	CE	0.0251689	0.0178373	-0.0116758	0.00205771	12.2315	-33.4397	-20.4016	-10.1382	1.09179e+13	13.0381	-32.8465	41.6517	31.0788	0.29
527	Cer(d20:1/22:0)	CE(20:1)	Cer	CE	0.0318959	0.0178373	-0.0228486	0.00206844	15.4203	-52.3322	-20.4016	-37.4341	7.90857e+14	14.8981	-51.5002	41.6517	30.9548	0.26
528	Cer(d20:1/22:0)	Cer(d18:1/24:1)	Cer	Cer	0.0261668	0.0178373	-0.0093118	0.00210417	12.4357	-34.5244	-20.4016	-7.35555	1.32678e+14	14.1228	-33.917	41.6517	30.1754	0.46
529	Cer(d20:1/22:0)	Cer(d18:1/24:0)	Cer	Cer	0.032018	0.0178373	-0.0124054	0.00208639	15.3461	-51.8456	-20.4016	-13.6341	2.78013e+31	31.4441	-51.0199	41.6517	29.9888	0.58
530	Cer(d20:1/22:0)	CE(22:5) (n6)	Cer	CE	0.0207104	0.0178373	-0.0114766	0.00183505	11.286	-28.6411	-20.4016	-10.6529	1.73605e+08	8.23956	-28.1088	41.6517	29.393	-0.05
531	Cer(d20:1/22:0)	CE(24:1)	Cer	CE	0.0294646	0.0178373	-0.0217902	0.00206603	14.2615	-44.9867	-20.4016	-30.5607	2.66649e+14	14.4259	-44.2467	41.6517	28.6183	0.2
532	Cer(d20:1/22:0)	Cer(d18:1/26:0)	Cer	Cer	0.0294616	0.0178373	-0.0163056	0.00203799	14.4562	-46.183	-20.4016	-18.6743	6.04559e+25	25.7814	-45.4277	41.6517	27.8317	0.37
533	Cer(d20:1/22:0)	Cer(d18:1/16:0)	Cer	Cer	0.0290104	0.0178373	-0.0153133	0.0020763	13.9721	-43.2376	-20.4016	-19.5777	6.85452e+22	22.836	-42.5196	41.6517	23.5423	0.44
534	Cer(d20:1/22:0)	CE(18:2)	Cer	CE	0.0222951	0.0178373	-0.0100197	0.00193948	11.4954	-29.6718	-20.4016	-10.0425	1.86287e+09	9.27018	-29.1261	41.6517	16.4573	0.22
535	Cer(d20:1/23:0)	Cer(d16:1/24:0)	Cer	Cer	0.0164231	0.0108257	-0.00689993	0.00210363	7.80704	-14.1923	-7.55272	-3.76632	4.36136e+06	6.63962	-13.8626	39.1657	41.9681	0.41
536	Cer(d20:1/23:0)	Cer(d18:2/26:0)	Cer	Cer	0.0274369	0.0108257	-0.0220019	0.00208037	13.1885	-38.6723	-7.55272	-28.6603	1.02821e+10	10.0121	-38.0122	39.1657	39.6024	0.27
537	Cer(d20:1/23:0)	Cer(d18:2/23:0)	Cer	Cer	0.0171974	0.0108257	-0.00764562	0.00211692	8.12379	-15.298	-7.55272	-4.52892	5.5632e+07	7.74532	-14.9517	39.1657	37.936	0.41
538	Cer(d20:1/23:0)	Cer(d17:1/24:0)	Cer	Cer	0.0248078	0.0108257	-0.015141	0.00212694	11.6636	-30.5131	-7.55272	-15.1837	2134979011282993	15.3294	-29.9572	39.1657	36.799	0.46
539	Cer(d20:1/23:0)	Cer(d18:2/24:1)	Cer	Cer	0.0186105	0.0108257	-0.0110385	0.00212945	8.73959	-17.5683	-7.55272	-9.00351	3.67083e+08	8.56476	-17.1876	39.1657	36.126	0.3
540	Cer(d20:1/23:0)	Cer(d18:2/24:0)	Cer	Cer	0.0248985	0.0108257	-0.0181036	0.00211713	11.7605	-31.0027	-7.55272	-22.2275	5.96012e+08	8.77526	-30.4405	39.1657	35.5022	0.33
541	Cer(d20:1/23:0)	Cer(d17:1/24:1)	Cer	Cer	0.0212702	0.0108257	-0.0120453	0.0021392	9.94309	-22.464	-7.55272	-9.94009	3.34129e+12	12.5239	-22.0139	39.1657	35.1577	0.43
542	Cer(d20:1/23:0)	AcylCarnitine(18:0)	Cer	Acylcarnitine	0.0272572	0.0108257	-0.0223554	0.00205812	13.2438	-38.9862	-7.55272	-30.5114	2.98426e+08	8.47484	-38.3223	39.1657	32.7236	0.32
543	Cer(d20:1/23:0)	CE(15:0)	Cer	CE	0.0158381	0.0108257	-0.0112847	0.0018719	8.46097	-16.5214	-7.55272	-9.39001	1.35329e+07	7.13139	-16.1564	39.1657	31.4081	0.05
544	Cer(d20:1/23:0)	CE(17:0)	Cer	CE	0.0196065	0.0108257	-0.0116758	0.0020711	9.46671	-20.4536	-7.55272	-10.1382	2.06767e+10	10.3155	-20.0315	39.1657	31.0788	0.36
545	Cer(d20:1/23:0)	Cer(d18:1/24:1)	Cer	Cer	0.0184967	0.0108257	-0.0093118	0.00214522	8.62227	-17.1235	-7.55272	-7.35555	3.72178e+09	9.57075	-16.7497	39.1657	30.1754	0.43
546	Cer(d20:1/23:0)	Cer(d18:1/24:0)	Cer	Cer	0.022131	0.0108257	-0.0124054	0.00212206	10.429	-24.6123	-7.55272	-13.6341	9.50995e+10	10.9782	-24.1332	39.1657	29.9888	0.49
547	Cer(d20:1/23:0)	Cer(d18:1/26:0)	Cer	Cer	0.02299	0.0108257	-0.0163056	0.00209993	10.948	-27.0156	-7.55272	-18.6743	2.19411e+08	8.34126	-26.5047	39.1657	27.8317	0.39
548	Cer(d20:1/24:0)	Cer(d16:1/24:0)	Cer	Cer	0.0152865	0.00905067	-0.00689993	0.00208376	7.33604	-12.6261	-5.75148	-3.76632	7.49244e+06	6.87462	-12.321	36.9015	41.9681	0.46
549	Cer(d20:1/24:0)	Cer(d18:2/26:0)	Cer	Cer	0.0260473	0.00905067	-0.0220019	0.00205762	12.659	-35.7305	-5.75148	-28.6603	1.17566e+07	7.07028	-35.1068	36.9015	39.6024	0.24
550	Cer(d20:1/24:0)	Cer(d17:1/24:0)	Cer	Cer	0.0236391	0.00905067	-0.015141	0.00212448	11.127	-27.8707	-5.75148	-15.1837	4.86371e+12	12.687	-27.3485	36.9015	36.799	0.46
551	Cer(d20:1/24:0)	Cer(d18:2/24:0)	Cer	Cer	0.0252651	0.00905067	-0.0181036	0.00209023	12.0872	-32.6836	-5.75148	-22.2275	2.85846e+10	10.4561	-32.0999	36.9015	35.5022	0.42
552	Cer(d20:1/24:0)	Cer(d17:1/24:1)	Cer	Cer	0.018007	0.00905067	-0.0120453	0.00210786	8.5428	-16.8255	-5.75148	-9.94009	7.68069e+06	6.8854	-16.4561	36.9015	35.1577	0.3
553	Cer(d20:1/24:0)	Cer(d18:1/24:1)	Cer	Cer	0.0162621	0.00905067	-0.0093118	0.00210758	7.71601	-13.8824	-5.75148	-7.35555	3.36368e+06	6.52681	-13.5575	36.9015	30.1754	0.38
554	Cer(d20:1/24:0)	Cer(d18:1/24:0)	Cer	Cer	0.0233213	0.00905067	-0.0124054	0.00211044	11.0504	-27.5033	-5.75148	-13.6341	7.39797e+13	13.8691	-26.9858	36.9015	29.9888	0.61
555	Cer(d20:1/24:1)	CE(22:1)	Cer	CE	0.0248686	0.0105684	-0.0195972	0.00209905	11.8475	-31.4462	-7.34976	-23.3974	1.11879e+08	8.04875	-30.878	41.3885	59.6881	0.22
556	Cer(d20:1/24:1)	CE(24:5)	Cer	CE	0.0193013	0.0105684	-0.0145647	0.00203635	9.47837	-20.5017	-7.34976	-13.3232	1.50829e+07	7.17849	-20.079	41.3885	49.645	0.13
557	Cer(d20:1/24:1)	CE(22:6)	Cer	CE	0.0140794	0.0105684	-0.00852111	0.00174747	8.05703	-15.0615	-7.34976	-6.33472	5.14947e+07	7.71176	-14.7185	41.3885	44.0898	0.09
558	Cer(d20:1/24:1)	CE(24:4)	Cer	CE	0.0163625	0.0105684	-0.0107739	0.00203115	8.05576	-15.057	-7.34976	-8.13109	8.43195e+06	6.92593	-14.7141	41.3885	39.0767	0.14
559	Cer(d20:1/24:1)	Cer(d17:1/24:0)	Cer	Cer	0.0211105	0.0105684	-0.015141	0.00211758	9.96916	-22.5768	-7.34976	-15.1837	2.47197e+07	7.39304	-22.1251	41.3885	36.799	0.27
560	Cer(d20:1/24:1)	Cer(d18:2/24:1)	Cer	Cer	0.0196929	0.0105684	-0.0110385	0.00211562	9.30833	-19.8063	-7.34976	-9.00351	6.34981e+10	10.8028	-19.3935	41.3885	36.126	0.41
561	Cer(d20:1/24:1)	Cer(d17:1/24:1)	Cer	Cer	0.0207713	0.0105684	-0.0120453	0.00212897	9.7565	-21.6653	-7.34976	-9.94009	5.31117e+11	11.7252	-21.2265	41.3885	35.1577	0.42
562	Cer(d20:1/24:1)	CE(17:0)	Cer	CE	0.0174243	0.0105684	-0.0116758	0.00204245	8.53109	-16.7818	-7.34976	-10.1382	4.40192e+06	6.64364	-16.4131	41.3885	31.0788	0.21
563	Cer(d20:1/24:1)	Cer(d18:1/24:1)	Cer	Cer	0.0211481	0.0105684	-0.0093118	0.00212672	9.944	-22.4679	-7.34976	-7.35555	1.29535e+15	15.1124	-22.0178	41.3885	30.1754	0.6
564	Cer(d20:1/24:1)	Cer(d18:1/24:0)	Cer	Cer	0.0199569	0.0105684	-0.0124054	0.0021011	9.49831	-20.5841	-7.34976	-13.6341	8.91086e+06	6.94992	-20.1602	41.3885	29.9888	0.39
565	Cer(m18:0/20:0)	CE(22:1)	deoxyCer	CE	0.0353869	0.0262275	-0.0195972	0.00187734	18.8495	-77.2232	-61.4808	-23.3974	5525837667267178	15.7424	-76.0853	60.0454	59.6881	0.1
566	Cer(m18:0/20:0)	CE(22:0)	deoxyCer	CE	0.036671	0.0262275	-0.0190197	0.0019026	19.2741	-80.6288	-61.4808	-25.6382	1.40586e+19	19.1479	-79.4511	60.0454	40.9516	0.24
567	Cer(m18:0/20:0)	Cer(d18:2/26:0)	deoxyCer	Cer	0.0361488	0.0262275	-0.0220019	0.00186129	19.4214	-81.8258	-61.4808	-28.6603	2.21277e+20	20.3449	-80.633	60.0454	39.6024	0.09
568	Cer(m18:0/20:0)	CE(20:0)	deoxyCer	CE	0.0382051	0.0262275	-0.019409	0.00187164	20.4126	-90.1034	-61.4808	-29.3315	4.19332e+28	28.6226	-88.8115	60.0454	39.3075	0.31
569	Cer(m18:0/20:0)	Cer(d17:1/24:0)	deoxyCer	Cer	0.0359064	0.0262275	-0.015141	0.00192138	18.6878	-75.9452	-61.4808	-15.1837	2.913e+14	14.4643	-74.8233	60.0454	36.799	0.27
570	Cer(m18:0/20:0)	Cer(d18:2/24:0)	deoxyCer	Cer	0.0380011	0.0262275	-0.0181036	0.00193031	19.6865	-84.0028	-61.4808	-22.2275	3.32647e+22	22.522	-82.7843	60.0454	35.5022	0.3
571	Cer(m18:0/20:0)	Cer(d17:1/24:1)	deoxyCer	Cer	0.0342183	0.0262275	-0.0120453	0.00193631	17.6719	-68.1501	-61.4808	-9.94009	4.66926e+06	6.66925	-67.1221	60.0454	35.1577	0.31
572	Cer(m18:0/20:0)	AcylCarnitine(18:0)	deoxyCer	Acylcarnitine	0.038797	0.0262275	-0.0223554	0.00180428	21.5027	-99.6419	-61.4808	-30.5114	1.44888e+38	38.161	-98.2337	60.0454	32.7236	0.24
573	Cer(m18:0/20:0)	CE(24:0)	deoxyCer	CE	0.0370622	0.0262275	-0.0210223	0.00184447	20.0937	-87.3986	-61.4808	-30.7254	8.27495e+25	25.9178	-86.1394	60.0454	31.3846	0.25
574	Cer(m18:0/20:0)	CE(20:1)	deoxyCer	CE	0.0364082	0.0262275	-0.0228486	0.0017645	20.6337	-92.0014	-61.4808	-37.4341	3.31599e+30	30.5206	-90.6856	60.0454	30.9548	0.13
575	Cer(m18:0/20:0)	Cer(d18:1/24:1)	deoxyCer	Cer	0.0366019	0.0262275	-0.0093118	0.00190123	19.2517	-80.4472	-61.4808	-7.35555	9.25586e+18	18.9664	-79.2714	60.0454	30.1754	0.49
576	Cer(m18:0/20:0)	Cer(d18:1/24:0)	deoxyCer	Cer	0.0383241	0.0262275	-0.0124054	0.00185385	20.6727	-92.3378	-61.4808	-13.6341	7.19429e+30	30.857	-91.0182	60.0454	29.9888	0.47
577	Cer(m18:0/20:0)	CE(22:5) (n6)	deoxyCer	CE	0.0267522	0.0262275	-0.0114766	0.00149514	17.8928	-69.8101	-61.4808	-10.6529	2.13433e+08	8.32926	-68.7626	60.0454	29.393	-0.16
578	Cer(m18:0/20:0)	CE(24:1)	deoxyCer	CE	0.0354234	0.0262275	-0.0217902	0.00177816	19.9214	-85.9537	-61.4808	-30.5607	2.97069e+24	24.4729	-84.7103	60.0454	28.6183	0.13
579	Cer(m18:0/20:0)	Cer(d18:1/26:0)	deoxyCer	Cer	0.0347776	0.0262275	-0.0163056	0.00176345	19.7213	-84.2901	-61.4808	-18.6743	6.44586e+22	22.8093	-83.0676	60.0454	27.8317	0.22
580	Cer(m18:0/20:0)	Cer(d18:1/16:0)	deoxyCer	Cer	0.0360321	0.0262275	-0.0153133	0.00180158	20.0003	-86.6143	-61.4808	-19.5777	1.35975e+25	25.1335	-85.3639	60.0454	23.5423	0.38
581	Cer(m18:0/20:0)	CE(18:2)	deoxyCer	CE	0.0285326	0.0262275	-0.0100197	0.00159143	17.929	-70.0841	-61.4808	-10.0425	4.01129e+08	8.60328	-69.0336	60.0454	16.4573	0
582	Cer(m18:0/22:0)	CE(22:1)	deoxyCer	CE	0.036443	0.0270094	-0.0195972	0.00188281	19.3557	-81.2907	-69.465	-23.3974	6.69382e+11	11.8257	-80.1051	57.1634	59.6881	0.1
583	Cer(m18:0/22:0)	CE(22:0)	deoxyCer	CE	0.0407375	0.0270094	-0.0190197	0.00185466	21.965	-103.823	-69.465	-25.6382	2.28145e+34	34.3582	-102.361	57.1634	40.9516	0.36
584	Cer(m18:0/22:0)	Cer(d18:2/26:0)	deoxyCer	Cer	0.0378991	0.0270094	-0.0220019	0.00184996	20.4864	-90.7344	-69.465	-28.6603	1.85955e+21	21.2694	-89.4347	57.1634	39.6024	0.13
585	Cer(m18:0/22:0)	CE(20:0)	deoxyCer	CE	0.0407185	0.0270094	-0.019409	0.00184836	22.0295	-104.413	-69.465	-29.3315	8.87413e+34	34.9481	-102.944	57.1634	39.3075	0.36
586	Cer(m18:0/22:0)	Cer(d17:1/24:0)	deoxyCer	Cer	0.0399074	0.0270094	-0.015141	0.00188836	21.1333	-96.3591	-69.465	-15.1837	7.83571e+26	26.8941	-94.9909	57.1634	36.799	0.37
587	Cer(m18:0/22:0)	Cer(d18:2/24:0)	deoxyCer	Cer	0.0423551	0.0270094	-0.0181036	0.00189429	22.3594	-107.454	-69.465	-22.2275	9.75326e+37	37.9891	-105.944	57.1634	35.5022	0.4
588	Cer(m18:0/22:0)	AcylCarnitine(18:0)	deoxyCer	Acylcarnitine	0.0399924	0.0270094	-0.0223554	0.0017991	22.2291	-106.249	-69.465	-30.5114	6.07814e+36	36.7838	-104.753	57.1634	32.7236	0.25
589	Cer(m18:0/22:0)	CE(24:0)	deoxyCer	CE	0.0401983	0.0270094	-0.0210223	0.0017951	22.3934	-107.77	-69.465	-30.7254	2.01944e+38	38.3052	-106.256	57.1634	31.3846	0.34
590	Cer(m18:0/22:0)	CE(20:1)	deoxyCer	CE	0.0378396	0.0270094	-0.0228486	0.00175891	21.5131	-99.7347	-69.465	-37.4341	1.86073e+30	30.2697	-98.3254	57.1634	30.9548	0.15
591	Cer(m18:0/22:0)	Cer(d18:1/24:1)	deoxyCer	Cer	0.0364537	0.0270094	-0.0093118	0.00191504	19.0355	-78.7062	-69.465	-7.35555	1.74265e+09	9.24121	-77.5509	57.1634	30.1754	0.45
592	Cer(m18:0/22:0)	Cer(d18:1/24:0)	deoxyCer	Cer	0.0438392	0.0270094	-0.0124054	0.00179303	24.4498	-127.668	-69.465	-13.6341	1.59516e+58	58.2028	-125.9	57.1634	29.9888	0.57
593	Cer(m18:0/22:0)	CE(24:1)	deoxyCer	CE	0.0365246	0.0270094	-0.0217902	0.00177416	20.587	-91.5986	-69.465	-30.5607	1.36015e+22	22.1336	-90.288	57.1634	28.6183	0.14
594	Cer(m18:0/22:0)	Cer(d18:1/26:0)	deoxyCer	Cer	0.0367052	0.0270094	-0.0163056	0.00173952	21.1008	-96.0721	-69.465	-18.6743	4.04616e+26	26.607	-94.7072	57.1634	27.8317	0.26
595	Cer(m18:0/22:0)	Cer(d18:1/16:0)	deoxyCer	Cer	0.0372809	0.0270094	-0.0153133	0.00179077	20.8184	-93.6011	-69.465	-19.5777	1.36785e+24	24.136	-92.265	57.1634	23.5423	0.39
596	Cer(m18:0/22:0)	CE(18:2)	deoxyCer	CE	0.0301112	0.0270094	-0.0100197	0.00154509	19.4883	-82.3727	-69.465	-10.0425	8.08527e+12	12.9077	-81.1734	57.1634	16.4573	0.08
597	Cer(m18:0/23:0)	CE(22:1)	deoxyCer	CE	0.0277333	0.0169279	-0.0195972	0.00196579	14.108	-44.0543	-24.8334	-23.3974	1.66283e+19	19.2208	-43.3265	51.0738	59.6881	0.1
598	Cer(m18:0/23:0)	CE(24:5)	deoxyCer	CE	0.0236091	0.0169279	-0.0145647	0.00188536	12.5223	-34.9901	-24.8334	-13.3232	1.43433e+10	10.1566	-34.3764	51.0738	49.645	0.07
599	Cer(m18:0/23:0)	Cer(d16:1/24:0)	deoxyCer	Cer	0.0261053	0.0169279	-0.00689993	0.00206165	12.6623	-35.7488	-24.8334	-3.76632	8.23015e+10	10.9154	-35.1249	51.0738	41.9681	0.52
600	Cer(m18:0/23:0)	CE(22:0)	deoxyCer	CE	0.029602	0.0169279	-0.0190197	0.0019434	15.2321	-51.1022	-24.8334	-25.6382	2.91058e+25	25.464	-50.2858	51.0738	40.9516	0.3
601	Cer(m18:0/23:0)	Cer(d18:2/26:0)	deoxyCer	Cer	0.0312304	0.0169279	-0.0220019	0.00192912	16.1889	-57.5037	-24.8334	-28.6603	6.97346e+28	28.8434	-56.6064	51.0738	39.6024	0.21
602	Cer(m18:0/23:0)	CE(20:0)	deoxyCer	CE	0.0306609	0.0169279	-0.019409	0.00191278	16.0295	-56.4117	-24.8334	-29.3315	1.20275e+27	27.0802	-55.5281	51.0738	39.3075	0.34
603	Cer(m18:0/23:0)	Cer(d18:2/23:0)	deoxyCer	Cer	0.0246978	0.0169279	-0.00764562	0.00201594	12.2513	-33.5439	-24.8334	-4.52892	5.1347e+08	8.71052	-32.9493	51.0738	37.936	0.45
604	Cer(m18:0/23:0)	Cer(d17:1/24:0)	deoxyCer	Cer	0.0312186	0.0169279	-0.015141	0.00197478	15.8086	-54.9153	-24.8334	-15.1837	1.20748e+30	30.0819	-54.0509	51.0738	36.799	0.44
605	Cer(m18:0/23:0)	Cer(d18:2/24:1)	deoxyCer	Cer	0.0251123	0.0169279	-0.0110385	0.002051	12.2439	-33.5049	-24.8334	-9.00351	4.69354e+08	8.6715	-32.9108	51.0738	36.126	0.35
606	Cer(m18:0/23:0)	Cer(d18:2/24:0)	deoxyCer	Cer	0.0318847	0.0169279	-0.0181036	0.00201067	15.8577	-55.2462	-24.8334	-22.2275	2.58712e+30	30.4128	-54.3775	51.0738	35.5022	0.39
607	Cer(m18:0/23:0)	Cer(d17:1/24:1)	deoxyCer	Cer	0.0271671	0.0169279	-0.0120453	0.00200346	13.5601	-40.806	-24.8334	-9.94009	9388768970421698	15.9726	-40.1186	51.0738	35.1577	0.4
608	Cer(m18:0/23:0)	AcylCarnitine(18:0)	deoxyCer	Acylcarnitine	0.0310953	0.0169279	-0.0223554	0.00187765	16.5607	-60.0907	-24.8334	-30.5114	3.79584e+29	29.5793	-59.162	51.0738	32.7236	0.27
609	Cer(m18:0/23:0)	Cer(d18:1/23:0)	deoxyCer	Cer	0.0238709	0.0169279	-0.00215919	0.00195284	12.2237	-33.3985	-24.8334	-0.716889	3.67382e+08	8.56512	-32.8058	51.0738	31.6573	0.61
610	Cer(m18:0/23:0)	CE(15:0)	deoxyCer	CE	0.0201557	0.0169279	-0.0112847	0.00151769	13.2805	-39.1953	-24.8334	-9.39001	2.30074e+14	14.3619	-38.5284	51.0738	31.4081	-0.03
611	Cer(m18:0/23:0)	CE(24:0)	deoxyCer	CE	0.0295225	0.0169279	-0.0210223	0.00189546	15.5754	-53.3566	-24.8334	-30.7254	4.27796e+22	22.6312	-52.5118	51.0738	31.3846	0.31
612	Cer(m18:0/23:0)	CE(17:0)	deoxyCer	CE	0.024099	0.0169279	-0.0116758	0.00180398	13.3589	-39.6436	-24.8334	-10.1382	6.45842e+14	14.8101	-38.9711	51.0738	31.0788	0.25
613	Cer(m18:0/23:0)	CE(20:1)	deoxyCer	CE	0.0287593	0.0169279	-0.0228486	0.00185476	15.5056	-52.8948	-24.8334	-37.4341	2.88873e+15	15.4607	-52.0557	51.0738	30.9548	0.16
614	Cer(m18:0/23:0)	Cer(d18:1/24:1)	deoxyCer	Cer	0.0255471	0.0169279	-0.0093118	0.00201746	12.663	-35.7524	-24.8334	-7.35555	8.29804e+10	10.919	-35.1285	51.0738	30.1754	0.46
615	Cer(m18:0/23:0)	Cer(d18:1/24:0)	deoxyCer	Cer	0.0304407	0.0169279	-0.0124054	0.00194932	15.6161	-53.6269	-24.8334	-13.6341	6.21474e+28	28.7934	-52.7786	51.0738	29.9888	0.54
616	Cer(m18:0/23:0)	CE(22:5) (n6)	deoxyCer	CE	0.0197883	0.0169279	-0.0114766	0.00158402	12.4925	-34.8293	-24.8334	-10.6529	9.90428e+09	9.99582	-34.2177	51.0738	29.393	-0.09
617	Cer(m18:0/23:0)	CE(24:1)	deoxyCer	CE	0.0274804	0.0169279	-0.0217902	0.00187437	14.6611	-47.4585	-24.8334	-30.5607	7.90209e+16	16.8977	-46.6871	51.0738	28.6183	0.14
618	Cer(m18:0/23:0)	Cer(d18:1/26:0)	deoxyCer	Cer	0.0280561	0.0169279	-0.0163056	0.00183624	15.2791	-51.408	-24.8334	-18.6743	3.75444e+26	26.5745	-50.5879	51.0738	27.8317	0.34
619	Cer(m18:0/23:0)	Cer(d18:1/16:0)	deoxyCer	Cer	0.0268325	0.0169279	-0.0153133	0.00191151	14.0373	-43.6286	-24.8334	-19.5777	6.23956e+18	18.7952	-42.9063	51.0738	23.5423	0.39
620	Cer(m18:0/23:0)	CE(18:2)	deoxyCer	CE	0.0205291	0.0169279	-0.0100197	0.00166496	12.3301	-33.9614	-24.8334	-10.0425	1.34282e+09	9.12802	-33.3612	51.0738	16.4573	0.12
621	Cer(m18:0/24:0)	CE(22:1)	deoxyCer	CE	0.0272848	0.0160899	-0.0195972	0.00196458	13.8883	-42.7374	-23.1816	-23.3974	2.1879e+19	19.34	-42.0258	51.5261	59.6881	0.11
622	Cer(m18:0/24:0)	CE(24:5)	deoxyCer	CE	0.0229911	0.0160899	-0.0145647	0.00188462	12.1993	-33.2701	-23.1816	-13.3232	1.22605e+10	10.0885	-32.679	51.5261	49.645	0.07
623	Cer(m18:0/24:0)	Cer(d16:1/24:0)	deoxyCer	Cer	0.0255583	0.0160899	-0.00689993	0.00205041	12.465	-34.6814	-23.1816	-3.76632	3.1607e+11	11.4998	-34.072	51.5261	41.9681	0.54
624	Cer(m18:0/24:0)	CE(22:0)	deoxyCer	CE	0.0302561	0.0160899	-0.0190197	0.00192515	15.7163	-54.2955	-23.1816	-25.6382	4.54288e+28	28.6573	-53.4388	51.5261	40.9516	0.37
625	Cer(m18:0/24:0)	Cer(d18:2/26:0)	deoxyCer	Cer	0.0298732	0.0160899	-0.0220019	0.0019161	15.5906	-53.4575	-23.1816	-28.6603	6.27015e+24	24.7973	-52.6111	51.5261	39.6024	0.18
626	Cer(m18:0/24:0)	CE(20:0)	deoxyCer	CE	0.0299941	0.0160899	-0.019409	0.00191661	15.6496	-53.85	-23.1816	-29.3315	3.29938e+24	24.5184	-52.9989	51.5261	39.3075	0.35
627	Cer(m18:0/24:0)	Cer(d17:1/24:0)	deoxyCer	Cer	0.0297426	0.0160899	-0.015141	0.00197805	15.0363	-49.8379	-23.1816	-15.1837	4.53275e+26	26.6564	-49.0375	51.5261	36.799	0.42
628	Cer(m18:0/24:0)	Cer(d18:2/24:1)	deoxyCer	Cer	0.0234236	0.0160899	-0.0110385	0.00202222	11.5831	-30.1091	-23.1816	-9.00351	8.46243e+06	6.9275	-29.5581	51.5261	36.126	0.31
629	Cer(m18:0/24:0)	Cer(d18:2/24:0)	deoxyCer	Cer	0.0322982	0.0160899	-0.0181036	0.00197996	16.3126	-58.3581	-23.1816	-22.2275	1.50149e+35	35.1765	-57.4506	51.5261	35.5022	0.44
630	Cer(m18:0/24:0)	Cer(d17:1/24:1)	deoxyCer	Cer	0.0241558	0.0160899	-0.0120453	0.00200011	12.0773	-32.6316	-23.1816	-9.94009	2.81837e+09	9.45	-32.0485	51.5261	35.1577	0.29
631	Cer(m18:0/24:0)	AcylCarnitine(18:0)	deoxyCer	Acylcarnitine	0.0304786	0.0160899	-0.0223554	0.00189936	16.0468	-56.5294	-23.1816	-30.5114	1.04244e+26	26.018	-55.644	51.5261	32.7236	0.28
632	Cer(m18:0/24:0)	CE(15:0)	deoxyCer	CE	0.0185468	0.0160899	-0.0112847	0.00157627	11.7663	-31.0322	-23.1816	-9.39001	7.08947e+07	7.85061	-30.4695	51.5261	31.4081	-0.15
633	Cer(m18:0/24:0)	CE(24:0)	deoxyCer	CE	0.0296508	0.0160899	-0.0210223	0.00187148	15.8435	-55.1502	-23.1816	-30.7254	2.65938e+24	24.4248	-54.2825	51.5261	31.3846	0.36
634	Cer(m18:0/24:0)	CE(17:0)	deoxyCer	CE	0.0217987	0.0160899	-0.0116758	0.00185632	11.743	-30.9141	-23.1816	-10.1382	5.40217e+07	7.73257	-30.353	51.5261	31.0788	0.14
635	Cer(m18:0/24:0)	CE(20:1)	deoxyCer	CE	0.0281372	0.0160899	-0.0228486	0.00185364	15.1794	-50.7606	-23.1816	-37.4341	2.12079e+13	13.3265	-49.9485	51.5261	30.9548	0.17
636	Cer(m18:0/24:0)	Cer(d18:1/24:1)	deoxyCer	Cer	0.0238111	0.0160899	-0.0093118	0.00199565	11.9315	-31.8769	-23.1816	-7.35555	4.95845e+08	8.69535	-31.3036	51.5261	30.1754	0.42
637	Cer(m18:0/24:0)	Cer(d18:1/24:0)	deoxyCer	Cer	0.0315521	0.0160899	-0.0124054	0.00191187	16.5032	-59.6868	-23.1816	-13.6341	3.20072e+36	36.5052	-58.7629	51.5261	29.9888	0.62
638	Cer(m18:0/24:0)	CE(22:5) (n6)	deoxyCer	CE	0.0190825	0.0160899	-0.0114766	0.00157926	12.0832	-32.6624	-23.1816	-10.6529	3.02562e+09	9.48081	-32.0789	51.5261	29.393	-0.1
639	Cer(m18:0/24:0)	CE(24:1)	deoxyCer	CE	0.0269791	0.0160899	-0.0217902	0.00186155	14.4928	-46.4093	-23.1816	-30.5607	7056429279099545	15.8486	-45.6512	51.5261	28.6183	0.16
640	Cer(m18:0/24:0)	Cer(d18:1/26:0)	deoxyCer	Cer	0.0265956	0.0160899	-0.0163056	0.00182413	14.5799	-46.9508	-23.1816	-18.6743	5.87781e+23	23.7692	-46.1861	51.5261	27.8317	0.31
641	Cer(m18:0/24:0)	Cer(d18:1/16:0)	deoxyCer	Cer	0.025663	0.0160899	-0.0153133	0.00188278	13.6304	-41.2157	-23.1816	-19.5777	1.08179e+18	18.0341	-40.5228	51.5261	23.5423	0.38
642	Cer(m18:0/24:0)	CE(18:2)	deoxyCer	CE	0.0197002	0.0160899	-0.0100197	0.00164629	11.9664	-32.0571	-23.1816	-10.0425	7.50781e+08	8.87551	-31.4813	51.5261	16.4573	0.12
643	Cer(m18:0/24:1)	CE(22:1)	deoxyCer	CE	0.0335395	0.0225152	-0.0195972	0.00187422	17.8951	-69.8279	-46.6466	-23.3974	1.51791e+23	23.1812	-68.7802	56.3006	59.6881	0.15
644	Cer(m18:0/24:1)	CE(24:5)	deoxyCer	CE	0.0283974	0.0225152	-0.0145647	0.00179355	15.8331	-55.0801	-46.6466	-13.3232	2.71285e+08	8.43343	-54.2134	56.3006	49.645	0.09
645	Cer(m18:0/24:1)	CE(22:0)	deoxyCer	CE	0.0327937	0.0225152	-0.0190197	0.00191366	17.1366	-64.206	-46.6466	-25.6382	3.62522e+17	17.5593	-63.2257	56.3006	40.9516	0.22
646	Cer(m18:0/24:1)	Cer(d18:2/26:0)	deoxyCer	Cer	0.0335788	0.0225152	-0.0220019	0.00188069	17.8545	-69.5213	-46.6466	-28.6603	7.49244e+22	22.8746	-68.4772	56.3006	39.6024	0.11
647	Cer(m18:0/24:1)	CE(20:0)	deoxyCer	CE	0.0342215	0.0225152	-0.019409	0.00187958	18.207	-72.2053	-46.6466	-29.3315	3.61953e+25	25.5587	-71.1294	56.3006	39.3075	0.28
648	Cer(m18:0/24:1)	Cer(d17:1/24:0)	deoxyCer	Cer	0.0321188	0.0225152	-0.015141	0.00195124	16.4607	-59.3896	-46.6466	-15.1837	5.53232e+12	12.7429	-58.4695	56.3006	36.799	0.26
649	Cer(m18:0/24:1)	Cer(d18:2/24:1)	deoxyCer	Cer	0.0317804	0.0225152	-0.0110385	0.00197305	16.1073	-56.9432	-46.6466	-9.00351	1.97967e+10	10.2966	-56.0529	56.3006	36.126	0.4
650	Cer(m18:0/24:1)	Cer(d18:2/24:0)	deoxyCer	Cer	0.0342806	0.0225152	-0.0181036	0.00195952	17.4944	-66.8294	-46.6466	-22.2275	1.52304e+20	20.1827	-65.8169	56.3006	35.5022	0.29
651	Cer(m18:0/24:1)	Cer(d17:1/24:1)	deoxyCer	Cer	0.0314861	0.0225152	-0.0120453	0.00194686	16.1728	-57.3928	-46.6466	-9.94009	5.57416e+10	10.7462	-56.497	56.3006	35.1577	0.34
652	Cer(m18:0/24:1)	AcylCarnitine(18:0)	deoxyCer	Acylcarnitine	0.0348771	0.0225152	-0.0223554	0.00184216	18.9327	-77.885	-46.6466	-30.5114	1.73126e+31	31.2384	-76.7388	56.3006	32.7236	0.23
653	Cer(m18:0/24:1)	CE(24:0)	deoxyCer	CE	0.0334062	0.0225152	-0.0210223	0.00184936	18.0636	-71.1076	-46.6466	-30.7254	2.89029e+24	24.4609	-70.0448	56.3006	31.3846	0.24
654	Cer(m18:0/24:1)	CE(20:1)	deoxyCer	CE	0.034013	0.0225152	-0.0228486	0.00175689	19.3597	-81.3236	-46.6466	-37.4341	4.75256e+34	34.6769	-80.1374	56.3006	30.9548	0.17
655	Cer(m18:0/24:1)	Cer(d18:1/24:1)	deoxyCer	Cer	0.0344109	0.0225152	-0.0093118	0.00189497	18.1591	-71.8376	-46.6466	-7.35555	1.55219e+25	25.1909	-70.7664	56.3006	30.1754	0.55
656	Cer(m18:0/24:1)	Cer(d18:1/24:0)	deoxyCer	Cer	0.0339243	0.0225152	-0.0124054	0.00188814	17.967	-70.3724	-46.6466	-13.6341	5.31789e+23	23.7257	-69.3183	56.3006	29.9888	0.45
657	Cer(m18:0/24:1)	CE(22:5) (n6)	deoxyCer	CE	0.0240729	0.0225152	-0.0114766	0.00149398	16.1132	-56.9839	-46.6466	-10.6529	2.17411e+10	10.3373	-56.0931	56.3006	29.393	-0.12
658	Cer(m18:0/24:1)	CE(24:1)	deoxyCer	CE	0.0331583	0.0225152	-0.0217902	0.00176381	18.7992	-76.8247	-46.6466	-30.5607	1.50695e+30	30.1781	-75.6917	56.3006	28.6183	0.19
659	Cer(m18:0/24:1)	Cer(d18:1/26:0)	deoxyCer	Cer	0.0316599	0.0225152	-0.0163056	0.00177615	17.8251	-69.2991	-46.6466	-18.6743	4.49204e+22	22.6524	-68.2578	56.3006	27.8317	0.24
660	Cer(m18:0/24:1)	Cer(d18:1/16:0)	deoxyCer	Cer	0.0326165	0.0225152	-0.0153133	0.00181344	17.986	-70.517	-46.6466	-19.5777	7.41925e+23	23.8704	-69.461	56.3006	23.5423	0.4
661	Cer(m18:0/24:1)	CE(18:2)	deoxyCer	CE	0.0250448	0.0225152	-0.0100197	0.00160228	15.6307	-53.7247	-46.6466	-10.0425	1.19676e+07	7.07801	-52.8752	56.3006	16.4573	0.02
662	Cer(m18:1/18:0)	CE(20:0)	deoxyCer	CE	0.0444985	0.0354429	-0.019409	0.0018814	23.6518	-119.76	-105.833	-29.3315	8.46358e+13	13.9276	-118.093	60.265	39.3075	0.18
663	Cer(m18:1/18:0)	Cer(d18:2/24:0)	deoxyCer	Cer	0.0450252	0.0354429	-0.0181036	0.00194422	23.1585	-114.99	-105.833	-22.2275	1.43645e+09	9.15729	-113.387	60.265	35.5022	0.24
664	Cer(m18:1/18:0)	AcylCarnitine(18:0)	deoxyCer	Acylcarnitine	0.0487408	0.0354429	-0.0223554	0.00182473	26.7113	-151.328	-105.833	-30.5114	3.12867e+45	45.4954	-149.23	60.265	32.7236	0.26
665	Cer(m18:1/18:0)	CE(24:0)	deoxyCer	CE	0.0450087	0.0354429	-0.0210223	0.00186224	24.1691	-124.86	-105.833	-30.7254	1.06406e+19	19.027	-123.128	60.265	31.3846	0.16
666	Cer(m18:1/18:0)	CE(20:1)	deoxyCer	CE	0.0442898	0.0354429	-0.0228486	0.00177569	24.9424	-132.664	-105.833	-37.4341	6.78088e+26	26.8313	-130.827	60.265	30.9548	0.08
667	Cer(m18:1/18:0)	Cer(d18:1/24:1)	deoxyCer	Cer	0.045366	0.0354429	-0.0093118	0.00194645	23.3071	-116.418	-105.833	-7.35555	3.84678e+10	10.5851	-114.796	60.265	30.1754	0.44
668	Cer(m18:1/18:0)	Cer(d18:1/24:0)	deoxyCer	Cer	0.0448205	0.0354429	-0.0124054	0.00189032	23.7106	-120.335	-105.833	-13.6341	3.17805e+14	14.5022	-118.66	60.265	29.9888	0.35
669	Cer(m18:1/18:0)	CE(24:1)	deoxyCer	CE	0.0433784	0.0354429	-0.0217902	0.00178732	24.2701	-125.866	-105.833	-30.5607	1.07985e+20	20.0334	-124.124	60.265	28.6183	0.08
670	Cer(m18:1/18:0)	Cer(d18:1/26:0)	deoxyCer	Cer	0.0422862	0.0354429	-0.0163056	0.00180153	23.4724	-118.015	-105.833	-18.6743	1.52106e+12	12.1821	-116.371	60.265	27.8317	0.15
671	Cer(m18:1/18:0)	Cer(d18:1/16:0)	deoxyCer	Cer	0.0456276	0.0354429	-0.0153133	0.00182856	24.9527	-132.77	-105.833	-19.5777	8.66036e+26	26.9375	-130.932	60.265	23.5423	0.34
672	Cer(m18:1/20:0)	CE(22:1)	deoxyCer	CE	0.03593	0.0267457	-0.0195972	0.00175479	20.4754	-90.64	-73.9526	-23.3974	4.8687e+16	16.6874	-89.3414	73.6593	59.6881	0.1
673	Cer(m18:1/20:0)	CE(22:0)	deoxyCer	CE	0.036758	0.0267457	-0.0190197	0.00178429	20.6009	-91.7182	-73.9526	-25.6382	5.82876e+17	17.7656	-90.4054	73.6593	40.9516	0.23
674	Cer(m18:1/20:0)	Cer(d18:2/26:0)	deoxyCer	Cer	0.0363814	0.0267457	-0.0220019	0.00173922	20.9183	-94.4717	-73.9526	-28.6603	3.30439e+20	20.5191	-93.1255	73.6593	39.6024	0.08
675	Cer(m18:1/20:0)	CE(20:0)	deoxyCer	CE	0.0376888	0.0267457	-0.019409	0.00175912	21.4248	-98.9449	-73.9526	-29.3315	9.82421e+24	24.9923	-97.5441	73.6593	39.3075	0.27
676	Cer(m18:1/20:0)	Cer(d17:1/24:0)	deoxyCer	Cer	0.0353213	0.0267457	-0.015141	0.0018079	19.5372	-82.7735	-73.9526	-15.1837	6.62059e+08	8.8209	-81.5694	73.6593	36.799	0.23
677	Cer(m18:1/20:0)	Cer(d18:2/24:1)	deoxyCer	Cer	0.0355672	0.0267457	-0.0110385	0.00182449	19.4944	-82.4224	-73.9526	-9.00351	2.94964e+08	8.46977	-81.2226	73.6593	36.126	0.38
678	Cer(m18:1/20:0)	Cer(d18:2/24:0)	deoxyCer	Cer	0.0382475	0.0267457	-0.0181036	0.0017863	21.4116	-98.827	-73.9526	-22.2275	7.48804e+24	24.8744	-97.4275	73.6593	35.5022	0.3
679	Cer(m18:1/20:0)	AcylCarnitine(18:0)	deoxyCer	Acylcarnitine	0.0386028	0.0267457	-0.0223554	0.00170289	22.669	-110.346	-73.9526	-30.5114	2.47576e+36	36.3937	-108.8	73.6593	32.7236	0.25
680	Cer(m18:1/20:0)	CE(24:0)	deoxyCer	CE	0.0367772	0.0267457	-0.0210223	0.00170775	21.5355	-99.9355	-73.9526	-30.7254	9.61302e+25	25.9829	-98.5238	73.6593	31.3846	0.23
681	Cer(m18:1/20:0)	CE(20:1)	deoxyCer	CE	0.0361673	0.0267457	-0.0228486	0.0016358	22.1098	-105.15	-73.9526	-37.4341	1.57592e+31	31.1975	-103.67	73.6593	30.9548	0.12
682	Cer(m18:1/20:0)	Cer(d18:1/24:1)	deoxyCer	Cer	0.0362544	0.0267457	-0.0093118	0.00176014	20.5975	-91.6891	-73.9526	-7.35555	5.45137e+17	17.7365	-90.3768	73.6593	30.1754	0.48
683	Cer(m18:1/20:0)	Cer(d18:1/24:0)	deoxyCer	Cer	0.0369761	0.0267457	-0.0124054	0.00171899	21.5104	-99.7108	-73.9526	-13.6341	5.73024e+25	25.7582	-98.3019	73.6593	29.9888	0.42
684	Cer(m18:1/20:0)	CE(22:5) (n6)	deoxyCer	CE	0.0270716	0.0267457	-0.0114766	0.00139505	19.4055	-81.6961	-73.9526	-10.6529	5.53966e+07	7.74348	-80.5053	73.6593	29.393	-0.19
685	Cer(m18:1/20:0)	CE(24:1)	deoxyCer	CE	0.0352765	0.0267457	-0.0217902	0.00163859	21.5285	-99.8734	-73.9526	-30.5607	8.33334e+25	25.9208	-98.4627	73.6593	28.6183	0.12
686	Cer(m18:1/20:0)	Cer(d18:1/26:0)	deoxyCer	Cer	0.0340271	0.0267457	-0.0163056	0.00164262	20.7151	-92.7049	-73.9526	-18.6743	5.65269e+18	18.7523	-91.3806	73.6593	27.8317	0.17
687	Cer(m18:1/20:0)	Cer(d18:1/16:0)	deoxyCer	Cer	0.0352898	0.0267457	-0.0153133	0.00166726	21.1664	-96.6505	-73.9526	-19.5777	4.9879e+22	22.6979	-95.2786	73.6593	23.5423	0.35
688	Cer(m18:1/20:0)	CE(18:2)	deoxyCer	CE	0.0286407	0.0267457	-0.0100197	0.00146932	19.4924	-82.4066	-73.9526	-10.0425	2.84448e+08	8.454	-81.2071	73.6593	16.4573	-0.04
689	Cer(m18:1/22:0)	CE(22:1)	deoxyCer	CE	0.0337185	0.0240993	-0.0195972	0.0018097	18.6321	-75.5076	-56.0109	-23.3974	3.13807e+19	19.4967	-74.3913	69.7603	59.6881	0.11
690	Cer(m18:1/22:0)	Cer(d16:1/24:0)	deoxyCer	Cer	0.0324969	0.0240993	-0.00689993	0.00188025	17.2832	-65.2751	-56.0109	-3.76632	1.83752e+09	9.26423	-64.2817	69.7603	41.9681	0.45
691	Cer(m18:1/22:0)	CE(22:0)	deoxyCer	CE	0.0362524	0.0240993	-0.0190197	0.00178416	20.319	-89.3056	-56.0109	-25.6382	1.97119e+33	33.2947	-88.0229	69.7603	40.9516	0.32
692	Cer(m18:1/22:0)	Cer(d18:2/26:0)	deoxyCer	Cer	0.0348705	0.0240993	-0.0220019	0.00177828	19.6091	-83.364	-56.0109	-28.6603	2.25459e+27	27.3531	-82.153	69.7603	39.6024	0.12
693	Cer(m18:1/22:0)	CE(20:0)	deoxyCer	CE	0.0357711	0.0240993	-0.019409	0.00178876	19.9978	-86.593	-56.0109	-29.3315	3.82046e+30	30.5821	-85.3428	69.7603	39.3075	0.3
694	Cer(m18:1/22:0)	Cer(d17:1/24:0)	deoxyCer	Cer	0.0346902	0.0240993	-0.015141	0.00182965	18.9601	-78.1034	-56.0109	-15.1837	1.23724e+22	22.0925	-76.9545	69.7603	36.799	0.3
695	Cer(m18:1/22:0)	Cer(d18:2/24:1)	deoxyCer	Cer	0.0320649	0.0240993	-0.0110385	0.00188432	17.0167	-63.3383	-56.0109	-9.00351	2.12499e+07	7.32736	-62.3693	69.7603	36.126	0.35
696	Cer(m18:1/22:0)	Cer(d18:2/24:0)	deoxyCer	Cer	0.0382763	0.0240993	-0.0181036	0.00179744	21.2949	-97.7888	-56.0109	-22.2275	5.9966e+41	41.7779	-96.4029	69.7603	35.5022	0.39
697	Cer(m18:1/22:0)	AcylCarnitine(18:0)	deoxyCer	Acylcarnitine	0.0360421	0.0240993	-0.0223554	0.00177659	20.2873	-89.0359	-56.0109	-30.5114	1.05927e+33	33.025	-87.7567	69.7603	32.7236	0.24
698	Cer(m18:1/22:0)	CE(24:0)	deoxyCer	CE	0.0354428	0.0240993	-0.0210223	0.00172626	20.5316	-91.1224	-56.0109	-30.7254	1.29259e+35	35.1115	-89.8177	69.7603	31.3846	0.31
699	Cer(m18:1/22:0)	CE(20:1)	deoxyCer	CE	0.0338758	0.0240993	-0.0228486	0.00169755	19.9556	-86.2401	-56.0109	-37.4341	1.69508e+30	30.2292	-84.9937	69.7603	30.9548	0.13
700	Cer(m18:1/22:0)	Cer(d18:1/24:1)	deoxyCer	Cer	0.032144	0.0240993	-0.0093118	0.001845	17.4222	-66.2964	-56.0109	-7.35555	1.92955e+10	10.2855	-65.2907	69.7603	30.1754	0.43
701	Cer(m18:1/22:0)	Cer(d18:1/24:0)	deoxyCer	Cer	0.0364766	0.0240993	-0.0124054	0.00173592	21.0129	-95.2995	-56.0109	-13.6341	1.94369e+39	39.2886	-93.9435	69.7603	29.9888	0.5
702	Cer(m18:1/22:0)	CE(22:5) (n6)	deoxyCer	CE	0.0250399	0.0240993	-0.0114766	0.0014652	17.0898	-63.8668	-56.0109	-10.6529	7.17666e+07	7.85592	-62.8908	69.7603	29.393	-0.17
703	Cer(m18:1/22:0)	CE(24:1)	deoxyCer	CE	0.0328561	0.0240993	-0.0217902	0.0017026	19.2976	-80.8186	-56.0109	-30.5607	6.42254e+24	24.8077	-79.639	69.7603	28.6183	0.13
704	Cer(m18:1/22:0)	Cer(d18:1/26:0)	deoxyCer	Cer	0.0319187	0.0240993	-0.0163056	0.00169464	18.835	-77.1088	-56.0109	-18.6743	1.2528e+21	21.0979	-75.9721	69.7603	27.8317	0.2
705	Cer(m18:1/22:0)	Cer(d18:1/16:0)	deoxyCer	Cer	0.0322448	0.0240993	-0.0153133	0.00173925	18.5395	-74.7819	-56.0109	-19.5777	5.90168e+18	18.771	-73.6744	69.7603	23.5423	0.33
706	Cer(m18:1/22:0)	CE(18:2)	deoxyCer	CE	0.0265655	0.0240993	-0.0100197	0.0015193	17.4854	-66.7626	-56.0109	-10.0425	5.64551e+10	10.7517	-65.7511	69.7603	16.4573	0.02
707	Cer(m18:1/23:0)	CE(22:1)	deoxyCer	CE	0.0291696	0.0189523	-0.0195972	0.00186974	15.6009	-53.5261	-32.8768	-23.3974	4.45923e+20	20.6493	-52.6789	62.9101	59.6881	0.11
708	Cer(m18:1/23:0)	CE(24:5)	deoxyCer	CE	0.0248284	0.0189523	-0.0145647	0.00179217	13.8538	-42.5324	-32.8768	-13.3232	4.52406e+09	9.65553	-41.8233	62.9101	49.645	0.04
709	Cer(m18:1/23:0)	Cer(d16:1/24:0)	deoxyCer	Cer	0.0273767	0.0189523	-0.00689993	0.00195155	14.0281	-43.5734	-32.8768	-3.76632	4.97212e+10	10.6965	-42.8517	62.9101	41.9681	0.47
710	Cer(m18:1/23:0)	CE(22:0)	deoxyCer	CE	0.0303294	0.0189523	-0.0190197	0.00185213	16.3754	-58.7946	-32.8768	-25.6382	8.2743e+25	25.9177	-57.8815	62.9101	40.9516	0.26
711	Cer(m18:1/23:0)	Cer(d18:2/26:0)	deoxyCer	Cer	0.0318984	0.0189523	-0.0220019	0.00182924	17.4381	-66.4131	-32.8768	-28.6603	3.43728e+33	33.5362	-65.4059	62.9101	39.6024	0.17
712	Cer(m18:1/23:0)	CE(20:0)	deoxyCer	CE	0.0307842	0.0189523	-0.019409	0.00183051	16.8173	-61.9077	-32.8768	-29.3315	1.07363e+29	29.0309	-60.9564	62.9101	39.3075	0.28
713	Cer(m18:1/23:0)	Cer(d18:2/23:0)	deoxyCer	Cer	0.026445	0.0189523	-0.00764562	0.00190216	13.9026	-42.8222	-32.8768	-4.52892	8.81747e+09	9.94534	-42.1095	62.9101	37.936	0.42
714	Cer(m18:1/23:0)	Cer(d17:1/24:0)	deoxyCer	Cer	0.0306666	0.0189523	-0.015141	0.0018835	16.2817	-58.1441	-32.8768	-15.1837	1.85031e+25	25.2672	-57.2391	62.9101	36.799	0.35
715	Cer(m18:1/23:0)	Cer(d18:2/24:1)	deoxyCer	Cer	0.0276284	0.0189523	-0.0110385	0.00194869	14.178	-44.4782	-32.8768	-9.00351	3.99374e+11	11.6014	-43.7447	62.9101	36.126	0.39
716	Cer(m18:1/23:0)	Cer(d18:2/24:0)	deoxyCer	Cer	0.0331352	0.0189523	-0.0181036	0.00188686	17.561	-67.3236	-32.8768	-22.2275	2.79714e+34	34.4467	-66.3052	62.9101	35.5022	0.39
717	Cer(m18:1/23:0)	Cer(d17:1/24:1)	deoxyCer	Cer	0.0279044	0.0189523	-0.0120453	0.00191795	14.549	-46.7584	-32.8768	-9.94009	7.6131e+13	13.8816	-45.9959	62.9101	35.1577	0.35
718	Cer(m18:1/23:0)	AcylCarnitine(18:0)	deoxyCer	Acylcarnitine	0.0317047	0.0189523	-0.0223554	0.00182254	17.3959	-66.102	-32.8768	-30.5114	1.67935e+33	33.2251	-65.0987	62.9101	32.7236	0.25
719	Cer(m18:1/23:0)	CE(15:0)	deoxyCer	CE	0.0208322	0.0189523	-0.0112847	0.00150632	13.8299	-42.3902	-32.8768	-9.39001	3.26073e+09	9.51331	-41.6827	62.9101	31.4081	-0.15
720	Cer(m18:1/23:0)	CE(24:0)	deoxyCer	CE	0.0300141	0.0189523	-0.0210223	0.00179523	16.7188	-61.207	-32.8768	-30.7254	2.13854e+28	28.3301	-60.264	62.9101	31.3846	0.27
721	Cer(m18:1/23:0)	CE(17:0)	deoxyCer	CE	0.0242388	0.0189523	-0.0116758	0.00173729	13.9521	-43.1176	-32.8768	-10.1382	1.74076e+10	10.2407	-42.4011	62.9101	31.0788	0.13
722	Cer(m18:1/23:0)	CE(20:1)	deoxyCer	CE	0.029309	0.0189523	-0.0228486	0.00175777	16.6739	-60.8893	-32.8768	-37.4341	2.85222e+23	23.4552	-59.9507	62.9101	30.9548	0.13
723	Cer(m18:1/23:0)	Cer(d18:1/24:1)	deoxyCer	Cer	0.0270008	0.0189523	-0.0093118	0.00191733	14.0824	-43.9003	-32.8768	-7.35555	1.05562e+11	11.0235	-43.1745	62.9101	30.1754	0.45
724	Cer(m18:1/23:0)	Cer(d18:1/24:0)	deoxyCer	Cer	0.030218	0.0189523	-0.0124054	0.00183566	16.4617	-59.396	-32.8768	-13.6341	3.30519e+26	26.5192	-58.4759	62.9101	29.9888	0.48
725	Cer(m18:1/23:0)	CE(22:5) (n6)	deoxyCer	CE	0.0211783	0.0189523	-0.0114766	0.00150768	14.047	-43.6866	-32.8768	-10.6529	6.45226e+10	10.8097	-42.9635	62.9101	29.393	-0.13
726	Cer(m18:1/23:0)	CE(24:1)	deoxyCer	CE	0.0283401	0.0189523	-0.0217902	0.00176645	16.0435	-56.5074	-32.8768	-30.5607	4.27156e+23	23.6306	-55.6223	62.9101	28.6183	0.13
727	Cer(m18:1/23:0)	Cer(d18:1/26:0)	deoxyCer	Cer	0.0278162	0.0189523	-0.0163056	0.00175206	15.8763	-55.3716	-32.8768	-18.6743	3.12411e+22	22.4947	-54.5012	62.9101	27.8317	0.24
728	Cer(m18:1/23:0)	Cer(d18:1/16:0)	deoxyCer	Cer	0.0273715	0.0189523	-0.0153133	0.00181315	15.0961	-50.2224	-32.8768	-19.5777	2.216e+17	17.3456	-49.4168	62.9101	23.5423	0.35
729	Cer(m18:1/23:0)	CE(18:2)	deoxyCer	CE	0.0217657	0.0189523	-0.0100197	0.00158547	13.7282	-41.7898	-32.8768	-10.0425	8.18404e+08	8.91297	-41.0898	62.9101	16.4573	0.05
730	Cer(m18:1/24:0)	CE(22:1)	deoxyCer	CE	0.025212	0.0145055	-0.0195972	0.00187517	13.4452	-40.1401	-19.8087	-23.3974	5.52977e+16	16.7427	-39.4614	65.2413	59.6881	0.1
731	Cer(m18:1/24:0)	CE(24:5)	deoxyCer	CE	0.0211999	0.0145055	-0.0145647	0.00179916	11.7832	-31.1184	-19.8087	-13.3232	2.04012e+11	11.3097	-30.5545	65.2413	49.645	0.04
732	Cer(m18:1/24:0)	Cer(d16:1/24:0)	deoxyCer	Cer	0.0229492	0.0145055	-0.00689993	0.00193734	11.8457	-31.4372	-19.8087	-3.76632	4.25021e+11	11.6284	-30.8692	65.2413	41.9681	0.49
733	Cer(m18:1/24:0)	CE(22:0)	deoxyCer	CE	0.0269549	0.0145055	-0.0190197	0.00183123	14.7195	-47.8252	-19.8087	-25.6382	1.53795e+22	22.1869	-47.0496	65.2413	40.9516	0.32
734	Cer(m18:1/24:0)	Cer(d18:2/26:0)	deoxyCer	Cer	0.0276852	0.0145055	-0.0220019	0.00182163	15.1981	-50.8813	-19.8087	-28.6603	1.6637e+22	22.2211	-50.0677	65.2413	39.6024	0.16
735	Cer(m18:1/24:0)	CE(20:0)	deoxyCer	CE	0.026409	0.0145055	-0.019409	0.00183499	14.3919	-45.7863	-19.8087	-29.3315	2.8492e+16	16.4547	-45.036	65.2413	39.3075	0.28
736	Cer(m18:1/24:0)	CE(24:4)	deoxyCer	CE	0.0192101	0.0145055	-0.0107739	0.00177049	10.8501	-26.5538	-19.8087	-8.13109	5.55921e+06	6.74501	-26.049	65.2413	39.0767	0.1
737	Cer(m18:1/24:0)	Cer(d17:1/24:0)	deoxyCer	Cer	0.0258304	0.0145055	-0.015141	0.00188803	13.6811	-41.5129	-19.8087	-15.1837	5.06053e+21	21.7042	-40.8164	65.2413	36.799	0.34
738	Cer(m18:1/24:0)	Cer(d18:2/24:1)	deoxyCer	Cer	0.0221135	0.0145055	-0.0110385	0.00193211	11.4453	-29.4236	-19.8087	-9.00351	4.11944e+09	9.61484	-28.881	65.2413	36.126	0.34
739	Cer(m18:1/24:0)	Cer(d18:2/24:0)	deoxyCer	Cer	0.0294975	0.0145055	-0.0181036	0.00185235	15.9244	-55.6971	-19.8087	-22.2275	2.94876e+33	33.4696	-54.8227	65.2413	35.5022	0.44
740	Cer(m18:1/24:0)	Cer(d17:1/24:1)	deoxyCer	Cer	0.021823	0.0145055	-0.0120453	0.00192677	11.3262	-28.8374	-19.8087	-9.94009	1.0683e+09	9.02869	-28.3023	65.2413	35.1577	0.26
741	Cer(m18:1/24:0)	AcylCarnitine(18:0)	deoxyCer	Acylcarnitine	0.0271071	0.0145055	-0.0223554	0.00185274	14.6308	-47.2683	-19.8087	-30.5114	5.71432e+16	16.757	-46.4994	65.2413	32.7236	0.25
742	Cer(m18:1/24:0)	CE(24:0)	deoxyCer	CE	0.0259788	0.0145055	-0.0210223	0.00177623	14.6258	-47.2373	-19.8087	-30.7254	3.25005e+16	16.5119	-46.4688	65.2413	31.3846	0.32
743	Cer(m18:1/24:0)	CE(20:1)	deoxyCer	CE	0.0250629	0.0145055	-0.0228486	0.00176518	14.1985	-44.6029	-19.8087	-37.4341	1.47496e+07	7.16878	-43.868	65.2413	30.9548	0.13
744	Cer(m18:1/24:0)	Cer(d18:1/24:1)	deoxyCer	Cer	0.0213699	0.0145055	-0.0093118	0.00190787	11.2009	-28.2276	-19.8087	-7.35555	2.62313e+08	8.41882	-27.7005	65.2413	30.1754	0.41
745	Cer(m18:1/24:0)	Cer(d18:1/24:0)	deoxyCer	Cer	0.026365	0.0145055	-0.0124054	0.00179769	14.666	-47.489	-19.8087	-13.6341	4.78958e+27	27.6803	-46.7173	65.2413	29.9888	0.54
746	Cer(m18:1/24:0)	CE(22:5) (n6)	deoxyCer	CE	0.0173665	0.0145055	-0.0114766	0.0015273	11.3707	-29.0558	-19.8087	-10.6529	1.76634e+09	9.24707	-28.5179	65.2413	29.393	-0.14
747	Cer(m18:1/24:0)	CE(24:1)	deoxyCer	CE	0.0241382	0.0145055	-0.0217902	0.00176639	13.6652	-41.4198	-19.8087	-30.5607	7.2286e+10	10.8591	-40.7245	65.2413	28.6183	0.14
748	Cer(m18:1/24:0)	Cer(d18:1/26:0)	deoxyCer	Cer	0.0230915	0.0145055	-0.0163056	0.00174531	13.2306	-38.9114	-19.8087	-18.6743	1.26669e+19	19.1027	-38.2484	65.2413	27.8317	0.24
749	Cer(m18:1/24:0)	Cer(d18:1/16:0)	deoxyCer	Cer	0.0222584	0.0145055	-0.0153133	0.00180304	12.3449	-34.0401	-19.8087	-19.5777	1.70357e+14	14.2314	-33.4389	65.2413	23.5423	0.32
750	Cer(m18:1/24:0)	CE(18:2)	deoxyCer	CE	0.0174038	0.0145055	-0.0100197	0.00158359	10.9901	-27.2155	-19.8087	-10.0425	2.55132e+07	7.40677	-26.702	65.2413	16.4573	0.06
751	Cer(m18:1/24:1)	CE(22:1)	deoxyCer	CE	0.0321649	0.0216656	-0.0195972	0.00180534	17.8165	-69.2347	-43.6349	-23.3974	3.9787e+25	25.5997	-68.1943	70.4012	59.6881	0.14
752	Cer(m18:1/24:1)	CE(24:5)	deoxyCer	CE	0.0274143	0.0216656	-0.0145647	0.00172942	15.8517	-55.2059	-43.6349	-13.3232	3.72351e+11	11.571	-54.3377	70.4012	49.645	0.06
753	Cer(m18:1/24:1)	CE(22:0)	deoxyCer	CE	0.0311131	0.0216656	-0.0190197	0.00184975	16.8202	-61.9287	-43.6349	-25.6382	1.9669e+18	18.2938	-60.9772	70.4012	40.9516	0.18
754	Cer(m18:1/24:1)	Cer(d18:2/26:0)	deoxyCer	Cer	0.0323209	0.0216656	-0.0220019	0.00181097	17.8473	-69.4664	-43.6349	-28.6603	6.78428e+25	25.8315	-68.423	70.4012	39.6024	0.09
755	Cer(m18:1/24:1)	CE(20:0)	deoxyCer	CE	0.0318883	0.0216656	-0.019409	0.00182339	17.4885	-66.7858	-43.6349	-29.3315	1.41519e+23	23.1508	-65.7739	70.4012	39.3075	0.21
756	Cer(m18:1/24:1)	CE(24:4)	deoxyCer	CE	0.0257419	0.0216656	-0.0107739	0.00170431	15.104	-50.2733	-43.6349	-8.13109	4.34829e+06	6.63832	-49.4671	70.4012	39.0767	0.12
757	Cer(m18:1/24:1)	Cer(d17:1/24:0)	deoxyCer	Cer	0.0299882	0.0216656	-0.015141	0.00189124	15.8564	-55.2373	-43.6349	-15.1837	4.0024e+11	11.6023	-54.3686	70.4012	36.799	0.2
758	Cer(m18:1/24:1)	Cer(d18:2/24:1)	deoxyCer	Cer	0.0309546	0.0216656	-0.0110385	0.00188266	16.4419	-59.2582	-43.6349	-9.00351	4.20053e+15	15.6233	-58.3398	70.4012	36.126	0.4
759	Cer(m18:1/24:1)	Cer(d18:2/24:0)	deoxyCer	Cer	0.0329447	0.0216656	-0.0181036	0.00187371	17.5826	-67.4842	-43.6349	-22.2275	7.06671e+23	23.8492	-66.4638	70.4012	35.5022	0.28
760	Cer(m18:1/24:1)	Cer(d17:1/24:1)	deoxyCer	Cer	0.0296891	0.0216656	-0.0120453	0.00188241	15.7719	-54.6685	-43.6349	-9.94009	1.08039e+11	11.0336	-53.8069	70.4012	35.1577	0.3
761	Cer(m18:1/24:1)	AcylCarnitine(18:0)	deoxyCer	Acylcarnitine	0.0331468	0.0216656	-0.0223554	0.00180999	18.3132	-73.0234	-43.6349	-30.5114	2.44618e+29	29.3885	-71.9373	70.4012	32.7236	0.22
762	Cer(m18:1/24:1)	CE(24:0)	deoxyCer	CE	0.031229	0.0216656	-0.0210223	0.00178529	17.4924	-66.8146	-43.6349	-30.7254	1.51239e+23	23.1797	-65.8024	70.4012	31.3846	0.2
763	Cer(m18:1/24:1)	CE(20:1)	deoxyCer	CE	0.0317879	0.0216656	-0.0228486	0.00170186	18.6783	-75.8705	-43.6349	-37.4341	1.71996e+32	32.2355	-74.7495	70.4012	30.9548	0.14
764	Cer(m18:1/24:1)	Cer(d18:1/24:1)	deoxyCer	Cer	0.0315158	0.0216656	-0.0093118	0.001823	17.2878	-65.3086	-43.6349	-7.35555	4.71694e+21	21.6737	-64.3147	70.4012	30.1754	0.51
765	Cer(m18:1/24:1)	Cer(d18:1/24:0)	deoxyCer	Cer	0.0309332	0.0216656	-0.0124054	0.00182027	16.9938	-63.1729	-43.6349	-13.6341	3.4511e+19	19.538	-62.2058	70.4012	29.9888	0.39
766	Cer(m18:1/24:1)	CE(22:5) (n6)	deoxyCer	CE	0.0232981	0.0216656	-0.0114766	0.00146933	15.8563	-55.2365	-43.6349	-10.6529	3.99502e+11	11.6015	-54.3678	70.4012	29.393	-0.14
767	Cer(m18:1/24:1)	CE(24:1)	deoxyCer	CE	0.0310891	0.0216656	-0.0217902	0.00169924	18.2959	-72.8897	-43.6349	-30.5607	1.79805e+29	29.2548	-71.8054	70.4012	28.6183	0.16
768	Cer(m18:1/24:1)	Cer(d18:1/26:0)	deoxyCer	Cer	0.029289	0.0216656	-0.0163056	0.00172533	16.9759	-63.044	-43.6349	-18.6743	2.56492e+19	19.4091	-62.0785	70.4012	27.8317	0.18
769	Cer(m18:1/24:1)	Cer(d18:1/16:0)	deoxyCer	Cer	0.0298768	0.0216656	-0.0153133	0.00175912	16.984	-63.1025	-43.6349	-19.5777	2.93493e+19	19.4676	-62.1362	70.4012	23.5423	0.34
770	Cer(m18:1/24:1)	CE(18:2)	deoxyCer	CE	0.0237487	0.0216656	-0.0100197	0.00157164	15.1108	-50.3171	-43.6349	-10.0425	4.80985e+06	6.68213	-49.5103	70.4012	16.4573	-0.03
771	Cer1P(d18:1/16:0)	Cer(m18:1/24:1)	Cer1P	deoxyCer	-0.0269569	-0.0182935	0.0216656	0.00166022	-16.237	-57.8353	-19.7298	-43.6349	1.58625e+14	14.2004	-56.9338	42.2531	70.4012	-0.1
772	Cer1P(d18:1/16:0)	Cer(m18:1/22:0)	Cer1P	deoxyCer	-0.028647	-0.0182935	0.0240993	0.00164164	-17.4502	-66.503	-19.7298	-56.0109	3.1049e+10	10.492	-65.4946	42.2531	69.7603	-0.12
773	Cer1P(d18:1/16:0)	Cer(m18:1/24:0)	Cer1P	deoxyCer	-0.02192	-0.0182935	0.0145055	0.00169884	-12.9029	-37.0717	-19.7298	-19.8087	1.83204e+17	17.2629	-36.4313	42.2531	65.2413	-0.08
774	Cer1P(d18:1/16:0)	Cer(m18:1/23:0)	Cer1P	deoxyCer	-0.0252607	-0.0182935	0.0189523	0.00169867	-14.8709	-48.7819	-19.7298	-32.8768	8036654456975689	15.9051	-47.9944	42.2531	62.9101	-0.09
775	Cer1P(d18:1/16:0)	Cer(m18:0/20:0)	Cer1P	deoxyCer	-0.0299937	-0.0182935	0.0262275	0.00169916	-17.652	-68.0013	-19.7298	-61.4808	3.31507e+06	6.52049	-66.9752	42.2531	60.0454	-0.13
776	Cer1P(d18:1/16:0)	Cer(m18:0/24:1)	Cer1P	deoxyCer	-0.0278424	-0.0182935	0.0225152	0.00170359	-16.3434	-58.5717	-19.7298	-46.6466	8.41477e+11	11.925	-57.6615	42.2531	56.3006	-0.09
777	Cer1P(d18:1/16:0)	Cer(d19:1/18:0)	Cer1P	Cer	-0.0360315	-0.0182935	0.0328878	0.00194355	-18.539	-74.7784	-19.7298	-59.5062	1.87148e+15	15.2722	-73.6709	42.2531	54.5271	-0.05
778	Cer1P(d18:1/16:0)	Cer(m18:0/24:0)	Cer1P	deoxyCer	-0.0236747	-0.0182935	0.0160899	0.0017627	-13.431	-40.0582	-19.7298	-23.1816	7.52722e+16	16.8766	-39.3805	42.2531	51.5261	-0.06
779	Cer1P(d18:1/16:0)	Cer(m18:0/23:0)	Cer1P	deoxyCer	-0.0241706	-0.0182935	0.0169279	0.00177879	-13.5883	-40.9699	-19.7298	-24.8334	1.36913e+16	16.1364	-40.2803	42.2531	51.0738	-0.07
780	Cer1P(d18:1/16:0)	Cer(d19:1/20:0)	Cer1P	Cer	-0.0259215	-0.0182935	0.0193839	0.00196004	-13.225	-38.8795	-19.7298	-21.054	6.69128e+17	17.8255	-38.2169	42.2531	48.7595	-0.05
781	Cer1P(d18:1/16:0)	Cer(d18:2/14:0)	Cer1P	Cer	-0.0231924	-0.0182935	0.0134276	0.00207312	-11.1872	-28.1609	-19.7298	-10.556	2.69807e+08	8.43105	-27.6347	42.2531	47.6796	0.12
782	Cer1P(d18:1/16:0)	AcylCarnitine(16:1)	Cer1P	Acylcarnitine	-0.0276268	-0.0182935	0.0196303	0.00201437	-13.7148	-41.711	-19.7298	-21.9905	5.25422e+19	19.7205	-41.0119	42.2531	45.3953	0.06
783	Cer1P(d18:1/16:0)	Cer(d19:1/23:0)	Cer1P	Cer	-0.021941	-0.0182935	0.0131298	0.00198231	-11.0684	-27.5892	-19.7298	-10.489	7.23401e+07	7.85938	-27.0706	42.2531	45.0936	-0.01
784	Cer1P(d18:1/16:0)	Cer(d19:1/22:0)	Cer1P	Cer	-0.0272766	-0.0182935	0.0213968	0.00192015	-14.2054	-44.6449	-19.7298	-27.8244	6.6158e+16	16.8206	-43.9094	42.2531	44.3072	-0.06
785	Cer1P(d18:1/16:0)	Cer(d20:1/22:0)	Cer1P	Cer	-0.0248386	-0.0182935	0.0178373	0.00189101	-13.1351	-38.3707	-19.7298	-20.4016	9.31268e+17	17.9691	-37.7144	42.2531	41.6517	-0.06
786	Cer1P(d18:1/16:0)	Cer(d18:2/18:0)	Cer1P	Cer	-0.0348627	-0.0182935	0.0307054	0.00190747	-18.2769	-72.7432	-19.7298	-60.2671	2.99246e+12	12.476	-71.6604	42.2531	41.6058	0.02
787	Cer1P(d18:1/16:0)	Cer(d16:1/16:0)	Cer1P	Cer	-0.024375	-0.0182935	0.0147732	0.00198766	-12.2632	-33.6068	-19.7298	-14.0695	7.53321e+13	13.877	-33.0113	42.2531	39.5928	0.08
788	Cer1P(d18:1/16:0)	Cer(d16:1/20:0)	Cer1P	Cer	-0.0252006	-0.0182935	0.017433	0.00186805	-13.4904	-40.4014	-19.7298	-21.9263	2.98552e+18	18.475	-39.719	42.2531	39.0887	0
789	Cer1P(d18:1/16:0)	CE(16:2)	Cer1P	CE	-0.0285207	-0.0182935	0.0171956	0.00203944	-13.9846	-43.3119	-19.7298	-27.9	2.58181e+15	15.4119	-42.5931	42.2531	38.6945	0.21
790	Cer1P(d18:1/16:0)	Cer(d18:1/21:0)	Cer1P	Cer	-0.0212667	-0.0182935	0.0111144	0.00188821	-11.2629	-28.5283	-19.7298	-9.52512	6.28838e+08	8.79854	-27.9974	42.2531	37.8101	0.01
791	Cer1P(d18:1/16:0)	CE(17:1)	Cer1P	CE	-0.0292578	-0.0182935	0.0203228	0.00208462	-14.0351	-43.6154	-19.7298	-27.9968	4.15516e+15	15.6186	-42.8931	42.2531	35.311	0.14
792	Cer1P(d18:1/16:0)	Cer(d18:1/20:0)	Cer1P	Cer	-0.0197308	-0.0182935	0.00904097	0.0018214	-10.8328	-26.4724	-19.7298	-7.35936	5.52778e+06	6.74255	-25.9687	42.2531	34.6842	-0.03
793	Cer1P(d18:1/16:0)	Cer(d18:2/16:0)	Cer1P	Cer	-0.0227147	-0.0182935	0.0102748	0.00200643	-11.321	-28.8119	-19.7298	-7.7707	1.2082e+09	9.08214	-28.2772	42.2531	31.1318	0.17
794	Cer1P(d18:1/16:0)	Cer(d17:1/18:0)	Cer1P	Cer	-0.0250719	-0.0182935	0.0176525	0.0019659	-12.7534	-36.2467	-19.7298	-17.9627	3.28749e+16	16.5169	-35.6165	42.2531	27.8458	0.01
795	DE(18:1)	CE(22:1)	DE	CE	0.0362735	0.0274456	-0.0195972	0.00212741	17.0506	-63.583	-46.0027	-23.3974	3.80407e+17	17.5802	-62.611	34.8215	59.6881	0.14
796	DE(18:1)	CE(22:0)	DE	CE	0.035975	0.0274456	-0.0190197	0.00206248	17.4426	-66.4464	-46.0027	-25.6382	2.77777e+20	20.4437	-65.4389	34.8215	40.9516	0.14
797	DE(18:1)	Cer(d18:2/26:0)	DE	Cer	0.03601	0.0274456	-0.0220019	0.00209705	17.1717	-64.4613	-46.0027	-28.6603	2.87469e+18	18.4586	-63.4777	34.8215	39.6024	0.11
798	DE(18:1)	CE(20:0)	DE	CE	0.0381508	0.0274456	-0.019409	0.00201827	18.9028	-77.6468	-46.0027	-29.3315	4.40645e+31	31.6441	-76.5038	34.8215	39.3075	0.2
799	DE(18:1)	Cer(d17:1/24:0)	DE	Cer	0.0325654	0.0274456	-0.015141	0.00210356	15.4811	-52.7326	-46.0027	-15.1837	5.36828e+06	6.72984	-51.8957	34.8215	36.799	0.17
800	DE(18:1)	Cer(d18:2/24:0)	DE	Cer	0.0342227	0.0274456	-0.0181036	0.00207995	16.4536	-59.3399	-46.0027	-22.2275	2.17326e+13	13.3371	-58.4205	34.8215	35.5022	0.12
801	DE(18:1)	AcylCarnitine(18:0)	DE	Acylcarnitine	0.0383719	0.0274456	-0.0223554	0.00204441	18.7692	-76.5877	-46.0027	-30.5114	3.84546e+30	30.5849	-75.4577	34.8215	32.7236	0.14
802	DE(18:1)	CE(15:0)	DE	CE	0.030368	0.0274456	-0.0112847	0.00189622	16.015	-56.3129	-46.0027	-9.39001	2.04242e+10	10.3101	-55.4307	34.8215	31.4081	0.2
803	DE(18:1)	CE(24:0)	DE	CE	0.0394127	0.0274456	-0.0210223	0.00208432	18.9092	-77.6978	-46.0027	-30.7254	4.95476e+31	31.695	-76.554	34.8215	31.3846	0.17
804	DE(18:1)	CE(17:0)	DE	CE	0.0339829	0.0274456	-0.0116758	0.00211427	16.0731	-56.7097	-46.0027	-10.1382	5.09294e+10	10.707	-55.8221	34.8215	31.0788	0.29
805	DE(18:1)	CE(20:1)	DE	CE	0.0428408	0.0274456	-0.0228486	0.00211278	20.277	-88.9483	-46.0027	-37.4341	8.82202e+42	42.9456	-87.67	34.8215	30.9548	0.24
806	DE(18:1)	Cer(d18:1/24:0)	DE	Cer	0.0330152	0.0274456	-0.0124054	0.00206765	15.9675	-55.9899	-46.0027	-13.6341	9.70852e+09	9.98715	-55.1116	34.8215	29.9888	0.22
807	DE(18:1)	CE(22:5) (n6)	DE	CE	0.0312797	0.0274456	-0.0114766	0.00192658	16.2359	-57.8274	-46.0027	-10.6529	6.6782e+11	11.8247	-56.926	34.8215	29.393	0.2
808	DE(18:1)	CE(24:1)	DE	CE	0.0400393	0.0274456	-0.0217902	0.00212893	18.8073	-76.8886	-46.0027	-30.5607	7.68808e+30	30.8858	-75.7546	34.8215	28.6183	0.2
809	DE(18:1)	Cer(d18:1/26:0)	DE	Cer	0.0360429	0.0274456	-0.0163056	0.00211533	17.0389	-63.4984	-46.0027	-18.6743	3.1306e+17	17.4956	-62.5274	34.8215	27.8317	0.21
810	DE(18:1)	Cer(d18:1/16:0)	DE	Cer	0.0358568	0.0274456	-0.0153133	0.00208436	17.2028	-64.6874	-46.0027	-19.5777	4.83839e+18	18.6847	-63.7011	34.8215	23.5423	0.21
811	DE(18:1)	CE(18:1)	DE	CE	0.0331748	0.0274456	-0.000620336	0.00212045	15.6452	-53.821	-46.0027	-0.17791	6.58118e+07	7.8183	-52.9703	34.8215	19.2294	0.45
812	DE(18:1)	CE(18:2)	DE	CE	0.0336014	0.0274456	-0.0100197	0.00208892	16.0855	-56.7945	-46.0027	-10.0425	6.19037e+10	10.7917	-55.9059	34.8215	16.4573	0.24
813	DE(20:4)	CE(22:1)	DE	CE	0.0289086	0.0212261	-0.0195972	0.00176692	16.361	-58.694	-37.8885	-23.3974	6.39055e+20	20.8055	-57.7823	57.3922	59.6881	0.03
814	DE(20:4)	CE(24:5)	DE	CE	0.026963	0.0212261	-0.0145647	0.0018755	14.3764	-45.6909	-37.8885	-13.3232	6.34545e+07	7.80246	-44.942	57.3922	49.645	0.07
815	DE(20:4)	CE(22:6)	DE	CE	0.0315179	0.0212261	-0.00852111	0.00202871	15.536	-53.0953	-37.8885	-6.33472	1610143148910598	15.2069	-52.2537	57.3922	44.0898	0.4
816	DE(20:4)	Cer1P(d18:1/16:0)	DE	Cer1P	0.0312629	0.0212261	-0.0182935	0.00198044	15.7859	-54.7623	-37.8885	-19.7298	7.47827e+16	16.8738	-53.8995	57.3922	42.2531	0.17
817	DE(20:4)	CE(22:0)	DE	CE	0.0265571	0.0212261	-0.0190197	0.00164135	16.18	-57.4425	-37.8885	-25.6382	3.58108e+19	19.554	-56.5461	57.3922	40.9516	-0.1
818	DE(20:4)	Cer(d18:2/26:0)	DE	Cer	0.0305919	0.0212261	-0.0220019	0.00182828	16.7326	-61.3052	-37.8885	-28.6603	2.61069e+23	23.4168	-60.3611	57.3922	39.6024	0.02
819	DE(20:4)	CE(20:0)	DE	CE	0.0267373	0.0212261	-0.019409	0.0016048	16.6609	-60.7969	-37.8885	-29.3315	8.09821e+22	22.9084	-59.8594	57.3922	39.3075	-0.1
820	DE(20:4)	CE(24:4)	DE	CE	0.0256353	0.0212261	-0.0107739	0.00176437	14.5294	-46.6364	-37.8885	-8.13109	5.59726e+08	8.74798	-45.8757	57.3922	39.0767	0.14
821	DE(20:4)	Cer(d17:1/24:0)	DE	Cer	0.0246522	0.0212261	-0.015141	0.00172339	14.3045	-45.2495	-37.8885	-15.1837	2.29635e+07	7.36104	-44.5061	57.3922	36.799	-0.09
822	DE(20:4)	Cer(d18:2/24:0)	DE	Cer	0.0261187	0.0212261	-0.0181036	0.00168692	15.4831	-52.7457	-37.8885	-22.2275	719837495627647	14.8572	-51.9086	57.3922	35.5022	-0.11
823	DE(20:4)	AcylCarnitine(18:0)	DE	Acylcarnitine	0.0292808	0.0212261	-0.0223554	0.00171199	17.1034	-63.9653	-37.8885	-30.5114	1.19343e+26	26.0768	-62.9878	57.3922	32.7236	-0.01
824	DE(20:4)	CE(15:0)	DE	CE	0.0292378	0.0212261	-0.0112847	0.00199718	14.6395	-47.3229	-37.8885	-9.39001	2.71937e+09	9.43447	-46.5532	57.3922	31.4081	0.26
825	DE(20:4)	CE(24:0)	DE	CE	0.027063	0.0212261	-0.0210223	0.00162243	16.6805	-60.9355	-37.8885	-30.7254	1.1144e+23	23.047	-59.9962	57.3922	31.3846	-0.08
826	DE(20:4)	CE(17:0)	DE	CE	0.0251948	0.0212261	-0.0116758	0.00173884	14.4895	-46.3888	-37.8885	-10.1382	3.16478e+08	8.50034	-45.6309	57.3922	31.0788	0.08
827	DE(20:4)	CE(20:1)	DE	CE	0.0300387	0.0212261	-0.0228486	0.00172185	17.4455	-66.4682	-37.8885	-37.4341	3.79934e+28	28.5797	-65.4603	57.3922	30.9548	0.05
828	DE(20:4)	Cer(d18:1/24:0)	DE	Cer	0.0232407	0.0212261	-0.0124054	0.00161636	14.3784	-45.7032	-37.8885	-13.6341	6.5271e+07	7.81472	-44.954	57.3922	29.9888	-0.1
829	DE(20:4)	CE(22:5) (n6)	DE	CE	0.0345797	0.0212261	-0.0114766	0.00190543	18.148	-71.7524	-37.8885	-10.6529	7.30984e+33	33.8639	-70.6819	57.3922	29.393	0.48
830	DE(20:4)	CE(24:1)	DE	CE	0.0293307	0.0212261	-0.0217902	0.00172851	16.9688	-62.9935	-37.8885	-30.5607	1.27354e+25	25.105	-62.0286	57.3922	28.6183	0.04
831	DE(20:4)	Cer(d18:1/26:0)	DE	Cer	0.026554	0.0212261	-0.0163056	0.00171699	15.4654	-52.6294	-37.8885	-18.6743	5.50731e+14	14.7409	-51.7937	57.3922	27.8317	0.03
832	DE(20:4)	Cer(d18:1/16:0)	DE	Cer	0.0245841	0.0212261	-0.0153133	0.00162407	15.1373	-50.4883	-37.8885	-19.5777	3.97923e+12	12.5998	-49.6796	57.3922	23.5423	-0.06
833	DE(20:5)	CE(22:1)	DE	CE	0.0332268	0.0220621	-0.0195972	0.00200629	16.5613	-60.0945	-30.2785	-23.3974	6.54609e+29	29.816	-59.1658	78.0496	59.6881	0.24
834	DE(20:5)	CE(24:5)	DE	CE	0.028276	0.0220621	-0.0145647	0.00206477	13.6945	-41.5915	-30.2785	-13.3232	2.05573e+11	11.313	-40.8938	78.0496	49.645	0.1
835	DE(20:5)	CE(22:6)	DE	CE	0.0313995	0.0220621	-0.00852111	0.00206426	15.2111	-50.9657	-30.2785	-6.33472	4.86582e+20	20.6872	-50.1509	78.0496	44.0898	0.44
836	DE(20:5)	Cer1P(d18:1/16:0)	DE	Cer1P	0.0302755	0.0220621	-0.0182935	0.00206514	14.6603	-47.4531	-30.2785	-19.7298	1.49486e+17	17.1746	-46.6818	78.0496	42.2531	0.1
837	DE(20:5)	CE(22:0)	DE	CE	0.0286926	0.0220621	-0.0190197	0.00193908	14.797	-48.3137	-30.2785	-25.6382	1.08445e+18	18.0352	-47.5321	78.0496	40.9516	-0.02
838	DE(20:5)	Cer(d18:2/26:0)	DE	Cer	0.0325638	0.0220621	-0.0220019	0.00203442	16.0064	-56.2545	-30.2785	-28.6603	9.46239e+25	25.976	-55.3731	78.0496	39.6024	0.08
839	DE(20:5)	CE(20:0)	DE	CE	0.0296246	0.0220621	-0.019409	0.00190344	15.5637	-53.279	-30.2785	-29.3315	1.00108e+23	23.0005	-52.4351	78.0496	39.3075	0.02
840	DE(20:5)	Cer(d17:1/24:0)	DE	Cer	0.0280083	0.0220621	-0.015141	0.00198893	14.0821	-43.8983	-30.2785	-15.1837	4.16698e+13	13.6198	-43.1725	78.0496	36.799	0.06
841	DE(20:5)	Cer(d18:2/24:1)	DE	Cer	0.0248661	0.0220621	-0.0110385	0.00191054	13.0152	-37.697	-30.2785	-9.00351	2.62097e+07	7.41846	-37.0487	78.0496	36.126	0.01
842	DE(20:5)	Cer(d18:2/24:0)	DE	Cer	0.0288125	0.0220621	-0.0181036	0.00197224	14.609	-47.1323	-30.2785	-22.2275	7.14153e+16	16.8538	-46.3653	78.0496	35.5022	0.01
843	DE(20:5)	Cer(d17:1/24:1)	DE	Cer	0.0261834	0.0220621	-0.0120453	0.00194219	13.4814	-40.3492	-30.2785	-9.94009	1.17682e+10	10.0707	-39.6676	78.0496	35.1577	0.06
844	DE(20:5)	AcylCarnitine(18:0)	DE	Acylcarnitine	0.0320508	0.0220621	-0.0223554	0.00198958	16.1093	-56.9572	-30.2785	-30.5114	2.79139e+26	26.4458	-56.0667	78.0496	32.7236	0.1
845	DE(20:5)	CE(15:0)	DE	CE	0.02926	0.0220621	-0.0112847	0.00205701	14.2246	-44.7615	-30.2785	-9.39001	3.0406e+14	14.483	-44.0245	78.0496	31.4081	0.25
846	DE(20:5)	CE(24:0)	DE	CE	0.0289996	0.0220621	-0.0210223	0.00193488	14.9877	-49.5267	-30.2785	-30.7254	6.3289e+18	18.8013	-48.7303	78.0496	31.3846	0
847	DE(20:5)	CE(17:0)	DE	CE	0.0283003	0.0220621	-0.0116758	0.00200145	14.1399	-44.2474	-30.2785	-10.1382	9.30769e+13	13.9688	-43.517	78.0496	31.0788	0.18
848	DE(20:5)	CE(20:1)	DE	CE	0.0326287	0.0220621	-0.0228486	0.00200149	16.3022	-58.2859	-30.2785	-37.4341	7.10876e+20	20.8518	-57.3794	78.0496	30.9548	0.2
849	DE(20:5)	Cer(d18:1/24:1)	DE	Cer	0.0249141	0.0220621	-0.0093118	0.00190413	13.0842	-38.0841	-30.2785	-7.35555	6.39092e+07	7.80556	-37.431	78.0496	30.1754	0.08
850	DE(20:5)	Cer(d18:1/24:0)	DE	Cer	0.0262759	0.0220621	-0.0124054	0.00195278	13.4556	-40.2003	-30.2785	-13.6341	8.35181e+09	9.92178	-39.5207	78.0496	29.9888	0.04
851	DE(20:5)	CE(22:5) (n6)	DE	CE	0.0302875	0.0220621	-0.0114766	0.00207087	14.6255	-47.2355	-30.2785	-10.6529	9.05642e+16	16.957	-46.4671	78.0496	29.393	0.29
852	DE(20:5)	CE(24:1)	DE	CE	0.0313563	0.0220621	-0.0217902	0.00199508	15.7168	-54.2994	-30.2785	-30.5607	5.47792e+23	23.7386	-53.4425	78.0496	28.6183	0.15
853	DE(20:5)	Cer(d18:1/26:0)	DE	Cer	0.0287848	0.0220621	-0.0163056	0.00200097	14.3854	-45.7461	-30.2785	-18.6743	2934664529385009	15.4676	-44.9964	78.0496	27.8317	0.11
854	DE(20:5)	Cer(d18:1/16:0)	DE	Cer	0.0270167	0.0220621	-0.0153133	0.00195286	13.8344	-42.4172	-30.2785	-19.5777	1.37606e+12	12.1386	-41.7095	78.0496	23.5423	0.07
855	DG(14:0_16:0)	CE(22:1)	DG	CE	0.0212953	0.0120688	-0.0195972	0.00177739	11.9812	-32.1334	-14.4416	-23.3974	5.44459e+08	8.73597	-31.5565	87.5806	59.6881	0.07
856	DG(14:0_16:0)	CE(24:5)	DG	CE	0.0183484	0.0120688	-0.0145647	0.00172381	10.6441	-25.5946	-14.4416	-13.3232	1.4221e+11	11.1529	-25.1024	87.5806	49.645	-0.02
857	DG(14:0_16:0)	Cer1P(d18:1/16:0)	DG	Cer1P	0.0188767	0.0120688	-0.0182935	0.00160346	11.7724	-31.0635	-14.4416	-19.7298	2.15647e+11	11.3337	-30.5005	87.5806	42.2531	-0.14
858	DG(14:0_16:0)	Cer(d16:1/24:0)	DG	Cer	0.0175753	0.0120688	-0.00689993	0.0018142	9.68764	-21.3742	-14.4416	-3.76632	8.56081e+06	6.93251	-20.9393	87.5806	41.9681	0.39
859	DG(14:0_16:0)	CE(22:0)	DG	CE	0.0227714	0.0120688	-0.0190197	0.00181723	12.5308	-35.0356	-14.4416	-25.6382	2.49701e+09	9.39742	-34.4213	87.5806	40.9516	0.29
860	DG(14:0_16:0)	Cer(d18:2/26:0)	DG	Cer	0.0233698	0.0120688	-0.0220019	0.00171994	13.5876	-40.9659	-14.4416	-28.6603	2.02144e+12	12.3057	-40.2764	87.5806	39.6024	0.1
861	DG(14:0_16:0)	CE(20:0)	DG	CE	0.0239529	0.0120688	-0.019409	0.00178927	13.387	-39.8049	-14.4416	-29.3315	2.97408e+10	10.4734	-39.1303	87.5806	39.3075	0.36
862	DG(14:0_16:0)	Cer(d17:1/24:0)	DG	Cer	0.0209423	0.0120688	-0.015141	0.00176718	11.8507	-31.4624	-14.4416	-15.1837	1.89948e+16	16.2786	-30.894	87.5806	36.799	0.27
863	DG(14:0_16:0)	Cer(d18:2/24:1)	DG	Cer	0.0180213	0.0120688	-0.0110385	0.00184797	9.75194	-21.6459	-14.4416	-9.00351	1.60064e+07	7.20429	-21.2074	87.5806	36.126	0.25
864	DG(14:0_16:0)	Cer(d18:2/24:0)	DG	Cer	0.0221137	0.0120688	-0.0181036	0.00179394	12.3269	-33.9442	-14.4416	-22.2275	5.20939e+11	11.7168	-33.3443	87.5806	35.5022	0.26
865	DG(14:0_16:0)	Cer(d17:1/24:1)	DG	Cer	0.0186032	0.0120688	-0.0120453	0.0017971	10.3518	-24.2642	-14.4416	-9.94009	6.64591e+09	9.82255	-23.7897	87.5806	35.1577	0.24
866	DG(14:0_16:0)	AcylCarnitine(18:0)	DG	Acylcarnitine	0.022049	0.0120688	-0.0223554	0.00171054	12.8901	-37.0002	-14.4416	-30.5114	3.08182e+06	6.48881	-36.3607	87.5806	32.7236	0.11
867	DG(14:0_16:0)	CE(15:0)	DG	CE	0.0149474	0.0120688	-0.0112847	0.00137411	10.8779	-26.6845	-14.4416	-9.39001	1.74913e+12	12.2428	-26.1781	87.5806	31.4081	-0.17
868	DG(14:0_16:0)	CE(17:0)	DG	CE	0.017476	0.0120688	-0.0116758	0.00163007	10.7211	-25.9509	-14.4416	-10.1382	3.23042e+11	11.5093	-25.4541	87.5806	31.0788	0.15
869	DG(14:0_16:0)	Cer(d18:1/24:0)	DG	Cer	0.0191397	0.0120688	-0.0124054	0.00175197	10.9247	-26.9052	-14.4416	-13.6341	2.90804e+12	12.4636	-26.3959	87.5806	29.9888	0.35
870	DG(14:0_16:0)	CE(22:5) (n6)	DG	CE	0.0147254	0.0120688	-0.0114766	0.00141127	10.4342	-24.6356	-14.4416	-10.6529	1.56302e+10	10.194	-24.1561	87.5806	29.393	-0.19
871	DG(14:0_16:0)	Cer(d18:1/26:0)	DG	Cer	0.0190765	0.0120688	-0.0163056	0.00164344	11.6076	-30.2319	-14.4416	-18.6743	3.61061e+11	11.5576	-29.6795	87.5806	27.8317	0.18
872	DG(14:0_18:2)	DG(14:0_16:0)	DG	DG	-0.0203175	-0.00158947	0.0120688	0.00207756	-9.77948	-21.7629	-0.543959	-14.4416	2.09519e+07	7.32122	-21.3225	76.484	87.5806	0.8
873	DG(16:0_16:0)	CE(22:1)	DG	CE	0.0269041	0.0181548	-0.0195972	0.00172942	15.5567	-53.2326	-35.6879	-23.3974	3.50542e+17	17.5447	-52.3893	86.9106	59.6881	0.07
874	DG(16:0_16:0)	CE(24:5)	DG	CE	0.0233266	0.0181548	-0.0145647	0.00167718	13.9083	-42.8562	-35.6879	-13.3232	1.47334e+07	7.1683	-42.143	86.9106	49.645	-0.02
875	DG(16:0_16:0)	Cer1P(d18:1/16:0)	DG	Cer1P	0.0233532	0.0181548	-0.0182935	0.00154793	15.0868	-50.1622	-35.6879	-19.7298	2.98067e+14	14.4743	-49.3575	86.9106	42.2531	-0.15
876	DG(16:0_16:0)	CE(22:0)	DG	CE	0.0290415	0.0181548	-0.0190197	0.00177816	16.3323	-58.4946	-35.6879	-25.6382	6.40804e+22	22.8067	-57.5854	86.9106	40.9516	0.29
877	DG(16:0_16:0)	Cer(d18:2/26:0)	DG	Cer	0.0281219	0.0181548	-0.0220019	0.00168759	16.6639	-60.8184	-35.6879	-28.6603	1.35044e+25	25.1305	-59.8806	86.9106	39.6024	0.06
878	DG(16:0_16:0)	CE(20:0)	DG	CE	0.0307901	0.0181548	-0.019409	0.00173899	17.7057	-68.4028	-35.6879	-29.3315	5.18713e+32	32.7149	-67.3722	86.9106	39.3075	0.37
879	DG(16:0_16:0)	Cer(d17:1/24:0)	DG	Cer	0.0264587	0.0181548	-0.015141	0.00173562	15.2445	-51.183	-35.6879	-15.1837	3.12683e+15	15.4951	-50.3657	86.9106	36.799	0.22
880	DG(16:0_16:0)	Cer(d18:2/24:0)	DG	Cer	0.0279195	0.0181548	-0.0181036	0.00174884	15.9646	-55.9698	-35.6879	-22.2275	1.91373e+20	20.2819	-55.0918	86.9106	35.5022	0.23
881	DG(16:0_16:0)	Cer(d17:1/24:1)	DG	Cer	0.0243433	0.0181548	-0.0120453	0.0017558	13.8645	-42.5956	-35.6879	-9.94009	8.08594e+06	6.90773	-41.8859	86.9106	35.1577	0.21
882	DG(16:0_16:0)	AcylCarnitine(18:0)	DG	Acylcarnitine	0.0282415	0.0181548	-0.0223554	0.00164614	17.1562	-64.3486	-35.6879	-30.5114	4.57861e+28	28.6607	-63.3664	86.9106	32.7236	0.12
883	DG(16:0_16:0)	CE(15:0)	DG	CE	0.0194037	0.0181548	-0.0112847	0.00133767	14.5056	-46.4886	-35.6879	-9.39001	6.32002e+10	10.8007	-45.7295	86.9106	31.4081	-0.23
884	DG(16:0_16:0)	CE(24:0)	DG	CE	0.0285616	0.0181548	-0.0210223	0.00169595	16.841	-62.077	-35.6879	-30.7254	2.44982e+26	26.3891	-61.1236	86.9106	31.3846	0.29
885	DG(16:0_16:0)	CE(17:0)	DG	CE	0.0230861	0.0181548	-0.0116758	0.00158292	14.5845	-46.9795	-35.6879	-10.1382	1.95699e+11	11.2916	-46.2143	86.9106	31.0788	0.12
886	DG(16:0_16:0)	CE(20:1)	DG	CE	0.0270651	0.0181548	-0.0228486	0.00162445	16.6611	-60.7981	-35.6879	-37.4341	2.31192e+23	23.364	-59.8606	86.9106	30.9548	0.07
887	DG(16:0_16:0)	Cer(d18:1/24:1)	DG	Cer	0.0239678	0.0181548	-0.0093118	0.00172607	13.8858	-42.7223	-35.6879	-7.35555	1.0824e+07	7.03439	-42.0108	86.9106	30.1754	0.34
888	DG(16:0_16:0)	Cer(d18:1/24:0)	DG	Cer	0.0258145	0.0181548	-0.0124054	0.00168402	15.3291	-51.7342	-35.6879	-13.6341	1.11265e+16	16.0464	-50.9098	86.9106	29.9888	0.34
889	DG(16:0_16:0)	CE(22:5) (n6)	DG	CE	0.0195034	0.0181548	-0.0114766	0.00134253	14.5274	-46.6239	-35.6879	-10.6529	8.62997e+10	10.936	-45.8633	86.9106	29.393	-0.22
890	DG(16:0_16:0)	CE(24:1)	DG	CE	0.026273	0.0181548	-0.0217902	0.00164522	15.9693	-56.0019	-35.6879	-30.5607	2.06062e+20	20.314	-55.1235	86.9106	28.6183	0.09
891	DG(16:0_16:0)	Cer(d18:1/26:0)	DG	Cer	0.0249841	0.0181548	-0.0163056	0.0015793	15.8198	-54.9903	-35.6879	-18.6743	2.0066e+19	19.3025	-54.1249	86.9106	27.8317	0.16
892	DG(16:0_16:0)	Cer(d18:1/16:0)	DG	Cer	0.0250886	0.0181548	-0.0153133	0.00161388	15.5456	-53.1588	-35.6879	-19.5777	2.95768e+17	17.471	-52.3166	86.9106	23.5423	0.28
893	DG(16:0_16:1)	CE(22:1)	DG	CE	0.0304346	0.0227662	-0.0195972	0.00172781	17.6145	-67.7216	-52.5972	-23.3974	1.33178e+15	15.1244	-66.6987	88.6112	59.6881	0.06
894	DG(16:0_16:1)	CE(24:5)	DG	CE	0.0274956	0.0227662	-0.0145647	0.00166002	16.5634	-60.1096	-52.5972	-13.3232	3.25417e+07	7.51244	-59.1807	88.6112	49.645	0
895	DG(16:0_16:1)	Cer1P(d18:1/16:0)	DG	Cer1P	0.0269557	0.0227662	-0.0182935	0.00156373	17.2381	-64.9451	-52.5972	-19.7298	2.22774e+12	12.3479	-63.9555	88.6112	42.2531	-0.14
896	DG(16:0_16:1)	CE(22:0)	DG	CE	0.0319392	0.0227662	-0.0190197	0.0017792	17.9514	-70.2542	-52.5972	-25.6382	4.53916e+17	17.657	-69.2014	88.6112	40.9516	0.22
897	DG(16:0_16:1)	Cer(d18:2/26:0)	DG	Cer	0.032045	0.0227662	-0.0220019	0.00170091	18.8399	-77.1475	-52.5972	-28.6603	3.551e+24	24.5504	-76.0105	88.6112	39.6024	0.07
898	DG(16:0_16:1)	CE(20:0)	DG	CE	0.0336957	0.0227662	-0.019409	0.00174271	19.3352	-81.1244	-52.5972	-29.3315	3.36668e+28	28.5272	-79.941	88.6112	39.3075	0.29
899	DG(16:0_16:1)	Cer(d17:1/24:0)	DG	Cer	0.0302907	0.0227662	-0.015141	0.00174677	17.341	-65.6985	-52.5972	-15.1837	1.2626e+13	13.1013	-64.7003	88.6112	36.799	0.2
900	DG(16:0_16:1)	Cer(d18:2/24:1)	DG	Cer	0.0294929	0.0227662	-0.0110385	0.00179264	16.4522	-59.3302	-52.5972	-9.00351	5.40745e+06	6.73299	-58.4109	88.6112	36.126	0.3
901	DG(16:0_16:1)	Cer(d18:2/24:0)	DG	Cer	0.0317915	0.0227662	-0.0181036	0.00176395	18.0229	-70.7974	-52.5972	-22.2275	1.58578e+18	18.2002	-69.7381	88.6112	35.5022	0.22
902	DG(16:0_16:1)	Cer(d17:1/24:1)	DG	Cer	0.029182	0.0227662	-0.0120453	0.00175878	16.5921	-60.3117	-52.5972	-9.94009	5.18215e+07	7.71451	-59.3801	88.6112	35.1577	0.23
903	DG(16:0_16:1)	AcylCarnitine(18:0)	DG	Acylcarnitine	0.0314008	0.0227662	-0.0223554	0.00164723	19.0627	-78.9247	-52.5972	-30.5114	2.12579e+26	26.3275	-77.7664	88.6112	32.7236	0.08
904	DG(16:0_16:1)	CE(15:0)	DG	CE	0.023632	0.0227662	-0.0112847	0.00135064	17.4969	-66.8482	-52.5972	-9.39001	1.78244e+14	14.251	-65.8354	88.6112	31.4081	-0.2
905	DG(16:0_16:1)	CE(24:0)	DG	CE	0.0320368	0.0227662	-0.0210223	0.00169788	18.8688	-77.3765	-52.5972	-30.7254	6.01551e+24	24.7793	-76.2368	88.6112	31.3846	0.25
906	DG(16:0_16:1)	CE(17:0)	DG	CE	0.0273582	0.0227662	-0.0116758	0.0015878	17.2302	-64.8875	-52.5972	-10.1382	1.95122e+12	12.2903	-63.8987	88.6112	31.0788	0.1
907	DG(16:0_16:1)	CE(20:1)	DG	CE	0.0306508	0.0227662	-0.0228486	0.00163405	18.7575	-76.4952	-52.5972	-37.4341	7.90627e+23	23.898	-75.3663	88.6112	30.9548	0.06
908	DG(16:0_16:1)	Cer(d18:1/24:1)	DG	Cer	0.029116	0.0227662	-0.0093118	0.00173054	16.8248	-61.9617	-52.5972	-7.35555	2.31487e+09	9.36453	-61.0098	88.6112	30.1754	0.36
909	DG(16:0_16:1)	Cer(d18:1/24:0)	DG	Cer	0.0298164	0.0227662	-0.0124054	0.00170885	17.4483	-66.4883	-52.5972	-13.6341	7.78309e+13	13.8912	-65.4802	88.6112	29.9888	0.31
910	DG(16:0_16:1)	CE(22:5) (n6)	DG	CE	0.0238545	0.0227662	-0.0114766	0.00135086	17.6587	-68.0512	-52.5972	-10.6529	2844339268587820	15.454	-67.0245	88.6112	29.393	-0.17
911	DG(16:0_16:1)	CE(24:1)	DG	CE	0.0301914	0.0227662	-0.0217902	0.00164618	18.3402	-73.2324	-52.5972	-30.5607	4.31769e+20	20.6353	-72.144	88.6112	28.6183	0.09
912	DG(16:0_16:1)	Cer(d18:1/26:0)	DG	Cer	0.0291908	0.0227662	-0.0163056	0.0016113	18.1163	-71.51	-52.5972	-18.6743	8.18154e+18	18.9128	-70.4422	88.6112	27.8317	0.15
913	DG(16:0_16:1)	Cer(d18:1/16:0)	DG	Cer	0.0294139	0.0227662	-0.0153133	0.00164958	17.8312	-69.3451	-52.5972	-19.5777	5.59628e+16	16.7479	-68.3033	88.6112	23.5423	0.28
914	DG(16:0_16:1)	CE(18:1)	DG	CE	0.0249161	0.0227662	-0.000620336	0.00150765	16.5264	-59.8497	-52.5972	-0.17791	1.78874e+07	7.25255	-58.9237	88.6112	19.2294	0.35
915	DG(16:0_18:1)	CE(22:1)	DG	CE	0.0234584	0.0137018	-0.0195972	0.00160579	14.6087	-47.1303	-26.8508	-23.3974	1.90344e+20	20.2795	-46.3634	75.1489	59.6881	0.1
916	DG(16:0_18:1)	CE(24:5)	DG	CE	0.0200907	0.0137018	-0.0145647	0.00155405	12.928	-37.2108	-26.8508	-13.3232	2.29094e+10	10.36	-36.5685	75.1489	49.645	0.01
917	DG(16:0_18:1)	Cer1P(d18:1/16:0)	DG	Cer1P	0.019856	0.0137018	-0.0182935	0.00142947	13.8905	-42.75	-26.8508	-19.7298	7929788267290394	15.8993	-42.0382	75.1489	42.2531	-0.18
918	DG(16:0_18:1)	CE(22:0)	DG	CE	0.0251517	0.0137018	-0.0190197	0.00165458	15.2012	-50.9021	-26.8508	-25.6382	1.12536e+24	24.0513	-50.0882	75.1489	40.9516	0.34
919	DG(16:0_18:1)	Cer(d18:2/26:0)	DG	Cer	0.0246842	0.0137018	-0.0220019	0.00156382	15.7846	-54.7537	-26.8508	-28.6603	1.24006e+26	26.0934	-53.8911	75.1489	39.6024	0.09
920	DG(16:0_18:1)	CE(20:0)	DG	CE	0.0268127	0.0137018	-0.019409	0.00159871	16.7715	-61.5813	-26.8508	-29.3315	1.77712e+32	32.2497	-60.634	75.1489	39.3075	0.42
921	DG(16:0_18:1)	Cer(d17:1/24:0)	DG	Cer	0.0225577	0.0137018	-0.015141	0.00159352	14.1559	-44.3445	-26.8508	-15.1837	3.11735e+17	17.4938	-43.6129	75.1489	36.799	0.27
922	DG(16:0_18:1)	Cer(d18:2/24:1)	DG	Cer	0.0214083	0.0137018	-0.0110385	0.00160834	13.3108	-39.3683	-26.8508	-9.00351	3.29246e+12	12.5175	-38.6991	75.1489	36.126	0.38
923	DG(16:0_18:1)	Cer(d18:2/24:0)	DG	Cer	0.0241921	0.0137018	-0.0181036	0.00159385	15.1784	-50.7537	-26.8508	-22.2275	7.99758e+23	23.903	-49.9418	75.1489	35.5022	0.3
924	DG(16:0_18:1)	Cer(d17:1/24:1)	DG	Cer	0.0211929	0.0137018	-0.0120453	0.00158954	13.3327	-39.4939	-26.8508	-9.94009	4.39692e+12	12.6431	-38.8233	75.1489	35.1577	0.31
925	DG(16:0_18:1)	AcylCarnitine(18:0)	DG	Acylcarnitine	0.0248058	0.0137018	-0.0223554	0.00147244	16.8467	-62.118	-26.8508	-30.5114	4.04222e+31	31.6066	-61.164	75.1489	32.7236	0.19
926	DG(16:0_18:1)	CE(15:0)	DG	CE	0.0157702	0.0137018	-0.0112847	0.00121015	13.0316	-37.789	-26.8508	-9.39001	8.6734e+10	10.9382	-37.1395	75.1489	31.4081	-0.26
927	DG(16:0_18:1)	CE(24:0)	DG	CE	0.0242569	0.0137018	-0.0210223	0.00154351	15.7154	-54.2896	-26.8508	-30.7254	3.66619e+23	23.5642	-53.4328	75.1489	31.3846	0.33
928	DG(16:0_18:1)	CE(17:0)	DG	CE	0.0191548	0.0137018	-0.0116758	0.00141962	13.493	-40.4163	-26.8508	-10.1382	3.67749e+13	13.5656	-39.7338	75.1489	31.0788	0.16
929	DG(16:0_18:1)	CE(20:1)	DG	CE	0.0235656	0.0137018	-0.0228486	0.00145256	16.2236	-57.7426	-26.8508	-37.4341	2.03471e+20	20.3085	-56.8423	75.1489	30.9548	0.14
930	DG(16:0_18:1)	Cer(d18:1/24:1)	DG	Cer	0.020517	0.0137018	-0.0093118	0.00152478	13.4557	-40.2008	-26.8508	-7.35555	2.2391e+13	13.3501	-39.5213	75.1489	30.1754	0.45
931	DG(16:0_18:1)	Cer(d18:1/24:0)	DG	Cer	0.0215242	0.0137018	-0.0124054	0.00151036	14.251	-44.9227	-26.8508	-13.6341	1.18025e+18	18.072	-44.1836	75.1489	29.9888	0.4
932	DG(16:0_18:1)	CE(22:5) (n6)	DG	CE	0.0156621	0.0137018	-0.0114766	0.00122017	12.836	-36.7015	-26.8508	-10.6529	7.0909e+09	9.8507	-36.0657	75.1489	29.393	-0.27
933	DG(16:0_18:1)	CE(24:1)	DG	CE	0.0224793	0.0137018	-0.0217902	0.00148744	15.1127	-50.3294	-26.8508	-30.5607	5.86983e+19	19.7686	-49.5225	75.1489	28.6183	0.14
934	DG(16:0_18:1)	Cer(d18:1/26:0)	DG	Cer	0.0207172	0.0137018	-0.0163056	0.00143342	14.453	-46.1629	-26.8508	-18.6743	2.05167e+19	19.3121	-45.4079	75.1489	27.8317	0.17
935	DG(16:0_18:1)	Cer(d18:1/16:0)	DG	Cer	0.021064	0.0137018	-0.0153133	0.00142417	14.7904	-48.2718	-26.8508	-19.5777	2.63647e+21	21.421	-47.4906	75.1489	23.5423	0.36
936	DG(16:0_18:1)	CE(18:2)	DG	CE	0.0157218	0.0137018	-0.0100197	0.0012597	12.4806	-34.7655	-26.8508	-10.0425	8.21708e+07	7.91472	-34.1548	75.1489	16.4573	-0.1
937	DG(16:0_20:4)	DG(18:2_18:2)	DG	DG	0.0360822	0.0225937	-0.0161656	0.00205739	17.5378	-67.1515	-52.6248	-19.3771	3.3626e+14	14.5267	-66.135	78.2513	69.0524	0.43
938	DG(16:0_20:4)	DG(18:1_18:3)	DG	DG	0.042737	0.0225937	-0.0131603	0.00208019	20.5447	-91.2351	-52.6248	-18.9949	4.07632e+38	38.6103	-89.9291	78.2513	59.865	0.66
939	DG(16:0_20:4)	CE(22:1)	DG	CE	0.0308807	0.0225937	-0.0195972	0.00174464	17.7004	-68.3627	-52.6248	-23.3974	5468491550072548	15.7379	-67.3324	78.2513	59.6881	0.07
940	DG(16:0_20:4)	DG(18:1_18:2)	DG	DG	0.0372743	0.0225937	-0.0111255	0.00208301	17.8944	-69.8225	-52.6248	-14.3161	1.57642e+17	17.1977	-68.7748	78.2513	58.7034	0.61
941	DG(16:0_20:4)	Cer1P(d18:1/16:0)	DG	Cer1P	0.0270775	0.0225937	-0.0182935	0.00155006	17.4686	-66.6388	-52.6248	-19.7298	1.03269e+14	14.014	-65.6287	78.2513	42.2531	-0.13
942	DG(16:0_20:4)	CE(22:0)	DG	CE	0.0331474	0.0225937	-0.0190197	0.00178471	18.573	-75.0444	-52.6248	-25.6382	2.62773e+22	22.4196	-73.9336	78.2513	40.9516	0.29
943	DG(16:0_20:4)	Cer(d18:2/26:0)	DG	Cer	0.0323078	0.0225937	-0.0220019	0.00170719	18.9246	-77.8203	-52.6248	-28.6603	1.56848e+25	25.1955	-76.6748	78.2513	39.6024	0.08
944	DG(16:0_20:4)	CE(20:0)	DG	CE	0.0341852	0.0225937	-0.019409	0.00176935	19.3208	-81.0068	-52.6248	-29.3315	2.41025e+28	28.3821	-79.8248	78.2513	39.3075	0.33
945	DG(16:0_20:4)	CE(24:4)	DG	CE	0.0267366	0.0225937	-0.0107739	0.00161831	16.5213	-59.8138	-52.6248	-8.13109	1.54528e+07	7.18901	-58.8882	78.2513	39.0767	0.13
946	DG(16:0_20:4)	Cer(d17:1/24:0)	DG	Cer	0.0302797	0.0225937	-0.015141	0.00177676	17.0421	-63.5218	-52.6248	-15.1837	7.88834e+10	10.897	-62.5506	78.2513	36.799	0.21
947	DG(16:0_20:4)	Cer(d18:2/24:0)	DG	Cer	0.0328508	0.0225937	-0.0181036	0.00176109	18.6536	-75.6767	-52.6248	-22.2275	1.12689e+23	23.0519	-74.558	78.2513	35.5022	0.27
948	DG(16:0_20:4)	AcylCarnitine(18:0)	DG	Acylcarnitine	0.0308116	0.0225937	-0.0223554	0.00171241	17.9932	-70.5711	-52.6248	-30.5114	8.83662e+17	17.9463	-69.5143	78.2513	32.7236	0.05
949	DG(16:0_20:4)	CE(15:0)	DG	CE	0.0230028	0.0225937	-0.0112847	0.0013813	16.6531	-60.7417	-52.6248	-9.39001	1.30885e+08	8.11689	-59.8049	78.2513	31.4081	-0.24
950	DG(16:0_20:4)	CE(24:0)	DG	CE	0.0329742	0.0225937	-0.0210223	0.00170265	19.3664	-81.3775	-52.6248	-30.7254	5.65856e+28	28.7527	-80.1905	78.2513	31.3846	0.3
951	DG(16:0_20:4)	CE(17:0)	DG	CE	0.0269591	0.0225937	-0.0116758	0.00162318	16.6088	-60.4292	-52.6248	-10.1382	6.37389e+07	7.8044	-59.496	78.2513	31.0788	0.09
952	DG(16:0_20:4)	CE(20:1)	DG	CE	0.0311059	0.0225937	-0.0228486	0.00164553	18.9033	-77.6514	-52.6248	-37.4341	1.06325e+25	25.0266	-76.5083	78.2513	30.9548	0.08
953	DG(16:0_20:4)	Cer(d18:1/24:0)	DG	Cer	0.0303535	0.0225937	-0.0124054	0.00172311	17.6155	-67.7288	-52.6248	-13.6341	1.27058e+15	15.104	-66.7058	78.2513	29.9888	0.34
954	DG(16:0_20:4)	CE(22:5) (n6)	DG	CE	0.0242976	0.0225937	-0.0114766	0.00128209	18.9516	-78.0361	-52.6248	-10.6529	2.57832e+25	25.4113	-76.888	78.2513	29.393	-0.12
955	DG(16:0_20:4)	CE(24:1)	DG	CE	0.0305998	0.0225937	-0.0217902	0.00165193	18.5237	-74.6586	-52.6248	-30.5607	1.08095e+22	22.0338	-73.5526	78.2513	28.6183	0.11
956	DG(16:0_20:4)	Cer(d18:1/26:0)	DG	Cer	0.0291229	0.0225937	-0.0163056	0.00162986	17.8684	-69.6256	-52.6248	-18.6743	1.00185e+17	17.0008	-68.5804	78.2513	27.8317	0.14
957	DG(16:0_20:4)	Cer(d18:1/16:0)	DG	Cer	0.0295206	0.0225937	-0.0153133	0.00166706	17.7082	-68.4211	-52.6248	-19.5777	6255754426035512	15.7963	-67.3903	78.2513	23.5423	0.28
958	DG(16:0_20:4)	CE(16:0)	DG	CE	0.0252182	0.0225937	-0.00289268	0.00148837	16.9435	-62.8111	-52.6248	-1.20791	1.53584e+10	10.1863	-61.8486	78.2513	15.6415	0.33
959	DG(16:0_22:5)	DG(16:0_16:1)	DG	DG	-0.0379544	-0.00145668	0.0227662	0.00203143	-18.6835	-75.9117	-0.512681	-52.5972	2.0629e+23	23.3145	-74.7902	60.6581	88.6112	0.76
960	DG(16:0_22:5)	DG(16:0_20:4)	DG	DG	-0.0406285	-0.00145668	0.0225937	0.00207891	-19.5432	-82.8228	-0.512681	-52.6248	1.57762e+30	30.198	-81.618	60.6581	78.2513	0.8
961	DG(16:0_22:5)	DG(16:0_18:1)	DG	DG	-0.0277425	-0.00145668	0.0137018	0.00198014	-14.0104	-43.4667	-0.512681	-26.8508	4.13031e+16	16.616	-42.7463	60.6581	75.1489	0.86
962	DG(16:0_22:5)	DG(16:1_18:1)	DG	DG	-0.0271008	-0.00145668	0.0146522	0.00202409	-13.3891	-39.8172	-0.512681	-26.2388	3.78784e+13	13.5784	-39.1425	60.6581	72.337	0.8
963	DG(16:0_22:5)	DG(18:1_20:4)	DG	DG	-0.0265078	-0.00145668	0.0152692	0.00212251	-12.4889	-34.8099	-0.512681	-24.4397	2.34502e+10	10.3701	-34.1986	60.6581	64.1471	0.79
964	DG(16:0_22:6)	AcylCarnitine(13:0)	DG	Acylcarnitine	0.0139758	0.00973515	-0.00696442	0.00172051	8.12308	-15.2955	-7.62823	-3.22672	4.64818e+07	7.66728	-14.9492	90.4277	103.493	0.33
965	DG(16:0_22:6)	DG(18:2_18:2)	DG	DG	0.0232421	0.00973515	-0.0161656	0.00211781	10.9746	-27.1419	-7.62823	-19.3771	5.8186e+07	7.76482	-26.6295	90.4277	69.0524	0.35
966	DG(16:0_22:6)	DG(16:0_22:5)	DG	DG	0.017052	0.00973515	-0.00145668	0.00214078	7.96531	-14.7396	-7.62823	-0.512681	1.2922e+07	7.11133	-14.4015	90.4277	60.6581	0.73
967	DG(16:0_22:6)	DG(18:1_18:2)	DG	DG	0.020755	0.00973515	-0.0111255	0.00213959	9.70046	-21.4282	-7.62823	-14.3161	1.29471e+07	7.11217	-20.9926	90.4277	58.7034	0.47
968	DG(16:0_22:6)	CE(24:5)	DG	CE	0.0174043	0.00973515	-0.0145647	0.00178192	9.7672	-21.7107	-7.62823	-13.3232	2.4404e+08	8.38746	-21.2711	90.4277	49.645	0.14
969	DG(16:0_22:6)	CE(22:6)	DG	CE	0.0137843	0.00973515	-0.00852111	0.00131596	10.4746	-24.8192	-7.62823	-6.33472	1.55225e+17	17.191	-24.3371	90.4277	44.0898	0.16
970	DG(16:1_18:1)	CE(22:1)	DG	CE	0.0241763	0.0146522	-0.0195972	0.00167464	14.4367	-46.0622	-26.2388	-23.3974	6.65871e+19	19.8234	-45.3085	72.337	59.6881	0.08
971	DG(16:1_18:1)	CE(24:5)	DG	CE	0.0212373	0.0146522	-0.0145647	0.00159925	13.2795	-39.1898	-26.2388	-13.3232	8.93296e+12	12.951	-38.523	72.337	49.645	0.04
972	DG(16:1_18:1)	Cer1P(d18:1/16:0)	DG	Cer1P	0.0209871	0.0146522	-0.0182935	0.00151039	13.8951	-42.7775	-26.2388	-19.7298	3.45693e+16	16.5387	-42.0654	72.337	42.2531	-0.15
973	DG(16:1_18:1)	CE(22:0)	DG	CE	0.0249651	0.0146522	-0.0190197	0.00173229	14.4116	-45.9077	-26.2388	-25.6382	4.66526e+19	19.6689	-45.156	72.337	40.9516	0.24
974	DG(16:1_18:1)	Cer(d18:2/26:0)	DG	Cer	0.026104	0.0146522	-0.0220019	0.00165282	15.7936	-54.8141	-26.2388	-28.6603	1.42523e+26	26.1539	-53.9508	72.337	39.6024	0.12
975	DG(16:1_18:1)	CE(20:0)	DG	CE	0.0262891	0.0146522	-0.019409	0.00169355	15.5231	-53.01	-26.2388	-29.3315	4.76934e+23	23.6785	-52.1695	72.337	39.3075	0.31
976	DG(16:1_18:1)	CE(24:4)	DG	CE	0.0191496	0.0146522	-0.0107739	0.00157621	12.1491	-33.0069	-26.2388	-8.13109	5.86275e+06	6.7681	-32.4192	72.337	39.0767	0.11
977	DG(16:1_18:1)	Cer(d17:1/24:0)	DG	Cer	0.0231703	0.0146522	-0.015141	0.00170278	13.6074	-41.0813	-26.2388	-15.1837	6.95772e+14	14.8425	-40.3903	72.337	36.799	0.24
978	DG(16:1_18:1)	Cer(d18:2/24:1)	DG	Cer	0.0233361	0.0146522	-0.0110385	0.00170469	13.6894	-41.5612	-26.2388	-9.00351	2.10085e+15	15.3224	-40.8639	72.337	36.126	0.43
979	DG(16:1_18:1)	Cer(d18:2/24:0)	DG	Cer	0.0251772	0.0146522	-0.0181036	0.00170659	14.753	-48.0355	-26.2388	-22.2275	6.26146e+21	21.7967	-47.2573	72.337	35.5022	0.29
980	DG(16:1_18:1)	Cer(d17:1/24:1)	DG	Cer	0.0225683	0.0146522	-0.0120453	0.00169131	13.3436	-39.5563	-26.2388	-9.94009	2.07726e+13	13.3175	-38.885	72.337	35.1577	0.33
981	DG(16:1_18:1)	AcylCarnitine(18:0)	DG	Acylcarnitine	0.0247677	0.0146522	-0.0223554	0.00157931	15.6825	-54.0701	-26.2388	-30.5114	3.62008e+23	23.5587	-53.2162	72.337	32.7236	0.12
982	DG(16:1_18:1)	CE(15:0)	DG	CE	0.0168318	0.0146522	-0.0112847	0.00128509	13.0978	-38.1602	-26.2388	-9.39001	8.3436e+11	11.9214	-37.5063	72.337	31.4081	-0.22
983	DG(16:1_18:1)	CE(24:0)	DG	CE	0.024645	0.0146522	-0.0210223	0.00163195	15.1015	-50.2574	-26.2388	-30.7254	3.40453e+19	19.5321	-49.4515	72.337	31.3846	0.27
984	DG(16:1_18:1)	CE(17:0)	DG	CE	0.0199256	0.0146522	-0.0116758	0.00151197	13.1786	-38.6162	-26.2388	-10.1382	2.38448e+12	12.3774	-37.9567	72.337	31.0788	0.13
985	DG(16:1_18:1)	CE(20:1)	DG	CE	0.0242616	0.0146522	-0.0228486	0.00153989	15.7555	-54.5582	-26.2388	-37.4341	1.33072e+17	17.1241	-53.698	72.337	30.9548	0.11
986	DG(16:1_18:1)	Cer(d18:1/24:1)	DG	Cer	0.0219939	0.0146522	-0.0093118	0.00163717	13.4341	-40.0762	-26.2388	-7.35555	6.87585e+13	13.8373	-39.3982	72.337	30.1754	0.48
987	DG(16:1_18:1)	Cer(d18:1/24:0)	DG	Cer	0.0221086	0.0146522	-0.0124054	0.00164389	13.4489	-40.1618	-26.2388	-13.6341	8.37393e+13	13.9229	-39.4828	72.337	29.9888	0.36
988	DG(16:1_18:1)	CE(22:5) (n6)	DG	CE	0.0168271	0.0146522	-0.0114766	0.0012869	13.0757	-38.0362	-26.2388	-10.6529	6.27125e+11	11.7974	-37.3837	72.337	29.393	-0.21
989	DG(16:1_18:1)	CE(24:1)	DG	CE	0.0236502	0.0146522	-0.0217902	0.0015549	15.2101	-50.9594	-26.2388	-30.5607	2.50399e+20	20.3986	-50.1447	72.337	28.6183	0.14
990	DG(16:1_18:1)	Cer(d18:1/26:0)	DG	Cer	0.0219273	0.0146522	-0.0163056	0.00154178	14.222	-44.7461	-26.2388	-18.6743	3.2154e+18	18.5072	-44.0093	72.337	27.8317	0.19
991	DG(16:1_18:1)	Cer(d18:1/16:0)	DG	Cer	0.0220394	0.0146522	-0.0153133	0.00156597	14.0739	-43.8488	-26.2388	-19.5777	4.07322e+17	17.6099	-43.1235	72.337	23.5423	0.34
992	DG(18:0_18:1)	CE(22:1)	DG	CE	0.0220822	0.0113824	-0.0195972	0.00161894	13.6399	-41.2717	-19.3696	-23.3974	7.48716e+17	17.8743	-40.5781	78.0474	59.6881	0.11
993	DG(18:0_18:1)	CE(24:5)	DG	CE	0.0183488	0.0113824	-0.0145647	0.00157477	11.6517	-30.4532	-19.3696	-13.3232	1.21254e+11	11.0837	-29.898	78.0474	49.645	0.01
994	DG(18:0_18:1)	Cer1P(d18:1/16:0)	DG	Cer1P	0.0183302	0.0113824	-0.0182935	0.00145513	12.5969	-35.3932	-19.3696	-19.7298	4606878235408050	15.6634	-34.7741	78.0474	42.2531	-0.18
995	DG(18:0_18:1)	CE(22:0)	DG	CE	0.0238539	0.0113824	-0.0190197	0.00166149	14.3569	-45.5709	-19.3696	-25.6382	8.5649e+19	19.9327	-44.8235	78.0474	40.9516	0.36
996	DG(18:0_18:1)	Cer(d18:2/26:0)	DG	Cer	0.0234362	0.0113824	-0.0220019	0.00157292	14.8998	-48.9657	-19.3696	-28.6603	2.02054e+20	20.3055	-48.1759	78.0474	39.6024	0.1
997	DG(18:0_18:1)	CE(20:0)	DG	CE	0.0256027	0.0113824	-0.019409	0.00159494	16.0524	-56.568	-19.3696	-29.3315	1.72374e+27	27.2365	-55.682	78.0474	39.3075	0.45
998	DG(18:0_18:1)	Cer(d17:1/24:0)	DG	Cer	0.021073	0.0113824	-0.015141	0.00160364	13.1408	-38.4025	-19.3696	-15.1837	1.07888e+19	19.033	-37.7458	78.0474	36.799	0.28
999	DG(18:0_18:1)	Cer(d18:2/24:1)	DG	Cer	0.019467	0.0113824	-0.0110385	0.00162849	11.954	-31.9928	-19.3696	-9.00351	4.19999e+12	12.6232	-31.4179	78.0474	36.126	0.37
1000	DG(18:0_18:1)	Cer(d18:2/24:0)	DG	Cer	0.0230487	0.0113824	-0.0181036	0.00159168	14.4807	-46.3345	-19.3696	-22.2275	1.27954e+24	24.1071	-45.5771	78.0474	35.5022	0.32
1001	DG(18:0_18:1)	Cer(d17:1/24:1)	DG	Cer	0.0193176	0.0113824	-0.0120453	0.00160906	12.0055	-32.259	-19.3696	-9.94009	7.75263e+12	12.8894	-31.6806	78.0474	35.1577	0.31
1002	DG(18:0_18:1)	AcylCarnitine(18:0)	DG	Acylcarnitine	0.0240116	0.0113824	-0.0223554	0.00145367	16.5179	-59.7902	-19.3696	-30.5114	1.90019e+29	29.2788	-58.8649	78.0474	32.7236	0.25
1003	DG(18:0_18:1)	CE(15:0)	DG	CE	0.0136634	0.0113824	-0.0112847	0.00126585	10.7938	-26.29	-19.3696	-9.39001	8.32568e+06	6.92042	-25.7888	78.0474	31.4081	-0.31
1004	DG(18:0_18:1)	CE(24:0)	DG	CE	0.0228214	0.0113824	-0.0210223	0.00154843	14.7384	-47.9435	-19.3696	-30.7254	1.65262e+17	17.2182	-47.1664	78.0474	31.3846	0.35
1005	DG(18:0_18:1)	CE(17:0)	DG	CE	0.0173437	0.0113824	-0.0116758	0.00140941	12.3057	-33.8317	-19.3696	-10.1382	2.89861e+14	14.4622	-33.2333	78.0474	31.0788	0.17
1006	DG(18:0_18:1)	CE(20:1)	DG	CE	0.0221147	0.0113824	-0.0228486	0.00145144	15.2364	-51.1303	-19.3696	-37.4341	4.96812e+13	13.6962	-50.3136	78.0474	30.9548	0.15
1007	DG(18:0_18:1)	Cer(d18:1/24:1)	DG	Cer	0.0185033	0.0113824	-0.0093118	0.00153417	12.0608	-32.546	-19.3696	-7.35555	1.50128e+13	13.1765	-31.9642	78.0474	30.1754	0.45
1008	DG(18:0_18:1)	Cer(d18:1/24:0)	DG	Cer	0.0198419	0.0113824	-0.0124054	0.00150563	13.1785	-38.6157	-19.3696	-13.6341	1.76265e+19	19.2462	-37.9562	78.0474	29.9888	0.41
1009	DG(18:0_18:1)	CE(22:5) (n6)	DG	CE	0.0136921	0.0113824	-0.0114766	0.00124657	10.9837	-27.1853	-19.3696	-10.6529	6.54232e+07	7.81573	-26.6722	78.0474	29.393	-0.28
1010	DG(18:0_18:1)	CE(24:1)	DG	CE	0.0209856	0.0113824	-0.0217902	0.00149018	14.0826	-43.9012	-19.3696	-30.5607	2.19007e+13	13.3405	-43.1753	78.0474	28.6183	0.16
1011	DG(18:0_18:1)	Cer(d18:1/26:0)	DG	Cer	0.0189273	0.0113824	-0.0163056	0.00143795	13.1627	-38.5265	-19.3696	-18.6743	1.43521e+19	19.1569	-37.868	78.0474	27.8317	0.17
1012	DG(18:0_18:1)	Cer(d18:1/16:0)	DG	Cer	0.0191794	0.0113824	-0.0153133	0.00142421	13.4667	-40.2643	-19.3696	-19.5777	4.85926e+20	20.6866	-39.5837	78.0474	23.5423	0.36
1013	DG(18:0_18:1)	CE(18:2)	DG	CE	0.0136487	0.0113824	-0.0100197	0.00124238	10.986	-27.1959	-19.3696	-10.0425	6.70381e+07	7.82632	-26.6826	78.0474	16.4573	-0.1
1014	DG(18:0_20:4)	DG(18:2_18:2)	DG	DG	0.0293776	0.01374	-0.0161656	0.00209184	14.0439	-43.6681	-17.6748	-19.3771	1.95434e+24	24.291	-42.9453	49.5833	69.0524	0.51
1015	DG(18:0_20:4)	DG(18:1_18:3)	DG	DG	0.0323381	0.01374	-0.0131603	0.00205855	15.7092	-54.248	-17.6748	-18.9949	1.79068e+35	35.253	-53.3918	49.5833	59.865	0.71
1016	DG(18:0_20:4)	CE(22:1)	DG	CE	0.0251478	0.01374	-0.0195972	0.00186896	13.4555	-40.1998	-17.6748	-23.3974	6.3449e+16	16.8024	-39.5203	49.5833	59.6881	0.1
1017	DG(18:0_20:4)	DG(18:1_18:2)	DG	DG	0.0291907	0.01374	-0.0111255	0.0020371	14.3295	-45.4029	-17.6748	-14.3161	5.34717e+27	27.7281	-44.6575	49.5833	58.7034	0.71
1018	DG(18:0_20:4)	CE(24:5)	DG	CE	0.020607	0.01374	-0.0145647	0.00180494	11.417	-29.284	-17.6748	-13.3232	4.06679e+11	11.6093	-28.7432	49.5833	49.645	0.03
1019	DG(18:0_20:4)	CE(22:6)	DG	CE	0.0145032	0.01374	-0.00852111	0.0014042	10.3284	-24.1595	-17.6748	-6.33472	3.05321e+06	6.48476	-23.6864	49.5833	44.0898	-0.17
1020	DG(18:0_20:4)	Cer1P(d18:1/16:0)	DG	Cer1P	0.0212754	0.01374	-0.0182935	0.00168096	12.6567	-35.7181	-17.6748	-19.7298	9733420129689430	15.9883	-35.0945	49.5833	42.2531	-0.13
1021	DG(18:0_20:4)	CE(22:0)	DG	CE	0.0263603	0.01374	-0.0190197	0.00192172	13.717	-41.7239	-17.6748	-25.6382	1.21806e+16	16.0857	-41.0246	49.5833	40.9516	0.29
1022	DG(18:0_20:4)	Cer(d18:2/26:0)	DG	Cer	0.0270102	0.01374	-0.0220019	0.00184085	14.6726	-47.5305	-17.6748	-28.6603	7.4178e+18	18.8703	-46.7583	49.5833	39.6024	0.12
1023	DG(18:0_20:4)	CE(20:0)	DG	CE	0.027323	0.01374	-0.019409	0.00189928	14.386	-45.7499	-17.6748	-29.3315	2.62061e+16	16.4184	-45.0002	49.5833	39.3075	0.34
1024	DG(18:0_20:4)	CE(24:4)	DG	CE	0.0189622	0.01374	-0.0107739	0.00175671	10.7942	-26.2916	-17.6748	-8.13109	4.13813e+08	8.6168	-25.7904	49.5833	39.0767	0.14
1025	DG(18:0_20:4)	Cer(d17:1/24:0)	DG	Cer	0.0236377	0.01374	-0.015141	0.00191337	12.3539	-34.0881	-17.6748	-15.1837	2.59008e+16	16.4133	-33.4863	49.5833	36.799	0.26
1026	DG(18:0_20:4)	Cer(d18:2/24:1)	DG	Cer	0.0230077	0.01374	-0.0110385	0.00195598	11.7627	-31.0142	-17.6748	-9.00351	2.18504e+13	13.3395	-30.4518	49.5833	36.126	0.42
1027	DG(18:0_20:4)	Cer(d18:2/24:0)	DG	Cer	0.0269945	0.01374	-0.0181036	0.00189975	14.2094	-44.6695	-17.6748	-22.2275	2.7671e+22	22.442	-43.9336	49.5833	35.5022	0.34
1028	DG(18:0_20:4)	Cer(d17:1/24:1)	DG	Cer	0.0222047	0.01374	-0.0120453	0.0019347	11.477	-29.5807	-17.6748	-9.94009	8.05225e+11	11.9059	-29.0361	49.5833	35.1577	0.32
1029	DG(18:0_20:4)	AcylCarnitine(18:0)	DG	Acylcarnitine	0.0268316	0.01374	-0.0223554	0.00178591	15.0241	-49.7595	-17.6748	-30.5114	1.77076e+19	19.2482	-48.96	49.5833	32.7236	0.19
1030	DG(18:0_20:4)	CE(15:0)	DG	CE	0.0159193	0.01374	-0.0112847	0.00150682	10.5648	-25.2305	-17.6748	-9.39001	3.59495e+07	7.55569	-24.743	49.5833	31.4081	-0.25
1031	DG(18:0_20:4)	CE(24:0)	DG	CE	0.0264286	0.01374	-0.0210223	0.00186726	14.1537	-44.3312	-17.6748	-30.7254	4.03514e+13	13.6059	-43.5997	49.5833	31.3846	0.29
1032	DG(18:0_20:4)	CE(17:0)	DG	CE	0.0196366	0.01374	-0.0116758	0.00173605	11.311	-28.7634	-17.6748	-10.1382	1.22625e+11	11.0886	-28.2293	49.5833	31.0788	0.15
1033	DG(18:0_20:4)	CE(20:1)	DG	CE	0.0258545	0.01374	-0.0228486	0.00174565	14.8108	-48.4007	-17.6748	-37.4341	9.26035e+10	10.9666	-47.6181	49.5833	30.9548	0.14
1034	DG(18:0_20:4)	Cer(d18:1/24:1)	DG	Cer	0.0218215	0.01374	-0.0093118	0.00191099	11.419	-29.2934	-17.6748	-7.35555	4.15571e+11	11.6186	-28.7525	49.5833	30.1754	0.45
1035	DG(18:0_20:4)	Cer(d18:1/24:0)	DG	Cer	0.0231019	0.01374	-0.0124054	0.00185387	12.4615	-34.6628	-17.6748	-13.6341	9.72741e+16	16.988	-34.0536	49.5833	29.9888	0.39
1036	DG(18:0_20:4)	CE(22:5) (n6)	DG	CE	0.0166385	0.01374	-0.0114766	0.001431	11.6272	-30.3298	-17.6748	-10.6529	4.51867e+12	12.655	-29.7761	49.5833	29.393	-0.17
1037	DG(18:0_20:4)	CE(24:1)	DG	CE	0.0250067	0.01374	-0.0217902	0.00177336	14.1013	-44.0141	-17.6748	-30.5607	2.83996e+13	13.4533	-43.2868	49.5833	28.6183	0.15
1038	DG(18:0_20:4)	Cer(d18:1/26:0)	DG	Cer	0.0225447	0.01374	-0.0163056	0.00176505	12.7728	-36.3532	-17.6748	-18.6743	4.77448e+17	17.6789	-35.7216	49.5833	27.8317	0.18
1039	DG(18:0_20:4)	Cer(d18:1/16:0)	DG	Cer	0.0231331	0.01374	-0.0153133	0.00180128	12.8426	-36.7377	-17.6748	-19.5777	1.4455e+17	17.16	-36.1015	49.5833	23.5423	0.35
1040	DG(18:0_20:4)	CE(18:2)	DG	CE	0.0165944	0.01374	-0.0100197	0.00155009	10.7054	-25.8784	-17.6748	-10.0425	1.59809e+08	8.2036	-25.3825	49.5833	16.4573	-0.03
1041	DG(18:1_18:1)	DG(18:0_18:1)	DG	DG	-0.023628	0.00132178	0.0113824	0.00212537	-11.1171	-27.8229	-0.535917	-19.3696	2.84038e+08	8.45338	-27.3013	65.6124	78.0474	0.91
1042	DG(18:1_18:1)	DG(16:0_18:1)	DG	DG	-0.0290689	0.00132178	0.0137018	0.0020859	-13.9359	-43.021	-0.535917	-26.8508	1.47981e+16	16.1702	-42.3057	65.6124	75.1489	0.91
1043	DG(18:1_18:1)	DG(16:1_18:1)	DG	DG	-0.0293483	0.00132178	0.0146522	0.00203459	-14.4247	-45.9881	-0.535917	-26.2388	5.61418e+19	19.7493	-45.2353	65.6124	72.337	0.88
1044	DG(18:1_18:2)	DG(16:0_16:1)	DG	DG	-0.0355008	-0.0111255	0.0227662	0.002068	-17.1668	-64.4255	-14.3161	-52.5972	6.73482e+11	11.8283	-63.4424	58.7034	88.6112	0.52
1045	DG(18:1_18:2)	DG(14:0_16:0)	DG	DG	-0.0217261	-0.0111255	0.0120688	0.0020977	-10.3571	-24.2884	-14.3161	-14.4416	7.0259e+09	9.8467	-23.8136	58.7034	87.5806	0.47
1046	DG(18:1_18:2)	DG(16:0_16:0)	DG	DG	-0.0293165	-0.0111255	0.0181548	0.00208336	-14.0718	-43.8359	-14.3161	-35.6879	1.40617e+08	8.14804	-43.1109	58.7034	86.9106	0.52
1047	DG(18:1_18:2)	DG(18:0_18:1)	DG	DG	-0.0293741	-0.0111255	0.0113824	0.00207406	-14.1626	-44.3851	-14.3161	-19.3696	1.03644e+25	25.0155	-43.6529	58.7034	78.0474	0.7
1048	DG(18:1_18:2)	DG(16:0_18:1)	DG	DG	-0.0325862	-0.0111255	0.0137018	0.0020469	-15.9197	-55.6657	-14.3161	-26.8508	6.53082e+28	28.815	-54.7918	58.7034	75.1489	0.73
1049	DG(18:1_18:2)	Cer(m18:1/20:0)	DG	deoxyCer	-0.0418032	-0.0111255	0.0267457	0.00199207	-20.9849	-95.0541	-14.3161	-73.9526	1.26331e+21	21.1015	-93.7007	58.7034	73.6593	0.58
1050	DG(18:1_18:2)	DG(18:0_18:2)	DG	DG	-0.0239923	-0.0111255	0.00387666	0.00209023	-11.4783	-29.5871	-14.3161	-2.53977	1.86638e+15	15.271	-29.0424	58.7034	72.3604	0.83
1051	DG(18:1_18:2)	DG(16:1_18:1)	DG	DG	-0.0329036	-0.0111255	0.0146522	0.00205334	-16.0245	-56.3773	-14.3161	-26.2388	1.37551e+30	30.1385	-55.4942	58.7034	72.337	0.67
1052	DG(18:1_18:2)	Cer(m18:1/24:1)	DG	deoxyCer	-0.0335024	-0.0111255	0.0216656	0.00197464	-16.9664	-62.9757	-14.3161	-43.6349	2.19164e+19	19.3408	-62.011	58.7034	70.4012	0.5
1053	DG(18:1_18:2)	Cer(m18:1/22:0)	DG	deoxyCer	-0.0371971	-0.0111255	0.0240993	0.00195969	-18.9811	-78.2712	-14.3161	-56.0109	1.82074e+22	22.2602	-77.1204	58.7034	69.7603	0.56
1054	DG(18:1_18:2)	DG(18:1_18:1)	DG	DG	-0.0224568	-0.0111255	0.00132178	0.00209199	-10.7347	-26.0142	-14.3161	-0.535917	4.98995e+11	11.6981	-25.5164	58.7034	65.6124	0.83
1055	DG(18:1_18:2)	Cer(m18:1/24:0)	DG	deoxyCer	-0.025066	-0.0111255	0.0145055	0.00191535	-13.0869	-38.0989	-14.3161	-19.8087	1.95043e+18	18.2901	-37.4456	58.7034	65.2413	0.49
1056	DG(18:1_18:2)	DG(16:0_18:2)	DG	DG	-0.0310902	-0.0111255	0.00324706	0.00209641	-14.8302	-48.5237	-14.3161	-1.86047	1.61284e+34	34.2076	-47.7395	58.7034	63.5014	0.9
1057	DG(18:1_18:2)	Cer(m18:1/23:0)	DG	deoxyCer	-0.0296825	-0.0111255	0.0189523	0.0019637	-15.1156	-50.3478	-14.3161	-32.8768	2.95793e+17	17.471	-49.5408	58.7034	62.9101	0.51
1058	DG(18:1_18:2)	Cer(m18:0/20:0)	DG	deoxyCer	-0.0372475	-0.0111255	0.0262275	0.00201721	-18.4649	-74.1998	-14.3161	-61.4808	5.23611e+12	12.719	-73.0997	58.7034	60.0454	0.53
1059	DG(18:1_18:2)	Cer(m18:0/22:0)	DG	deoxyCer	-0.0382241	-0.0111255	0.0270094	0.00196512	-19.4513	-82.0698	-14.3161	-69.465	4.02507e+12	12.6048	-80.874	58.7034	57.1634	0.54
1060	DG(18:1_18:2)	Cer(m18:0/24:1)	DG	deoxyCer	-0.032902	-0.0111255	0.0225152	0.00197881	-16.6271	-60.5584	-14.3161	-46.6466	8.16177e+13	13.9118	-59.6238	58.7034	56.3006	0.5
1061	DG(18:1_18:2)	Cer(d19:1/18:0)	DG	Cer	-0.035051	-0.0111255	0.0328878	0.00196679	-17.8214	-69.2718	-14.3161	-59.5062	5.82904e+09	9.7656	-68.2309	58.7034	54.5271	0.2
1062	DG(18:1_18:2)	Cer(m18:0/24:0)	DG	deoxyCer	-0.0251192	-0.0111255	0.0160899	0.00190552	-13.1823	-38.6377	-14.3161	-23.1816	2858225664426402	15.4561	-37.9779	58.7034	51.5261	0.46
1063	DG(18:1_18:2)	Cer(m18:0/23:0)	DG	deoxyCer	-0.0256878	-0.0111255	0.0169279	0.00194788	-13.1876	-38.6673	-14.3161	-24.8334	6.82083e+13	13.8338	-38.0072	58.7034	51.0738	0.46
1064	DG(18:1_18:2)	Cer(d19:1/20:0)	DG	Cer	-0.0242794	-0.0111255	0.0193839	0.00194706	-12.4698	-34.7073	-14.3161	-21.054	4.50045e+13	13.6533	-34.0975	58.7034	48.7595	0.23
1065	DG(18:1_18:2)	Cer(d18:2/14:0)	DG	Cer	-0.0182382	-0.0111255	0.0134276	0.00180129	-10.1251	-23.257	-14.3161	-10.556	8.72934e+08	8.94098	-22.7964	58.7034	47.6796	0.07
1066	DG(18:1_18:2)	AcylCarnitine(16:1)	DG	Acylcarnitine	-0.0224839	-0.0111255	0.0196303	0.00169697	-13.2494	-39.0184	-14.3161	-21.9905	1.06634e+17	17.0279	-38.354	58.7034	45.3953	0.08
1067	DG(18:1_18:2)	Cer(d19:1/23:0)	DG	Cer	-0.0189907	-0.0111255	0.0131298	0.00187658	-10.1198	-23.234	-14.3161	-10.489	8.27883e+08	8.91797	-22.7737	58.7034	45.0936	0.19
1068	DG(18:1_18:2)	Cer(d19:1/22:0)	DG	Cer	-0.0261045	-0.0111255	0.0213968	0.00189296	-13.7903	-42.1561	-14.3161	-27.8244	2.14659e+14	14.3317	-41.4516	58.7034	44.3072	0.26
1069	DG(18:1_18:2)	Cer(d20:1/22:0)	DG	Cer	-0.0241518	-0.0111255	0.0178373	0.00189627	-12.7365	-36.1537	-14.3161	-20.4016	5651214775979873	15.7521	-35.5246	58.7034	41.6517	0.37
1070	DG(18:1_18:2)	Cer(d18:2/18:0)	DG	Cer	-0.0345575	-0.0111255	0.0307054	0.00183773	-18.8045	-76.8666	-14.3161	-60.2671	3.97583e+16	16.5994	-75.7329	58.7034	41.6058	0.33
1071	DG(18:1_18:2)	Cer(d20:1/24:1)	DG	Cer	-0.018425	-0.0111255	0.0105684	0.00188648	-9.76688	-21.7093	-14.3161	-7.34976	2.47326e+07	7.39327	-21.2698	58.7034	41.3885	0.33
1072	DG(18:1_18:2)	Cer(d16:1/16:0)	DG	Cer	-0.0200038	-0.0111255	0.0147732	0.00179098	-11.1692	-28.0739	-14.3161	-14.0695	5.72637e+13	13.7579	-27.5489	58.7034	39.5928	0.19
1073	DG(18:1_18:2)	Cer(d20:1/23:0)	DG	Cer	-0.0179322	-0.0111255	0.0108257	0.00186437	-9.61834	-21.0832	-14.3161	-7.55272	5.85042e+06	6.76719	-20.6524	58.7034	39.1657	0.28
1074	DG(18:1_18:2)	Cer(d16:1/20:0)	DG	Cer	-0.024719	-0.0111255	0.017433	0.00188652	-13.103	-38.1896	-14.3161	-21.9263	1.83355e+16	16.2633	-37.5354	58.7034	39.0887	0.4
1075	DG(18:1_18:2)	Cer(d18:1/21:0)	DG	Cer	-0.0191932	-0.0111255	0.0111144	0.00180091	-10.6575	-25.6565	-14.3161	-9.52512	2.18997e+11	11.3404	-25.1635	58.7034	37.8101	0.36
1076	DG(18:1_18:2)	Cer(d18:1/20:0)	DG	Cer	-0.0193613	-0.0111255	0.00904097	0.00185336	-10.4466	-24.6919	-14.3161	-7.35936	2.3757e+10	10.3758	-24.2115	58.7034	34.6842	0.51
1077	DG(18:1_18:2)	AcylCarnitine(18:1)	DG	Acylcarnitine	-0.0164672	-0.0111255	0.0105378	0.00157834	-10.4333	-24.6316	-14.3161	-6.60364	2.06797e+10	10.3155	-24.1522	58.7034	32.2858	0.15
1078	DG(18:1_18:2)	Cer(d18:2/16:0)	DG	Cer	-0.0169602	-0.0111255	0.0102748	0.00158727	-10.6851	-25.7842	-14.3161	-7.7707	2.93866e+11	11.4681	-25.2895	58.7034	31.1318	0.24
1079	DG(18:1_18:2)	Cer(d17:1/18:0)	DG	Cer	-0.0202826	-0.0111255	0.0176525	0.00172284	-11.7728	-31.0652	-14.3161	-17.9627	1.26615e+13	13.1025	-30.5021	58.7034	27.8458	0.21
1080	DG(18:1_18:3)	DG(16:0_16:1)	DG	DG	-0.0388269	-0.0131603	0.0227662	0.00207103	-18.7477	-76.4174	-18.9949	-52.5972	6.60967e+23	23.8202	-75.2895	59.865	88.6112	0.55
1081	DG(18:1_18:3)	DG(14:0_16:0)	DG	DG	-0.0253993	-0.0131603	0.0120688	0.0020965	-12.1151	-32.8291	-18.9949	-14.4416	6.82628e+13	13.8342	-32.2437	59.865	87.5806	0.53
1082	DG(18:1_18:3)	DG(16:0_16:0)	DG	DG	-0.0323666	-0.0131603	0.0181548	0.0020844	-15.528	-53.0428	-18.9949	-35.6879	2.26438e+17	17.3549	-52.2019	59.865	86.9106	0.54
1083	DG(18:1_18:3)	DE(20:5)	DG	DE	-0.0234419	-0.0131603	0.0220621	0.00162148	-14.4571	-46.1881	-18.9949	-30.2785	8120445014895511	15.9096	-45.4327	59.865	78.0496	-0.13
1084	DG(18:1_18:3)	DG(18:0_18:1)	DG	DG	-0.0325894	-0.0131603	0.0113824	0.00207193	-15.729	-54.3807	-18.9949	-19.3696	1.02597e+35	35.0111	-53.5227	59.865	78.0474	0.71
1085	DG(18:1_18:3)	DG(16:0_18:1)	DG	DG	-0.0346741	-0.0131603	0.0137018	0.00204424	-16.9618	-62.943	-18.9949	-26.8508	1.23652e+36	36.0922	-61.9789	59.865	75.1489	0.72
1086	DG(18:1_18:3)	Cer(m18:1/20:0)	DG	deoxyCer	-0.0446211	-0.0131603	0.0267457	0.0020141	-22.1543	-105.559	-18.9949	-73.9526	4.04055e+31	31.6064	-104.072	59.865	73.6593	0.59
1087	DG(18:1_18:3)	DG(18:0_18:2)	DG	DG	-0.025743	-0.0131603	0.00387666	0.00209052	-12.3141	-33.8766	-18.9949	-2.53977	761441012460526	14.8816	-33.2775	59.865	72.3604	0.79
1088	DG(18:1_18:3)	DG(16:1_18:1)	DG	DG	-0.0357978	-0.0131603	0.0146522	0.00206807	-17.3098	-65.4694	-18.9949	-26.2388	1.70048e+39	39.2306	-64.4737	59.865	72.337	0.68
1089	DG(18:1_18:3)	Cer(m18:1/24:1)	DG	deoxyCer	-0.0363638	-0.0131603	0.0216656	0.00199868	-18.1939	-72.1048	-18.9949	-43.6349	2.95003e+28	28.4698	-71.0302	59.865	70.4012	0.52
1090	DG(18:1_18:3)	Cer(m18:1/22:0)	DG	deoxyCer	-0.0399162	-0.0131603	0.0240993	0.00198633	-20.0955	-87.4139	-18.9949	-56.0109	2.52948e+31	31.403	-86.1547	59.865	69.7603	0.56
1091	DG(18:1_18:3)	DG(18:1_18:1)	DG	DG	-0.0234274	-0.0131603	0.00132178	0.00210903	-11.1082	-27.7799	-18.9949	-0.535917	6.09447e+08	8.78494	-27.2588	59.865	65.6124	0.8
1092	DG(18:1_18:3)	Cer(m18:1/24:0)	DG	deoxyCer	-0.0275768	-0.0131603	0.0145055	0.00194593	-14.1716	-44.4393	-18.9949	-19.8087	4.27132e+24	24.6306	-43.7064	59.865	65.2413	0.49
1093	DG(18:1_18:3)	DG(16:0_18:2)	DG	DG	-0.0276637	-0.0131603	0.00324706	0.00210297	-13.1546	-38.4807	-18.9949	-1.86047	3.06036e+19	19.4858	-37.8229	59.865	63.5014	0.83
1094	DG(18:1_18:3)	Cer(m18:1/23:0)	DG	deoxyCer	-0.0327189	-0.0131603	0.0189523	0.00198901	-16.4499	-59.3137	-18.9949	-32.8768	2.73469e+26	26.4369	-58.3947	59.865	62.9101	0.53
1095	DG(18:1_18:3)	Cer(m18:0/20:0)	DG	deoxyCer	-0.0401595	-0.0131603	0.0262275	0.00204195	-19.6672	-83.8431	-18.9949	-61.4808	2.30305e+22	22.3623	-82.6267	59.865	60.0454	0.54
1096	DG(18:1_18:3)	DE(20:4)	DG	DE	-0.0198713	-0.0131603	0.0212261	0.00136675	-14.5391	-46.6967	-18.9949	-37.8885	6.42961e+08	8.80818	-45.9351	59.865	57.3922	-0.36
1097	DG(18:1_18:3)	Cer(m18:0/22:0)	DG	deoxyCer	-0.0408676	-0.0131603	0.0270094	0.00199644	-20.4703	-90.5966	-18.9949	-69.465	1.35373e+21	21.1315	-89.2984	59.865	57.1634	0.53
1098	DG(18:1_18:3)	Cer(m18:0/24:1)	DG	deoxyCer	-0.0360278	-0.0131603	0.0225152	0.00200487	-17.9702	-70.3964	-18.9949	-46.6466	5.62006e+23	23.7497	-69.3419	59.865	56.3006	0.52
1099	DG(18:1_18:3)	Cer(d19:1/18:0)	DG	Cer	-0.03585	-0.0131603	0.0328878	0.00197586	-18.144	-71.7219	-18.9949	-59.5062	1.64352e+12	12.2158	-70.652	59.865	54.5271	0.16
1100	DG(18:1_18:3)	Cer(m18:0/24:0)	DG	deoxyCer	-0.0276554	-0.0131603	0.0160899	0.0019364	-14.2819	-45.111	-18.9949	-23.1816	8.50009e+21	21.9294	-44.3693	59.865	51.5261	0.46
1101	DG(18:1_18:3)	Cer(m18:0/23:0)	DG	deoxyCer	-0.0285712	-0.0131603	0.0169279	0.00197334	-14.4786	-46.3214	-18.9949	-24.8334	3.07586e+21	21.488	-45.5642	59.865	51.0738	0.47
1102	DG(18:1_18:3)	Cer(d19:1/20:0)	DG	Cer	-0.025816	-0.0131603	0.0193839	0.00195279	-13.2201	-38.8515	-18.9949	-21.054	6.27327e+17	17.7975	-38.1891	59.865	48.7595	0.22
1103	DG(18:1_18:3)	Cer(d18:2/14:0)	DG	Cer	-0.0202259	-0.0131603	0.0134276	0.00180148	-11.2274	-28.3557	-18.9949	-10.556	2.29503e+09	9.36079	-27.8269	59.865	47.6796	0.11
1104	DG(18:1_18:3)	AcylCarnitine(16:1)	DG	Acylcarnitine	-0.0231095	-0.0131603	0.0196303	0.00176762	-13.0739	-38.0258	-18.9949	-21.9905	1.08467e+16	16.0353	-37.3735	59.865	45.3953	0.03
1105	DG(18:1_18:3)	Cer(d19:1/23:0)	DG	Cer	-0.020711	-0.0131603	0.0131298	0.0018847	-10.989	-27.2103	-18.9949	-10.489	1.64212e+08	8.2154	-26.6969	59.865	45.0936	0.19
1106	DG(18:1_18:3)	Cer(d19:1/22:0)	DG	Cer	-0.0274292	-0.0131603	0.0213968	0.00190571	-14.3932	-45.794	-18.9949	-27.8244	9.3243e+17	17.9696	-45.0436	59.865	44.3072	0.23
1107	DG(18:1_18:3)	Cer(d16:1/18:0)	DG	Cer	-0.042876	-0.0131603	0.0383556	0.00192666	-22.2541	-106.479	-18.9949	-98.6707	6.43494e+07	7.80854	-104.981	59.865	44.2744	0.33
1108	DG(18:1_18:3)	Cer(d20:1/22:0)	DG	Cer	-0.025473	-0.0131603	0.0178373	0.00191762	-13.2837	-39.2135	-18.9949	-20.4016	6.4858e+18	18.812	-38.5464	59.865	41.6517	0.33
1109	DG(18:1_18:3)	Cer(d18:2/18:0)	DG	Cer	-0.0355703	-0.0131603	0.0307054	0.0018712	-19.0093	-78.4967	-18.9949	-60.2671	1.69653e+18	18.2296	-77.3434	59.865	41.6058	0.3
1110	DG(18:1_18:3)	Cer(d16:1/16:0)	DG	Cer	-0.0218861	-0.0131603	0.0147732	0.00181143	-12.0823	-32.6576	-18.9949	-14.0695	4.59951e+13	13.6627	-32.0742	59.865	39.5928	0.19
1111	DG(18:1_18:3)	Cer(d16:1/20:0)	DG	Cer	-0.0273846	-0.0131603	0.017433	0.00189702	-14.4356	-46.0554	-18.9949	-21.9263	1.34601e+24	24.129	-45.3017	59.865	39.0887	0.42
1112	DG(18:1_18:3)	CE(16:2)	DG	CE	-0.0173365	-0.0131603	0.0171956	0.00134793	-12.8616	-36.8427	-18.9949	-27.9	8.76467e+08	8.94274	-36.2052	59.865	38.6945	-0.43
1113	DG(18:1_18:3)	Cer(d18:1/21:0)	DG	Cer	-0.0212047	-0.0131603	0.0111144	0.00182017	-11.6498	-30.4437	-18.9949	-9.52512	2.81066e+11	11.4488	-29.8886	59.865	37.8101	0.36
1114	DG(18:1_18:3)	CE(18:3)	DG	CE	-0.0144051	-0.0131603	0.00854577	0.00120046	-11.9997	-32.2289	-18.9949	-7.53433	1.71398e+13	13.234	-31.651	59.865	37.0436	-0.17
1115	DG(18:1_18:3)	CE(17:1)	DG	CE	-0.0208623	-0.0131603	0.0203228	0.00155996	-13.3736	-39.7279	-18.9949	-27.9968	5.38493e+11	11.7312	-39.0543	59.865	35.311	-0.18
1116	DG(18:1_18:3)	DE(18:1)	DG	DE	-0.0262164	-0.0131603	0.0274456	0.00163778	-16.0073	-56.2607	-18.9949	-46.0027	1.811e+10	10.2579	-55.3791	59.865	34.8215	0.07
1117	DG(18:1_18:3)	Cer(d18:1/20:0)	DG	Cer	-0.0213977	-0.0131603	0.00904097	0.00188552	-11.3484	-28.9465	-18.9949	-7.35936	8.94413e+09	9.95154	-28.41	59.865	34.6842	0.49
1118	DG(18:1_18:3)	Cer(d18:2/16:0)	DG	Cer	-0.0188004	-0.0131603	0.0102748	0.00163409	-11.5052	-29.7203	-18.9949	-7.7707	5.31357e+10	10.7254	-29.1741	59.865	31.1318	0.22
1119	DG(18:1_18:3)	Cer(d17:1/18:0)	DG	Cer	-0.0220163	-0.0131603	0.0176525	0.00175039	-12.5779	-35.2903	-18.9949	-17.9627	1.97409e+16	16.2954	-34.6725	59.865	27.8458	0.19
1120	DG(18:1_20:4)	DG(18:2_18:2)	DG	DG	0.0336857	0.0152692	-0.0161656	0.00207862	16.2058	-57.62	-24.4397	-19.3771	1.51431e+33	33.1802	-56.7213	64.1471	69.0524	0.54
1121	DG(18:1_20:4)	DG(18:1_18:3)	DG	DG	0.0412748	0.0152692	-0.0131603	0.00209414	19.7097	-84.194	-24.4397	-18.9949	5.67896e+59	59.7543	-82.9728	64.1471	59.865	0.77
1122	DG(18:1_20:4)	CE(22:1)	DG	CE	0.0257787	0.0152692	-0.0195972	0.00178932	14.407	-45.879	-24.4397	-23.3974	2.74953e+21	21.4393	-45.1275	64.1471	59.6881	0.1
1123	DG(18:1_20:4)	DG(18:1_18:2)	DG	DG	0.0348133	0.0152692	-0.0111255	0.00208038	16.7341	-61.316	-24.4397	-14.3161	7.52162e+36	36.8763	-60.3718	64.1471	58.7034	0.73
1124	DG(18:1_20:4)	CE(24:5)	DG	CE	0.0217063	0.0152692	-0.0145647	0.00172948	12.5508	-35.1434	-24.4397	-13.3232	5.05442e+10	10.7037	-34.5275	64.1471	49.645	0.03
1125	DG(18:1_20:4)	CE(22:6)	DG	CE	0.0159842	0.0152692	-0.00852111	0.00133045	12.0142	-32.3038	-24.4397	-6.33472	7.31227e+07	7.86405	-31.7248	64.1471	44.0898	-0.17
1126	DG(18:1_20:4)	Cer1P(d18:1/16:0)	DG	Cer1P	0.0222238	0.0152692	-0.0182935	0.00158761	13.9982	-43.3939	-24.4397	-19.7298	8.99928e+18	18.9542	-42.6743	64.1471	42.2531	-0.11
1127	DG(18:1_20:4)	CE(22:0)	DG	CE	0.0271967	0.0152692	-0.0190197	0.0018298	14.8632	-48.7328	-24.4397	-25.6382	1.24335e+23	23.0946	-47.9458	64.1471	40.9516	0.31
1128	DG(18:1_20:4)	Cer(d18:2/26:0)	DG	Cer	0.0276216	0.0152692	-0.0220019	0.0017648	15.6514	-53.8625	-24.4397	-28.6603	1.59294e+25	25.2022	-53.0112	64.1471	39.6024	0.13
1129	DG(18:1_20:4)	CE(20:0)	DG	CE	0.0276024	0.0152692	-0.019409	0.00182455	15.1284	-50.4307	-24.4397	-29.3315	1.25637e+21	21.0991	-49.6227	64.1471	39.3075	0.33
1130	DG(18:1_20:4)	CE(24:4)	DG	CE	0.0210391	0.0152692	-0.0107739	0.00162838	12.9202	-37.1677	-24.4397	-8.13109	5.3447e+12	12.7279	-36.526	64.1471	39.0767	0.19
1131	DG(18:1_20:4)	Cer(d17:1/24:0)	DG	Cer	0.0240191	0.0152692	-0.015141	0.00185004	12.983	-37.5172	-24.4397	-15.1837	1.19525e+13	13.0775	-36.871	64.1471	36.799	0.22
1132	DG(18:1_20:4)	Cer(d18:2/24:1)	DG	Cer	0.0240461	0.0152692	-0.0110385	0.00187614	12.8168	-36.5953	-24.4397	-9.00351	1.43068e+12	12.1555	-35.9608	64.1471	36.126	0.39
1133	DG(18:1_20:4)	Cer(d18:2/24:0)	DG	Cer	0.0276746	0.0152692	-0.0181036	0.00181447	15.2521	-51.2326	-24.4397	-22.2275	6.2068e+26	26.7929	-50.4147	64.1471	35.5022	0.33
1134	DG(18:1_20:4)	Cer(d17:1/24:1)	DG	Cer	0.0226234	0.0152692	-0.0120453	0.00187384	12.0733	-32.6108	-24.4397	-9.94009	1.48262e+08	8.17103	-32.028	64.1471	35.1577	0.27
1135	DG(18:1_20:4)	AcylCarnitine(18:0)	DG	Acylcarnitine	0.0251565	0.0152692	-0.0223554	0.00176706	14.2364	-44.8334	-24.4397	-30.5114	2.09934e+14	14.3221	-44.0955	64.1471	32.7236	0.07
1136	DG(18:1_20:4)	CE(24:0)	DG	CE	0.0268512	0.0152692	-0.0210223	0.0017506	15.3383	-51.7947	-24.4397	-30.7254	1.17308e+21	21.0693	-50.9696	64.1471	31.3846	0.31
1137	DG(18:1_20:4)	CE(17:0)	DG	CE	0.0201748	0.0152692	-0.0116758	0.0016854	11.9703	-32.0771	-24.4397	-10.1382	4.33915e+07	7.6374	-31.501	64.1471	31.0788	0.09
1138	DG(18:1_20:4)	CE(20:1)	DG	CE	0.0259678	0.0152692	-0.0228486	0.00166703	15.5772	-53.369	-24.4397	-37.4341	8607550243045776	15.9349	-52.524	64.1471	30.9548	0.13
1139	DG(18:1_20:4)	Cer(d18:1/24:1)	DG	Cer	0.0224748	0.0152692	-0.0093118	0.00183741	12.2318	-33.4411	-24.4397	-7.35555	1.00308e+09	9.00133	-32.8478	64.1471	30.1754	0.41
1140	DG(18:1_20:4)	Cer(d18:1/24:0)	DG	Cer	0.0238127	0.0152692	-0.0124054	0.00178075	13.3723	-39.7208	-24.4397	-13.6341	1.90998e+15	15.281	-39.0473	64.1471	29.9888	0.37
1141	DG(18:1_20:4)	CE(22:5) (n6)	DG	CE	0.0182691	0.0152692	-0.0114766	0.00130242	14.027	-43.5666	-24.4397	-10.6529	1.33932e+19	19.1269	-42.845	64.1471	29.393	-0.11
1142	DG(18:1_20:4)	CE(24:1)	DG	CE	0.0252253	0.0152692	-0.0217902	0.0016822	14.9955	-49.576	-24.4397	-30.5607	1.0358e+19	19.0153	-48.779	64.1471	28.6183	0.15
1143	DG(18:1_20:4)	Cer(d18:1/26:0)	DG	Cer	0.0230397	0.0152692	-0.0163056	0.00169052	13.6288	-41.2064	-24.4397	-18.6743	5.84283e+16	16.7666	-40.5137	64.1471	27.8317	0.17
1144	DG(18:1_20:4)	Cer(d18:1/16:0)	DG	Cer	0.0233949	0.0152692	-0.0153133	0.00172357	13.5735	-40.8841	-24.4397	-19.5777	2.78204e+16	16.4444	-40.1956	64.1471	23.5423	0.32
1145	DG(18:1_20:4)	CE(18:2)	DG	CE	0.0176354	0.0152692	-0.0100197	0.00148938	11.8407	-31.4115	-24.4397	-10.0425	9.37137e+06	6.9718	-30.8439	64.1471	16.4573	-0.06
1146	DG(18:1_20:5)	DG(18:2_18:2)	DG	DG	0.0229419	0.00826816	-0.0161656	0.00206571	11.1061	-27.7699	-6.19081	-19.3771	2.47036e+08	8.39276	-27.2489	78.0703	69.0524	0.4
1147	DG(18:1_20:5)	DG(18:1_18:3)	DG	DG	0.0264434	0.00826816	-0.0131603	0.00205315	12.8794	-36.9411	-6.19081	-18.9949	8.8342e+17	17.9462	-36.3023	78.0703	59.865	0.66
1148	DG(18:1_20:5)	DG(18:1_18:2)	DG	DG	0.0200939	0.00826816	-0.0111255	0.00206264	9.74184	-21.6031	-6.19081	-14.3161	1.93668e+07	7.28706	-21.1652	78.0703	58.7034	0.55
1149	DG(18:1_20:5)	CE(22:6)	DG	CE	0.0119418	0.00826816	-0.00852111	0.00139051	8.58804	-16.9948	-6.19081	-6.33472	4.57172e+10	10.6601	-16.623	78.0703	44.0898	0.06
1150	DG(18:1_22:5)	DG(16:0_22:6)	DG	DG	-0.0208588	-0.0085782	0.00973515	0.00207183	-10.0678	-23.006	-6.09854	-7.62823	2386769441629708	15.3778	-22.5486	57.5047	90.4277	0.59
1151	DG(18:1_22:5)	DG(16:0_16:1)	DG	DG	-0.0345448	-0.0085782	0.0227662	0.00201533	-17.141	-64.2384	-6.09854	-52.5972	4.37729e+11	11.6412	-63.2577	57.5047	88.6112	0.53
1152	DG(18:1_22:5)	DG(16:0_20:4)	DG	DG	-0.0370392	-0.0085782	0.0225937	0.00201049	-18.4229	-73.8738	-6.09854	-52.6248	1.77421e+21	21.249	-72.7774	57.5047	78.2513	0.62
1153	DG(18:1_22:5)	DG(18:1_20:5)	DG	DG	-0.0176116	-0.0085782	0.00826816	0.00203838	-8.64003	-17.1904	-6.09854	-6.19081	9.99146e+10	10.9996	-16.8156	57.5047	78.0703	0.55
1154	DG(18:1_22:5)	DG(18:0_18:1)	DG	DG	-0.0219701	-0.0085782	0.0113824	0.00199417	-11.0172	-27.3445	-6.09854	-19.3696	9.43993e+07	7.97497	-26.8292	57.5047	78.0474	0.56
1155	DG(18:1_22:5)	DG(16:0_18:1)	DG	DG	-0.0262364	-0.0085782	0.0137018	0.00192245	-13.6474	-41.3154	-6.09854	-26.8508	2.91493e+14	14.4646	-40.6213	57.5047	75.1489	0.63
1156	DG(18:1_22:5)	DG(16:1_18:1)	DG	DG	-0.0291219	-0.0085782	0.0146522	0.00197766	-14.7254	-47.8619	-6.09854	-26.2388	4.19772e+21	21.623	-47.0858	57.5047	72.337	0.65
1157	DG(18:1_22:5)	Cer(m18:1/24:1)	DG	deoxyCer	-0.0305589	-0.0085782	0.0216656	0.00195777	-15.6091	-53.5805	-6.09854	-43.6349	8.82158e+09	9.94555	-52.7327	57.5047	70.4012	0.45
1158	DG(18:1_22:5)	DG(18:2_20:4)	DG	DG	-0.0185153	-0.0085782	0.00795588	0.00212624	-8.70802	-17.448	-6.09854	-5.55291	2.23607e+11	11.3495	-17.0694	57.5047	67.5938	0.59
1159	DG(18:1_22:5)	Cer(m18:1/24:0)	DG	deoxyCer	-0.0214232	-0.0085782	0.0145055	0.00195813	-10.9406	-26.9807	-6.09854	-19.8087	1.48567e+07	7.17192	-26.4703	57.5047	65.2413	0.4
1160	DG(18:1_22:5)	DG(18:1_20:4)	DG	DG	-0.0325903	-0.0085782	0.0152692	0.00206416	-15.7887	-54.7811	-6.09854	-24.4397	2.19445e+30	30.3413	-53.9181	57.5047	64.1471	0.71
1161	DG(18:1_22:5)	DG(18:0_20:4)	DG	DG	-0.0254176	-0.0085782	0.01374	0.00214281	-11.8618	-31.5193	-6.09854	-17.6748	6.99053e+13	13.8445	-30.9503	57.5047	49.5833	0.64
1162	DG(18:1_22:5)	AcylCarnitine(16:1)	DG	Acylcarnitine	-0.0210552	-0.0085782	0.0196303	0.00185423	-11.3552	-28.9797	-6.09854	-21.9905	9.75528e+06	6.98924	-28.4429	57.5047	45.3953	0.11
1163	DG(18:1_22:5)	Cer(d20:1/24:1)	DG	Cer	-0.0156874	-0.0085782	0.0105684	0.00201479	-7.78614	-14.1209	-6.09854	-7.34976	5.90333e+06	6.7711	-13.7921	57.5047	41.3885	0.27
1164	DG(18:1_22:5)	AcylCarnitine(18:1)	DG	Acylcarnitine	-0.0136099	-0.0085782	0.0105378	0.00182202	-7.4697	-13.0611	-6.09854	-6.60364	2.86726e+06	6.45747	-12.7491	57.5047	32.2858	0.06
1165	DG(18:1_22:6)	DG(16:0_22:6)	DG	DG	-0.023368	0.00040693	0.00973515	0.00206623	-11.3095	-28.7558	-0.0842912	-7.62823	1.34138e+21	21.1276	-28.2219	82.6263	90.4277	0.91
1166	DG(18:2_18:2)	DG(14:0_16:0)	DG	DG	-0.0229066	-0.0161656	0.0120688	0.00207958	-11.015	-27.3341	-19.3771	-14.4416	9.05711e+07	7.95699	-26.8189	69.0524	87.5806	0.27
1167	DG(18:2_18:2)	DG(16:0_16:0)	DG	DG	-0.0285236	-0.0161656	0.0181548	0.00206878	-13.7876	-42.1402	-19.3771	-35.6879	2.83332e+06	6.4523	-41.4358	69.0524	86.9106	0.3
1168	DG(18:2_18:2)	DE(20:5)	DG	DE	-0.0234673	-0.0161656	0.0220621	0.00180663	-12.9896	-37.5537	-19.3771	-30.2785	1.8843e+07	7.27515	-36.907	69.0524	78.0496	-0.21
1169	DG(18:2_18:2)	DG(18:0_18:1)	DG	DG	-0.026482	-0.0161656	0.0113824	0.00206321	-12.8353	-36.6975	-19.3771	-19.3696	2.09138e+17	17.3204	-36.0619	69.0524	78.0474	0.43
1170	DG(18:2_18:2)	DG(16:0_18:1)	DG	DG	-0.0286814	-0.0161656	0.0137018	0.00204217	-14.0445	-43.6721	-19.3771	-26.8508	6.62683e+16	16.8213	-42.9492	69.0524	75.1489	0.45
1171	DG(18:2_18:2)	Cer(m18:1/20:0)	DG	deoxyCer	-0.0390444	-0.0161656	0.0267457	0.00201722	-19.3556	-81.2896	-19.3771	-73.9526	2.17282e+07	7.33702	-80.104	69.0524	73.6593	0.39
1172	DG(18:2_18:2)	DG(18:0_18:2)	DG	DG	-0.0255967	-0.0161656	0.00387666	0.00204195	-12.5354	-35.0606	-19.3771	-2.53977	4824802872950860	15.6835	-34.4459	69.0524	72.3604	0.67
1173	DG(18:2_18:2)	DG(16:1_18:1)	DG	DG	-0.0288274	-0.0161656	0.0146522	0.00206063	-13.9896	-43.342	-19.3771	-26.2388	1.26799e+17	17.1031	-42.6228	69.0524	72.337	0.38
1174	DG(18:2_18:2)	Cer(m18:1/24:1)	DG	deoxyCer	-0.0328974	-0.0161656	0.0216656	0.00201669	-16.3126	-58.3581	-19.3771	-43.6349	5.28618e+14	14.7231	-57.4506	69.0524	70.4012	0.33
1175	DG(18:2_18:2)	Cer(m18:1/22:0)	DG	deoxyCer	-0.0367902	-0.0161656	0.0240993	0.00198996	-18.4879	-74.3796	-19.3771	-56.0109	2.33727e+18	18.3687	-73.2769	69.0524	69.7603	0.41
1176	DG(18:2_18:2)	Cer(m18:1/24:0)	DG	deoxyCer	-0.0269534	-0.0161656	0.0145055	0.00196805	-13.6955	-41.5972	-19.3771	-19.8087	6.14423e+21	21.7885	-40.8995	69.0524	65.2413	0.36
1177	DG(18:2_18:2)	DG(16:0_18:2)	DG	DG	-0.0308452	-0.0161656	0.00324706	0.00203613	-15.1489	-50.5634	-19.3771	-1.86047	1.53568e+31	31.1863	-49.7537	69.0524	63.5014	0.78
1178	DG(18:2_18:2)	Cer(m18:1/23:0)	DG	deoxyCer	-0.0304581	-0.0161656	0.0189523	0.00201164	-15.141	-50.5118	-19.3771	-32.8768	4.31452e+17	17.6349	-49.7028	69.0524	62.9101	0.36
1179	DG(18:2_18:2)	Cer(m18:0/24:1)	DG	deoxyCer	-0.0321566	-0.0161656	0.0225152	0.00203595	-15.7943	-54.8193	-19.3771	-46.6466	1.48819e+08	8.17266	-53.9559	69.0524	56.3006	0.31
1180	DG(18:2_18:2)	Cer(m18:0/24:0)	DG	deoxyCer	-0.0268299	-0.0161656	0.0160899	0.00198402	-13.523	-40.5904	-19.3771	-23.1816	2.56318e+17	17.4088	-39.9056	69.0524	51.5261	0.32
1181	DG(18:2_18:2)	Cer(m18:0/23:0)	DG	deoxyCer	-0.0270913	-0.0161656	0.0169279	0.00202074	-13.4066	-39.918	-19.3771	-24.8334	1214989444390875	15.0846	-39.242	69.0524	51.0738	0.31
1182	DG(18:2_18:2)	Cer(d19:1/20:0)	DG	Cer	-0.0261312	-0.0161656	0.0193839	0.00204796	-12.7596	-36.2808	-19.3771	-21.054	1.68585e+15	15.2268	-35.6501	69.0524	48.7595	0.09
1183	DG(18:2_18:2)	Cer(d18:2/14:0)	DG	Cer	-0.0217981	-0.0161656	0.0134276	0.00192148	-11.3445	-28.927	-19.3771	-10.556	3.54754e+09	9.54993	-28.3908	69.0524	47.6796	0.05
1184	DG(18:2_18:2)	AcylCarnitine(16:1)	DG	Acylcarnitine	-0.0250472	-0.0161656	0.0196303	0.00190054	-13.179	-38.6187	-19.3771	-21.9905	4.24821e+16	16.6282	-37.9592	69.0524	45.3953	0.01
1185	DG(18:2_18:2)	Cer(d19:1/23:0)	DG	Cer	-0.0219044	-0.0161656	0.0131298	0.00199573	-10.9756	-27.1467	-19.3771	-10.489	5.88349e+07	7.76963	-26.6342	69.0524	45.0936	0.08
1186	DG(18:2_18:2)	Cer(d19:1/22:0)	DG	Cer	-0.0280862	-0.0161656	0.0213968	0.00200573	-14.003	-43.4224	-19.3771	-27.8244	3963404869634832	15.5981	-42.7024	69.0524	44.3072	0.14
1187	DG(18:2_18:2)	Cer(d20:1/22:0)	DG	Cer	-0.0268744	-0.0161656	0.0178373	0.00201046	-13.3673	-39.6918	-19.3771	-20.4016	1.95081e+19	19.2902	-39.0187	69.0524	41.6517	0.26
1188	DG(18:2_18:2)	Cer(d18:2/18:0)	DG	Cer	-0.0352367	-0.0161656	0.0307054	0.00198929	-17.7132	-68.4589	-19.3771	-60.2671	1.55518e+08	8.19178	-67.4277	69.0524	41.6058	0.2
1189	DG(18:2_18:2)	Cer(d20:1/24:1)	DG	Cer	-0.0216525	-0.0161656	0.0105684	0.00201864	-10.7263	-25.9753	-19.3771	-7.34976	3.96428e+06	6.59816	-25.4781	69.0524	41.3885	0.21
1190	DG(18:2_18:2)	Cer(d16:1/16:0)	DG	Cer	-0.0232578	-0.0161656	0.0147732	0.00194289	-11.9707	-32.0791	-19.3771	-14.0695	5.03544e+12	12.702	-31.503	69.0524	39.5928	0.11
1191	DG(18:2_18:2)	Cer(d20:1/23:0)	DG	Cer	-0.0214308	-0.0161656	0.0108257	0.00199751	-10.7288	-25.9869	-19.3771	-7.55272	4.07183e+06	6.60979	-25.4896	69.0524	39.1657	0.19
1192	DG(18:2_18:2)	Cer(d16:1/20:0)	DG	Cer	-0.0269239	-0.0161656	0.017433	0.00202083	-13.3231	-39.439	-19.3771	-21.9263	3.25594e+17	17.5127	-38.769	69.0524	39.0887	0.26
1193	DG(18:2_18:2)	Cer(d18:1/21:0)	DG	Cer	-0.0226539	-0.0161656	0.0111144	0.00198304	-11.4239	-29.3176	-19.3771	-9.52512	8.72028e+09	9.94053	-28.7764	69.0524	37.8101	0.26
1194	DG(18:2_18:2)	Cer(d20:1/24:0)	DG	Cer	-0.021016	-0.0161656	0.00905067	0.00193827	-10.8427	-26.5187	-19.3771	-5.75148	1.38562e+07	7.14164	-26.0145	69.0524	36.9015	0.25
1195	DG(18:2_18:2)	Cer(d18:1/20:0)	DG	Cer	-0.0221659	-0.0161656	0.00904097	0.00202662	-10.9374	-26.9652	-19.3771	-7.35936	3.87336e+07	7.58809	-26.4551	69.0524	34.6842	0.33
1196	DG(18:2_18:2)	AcylCarnitine(18:1)	DG	Acylcarnitine	-0.0203334	-0.0161656	0.0105378	0.00184401	-11.0267	-27.39	-19.3771	-6.60364	1.03012e+08	8.01289	-26.8741	69.0524	32.2858	0.09
1197	DG(18:2_18:2)	Cer(d18:2/16:0)	DG	Cer	-0.0211806	-0.0161656	0.0102748	0.00183527	-11.5409	-29.898	-19.3771	-7.7707	3.31835e+10	10.5209	-29.3496	69.0524	31.1318	0.19
1198	DG(18:2_18:2)	Cer(d17:1/18:0)	DG	Cer	-0.0234793	-0.0161656	0.0176525	0.00193743	-12.1188	-32.8482	-19.3771	-17.9627	2.9589e+13	13.4711	-32.2625	69.0524	27.8458	0.1
1199	DG(18:2_20:4)	DG(18:2_18:2)	DG	DG	0.0356026	0.00795588	-0.0161656	0.00209192	17.0191	-63.3556	-5.55291	-19.3771	9.51689e+43	43.9785	-62.3865	67.5938	69.0524	0.74
1200	DG(18:2_20:4)	DG(18:1_18:3)	DG	DG	0.0292197	0.00795588	-0.0131603	0.00212295	13.7637	-41.999	-5.55291	-18.9949	1.00938e+23	23.0041	-41.2964	67.5938	59.865	0.74
1201	DG(18:2_20:4)	DG(18:1_18:2)	DG	DG	0.0266112	0.00795588	-0.0111255	0.00210473	12.6435	-35.6463	-5.55291	-14.3161	2.13928e+21	21.3303	-35.0237	67.5938	58.7034	0.75
1202	DG(18:2_20:4)	CE(22:6)	DG	CE	0.0110251	0.00795588	-0.00852111	0.00148963	7.4012	-12.8372	-5.55291	-6.33472	3.18055e+06	6.5025	-12.5288	67.5938	44.0898	-0.12
1203	DG(18:2_20:4)	CE(24:4)	DG	CE	0.0140807	0.00795588	-0.0107739	0.00175842	8.00759	-14.8875	-5.55291	-8.13109	5.70737e+06	6.75644	-14.5472	67.5938	39.0767	0.19
1204	DG(18:2_22:6)	DG(16:0_22:6)	DG	DG	-0.0190994	-0.00134988	0.00973515	0.00207637	-9.19845	-19.3633	-0.320846	-7.62823	5.4337e+11	11.7351	-18.9568	95.321	90.4277	0.82
1205	dhCer(d18:0/18:0)	DG(18:2_18:2)	dhCer	DG	0.0291066	0.0265788	-0.0161656	0.00198361	14.6735	-47.5361	-36.9272	-19.3771	4.06373e+10	10.6089	-46.7638	46.3412	69.0524	0.07
1206	dhCer(d18:0/18:0)	DG(18:1_18:3)	dhCer	DG	0.0281014	0.0265788	-0.0131603	0.00186367	15.0785	-50.1091	-36.9272	-18.9949	1.52022e+13	13.1819	-49.3052	46.3412	59.865	0.14
1207	dhCer(d18:0/18:0)	CE(22:1)	dhCer	CE	0.0344466	0.0265788	-0.0195972	0.0020875	16.5014	-59.6739	-36.9272	-23.3974	5.58037e+22	22.7467	-58.75	46.3412	59.6881	0.08
1208	dhCer(d18:0/18:0)	DG(18:1_18:2)	dhCer	DG	0.0268959	0.0265788	-0.0111255	0.00184336	14.5907	-47.0179	-36.9272	-14.3161	1.23227e+10	10.0907	-46.2523	46.3412	58.7034	0.17
1209	dhCer(d18:0/18:0)	CE(24:5)	dhCer	CE	0.0292697	0.0265788	-0.0145647	0.00206971	14.1419	-44.2596	-36.9272	-13.3232	2.14984e+07	7.33241	-43.5291	46.3412	49.645	0.03
1210	dhCer(d18:0/18:0)	Cer1P(d18:1/16:0)	dhCer	Cer1P	0.0311303	0.0265788	-0.0182935	0.00198609	15.6741	-54.014	-36.9272	-19.7298	1.22119e+17	17.0868	-53.1608	46.3412	42.2531	-0.04
1211	dhCer(d18:0/18:0)	CE(22:0)	dhCer	CE	0.0336556	0.0265788	-0.0190197	0.0020814	16.1697	-57.3714	-36.9272	-25.6382	2.78097e+20	20.4442	-56.4758	46.3412	40.9516	0.09
1212	dhCer(d18:0/18:0)	Cer(d18:2/26:0)	dhCer	Cer	0.0350744	0.0265788	-0.0220019	0.0020793	16.8684	-62.2728	-36.9272	-28.6603	2.21606e+25	25.3456	-61.317	46.3412	39.6024	0.03
1213	dhCer(d18:0/18:0)	CE(20:0)	dhCer	CE	0.035579	0.0265788	-0.019409	0.00205432	17.3191	-65.538	-36.9272	-29.3315	4.08151e+28	28.6108	-64.5416	46.3412	39.3075	0.17
1214	dhCer(d18:0/18:0)	Cer(d17:1/24:0)	dhCer	Cer	0.0307063	0.0265788	-0.015141	0.00208904	14.6987	-47.6942	-36.9272	-15.1837	5.84762e+10	10.767	-46.92	46.3412	36.799	0.05
1215	dhCer(d18:0/18:0)	Cer(d18:2/24:0)	dhCer	Cer	0.0321854	0.0265788	-0.0181036	0.00208374	15.446	-52.5014	-36.9272	-22.2275	3751152892305647	15.5742	-51.6675	46.3412	35.5022	0.02
1216	dhCer(d18:0/18:0)	Cer(d17:1/24:1)	dhCer	Cer	0.0296223	0.0265788	-0.0120453	0.00210297	14.086	-43.9217	-36.9272	-9.94009	9.8731e+06	6.99445	-43.1955	46.3412	35.1577	0.1
1217	dhCer(d18:0/18:0)	AcylCarnitine(18:0)	dhCer	Acylcarnitine	0.03696	0.0265788	-0.0223554	0.00202256	18.2739	-72.7204	-36.9272	-30.5114	6.21153e+35	35.7932	-71.6379	46.3412	32.7236	0.11
1218	dhCer(d18:0/18:0)	CE(15:0)	dhCer	CE	0.0273099	0.0265788	-0.0112847	0.00195004	14.0048	-43.4333	-36.9272	-9.39001	3.20711e+06	6.50611	-42.7132	46.3412	31.4081	-0.04
1219	dhCer(d18:0/18:0)	CE(24:0)	dhCer	CE	0.0358672	0.0265788	-0.0210223	0.00210527	17.0369	-63.4842	-36.9272	-30.7254	3.6056e+26	26.557	-62.5134	46.3412	31.3846	0.12
1220	dhCer(d18:0/18:0)	CE(17:0)	dhCer	CE	0.0301559	0.0265788	-0.0116758	0.00206976	14.5697	-46.8874	-36.9272	-10.1382	9.12482e+09	9.96022	-46.1234	46.3412	31.0788	0.11
1221	dhCer(d18:0/18:0)	CE(20:1)	dhCer	CE	0.0371432	0.0265788	-0.0228486	0.00207007	17.9429	-70.1898	-36.9272	-37.4341	5.69766e+32	32.7557	-69.138	46.3412	30.9548	0.12
1222	dhCer(d18:0/18:0)	Cer(d18:1/24:1)	dhCer	Cer	0.0303475	0.0265788	-0.0093118	0.00208415	14.5611	-46.8336	-36.9272	-7.35555	8.06167e+09	9.90643	-46.0702	46.3412	30.1754	0.23
1223	dhCer(d18:0/18:0)	Cer(d18:1/24:0)	dhCer	Cer	0.0307091	0.0265788	-0.0124054	0.00206448	14.875	-48.8079	-36.9272	-13.6341	7.59726e+11	11.8807	-48.02	46.3412	29.9888	0.13
1224	dhCer(d18:0/18:0)	CE(22:5) (n6)	dhCer	CE	0.0283876	0.0265788	-0.0114766	0.00193455	14.674	-47.5392	-36.9272	-10.6529	4.09258e+10	10.612	-46.7669	46.3412	29.393	0.01
1225	dhCer(d18:0/18:0)	CE(24:1)	dhCer	CE	0.0359715	0.0265788	-0.0217902	0.00209527	17.168	-64.4339	-36.9272	-30.5607	3.21151e+27	27.5067	-63.4506	46.3412	28.6183	0.1
1226	dhCer(d18:0/18:0)	Cer(d18:1/26:0)	dhCer	Cer	0.0338497	0.0265788	-0.0163056	0.00209323	16.171	-57.3807	-36.9272	-18.6743	2.84147e+20	20.4535	-56.485	46.3412	27.8317	0.15
1227	dhCer(d18:0/18:0)	Cer(d18:1/16:0)	dhCer	Cer	0.0343976	0.0265788	-0.0153133	0.00210527	16.3388	-58.54	-36.9272	-19.5777	4.09997e+21	21.6128	-57.6303	46.3412	23.5423	0.24
1228	dhCer(d18:0/18:0)	CE(18:2)	dhCer	CE	0.0292301	0.0265788	-0.0100197	0.00206684	14.1424	-44.2629	-36.9272	-10.0425	2.16611e+07	7.33568	-43.5323	46.3412	16.4573	0.06
1229	dhCer(d18:0/20:0)	DG(18:2_18:2)	dhCer	DG	0.0243297	0.0178223	-0.0161656	0.00196938	12.354	-34.0884	-18.0091	-19.3771	5.14376e+14	14.7113	-33.4866	36.0524	69.0524	0.13
1230	dhCer(d18:0/20:0)	DG(18:1_18:3)	dhCer	DG	0.0228016	0.0178223	-0.0131603	0.00183109	12.4525	-34.6144	-18.0091	-18.9949	4163401539829574	15.6194	-34.0059	36.0524	59.865	0.21
1231	dhCer(d18:0/20:0)	CE(22:1)	dhCer	CE	0.0289836	0.0178223	-0.0195972	0.00210225	13.787	-42.1363	-18.0091	-23.3974	5.48186e+18	18.7389	-41.432	36.0524	59.6881	0.12
1232	dhCer(d18:0/20:0)	DG(18:1_18:2)	dhCer	DG	0.02138	0.0178223	-0.0111255	0.00180617	11.8372	-31.3935	-18.0091	-14.3161	2.4234e+13	13.3844	-30.8261	36.0524	58.7034	0.24
1233	dhCer(d18:0/20:0)	CE(24:5)	dhCer	CE	0.0241563	0.0178223	-0.0145647	0.00207914	11.6184	-30.286	-18.0091	-13.3232	1.89214e+12	12.277	-29.7329	36.0524	49.645	0.12
1234	dhCer(d18:0/20:0)	Cer1P(d18:1/16:0)	dhCer	Cer1P	0.0252787	0.0178223	-0.0182935	0.00197289	12.8131	-36.5747	-18.0091	-19.7298	6.99725e+16	16.8449	-35.9405	36.0524	42.2531	-0.02
1235	dhCer(d18:0/20:0)	CE(22:0)	dhCer	CE	0.0282309	0.0178223	-0.0190197	0.00209508	13.4748	-40.3115	-18.0091	-25.6382	471288924094398	14.6733	-39.6304	36.0524	40.9516	0.17
1236	dhCer(d18:0/20:0)	Cer(d18:2/26:0)	dhCer	Cer	0.030119	0.0178223	-0.0220019	0.00208704	14.4314	-46.0296	-18.0091	-28.6603	2.34094e+17	17.3694	-45.2762	36.0524	39.6024	0.11
1237	dhCer(d18:0/20:0)	CE(20:0)	dhCer	CE	0.0298965	0.0178223	-0.019409	0.00206924	14.4481	-46.1325	-18.0091	-29.3315	6.32348e+16	16.801	-45.3779	36.0524	39.3075	0.26
1238	dhCer(d18:0/20:0)	CE(24:4)	dhCer	CE	0.0220441	0.0178223	-0.0107739	0.00208555	10.5699	-25.2538	-18.0091	-8.13109	1.75657e+07	7.24467	-24.7659	36.0524	39.0767	0.16
1239	dhCer(d18:0/20:0)	Cer(d17:1/24:0)	dhCer	Cer	0.0250307	0.0178223	-0.015141	0.00210121	11.9125	-31.7793	-18.0091	-15.1837	5.89176e+13	13.7702	-31.2073	36.0524	36.799	0.13
1240	dhCer(d18:0/20:0)	Cer(d18:2/24:1)	dhCer	Cer	0.0224025	0.0178223	-0.0110385	0.00209793	10.6784	-25.7531	-18.0091	-9.00351	5.5469e+07	7.74405	-25.2589	36.0524	36.126	0.17
1241	dhCer(d18:0/20:0)	Cer(d18:2/24:0)	dhCer	Cer	0.0268193	0.0178223	-0.0181036	0.00209273	12.8155	-36.5879	-18.0091	-22.2275	2.29339e+14	14.3605	-35.9535	36.0524	35.5022	0.11
1242	dhCer(d18:0/20:0)	Cer(d17:1/24:1)	dhCer	Cer	0.0235856	0.0178223	-0.0120453	0.00210978	11.1791	-28.1221	-18.0091	-9.94009	1.2972e+10	10.113	-27.5964	36.0524	35.1577	0.19
1243	dhCer(d18:0/20:0)	AcylCarnitine(18:0)	dhCer	Acylcarnitine	0.0305652	0.0178223	-0.0223554	0.00201443	15.1732	-50.72	-18.0091	-30.5114	1.61685e+20	20.2087	-49.9084	36.0524	32.7236	0.16
1244	dhCer(d18:0/20:0)	CE(15:0)	dhCer	CE	0.0205377	0.0178223	-0.0112847	0.00192635	10.6614	-25.6748	-18.0091	-9.39001	4.63123e+07	7.6657	-25.1816	36.0524	31.4081	-0.02
1245	dhCer(d18:0/20:0)	CE(24:0)	dhCer	CE	0.02926	0.0178223	-0.0210223	0.00211991	13.8025	-42.2278	-18.0091	-30.7254	3.18019e+11	11.5025	-41.5224	36.0524	31.3846	0.18
1246	dhCer(d18:0/20:0)	CE(17:0)	dhCer	CE	0.0231908	0.0178223	-0.0116758	0.00208747	11.1095	-27.7865	-18.0091	-10.1382	5.98969e+09	9.7774	-27.2654	36.0524	31.0788	0.17
1247	dhCer(d18:0/20:0)	CE(20:1)	dhCer	CE	0.0316918	0.0178223	-0.0228486	0.0020825	15.2181	-51.0116	-18.0091	-37.4341	3.78001e+13	13.5775	-50.1963	36.0524	30.9548	0.2
1248	dhCer(d18:0/20:0)	Cer(d18:1/24:1)	dhCer	Cer	0.0240455	0.0178223	-0.0093118	0.00208608	11.5267	-29.8273	-18.0091	-7.35555	6.58005e+11	11.8182	-29.2798	36.0524	30.1754	0.35
1249	dhCer(d18:0/20:0)	Cer(d18:1/24:0)	dhCer	Cer	0.0252094	0.0178223	-0.0124054	0.00207126	12.171	-33.1217	-18.0091	-13.6341	1.29598e+15	15.1126	-32.5325	36.0524	29.9888	0.28
1250	dhCer(d18:0/20:0)	CE(22:5) (n6)	dhCer	CE	0.0215648	0.0178223	-0.0114766	0.00190701	11.3082	-28.7493	-18.0091	-10.6529	5.49795e+10	10.7402	-28.2154	36.0524	29.393	0.05
1251	dhCer(d18:0/20:0)	CE(24:1)	dhCer	CE	0.0299761	0.0178223	-0.0217902	0.00210802	14.22	-44.734	-18.0091	-30.5607	1.49013e+14	14.1732	-43.9973	36.0524	28.6183	0.17
1252	dhCer(d18:0/20:0)	Cer(d18:1/26:0)	dhCer	Cer	0.0279919	0.0178223	-0.0163056	0.0021034	13.3079	-39.3521	-18.0091	-18.6743	4.76158e+20	20.6778	-38.6831	36.0524	27.8317	0.27
1253	dhCer(d18:0/20:0)	Cer(d18:1/16:0)	dhCer	Cer	0.0275787	0.0178223	-0.0153133	0.00211881	13.0161	-37.7021	-18.0091	-19.5777	1.3318e+18	18.1244	-37.0537	36.0524	23.5423	0.32
1254	dhCer(d18:0/20:0)	CE(18:2)	dhCer	CE	0.0218798	0.0178223	-0.0100197	0.00205714	10.636	-25.5576	-18.0091	-10.0425	3.53572e+07	7.54848	-25.0658	36.0524	16.4573	0.14
1255	dhCer(d18:0/22:0)	CE(22:1)	dhCer	CE	0.0402085	0.0314191	-0.0195972	0.00207313	19.395	-81.6111	-70.045	-23.3974	3.6817e+11	11.566	-80.4213	39.1504	59.6881	0.13
1256	dhCer(d18:0/22:0)	CE(22:0)	dhCer	CE	0.0462259	0.0314191	-0.0190197	0.0020781	22.2443	-106.389	-70.045	-25.6382	2.20902e+36	36.3442	-104.892	39.1504	40.9516	0.41
1257	dhCer(d18:0/22:0)	Cer(d18:2/26:0)	dhCer	Cer	0.0416659	0.0314191	-0.0220019	0.00203153	20.5097	-90.9341	-70.045	-28.6603	7.74576e+20	20.8891	-89.6317	39.1504	39.6024	0.19
1258	dhCer(d18:0/22:0)	CE(20:0)	dhCer	CE	0.0466919	0.0314191	-0.019409	0.00207322	22.5214	-108.963	-70.045	-29.3315	8.28164e+38	38.9181	-107.434	39.1504	39.3075	0.42
1259	dhCer(d18:0/22:0)	Cer(d17:1/24:0)	dhCer	Cer	0.0416776	0.0314191	-0.015141	0.0020651	20.1819	-88.1428	-70.045	-15.1837	1.25238e+18	18.0977	-86.8741	39.1504	36.799	0.35
1260	dhCer(d18:0/22:0)	Cer(d18:2/24:0)	dhCer	Cer	0.0425622	0.0314191	-0.0181036	0.00205707	20.6907	-92.4938	-70.045	-22.2275	2.81024e+22	22.4487	-91.1721	39.1504	35.5022	0.3
1261	dhCer(d18:0/22:0)	AcylCarnitine(18:0)	dhCer	Acylcarnitine	0.043744	0.0314191	-0.0223554	0.00190375	22.9777	-113.265	-70.045	-30.5114	1.65895e+43	43.2198	-111.683	39.1504	32.7236	0.22
1262	dhCer(d18:0/22:0)	CE(24:0)	dhCer	CE	0.047162	0.0314191	-0.0210223	0.0020563	22.9354	-112.862	-70.045	-30.7254	6.56577e+42	42.8173	-111.286	39.1504	31.3846	0.37
1263	dhCer(d18:0/22:0)	CE(20:1)	dhCer	CE	0.0453458	0.0314191	-0.0228486	0.0020243	22.4007	-107.838	-70.045	-37.4341	6.20944e+37	37.7931	-106.323	39.1504	30.9548	0.24
1264	dhCer(d18:0/22:0)	Cer(d18:1/24:0)	dhCer	Cer	0.0475988	0.0314191	-0.0124054	0.00203498	23.3903	-117.221	-70.045	-13.6341	1.49822e+47	47.1756	-115.587	39.1504	29.9888	0.54
1265	dhCer(d18:0/22:0)	CE(24:1)	dhCer	CE	0.0430881	0.0314191	-0.0217902	0.0020349	21.1746	-96.7233	-70.045	-30.5607	4.76745e+26	26.6783	-95.3508	39.1504	28.6183	0.22
1266	dhCer(d18:0/22:0)	Cer(d18:1/26:0)	dhCer	Cer	0.0447889	0.0314191	-0.0163056	0.00200834	22.3015	-106.918	-70.045	-18.6743	7.4661e+36	36.8731	-105.415	39.1504	27.8317	0.38
1267	dhCer(d18:0/22:0)	Cer(d18:1/16:0)	dhCer	Cer	0.0436563	0.0314191	-0.0153133	0.0020464	21.3332	-98.1291	-70.045	-19.5777	1.21347e+28	28.084	-96.7385	39.1504	23.5423	0.39
1268	dhCer(d18:0/22:0)	CE(18:2)	dhCer	CE	0.0373265	0.0314191	-0.0100197	0.00186931	19.968	-86.3438	-70.045	-10.0425	1.98961e+16	16.2988	-85.0963	39.1504	16.4573	0.25
1269	dhCer(d18:0/24:0)	DG(18:2_18:2)	dhCer	DG	0.0245044	0.0165245	-0.0161656	0.00193762	12.6466	-35.6631	-19.6208	-19.3771	1.10233e+16	16.0423	-35.0402	35.8356	69.0524	0.21
1270	dhCer(d18:0/24:0)	DG(18:1_18:3)	dhCer	DG	0.0227204	0.0165245	-0.0131603	0.00181566	12.5135	-34.9425	-19.6208	-18.9949	2097715134345620	15.3217	-34.3295	35.8356	59.865	0.26
1271	dhCer(d18:0/24:0)	CE(22:1)	dhCer	CE	0.0290479	0.0165245	-0.0195972	0.00211861	13.7108	-41.6873	-19.6208	-23.3974	1.94939e+18	18.2899	-40.9885	35.8356	59.6881	0.15
1272	dhCer(d18:0/24:0)	DG(18:1_18:2)	dhCer	DG	0.0212308	0.0165245	-0.0111255	0.00177885	11.9352	-31.8958	-19.6208	-14.3161	1.88363e+12	12.275	-31.3222	35.8356	58.7034	0.31
1273	dhCer(d18:0/24:0)	CE(24:5)	dhCer	CE	0.0238812	0.0165245	-0.0145647	0.00209056	11.4234	-29.3152	-19.6208	-13.3232	4.94746e+09	9.69438	-28.774	35.8356	49.645	0.14
1274	dhCer(d18:0/24:0)	Cer1P(d18:1/16:0)	dhCer	Cer1P	0.0246389	0.0165245	-0.0182935	0.00191725	12.8511	-36.7848	-19.6208	-19.7298	1.13491e+17	17.055	-36.148	35.8356	42.2531	-0.01
1275	dhCer(d18:0/24:0)	CE(22:0)	dhCer	CE	0.0331529	0.0165245	-0.0190197	0.00210676	15.7364	-54.4306	-19.6208	-25.6382	6.2e+28	28.7924	-53.5721	35.8356	40.9516	0.43
1276	dhCer(d18:0/24:0)	Cer(d18:2/26:0)	dhCer	Cer	0.032125	0.0165245	-0.0220019	0.00207397	15.4897	-52.7892	-19.6208	-28.6603	1.34576e+24	24.129	-51.9515	35.8356	39.6024	0.25
1277	dhCer(d18:0/24:0)	CE(20:0)	dhCer	CE	0.0328144	0.0165245	-0.019409	0.00209659	15.6513	-53.8616	-19.6208	-29.3315	3.38889e+24	24.5301	-53.0104	35.8356	39.3075	0.41
1278	dhCer(d18:0/24:0)	Cer(d17:1/24:0)	dhCer	Cer	0.0299595	0.0165245	-0.015141	0.00211655	14.1548	-44.338	-19.6208	-15.1837	5.21474e+24	24.7172	-43.6065	35.8356	36.799	0.41
1279	dhCer(d18:0/24:0)	Cer(d18:2/24:0)	dhCer	Cer	0.031842	0.0165245	-0.0181036	0.00210264	15.1438	-50.5299	-19.6208	-22.2275	2.00673e+28	28.3025	-49.7208	35.8356	35.5022	0.38
1280	dhCer(d18:0/24:0)	Cer(d17:1/24:1)	dhCer	Cer	0.0231776	0.0165245	-0.0120453	0.00210756	10.9974	-27.25	-19.6208	-9.94009	4.25815e+07	7.62922	-26.736	35.8356	35.1577	0.22
1281	dhCer(d18:0/24:0)	AcylCarnitine(18:0)	dhCer	Acylcarnitine	0.0312729	0.0165245	-0.0223554	0.00197149	15.8626	-55.2792	-19.6208	-30.5114	5.85947e+24	24.7679	-54.41	35.8356	32.7236	0.22
1282	dhCer(d18:0/24:0)	CE(24:0)	dhCer	CE	0.0338899	0.0165245	-0.0210223	0.00210047	16.1345	-57.1296	-19.6208	-30.7254	2.53653e+26	26.4042	-56.2372	35.8356	31.3846	0.41
1283	dhCer(d18:0/24:0)	CE(17:0)	dhCer	CE	0.0231167	0.0165245	-0.0116758	0.00210223	10.9963	-27.2451	-19.6208	-10.1382	4.20988e+07	7.62427	-26.7312	35.8356	31.0788	0.22
1284	dhCer(d18:0/24:0)	CE(20:1)	dhCer	CE	0.0325082	0.0165245	-0.0228486	0.00208584	15.5852	-53.4219	-19.6208	-37.4341	9722827923359878	15.9878	-52.5761	35.8356	30.9548	0.26
1285	dhCer(d18:0/24:0)	Cer(d18:1/24:1)	dhCer	Cer	0.0229718	0.0165245	-0.0093118	0.00209756	10.9516	-27.0329	-19.6208	-7.35555	2.58262e+07	7.41206	-26.5218	35.8356	30.1754	0.34
1286	dhCer(d18:0/24:0)	Cer(d18:1/24:0)	dhCer	Cer	0.0337131	0.0165245	-0.0124054	0.00210166	16.0411	-56.491	-19.6208	-13.6341	7.41721e+36	36.8702	-55.6062	35.8356	29.9888	0.61
1287	dhCer(d18:0/24:0)	CE(22:5) (n6)	dhCer	CE	0.020255	0.0165245	-0.0114766	0.00183021	11.0671	-27.5828	-19.6208	-10.6529	9.16243e+07	7.96201	-27.0643	35.8356	29.393	0.02
1288	dhCer(d18:0/24:0)	CE(24:1)	dhCer	CE	0.0305542	0.0165245	-0.0217902	0.00209733	14.5682	-46.8777	-19.6208	-30.5607	2.0749e+16	16.317	-46.1138	35.8356	28.6183	0.24
1289	dhCer(d18:0/24:0)	Cer(d18:1/26:0)	dhCer	Cer	0.0312616	0.0165245	-0.0163056	0.00207306	15.0799	-50.1182	-19.6208	-18.6743	3.14327e+30	30.4974	-49.3141	35.8356	27.8317	0.43
1290	dhCer(d18:0/24:0)	Cer(d18:1/16:0)	dhCer	Cer	0.0276261	0.0165245	-0.0153133	0.00210221	13.1415	-38.4066	-19.6208	-19.5777	6.10609e+18	18.7858	-37.7497	35.8356	23.5423	0.35
1291	dhCer(d18:0/24:0)	CE(18:2)	dhCer	CE	0.0226579	0.0165245	-0.0100197	0.00194181	11.6684	-30.5372	-19.6208	-10.0425	8.24979e+10	10.9164	-29.981	35.8356	16.4573	0.29
1292	dhCer(d18:0/24:1)	DG(18:1_18:3)	dhCer	DG	0.0308879	0.0268667	-0.0131603	0.00188415	16.3936	-58.9208	-47.7563	-18.9949	1.4603e+11	11.1644	-58.0063	39.1161	59.865	0.31
1293	dhCer(d18:0/24:1)	CE(22:1)	dhCer	CE	0.0387406	0.0268667	-0.0195972	0.00205822	18.8224	-77.0087	-47.7563	-23.3974	1.7881e+29	29.2524	-75.8732	39.1161	59.6881	0.23
1294	dhCer(d18:0/24:1)	CE(24:5)	dhCer	CE	0.0319301	0.0268667	-0.0145647	0.00201884	15.8161	-54.9656	-47.7563	-13.3232	1.61916e+07	7.20929	-54.1005	39.1161	49.645	0.17
1295	dhCer(d18:0/24:1)	Cer1P(d18:1/16:0)	dhCer	Cer1P	0.0311585	0.0268667	-0.0182935	0.00189923	16.4058	-59.0061	-47.7563	-19.7298	1.77761e+11	11.2498	-58.0906	39.1161	42.2531	-0.02
1296	dhCer(d18:0/24:1)	CE(22:0)	dhCer	CE	0.0350934	0.0268667	-0.0190197	0.00207179	16.9386	-62.7765	-47.7563	-25.6382	1.04758e+15	15.0202	-61.8145	39.1161	40.9516	0.15
1297	dhCer(d18:0/24:1)	Cer(d18:2/26:0)	dhCer	Cer	0.0367377	0.0268667	-0.0220019	0.00207555	17.7002	-68.3615	-47.7563	-28.6603	4.02896e+20	20.6052	-67.3313	39.1161	39.6024	0.12
1298	dhCer(d18:0/24:1)	CE(20:0)	dhCer	CE	0.0371133	0.0268667	-0.019409	0.00204655	18.1346	-71.6497	-47.7563	-29.3315	7.82242e+23	23.8933	-70.5803	39.1161	39.3075	0.23
1299	dhCer(d18:0/24:1)	Cer(d18:2/24:0)	dhCer	Cer	0.0342797	0.0268667	-0.0181036	0.00210898	16.2541	-57.9536	-47.7563	-22.2275	1.57515e+10	10.1973	-57.0508	39.1161	35.5022	0.13
1300	dhCer(d18:0/24:1)	Cer(d17:1/24:1)	dhCer	Cer	0.0335468	0.0268667	-0.0120453	0.00212734	15.7694	-54.6518	-47.7563	-9.94009	7.86111e+06	6.89548	-53.7904	39.1161	35.1577	0.29
1301	dhCer(d18:0/24:1)	AcylCarnitine(18:0)	dhCer	Acylcarnitine	0.0378946	0.0268667	-0.0223554	0.00196584	19.2765	-80.6479	-47.7563	-30.5114	7.79149e+32	32.8916	-79.47	39.1161	32.7236	0.16
1302	dhCer(d18:0/24:1)	CE(24:0)	dhCer	CE	0.0373865	0.0268667	-0.0210223	0.0020652	18.1031	-71.409	-47.7563	-30.7254	4.49441e+23	23.6527	-70.3427	39.1161	31.3846	0.18
1303	dhCer(d18:0/24:1)	CE(20:1)	dhCer	CE	0.041488	0.0268667	-0.0228486	0.00200056	20.7382	-92.9048	-47.7563	-37.4341	1.40764e+45	45.1485	-91.5779	39.1161	30.9548	0.27
1304	dhCer(d18:0/24:1)	Cer(d18:1/24:1)	dhCer	Cer	0.0394919	0.0268667	-0.0093118	0.00210903	18.7251	-76.2395	-47.7563	-7.35555	3.04194e+28	28.4832	-75.1142	39.1161	30.1754	0.53
1305	dhCer(d18:0/24:1)	Cer(d18:1/24:0)	dhCer	Cer	0.0352913	0.0268667	-0.0124054	0.00208472	16.9285	-62.7038	-47.7563	-13.6341	8.86034e+14	14.9475	-61.7427	39.1161	29.9888	0.34
1306	dhCer(d18:0/24:1)	CE(22:5) (n6)	dhCer	CE	0.0285995	0.0268667	-0.0114766	0.00177376	16.1237	-57.0556	-47.7563	-10.6529	1.99202e+09	9.29929	-56.1639	39.1161	29.393	0.03
1307	dhCer(d18:0/24:1)	CE(24:1)	dhCer	CE	0.0400572	0.0268667	-0.0217902	0.00202192	19.8115	-85.0383	-47.7563	-30.5607	1.91428e+37	37.282	-83.806	39.1161	28.6183	0.26
1308	dhCer(d18:0/24:1)	Cer(d18:1/26:0)	dhCer	Cer	0.038164	0.0268667	-0.0163056	0.00205829	18.5416	-74.7988	-47.7563	-18.6743	1.10279e+27	27.0425	-73.6911	39.1161	27.8317	0.32
1309	dhCer(d18:0/24:1)	Cer(d18:1/16:0)	dhCer	Cer	0.0385315	0.0268667	-0.0153133	0.00209912	18.356	-73.3546	-47.7563	-19.5777	3.96523e+25	25.5983	-72.2648	39.1161	23.5423	0.37
1310	dhCer(d18:0/24:1)	CE(18:2)	dhCer	CE	0.0306485	0.0268667	-0.0100197	0.00193129	15.8694	-55.3252	-47.7563	-10.0425	3.70611e+07	7.56892	-54.4554	39.1161	16.4573	0.13
1311	GM1(d18:1/16:0)	Cer(d19:1/18:0)	GM1	Cer	-0.0347909	-0.011335	0.0328878	0.0019588	-17.7613	-68.8197	-7.62695	-59.5062	2.0583e+09	9.31351	-67.784	27.162	54.5271	0.02
1312	GM1(d18:1/16:0)	Cer(d19:1/20:0)	GM1	Cer	-0.0223883	-0.011335	0.0193839	0.00197939	-11.3107	-28.7619	-7.62695	-21.054	5.10353e+07	7.70787	-28.2279	27.162	48.7595	-0.02
1313	GM1(d18:1/16:0)	Cer(d18:2/14:0)	GM1	Cer	-0.0178744	-0.011335	0.0134276	0.00205045	-8.71731	-17.4833	-7.62695	-10.556	8.45876e+06	6.92731	-17.1041	27.162	47.6796	0.07
1314	GM1(d18:1/16:0)	dhCer(d18:0/18:0)	GM1	dhCer	-0.0285913	-0.011335	0.0265788	0.00203348	-14.0602	-43.7665	-7.62695	-36.9272	6.90723e+06	6.8393	-43.0424	27.162	46.3412	0.01
1315	GM1(d18:1/16:0)	AcylCarnitine(16:1)	GM1	Acylcarnitine	-0.0230413	-0.011335	0.0196303	0.00195241	-11.8015	-31.2112	-7.62695	-21.9905	1.66225e+09	9.2207	-30.6462	27.162	45.3953	0.04
1316	GM1(d18:1/16:0)	Cer(d19:1/23:0)	GM1	Cer	-0.0170271	-0.011335	0.0131298	0.00198383	-8.58297	-16.9758	-7.62695	-10.489	3.06705e+06	6.48672	-16.6042	27.162	45.0936	-0.02
1317	GM1(d18:1/16:0)	Cer(d19:1/22:0)	GM1	Cer	-0.0238471	-0.011335	0.0213968	0.00192308	-12.4005	-34.336	-7.62695	-27.8244	3.24835e+06	6.51166	-33.7312	27.162	44.3072	-0.04
1318	GM1(d18:1/16:0)	Cer(d20:1/22:0)	GM1	Cer	-0.0205746	-0.011335	0.0178373	0.00188468	-10.9168	-26.868	-7.62695	-20.4016	2.92687e+06	6.4664	-26.3592	27.162	41.6517	-0.07
1319	GM1(d18:1/16:0)	Cer(d20:1/24:1)	GM1	Cer	-0.0149276	-0.011335	0.0105684	0.00189311	-7.88522	-14.4613	-7.62695	-7.34976	6.82968e+06	6.8344	-14.1276	27.162	41.3885	-0.04
1320	GM1(d18:1/16:0)	Cer(d16:1/16:0)	GM1	Cer	-0.018772	-0.011335	0.0147732	0.00194666	-9.64319	-21.1873	-7.62695	-14.0695	1.31157e+07	7.11779	-20.7551	27.162	39.5928	0.02
1321	GM1(d18:1/16:0)	Cer(d18:1/21:0)	GM1	Cer	-0.0158418	-0.011335	0.0111144	0.00183402	-8.63777	-17.1819	-7.62695	-9.52512	4.53742e+07	7.65681	-16.8072	27.162	37.8101	0.01
1322	GM1(d18:1/16:0)	dhCer(d18:0/20:0)	GM1	dhCer	-0.0215076	-0.011335	0.0178223	0.00200344	-10.7353	-26.0173	-7.62695	-18.0091	1.0191e+08	8.00822	-25.5195	27.162	36.0524	0.03
1323	GM1(d18:1/16:0)	Cer(d18:1/20:0)	GM1	Cer	-0.0141375	-0.011335	0.00904097	0.00172533	-8.19409	-15.5492	-7.62695	-7.35936	8.36031e+07	7.92222	-15.1989	27.162	34.6842	-0.02
1324	GM1(d18:1/16:0)	AcylCarnitine(18:1)	GM1	Acylcarnitine	-0.0156682	-0.011335	0.0105378	0.00196268	-7.98307	-14.8016	-7.62695	-6.60364	1.49514e+07	7.17468	-14.4626	27.162	32.2858	0.04
1325	GM1(d18:1/16:0)	Cer(d18:2/16:0)	GM1	Cer	-0.0161185	-0.011335	0.0102748	0.00192777	-8.36125	-16.1546	-7.62695	-7.7707	2.42068e+08	8.38394	-15.7952	27.162	31.1318	0.11
1326	GM1(d18:1/16:0)	Cer(d17:1/18:0)	GM1	Cer	-0.0206673	-0.011335	0.0176525	0.00198926	-10.3894	-24.4336	-7.62695	-17.9627	2.9574e+06	6.47091	-23.9568	27.162	27.8458	0.01
1327	GM3(d18:1/16:0)	DG(16:0_16:1)	GM3	DG	-0.0287797	-0.0284375	0.0227662	0.00147072	-19.5685	-83.0302	-54.2875	-52.5972	5.52884e+28	28.7426	-81.8226	21.9609	88.6112	-0.19
1328	GM3(d18:1/16:0)	DG(16:0_16:0)	GM3	DG	-0.0249164	-0.0284375	0.0181548	0.00143955	-17.3085	-65.4601	-54.2875	-35.6879	1.4879e+11	11.1726	-64.4646	21.9609	86.9106	-0.2
1329	GM3(d18:1/16:0)	DG(16:0_20:4)	GM3	DG	-0.0288962	-0.0284375	0.0225937	0.0014703	-19.6532	-83.7275	-54.2875	-52.6248	2.754e+29	29.44	-82.5123	21.9609	78.2513	-0.19
1330	GM3(d18:1/16:0)	Cer(m18:1/20:0)	GM3	deoxyCer	-0.0336496	-0.0284375	0.0267457	0.00147099	-22.8755	-112.294	-54.2875	-73.9526	2.19622e+38	38.3417	-110.725	21.9609	73.6593	-0.11
1331	GM3(d18:1/16:0)	Cer(m18:1/24:1)	GM3	deoxyCer	-0.02971	-0.0284375	0.0216656	0.00154987	-19.1693	-79.7815	-54.2875	-43.6349	3.11872e+25	25.494	-78.6131	21.9609	70.4012	-0.06
1332	GM3(d18:1/16:0)	Cer(m18:1/22:0)	GM3	deoxyCer	-0.0313756	-0.0284375	0.0240993	0.00154308	-20.3331	-89.4252	-54.2875	-56.0109	2.59587e+33	33.4143	-88.141	21.9609	69.7603	-0.11
1333	GM3(d18:1/16:0)	Cer(m18:1/23:0)	GM3	deoxyCer	-0.0272397	-0.0284375	0.0189523	0.00161294	-16.8883	-62.4153	-54.2875	-32.8768	1.34211e+08	8.12779	-61.4579	21.9609	62.9101	-0.09
1334	GM3(d18:1/16:0)	Cer(m18:1/18:0)	GM3	deoxyCer	-0.0430186	-0.0284375	0.0354429	0.00158797	-27.0903	-155.473	-54.2875	-105.833	4.36275e+49	49.6398	-153.324	21.9609	60.265	-0.06
1335	GM3(d18:1/16:0)	Cer(m18:0/20:0)	GM3	deoxyCer	-0.0339764	-0.0284375	0.0262275	0.00158669	-21.4133	-98.8429	-54.2875	-61.4808	2.30177e+37	37.3621	-97.4433	21.9609	60.0454	-0.1
1336	GM3(d18:1/16:0)	DE(20:4)	GM3	DE	-0.0333899	-0.0284375	0.0212261	0.00183993	-18.1474	-71.7477	-54.2875	-37.8885	2.88501e+17	17.4601	-70.6774	21.9609	57.3922	0.2
1337	GM3(d18:1/16:0)	Cer(m18:0/22:0)	GM3	deoxyCer	-0.0348914	-0.0284375	0.0270094	0.00157152	-22.2023	-106.001	-54.2875	-69.465	3.43894e+36	36.5364	-104.509	21.9609	57.1634	-0.09
1338	GM3(d18:1/16:0)	Cer(m18:0/24:1)	GM3	deoxyCer	-0.0316118	-0.0284375	0.0225152	0.00157367	-20.088	-87.3506	-54.2875	-46.6466	1.15629e+33	33.0631	-86.0918	21.9609	56.3006	-0.04
1339	GM3(d18:1/16:0)	Cer(d19:1/18:0)	GM3	Cer	-0.042604	-0.0284375	0.0328878	0.00197622	-21.5584	-100.141	-54.2875	-59.5062	4.3159e+40	40.6351	-98.7269	21.9609	54.5271	0.11
1340	GM3(d18:1/16:0)	CE(16:1)	GM3	CE	-0.0464775	-0.0284375	0.0375729	0.00196001	-23.7128	-120.357	-54.2875	-84.9777	2.39593e+35	35.3795	-118.682	21.9609	54.2484	0.03
1341	GM3(d18:1/16:0)	dhCer(d18:0/18:0)	GM3	dhCer	-0.0377236	-0.0284375	0.0265788	0.0020169	-18.7038	-76.071	-54.2875	-36.9272	6.07371e+21	21.7835	-74.9477	21.9609	46.3412	0.03
1342	GM3(d18:1/16:0)	AcylCarnitine(16:1)	GM3	Acylcarnitine	-0.033966	-0.0284375	0.0196303	0.00198534	-17.1083	-64.0011	-54.2875	-21.9905	5.17079e+09	9.71356	-63.0231	21.9609	45.3953	0.24
1343	GM3(d18:1/16:0)	Cer(d16:1/18:0)	GM3	Cer	-0.0474179	-0.0284375	0.0383556	0.00183337	-25.8638	-142.247	-54.2875	-98.6707	3.76644e+43	43.5759	-140.275	21.9609	44.2744	0.03
1344	GM3(d18:1/16:0)	Cer(d18:2/18:0)	GM3	Cer	-0.0431188	-0.0284375	0.0307054	0.00187397	-23.0093	-113.565	-54.2875	-60.2671	1.98621e+53	53.298	-111.979	21.9609	41.6058	0.16
1345	GM3(d18:1/16:0)	dhCer(d18:0/22:0)	GM3	dhCer	-0.0419526	-0.0284375	0.0314191	0.00182676	-22.9656	-113.149	-54.2875	-70.045	1.27068e+43	43.104	-111.569	21.9609	39.1504	0
1346	GM3(d18:1/16:0)	dhCer(d18:0/24:1)	GM3	dhCer	-0.0391111	-0.0284375	0.0268667	0.0018634	-20.989	-95.0908	-54.2875	-47.7563	6.35633e+40	40.8032	-93.7369	21.9609	39.1161	0.06
1347	GM3(d18:1/16:0)	CE(16:2)	GM3	CE	-0.0323908	-0.0284375	0.0171956	0.00187414	-17.2831	-65.2739	-54.2875	-27.9	9.69155e+10	10.9864	-64.2805	21.9609	38.6945	0.26
1348	GM3(d18:1/16:0)	Cer(d18:1/18:0)	GM3	Cer	-0.0438496	-0.0284375	0.0301572	0.0017321	-25.3159	-136.512	-54.2875	-66.0056	3.21119e+70	70.5067	-134.624	21.9609	37.0163	0.17
1349	GM3(d18:1/16:0)	CE(17:1)	GM3	CE	-0.0360014	-0.0284375	0.0203228	0.00207145	-17.3798	-65.9839	-54.2875	-27.9968	4.96979e+11	11.6963	-64.9821	21.9609	35.311	0.21
1350	GM3(d18:1/16:0)	DE(18:1)	GM3	DE	-0.0407775	-0.0284375	0.0274456	0.00202523	-20.1348	-87.7448	-54.2875	-46.0027	2.8656e+33	33.4572	-86.4813	21.9609	34.8215	0.07
1351	GM3(d18:1/16:0)	CE(20:3)	GM3	CE	-0.0559121	-0.0284375	0.0403008	0.00198639	-28.1476	-167.297	-54.2875	-120.725	3.73322e+46	46.5721	-165.005	21.9609	27.3837	0.22
1352	GM3(d18:1/18:0)	DG(16:0_16:1)	GM3	DG	-0.0294122	-0.0231981	0.0227662	0.00150223	-19.579	-83.1169	-36.384	-52.5972	3.3093e+30	30.5197	-81.9085	28.1047	88.6112	-0.07
1353	GM3(d18:1/18:0)	DG(16:0_16:0)	GM3	DG	-0.0258577	-0.0231981	0.0181548	0.00148939	-17.3612	-65.8471	-36.384	-35.6879	2.90476e+29	29.4631	-64.847	28.1047	86.9106	-0.05
1354	GM3(d18:1/18:0)	DG(16:0_20:4)	GM3	DG	-0.0296794	-0.0231981	0.0225937	0.00151275	-19.6195	-83.4498	-36.384	-52.6248	6.68352e+30	30.825	-82.2379	28.1047	78.2513	-0.06
1355	GM3(d18:1/18:0)	DE(20:5)	GM3	DE	-0.0334469	-0.0231981	0.0220621	0.00207047	-16.1543	-57.2656	-36.384	-30.2785	7.61387e+20	20.8816	-56.3714	28.1047	78.0496	0.18
1356	GM3(d18:1/18:0)	DG(18:0_18:1)	GM3	DG	-0.0204103	-0.0231981	0.0113824	0.0013308	-15.3369	-51.7857	-36.384	-19.3696	2.522e+15	15.4017	-50.9607	28.1047	78.0474	-0.03
1357	GM3(d18:1/18:0)	DG(16:0_18:1)	GM3	DG	-0.0218415	-0.0231981	0.0137018	0.00133077	-16.4127	-59.0543	-36.384	-26.8508	4.68096e+22	22.6703	-58.1381	28.1047	75.1489	-0.05
1358	GM3(d18:1/18:0)	Cer(m18:1/20:0)	GM3	deoxyCer	-0.0347579	-0.0231981	0.0267457	0.00153165	-22.6931	-110.572	-36.384	-73.9526	4.16501e+36	36.6196	-109.023	28.1047	73.6593	0.01
1359	GM3(d18:1/18:0)	DG(16:1_18:1)	GM3	DG	-0.0227171	-0.0231981	0.0146522	0.00141059	-16.1047	-56.9259	-36.384	-26.2388	3.48243e+20	20.5419	-56.0358	28.1047	72.337	-0.06
1360	GM3(d18:1/18:0)	Cer(m18:1/24:1)	GM3	deoxyCer	-0.0303726	-0.0231981	0.0216656	0.00163145	-18.6169	-75.3884	-36.384	-43.6349	5.6678e+31	31.7534	-74.2735	28.1047	70.4012	0.02
1361	GM3(d18:1/18:0)	Cer(m18:1/22:0)	GM3	deoxyCer	-0.0324239	-0.0231981	0.0240993	0.00162043	-20.0094	-86.6903	-36.384	-56.0109	4.77957e+30	30.6794	-85.4391	28.1047	69.7603	0.01
1362	GM3(d18:1/18:0)	Cer(m18:1/24:0)	GM3	deoxyCer	-0.0242229	-0.0231981	0.0145055	0.00170346	-14.2198	-44.7325	-36.384	-19.8087	2.23114e+08	8.34853	-43.9959	28.1047	65.2413	0.04
1363	GM3(d18:1/18:0)	DG(18:1_20:4)	GM3	DG	-0.0243722	-0.0231981	0.0152692	0.00152819	-15.9484	-55.8602	-36.384	-24.4397	2.99394e+19	19.4762	-54.9837	28.1047	64.1471	-0.03
1364	GM3(d18:1/18:0)	Cer(m18:1/23:0)	GM3	deoxyCer	-0.0281457	-0.0231981	0.0189523	0.00168053	-16.7481	-61.415	-36.384	-32.8768	1.07408e+25	25.031	-60.4696	28.1047	62.9101	0.02
1365	GM3(d18:1/18:0)	Cer(m18:1/18:0)	GM3	deoxyCer	-0.043749	-0.0231981	0.0354429	0.00163926	-26.6883	-151.079	-36.384	-105.833	1.76386e+45	45.2465	-148.986	28.1047	60.265	0.04
1366	GM3(d18:1/18:0)	Cer(m18:0/20:0)	GM3	deoxyCer	-0.0353831	-0.0231981	0.0262275	0.00163704	-21.6141	-100.642	-36.384	-61.4808	1.44867e+39	39.161	-99.2206	28.1047	60.0454	0.05
1367	GM3(d18:1/18:0)	DE(20:4)	GM3	DE	-0.0328727	-0.0231981	0.0212261	0.00182635	-17.9991	-70.6163	-36.384	-37.8885	5.3439e+32	32.7279	-69.5591	28.1047	57.3922	0.19
1368	GM3(d18:1/18:0)	Cer(m18:0/22:0)	GM3	deoxyCer	-0.0360677	-0.0231981	0.0270094	0.00165274	-21.823	-102.531	-36.384	-69.465	1.16361e+33	33.0658	-101.086	28.1047	57.1634	0.04
1369	GM3(d18:1/18:0)	Cer(m18:0/24:1)	GM3	deoxyCer	-0.0323192	-0.0231981	0.0225152	0.00166005	-19.4689	-82.2136	-36.384	-46.6466	3.68935e+35	35.567	-81.0161	28.1047	56.3006	0.06
1370	GM3(d18:1/18:0)	Cer(d19:1/18:0)	GM3	Cer	-0.0436203	-0.0231981	0.0328878	0.00195958	-22.2601	-106.535	-36.384	-59.5062	1.06757e+47	47.0284	-105.036	28.1047	54.5271	0.18
1371	GM3(d18:1/18:0)	CE(16:1)	GM3	CE	-0.0467673	-0.0231981	0.0375729	0.00195922	-23.8704	-121.903	-36.384	-84.9777	8.42083e+36	36.9254	-120.207	28.1047	54.2484	0.11
1372	GM3(d18:1/18:0)	Cer(m18:0/24:0)	GM3	deoxyCer	-0.0272585	-0.0231981	0.0160899	0.00176587	-15.4363	-52.4376	-36.384	-23.1816	1.13134e+16	16.0536	-51.6044	28.1047	51.5261	0.1
1373	GM3(d18:1/18:0)	Cer(m18:0/23:0)	GM3	deoxyCer	-0.0275996	-0.0231981	0.0169279	0.00175676	-15.7105	-54.2571	-36.384	-24.8334	7.46691e+17	17.8731	-53.4008	28.1047	51.0738	0.06
1374	GM3(d18:1/18:0)	DG(18:0_20:4)	GM3	DG	-0.0241371	-0.0231981	0.01374	0.00160495	-15.0391	-49.8561	-36.384	-17.6748	2.96554e+13	13.4721	-49.0554	28.1047	49.5833	-0.02
1375	GM3(d18:1/18:0)	Cer(d19:1/20:0)	GM3	Cer	-0.0310806	-0.0231981	0.0193839	0.00199842	-15.5525	-53.2052	-36.384	-21.054	6.62515e+16	16.8212	-52.3623	28.1047	48.7595	0.19
1376	GM3(d18:1/18:0)	dhCer(d18:0/18:0)	GM3	dhCer	-0.0367317	-0.0231981	0.0265788	0.00198658	-18.4899	-74.395	-36.384	-36.9272	2.93593e+37	37.4677	-73.2921	28.1047	46.3412	0.08
1377	GM3(d18:1/18:0)	AcylCarnitine(16:1)	GM3	Acylcarnitine	-0.0316937	-0.0231981	0.0196303	0.00193464	-16.3822	-58.842	-36.384	-21.9905	2.87083e+22	22.458	-57.9284	28.1047	45.3953	0.15
1378	GM3(d18:1/18:0)	Cer(d19:1/22:0)	GM3	Cer	-0.0334897	-0.0231981	0.0213968	0.0019849	-16.8722	-62.3002	-36.384	-27.8244	8.24601e+25	25.9162	-61.3441	28.1047	44.3072	0.19
1379	GM3(d18:1/18:0)	Cer(d16:1/18:0)	GM3	Cer	-0.0484664	-0.0231981	0.0383556	0.00179556	-26.9924	-154.397	-36.384	-98.6707	5.32466e+55	55.7263	-152.26	28.1047	44.2744	0.15
1380	GM3(d18:1/18:0)	Cer(d20:1/22:0)	GM3	Cer	-0.0305546	-0.0231981	0.0178373	0.00194396	-15.7177	-54.3051	-36.384	-20.4016	8.33896e+17	17.9211	-53.4481	28.1047	41.6517	0.18
1381	GM3(d18:1/18:0)	Cer(d18:2/18:0)	GM3	Cer	-0.0432543	-0.0231981	0.0307054	0.00181442	-23.8391	-121.596	-36.384	-60.2671	2.13151e+61	61.3287	-119.903	28.1047	41.6058	0.22
1382	GM3(d18:1/18:0)	Cer(d16:1/16:0)	GM3	Cer	-0.0281581	-0.0231981	0.0147732	0.00198694	-14.1716	-44.4395	-36.384	-14.0695	1.13645e+08	8.05555	-43.7066	28.1047	39.5928	0.18
1383	GM3(d18:1/18:0)	dhCer(d18:0/22:0)	GM3	dhCer	-0.041189	-0.0231981	0.0314191	0.00186962	-22.0306	-104.424	-36.384	-70.045	2.39176e+34	34.3787	-102.954	28.1047	39.1504	0.09
1384	GM3(d18:1/18:0)	dhCer(d18:0/24:1)	GM3	dhCer	-0.0376703	-0.0231981	0.0268667	0.00187666	-20.073	-87.225	-36.384	-47.7563	2.94213e+39	39.4687	-85.9677	28.1047	39.1161	0.1
1385	GM3(d18:1/18:0)	Cer(d16:1/20:0)	GM3	Cer	-0.0297443	-0.0231981	0.017433	0.00182141	-16.3304	-58.4815	-36.384	-21.9263	1.25168e+22	22.0975	-57.5725	28.1047	39.0887	0.13
1386	GM3(d18:1/18:0)	CE(16:2)	GM3	CE	-0.0315908	-0.0231981	0.0171956	0.00183333	-17.2314	-64.8961	-36.384	-27.9	3.25202e+28	28.5122	-63.9073	28.1047	38.6945	0.27
1387	GM3(d18:1/18:0)	Cer(d18:1/18:0)	GM3	Cer	-0.0436788	-0.0231981	0.0301572	0.0017122	-25.5103	-138.534	-36.384	-66.0056	3.37937e+72	72.5288	-136.615	28.1047	37.0163	0.24
1388	GM3(d18:1/18:0)	dhCer(d18:0/20:0)	GM3	dhCer	-0.0305974	-0.0231981	0.0178223	0.00197389	-15.5011	-52.8646	-36.384	-18.0091	3.02428e+16	16.4806	-52.026	28.1047	36.0524	0.14
1389	GM3(d18:1/18:0)	dhCer(d18:0/24:0)	GM3	dhCer	-0.0299464	-0.0231981	0.0165245	0.00195	-15.3572	-51.9182	-36.384	-19.6208	3.42127e+15	15.5342	-51.0913	28.1047	35.8356	0.13
1390	GM3(d18:1/18:0)	CE(17:1)	GM3	CE	-0.0359923	-0.0231981	0.0203228	0.00205137	-17.5455	-67.2086	-36.384	-27.9968	6.67797e+30	30.8246	-66.1915	28.1047	35.311	0.28
1391	GM3(d18:1/18:0)	DE(18:1)	GM3	DE	-0.0402715	-0.0231981	0.0274456	0.00206959	-19.4587	-82.1302	-36.384	-46.0027	1.34113e+36	36.1275	-80.9337	28.1047	34.8215	0.17
1392	GM3(d18:1/18:0)	Cer(d18:1/20:0)	GM3	Cer	-0.0250305	-0.0231981	0.00904097	0.00170351	-14.6934	-47.661	-36.384	-7.35936	1.89267e+11	11.2771	-46.8872	28.1047	34.6842	0.22
1393	GM3(d18:1/18:0)	Cer(d17:1/18:0)	GM3	Cer	-0.0316867	-0.0231981	0.0176525	0.001926	-16.4521	-59.3289	-36.384	-17.9627	8.80898e+22	22.9449	-58.4097	28.1047	27.8458	0.17
1394	GM3(d18:1/18:0)	CE(20:3)	GM3	CE	-0.0502333	-0.0231981	0.0403008	0.00196531	-25.56	-139.053	-36.384	-120.725	2.12961e+18	18.3283	-137.127	28.1047	27.3837	0.19
1395	GM3(d18:1/20:0)	DE(20:5)	GM3	DE	-0.026128	-0.010923	0.0220621	0.00202618	-12.8952	-37.0289	-6.84012	-30.2785	5.62833e+06	6.75038	-36.389	31.3943	78.0496	0.1
1396	GM3(d18:1/20:0)	Cer(d19:1/18:0)	GM3	Cer	-0.036893	-0.010923	0.0328878	0.00205918	-17.9163	-69.9884	-6.84012	-59.5062	3.03569e+10	10.4823	-68.9392	31.3943	54.5271	0.17
1397	GM3(d18:1/20:0)	Cer(d19:1/20:0)	GM3	Cer	-0.0241598	-0.010923	0.0193839	0.00208643	-11.5795	-30.0909	-6.84012	-21.054	1.08874e+09	9.03693	-29.5402	31.3943	48.7595	0.16
1398	GM3(d18:1/20:0)	AcylCarnitine(16:1)	GM3	Acylcarnitine	-0.0242187	-0.010923	0.0196303	0.00208752	-11.6017	-30.202	-6.84012	-21.9905	1.62729e+08	8.21147	-29.65	31.3943	45.3953	0.16
1399	GM3(d18:1/20:0)	Cer(d20:1/22:0)	GM3	Cer	-0.0224397	-0.010923	0.0178373	0.0020319	-11.0437	-27.471	-6.84012	-20.4016	1.17329e+07	7.06941	-26.954	31.3943	41.6517	0.13
1400	GM3(d18:1/20:0)	Cer(d18:2/18:0)	GM3	Cer	-0.0357678	-0.010923	0.0307054	0.001982	-18.0463	-70.9755	-6.84012	-60.2671	5.10971e+10	10.7084	-69.9144	31.3943	41.6058	0.25
1401	GM3(d18:1/20:0)	Cer(d20:1/24:1)	GM3	Cer	-0.0168908	-0.010923	0.0105684	0.00206184	-8.19213	-15.5422	-6.84012	-7.34976	1.55744e+08	8.19241	-15.192	31.3943	41.3885	0.2
1402	GM3(d18:1/20:0)	Cer(d16:1/20:0)	GM3	Cer	-0.0222506	-0.010923	0.017433	0.00197879	-11.2445	-28.4392	-6.84012	-21.9263	3.25695e+06	6.51281	-27.9094	31.3943	39.0887	0.15
1403	GM3(d18:1/20:0)	Cer(d18:1/21:0)	GM3	Cer	-0.0169532	-0.010923	0.0111144	0.00199951	-8.47868	-16.587	-6.84012	-9.52512	1.15301e+07	7.06183	-16.2209	31.3943	37.8101	0.15
1404	GM3(d18:1/20:0)	CE(18:3)	GM3	CE	-0.0146027	-0.010923	0.00854577	0.00188106	-7.76304	-14.0421	-6.84012	-7.53433	3.21931e+06	6.50776	-13.7147	31.3943	37.0436	0.14
1405	GM3(d18:1/20:0)	Cer(d18:1/18:0)	GM3	Cer	-0.0358954	-0.010923	0.0301572	0.00192123	-18.6835	-75.9118	-6.84012	-66.0056	8.05632e+09	9.90614	-74.7903	31.3943	37.0163	0.3
1406	GM3(d18:1/20:0)	dhCer(d18:0/20:0)	GM3	dhCer	-0.0223244	-0.010923	0.0178223	0.00209228	-10.6699	-25.714	-6.84012	-18.0091	5.06926e+07	7.70494	-25.2203	31.3943	36.0524	0.15
1407	GM3(d18:1/20:0)	Cer(d18:1/20:0)	GM3	Cer	-0.0169811	-0.010923	0.00904097	0.00190678	-8.90563	-18.2076	-6.84012	-7.35936	7.05136e+10	10.8483	-17.8177	31.3943	34.6842	0.3
1408	GM3(d18:1/20:0)	AcylCarnitine(18:1)	GM3	Acylcarnitine	-0.016596	-0.010923	0.0105378	0.00211729	-7.83834	-14.2997	-6.84012	-6.60364	2.88156e+07	7.45963	-13.9684	31.3943	32.2858	0.16
1409	GM3(d18:1/20:0)	Cer(d18:2/16:0)	GM3	Cer	-0.0163577	-0.010923	0.0102748	0.00207776	-7.87275	-14.4182	-6.84012	-7.7707	4.44174e+06	6.64755	-14.0851	31.3943	31.1318	0.16
1410	GM3(d18:1/22:0)	DG(16:0_16:1)	GM3	DG	-0.0286014	-0.0146682	0.0227662	0.0016313	-17.5328	-67.1144	-15.692	-52.5972	3.28979e+14	14.5172	-66.0983	31.4798	88.6112	0.14
1411	GM3(d18:1/22:0)	DG(14:0_16:0)	GM3	DG	-0.0184196	-0.0146682	0.0120688	0.00168949	-10.9024	-26.8002	-15.692	-14.4416	1.28276e+11	11.1081	-26.2923	31.4798	87.5806	0.12
1412	GM3(d18:1/22:0)	DG(16:0_16:0)	GM3	DG	-0.024376	-0.0146682	0.0181548	0.00161412	-15.1018	-50.2588	-15.692	-35.6879	3.72365e+14	14.571	-49.4529	31.4798	86.9106	0.13
1413	GM3(d18:1/22:0)	DG(16:0_20:4)	GM3	DG	-0.0290843	-0.0146682	0.0225937	0.00163235	-17.8174	-69.2411	-15.692	-52.6248	4.13359e+16	16.6163	-68.2006	31.4798	78.2513	0.16
1414	GM3(d18:1/22:0)	DE(20:5)	GM3	DE	-0.0286176	-0.0146682	0.0220621	0.00203015	-14.0963	-43.9838	-15.692	-30.2785	5.07276e+13	13.7052	-43.2569	31.4798	78.0496	0.12
1415	GM3(d18:1/22:0)	DG(18:0_18:1)	GM3	DG	-0.0188265	-0.0146682	0.0113824	0.00145027	-12.9814	-37.5083	-15.692	-19.3696	1.37656e+18	18.1388	-36.8623	31.4798	78.0474	0.16
1416	GM3(d18:1/22:0)	DG(16:0_18:1)	GM3	DG	-0.0204145	-0.0146682	0.0137018	0.00145517	-14.029	-43.5783	-15.692	-26.8508	5.34026e+16	16.7276	-42.8565	31.4798	75.1489	0.16
1417	GM3(d18:1/22:0)	Cer(m18:1/20:0)	GM3	deoxyCer	-0.0351844	-0.0146682	0.0267457	0.00164806	-21.349	-98.2694	-15.692	-73.9526	2.07384e+24	24.3168	-96.877	31.4798	73.6593	0.25
1418	GM3(d18:1/22:0)	DG(16:1_18:1)	GM3	DG	-0.0215389	-0.0146682	0.0146522	0.00155925	-13.8137	-42.2942	-15.692	-26.2388	1.13586e+16	16.0553	-41.5879	31.4798	72.337	0.18
1419	GM3(d18:1/22:0)	Cer(m18:1/24:1)	GM3	deoxyCer	-0.0298782	-0.0146682	0.0216656	0.00176054	-16.971	-63.0092	-15.692	-43.6349	2.36745e+19	19.3743	-62.0442	31.4798	70.4012	0.24
1420	GM3(d18:1/22:0)	Cer(m18:1/22:0)	GM3	deoxyCer	-0.0333482	-0.0146682	0.0240993	0.00170941	-19.5086	-82.5387	-15.692	-56.0109	3.37117e+26	26.5278	-81.3373	31.4798	69.7603	0.29
1421	GM3(d18:1/22:0)	Cer(m18:1/24:0)	GM3	deoxyCer	-0.0239198	-0.0146682	0.0145055	0.00179693	-13.3115	-39.3725	-15.692	-19.8087	3.66236e+19	19.5638	-38.7033	31.4798	65.2413	0.31
1422	GM3(d18:1/22:0)	DG(18:1_20:4)	GM3	DG	-0.0234291	-0.0146682	0.0152692	0.00166796	-14.0466	-43.6841	-15.692	-24.4397	1.75544e+19	19.2444	-42.9611	31.4798	64.1471	0.2
1423	GM3(d18:1/22:0)	Cer(m18:1/23:0)	GM3	deoxyCer	-0.0273303	-0.0146682	0.0189523	0.00182417	-14.9823	-49.492	-15.692	-32.8768	4.12287e+16	16.6152	-48.6961	31.4798	62.9101	0.24
1424	GM3(d18:1/22:0)	Cer(m18:1/18:0)	GM3	deoxyCer	-0.0429588	-0.0146682	0.0354429	0.00180987	-23.7358	-120.582	-15.692	-105.833	5.61328e+14	14.7492	-118.903	31.4798	60.265	0.23
1425	GM3(d18:1/22:0)	Cer(m18:0/20:0)	GM3	deoxyCer	-0.0353296	-0.0146682	0.0262275	0.00178548	-19.7871	-84.8357	-15.692	-61.4808	2.26372e+23	23.3548	-83.6063	31.4798	60.0454	0.28
1426	GM3(d18:1/22:0)	DE(20:4)	GM3	DE	-0.0266283	-0.0146682	0.0212261	0.00171273	-15.5473	-53.1706	-15.692	-37.8885	1.91467e+15	15.2821	-52.3281	31.4798	57.3922	0.08
1427	GM3(d18:1/22:0)	Cer(m18:0/22:0)	GM3	deoxyCer	-0.0373185	-0.0146682	0.0270094	0.00177879	-20.9797	-95.009	-15.692	-69.465	3.4996e+25	25.544	-93.6562	31.4798	57.1634	0.32
1428	GM3(d18:1/22:0)	Cer(m18:0/24:1)	GM3	deoxyCer	-0.0315858	-0.0146682	0.0225152	0.00182644	-17.2937	-65.3516	-15.692	-46.6466	5.06994e+18	18.705	-64.3572	31.4798	56.3006	0.27
1429	GM3(d18:1/22:0)	Cer(d19:1/18:0)	GM3	Cer	-0.0386348	-0.0146682	0.0328878	0.00205549	-18.7959	-76.7983	-15.692	-59.5062	1.95949e+17	17.2921	-75.6656	31.4798	54.5271	0.17
1430	GM3(d18:1/22:0)	CE(16:1)	GM3	CE	-0.0440958	-0.0146682	0.0375729	0.00207068	-21.2953	-97.7924	-15.692	-84.9777	6.52784e+12	12.8148	-96.4065	31.4798	54.2484	0.22
1431	GM3(d18:1/22:0)	Cer(m18:0/24:0)	GM3	deoxyCer	-0.0268308	-0.0146682	0.0160899	0.00189572	-14.1534	-44.3292	-15.692	-23.1816	1.40488e+21	21.1476	-43.5977	31.4798	51.5261	0.35
1432	GM3(d18:1/22:0)	Cer(m18:0/23:0)	GM3	deoxyCer	-0.0260932	-0.0146682	0.0169279	0.00192993	-13.5203	-40.5746	-15.692	-24.8334	5510409598176979	15.7412	-39.8901	31.4798	51.0738	0.26
1433	GM3(d18:1/22:0)	DG(18:0_20:4)	GM3	DG	-0.0223087	-0.0146682	0.01374	0.00175494	-12.7119	-36.0194	-15.692	-17.6748	2.21111e+18	18.3446	-35.3921	31.4798	49.5833	0.21
1434	GM3(d18:1/22:0)	Cer(d19:1/20:0)	GM3	Cer	-0.0266475	-0.0146682	0.0193839	0.00207983	-12.8123	-36.5707	-15.692	-21.054	3286102045802620	15.5167	-35.9365	31.4798	48.7595	0.19
1435	GM3(d18:1/22:0)	dhCer(d18:0/18:0)	GM3	dhCer	-0.0317873	-0.0146682	0.0265788	0.00205269	-15.4857	-52.763	-15.692	-36.9272	6852031469236304	15.8358	-51.9257	31.4798	46.3412	0.11
1436	GM3(d18:1/22:0)	AcylCarnitine(16:1)	GM3	Acylcarnitine	-0.0270923	-0.0146682	0.0196303	0.00200601	-13.5055	-40.4892	-15.692	-21.9905	3.15251e+18	18.4987	-39.8057	31.4798	45.3953	0.18
1437	GM3(d18:1/22:0)	Cer(d19:1/23:0)	GM3	Cer	-0.0209848	-0.0146682	0.0131298	0.00212141	-9.89191	-22.2435	-15.692	-10.489	3.56003e+06	6.55145	-21.7965	31.4798	45.0936	0.18
1438	GM3(d18:1/22:0)	Cer(d19:1/22:0)	GM3	Cer	-0.0299435	-0.0146682	0.0213968	0.00206392	-14.508	-46.5038	-15.692	-27.8244	4.77995e+18	18.6794	-45.7446	31.4798	44.3072	0.26
1439	GM3(d18:1/22:0)	Cer(d16:1/18:0)	GM3	Cer	-0.0447605	-0.0146682	0.0383556	0.00199155	-22.4752	-108.532	-15.692	-98.6707	7.25862e+09	9.86085	-107.008	31.4798	44.2744	0.23
1440	GM3(d18:1/22:0)	Cer(d20:1/22:0)	GM3	Cer	-0.0279847	-0.0146682	0.0178373	0.00204115	-13.7103	-41.6841	-15.692	-20.4016	1.91666e+21	21.2825	-40.9854	31.4798	41.6517	0.33
1441	GM3(d18:1/22:0)	Cer(d18:2/18:0)	GM3	Cer	-0.0394311	-0.0146682	0.0307054	0.0020103	-19.6146	-83.4094	-15.692	-60.2671	1.38745e+23	23.1422	-82.1978	31.4798	41.6058	0.31
1442	GM3(d18:1/22:0)	Cer(d16:1/16:0)	GM3	Cer	-0.0235398	-0.0146682	0.0147732	0.0021245	-11.0802	-27.6455	-15.692	-14.0695	8.98355e+11	11.9534	-27.1262	31.4798	39.5928	0.22
1443	GM3(d18:1/22:0)	dhCer(d18:0/22:0)	GM3	dhCer	-0.0408401	-0.0146682	0.0314191	0.00199303	-20.4915	-90.7787	-15.692	-70.045	5.41547e+20	20.7336	-89.4782	31.4798	39.1504	0.32
1444	GM3(d18:1/22:0)	dhCer(d18:0/24:1)	GM3	dhCer	-0.0349861	-0.0146682	0.0268667	0.00204041	-17.1466	-64.2787	-15.692	-47.7563	3.32933e+16	16.5224	-63.2974	31.4798	39.1161	0.26
1445	GM3(d18:1/22:0)	Cer(d16:1/20:0)	GM3	Cer	-0.026804	-0.0146682	0.017433	0.00201751	-13.2857	-39.2249	-15.692	-21.9263	1.9885e+17	17.2985	-38.5575	31.4798	39.0887	0.28
1446	GM3(d18:1/22:0)	CE(16:2)	GM3	CE	-0.0237237	-0.0146682	0.0171956	0.00175777	-13.4965	-40.4368	-15.692	-27.9	3.44191e+12	12.5368	-39.7541	31.4798	38.6945	0.1
1447	GM3(d18:1/22:0)	Cer(d18:1/21:0)	GM3	Cer	-0.0209494	-0.0146682	0.0111144	0.00199744	-10.4881	-24.8804	-15.692	-9.52512	1.54308e+09	9.18839	-24.3975	31.4798	37.8101	0.26
1448	GM3(d18:1/22:0)	CE(18:3)	GM3	CE	-0.0182077	-0.0146682	0.00854577	0.00181345	-10.0403	-22.886	-15.692	-7.53433	1.56308e+07	7.19398	-22.4301	31.4798	37.0436	0.24
1449	GM3(d18:1/22:0)	Cer(d18:1/18:0)	GM3	Cer	-0.0391832	-0.0146682	0.0301572	0.00195413	-20.0515	-87.0439	-15.692	-66.0056	1.09202e+21	21.0382	-85.7886	31.4798	37.0163	0.33
1450	GM3(d18:1/22:0)	dhCer(d18:0/20:0)	GM3	dhCer	-0.0257038	-0.0146682	0.0178223	0.0020596	-12.48	-34.762	-15.692	-18.0091	5.66176e+16	16.753	-34.1514	31.4798	36.0524	0.2
1451	GM3(d18:1/22:0)	dhCer(d18:0/24:0)	GM3	dhCer	-0.0279331	-0.0146682	0.0165245	0.00206916	-13.4997	-40.4554	-15.692	-19.6208	6.83221e+20	20.8346	-39.7724	31.4798	35.8356	0.35
1452	GM3(d18:1/22:0)	CE(17:1)	GM3	CE	-0.0272505	-0.0146682	0.0203228	0.00205636	-13.2519	-39.0322	-15.692	-27.9968	1.08512e+11	11.0355	-38.3677	31.4798	35.311	0.16
1453	GM3(d18:1/22:0)	DE(18:1)	GM3	DE	-0.0341668	-0.0146682	0.0274456	0.00210429	-16.2368	-57.8335	-15.692	-46.0027	6.77317e+11	11.8308	-56.932	31.4798	34.8215	0.23
1454	GM3(d18:1/22:0)	Cer(d18:1/20:0)	GM3	Cer	-0.0218147	-0.0146682	0.00904097	0.00194518	-11.2148	-28.2945	-15.692	-7.35936	4.00401e+12	12.6025	-27.7666	31.4798	34.6842	0.41
1455	GM3(d18:1/22:0)	Cer(d18:1/22:0)	GM3	Cer	-0.0202659	-0.0146682	0.00555939	0.00198879	-10.1901	-23.5436	-15.692	-3.28059	7.1049e+07	7.85156	-23.0789	31.4798	32.7806	0.49
1456	GM3(d18:1/22:0)	AcylCarnitine(18:1)	GM3	Acylcarnitine	-0.0196775	-0.0146682	0.0105378	0.00197488	-9.9639	-22.554	-15.692	-6.60364	7.2769e+06	6.86195	-22.1026	31.4798	32.2858	0.17
1457	GM3(d18:1/22:0)	Cer(d18:2/16:0)	GM3	Cer	-0.0213961	-0.0146682	0.0102748	0.00208216	-10.2759	-23.9249	-15.692	-7.7707	1.70932e+08	8.23282	-23.455	31.4798	31.1318	0.32
1458	GM3(d18:1/22:0)	Cer(d17:1/18:0)	GM3	Cer	-0.0250299	-0.0146682	0.0176525	0.00204095	-12.2638	-33.6102	-15.692	-17.9627	4441441504678120	15.6475	-33.0147	31.4798	27.8458	0.18
1459	GM3(d18:1/24:0)	Cer(m18:1/20:0)	GM3	deoxyCer	-0.0487649	-0.047136	0.0267457	0.00158687	-30.7301	-197.792	-148.561	-73.9526	1.70013e+49	49.2305	-195.163	32.4204	73.6593	0.1
1460	GM3(d18:1/24:0)	Cer(m18:1/22:0)	GM3	deoxyCer	-0.0482498	-0.047136	0.0240993	0.00163627	-29.4876	-182.839	-148.561	-56.0109	1.89443e+34	34.2775	-180.354	32.4204	69.7603	0.16
1461	GM3(d18:1/24:0)	Cer(m18:1/18:0)	GM3	deoxyCer	-0.0582588	-0.047136	0.0354429	0.00171618	-33.9469	-238.847	-148.561	-105.833	1.93214e+90	90.286	-235.841	32.4204	60.265	0.08
1462	GM3(d18:1/24:0)	Cer(m18:0/20:0)	GM3	deoxyCer	-0.0503889	-0.047136	0.0262275	0.00170578	-29.5401	-183.46	-148.561	-61.4808	7.91964e+34	34.8987	-180.968	32.4204	60.0454	0.1
1463	GM3(d18:1/24:0)	Cer(m18:0/22:0)	GM3	deoxyCer	-0.0532007	-0.047136	0.0270094	0.00168774	-31.522	-207.587	-148.561	-69.465	1.06258e+59	59.0264	-204.877	32.4204	57.1634	0.15
1464	GM3(d18:1/24:0)	Cer(m18:0/24:1)	GM3	deoxyCer	-0.048138	-0.047136	0.0225152	0.00173234	-27.7879	-163.231	-148.561	-46.6466	4.67137e+14	14.6694	-160.987	32.4204	56.3006	0.13
1465	GM3(d18:1/24:0)	CE(16:1)	GM3	CE	-0.0590585	-0.047136	0.0375729	0.00198603	-29.7369	-185.797	-148.561	-84.9777	1.7226e+37	37.2362	-183.279	32.4204	54.2484	0.1
1466	GM3(d18:1/24:0)	Cer(d16:1/18:0)	GM3	Cer	-0.0603642	-0.047136	0.0383556	0.00186376	-32.3884	-218.541	-148.561	-98.6707	9.554e+69	69.9802	-215.715	32.4204	44.2744	0.06
1467	GM3(d18:1/24:0)	Cer(d18:2/18:0)	GM3	Cer	-0.0566622	-0.047136	0.0307054	0.00188094	-30.1245	-190.439	-148.561	-60.2671	7.54186e+41	41.8775	-187.877	32.4204	41.6058	0.13
1468	GM3(d18:1/24:0)	dhCer(d18:0/22:0)	GM3	dhCer	-0.0599717	-0.047136	0.0314191	0.00186149	-32.2171	-216.356	-148.561	-70.045	6.23709e+67	67.795	-213.549	32.4204	39.1504	0.15
1469	GM3(d18:1/24:0)	dhCer(d18:0/24:1)	GM3	dhCer	-0.0544289	-0.047136	0.0268667	0.00190974	-28.5006	-171.332	-148.561	-47.7563	5.90323e+22	22.7711	-168.99	32.4204	39.1161	0.11
1470	GM3(d18:1/24:0)	Cer(d18:1/18:0)	GM3	Cer	-0.0569349	-0.047136	0.0301572	0.00182888	-31.1311	-202.726	-148.561	-66.0056	1.46116e+54	54.1647	-200.06	32.4204	37.0163	0.11
1471	GM3(d18:1/24:0)	dhCer(d18:0/24:0)	GM3	dhCer	-0.052636	-0.047136	0.0165245	0.00192979	-27.2755	-157.516	-148.561	-19.6208	9.00323e+08	8.9544	-155.342	32.4204	35.8356	0.26
1472	GM3(d18:1/24:0)	DE(18:1)	GM3	DE	-0.0581809	-0.047136	0.0274456	0.00203723	-28.5588	-172.001	-148.561	-46.0027	2.75559e+23	23.4402	-169.65	32.4204	34.8215	0.13
1473	GM3(d18:1/24:0)	CE(20:3)	GM3	CE	-0.0661348	-0.047136	0.0403008	0.00193429	-34.1908	-242.094	-148.561	-120.725	3.41281e+93	93.5331	-239.063	32.4204	27.3837	0.13
1474	GM3(d18:1/24:1)	DG(16:0_16:1)	GM3	DG	-0.0376647	-0.0381899	0.0227662	0.00155489	-24.2234	-125.4	-90.5818	-52.5972	6.58582e+34	34.8186	-123.663	33.4254	88.6112	0.01
1475	GM3(d18:1/24:1)	DG(16:0_16:0)	GM3	DG	-0.0337752	-0.0381899	0.0181548	0.00156006	-21.6499	-100.964	-90.5818	-35.6879	2.41363e+10	10.3827	-99.5383	33.4254	86.9106	-0.04
1476	GM3(d18:1/24:1)	DG(16:0_20:4)	GM3	DG	-0.0378595	-0.0381899	0.0225937	0.00158067	-23.9515	-122.702	-90.5818	-52.6248	1.32006e+32	32.1206	-120.997	33.4254	78.2513	-0.02
1477	GM3(d18:1/24:1)	DG(18:0_18:1)	GM3	DG	-0.02965	-0.0381899	0.0113824	0.00139352	-21.2771	-97.6302	-90.5818	-19.3696	1.11806e+07	7.04847	-96.2461	33.4254	78.0474	0.01
1478	GM3(d18:1/24:1)	DG(16:0_18:1)	GM3	DG	-0.0303023	-0.0381899	0.0137018	0.00139695	-21.6917	-101.342	-90.5818	-26.8508	5.75329e+10	10.7599	-99.9115	33.4254	75.1489	-0.01
1479	GM3(d18:1/24:1)	Cer(m18:1/20:0)	GM3	deoxyCer	-0.0446693	-0.0381899	0.0267457	0.0015874	-28.14	-167.211	-90.5818	-73.9526	4.25973e+76	76.6294	-164.92	33.4254	73.6593	0.12
1480	GM3(d18:1/24:1)	DG(16:1_18:1)	GM3	DG	-0.032412	-0.0381899	0.0146522	0.0014542	-22.2886	-106.799	-90.5818	-26.2388	1.64794e+16	16.2169	-105.297	33.4254	72.337	0.08
1481	GM3(d18:1/24:1)	Cer(m18:1/24:1)	GM3	deoxyCer	-0.0419761	-0.0381899	0.0216656	0.00165421	-25.3754	-137.129	-90.5818	-43.6349	3.52628e+46	46.5473	-135.23	33.4254	70.4012	0.19
1482	GM3(d18:1/24:1)	Cer(m18:1/22:0)	GM3	deoxyCer	-0.0417852	-0.0381899	0.0240993	0.00168865	-24.7447	-130.648	-90.5818	-56.0109	1.16475e+40	40.0662	-128.841	33.4254	69.7603	0.09
1483	GM3(d18:1/24:1)	DG(18:1_20:4)	GM3	DG	-0.0348416	-0.0381899	0.0152692	0.00159402	-21.8577	-102.846	-90.5818	-24.4397	1.83643e+12	12.264	-101.397	33.4254	64.1471	0.06
1484	GM3(d18:1/24:1)	Cer(m18:1/23:0)	GM3	deoxyCer	-0.0377159	-0.0381899	0.0189523	0.00177644	-21.2311	-97.2233	-90.5818	-32.8768	4.38087e+06	6.64156	-95.8442	33.4254	62.9101	0.08
1485	GM3(d18:1/24:1)	Cer(m18:1/18:0)	GM3	deoxyCer	-0.0541471	-0.0381899	0.0354429	0.00173128	-31.2758	-204.52	-90.5818	-105.833	4.86833e+98	98.6874	-201.839	33.4254	60.265	0.11
1486	GM3(d18:1/24:1)	Cer(m18:0/20:0)	GM3	deoxyCer	-0.0455255	-0.0381899	0.0262275	0.00171653	-26.5217	-149.275	-90.5818	-61.4808	4.93555e+58	58.6933	-147.206	33.4254	60.0454	0.11
1487	GM3(d18:1/24:1)	DE(20:4)	GM3	DE	-0.0407464	-0.0381899	0.0212261	0.00180388	-22.5882	-109.588	-90.5818	-37.8885	1.01509e+19	19.0065	-108.052	33.4254	57.3922	0.13
1488	GM3(d18:1/24:1)	Cer(m18:0/22:0)	GM3	deoxyCer	-0.0453493	-0.0381899	0.0270094	0.00174907	-25.9276	-142.922	-90.5818	-69.465	2.18817e+52	52.3401	-140.943	33.4254	57.1634	0.06
1489	GM3(d18:1/24:1)	Cer(m18:0/24:1)	GM3	deoxyCer	-0.0447592	-0.0381899	0.0225152	0.00170746	-26.2138	-145.967	-90.5818	-46.6466	2.42724e+55	55.3851	-143.943	33.4254	56.3006	0.19
1490	GM3(d18:1/24:1)	Cer(d19:1/18:0)	GM3	Cer	-0.0511458	-0.0381899	0.0328878	0.0019838	-25.7817	-141.381	-90.5818	-59.5062	6.29685e+50	50.7991	-139.42	33.4254	54.5271	0.13
1491	GM3(d18:1/24:1)	CE(16:1)	GM3	CE	-0.0574139	-0.0381899	0.0375729	0.00200121	-28.6896	-173.509	-90.5818	-84.9777	8.46351e+82	82.9276	-171.139	33.4254	54.2484	0.19
1492	GM3(d18:1/24:1)	dhCer(d18:0/18:0)	GM3	dhCer	-0.0469434	-0.0381899	0.0265788	0.00199788	-23.4966	-118.251	-90.5818	-36.9272	4.6642e+27	27.6688	-116.603	33.4254	46.3412	0.08
1493	GM3(d18:1/24:1)	AcylCarnitine(16:1)	GM3	Acylcarnitine	-0.0457987	-0.0381899	0.0196303	0.00202412	-22.6265	-109.946	-90.5818	-21.9905	2.31576e+19	19.3647	-108.405	33.4254	45.3953	0.3
1494	GM3(d18:1/24:1)	Cer(d16:1/18:0)	GM3	Cer	-0.0556839	-0.0381899	0.0383556	0.00190622	-29.2117	-179.589	-90.5818	-98.6707	8.27939e+80	80.918	-177.141	33.4254	44.2744	0.08
1495	GM3(d18:1/24:1)	Cer(d18:2/18:0)	GM3	Cer	-0.0533391	-0.0381899	0.0307054	0.00192553	-27.701	-162.255	-90.5818	-60.2671	4.70951e+71	71.673	-160.026	33.4254	41.6058	0.21
1496	GM3(d18:1/24:1)	dhCer(d18:0/22:0)	GM3	dhCer	-0.0501253	-0.0381899	0.0314191	0.0019154	-26.1697	-145.495	-90.5818	-70.045	8.19413e+54	54.9135	-143.479	33.4254	39.1504	0.03
1497	GM3(d18:1/24:1)	dhCer(d18:0/24:1)	GM3	dhCer	-0.0530313	-0.0381899	0.0268667	0.00191121	-27.7475	-162.777	-90.5818	-47.7563	1.56904e+72	72.1956	-160.539	33.4254	39.1161	0.24
1498	GM3(d18:1/24:1)	CE(16:2)	GM3	CE	-0.0401907	-0.0381899	0.0171956	0.00185492	-21.6671	-101.12	-90.5818	-27.9	3.45047e+10	10.5379	-99.692	33.4254	38.6945	0.15
1499	GM3(d18:1/24:1)	Cer(d18:1/18:0)	GM3	Cer	-0.0550478	-0.0381899	0.0301572	0.00182659	-30.137	-190.589	-90.5818	-66.0056	1.01579e+100	100.007	-188.024	33.4254	37.0163	0.24
1500	GM3(d18:1/24:1)	CE(17:1)	GM3	CE	-0.0452327	-0.0381899	0.0203228	0.00204687	-22.0984	-105.045	-90.5818	-27.9968	2.90868e+14	14.4637	-103.567	33.4254	35.311	0.17
1501	GM3(d18:1/24:1)	DE(18:1)	GM3	DE	-0.051241	-0.0381899	0.0274456	0.00203936	-25.1261	-134.55	-90.5818	-46.0027	9.29709e+43	43.9683	-132.685	33.4254	34.8215	0.15
1502	GM3(d18:1/24:1)	Cer(d18:1/20:0)	GM3	Cer	-0.0393903	-0.0381899	0.00904097	0.00183046	-21.5194	-99.7916	-90.5818	-7.35936	1.621e+09	9.20978	-98.3816	33.4254	34.6842	0.28
1503	GM3(d18:1/24:1)	Cer(d17:1/18:0)	GM3	Cer	-0.0427895	-0.0381899	0.0176525	0.00199705	-21.4263	-98.959	-90.5818	-17.9627	2.38337e+08	8.37719	-97.5579	33.4254	27.8458	0.1
1504	GM3(d18:1/24:1)	CE(20:3)	GM3	CE	-0.0593962	-0.0381899	0.0403008	0.00196921	-30.1624	-190.896	-90.5818	-120.725	1.48032e+70	70.1704	-188.327	33.4254	27.3837	0.14
1505	Hex2Cer(d16:1/16:0)	DG(18:2_18:2)	Hex2Cer	DG	0.0204874	0.0135104	-0.0161656	0.00185225	11.0608	-27.5529	-10.2745	-19.3771	1.49905e+08	8.17582	-27.0348	33.221	69.0524	-0.03
1506	Hex2Cer(d16:1/16:0)	DG(18:1_18:3)	Hex2Cer	DG	0.0183221	0.0135104	-0.0131603	0.00167428	10.9433	-26.9933	-10.2745	-18.9949	9.96328e+07	7.9984	-26.4828	33.221	59.865	-0.01
1507	Hex2Cer(d16:1/16:0)	CE(22:1)	Hex2Cer	CE	0.0256091	0.0135104	-0.0195972	0.00210529	12.1642	-33.0856	-10.2745	-23.3974	4.87712e+09	9.68816	-32.4969	33.221	59.6881	0.09
1508	Hex2Cer(d16:1/16:0)	DG(18:1_18:2)	Hex2Cer	DG	0.0166135	0.0135104	-0.0111255	0.00165403	10.0443	-22.9031	-10.2745	-14.3161	3.86445e+08	8.58709	-22.4471	33.221	58.7034	-0.01
1509	Hex2Cer(d16:1/16:0)	CE(24:5)	Hex2Cer	CE	0.021242	0.0135104	-0.0145647	0.00210802	10.0767	-23.0451	-10.2745	-13.3232	5.27077e+09	9.72187	-22.5872	33.221	49.645	0.11
1510	Hex2Cer(d16:1/16:0)	Cer1P(d18:1/16:0)	Hex2Cer	Cer1P	0.0238669	0.0135104	-0.0182935	0.00207606	11.4963	-29.6761	-10.2745	-19.7298	8.83696e+09	9.9463	-29.1304	33.221	42.2531	0.09
1511	Hex2Cer(d16:1/16:0)	Cer(d16:1/24:0)	Hex2Cer	Cer	0.0176199	0.0135104	-0.00689993	0.00196734	8.95619	-18.4046	-10.2745	-3.76632	1.34925e+08	8.13009	-18.0118	33.221	41.9681	0.37
1512	Hex2Cer(d16:1/16:0)	CE(22:0)	Hex2Cer	CE	0.025688	0.0135104	-0.0190197	0.00200642	12.8029	-36.5188	-10.2745	-25.6382	7.59635e+10	10.8806	-35.8852	33.221	40.9516	0.18
1513	Hex2Cer(d16:1/16:0)	Cer(d18:2/26:0)	Hex2Cer	Cer	0.0295108	0.0135104	-0.0220019	0.00210988	13.987	-43.3263	-10.2745	-28.6603	4.6354e+14	14.6661	-42.6073	33.221	39.6024	0.25
1514	Hex2Cer(d16:1/16:0)	CE(20:0)	Hex2Cer	CE	0.0264949	0.0135104	-0.019409	0.00196184	13.5051	-40.4868	-10.2745	-29.3315	1.4297e+11	11.1552	-39.8034	33.221	39.3075	0.21
1515	Hex2Cer(d16:1/16:0)	CE(24:4)	Hex2Cer	CE	0.018349	0.0135104	-0.0107739	0.00210927	8.69923	-17.4146	-10.2745	-8.13109	1.38058e+07	7.14006	-17.0365	33.221	39.0767	0.12
1516	Hex2Cer(d16:1/16:0)	HexCer(d16:1/24:0)	Hex2Cer	HexCer	0.0226431	0.0135104	-0.00852577	0.00211004	10.7311	-25.9978	-10.2745	-4.71614	5287230479050549	15.7232	-25.5002	33.221	37.3912	0.53
1517	Hex2Cer(d16:1/16:0)	Cer(d17:1/24:0)	Hex2Cer	Cer	0.0261959	0.0135104	-0.015141	0.0020397	12.843	-36.7399	-10.2745	-15.1837	3.59893e+21	21.5562	-36.1037	33.221	36.799	0.39
1518	Hex2Cer(d16:1/16:0)	Cer(d18:2/24:1)	Hex2Cer	Cer	0.0189233	0.0135104	-0.0110385	0.002027	9.33563	-19.9171	-10.2745	-9.00351	4.39114e+09	9.64258	-19.5028	33.221	36.126	0.15
1519	Hex2Cer(d16:1/16:0)	Cer(d18:2/24:0)	Hex2Cer	Cer	0.024918	0.0135104	-0.0181036	0.00205742	12.1113	-32.809	-10.2745	-22.2275	3.81538e+10	10.5815	-32.2238	33.221	35.5022	0.17
1520	Hex2Cer(d16:1/16:0)	Cer(d17:1/24:1)	Hex2Cer	Cer	0.0228017	0.0135104	-0.0120453	0.00203068	11.2286	-28.3617	-10.2745	-9.94009	1.22226e+18	18.0872	-27.8328	33.221	35.1577	0.36
1521	Hex2Cer(d16:1/16:0)	HexCer(d18:2/22:0)	Hex2Cer	HexCer	0.0230906	0.0135104	-0.0143926	0.00214029	10.7886	-26.2653	-10.2745	-11.8528	2.58526e+14	14.4125	-25.7645	33.221	34.1587	0.26
1522	Hex2Cer(d16:1/16:0)	HexCer(d18:1/24:1)	Hex2Cer	HexCer	0.029708	0.0135104	-0.023715	0.00212687	13.9679	-43.2124	-10.2745	-30.55	4.59648e+12	12.6624	-42.4948	33.221	33.1962	0.21
1523	Hex2Cer(d16:1/16:0)	HexCer(d18:1/18:0)	Hex2Cer	HexCer	0.0242979	0.0135104	-0.0161922	0.00214255	11.3407	-28.9084	-10.2745	-15.2483	4.57184e+13	13.6601	-28.3725	33.221	32.8752	0.24
1524	Hex2Cer(d16:1/16:0)	AcylCarnitine(18:0)	Hex2Cer	Acylcarnitine	0.0282994	0.0135104	-0.0223554	0.002025	13.975	-43.2547	-10.2745	-30.5114	5.53757e+12	12.7433	-42.5365	33.221	32.7236	0.19
1525	Hex2Cer(d16:1/16:0)	HexCer(d18:1/24:0)	Hex2Cer	HexCer	0.0336051	0.0135104	-0.0277202	0.00208727	16.1	-56.8934	-10.2745	-45.1376	5.69809e+11	11.7557	-56.0035	33.221	32.7091	0.24
1526	Hex2Cer(d16:1/16:0)	HexCer(d18:1/20:0)	Hex2Cer	HexCer	0.0302688	0.0135104	-0.0240476	0.00214292	14.125	-44.1575	-10.2745	-31.6368	3.31636e+12	12.5207	-43.4284	33.221	32.3001	0.23
1527	Hex2Cer(d16:1/16:0)	HexCer(d18:2/24:0)	Hex2Cer	HexCer	0.03098	0.0135104	-0.023831	0.00212364	14.5882	-47.0022	-10.2745	-32.5493	2.83764e+14	14.453	-46.2369	33.221	32.28	0.27
1528	Hex2Cer(d16:1/16:0)	HexCer(d18:1/22:0)	Hex2Cer	HexCer	0.0311509	0.0135104	-0.0239116	0.00211618	14.7204	-47.8303	-10.2745	-33.0006	6.75732e+14	14.8298	-47.0547	33.221	32.1961	0.27
1529	Hex2Cer(d16:1/16:0)	GM3(d18:1/22:0)	Hex2Cer	GM3	0.0213897	0.0135104	-0.0146682	0.00209939	10.1885	-23.5368	-10.2745	-15.692	6.99532e+07	7.84481	-23.0723	33.221	31.4798	0.12
1530	Hex2Cer(d16:1/16:0)	CE(15:0)	Hex2Cer	CE	0.0216512	0.0135104	-0.0112847	0.00200967	10.7735	-26.1953	-10.2745	-9.39001	8331864210795289	15.9207	-25.6953	33.221	31.4081	0.35
1531	Hex2Cer(d16:1/16:0)	CE(17:0)	Hex2Cer	CE	0.0224483	0.0135104	-0.0116758	0.00207402	10.8236	-26.4293	-10.2745	-10.1382	1.42818e+16	16.1548	-25.9261	33.221	31.0788	0.36
1532	Hex2Cer(d16:1/16:0)	HexCer(d18:1/16:0)	Hex2Cer	HexCer	0.0186381	0.0135104	-0.00874426	0.00210632	8.84868	-17.987	-10.2745	-4.73149	5.15831e+07	7.71251	-17.6002	33.221	30.3802	0.26
1533	Hex2Cer(d16:1/16:0)	Cer(d18:1/24:1)	Hex2Cer	Cer	0.0182113	0.0135104	-0.0093118	0.00202095	9.01126	-18.6204	-10.2745	-7.35555	2.21753e+08	8.34587	-18.2245	33.221	30.1754	0.19
1534	Hex2Cer(d16:1/16:0)	Cer(d18:1/24:0)	Hex2Cer	Cer	0.0209827	0.0135104	-0.0124054	0.00201701	10.4028	-24.4941	-10.2745	-13.6341	7.24374e+10	10.86	-24.0166	33.221	29.9888	0.22
1535	Hex2Cer(d16:1/16:0)	CE(22:5) (n6)	Hex2Cer	CE	0.0191955	0.0135104	-0.0114766	0.00205857	9.32468	-19.8726	-10.2745	-10.6529	1.65874e+09	9.21978	-19.4589	33.221	29.393	0.14
1536	Hex2Cer(d16:1/16:0)	Cer(d18:1/26:0)	Hex2Cer	Cer	0.0249557	0.0135104	-0.0163056	0.00212121	11.7649	-31.0251	-10.2745	-18.6743	2.24304e+12	12.3508	-30.4625	33.221	27.8317	0.3
1537	Hex2Cer(d16:1/16:0)	GM1(d18:1/16:0)	Hex2Cer	GM1	0.0204387	0.0135104	-0.011335	0.00208124	9.82046	-21.9374	-10.2745	-7.62695	4.60153e+11	11.6629	-21.4945	33.221	27.162	0.25
1538	Hex2Cer(d16:1/16:0)	Cer(d18:1/16:0)	Hex2Cer	Cer	0.0231534	0.0135104	-0.0153133	0.00208525	11.1034	-27.7571	-10.2745	-19.5777	1.51147e+08	8.1794	-27.2363	33.221	23.5423	0.27
1539	Hex2Cer(d16:1/16:0)	CE(18:2)	Hex2Cer	CE	0.0189972	0.0135104	-0.0100197	0.00215269	8.82486	-17.8952	-10.2745	-10.0425	4.17484e+07	7.62064	-17.5097	33.221	16.4573	0.27
1540	Hex2Cer(d18:1/16:0)	DG(16:0_16:1)	Hex2Cer	DG	-0.0263082	-0.0197732	0.0227662	0.00150924	-17.4315	-66.3643	-23.8984	-52.5972	5.84977e+13	13.7671	-65.3577	27.8368	88.6112	-0.22
1541	Hex2Cer(d18:1/16:0)	DG(16:0_16:0)	Hex2Cer	DG	-0.0226384	-0.0197732	0.0181548	0.00148842	-15.2097	-50.9569	-23.8984	-35.6879	1.85794e+15	15.269	-50.1423	27.8368	86.9106	-0.21
1542	Hex2Cer(d18:1/16:0)	DG(16:0_20:4)	Hex2Cer	DG	-0.0261549	-0.0197732	0.0225937	0.00151298	-17.2871	-65.3031	-23.8984	-52.6248	4.76768e+12	12.6783	-64.3093	27.8368	78.2513	-0.24
1543	Hex2Cer(d18:1/16:0)	DE(20:5)	Hex2Cer	DE	-0.0288645	-0.0197732	0.0220621	0.00204202	-14.1352	-44.2193	-23.8984	-30.2785	8.72463e+13	13.9407	-43.4894	27.8368	78.0496	0.01
1544	Hex2Cer(d18:1/16:0)	DG(18:0_18:1)	Hex2Cer	DG	-0.0174271	-0.0197732	0.0113824	0.00133505	-13.0535	-37.9115	-23.8984	-19.3696	1.03062e+14	14.0131	-37.2606	27.8368	78.0474	-0.2
1545	Hex2Cer(d18:1/16:0)	DG(16:0_18:1)	Hex2Cer	DG	-0.0190191	-0.0197732	0.0137018	0.00133805	-14.2141	-44.6977	-23.8984	-26.8508	7.029e+17	17.8469	-43.9614	27.8368	75.1489	-0.22
1546	Hex2Cer(d18:1/16:0)	Cer(m18:1/20:0)	Hex2Cer	deoxyCer	-0.030052	-0.0197732	0.0267457	0.00148347	-20.2579	-88.7864	-23.8984	-73.9526	6.82061e+14	14.8338	-87.5102	27.8368	73.6593	-0.21
1547	Hex2Cer(d18:1/16:0)	DG(16:1_18:1)	Hex2Cer	DG	-0.0199018	-0.0197732	0.0146522	0.00142045	-14.0109	-43.4696	-23.8984	-26.2388	1.70131e+17	17.2308	-42.7491	27.8368	72.337	-0.21
1548	Hex2Cer(d18:1/16:0)	Cer(m18:1/24:1)	Hex2Cer	deoxyCer	-0.0261157	-0.0197732	0.0216656	0.00155541	-16.7902	-61.715	-23.8984	-43.6349	1.20234e+18	18.08	-60.7662	27.8368	70.4012	-0.19
1549	Hex2Cer(d18:1/16:0)	Cer(m18:1/22:0)	Hex2Cer	deoxyCer	-0.0280196	-0.0197732	0.0240993	0.00154016	-18.1926	-72.0948	-23.8984	-56.0109	1.21307e+16	16.0839	-71.0204	27.8368	69.7603	-0.2
1550	Hex2Cer(d18:1/16:0)	Cer(m18:1/24:0)	Hex2Cer	deoxyCer	-0.0204129	-0.0197732	0.0145055	0.00159286	-12.8152	-36.5866	-23.8984	-19.8087	4.87773e+12	12.6882	-35.9522	27.8368	65.2413	-0.17
1551	Hex2Cer(d18:1/16:0)	DG(18:1_20:4)	Hex2Cer	DG	-0.0209615	-0.0197732	0.0152692	0.00151864	-13.8028	-42.2298	-23.8984	-24.4397	6.16648e+17	17.79	-41.5243	27.8368	64.1471	-0.2
1552	Hex2Cer(d18:1/16:0)	Cer(m18:1/23:0)	Hex2Cer	deoxyCer	-0.0240065	-0.0197732	0.0189523	0.00159743	-15.0282	-49.786	-23.8984	-32.8768	8.11179e+16	16.9091	-48.9862	27.8368	62.9101	-0.19
1553	Hex2Cer(d18:1/16:0)	Cer(m18:1/18:0)	Hex2Cer	deoxyCer	-0.037198	-0.0197732	0.0354429	0.00160786	-23.1351	-114.766	-23.8984	-105.833	8.57609e+08	8.93329	-113.165	27.8368	60.265	-0.19
1554	Hex2Cer(d18:1/16:0)	Cer(m18:0/20:0)	Hex2Cer	deoxyCer	-0.0301486	-0.0197732	0.0262275	0.00159116	-18.9476	-78.0037	-23.8984	-61.4808	3.33317e+16	16.5229	-76.8559	27.8368	60.0454	-0.18
1555	Hex2Cer(d18:1/16:0)	DE(20:4)	Hex2Cer	DE	-0.0305882	-0.0197732	0.0212261	0.00191908	-15.939	-55.7962	-23.8984	-37.8885	8.08505e+17	17.9077	-54.9205	27.8368	57.3922	0.14
1556	Hex2Cer(d18:1/16:0)	Cer(m18:0/22:0)	Hex2Cer	deoxyCer	-0.0310773	-0.0197732	0.0270094	0.00156828	-19.8163	-85.0779	-23.8984	-69.465	4.10036e+15	15.6128	-83.8449	27.8368	57.1634	-0.16
1557	Hex2Cer(d18:1/16:0)	Cer(m18:0/24:1)	Hex2Cer	deoxyCer	-0.0276358	-0.0197732	0.0225152	0.00157565	-17.5393	-67.1622	-23.8984	-46.6466	3.27736e+20	20.5155	-66.1456	27.8368	56.3006	-0.14
1558	Hex2Cer(d18:1/16:0)	Cer(d19:1/18:0)	Hex2Cer	Cer	-0.0394709	-0.0197732	0.0328878	0.00194685	-20.2742	-88.9251	-23.8984	-59.5062	2.6237e+29	29.4189	-87.647	27.8368	54.5271	0.07
1559	Hex2Cer(d18:1/16:0)	CE(16:1)	Hex2Cer	CE	-0.0409962	-0.0197732	0.0375729	0.00196507	-20.8625	-93.9848	-23.8984	-84.9777	1.01648e+09	9.0071	-92.6444	27.8368	54.2484	-0.1
1560	Hex2Cer(d18:1/16:0)	Cer(m18:0/24:0)	Hex2Cer	deoxyCer	-0.0226685	-0.0197732	0.0160899	0.00165141	-13.7268	-41.7813	-23.8984	-23.1816	7.63678e+17	17.8829	-41.0814	27.8368	51.5261	-0.13
1561	Hex2Cer(d18:1/16:0)	Cer(m18:0/23:0)	Hex2Cer	deoxyCer	-0.0232932	-0.0197732	0.0169279	0.00166614	-13.9803	-43.2866	-23.8984	-24.8334	2.83936e+18	18.4532	-42.5681	27.8368	51.0738	-0.14
1562	Hex2Cer(d18:1/16:0)	DG(18:0_20:4)	Hex2Cer	DG	-0.0206755	-0.0197732	0.01374	0.00158368	-13.0553	-37.9216	-23.8984	-17.6748	1.05493e+14	14.0232	-37.2707	27.8368	49.5833	-0.17
1563	Hex2Cer(d18:1/16:0)	Cer(d19:1/20:0)	Hex2Cer	Cer	-0.0273677	-0.0197732	0.0193839	0.00196739	-13.9107	-42.8703	-23.8984	-21.054	9.37322e+18	18.9719	-42.157	27.8368	48.7595	0.06
1564	Hex2Cer(d18:1/16:0)	dhCer(d18:0/18:0)	Hex2Cer	dhCer	-0.0338224	-0.0197732	0.0265788	0.00200889	-16.8364	-62.044	-23.8984	-36.9272	1.30843e+25	25.1168	-61.091	27.8368	46.3412	0.04
1565	Hex2Cer(d18:1/16:0)	HexCer(d16:1/18:0)	Hex2Cer	HexCer	-0.0249609	-0.0197732	0.0169315	0.00202924	-12.3006	-33.8049	-23.8984	-16.2559	8.06269e+09	9.90648	-33.2069	27.8368	45.6248	0.01
1566	Hex2Cer(d18:1/16:0)	AcylCarnitine(16:1)	Hex2Cer	Acylcarnitine	-0.0277833	-0.0197732	0.0196303	0.00192016	-14.4692	-46.2634	-23.8984	-21.9905	2.31752e+22	22.365	-45.5071	27.8368	45.3953	0.04
1567	Hex2Cer(d18:1/16:0)	Cer(d19:1/22:0)	Hex2Cer	Cer	-0.0297744	-0.0197732	0.0213968	0.00191443	-15.5526	-53.2057	-23.8984	-27.8244	2.40599e+25	25.3813	-52.3628	27.8368	44.3072	0.07
1568	Hex2Cer(d18:1/16:0)	Cer(d16:1/18:0)	Hex2Cer	Cer	-0.0419823	-0.0197732	0.0383556	0.00182499	-23.0042	-113.517	-23.8984	-98.6707	7.01439e+14	14.846	-111.931	27.8368	44.2744	-0.06
1569	Hex2Cer(d18:1/16:0)	Cer(d20:1/22:0)	Hex2Cer	Cer	-0.0261172	-0.0197732	0.0178373	0.0018751	-13.9284	-42.9764	-23.8984	-20.4016	1.19667e+19	19.078	-42.2617	27.8368	41.6517	0.02
1570	Hex2Cer(d18:1/16:0)	Cer(d18:2/18:0)	Hex2Cer	Cer	-0.0371614	-0.0197732	0.0307054	0.00186271	-19.9502	-86.1943	-23.8984	-60.2671	8.45591e+25	25.9272	-84.9485	27.8368	41.6058	0.03
1571	Hex2Cer(d18:1/16:0)	Cer(d16:1/16:0)	Hex2Cer	Cer	-0.0240377	-0.0197732	0.0147732	0.00195534	-12.2933	-33.7663	-23.8984	-14.0695	7.37776e+09	9.86792	-33.1688	27.8368	39.5928	0.05
1572	Hex2Cer(d18:1/16:0)	dhCer(d18:0/22:0)	Hex2Cer	dhCer	-0.0383812	-0.0197732	0.0314191	0.00181175	-21.1846	-96.8117	-23.8984	-70.045	5.84343e+26	26.7667	-95.438	27.8368	39.1504	0.05
1573	Hex2Cer(d18:1/16:0)	dhCer(d18:0/24:1)	Hex2Cer	dhCer	-0.0342305	-0.0197732	0.0268667	0.00183184	-18.6865	-75.9348	-23.8984	-47.7563	1.50826e+28	28.1785	-74.8131	27.8368	39.1161	0.03
1574	Hex2Cer(d18:1/16:0)	Cer(d16:1/20:0)	Hex2Cer	Cer	-0.0249034	-0.0197732	0.017433	0.00181844	-13.6949	-41.5941	-23.8984	-21.9263	4.96192e+17	17.6956	-40.8964	27.8368	39.0887	-0.07
1575	Hex2Cer(d18:1/16:0)	CE(16:2)	Hex2Cer	CE	-0.0289826	-0.0197732	0.0171956	0.00195363	-14.8352	-48.5556	-23.8984	-27.9	4.5252e+20	20.6556	-47.7711	27.8368	38.6945	0.22
1576	Hex2Cer(d18:1/16:0)	Cer(d18:1/21:0)	Hex2Cer	Cer	-0.0219512	-0.0197732	0.0111144	0.0017901	-12.2626	-33.6038	-23.8984	-9.52512	5.07456e+09	9.7054	-33.0084	27.8368	37.8101	0.09
1577	Hex2Cer(d18:1/16:0)	Cer(d18:1/18:0)	Hex2Cer	Cer	-0.0369524	-0.0197732	0.0301572	0.00174314	-21.1987	-96.9365	-23.8984	-66.0056	8.52717e+30	30.9308	-95.5608	27.8368	37.0163	0.06
1578	Hex2Cer(d18:1/16:0)	dhCer(d18:0/20:0)	Hex2Cer	dhCer	-0.0275447	-0.0197732	0.0178223	0.00198277	-13.8921	-42.7596	-23.8984	-18.0091	7.26425e+18	18.8612	-42.0477	27.8368	36.0524	0.08
1579	Hex2Cer(d18:1/16:0)	dhCer(d18:0/24:0)	Hex2Cer	dhCer	-0.0264828	-0.0197732	0.0165245	0.00187876	-14.0959	-43.9817	-23.8984	-19.6208	1.21128e+20	20.0832	-43.2548	27.8368	35.8356	0.06
1580	Hex2Cer(d18:1/16:0)	CE(17:1)	Hex2Cer	CE	-0.0312352	-0.0197732	0.0203228	0.00208484	-14.982	-49.4901	-23.8984	-27.9968	3.11428e+21	21.4934	-48.6942	27.8368	35.311	0.17
1581	Hex2Cer(d18:1/16:0)	DE(18:1)	Hex2Cer	DE	-0.0337619	-0.0197732	0.0274456	0.0020263	-16.6618	-60.8037	-23.8984	-46.0027	632337713826140	14.8009	-59.8661	27.8368	34.8215	0
1582	Hex2Cer(d18:1/16:0)	Cer(d18:1/20:0)	Hex2Cer	Cer	-0.0201801	-0.0197732	0.00904097	0.00168702	-11.962	-32.0343	-23.8984	-7.35936	1.36745e+08	8.13591	-31.4589	27.8368	34.6842	0.05
1583	Hex2Cer(d18:1/16:0)	Hex2Cer(d16:1/16:0)	Hex2Cer	Hex2Cer	-0.0327276	-0.0197732	0.0135104	0.00204499	-16.0038	-56.2366	-23.8984	-10.2745	2.17865e+32	32.3382	-55.3554	27.8368	33.221	0.49
1584	Hex2Cer(d18:1/16:0)	Cer(d18:2/16:0)	Hex2Cer	Cer	-0.0227468	-0.0197732	0.0102748	0.00191575	-11.8736	-31.5796	-23.8984	-7.7707	4.79902e+07	7.68115	-31.0099	27.8368	31.1318	0.16
1585	Hex2Cer(d18:1/16:0)	Cer(d17:1/18:0)	Hex2Cer	Cer	-0.0270586	-0.0197732	0.0176525	0.00195736	-13.8241	-42.3556	-23.8984	-17.9627	2.86566e+18	18.4572	-41.6487	27.8368	27.8458	0.04
1586	Hex2Cer(d18:1/18:0)	DG(16:0_16:1)	Hex2Cer	DG	-0.0362444	-0.0395058	0.0227662	0.00157427	-23.023	-113.696	-86.7005	-52.5972	9.89878e+26	26.9956	-112.108	38.3183	88.6112	-0.21
1587	Hex2Cer(d18:1/18:0)	DG(16:0_16:0)	Hex2Cer	DG	-0.0334112	-0.0395058	0.0181548	0.00155735	-21.4539	-99.2054	-86.7005	-35.6879	3.19854e+12	12.505	-97.8016	38.3183	86.9106	-0.2
1588	Hex2Cer(d18:1/18:0)	DG(16:0_20:4)	Hex2Cer	DG	-0.0369747	-0.0395058	0.0225937	0.00156027	-23.6976	-120.208	-86.7005	-52.6248	3.21792e+33	33.5076	-118.535	38.3183	78.2513	-0.19
1589	Hex2Cer(d18:1/18:0)	DE(20:5)	Hex2Cer	DE	-0.0430707	-0.0395058	0.0220621	0.00204299	-21.0822	-95.9088	-86.7005	-30.2785	1.61562e+09	9.20834	-94.546	38.3183	78.0496	0.1
1590	Hex2Cer(d18:1/18:0)	Cer(m18:1/20:0)	Hex2Cer	deoxyCer	-0.0405893	-0.0395058	0.0267457	0.00157776	-25.7258	-140.792	-86.7005	-73.9526	1.23538e+54	54.0918	-138.838	38.3183	73.6593	-0.18
1591	Hex2Cer(d18:1/18:0)	Cer(m18:1/24:1)	Hex2Cer	deoxyCer	-0.0375348	-0.0395058	0.0216656	0.00164452	-22.8241	-111.808	-86.7005	-43.6349	1.28097e+25	25.1075	-110.245	38.3183	70.4012	-0.14
1592	Hex2Cer(d18:1/18:0)	Cer(m18:1/22:0)	Hex2Cer	deoxyCer	-0.0390799	-0.0395058	0.0240993	0.00162678	-24.0228	-123.408	-86.7005	-56.0109	5.094e+36	36.7071	-121.694	38.3183	69.7603	-0.16
1593	Hex2Cer(d18:1/18:0)	DG(18:1_20:4)	Hex2Cer	DG	-0.0337592	-0.0395058	0.0152692	0.00158443	-21.3069	-97.8951	-86.7005	-24.4397	1.56554e+11	11.1947	-96.5078	38.3183	64.1471	-0.15
1594	Hex2Cer(d18:1/18:0)	Cer(m18:1/23:0)	Hex2Cer	deoxyCer	-0.0362971	-0.0395058	0.0189523	0.00168313	-21.5652	-100.203	-86.7005	-32.8768	3.179e+13	13.5023	-98.7875	38.3183	62.9101	-0.14
1595	Hex2Cer(d18:1/18:0)	Cer(m18:1/18:0)	Hex2Cer	deoxyCer	-0.0484037	-0.0395058	0.0354429	0.00169424	-28.5696	-172.125	-86.7005	-105.833	1.96136e+66	66.2926	-169.772	38.3183	60.265	-0.16
1596	Hex2Cer(d18:1/18:0)	Cer(m18:0/20:0)	Hex2Cer	deoxyCer	-0.0415041	-0.0395058	0.0262275	0.00168224	-24.6719	-129.91	-86.7005	-61.4808	1.61967e+43	43.2094	-128.113	38.3183	60.0454	-0.16
1597	Hex2Cer(d18:1/18:0)	DE(20:4)	Hex2Cer	DE	-0.0452175	-0.0395058	0.0212261	0.00195488	-23.1305	-114.723	-86.7005	-37.8885	1.0522e+28	28.0221	-113.123	38.3183	57.3922	0.16
1598	Hex2Cer(d18:1/18:0)	Cer(m18:0/22:0)	Hex2Cer	deoxyCer	-0.0424326	-0.0395058	0.0270094	0.00167296	-25.3638	-137.009	-86.7005	-69.465	2.03548e+50	50.3087	-135.111	38.3183	57.1634	-0.16
1599	Hex2Cer(d18:1/18:0)	Cer(m18:0/24:1)	Hex2Cer	deoxyCer	-0.0396841	-0.0395058	0.0225152	0.00168558	-23.5433	-118.703	-86.7005	-46.6466	1.0065e+32	32.0028	-117.05	38.3183	56.3006	-0.14
1600	Hex2Cer(d18:1/18:0)	Cer(d19:1/18:0)	Hex2Cer	Cer	-0.0492981	-0.0395058	0.0328878	0.00193968	-25.4155	-137.547	-86.7005	-59.5062	7.01512e+50	50.846	-135.641	38.3183	54.5271	-0.03
1601	Hex2Cer(d18:1/18:0)	CE(16:1)	Hex2Cer	CE	-0.0521037	-0.0395058	0.0375729	0.00198839	-26.204	-145.862	-86.7005	-84.9777	1.44987e+59	59.1613	-143.839	38.3183	54.2484	-0.08
1602	Hex2Cer(d18:1/18:0)	dhCer(d18:0/18:0)	Hex2Cer	dhCer	-0.0464316	-0.0395058	0.0265788	0.00198764	-23.3602	-116.93	-86.7005	-36.9272	1.69455e+30	30.2291	-115.3	38.3183	46.3412	-0.05
1603	Hex2Cer(d18:1/18:0)	Cer(d19:1/22:0)	Hex2Cer	Cer	-0.041441	-0.0395058	0.0213968	0.00191672	-21.6208	-100.702	-86.7005	-27.8244	1.00391e+14	14.0017	-99.2803	38.3183	44.3072	-0.03
1604	Hex2Cer(d18:1/18:0)	Cer(d16:1/18:0)	Hex2Cer	Cer	-0.0528589	-0.0395058	0.0383556	0.00185572	-28.4843	-171.144	-86.7005	-98.6707	2.97678e+72	72.4737	-168.804	38.3183	44.2744	-0.08
1605	Hex2Cer(d18:1/18:0)	Cer(d20:1/22:0)	Hex2Cer	Cer	-0.03957	-0.0395058	0.0178373	0.0018844	-20.9987	-95.1756	-86.7005	-20.4016	2.98628e+08	8.47513	-93.821	38.3183	41.6517	-0.04
1606	Hex2Cer(d18:1/18:0)	Cer(d18:2/18:0)	Hex2Cer	Cer	-0.0493633	-0.0395058	0.0307054	0.00190016	-25.9785	-143.461	-86.7005	-60.2671	5.76301e+56	56.7606	-141.475	38.3183	41.6058	-0.01
1607	Hex2Cer(d18:1/18:0)	dhCer(d18:0/22:0)	Hex2Cer	dhCer	-0.0502981	-0.0395058	0.0314191	0.00183934	-27.3457	-158.293	-86.7005	-70.045	3.91681e+71	71.5929	-156.108	38.3183	39.1504	-0.02
1608	Hex2Cer(d18:1/18:0)	dhCer(d18:0/24:1)	Hex2Cer	dhCer	-0.0479002	-0.0395058	0.0268667	0.00187386	-25.5623	-139.078	-86.7005	-47.7563	2.38353e+52	52.3772	-137.151	38.3183	39.1161	0.01
1609	Hex2Cer(d18:1/18:0)	Cer(d16:1/20:0)	Hex2Cer	Cer	-0.039503	-0.0395058	0.017433	0.0018676	-21.1517	-96.5213	-86.7005	-21.9263	6.61884e+09	9.82078	-95.1511	38.3183	39.0887	-0.05
1610	Hex2Cer(d18:1/18:0)	CE(16:2)	Hex2Cer	CE	-0.0444043	-0.0395058	0.0171956	0.00201642	-22.0214	-104.339	-86.7005	-27.9	4.35165e+17	17.6387	-102.87	38.3183	38.6945	0.18
1611	Hex2Cer(d18:1/18:0)	Cer(d18:1/18:0)	Hex2Cer	Cer	-0.0480596	-0.0395058	0.0301572	0.00182952	-26.269	-146.557	-86.7005	-66.0056	7.18954e+59	59.8567	-144.524	38.3183	37.0163	-0.06
1612	Hex2Cer(d18:1/18:0)	dhCer(d18:0/20:0)	Hex2Cer	dhCer	-0.0415368	-0.0395058	0.0178223	0.00197499	-21.0314	-95.4619	-86.7005	-18.0091	5.77386e+08	8.76147	-94.1038	38.3183	36.0524	0
1613	Hex2Cer(d18:1/18:0)	dhCer(d18:0/24:0)	Hex2Cer	dhCer	-0.0416874	-0.0395058	0.0165245	0.00189868	-21.956	-103.742	-86.7005	-19.6208	1.09909e+17	17.041	-102.281	38.3183	35.8356	0.02
1614	Hex2Cer(d18:1/18:0)	CE(17:1)	Hex2Cer	CE	-0.0449394	-0.0395058	0.0203228	0.00207984	-21.6071	-100.579	-86.7005	-27.9968	7.56307e+13	13.8787	-99.1589	38.3183	35.311	0.07
1615	Hex2Cer(d18:1/18:0)	DE(18:1)	Hex2Cer	DE	-0.0483383	-0.0395058	0.0274456	0.00200246	-24.1394	-124.564	-86.7005	-46.0027	7.30979e+37	37.8639	-122.836	38.3183	34.8215	0.02
1616	Hex2Cer(d18:1/18:0)	Cer(d17:1/18:0)	Hex2Cer	Cer	-0.0420747	-0.0395058	0.0176525	0.00197553	-21.2979	-97.8153	-86.7005	-17.9627	1.30275e+11	11.1149	-96.4291	38.3183	27.8458	-0.02
1617	Hex2Cer(d18:1/18:0)	CE(20:3)	Hex2Cer	CE	-0.0562923	-0.0395058	0.0403008	0.00199465	-28.2216	-168.14	-86.7005	-120.725	2.59778e+47	47.4146	-165.836	38.3183	27.3837	0.02
1618	Hex2Cer(d18:1/22:0)	DG(14:0_16:0)	Hex2Cer	DG	-0.0159192	-0.0137817	0.0120688	0.00159502	-9.98057	-22.6262	-11.7614	-14.4416	1.52957e+08	8.18457	-22.1738	28.7623	87.5806	-0.12
1619	Hex2Cer(d18:1/22:0)	DG(16:0_16:0)	Hex2Cer	DG	-0.0210892	-0.0137817	0.0181548	0.00152717	-13.8094	-42.2686	-11.7614	-35.6879	3.8086e+06	6.58077	-41.5627	28.7623	86.9106	-0.12
1620	Hex2Cer(d18:1/22:0)	DE(20:5)	Hex2Cer	DE	-0.0267608	-0.0137817	0.0220621	0.0020709	-12.9223	-37.1789	-11.7614	-30.2785	7.94952e+06	6.90034	-36.537	28.7623	78.0496	0.04
1621	Hex2Cer(d18:1/22:0)	DG(18:0_18:1)	Hex2Cer	DG	-0.015685	-0.0137817	0.0113824	0.00137769	-11.385	-29.1263	-11.7614	-19.3696	5.71213e+09	9.7568	-28.5876	28.7623	78.0474	-0.1
1622	Hex2Cer(d18:1/22:0)	DG(16:0_18:1)	Hex2Cer	DG	-0.0173211	-0.0137817	0.0137018	0.00138978	-12.4632	-34.6719	-11.7614	-26.8508	6.62364e+07	7.8211	-34.0626	28.7623	75.1489	-0.13
1623	Hex2Cer(d18:1/22:0)	Cer(m18:1/22:0)	Hex2Cer	deoxyCer	-0.0274679	-0.0137817	0.0240993	0.00160162	-17.1501	-64.3043	-11.7614	-56.0109	1.96505e+08	8.29337	-63.3227	28.7623	69.7603	-0.03
1624	Hex2Cer(d18:1/22:0)	Cer(m18:1/24:0)	Hex2Cer	deoxyCer	-0.0193265	-0.0137817	0.0145055	0.00166366	-11.6169	-30.2781	-11.7614	-19.8087	2.94701e+10	10.4694	-29.7252	28.7623	65.2413	0
1625	Hex2Cer(d18:1/22:0)	DG(18:1_20:4)	Hex2Cer	DG	-0.0190154	-0.0137817	0.0152692	0.0016044	-11.852	-31.469	-11.7614	-24.4397	1.06973e+07	7.02927	-30.9006	28.7623	64.1471	-0.11
1626	Hex2Cer(d18:1/22:0)	Cer(m18:1/23:0)	Hex2Cer	deoxyCer	-0.0229556	-0.0137817	0.0189523	0.00167877	-13.6741	-41.4715	-11.7614	-32.8768	3.9323e+08	8.59465	-40.7754	28.7623	62.9101	-0.04
1627	Hex2Cer(d18:1/22:0)	DE(20:4)	Hex2Cer	DE	-0.0272032	-0.0137817	0.0212261	0.00188947	-14.3973	-45.8191	-11.7614	-37.8885	8.52347e+07	7.93062	-45.0683	28.7623	57.3922	0.13
1628	Hex2Cer(d18:1/22:0)	Cer(d19:1/18:0)	Hex2Cer	Cer	-0.0369845	-0.0137817	0.0328878	0.00200405	-18.4549	-74.122	-11.7614	-59.5062	4.12919e+14	14.6159	-73.0229	28.7623	54.5271	0.09
1629	Hex2Cer(d18:1/22:0)	Cer(m18:0/24:0)	Hex2Cer	deoxyCer	-0.021355	-0.0137817	0.0160899	0.00173466	-12.3108	-33.8589	-11.7614	-23.1816	4.75688e+10	10.6773	-33.2601	28.7623	51.5261	0.03
1630	Hex2Cer(d18:1/22:0)	Cer(m18:0/23:0)	Hex2Cer	deoxyCer	-0.0219163	-0.0137817	0.0169279	0.00175513	-12.487	-34.7997	-11.7614	-24.8334	9.25194e+09	9.96623	-34.1886	28.7623	51.0738	0.01
1631	Hex2Cer(d18:1/22:0)	DG(18:0_20:4)	Hex2Cer	DG	-0.0184579	-0.0137817	0.01374	0.00165822	-11.1312	-27.8907	-11.7614	-17.6748	1.64415e+10	10.2159	-27.3682	28.7623	49.5833	-0.08
1632	Hex2Cer(d18:1/22:0)	Cer(d19:1/20:0)	Hex2Cer	Cer	-0.0248363	-0.0137817	0.0193839	0.00202398	-12.271	-33.6482	-11.7614	-21.054	3.92834e+12	12.5942	-33.052	28.7623	48.7595	0.09
1633	Hex2Cer(d18:1/22:0)	Cer(d18:2/14:0)	Hex2Cer	Cer	-0.0190363	-0.0137817	0.0134276	0.00209092	-9.10429	-18.9878	-11.7614	-10.556	1.68407e+07	7.22636	-18.5865	28.7623	47.6796	0.09
1634	Hex2Cer(d18:1/22:0)	dhCer(d18:0/18:0)	Hex2Cer	dhCer	-0.0307096	-0.0137817	0.0265788	0.00204799	-14.995	-49.5732	-11.7614	-36.9272	4.4254e+12	12.646	-48.7762	28.7623	46.3412	0.06
1635	Hex2Cer(d18:1/22:0)	HexCer(d16:1/18:0)	Hex2Cer	HexCer	-0.0232165	-0.0137817	0.0169315	0.00208391	-11.1409	-27.9373	-11.7614	-16.2559	4.80171e+11	11.6814	-27.4141	28.7623	45.6248	0.13
1636	Hex2Cer(d18:1/22:0)	AcylCarnitine(16:1)	Hex2Cer	Acylcarnitine	-0.0249647	-0.0137817	0.0196303	0.00201477	-12.3908	-34.2846	-11.7614	-21.9905	1.96847e+12	12.2941	-33.6804	28.7623	45.3953	0.09
1637	Hex2Cer(d18:1/22:0)	Cer(d19:1/23:0)	Hex2Cer	Cer	-0.0202158	-0.0137817	0.0131298	0.00204519	-9.88453	-22.2118	-11.7614	-10.489	2.82087e+10	10.4504	-21.7653	28.7623	45.0936	0.17
1638	Hex2Cer(d18:1/22:0)	Cer(d19:1/22:0)	Hex2Cer	Cer	-0.0281486	-0.0137817	0.0213968	0.00196588	-14.3186	-45.3356	-11.7614	-27.8244	3.24519e+17	17.5112	-44.5911	28.7623	44.3072	0.18
1639	Hex2Cer(d18:1/22:0)	Cer(d20:1/22:0)	Hex2Cer	Cer	-0.0243729	-0.0137817	0.0178373	0.00193305	-12.6086	-35.4564	-11.7614	-20.4016	1134408964696380	15.0548	-34.8363	28.7623	41.6517	0.15
1640	Hex2Cer(d18:1/22:0)	Cer(d18:2/18:0)	Hex2Cer	Cer	-0.0347752	-0.0137817	0.0307054	0.00195102	-17.8242	-69.2923	-11.7614	-60.2671	1.05954e+09	9.02512	-68.2511	28.7623	41.6058	0.1
1641	Hex2Cer(d18:1/22:0)	Cer(d16:1/16:0)	Hex2Cer	Cer	-0.0216488	-0.0137817	0.0147732	0.00204281	-10.5976	-25.3806	-11.7614	-14.0695	2.04692e+11	11.3111	-24.8911	28.7623	39.5928	0.14
1642	Hex2Cer(d18:1/22:0)	Cer(d20:1/23:0)	Hex2Cer	Cer	-0.0180522	-0.0137817	0.0108257	0.00200989	-8.98169	-18.5044	-11.7614	-7.55272	5.53298e+06	6.74296	-18.1101	28.7623	39.1657	0.12
1643	Hex2Cer(d18:1/22:0)	dhCer(d18:0/22:0)	Hex2Cer	dhCer	-0.0374099	-0.0137817	0.0314191	0.00186582	-20.0501	-87.0324	-11.7614	-70.045	9.71208e+16	16.9873	-85.7773	28.7623	39.1504	0.19
1644	Hex2Cer(d18:1/22:0)	dhCer(d18:0/24:1)	Hex2Cer	dhCer	-0.0313201	-0.0137817	0.0268667	0.00193876	-16.1547	-57.2684	-11.7614	-47.7563	3.2517e+09	9.51211	-56.3742	28.7623	39.1161	0.08
1645	Hex2Cer(d18:1/22:0)	Cer(d16:1/20:0)	Hex2Cer	Cer	-0.0229897	-0.0137817	0.017433	0.00190402	-12.0743	-32.6161	-11.7614	-21.9263	4.89488e+10	10.6897	-32.0332	28.7623	39.0887	0.06
1646	Hex2Cer(d18:1/22:0)	CE(16:2)	Hex2Cer	CE	-0.0249937	-0.0137817	0.0171956	0.00193391	-12.924	-37.1883	-11.7614	-27.9	1.94225e+09	9.28831	-36.5463	28.7623	38.6945	0.22
1647	Hex2Cer(d18:1/22:0)	Cer(d18:1/21:0)	Hex2Cer	Cer	-0.0191633	-0.0137817	0.0111144	0.00189953	-10.0885	-23.0965	-11.7614	-9.52512	2.16307e+11	11.3351	-22.6379	28.7623	37.8101	0.18
1648	Hex2Cer(d18:1/22:0)	CE(18:3)	Hex2Cer	CE	-0.01771	-0.0137817	0.00854577	0.0019886	-8.90577	-18.2082	-11.7614	-7.53433	2.79752e+06	6.44677	-17.8182	28.7623	37.0436	0.27
1649	Hex2Cer(d18:1/22:0)	dhCer(d18:0/20:0)	Hex2Cer	dhCer	-0.0241649	-0.0137817	0.0178223	0.00203595	-11.8691	-31.5566	-11.7614	-18.0091	3.52808e+13	13.5475	-30.9872	28.7623	36.0524	0.12
1650	Hex2Cer(d18:1/22:0)	dhCer(d18:0/24:0)	Hex2Cer	dhCer	-0.0247098	-0.0137817	0.0165245	0.00194017	-12.7359	-36.1507	-11.7614	-19.6208	3.38732e+16	16.5299	-35.5216	28.7623	35.8356	0.21
1651	Hex2Cer(d18:1/22:0)	CE(17:1)	Hex2Cer	CE	-0.0269834	-0.0137817	0.0203228	0.00212294	-12.7104	-36.0111	-11.7614	-27.9968	1.03362e+08	8.01436	-35.3839	28.7623	35.311	0.17
1652	Hex2Cer(d18:1/22:0)	Cer(d18:1/20:0)	Hex2Cer	Cer	-0.0172098	-0.0137817	0.00904097	0.00181335	-9.49064	-20.5524	-11.7614	-7.35936	6.17942e+08	8.79095	-20.1289	28.7623	34.6842	0.14
1653	Hex2Cer(d18:1/22:0)	Hex2Cer(d16:1/16:0)	Hex2Cer	Hex2Cer	-0.0244082	-0.0137817	0.0135104	0.00213469	-11.4341	-29.368	-11.7614	-10.2745	4.04171e+17	17.6066	-28.8261	28.7623	33.221	0.37
1654	Hex2Cer(d18:1/22:0)	AcylCarnitine(18:1)	Hex2Cer	Acylcarnitine	-0.0181573	-0.0137817	0.0105378	0.0020033	-9.06369	-18.827	-11.7614	-6.60364	1.16304e+07	7.06559	-18.428	28.7623	32.2858	0.12
1655	Hex2Cer(d18:1/22:0)	Cer(d18:2/16:0)	Hex2Cer	Cer	-0.0189743	-0.0137817	0.0102748	0.00204553	-9.27597	-19.6753	-11.7614	-7.7707	8.20121e+07	7.91388	-19.2644	28.7623	31.1318	0.21
1656	Hex2Cer(d18:1/22:0)	Cer(d17:1/18:0)	Hex2Cer	Cer	-0.0235018	-0.0137817	0.0176525	0.00202904	-11.5827	-30.1071	-11.7614	-17.9627	1.3944e+12	12.1444	-29.5562	28.7623	27.8458	0.11
1657	Hex2Cer(d18:1/24:0)	DG(16:0_16:1)	Hex2Cer	DG	-0.0294703	-0.022523	0.0227662	0.00157134	-18.7549	-76.4742	-29.9142	-52.5972	7.53313e+23	23.877	-75.3456	29.1327	88.6112	-0.02
1658	Hex2Cer(d18:1/24:0)	DG(16:0_16:0)	Hex2Cer	DG	-0.0260603	-0.022523	0.0181548	0.00155083	-16.804	-61.8132	-29.9142	-35.6879	1.33448e+26	26.1253	-60.8631	29.1327	86.9106	0
1659	Hex2Cer(d18:1/24:0)	DG(16:0_20:4)	Hex2Cer	DG	-0.0293021	-0.022523	0.0225937	0.00159778	-18.3392	-73.2246	-29.9142	-52.6248	3.97932e+20	20.5998	-72.1362	29.1327	78.2513	-0.05
1660	Hex2Cer(d18:1/24:0)	DE(20:5)	Hex2Cer	DE	-0.0312145	-0.022523	0.0220621	0.00205829	-15.1653	-50.6693	-29.9142	-30.2785	2.45905e+20	20.3908	-49.8583	29.1327	78.0496	0.06
1661	Hex2Cer(d18:1/24:0)	DG(18:0_18:1)	Hex2Cer	DG	-0.0206597	-0.022523	0.0113824	0.00140049	-14.7518	-48.028	-29.9142	-19.3696	1.29957e+18	18.1138	-47.2499	29.1327	78.0474	0.02
1662	Hex2Cer(d18:1/24:0)	DG(16:0_18:1)	Hex2Cer	DG	-0.0219875	-0.022523	0.0137018	0.00140606	-15.6376	-53.7704	-29.9142	-26.8508	7.18173e+23	23.8562	-52.9203	29.1327	75.1489	0
1663	Hex2Cer(d18:1/24:0)	Cer(m18:1/20:0)	Hex2Cer	deoxyCer	-0.0342756	-0.022523	0.0267457	0.00158626	-21.6077	-100.585	-29.9142	-73.9526	4.28581e+26	26.632	-99.1643	29.1327	73.6593	0.02
1664	Hex2Cer(d18:1/24:0)	DG(16:1_18:1)	Hex2Cer	DG	-0.0226299	-0.022523	0.0146522	0.0015075	-15.0116	-49.6793	-29.9142	-26.2388	5.82211e+19	19.7651	-48.8808	29.1327	72.337	-0.03
1665	Hex2Cer(d18:1/24:0)	Cer(m18:1/24:1)	Hex2Cer	deoxyCer	-0.0297702	-0.022523	0.0216656	0.00168035	-17.7166	-68.4844	-29.9142	-43.6349	7.07131e+24	24.8495	-67.4528	29.1327	70.4012	0.03
1666	Hex2Cer(d18:1/24:0)	Cer(m18:1/22:0)	Hex2Cer	deoxyCer	-0.0327529	-0.022523	0.0240993	0.00163189	-20.0705	-87.2038	-29.9142	-56.0109	1.55922e+31	31.1929	-85.9468	29.1327	69.7603	0.07
1667	Hex2Cer(d18:1/24:0)	Cer(m18:1/24:0)	Hex2Cer	deoxyCer	-0.0247436	-0.022523	0.0145055	0.0016958	-14.5911	-47.0206	-29.9142	-19.8087	1.27744e+17	17.1063	-46.255	29.1327	65.2413	0.11
1668	Hex2Cer(d18:1/24:0)	DG(18:1_20:4)	Hex2Cer	DG	-0.0237437	-0.022523	0.0152692	0.00164221	-14.4584	-46.1965	-29.9142	-24.4397	1.91552e+16	16.2823	-45.441	29.1327	64.1471	-0.04
1669	Hex2Cer(d18:1/24:0)	Cer(m18:1/23:0)	Hex2Cer	deoxyCer	-0.0281908	-0.022523	0.0189523	0.00170747	-16.5103	-59.7366	-29.9142	-32.8768	7.23988e+26	26.8597	-58.812	29.1327	62.9101	0.05
1670	Hex2Cer(d18:1/24:0)	Cer(m18:1/18:0)	Hex2Cer	deoxyCer	-0.0420555	-0.022523	0.0354429	0.00172723	-24.3485	-126.651	-29.9142	-105.833	6.57307e+20	20.8178	-124.897	29.1327	60.265	0.01
1671	Hex2Cer(d18:1/24:0)	Cer(m18:0/20:0)	Hex2Cer	deoxyCer	-0.0345797	-0.022523	0.0262275	0.00170879	-20.2364	-88.6037	-29.9142	-61.4808	1.32709e+27	27.1229	-87.3295	29.1327	60.0454	0.04
1672	Hex2Cer(d18:1/24:0)	DE(20:4)	Hex2Cer	DE	-0.0310119	-0.022523	0.0212261	0.00184455	-16.8128	-61.8754	-29.9142	-37.8885	9.70449e+23	23.987	-60.9245	29.1327	57.3922	0.09
1673	Hex2Cer(d18:1/24:0)	Cer(m18:0/22:0)	Hex2Cer	deoxyCer	-0.0364609	-0.022523	0.0270094	0.00167966	-21.7073	-101.483	-29.9142	-69.465	1.04168e+32	32.0177	-100.051	29.1327	57.1634	0.09
1674	Hex2Cer(d18:1/24:0)	Cer(m18:0/24:1)	Hex2Cer	deoxyCer	-0.0315984	-0.022523	0.0225152	0.00172404	-18.3281	-73.139	-29.9142	-46.6466	3.10707e+26	26.4924	-72.0516	29.1327	56.3006	0.05
1675	Hex2Cer(d18:1/24:0)	Cer(d19:1/18:0)	Hex2Cer	Cer	-0.0411706	-0.022523	0.0328878	0.00201147	-20.4679	-90.5765	-29.9142	-59.5062	1.17589e+31	31.0704	-89.2787	29.1327	54.5271	0.08
1676	Hex2Cer(d18:1/24:0)	CE(16:1)	Hex2Cer	CE	-0.044596	-0.022523	0.0375729	0.00201724	-22.1074	-105.127	-29.9142	-84.9777	1.41187e+20	20.1498	-103.648	29.1327	54.2484	0.04
1677	Hex2Cer(d18:1/24:0)	Cer(m18:0/24:0)	Hex2Cer	deoxyCer	-0.0276345	-0.022523	0.0160899	0.00177895	-15.5342	-53.0834	-29.9142	-23.1816	1.47633e+23	23.1692	-52.2419	29.1327	51.5261	0.14
1678	Hex2Cer(d18:1/24:0)	Cer(m18:0/23:0)	Hex2Cer	deoxyCer	-0.0277531	-0.022523	0.0169279	0.00179277	-15.4805	-52.7289	-29.9142	-24.8334	6.52649e+22	22.8147	-51.8921	29.1327	51.0738	0.08
1679	Hex2Cer(d18:1/24:0)	DG(18:0_20:4)	Hex2Cer	DG	-0.0240873	-0.022523	0.01374	0.00169763	-14.1888	-44.5439	-29.9142	-17.6748	4.26264e+14	14.6297	-43.8097	29.1327	49.5833	0.01
1680	Hex2Cer(d18:1/24:0)	Cer(d19:1/20:0)	Hex2Cer	Cer	-0.0294244	-0.022523	0.0193839	0.00204265	-14.405	-45.8667	-29.9142	-21.054	8963627872861920	15.9525	-45.1154	29.1327	48.7595	0.09
1681	Hex2Cer(d18:1/24:0)	dhCer(d18:0/18:0)	Hex2Cer	dhCer	-0.035776	-0.022523	0.0265788	0.00204971	-17.4541	-66.5318	-29.9142	-36.9272	4.02381e+29	29.6046	-65.5231	29.1327	46.3412	0.06
1682	Hex2Cer(d18:1/24:0)	HexCer(d16:1/18:0)	Hex2Cer	HexCer	-0.0279433	-0.022523	0.0169315	0.00206684	-13.5198	-40.5721	-29.9142	-16.2559	4.54876e+10	10.6579	-39.8877	29.1327	45.6248	0.11
1683	Hex2Cer(d18:1/24:0)	AcylCarnitine(16:1)	Hex2Cer	Acylcarnitine	-0.030291	-0.022523	0.0196303	0.00198264	-15.2781	-51.4014	-29.9142	-21.9905	3.06998e+21	21.4871	-50.5814	29.1327	45.3953	0.09
1684	Hex2Cer(d18:1/24:0)	Cer(d19:1/22:0)	Hex2Cer	Cer	-0.0335648	-0.022523	0.0213968	0.00200509	-16.7398	-61.356	-29.9142	-27.8244	2.76547e+31	31.4418	-60.4114	29.1327	44.3072	0.2
1685	Hex2Cer(d18:1/24:0)	Cer(d16:1/18:0)	Hex2Cer	Cer	-0.0450997	-0.022523	0.0383556	0.00190751	-23.6432	-119.677	-29.9142	-98.6707	1.0148e+21	21.0064	-118.011	29.1327	44.2744	0.04
1686	Hex2Cer(d18:1/24:0)	Cer(d20:1/22:0)	Hex2Cer	Cer	-0.030561	-0.022523	0.0178373	0.00197629	-15.4638	-52.619	-29.9142	-20.4016	5.06687e+22	22.7047	-51.7834	29.1327	41.6517	0.19
1687	Hex2Cer(d18:1/24:0)	Cer(d18:2/18:0)	Hex2Cer	Cer	-0.0393524	-0.022523	0.0307054	0.00194406	-20.2424	-88.6549	-29.9142	-60.2671	2.44212e+28	28.3878	-87.38	29.1327	41.6058	0.07
1688	Hex2Cer(d18:1/24:0)	Cer(d16:1/16:0)	Hex2Cer	Cer	-0.0271027	-0.022523	0.0147732	0.0020425	-13.2694	-39.132	-29.9142	-14.0695	1.65118e+09	9.21779	-38.4661	29.1327	39.5928	0.13
1689	Hex2Cer(d18:1/24:0)	dhCer(d18:0/22:0)	Hex2Cer	dhCer	-0.0444628	-0.022523	0.0314191	0.00189295	-23.4886	-118.173	-29.9142	-70.045	1.34178e+48	48.1277	-116.526	29.1327	39.1504	0.23
1690	Hex2Cer(d18:1/24:0)	dhCer(d18:0/24:1)	Hex2Cer	dhCer	-0.037774	-0.022523	0.0268667	0.001943	-19.4411	-81.9869	-29.9142	-47.7563	1.70043e+34	34.2306	-80.7921	29.1327	39.1161	0.13
1691	Hex2Cer(d18:1/24:0)	Cer(d16:1/20:0)	Hex2Cer	Cer	-0.0284547	-0.022523	0.017433	0.0019199	-14.8209	-48.4647	-29.9142	-21.9263	3.55218e+18	18.5505	-47.6813	29.1327	39.0887	0.07
1692	Hex2Cer(d18:1/24:0)	CE(16:2)	Hex2Cer	CE	-0.0300736	-0.022523	0.0171956	0.00185767	-16.1889	-57.504	-29.9142	-27.9	3.88806e+27	27.5897	-56.6066	29.1327	38.6945	0.19
1693	Hex2Cer(d18:1/24:0)	Cer(d18:1/21:0)	Hex2Cer	Cer	-0.0242952	-0.022523	0.0111144	0.00189435	-12.8251	-36.6411	-29.9142	-9.52512	5.33203e+06	6.72689	-36.0061	29.1327	37.8101	0.12
1694	Hex2Cer(d18:1/24:0)	Cer(d18:1/18:0)	Hex2Cer	Cer	-0.0395215	-0.022523	0.0301572	0.001877	-21.0556	-95.6748	-29.9142	-66.0056	4.66818e+29	29.6691	-94.3144	29.1327	37.0163	0.1
1695	Hex2Cer(d18:1/24:0)	dhCer(d18:0/20:0)	Hex2Cer	dhCer	-0.0302744	-0.022523	0.0178223	0.00204208	-14.8253	-48.4925	-29.9142	-18.0091	3.78673e+18	18.5783	-47.7088	29.1327	36.0524	0.13
1696	Hex2Cer(d18:1/24:0)	dhCer(d18:0/24:0)	Hex2Cer	dhCer	-0.0327518	-0.022523	0.0165245	0.00197419	-16.59	-60.2965	-29.9142	-19.6208	2.41166e+30	30.3823	-59.365	29.1327	35.8356	0.28
1697	Hex2Cer(d18:1/24:0)	CE(17:1)	Hex2Cer	CE	-0.0330948	-0.022523	0.0203228	0.00208854	-15.8459	-55.1665	-29.9142	-27.9968	1.7876e+25	25.2523	-54.2987	29.1327	35.311	0.17
1698	Hex2Cer(d18:1/24:0)	DE(18:1)	Hex2Cer	DE	-0.0376377	-0.022523	0.0274456	0.00211074	-17.8315	-69.3478	-29.9142	-46.0027	2.21318e+23	23.345	-68.3059	29.1327	34.8215	0.09
1699	Hex2Cer(d18:1/24:0)	Hex2Cer(d16:1/16:0)	Hex2Cer	Hex2Cer	-0.0313208	-0.022523	0.0135104	0.00211335	-14.8205	-48.4621	-29.9142	-10.2745	3.53116e+18	18.5479	-47.6788	29.1327	33.221	0.35
1700	Hex2Cer(d18:1/24:0)	Cer(d17:1/18:0)	Hex2Cer	Cer	-0.0298508	-0.022523	0.0176525	0.00202864	-14.7147	-47.7947	-29.9142	-17.9627	7.59356e+17	17.8804	-47.0195	29.1327	27.8458	0.09
1701	Hex2Cer(d18:1/24:1)	DG(16:0_16:1)	Hex2Cer	DG	-0.0265839	-0.0206589	0.0227662	0.00154262	-17.233	-64.9076	-24.6012	-52.5972	2.04364e+12	12.3104	-63.9186	31.5033	88.6112	-0.24
1702	Hex2Cer(d18:1/24:1)	DG(16:0_16:0)	Hex2Cer	DG	-0.0230731	-0.0206589	0.0181548	0.00153247	-15.0562	-49.9654	-24.6012	-35.6879	1.89453e+14	14.2775	-49.1634	31.5033	86.9106	-0.23
1703	Hex2Cer(d18:1/24:1)	DG(16:0_20:4)	Hex2Cer	DG	-0.0264869	-0.0206589	0.0225937	0.0015524	-17.0618	-63.6644	-24.6012	-52.6248	1.09553e+11	11.0396	-62.6911	31.5033	78.2513	-0.25
1704	Hex2Cer(d18:1/24:1)	DE(20:5)	Hex2Cer	DE	-0.030027	-0.0206589	0.0220621	0.00207011	-14.505	-46.4852	-24.6012	-30.2785	1.6095e+16	16.2067	-45.7262	31.5033	78.0496	0.03
1705	Hex2Cer(d18:1/24:1)	DG(18:0_18:1)	Hex2Cer	DG	-0.0183024	-0.0206589	0.0113824	0.00138087	-13.2542	-39.0458	-24.6012	-19.3696	2.78378e+14	14.4446	-38.381	31.5033	78.0474	-0.19
1706	Hex2Cer(d18:1/24:1)	DG(16:0_18:1)	Hex2Cer	DG	-0.01969	-0.0206589	0.0137018	0.00138652	-14.201	-44.6184	-24.6012	-26.8508	5.85667e+17	17.7677	-43.8833	31.5033	75.1489	-0.22
1707	Hex2Cer(d18:1/24:1)	Cer(m18:1/20:0)	Hex2Cer	deoxyCer	-0.0309208	-0.0206589	0.0267457	0.00152431	-20.2851	-89.0176	-24.6012	-73.9526	1.16153e+15	15.065	-87.7385	31.5033	73.6593	-0.18
1708	Hex2Cer(d18:1/24:1)	DG(16:1_18:1)	Hex2Cer	DG	-0.020572	-0.0206589	0.0146522	0.00145489	-14.1398	-44.2471	-24.6012	-26.2388	1.01917e+18	18.0082	-43.5167	31.5033	72.337	-0.21
1709	Hex2Cer(d18:1/24:1)	Cer(m18:1/24:1)	Hex2Cer	deoxyCer	-0.0272313	-0.0206589	0.0216656	0.00159235	-17.1014	-63.9506	-24.6012	-43.6349	2.06829e+20	20.3156	-62.9733	31.5033	70.4012	-0.14
1710	Hex2Cer(d18:1/24:1)	Cer(m18:1/22:0)	Hex2Cer	deoxyCer	-0.0288727	-0.0206589	0.0240993	0.00158724	-18.1905	-72.0783	-24.6012	-56.0109	1.16787e+16	16.0674	-71.0041	31.5033	69.7603	-0.17
1711	Hex2Cer(d18:1/24:1)	Cer(m18:1/24:0)	Hex2Cer	deoxyCer	-0.0214516	-0.0206589	0.0145055	0.00164679	-13.0264	-37.7594	-24.6012	-19.8087	1.43964e+13	13.1583	-37.1103	31.5033	65.2413	-0.15
1712	Hex2Cer(d18:1/24:1)	DG(18:1_20:4)	Hex2Cer	DG	-0.021787	-0.0206589	0.0152692	0.00155054	-14.0512	-43.7118	-24.6012	-24.4397	1.2903e+19	19.1107	-42.9884	31.5033	64.1471	-0.19
1713	Hex2Cer(d18:1/24:1)	Cer(m18:1/23:0)	Hex2Cer	deoxyCer	-0.0247564	-0.0206589	0.0189523	0.00165341	-14.9729	-49.432	-24.6012	-32.8768	3.59082e+16	16.5552	-48.6367	31.5033	62.9101	-0.19
1714	Hex2Cer(d18:1/24:1)	Cer(m18:0/20:0)	Hex2Cer	deoxyCer	-0.0306268	-0.0206589	0.0262275	0.00164117	-18.6616	-75.739	-24.6012	-61.4808	1.81201e+14	14.2582	-74.6197	31.5033	60.0454	-0.18
1715	Hex2Cer(d18:1/24:1)	DE(20:4)	Hex2Cer	DE	-0.0317987	-0.0206589	0.0212261	0.00195023	-16.3051	-58.3064	-24.6012	-37.8885	2.61748e+20	20.4179	-57.3996	31.5033	57.3922	0.15
1716	Hex2Cer(d18:1/24:1)	Cer(m18:0/22:0)	Hex2Cer	deoxyCer	-0.0314022	-0.0206589	0.0270094	0.0016307	-19.2568	-80.4886	-24.6012	-69.465	1.05585e+11	11.0236	-79.3121	31.5033	57.1634	-0.18
1717	Hex2Cer(d18:1/24:1)	Cer(m18:0/24:1)	Hex2Cer	deoxyCer	-0.0284005	-0.0206589	0.0225152	0.00162795	-17.4456	-66.4684	-24.6012	-46.6466	6.63337e+19	19.8217	-65.4605	31.5033	56.3006	-0.13
1718	Hex2Cer(d18:1/24:1)	Cer(d19:1/18:0)	Hex2Cer	Cer	-0.0394558	-0.0206589	0.0328878	0.00195887	-20.1421	-87.8068	-24.6012	-59.5062	1.99837e+28	28.3007	-86.5425	31.5033	54.5271	0.04
1719	Hex2Cer(d18:1/24:1)	CE(16:1)	Hex2Cer	CE	-0.040623	-0.0206589	0.0375729	0.00197019	-20.6188	-91.8726	-24.6012	-84.9777	7.85034e+06	6.89489	-90.5582	31.5033	54.2484	-0.12
1720	Hex2Cer(d18:1/24:1)	Cer(m18:0/24:0)	Hex2Cer	deoxyCer	-0.0233341	-0.0206589	0.0160899	0.00171883	-13.5756	-40.8962	-24.6012	-23.1816	1.97251e+16	16.295	-40.2075	31.5033	51.5261	-0.15
1721	Hex2Cer(d18:1/24:1)	Cer(m18:0/23:0)	Hex2Cer	deoxyCer	-0.0237717	-0.0206589	0.0169279	0.00172958	-13.7442	-41.8838	-24.6012	-24.8334	1.12304e+17	17.0504	-41.1826	31.5033	51.0738	-0.18
1722	Hex2Cer(d18:1/24:1)	DG(18:0_20:4)	Hex2Cer	DG	-0.0214985	-0.0206589	0.01374	0.00162213	-13.2533	-39.0404	-24.6012	-17.6748	2.74974e+14	14.4393	-38.3757	31.5033	49.5833	-0.17
1723	Hex2Cer(d18:1/24:1)	Cer(d19:1/20:0)	Hex2Cer	Cer	-0.0278137	-0.0206589	0.0193839	0.00198465	-14.0144	-43.491	-24.6012	-21.054	7.75933e+18	18.8898	-42.7702	31.5033	48.7595	0.02
1724	Hex2Cer(d18:1/24:1)	dhCer(d18:0/18:0)	Hex2Cer	dhCer	-0.0341889	-0.0206589	0.0265788	0.00200513	-17.0507	-63.5841	-24.6012	-36.9272	4.53791e+26	26.6569	-62.612	31.5033	46.3412	0.02
1725	Hex2Cer(d18:1/24:1)	HexCer(d16:1/18:0)	Hex2Cer	HexCer	-0.0255829	-0.0206589	0.0169315	0.00202997	-12.6026	-35.4242	-24.6012	-16.2559	6.65323e+10	10.823	-34.8046	31.5033	45.6248	-0.01
1726	Hex2Cer(d18:1/24:1)	AcylCarnitine(16:1)	Hex2Cer	Acylcarnitine	-0.0294061	-0.0206589	0.0196303	0.00195387	-15.0501	-49.9267	-24.6012	-21.9905	2.1163e+25	25.3256	-49.1251	31.5033	45.3953	0.09
1727	Hex2Cer(d18:1/24:1)	Cer(d19:1/22:0)	Hex2Cer	Cer	-0.0298391	-0.0206589	0.0213968	0.00194533	-15.3388	-51.7982	-24.6012	-27.8244	9.41488e+23	23.9738	-50.973	31.5033	44.3072	0.02
1728	Hex2Cer(d18:1/24:1)	Cer(d20:1/22:0)	Hex2Cer	Cer	-0.0267615	-0.0206589	0.0178373	0.00190462	-14.0509	-43.7101	-24.6012	-20.4016	1.28523e+19	19.109	-42.9867	31.5033	41.6517	-0.01
1729	Hex2Cer(d18:1/24:1)	Cer(d18:2/18:0)	Hex2Cer	Cer	-0.0367282	-0.0206589	0.0307054	0.00187735	-19.5639	-82.9922	-24.6012	-60.2671	5.3095e+22	22.7251	-81.7851	31.5033	41.6058	-0.01
1730	Hex2Cer(d18:1/24:1)	Cer(d16:1/16:0)	Hex2Cer	Cer	-0.0242755	-0.0206589	0.0147732	0.00197837	-12.2704	-33.6452	-24.6012	-14.0695	1.1068e+09	9.04407	-33.0491	31.5033	39.5928	-0.01
1731	Hex2Cer(d18:1/24:1)	dhCer(d18:0/22:0)	Hex2Cer	dhCer	-0.0378589	-0.0206589	0.0314191	0.00183386	-20.6444	-92.0932	-24.6012	-70.045	1.1172e+22	22.0481	-90.776	31.5033	39.1504	0.01
1732	Hex2Cer(d18:1/24:1)	dhCer(d18:0/24:1)	Hex2Cer	dhCer	-0.0351106	-0.0206589	0.0268667	0.00183814	-19.1012	-79.2332	-24.6012	-47.7563	2.99844e+31	31.4769	-78.0715	31.5033	39.1161	0.05
1733	Hex2Cer(d18:1/24:1)	Cer(d16:1/20:0)	Hex2Cer	Cer	-0.0251336	-0.0206589	0.017433	0.00185128	-13.5764	-40.9006	-24.6012	-21.9263	1.99259e+16	16.2994	-40.2118	31.5033	39.0887	-0.12
1734	Hex2Cer(d18:1/24:1)	CE(16:2)	Hex2Cer	CE	-0.0292175	-0.0206589	0.0171956	0.00199407	-14.6522	-47.4027	-24.6012	-27.9	3.18231e+19	19.5027	-46.632	31.5033	38.6945	0.17
1735	Hex2Cer(d18:1/24:1)	Cer(d18:1/21:0)	Hex2Cer	Cer	-0.0225082	-0.0206589	0.0111144	0.00181958	-12.37	-34.1733	-24.6012	-9.52512	3.73414e+09	9.57219	-33.5705	31.5033	37.8101	0.05
1736	Hex2Cer(d18:1/24:1)	Cer(d18:1/18:0)	Hex2Cer	Cer	-0.0364632	-0.0206589	0.0301572	0.00178324	-20.4477	-90.4033	-24.6012	-66.0056	2.49828e+24	24.3976	-89.1079	31.5033	37.0163	0.02
1737	Hex2Cer(d18:1/24:1)	dhCer(d18:0/20:0)	Hex2Cer	dhCer	-0.0281753	-0.0206589	0.0178223	0.00198161	-14.2184	-44.7237	-24.6012	-18.0091	1.326e+20	20.1225	-43.9872	31.5033	36.0524	0.07
1738	Hex2Cer(d18:1/24:1)	dhCer(d18:0/24:0)	Hex2Cer	dhCer	-0.026779	-0.0206589	0.0165245	0.00190265	-14.0746	-43.853	-24.6012	-19.6208	1.786e+19	19.2519	-43.1277	31.5033	35.8356	0.02
1739	Hex2Cer(d18:1/24:1)	CE(17:1)	Hex2Cer	CE	-0.0305815	-0.0206589	0.0203228	0.00209374	-14.6062	-47.1146	-24.6012	-27.9968	1.31161e+19	19.1178	-46.3479	31.5033	35.311	0.09
1740	Hex2Cer(d18:1/24:1)	DE(18:1)	Hex2Cer	DE	-0.0336884	-0.0206589	0.0274456	0.00204725	-16.4555	-59.3527	-24.6012	-46.0027	2.23823e+13	13.3499	-58.4332	31.5033	34.8215	-0.01
1741	Hex2Cer(d18:1/24:1)	Cer(d18:1/20:0)	Hex2Cer	Cer	-0.0210888	-0.0206589	0.00904097	0.00173642	-12.145	-32.9851	-24.6012	-7.35936	2.4208e+08	8.38396	-32.3977	31.5033	34.6842	0.03
1742	Hex2Cer(d18:1/24:1)	Hex2Cer(d16:1/16:0)	Hex2Cer	Hex2Cer	-0.0302051	-0.0206589	0.0135104	0.00207647	-14.5463	-46.7418	-24.6012	-10.2745	1.38239e+22	22.1406	-45.9795	31.5033	33.221	0.35
1743	Hex2Cer(d18:1/24:1)	AcylCarnitine(18:1)	Hex2Cer	Acylcarnitine	-0.0238942	-0.0206589	0.0105378	0.0019697	-12.1309	-32.9116	-24.6012	-6.60364	2.04367e+08	8.31041	-32.3251	31.5033	32.2858	0.15
1744	Hex2Cer(d18:1/24:1)	Cer(d18:2/16:0)	Hex2Cer	Cer	-0.0232727	-0.0206589	0.0102748	0.00194325	-11.9762	-32.1075	-24.6012	-7.7707	3.20865e+07	7.50632	-31.531	31.5033	31.1318	0.12
1745	Hex2Cer(d18:1/24:1)	Cer(d17:1/18:0)	Hex2Cer	Cer	-0.0271717	-0.0206589	0.0176525	0.00197728	-13.7419	-41.8705	-24.6012	-17.9627	1.85929e+17	17.2693	-41.1695	31.5033	27.8458	0
1746	Hex2Cer(d18:2/16:0)	DG(18:2_18:2)	Hex2Cer	DG	0.018963	0.00961058	-0.0161656	0.00173456	10.9325	-26.942	-5.70816	-19.3771	3.67192e+07	7.56489	-26.4322	27.6056	69.0524	0
1747	Hex2Cer(d18:2/16:0)	DG(18:1_18:2)	Hex2Cer	DG	0.014281	0.00961058	-0.0111255	0.0014742	9.68727	-21.3726	-5.70816	-14.3161	1.13915e+07	7.05658	-20.9378	27.6056	58.7034	-0.03
1748	Hex2Cer(d18:2/16:0)	Cer1P(d18:1/16:0)	Hex2Cer	Cer1P	0.0226111	0.00961058	-0.0182935	0.00208703	10.8341	-26.4786	-5.70816	-19.7298	5.6073e+06	6.74875	-25.9748	27.6056	42.2531	0.17
1749	Hex2Cer(d18:2/16:0)	Cer(d18:2/26:0)	Hex2Cer	Cer	0.027502	0.00961058	-0.0220019	0.00206858	13.2951	-39.2789	-5.70816	-28.6603	4.15538e+10	10.6186	-38.6109	27.6056	39.6024	0.28
1750	Hex2Cer(d18:2/16:0)	CE(24:4)	Hex2Cer	CE	0.0164484	0.00961058	-0.0107739	0.00204092	8.05931	-15.0695	-5.70816	-8.13109	8.67867e+06	6.93845	-14.7264	27.6056	39.0767	0.22
1751	Hex2Cer(d18:2/16:0)	Cer(d18:2/24:1)	Hex2Cer	Cer	0.0166838	0.00961058	-0.0110385	0.00188748	8.8392	-17.9504	-5.70816	-9.00351	8.84997e+08	8.94694	-17.5642	27.6056	36.126	0.23
1752	Hex2Cer(d18:2/16:0)	Cer(d18:2/24:0)	Hex2Cer	Cer	0.0224019	0.00961058	-0.0181036	0.00194685	11.5067	-29.7282	-5.70816	-22.2275	3.16783e+07	7.50076	-29.1818	27.6056	35.5022	0.18
1753	Hex2Cer(d18:2/16:0)	Cer(d17:1/24:1)	Hex2Cer	Cer	0.0169446	0.00961058	-0.0120453	0.00196859	8.60749	-17.0678	-5.70816	-9.94009	1.34201e+07	7.12775	-16.6949	27.6056	35.1577	0.17
1754	Hex2Cer(d18:2/16:0)	HexCer(d18:2/22:0)	Hex2Cer	HexCer	0.0222538	0.00961058	-0.0143926	0.00214311	10.3839	-24.4086	-5.70816	-11.8528	3.59566e+12	12.5558	-23.9322	27.6056	34.1587	0.4
1755	Hex2Cer(d18:2/16:0)	HexCer(d18:1/24:1)	Hex2Cer	HexCer	0.0308362	0.00961058	-0.023715	0.00213103	14.4701	-46.2689	-5.70816	-30.55	5234439638860575	15.7189	-45.5125	27.6056	33.1962	0.38
1756	Hex2Cer(d18:2/16:0)	HexCer(d18:1/18:0)	Hex2Cer	HexCer	0.0227167	0.00961058	-0.0161922	0.00213978	10.6163	-25.4669	-5.70816	-15.2483	1.65421e+10	10.2186	-24.9763	27.6056	32.8752	0.33
1757	Hex2Cer(d18:2/16:0)	AcylCarnitine(18:0)	Hex2Cer	Acylcarnitine	0.0253479	0.00961058	-0.0223554	0.0019339	13.1071	-38.213	-5.70816	-30.5114	5.03089e+07	7.70164	-37.5585	27.6056	32.7236	0.16
1758	Hex2Cer(d18:2/16:0)	HexCer(d18:1/24:0)	Hex2Cer	HexCer	0.0322244	0.00961058	-0.0277202	0.00204105	15.7881	-54.7776	-5.70816	-45.1376	4.36442e+09	9.63993	-53.9146	27.6056	32.7091	0.27
1759	Hex2Cer(d18:2/16:0)	HexCer(d18:1/20:0)	Hex2Cer	HexCer	0.0297799	0.00961058	-0.0240476	0.00213508	13.9479	-43.0928	-5.70816	-31.6368	2.85697e+11	11.4559	-42.3766	27.6056	32.3001	0.32
1760	Hex2Cer(d18:2/16:0)	HexCer(d18:2/24:0)	Hex2Cer	HexCer	0.0304857	0.00961058	-0.023831	0.00208003	14.6564	-47.4289	-5.70816	-32.5493	7.57857e+14	14.8796	-46.6578	27.6056	32.28	0.36
1761	Hex2Cer(d18:2/16:0)	HexCer(d18:1/22:0)	Hex2Cer	HexCer	0.0303383	0.00961058	-0.0239116	0.00207769	14.6019	-47.0879	-5.70816	-33.0006	1.22273e+14	14.0873	-46.3215	27.6056	32.1961	0.34
1762	Hex2Cer(d18:2/16:0)	Hex2Cer(d18:1/24:1)	Hex2Cer	Hex2Cer	0.0328258	0.00961058	-0.0206589	0.00207427	15.8252	-55.0271	-5.70816	-24.6012	2.66663e+30	30.426	-54.1611	27.6056	31.5033	0.56
1763	Hex2Cer(d18:2/16:0)	CE(17:0)	Hex2Cer	CE	0.017302	0.00961058	-0.0116758	0.00200418	8.63297	-17.1638	-5.70816	-10.1382	1.06089e+07	7.02567	-16.7894	27.6056	31.0788	0.22
1764	Hex2Cer(d18:2/16:0)	HexCer(d18:1/16:0)	Hex2Cer	HexCer	0.0162194	0.00961058	-0.00874426	0.00211053	7.68502	-13.7776	-5.70816	-4.73149	1.17346e+08	8.06947	-13.4544	27.6056	30.3802	0.35
1765	Hex2Cer(d18:2/16:0)	Cer(d18:1/24:1)	Hex2Cer	Cer	0.0147525	0.00961058	-0.0093118	0.00187832	7.85406	-14.3538	-5.70816	-7.35555	9.96029e+06	6.99827	-14.0217	27.6056	30.1754	0.18
1766	Hex2Cer(d18:2/16:0)	Hex2Cer(d18:1/24:0)	Hex2Cer	Hex2Cer	0.0291738	0.00961058	-0.022523	0.00206601	14.1209	-44.1324	-5.70816	-29.9142	1.65253e+14	14.2182	-43.4036	27.6056	29.1327	0.38
1767	Hex2Cer(d18:2/16:0)	Hex2Cer(d18:1/22:0)	Hex2Cer	Hex2Cer	0.0222671	0.00961058	-0.0137817	0.00213615	10.4239	-24.5894	-5.70816	-11.7614	6.73014e+12	12.828	-24.1106	27.6056	28.7623	0.44
1768	Hex2Cer(d18:2/16:0)	Hex2Cer(d18:1/16:0)	Hex2Cer	Hex2Cer	0.0379446	0.00961058	-0.0197732	0.00203665	18.6309	-75.4978	-5.70816	-23.8984	3.97573e+51	51.5994	-74.3817	27.6056	27.8368	0.69
1769	Hex2Cer(d18:2/16:0)	GM1(d18:1/16:0)	Hex2Cer	GM1	0.0196044	0.00961058	-0.011335	0.00210922	9.2946	-19.7507	-5.70816	-7.62695	1.32954e+12	12.1237	-19.3387	27.6056	27.162	0.42
1770	Hex2Cer(d18:2/24:1)	Hex2Cer(d18:1/24:1)	Hex2Cer	Hex2Cer	0.0254826	-0.00234407	-0.0206589	0.00203096	12.5471	-35.1236	-0.632335	-24.6012	3.33032e+10	10.5225	-34.508	35.1264	31.5033	0.77
1771	Hex3Cer(d18:1/16:0)	DG(16:0_16:1)	Hex3Cer	DG	-0.0265049	-0.0209861	0.0227662	0.00145738	-18.1867	-72.0494	-32.5178	-52.5972	2.8329e+19	19.4522	-70.9755	24.1358	88.6112	-0.22
1772	Hex3Cer(d18:1/16:0)	DG(16:0_16:0)	Hex3Cer	DG	-0.0224376	-0.0209861	0.0181548	0.00142232	-15.7753	-54.6916	-32.5178	-35.6879	1.00858e+19	19.0037	-53.8297	24.1358	86.9106	-0.25
1773	Hex3Cer(d18:1/16:0)	DG(16:0_20:4)	Hex3Cer	DG	-0.0262962	-0.0209861	0.0225937	0.00145713	-18.0466	-70.9778	-32.5178	-52.6248	2.25428e+18	18.353	-69.9166	24.1358	78.2513	-0.25
1774	Hex3Cer(d18:1/16:0)	DE(20:5)	Hex3Cer	DE	-0.0295628	-0.0209861	0.0220621	0.00203886	-14.4997	-46.4521	-32.5178	-30.2785	8.59613e+13	13.9343	-45.6935	24.1358	78.0496	0.1
1775	Hex3Cer(d18:1/16:0)	DG(18:0_18:1)	Hex3Cer	DG	-0.0170156	-0.0209861	0.0113824	0.00126397	-13.462	-40.2375	-32.5178	-19.3696	5.24333e+07	7.71961	-39.5573	24.1358	78.0474	-0.25
1776	Hex3Cer(d18:1/16:0)	DG(16:0_18:1)	Hex3Cer	DG	-0.018709	-0.0209861	0.0137018	0.00126515	-14.788	-48.2566	-32.5178	-26.8508	5479542701912503	15.7387	-47.4756	24.1358	75.1489	-0.26
1777	Hex3Cer(d18:1/16:0)	Cer(m18:1/20:0)	Hex3Cer	deoxyCer	-0.0306208	-0.0209861	0.0267457	0.00144569	-21.1807	-96.7772	-32.5178	-73.9526	6.67662e+22	22.8246	-95.404	24.1358	73.6593	-0.19
1778	Hex3Cer(d18:1/16:0)	DG(16:1_18:1)	Hex3Cer	DG	-0.0200454	-0.0209861	0.0146522	0.00135469	-14.797	-48.3135	-32.5178	-26.2388	6246849021910703	15.7957	-47.5319	24.1358	72.337	-0.2
1779	Hex3Cer(d18:1/16:0)	Cer(m18:1/24:1)	Hex3Cer	deoxyCer	-0.0268076	-0.0209861	0.0216656	0.0015204	-17.6319	-67.8513	-32.5178	-43.6349	1.64578e+24	24.2164	-66.8271	24.1358	70.4012	-0.13
1780	Hex3Cer(d18:1/16:0)	Cer(m18:1/22:0)	Hex3Cer	deoxyCer	-0.0284594	-0.0209861	0.0240993	0.00151282	-18.8121	-76.9273	-32.5178	-56.0109	8.24849e+20	20.9164	-75.7929	24.1358	69.7603	-0.18
1781	Hex3Cer(d18:1/16:0)	DG(18:1_20:4)	Hex3Cer	DG	-0.0211139	-0.0209861	0.0152692	0.00146384	-14.4236	-45.9815	-32.5178	-24.4397	2.90834e+13	13.4636	-45.2288	24.1358	64.1471	-0.19
1782	Hex3Cer(d18:1/16:0)	Cer(m18:1/23:0)	Hex3Cer	deoxyCer	-0.0245952	-0.0209861	0.0189523	0.00157342	-15.6317	-53.7312	-32.5178	-32.8768	7.15072e+20	20.8543	-52.8816	24.1358	62.9101	-0.14
1783	Hex3Cer(d18:1/16:0)	Cer(m18:1/18:0)	Hex3Cer	deoxyCer	-0.0387569	-0.0209861	0.0354429	0.00155946	-24.8527	-131.748	-32.5178	-105.833	8.21943e+25	25.9148	-129.926	24.1358	60.265	-0.14
1784	Hex3Cer(d18:1/16:0)	Cer(m18:0/20:0)	Hex3Cer	deoxyCer	-0.0305629	-0.0209861	0.0262275	0.00156459	-19.5342	-82.7489	-32.5178	-61.4808	1.85374e+21	21.268	-81.545	24.1358	60.0454	-0.18
1785	Hex3Cer(d18:1/16:0)	DE(20:4)	Hex3Cer	DE	-0.0312836	-0.0209861	0.0212261	0.00188363	-16.6081	-60.4243	-32.5178	-37.8885	3.43446e+22	22.5359	-59.4911	24.1358	57.3922	0.21
1786	Hex3Cer(d18:1/16:0)	Cer(m18:0/22:0)	Hex3Cer	deoxyCer	-0.0313879	-0.0209861	0.0270094	0.0015474	-20.2843	-89.0101	-32.5178	-69.465	3.50816e+19	19.5451	-87.7311	24.1358	57.1634	-0.17
1787	Hex3Cer(d18:1/16:0)	Cer(m18:0/24:1)	Hex3Cer	deoxyCer	-0.0281479	-0.0209861	0.0225152	0.00155073	-18.1514	-71.7783	-32.5178	-46.6466	1.35427e+25	25.1317	-70.7077	24.1358	56.3006	-0.12
1788	Hex3Cer(d18:1/16:0)	Cer(d19:1/18:0)	Hex3Cer	Cer	-0.0390369	-0.0209861	0.0328878	0.00194022	-20.1198	-87.6188	-32.5178	-59.5062	1.2961e+28	28.1126	-86.3569	24.1358	54.5271	0.04
1789	Hex3Cer(d18:1/16:0)	CE(16:1)	Hex3Cer	CE	-0.0437599	-0.0209861	0.0375729	0.00196848	-22.2304	-106.26	-32.5178	-84.9777	1.91585e+21	21.2824	-104.764	24.1358	54.2484	0.03
1790	Hex3Cer(d18:1/16:0)	Cer(m18:0/24:0)	Hex3Cer	deoxyCer	-0.0228999	-0.0209861	0.0160899	0.00162252	-14.1138	-44.0897	-32.5178	-23.1816	3.73136e+11	11.5719	-43.3615	24.1358	51.5261	-0.11
1791	Hex3Cer(d18:1/16:0)	Cer(m18:0/23:0)	Hex3Cer	deoxyCer	-0.0236839	-0.0209861	0.0169279	0.00165021	-14.3521	-45.5411	-32.5178	-24.8334	1.05505e+13	13.0233	-44.7941	24.1358	51.0738	-0.11
1792	Hex3Cer(d18:1/16:0)	DG(18:0_20:4)	Hex3Cer	DG	-0.0206514	-0.0209861	0.01374	0.00152391	-13.5516	-40.7565	-32.5178	-17.6748	1.73252e+08	8.23868	-40.0697	24.1358	49.5833	-0.19
1793	Hex3Cer(d18:1/16:0)	Cer(d19:1/20:0)	Hex3Cer	Cer	-0.026847	-0.0209861	0.0193839	0.00195235	-13.7511	-41.9248	-32.5178	-21.054	2.5522e+09	9.40691	-41.2231	24.1358	48.7595	0.02
1794	Hex3Cer(d18:1/16:0)	dhCer(d18:0/18:0)	Hex3Cer	dhCer	-0.0339039	-0.0209861	0.0265788	0.00198403	-17.0884	-63.8568	-32.5178	-36.9272	8.50336e+26	26.9296	-62.8809	24.1358	46.3412	0
1795	Hex3Cer(d18:1/16:0)	AcylCarnitine(16:1)	Hex3Cer	Acylcarnitine	-0.0304261	-0.0209861	0.0196303	0.00195584	-15.5565	-53.2315	-32.5178	-21.9905	5.1724e+20	20.7137	-52.3883	24.1358	45.3953	0.22
1796	Hex3Cer(d18:1/16:0)	Cer(d19:1/22:0)	Hex3Cer	Cer	-0.0285702	-0.0209861	0.0213968	0.00189093	-15.1091	-50.306	-32.5178	-27.8244	6.14044e+17	17.7882	-49.4994	24.1358	44.3072	-0.01
1797	Hex3Cer(d18:1/16:0)	Cer(d16:1/18:0)	Hex3Cer	Cer	-0.0434339	-0.0209861	0.0383556	0.00181574	-23.9208	-122.4	-32.5178	-98.6707	5.35989e+23	23.7292	-120.699	24.1358	44.2744	-0.01
1798	Hex3Cer(d18:1/16:0)	Cer(d20:1/22:0)	Hex3Cer	Cer	-0.0254777	-0.0209861	0.0178373	0.00184186	-13.8326	-42.4064	-32.5178	-20.4016	7.7363e+09	9.88853	-41.6988	24.1358	41.6517	-0.05
1799	Hex3Cer(d18:1/16:0)	Cer(d18:2/18:0)	Hex3Cer	Cer	-0.0390663	-0.0209861	0.0307054	0.00186206	-20.9801	-95.0128	-32.5178	-60.2671	5.5678e+34	34.7457	-93.6598	24.1358	41.6058	0.12
1800	Hex3Cer(d18:1/16:0)	dhCer(d18:0/22:0)	Hex3Cer	dhCer	-0.0376856	-0.0209861	0.0314191	0.00178275	-21.139	-96.4089	-32.5178	-70.045	2.31148e+26	26.3639	-95.0401	24.1358	39.1504	-0.02
1801	Hex3Cer(d18:1/16:0)	dhCer(d18:0/24:1)	Hex3Cer	dhCer	-0.0350153	-0.0209861	0.0268667	0.00182273	-19.2103	-80.1126	-32.5178	-47.7563	2.27134e+32	32.3563	-78.9407	24.1358	39.1161	0.04
1802	Hex3Cer(d18:1/16:0)	Cer(d16:1/20:0)	Hex3Cer	Cer	-0.0256322	-0.0209861	0.017433	0.00180949	-14.1654	-44.4022	-32.5178	-21.9263	7.66229e+11	11.8844	-43.6698	24.1358	39.0887	-0.02
1803	Hex3Cer(d18:1/16:0)	CE(16:2)	Hex3Cer	CE	-0.0302993	-0.0209861	0.0171956	0.00193216	-15.6816	-54.0639	-32.5178	-27.9	3.51566e+21	21.546	-53.2101	24.1358	38.6945	0.31
1804	Hex3Cer(d18:1/16:0)	Cer(d18:1/18:0)	Hex3Cer	Cer	-0.0378535	-0.0209861	0.0301572	0.00171524	-22.0689	-104.774	-32.5178	-66.0056	5.87161e+38	38.7688	-103.3	24.1358	37.0163	0.07
1805	Hex3Cer(d18:1/16:0)	dhCer(d18:0/20:0)	Hex3Cer	dhCer	-0.0273498	-0.0209861	0.0178223	0.00195131	-14.0161	-43.5013	-32.5178	-18.0091	9.62654e+10	10.9835	-42.7804	24.1358	36.0524	0.04
1806	Hex3Cer(d18:1/16:0)	dhCer(d18:0/24:0)	Hex3Cer	dhCer	-0.0261068	-0.0209861	0.0165245	0.00183828	-14.2017	-44.6225	-32.5178	-19.6208	1.27256e+12	12.1047	-43.8873	24.1358	35.8356	0.01
1807	Hex3Cer(d18:1/16:0)	CE(17:1)	Hex3Cer	CE	-0.0329582	-0.0209861	0.0203228	0.0020756	-15.8789	-55.3895	-32.5178	-27.9968	7.4406e+22	22.8716	-54.5188	24.1358	35.311	0.24
1808	Hex3Cer(d18:1/16:0)	DE(18:1)	Hex3Cer	DE	-0.0353914	-0.0209861	0.0274456	0.00196793	-17.9841	-70.5021	-32.5178	-46.0027	3.15787e+24	24.4994	-69.4464	24.1358	34.8215	0.04
1809	Hex3Cer(d18:1/16:0)	Cer(d17:1/18:0)	Hex3Cer	Cer	-0.0279342	-0.0209861	0.0176525	0.00192586	-14.5048	-46.4838	-32.5178	-17.9627	9.24593e+13	13.966	-45.7248	24.1358	27.8458	0.06
1810	Hex3Cer(d18:1/16:0)	Hex2Cer(d18:2/16:0)	Hex3Cer	Hex2Cer	-0.0280662	-0.0209861	0.00961058	0.00210891	-13.3084	-39.3547	-32.5178	-5.70816	6.8689e+06	6.83689	-38.6858	24.1358	27.6056	0.43
1811	Hex3Cer(d18:1/16:0)	CE(20:3)	Hex3Cer	CE	-0.0495535	-0.0209861	0.0403008	0.00196308	-25.2427	-135.754	-32.5178	-120.725	1.0693e+15	15.0291	-133.876	24.1358	27.3837	0.19
1812	Hex3Cer(d18:1/18:0)	DG(16:0_16:1)	Hex3Cer	DG	-0.0262438	-0.0168295	0.0227662	0.00153531	-17.0935	-63.8938	-17.4673	-52.5972	1.9796e+11	11.2966	-62.9173	34.3919	88.6112	-0.15
1813	Hex3Cer(d18:1/18:0)	DG(14:0_16:0)	Hex3Cer	DG	-0.0175591	-0.0168295	0.0120688	0.00157063	-11.1797	-28.1245	-17.4673	-14.4416	4.54203e+10	10.6573	-27.5988	34.3919	87.5806	-0.14
1814	Hex3Cer(d18:1/18:0)	DG(16:0_16:0)	Hex3Cer	DG	-0.0224798	-0.0168295	0.0181548	0.00150225	-14.9641	-49.3754	-17.4673	-35.6879	4.86992e+13	13.6875	-48.5807	34.3919	86.9106	-0.15
1815	Hex3Cer(d18:1/18:0)	DG(16:0_20:4)	Hex3Cer	DG	-0.0259785	-0.0168295	0.0225937	0.00154783	-16.7838	-61.6692	-17.4673	-52.6248	1.10766e+09	9.04441	-60.7209	34.3919	78.2513	-0.16
1816	Hex3Cer(d18:1/18:0)	DE(20:5)	Hex3Cer	DE	-0.0293591	-0.0168295	0.0220621	0.00207892	-14.1223	-44.1409	-17.4673	-30.2785	7.28391e+13	13.8624	-43.4121	34.3919	78.0496	0.1
1817	Hex3Cer(d18:1/18:0)	DG(18:0_18:1)	Hex3Cer	DG	-0.0173639	-0.0168295	0.0113824	0.00137378	-12.6395	-35.6242	-17.4673	-19.3696	1.79748e+16	16.2547	-35.0019	34.3919	78.0474	-0.14
1818	Hex3Cer(d18:1/18:0)	DG(16:0_18:1)	Hex3Cer	DG	-0.0189511	-0.0168295	0.0137018	0.00136911	-13.842	-42.4619	-17.4673	-26.8508	4.08432e+15	15.6111	-41.7537	34.3919	75.1489	-0.15
1819	Hex3Cer(d18:1/18:0)	Cer(m18:1/20:0)	Hex3Cer	deoxyCer	-0.0302979	-0.0168295	0.0267457	0.00155764	-19.4511	-82.0688	-17.4673	-73.9526	1.30667e+08	8.11617	-80.873	34.3919	73.6593	-0.1
1820	Hex3Cer(d18:1/18:0)	DG(16:1_18:1)	Hex3Cer	DG	-0.0199091	-0.0168295	0.0146522	0.00147488	-13.4987	-40.4498	-17.4673	-26.2388	1.62537e+14	14.211	-39.7669	34.3919	72.337	-0.14
1821	Hex3Cer(d18:1/18:0)	Cer(m18:1/24:1)	Hex3Cer	deoxyCer	-0.0262516	-0.0168295	0.0216656	0.00164703	-15.9388	-55.7949	-17.4673	-43.6349	1.44516e+12	12.1599	-54.9192	34.3919	70.4012	-0.08
1822	Hex3Cer(d18:1/18:0)	Cer(m18:1/22:0)	Hex3Cer	deoxyCer	-0.0281397	-0.0168295	0.0240993	0.00162401	-17.3272	-65.5975	-17.4673	-56.0109	3.8604e+09	9.58663	-64.6005	34.3919	69.7603	-0.1
1823	Hex3Cer(d18:1/18:0)	Cer(m18:1/24:0)	Hex3Cer	deoxyCer	-0.0206026	-0.0168295	0.0145055	0.00168566	-12.2223	-33.391	-17.4673	-19.8087	3.82178e+13	13.5823	-32.7984	34.3919	65.2413	-0.08
1824	Hex3Cer(d18:1/18:0)	DG(18:1_20:4)	Hex3Cer	DG	-0.0206455	-0.0168295	0.0152692	0.00159766	-12.9223	-37.1793	-17.4673	-24.4397	5.48969e+12	12.7395	-36.5375	34.3919	64.1471	-0.14
1825	Hex3Cer(d18:1/18:0)	Cer(m18:1/23:0)	Hex3Cer	deoxyCer	-0.0244094	-0.0168295	0.0189523	0.00168321	-14.5017	-46.4648	-17.4673	-32.8768	3.87236e+13	13.588	-45.7061	34.3919	62.9101	-0.07
1826	Hex3Cer(d18:1/18:0)	Cer(m18:0/20:0)	Hex3Cer	deoxyCer	-0.0300046	-0.0168295	0.0262275	0.00166754	-17.9934	-70.5726	-17.4673	-61.4808	1.23534e+09	9.09179	-69.5158	34.3919	60.0454	-0.09
1827	Hex3Cer(d18:1/18:0)	DE(20:4)	Hex3Cer	DE	-0.0298778	-0.0168295	0.0212261	0.00193823	-15.415	-52.2975	-17.4673	-37.8885	2.56448e+14	14.409	-51.4658	34.3919	57.3922	0.15
1828	Hex3Cer(d18:1/18:0)	Cer(m18:0/24:1)	Hex3Cer	deoxyCer	-0.0272745	-0.0168295	0.0225152	0.00168588	-16.1782	-57.4299	-17.4673	-46.6466	6.07091e+10	10.7833	-56.5336	34.3919	56.3006	-0.07
1829	Hex3Cer(d18:1/18:0)	Cer(d19:1/18:0)	Hex3Cer	Cer	-0.0387307	-0.0168295	0.0328878	0.00197165	-19.6438	-83.6502	-17.4673	-59.5062	1.39311e+24	24.144	-82.436	34.3919	54.5271	0.11
1830	Hex3Cer(d18:1/18:0)	Cer(m18:0/24:0)	Hex3Cer	deoxyCer	-0.0225348	-0.0168295	0.0160899	0.00174658	-12.9022	-37.0676	-17.4673	-23.1816	7.69176e+13	13.886	-36.4273	34.3919	51.5261	-0.05
1831	Hex3Cer(d18:1/18:0)	Cer(m18:0/23:0)	Hex3Cer	deoxyCer	-0.0233544	-0.0168295	0.0169279	0.00175964	-13.2722	-39.1484	-17.4673	-24.8334	2.06511e+14	14.3149	-38.4822	34.3919	51.0738	-0.04
1832	Hex3Cer(d18:1/18:0)	DG(18:0_20:4)	Hex3Cer	DG	-0.0201552	-0.0168295	0.01374	0.00165168	-12.2029	-33.2889	-17.4673	-17.6748	4112479592684477	15.6141	-32.6975	34.3919	49.5833	-0.12
1833	Hex3Cer(d18:1/18:0)	Cer(d19:1/20:0)	Hex3Cer	Cer	-0.0269252	-0.0168295	0.0193839	0.00198786	-13.5448	-40.7171	-17.4673	-21.054	4.60384e+19	19.6631	-40.0308	34.3919	48.7595	0.1
1834	Hex3Cer(d18:1/18:0)	dhCer(d18:0/18:0)	Hex3Cer	dhCer	-0.0318684	-0.0168295	0.0265788	0.00201365	-15.8262	-55.0337	-17.4673	-36.9272	1.27803e+18	18.1065	-54.1677	34.3919	46.3412	0.03
1835	Hex3Cer(d18:1/18:0)	HexCer(d16:1/18:0)	Hex3Cer	HexCer	-0.0254997	-0.0168295	0.0169315	0.0020745	-12.2919	-33.759	-17.4673	-16.2559	1.95744e+16	16.2917	-33.1614	34.3919	45.6248	0.14
1836	Hex3Cer(d18:1/18:0)	AcylCarnitine(16:1)	Hex3Cer	Acylcarnitine	-0.0282031	-0.0168295	0.0196303	0.002021	-13.955	-43.1351	-17.4673	-21.9905	1.39511e+21	21.1446	-42.4184	34.3919	45.3953	0.16
1837	Hex3Cer(d18:1/18:0)	Cer(d19:1/23:0)	Hex3Cer	Cer	-0.0221521	-0.0168295	0.0131298	0.00201728	-10.9811	-27.1729	-17.4673	-10.489	5.0774e+09	9.70564	-26.6601	34.3919	45.0936	0.14
1838	Hex3Cer(d18:1/18:0)	Cer(d19:1/22:0)	Hex3Cer	Cer	-0.0284886	-0.0168295	0.0213968	0.0019454	-14.6441	-47.3518	-17.4673	-27.8244	3.36825e+19	19.5274	-46.5817	34.3919	44.3072	0.08
1839	Hex3Cer(d18:1/18:0)	Cer(d16:1/18:0)	Hex3Cer	Cer	-0.0423587	-0.0168295	0.0383556	0.00187098	-22.6399	-110.073	-17.4673	-98.6707	2.52429e+11	11.4021	-108.53	34.3919	44.2744	0.08
1840	Hex3Cer(d18:1/18:0)	Cer(d20:1/22:0)	Hex3Cer	Cer	-0.0250877	-0.0168295	0.0178373	0.00191427	-13.1057	-38.2046	-17.4673	-20.4016	6.35391e+17	17.803	-37.5503	34.3919	41.6517	0.04
1841	Hex3Cer(d18:1/18:0)	Cer(d18:2/18:0)	Hex3Cer	Cer	-0.0374432	-0.0168295	0.0307054	0.00192178	-19.4837	-82.3348	-17.4673	-60.2671	1.16851e+22	22.0676	-81.1358	34.3919	41.6058	0.15
1842	Hex3Cer(d18:1/18:0)	Cer(d16:1/16:0)	Hex3Cer	Cer	-0.0239631	-0.0168295	0.0147732	0.00202672	-11.8236	-31.324	-17.4673	-14.0695	71895498754580	13.8567	-30.7576	34.3919	39.5928	0.14
1843	Hex3Cer(d18:1/18:0)	dhCer(d18:0/22:0)	Hex3Cer	dhCer	-0.0359034	-0.0168295	0.0314191	0.00186736	-19.2268	-80.2453	-17.4673	-70.045	1.58569e+10	10.2002	-79.0716	34.3919	39.1504	0.06
1844	Hex3Cer(d18:1/18:0)	dhCer(d18:0/24:1)	Hex3Cer	dhCer	-0.0325968	-0.0168295	0.0268667	0.00191626	-17.0107	-63.2948	-17.4673	-47.7563	3455498159047850	15.5385	-62.3264	34.3919	39.1161	0.07
1845	Hex3Cer(d18:1/18:0)	Cer(d16:1/20:0)	Hex3Cer	Cer	-0.0250215	-0.0168295	0.017433	0.00188776	-13.2546	-39.0481	-17.4673	-21.9263	1.32355e+17	17.1217	-38.3833	34.3919	39.0887	0.06
1846	Hex3Cer(d18:1/18:0)	CE(16:2)	Hex3Cer	CE	-0.0280496	-0.0168295	0.0171956	0.00199665	-14.0483	-43.6946	-17.4673	-27.9	6231776744625320	15.7946	-42.9714	34.3919	38.6945	0.25
1847	Hex3Cer(d18:1/18:0)	Cer(d18:1/21:0)	Hex3Cer	Cer	-0.0215304	-0.0168295	0.0111144	0.00191024	-11.271	-28.5682	-17.4673	-9.52512	1.26151e+11	11.1009	-28.0367	34.3919	37.8101	0.16
1848	Hex3Cer(d18:1/18:0)	Cer(d18:1/18:0)	Hex3Cer	Cer	-0.0359285	-0.0168295	0.0301572	0.00182331	-19.7051	-84.1561	-17.4673	-66.0056	1.41397e+18	18.1504	-82.9356	34.3919	37.0163	0.13
1849	Hex3Cer(d18:1/18:0)	dhCer(d18:0/20:0)	Hex3Cer	dhCer	-0.0260117	-0.0168295	0.0178223	0.00199499	-13.0385	-37.8275	-17.4673	-18.0091	6.58255e+19	19.8184	-37.1776	34.3919	36.0524	0.1
1850	Hex3Cer(d18:1/18:0)	dhCer(d18:0/24:0)	Hex3Cer	dhCer	-0.0249647	-0.0168295	0.0165245	0.00192721	-12.9538	-37.3544	-17.4673	-19.6208	5.41516e+17	17.7336	-36.7104	34.3919	35.8356	0.08
1851	Hex3Cer(d18:1/18:0)	CE(17:1)	Hex3Cer	CE	-0.0303582	-0.0168295	0.0203228	0.00211252	-14.3706	-45.655	-17.4673	-27.9968	4.55254e+17	17.6583	-44.9065	34.3919	35.311	0.24
1852	Hex3Cer(d18:1/18:0)	DE(18:1)	Hex3Cer	DE	-0.0320365	-0.0168295	0.0274456	0.00203916	-15.7107	-54.258	-17.4673	-46.0027	1.79978e+08	8.25522	-53.4016	34.3919	34.8215	0.08
1853	Hex3Cer(d18:1/18:0)	Cer(d18:1/20:0)	Hex3Cer	Cer	-0.0196341	-0.0168295	0.00904097	0.00180478	-10.879	-26.6895	-17.4673	-7.35936	1.66808e+09	9.22222	-26.183	34.3919	34.6842	0.11
1854	Hex3Cer(d18:1/18:0)	Hex2Cer(d16:1/16:0)	Hex3Cer	Hex2Cer	-0.0239029	-0.0168295	0.0135104	0.00211081	-11.324	-28.8269	-17.4673	-10.2745	2.28918e+11	11.3597	-28.292	34.3919	33.221	0.19
1855	Hex3Cer(d18:1/18:0)	AcylCarnitine(18:1)	Hex3Cer	Acylcarnitine	-0.0211094	-0.0168295	0.0105378	0.00199224	-10.5958	-25.3725	-17.4673	-6.60364	8.03953e+07	7.90523	-24.8831	34.3919	32.2858	0.15
1856	Hex3Cer(d18:1/18:0)	AcylCarnitine(16:0)	Hex3Cer	Acylcarnitine	-0.0200933	-0.0168295	0.00974529	0.00193829	-10.3665	-24.3304	-17.4673	-5.7948	7.29641e+06	6.86311	-23.855	34.3919	31.965	0.09
1857	Hex3Cer(d18:1/18:0)	Cer(d18:2/16:0)	Hex3Cer	Cer	-0.0219554	-0.0168295	0.0102748	0.00204846	-10.718	-25.9368	-17.4673	-7.7707	2.94828e+08	8.46957	-25.4402	34.3919	31.1318	0.23
1858	Hex3Cer(d18:1/18:0)	Cer(d17:1/18:0)	Hex3Cer	Cer	-0.0258909	-0.0168295	0.0176525	0.00198844	-13.0207	-37.7279	-17.4673	-17.9627	5.82298e+19	19.7651	-37.0791	34.3919	27.8458	0.13
1859	Hex3Cer(d18:1/18:0)	Hex2Cer(d18:2/16:0)	Hex3Cer	Hex2Cer	-0.0224275	-0.0168295	0.00961058	0.00212553	-10.5515	-25.1694	-17.4673	-5.70816	5.03703e+07	7.70217	-24.6827	34.3919	27.6056	0.27
1860	Hex3Cer(d18:1/20:0)	DG(14:0_16:0)	Hex3Cer	DG	-0.018143	-0.017177	0.0120688	0.00163758	-11.0791	-27.6405	-17.0145	-14.4416	4.22718e+10	10.6261	-27.1213	41.2628	87.5806	-0.17
1861	Hex3Cer(d18:1/20:0)	DG(16:0_16:0)	Hex3Cer	DG	-0.0225456	-0.017177	0.0181548	0.00158817	-14.1959	-44.5875	-17.0145	-35.6879	7.9356e+08	8.89958	-43.8527	41.2628	86.9106	-0.18
1862	Hex3Cer(d18:1/20:0)	DE(20:5)	Hex3Cer	DE	-0.0288163	-0.017177	0.0220621	0.00208066	-13.8496	-42.5073	-17.0145	-30.2785	1.69332e+12	12.2287	-41.7985	41.2628	78.0496	0.05
1863	Hex3Cer(d18:1/20:0)	DG(18:0_18:1)	Hex3Cer	DG	-0.0179885	-0.017177	0.0113824	0.00148493	-12.1141	-32.8235	-17.0145	-19.3696	2.84432e+13	13.454	-32.2382	41.2628	78.0474	-0.16
1864	Hex3Cer(d18:1/20:0)	DG(16:0_18:1)	Hex3Cer	DG	-0.0193651	-0.017177	0.0137018	0.00148028	-13.082	-38.0717	-17.0145	-26.8508	1.66314e+11	11.2209	-37.4188	41.2628	75.1489	-0.19
1865	Hex3Cer(d18:1/20:0)	DG(16:1_18:1)	Hex3Cer	DG	-0.0203315	-0.017177	0.0146522	0.00156344	-13.0043	-37.6363	-17.0145	-26.2388	2.497e+11	11.3974	-36.9888	41.2628	72.337	-0.17
1866	Hex3Cer(d18:1/20:0)	Cer(m18:1/24:1)	Hex3Cer	deoxyCer	-0.0258202	-0.017177	0.0216656	0.00170182	-15.1721	-50.7133	-17.0145	-43.6349	1.19771e+07	7.07835	-49.9018	41.2628	70.4012	-0.14
1867	Hex3Cer(d18:1/20:0)	Cer(m18:1/24:0)	Hex3Cer	deoxyCer	-0.020778	-0.017177	0.0145055	0.00173025	-12.0087	-32.2755	-17.0145	-19.8087	2.92901e+12	12.4667	-31.6968	41.2628	65.2413	-0.13
1868	Hex3Cer(d18:1/20:0)	DG(18:1_20:4)	Hex3Cer	DG	-0.0211503	-0.017177	0.0152692	0.00165897	-12.7491	-36.2228	-17.0145	-24.4397	6.06866e+11	11.7831	-35.5929	41.2628	64.1471	-0.15
1869	Hex3Cer(d18:1/20:0)	Cer(m18:1/23:0)	Hex3Cer	deoxyCer	-0.0240815	-0.017177	0.0189523	0.00173759	-13.8591	-42.5639	-17.0145	-32.8768	4.86432e+09	9.68702	-41.8545	41.2628	62.9101	-0.13
1870	Hex3Cer(d18:1/20:0)	DE(20:4)	Hex3Cer	DE	-0.0296795	-0.017177	0.0212261	0.00199586	-14.8706	-48.7796	-17.0145	-37.8885	7.78306e+10	10.8912	-47.9921	41.2628	57.3922	0.12
1871	Hex3Cer(d18:1/20:0)	Cer(d19:1/18:0)	Hex3Cer	Cer	-0.0365404	-0.017177	0.0328878	0.00198942	-18.3673	-73.4422	-17.0145	-59.5062	8.63091e+13	13.9361	-72.3512	41.2628	54.5271	0.02
1872	Hex3Cer(d18:1/20:0)	Cer(m18:0/24:0)	Hex3Cer	deoxyCer	-0.0222885	-0.017177	0.0160899	0.00179431	-12.4217	-34.4498	-17.0145	-23.1816	1.85434e+11	11.2682	-33.8433	41.2628	51.5261	-0.11
1873	Hex3Cer(d18:1/20:0)	Cer(m18:0/23:0)	Hex3Cer	deoxyCer	-0.0228848	-0.017177	0.0169279	0.00181422	-12.6141	-35.4866	-17.0145	-24.8334	4.4992e+10	10.6531	-34.8661	41.2628	51.0738	-0.11
1874	Hex3Cer(d18:1/20:0)	DG(18:0_20:4)	Hex3Cer	DG	-0.0204336	-0.017177	0.01374	0.00172862	-11.8208	-31.3096	-17.0145	-17.6748	4.31317e+13	13.6348	-30.7433	41.2628	49.5833	-0.15
1875	Hex3Cer(d18:1/20:0)	Cer(d19:1/20:0)	Hex3Cer	Cer	-0.0260672	-0.017177	0.0193839	0.0020017	-13.0225	-37.7381	-17.0145	-21.054	4.83094e+16	16.684	-37.0891	41.2628	48.7595	0.02
1876	Hex3Cer(d18:1/20:0)	Cer(d18:2/14:0)	Hex3Cer	Cer	-0.0225055	-0.017177	0.0134276	0.00210047	-10.7145	-25.9206	-17.0145	-10.556	8.05701e+08	8.90617	-25.4242	41.2628	47.6796	0.12
1877	Hex3Cer(d18:1/20:0)	dhCer(d18:0/18:0)	Hex3Cer	dhCer	-0.0310176	-0.017177	0.0265788	0.00202516	-15.3161	-51.6495	-17.0145	-36.9272	5.27575e+14	14.7223	-50.8264	41.2628	46.3412	0.01
1878	Hex3Cer(d18:1/20:0)	HexCer(d16:1/18:0)	Hex3Cer	HexCer	-0.0250286	-0.017177	0.0169315	0.00208021	-12.0318	-32.395	-17.0145	-16.2559	2.40199e+15	15.3806	-31.8151	41.2628	45.6248	0.08
1879	Hex3Cer(d18:1/20:0)	AcylCarnitine(16:1)	Hex3Cer	Acylcarnitine	-0.0272216	-0.017177	0.0196303	0.00203618	-13.369	-39.7015	-17.0145	-21.9905	5.13993e+17	17.711	-39.0283	41.2628	45.3953	0.11
1880	Hex3Cer(d18:1/20:0)	Cer(d19:1/23:0)	Hex3Cer	Cer	-0.0215618	-0.017177	0.0131298	0.00202889	-10.6274	-25.5178	-17.0145	-10.489	3.18637e+08	8.5033	-25.0266	41.2628	45.0936	0.03
1881	Hex3Cer(d18:1/20:0)	Cer(d19:1/22:0)	Hex3Cer	Cer	-0.0272969	-0.017177	0.0213968	0.00196529	-13.8895	-42.7444	-17.0145	-27.8244	8.31872e+14	14.9201	-42.0327	41.2628	44.3072	0
1882	Hex3Cer(d18:1/20:0)	Cer(d20:1/22:0)	Hex3Cer	Cer	-0.0247331	-0.017177	0.0178373	0.00193289	-12.796	-36.4805	-17.0145	-20.4016	1.19914e+16	16.0789	-35.8473	41.2628	41.6517	-0.01
1883	Hex3Cer(d18:1/20:0)	Cer(d18:2/18:0)	Hex3Cer	Cer	-0.0350778	-0.017177	0.0307054	0.00196038	-17.8934	-69.8146	-17.0145	-60.2671	3.52751e+09	9.54747	-68.7671	41.2628	41.6058	0.09
1884	Hex3Cer(d18:1/20:0)	Cer(d16:1/16:0)	Hex3Cer	Cer	-0.0231212	-0.017177	0.0147732	0.00203966	-11.3358	-28.8847	-17.0145	-14.0695	7.41691e+11	11.8702	-28.349	41.2628	39.5928	0.04
1885	Hex3Cer(d18:1/20:0)	Cer(d16:1/20:0)	Hex3Cer	Cer	-0.0243478	-0.017177	0.017433	0.0019288	-12.6233	-35.5361	-17.0145	-21.9263	4.07179e+13	13.6098	-34.915	41.2628	39.0887	0
1886	Hex3Cer(d18:1/20:0)	CE(16:2)	Hex3Cer	CE	-0.0269559	-0.017177	0.0171956	0.00205867	-13.0938	-38.1381	-17.0145	-27.9	1.73023e+10	10.2381	-37.4845	41.2628	38.6945	0.17
1887	Hex3Cer(d18:1/20:0)	Cer(d18:1/21:0)	Hex3Cer	Cer	-0.021516	-0.017177	0.0111144	0.00195559	-11.0023	-27.2736	-17.0145	-9.52512	1.81592e+10	10.2591	-26.7593	41.2628	37.8101	0.11
1888	Hex3Cer(d18:1/20:0)	dhCer(d18:0/20:0)	Hex3Cer	dhCer	-0.0251545	-0.017177	0.0178223	0.00201728	-12.4695	-34.7056	-17.0145	-18.0091	4.97169e+16	16.6965	-34.0958	41.2628	36.0524	0.04
1889	Hex3Cer(d18:1/20:0)	dhCer(d18:0/24:0)	Hex3Cer	dhCer	-0.0240168	-0.017177	0.0165245	0.00196114	-12.2464	-33.518	-17.0145	-19.6208	7.89148e+13	13.8972	-32.9237	41.2628	35.8356	0.01
1890	Hex3Cer(d18:1/20:0)	CE(17:1)	Hex3Cer	CE	-0.0278809	-0.017177	0.0203228	0.00211797	-13.1639	-38.5334	-17.0145	-27.9968	3.44095e+10	10.5367	-37.8749	41.2628	35.311	0.13
1891	Hex3Cer(d18:1/20:0)	Cer(d18:1/20:0)	Hex3Cer	Cer	-0.019735	-0.017177	0.00904097	0.00186946	-10.5565	-25.1923	-17.0145	-7.35936	1.50601e+08	8.17783	-24.7053	41.2628	34.6842	0.06
1892	Hex3Cer(d18:1/20:0)	Hex2Cer(d16:1/16:0)	Hex3Cer	Hex2Cer	-0.0233274	-0.017177	0.0135104	0.00210697	-11.0716	-27.6043	-17.0145	-10.2745	3.88877e+10	10.5898	-27.0855	41.2628	33.221	0.13
1893	Hex3Cer(d18:1/20:0)	AcylCarnitine(18:1)	Hex3Cer	Acylcarnitine	-0.02116	-0.017177	0.0105378	0.00200891	-10.533	-25.0851	-17.0145	-6.60364	1.17664e+08	8.07064	-24.5994	41.2628	32.2858	0.12
1894	Hex3Cer(d18:1/20:0)	Cer(d18:2/16:0)	Hex3Cer	Cer	-0.0217768	-0.017177	0.0102748	0.00206089	-10.5667	-25.2391	-17.0145	-7.7707	1.67753e+08	8.22467	-24.7515	41.2628	31.1318	0.19
1895	Hex3Cer(d18:1/20:0)	Cer(d17:1/18:0)	Hex3Cer	Cer	-0.0245403	-0.017177	0.0176525	0.00201949	-12.1517	-33.0205	-17.0145	-17.9627	1.14219e+15	15.0577	-32.4326	41.2628	27.8458	0.06
1896	Hex3Cer(d18:1/20:0)	Hex2Cer(d18:2/16:0)	Hex3Cer	Hex2Cer	-0.0223816	-0.017177	0.00961058	0.00212734	-10.521	-25.0299	-17.0145	-5.70816	1.03627e+08	8.01547	-24.545	41.2628	27.6056	0.27
1897	Hex3Cer(d18:1/22:0)	DG(16:0_16:1)	Hex3Cer	DG	-0.0294519	-0.0274921	0.0227662	0.00151265	-19.4704	-82.2264	-48.2586	-52.5972	4.25826e+29	29.6292	-81.0287	32.7943	88.6112	-0.24
1898	Hex3Cer(d18:1/22:0)	DG(16:0_16:0)	Hex3Cer	DG	-0.0261631	-0.0274921	0.0181548	0.00147224	-17.771	-68.8922	-48.2586	-35.6879	4.3021e+20	20.6337	-67.8557	32.7943	86.9106	-0.24
1899	Hex3Cer(d18:1/22:0)	DG(16:0_20:4)	Hex3Cer	DG	-0.0295722	-0.0274921	0.0225937	0.00150864	-19.6019	-83.3051	-48.2586	-52.6248	4.78956e+30	30.6803	-82.0945	32.7943	78.2513	-0.24
1900	Hex3Cer(d18:1/22:0)	DE(20:5)	Hex3Cer	DE	-0.0339175	-0.0274921	0.0220621	0.00207104	-16.377	-58.8057	-48.2586	-30.2785	3.52483e+10	10.5471	-57.8925	32.7943	78.0496	0.05
1901	Hex3Cer(d18:1/22:0)	DG(18:0_18:1)	Hex3Cer	DG	-0.021416	-0.0274921	0.0113824	0.00133477	-16.0447	-56.5156	-48.2586	-19.3696	1.80732e+08	8.25703	-55.6303	32.7943	78.0474	-0.22
1902	Hex3Cer(d18:1/22:0)	DG(16:0_18:1)	Hex3Cer	DG	-0.0226148	-0.0274921	0.0137018	0.00134287	-16.8406	-62.0744	-48.2586	-26.8508	6.54439e+13	13.8159	-61.121	32.7943	75.1489	-0.25
1903	Hex3Cer(d18:1/22:0)	Cer(m18:1/20:0)	Hex3Cer	deoxyCer	-0.0338039	-0.0274921	0.0267457	0.0015111	-22.3704	-107.556	-48.2586	-73.9526	4.0155e+33	33.6037	-106.045	32.7943	73.6593	-0.2
1904	Hex3Cer(d18:1/22:0)	DG(16:1_18:1)	Hex3Cer	DG	-0.0235838	-0.0274921	0.0146522	0.00144646	-16.3045	-58.3021	-48.2586	-26.2388	1.10535e+10	10.0435	-57.3953	32.7943	72.337	-0.24
1905	Hex3Cer(d18:1/22:0)	Cer(m18:1/24:1)	Hex3Cer	deoxyCer	-0.0299885	-0.0274921	0.0216656	0.00160021	-18.7404	-76.3596	-48.2586	-43.6349	1.26195e+28	28.101	-75.2325	32.7943	70.4012	-0.18
1906	Hex3Cer(d18:1/22:0)	Cer(m18:1/22:0)	Hex3Cer	deoxyCer	-0.0322597	-0.0274921	0.0240993	0.00155582	-20.7348	-92.8754	-48.2586	-56.0109	7.31971e+36	36.8645	-91.549	32.7943	69.7603	-0.16
1907	Hex3Cer(d18:1/22:0)	DG(18:1_20:4)	Hex3Cer	DG	-0.0251474	-0.0274921	0.0152692	0.00153435	-16.3896	-58.8934	-48.2586	-24.4397	4.31352e+10	10.6348	-57.9792	32.7943	64.1471	-0.2
1908	Hex3Cer(d18:1/22:0)	Cer(m18:1/23:0)	Hex3Cer	deoxyCer	-0.0286343	-0.0274921	0.0189523	0.00162577	-17.6128	-67.7085	-48.2586	-32.8768	2.81784e+19	19.4499	-66.6857	32.7943	62.9101	-0.15
1909	Hex3Cer(d18:1/22:0)	Cer(m18:1/18:0)	Hex3Cer	deoxyCer	-0.0413235	-0.0274921	0.0354429	0.00162763	-25.3888	-137.268	-48.2586	-105.833	2.72562e+31	31.4355	-135.367	32.7943	60.265	-0.17
1910	Hex3Cer(d18:1/22:0)	Cer(m18:0/20:0)	Hex3Cer	deoxyCer	-0.0340732	-0.0274921	0.0262275	0.00161665	-21.0764	-95.8574	-48.2586	-61.4808	2.37979e+34	34.3765	-94.4952	32.7943	60.0454	-0.18
1911	Hex3Cer(d18:1/22:0)	DE(20:4)	Hex3Cer	DE	-0.0365002	-0.0274921	0.0212261	0.00195823	-18.6394	-75.5647	-48.2586	-37.8885	2.02352e+27	27.3061	-74.4474	32.7943	57.3922	0.17
1912	Hex3Cer(d18:1/22:0)	Cer(m18:0/22:0)	Hex3Cer	deoxyCer	-0.0352277	-0.0274921	0.0270094	0.00159576	-22.0758	-104.838	-48.2586	-69.465	2.35814e+35	35.3726	-103.362	32.7943	57.1634	-0.16
1913	Hex3Cer(d18:1/22:0)	Cer(m18:0/24:1)	Hex3Cer	deoxyCer	-0.0313742	-0.0274921	0.0225152	0.00163901	-19.1421	-79.5623	-48.2586	-46.6466	2.01232e+31	31.3037	-78.3965	32.7943	56.3006	-0.18
1914	Hex3Cer(d18:1/22:0)	Cer(d19:1/18:0)	Hex3Cer	Cer	-0.0423024	-0.0274921	0.0328878	0.00194139	-21.7897	-102.229	-48.2586	-59.5062	5.2766e+42	42.7224	-100.787	32.7943	54.5271	-0.01
1915	Hex3Cer(d18:1/22:0)	CE(16:1)	Hex3Cer	CE	-0.044774	-0.0274921	0.0375729	0.00198305	-22.5784	-109.496	-48.2586	-84.9777	3.29588e+24	24.518	-107.96	32.7943	54.2484	-0.09
1916	Hex3Cer(d18:1/22:0)	Cer(m18:0/24:0)	Hex3Cer	deoxyCer	-0.0276468	-0.0274921	0.0160899	0.00167484	-16.5071	-59.7143	-48.2586	-23.1816	2.85615e+11	11.4558	-58.7901	32.7943	51.5261	-0.11
1917	Hex3Cer(d18:1/22:0)	Cer(m18:0/23:0)	Hex3Cer	deoxyCer	-0.0281683	-0.0274921	0.0169279	0.0017013	-16.5569	-60.0636	-48.2586	-24.8334	6.38286e+11	11.805	-59.1351	32.7943	51.0738	-0.13
1918	Hex3Cer(d18:1/22:0)	DG(18:0_20:4)	Hex3Cer	DG	-0.0253201	-0.0274921	0.01374	0.00158738	-15.9508	-55.8764	-48.2586	-17.6748	4.14827e+07	7.61787	-54.9997	32.7943	49.5833	-0.19
1919	Hex3Cer(d18:1/22:0)	Cer(d19:1/20:0)	Hex3Cer	Cer	-0.0314756	-0.0274921	0.0193839	0.00195338	-16.1134	-56.9855	-48.2586	-21.054	5.33197e+08	8.72689	-56.0946	32.7943	48.7595	0
1920	Hex3Cer(d18:1/22:0)	dhCer(d18:0/18:0)	Hex3Cer	dhCer	-0.0379109	-0.0274921	0.0265788	0.00197374	-19.2076	-80.0907	-48.2586	-36.9272	6.7937e+31	31.8321	-78.9189	32.7943	46.3412	-0.03
1921	Hex3Cer(d18:1/22:0)	AcylCarnitine(16:1)	Hex3Cer	Acylcarnitine	-0.0342632	-0.0274921	0.0196303	0.00197706	-17.3304	-65.6207	-48.2586	-21.9905	2.30237e+17	17.3622	-64.6235	32.7943	45.3953	0.11
1922	Hex3Cer(d18:1/22:0)	Cer(d19:1/22:0)	Hex3Cer	Cer	-0.0338161	-0.0274921	0.0213968	0.00189641	-17.8317	-69.3488	-48.2586	-27.8244	1.231e+21	21.0903	-68.3069	32.7943	44.3072	0.02
1923	Hex3Cer(d18:1/22:0)	Cer(d16:1/18:0)	Hex3Cer	Cer	-0.0462023	-0.0274921	0.0383556	0.00183268	-25.2102	-135.418	-48.2586	-98.6707	5.58883e+36	36.7473	-133.543	32.7943	44.2744	-0.04
1924	Hex3Cer(d18:1/22:0)	Cer(d20:1/22:0)	Hex3Cer	Cer	-0.0311197	-0.0274921	0.0178373	0.00184951	-16.8259	-61.9696	-48.2586	-20.4016	5.14087e+13	13.711	-61.0176	32.7943	41.6517	0
1925	Hex3Cer(d18:1/22:0)	Cer(d18:2/18:0)	Hex3Cer	Cer	-0.0423151	-0.0274921	0.0307054	0.00187652	-22.5497	-109.228	-48.2586	-60.2671	9.13343e+48	48.9606	-107.696	32.7943	41.6058	0.06
1926	Hex3Cer(d18:1/22:0)	dhCer(d18:0/22:0)	Hex3Cer	dhCer	-0.0425392	-0.0274921	0.0314191	0.00179276	-23.7284	-120.509	-48.2586	-70.045	2.91062e+50	50.464	-118.831	32.7943	39.1504	0.02
1927	Hex3Cer(d18:1/22:0)	dhCer(d18:0/24:1)	Hex3Cer	dhCer	-0.0379149	-0.0274921	0.0268667	0.00186593	-20.3195	-89.31	-48.2586	-47.7563	1.12572e+41	41.0514	-88.0271	32.7943	39.1161	-0.04
1928	Hex3Cer(d18:1/22:0)	Cer(d16:1/20:0)	Hex3Cer	Cer	-0.0308466	-0.0274921	0.017433	0.00182584	-16.8945	-62.4595	-48.2586	-21.9263	1.58833e+14	14.2009	-61.5016	32.7943	39.0887	-0.01
1929	Hex3Cer(d18:1/22:0)	CE(16:2)	Hex3Cer	CE	-0.0359099	-0.0274921	0.0171956	0.00201929	-17.7834	-68.9855	-48.2586	-27.9	5.3325e+20	20.7269	-67.9477	32.7943	38.6945	0.24
1930	Hex3Cer(d18:1/22:0)	Cer(d18:1/18:0)	Hex3Cer	Cer	-0.0407109	-0.0274921	0.0301572	0.0017778	-22.8995	-112.522	-48.2586	-66.0056	3.28387e+46	46.5164	-110.95	32.7943	37.0163	0
1931	Hex3Cer(d18:1/22:0)	dhCer(d18:0/20:0)	Hex3Cer	dhCer	-0.0325616	-0.0274921	0.0178223	0.00194854	-16.7108	-61.1503	-48.2586	-18.0091	7.79272e+12	12.8917	-60.208	32.7943	36.0524	0.04
1932	Hex3Cer(d18:1/22:0)	dhCer(d18:0/24:0)	Hex3Cer	dhCer	-0.0322013	-0.0274921	0.0165245	0.00185448	-17.364	-65.8676	-48.2586	-19.6208	4.06456e+17	17.609	-64.8673	32.7943	35.8356	0.05
1933	Hex3Cer(d18:1/22:0)	CE(17:1)	Hex3Cer	CE	-0.0368466	-0.0274921	0.0203228	0.00209761	-17.566	-67.3603	-48.2586	-27.9968	1.26392e+19	19.1017	-66.3414	32.7943	35.311	0.14
1934	Hex3Cer(d18:1/22:0)	DE(18:1)	Hex3Cer	DE	-0.0389962	-0.0274921	0.0274456	0.00199209	-19.5755	-83.0882	-48.2586	-46.0027	6.75457e+34	34.8296	-81.8799	32.7943	34.8215	0
1935	Hex3Cer(d18:1/22:0)	Cer(d17:1/18:0)	Hex3Cer	Cer	-0.0330256	-0.0274921	0.0176525	0.00193534	-17.0645	-63.6836	-48.2586	-17.9627	2.66104e+15	15.4251	-62.71	32.7943	27.8458	0.04
1936	Hex3Cer(d18:1/22:0)	Hex2Cer(d18:2/16:0)	Hex3Cer	Hex2Cer	-0.0333367	-0.0274921	0.00961058	0.00209305	-15.9273	-55.7171	-48.2586	-5.70816	2.8745e+07	7.45856	-54.8425	32.7943	27.6056	0.33
1937	Hex3Cer(d18:1/22:0)	CE(20:3)	Hex3Cer	CE	-0.0501609	-0.0274921	0.0403008	0.00200373	-25.0338	-133.602	-48.2586	-120.725	7.52288e+12	12.8764	-131.751	32.7943	27.3837	0.1
1938	Hex3Cer(d18:1/24:0)	DG(16:0_16:1)	Hex3Cer	DG	-0.0320988	-0.0312284	0.0227662	0.00150088	-21.3866	-98.6048	-61.3336	-52.5972	1.86744e+37	37.2712	-97.2079	33.5171	88.6112	-0.17
1939	Hex3Cer(d18:1/24:0)	DG(16:0_16:0)	Hex3Cer	DG	-0.0290041	-0.0312284	0.0181548	0.00146597	-19.7849	-84.8176	-61.3336	-35.6879	3.04785e+23	23.484	-83.5885	33.5171	86.9106	-0.16
1940	Hex3Cer(d18:1/24:0)	DG(16:0_20:4)	Hex3Cer	DG	-0.0321519	-0.0312284	0.0225937	0.00151201	-21.2643	-97.5173	-61.3336	-52.6248	1.52675e+36	36.1838	-96.1347	33.5171	78.2513	-0.19
1941	Hex3Cer(d18:1/24:0)	DE(20:5)	Hex3Cer	DE	-0.0371867	-0.0312284	0.0220621	0.00208645	-17.823	-69.2833	-61.3336	-30.2785	8.90726e+07	7.94974	-68.2422	33.5171	78.0496	0.1
1942	Hex3Cer(d18:1/24:0)	DG(18:0_18:1)	Hex3Cer	DG	-0.0239415	-0.0312284	0.0113824	0.00134712	-17.7723	-68.9022	-61.3336	-19.3696	3.70386e+07	7.56865	-67.8655	33.5171	78.0474	-0.17
1943	Hex3Cer(d18:1/24:0)	DG(16:0_18:1)	Hex3Cer	DG	-0.0251314	-0.0312284	0.0137018	0.00133922	-18.7657	-76.5599	-61.3336	-26.8508	1.68403e+15	15.2264	-75.4303	33.5171	75.1489	-0.19
1944	Hex3Cer(d18:1/24:0)	Cer(m18:1/20:0)	Hex3Cer	deoxyCer	-0.0365673	-0.0312284	0.0267457	0.00152344	-24.0031	-123.213	-61.3336	-73.9526	1.8204e+49	49.2602	-121.501	33.5171	73.6593	-0.14
1945	Hex3Cer(d18:1/24:0)	DG(16:1_18:1)	Hex3Cer	DG	-0.026047	-0.0312284	0.0146522	0.00144094	-18.0764	-71.2053	-61.3336	-26.2388	7.44287e+09	9.87174	-70.1414	33.5171	72.337	-0.18
1946	Hex3Cer(d18:1/24:0)	Cer(m18:1/24:1)	Hex3Cer	deoxyCer	-0.0329516	-0.0312284	0.0216656	0.00160804	-20.4918	-90.781	-61.3336	-43.6349	2.80173e+29	29.4474	-89.4805	33.5171	70.4012	-0.11
1947	Hex3Cer(d18:1/24:0)	Cer(m18:1/22:0)	Hex3Cer	deoxyCer	-0.035175	-0.0312284	0.0240993	0.00157306	-22.3609	-107.468	-61.3336	-56.0109	1.36386e+46	46.1348	-105.958	33.5171	69.7603	-0.1
1948	Hex3Cer(d18:1/24:0)	DG(18:1_20:4)	Hex3Cer	DG	-0.0277255	-0.0312284	0.0152692	0.00154652	-17.9277	-70.0743	-61.3336	-24.4397	5.50486e+08	8.74075	-69.0239	33.5171	64.1471	-0.17
1949	Hex3Cer(d18:1/24:0)	Cer(m18:1/23:0)	Hex3Cer	deoxyCer	-0.0315783	-0.0312284	0.0189523	0.00164289	-19.2212	-80.2004	-61.3336	-32.8768	7.35831e+18	18.8668	-79.0274	33.5171	62.9101	-0.09
1950	Hex3Cer(d18:1/24:0)	Cer(m18:1/18:0)	Hex3Cer	deoxyCer	-0.0445006	-0.0312284	0.0354429	0.0016381	-27.166	-156.306	-61.3336	-105.833	2.97135e+50	50.473	-154.147	33.5171	60.265	-0.12
1951	Hex3Cer(d18:1/24:0)	Cer(m18:0/20:0)	Hex3Cer	deoxyCer	-0.0370546	-0.0312284	0.0262275	0.00163621	-22.6466	-110.136	-61.3336	-61.4808	4.51519e+48	48.6547	-108.592	33.5171	60.0454	-0.13
1952	Hex3Cer(d18:1/24:0)	DE(20:4)	Hex3Cer	DE	-0.0391023	-0.0312284	0.0212261	0.00195346	-20.017	-86.754	-61.3336	-37.8885	2.63284e+25	25.4204	-85.502	33.5171	57.3922	0.18
1953	Hex3Cer(d18:1/24:0)	Cer(m18:0/22:0)	Hex3Cer	deoxyCer	-0.0384493	-0.0312284	0.0270094	0.00161964	-23.7395	-120.618	-61.3336	-69.465	1.42173e+51	51.1528	-118.939	33.5171	57.1634	-0.1
1954	Hex3Cer(d18:1/24:0)	Cer(m18:0/24:1)	Hex3Cer	deoxyCer	-0.0347162	-0.0312284	0.0225152	0.00165001	-21.04	-95.538	-61.3336	-46.6466	1.60107e+34	34.2044	-94.1791	33.5171	56.3006	-0.1
1955	Hex3Cer(d18:1/24:0)	Cer(d19:1/18:0)	Hex3Cer	Cer	-0.0436193	-0.0312284	0.0328878	0.00195526	-22.3087	-106.984	-61.3336	-59.5062	4.47497e+45	45.6508	-105.48	33.5171	54.5271	-0.03
1956	Hex3Cer(d18:1/24:0)	CE(16:1)	Hex3Cer	CE	-0.0492282	-0.0312284	0.0375729	0.00198013	-24.8612	-131.834	-61.3336	-84.9777	7.18614e+46	46.8565	-130.011	33.5171	54.2484	0.03
1957	Hex3Cer(d18:1/24:0)	Cer(m18:0/24:0)	Hex3Cer	deoxyCer	-0.0312451	-0.0312284	0.0160899	0.00170189	-18.3591	-73.3784	-61.3336	-23.1816	1.10875e+12	12.0448	-72.2883	33.5171	51.5261	-0.02
1958	Hex3Cer(d18:1/24:0)	Cer(m18:0/23:0)	Hex3Cer	deoxyCer	-0.0312476	-0.0312284	0.0169279	0.0017301	-18.0612	-71.0889	-61.3336	-24.8334	5.69269e+09	9.75532	-70.0263	33.5171	51.0738	-0.07
1959	Hex3Cer(d18:1/24:0)	dhCer(d18:0/18:0)	Hex3Cer	dhCer	-0.0404665	-0.0312284	0.0265788	0.00197489	-20.4905	-90.7695	-61.3336	-36.9272	2.72875e+29	29.436	-89.4692	33.5171	46.3412	-0.01
1960	Hex3Cer(d18:1/24:0)	AcylCarnitine(16:1)	Hex3Cer	Acylcarnitine	-0.0373921	-0.0312284	0.0196303	0.00195583	-19.1183	-79.3708	-61.3336	-21.9905	1.08945e+18	18.0372	-78.2073	33.5171	45.3953	0.14
1961	Hex3Cer(d18:1/24:0)	Cer(d19:1/22:0)	Hex3Cer	Cer	-0.0359129	-0.0312284	0.0213968	0.00193439	-18.5655	-74.9851	-61.3336	-27.8244	4.48266e+13	13.6515	-73.8752	33.5171	44.3072	0.01
1962	Hex3Cer(d18:1/24:0)	Cer(d16:1/18:0)	Hex3Cer	Cer	-0.0483805	-0.0312284	0.0383556	0.00184227	-26.2613	-146.475	-61.3336	-98.6707	6.37118e+47	47.8042	-144.443	33.5171	44.2744	-0.04
1963	Hex3Cer(d18:1/24:0)	Cer(d20:1/22:0)	Hex3Cer	Cer	-0.033836	-0.0312284	0.0178373	0.00188646	-17.9362	-70.1388	-61.3336	-20.4016	6.38655e+08	8.80527	-69.0876	33.5171	41.6517	0.02
1964	Hex3Cer(d18:1/24:0)	Cer(d18:2/18:0)	Hex3Cer	Cer	-0.0440899	-0.0312284	0.0307054	0.00188491	-23.391	-117.227	-61.3336	-60.2671	7.82803e+55	55.8937	-115.594	33.5171	41.6058	0.03
1965	Hex3Cer(d18:1/24:0)	dhCer(d18:0/22:0)	Hex3Cer	dhCer	-0.0453107	-0.0312284	0.0314191	0.0018258	-24.8169	-131.383	-61.3336	-70.045	2.17872e+61	61.3382	-129.566	33.5171	39.1504	0.03
1966	Hex3Cer(d18:1/24:0)	dhCer(d18:0/24:1)	Hex3Cer	dhCer	-0.0411539	-0.0312284	0.0268667	0.00187324	-21.9694	-103.863	-61.3336	-47.7563	3.38659e+42	42.5298	-102.401	33.5171	39.1161	0
1967	Hex3Cer(d18:1/24:0)	Cer(d16:1/20:0)	Hex3Cer	Cer	-0.0331399	-0.0312284	0.017433	0.00185089	-17.9048	-69.9011	-61.3336	-21.9263	3.6946e+08	8.56757	-68.8528	33.5171	39.0887	-0.03
1968	Hex3Cer(d18:1/24:0)	CE(16:2)	Hex3Cer	CE	-0.0395663	-0.0312284	0.0171956	0.00200624	-19.7216	-84.2929	-61.3336	-27.9	9.10636e+22	22.9593	-83.0703	33.5171	38.6945	0.28
1969	Hex3Cer(d18:1/24:0)	Cer(d18:1/18:0)	Hex3Cer	Cer	-0.0432065	-0.0312284	0.0301572	0.00179432	-24.0797	-123.971	-61.3336	-66.0056	9.23211e+57	57.9653	-122.251	33.5171	37.0163	0
1970	Hex3Cer(d18:1/24:0)	dhCer(d18:0/20:0)	Hex3Cer	dhCer	-0.0353694	-0.0312284	0.0178223	0.00195862	-18.0583	-71.0671	-61.3336	-18.0091	5.41388e+09	9.73351	-70.0048	33.5171	36.0524	0.04
1971	Hex3Cer(d18:1/24:0)	dhCer(d18:0/24:0)	Hex3Cer	dhCer	-0.0360296	-0.0312284	0.0165245	0.00188769	-19.0866	-79.1158	-61.3336	-19.6208	6.05595e+17	17.7822	-77.9553	33.5171	35.8356	0.1
1972	Hex3Cer(d18:1/24:0)	CE(17:1)	Hex3Cer	CE	-0.0407437	-0.0312284	0.0203228	0.00210909	-19.3181	-80.9855	-61.3336	-27.9968	4.48672e+19	19.6519	-79.8038	33.5171	35.311	0.19
1973	Hex3Cer(d18:1/24:0)	DE(18:1)	Hex3Cer	DE	-0.0428783	-0.0312284	0.0274456	0.00202246	-21.2011	-96.9571	-61.3336	-46.0027	4.20303e+35	35.6236	-95.5812	33.5171	34.8215	0.05
1974	Hex3Cer(d18:1/24:0)	Cer(d17:1/18:0)	Hex3Cer	Cer	-0.0357974	-0.0312284	0.0176525	0.00194273	-18.4264	-73.9006	-61.3336	-17.9627	3.69008e+12	12.567	-72.804	33.5171	27.8458	0.04
1975	Hex3Cer(d18:1/24:0)	CE(20:3)	Hex3Cer	CE	-0.0534846	-0.0312284	0.0403008	0.00200503	-26.6751	-150.936	-61.3336	-120.725	1.62476e+30	30.2108	-148.845	33.5171	27.3837	0.13
1976	Hex3Cer(d18:1/24:1)	DG(16:0_16:1)	Hex3Cer	DG	-0.0291979	-0.0266504	0.0227662	0.00146476	-19.9335	-86.055	-48.0874	-52.5972	2.86948e+33	33.4578	-84.8106	31.3563	88.6112	-0.21
1977	Hex3Cer(d18:1/24:1)	DG(16:0_16:0)	Hex3Cer	DG	-0.0253807	-0.0266504	0.0181548	0.00143919	-17.6354	-67.8773	-48.0874	-35.6879	6.16475e+19	19.7899	-66.8527	31.3563	86.9106	-0.24
1978	Hex3Cer(d18:1/24:1)	DG(16:0_20:4)	Hex3Cer	DG	-0.0289532	-0.0266504	0.0225937	0.00147884	-19.5784	-83.1114	-48.0874	-52.6248	3.06601e+30	30.4866	-81.903	31.3563	78.2513	-0.25
1979	Hex3Cer(d18:1/24:1)	DE(20:5)	Hex3Cer	DE	-0.0340063	-0.0266504	0.0220621	0.00205531	-16.5456	-59.9843	-48.0874	-30.2785	7.88761e+11	11.8969	-59.0568	31.3563	78.0496	0.12
1980	Hex3Cer(d18:1/24:1)	DG(18:0_18:1)	Hex3Cer	DG	-0.0205311	-0.0266504	0.0113824	0.00129541	-15.8491	-55.1882	-48.0874	-19.3696	1.26131e+07	7.10082	-54.3202	31.3563	78.0474	-0.24
1981	Hex3Cer(d18:1/24:1)	DG(16:0_18:1)	Hex3Cer	DG	-0.0218925	-0.0266504	0.0137018	0.00129691	-16.8806	-62.36	-48.0874	-26.8508	1.87316e+14	14.2726	-61.4033	31.3563	75.1489	-0.26
1982	Hex3Cer(d18:1/24:1)	Cer(m18:1/20:0)	Hex3Cer	deoxyCer	-0.0335524	-0.0266504	0.0267457	0.00147922	-22.6825	-110.473	-48.0874	-73.9526	3.31078e+36	36.5199	-108.925	31.3563	73.6593	-0.17
1983	Hex3Cer(d18:1/24:1)	DG(16:1_18:1)	Hex3Cer	DG	-0.0233112	-0.0266504	0.0146522	0.00137761	-16.9214	-62.6527	-48.0874	-26.2388	3.67564e+14	14.5653	-61.6923	31.3563	72.337	-0.19
1984	Hex3Cer(d18:1/24:1)	Cer(m18:1/24:1)	Hex3Cer	deoxyCer	-0.030365	-0.0266504	0.0216656	0.00153998	-19.7177	-84.2609	-48.0874	-43.6349	1.49115e+36	36.1735	-83.039	31.3563	70.4012	-0.09
1985	Hex3Cer(d18:1/24:1)	Cer(m18:1/22:0)	Hex3Cer	deoxyCer	-0.031396	-0.0266504	0.0240993	0.00155142	-20.2369	-88.6082	-48.0874	-56.0109	3.95659e+32	32.5973	-87.3339	31.3563	69.7603	-0.17
1986	Hex3Cer(d18:1/24:1)	DG(18:1_20:4)	Hex3Cer	DG	-0.0246023	-0.0266504	0.0152692	0.0014909	-16.5016	-59.6757	-48.0874	-24.4397	3.87526e+11	11.5883	-58.7518	31.3563	64.1471	-0.19
1987	Hex3Cer(d18:1/24:1)	Cer(m18:1/23:0)	Hex3Cer	deoxyCer	-0.0277266	-0.0266504	0.0189523	0.00162237	-17.0902	-63.8695	-48.0874	-32.8768	6054426501365344	15.7821	-62.8934	31.3563	62.9101	-0.16
1988	Hex3Cer(d18:1/24:1)	Cer(m18:1/18:0)	Hex3Cer	deoxyCer	-0.041322	-0.0266504	0.0354429	0.00159961	-25.8326	-141.917	-48.0874	-105.833	1.21495e+36	36.0846	-139.95	31.3563	60.265	-0.14
1989	Hex3Cer(d18:1/24:1)	Cer(m18:0/20:0)	Hex3Cer	deoxyCer	-0.0334277	-0.0266504	0.0262275	0.00159682	-20.9339	-94.6083	-48.0874	-61.4808	1.34113e+33	33.1275	-93.2608	31.3563	60.0454	-0.19
1990	Hex3Cer(d18:1/24:1)	DE(20:4)	Hex3Cer	DE	-0.0358614	-0.0266504	0.0212261	0.00193046	-18.5766	-75.0721	-48.0874	-37.8885	9.65497e+26	26.9848	-73.961	31.3563	57.3922	0.18
1991	Hex3Cer(d18:1/24:1)	Cer(m18:0/22:0)	Hex3Cer	deoxyCer	-0.0339264	-0.0266504	0.0270094	0.00159821	-21.2277	-97.1927	-48.0874	-69.465	5.34209e+27	27.7277	-95.8139	31.3563	57.1634	-0.2
1992	Hex3Cer(d18:1/24:1)	Cer(m18:0/24:1)	Hex3Cer	deoxyCer	-0.0316691	-0.0266504	0.0225152	0.00157864	-20.061	-87.1234	-48.0874	-46.6466	1.08649e+39	39.036	-85.8673	31.3563	56.3006	-0.11
1993	Hex3Cer(d18:1/24:1)	Cer(d19:1/18:0)	Hex3Cer	Cer	-0.0417579	-0.0266504	0.0328878	0.0019333	-21.5993	-100.509	-48.0874	-59.5062	1.00659e+41	41.0029	-99.0897	31.3563	54.5271	0.01
1994	Hex3Cer(d18:1/24:1)	CE(16:1)	Hex3Cer	CE	-0.046461	-0.0266504	0.0375729	0.00194882	-23.8405	-121.609	-48.0874	-84.9777	4.28302e+36	36.6318	-119.916	31.3563	54.2484	0.03
1995	Hex3Cer(d18:1/24:1)	dhCer(d18:0/18:0)	Hex3Cer	dhCer	-0.0378593	-0.0266504	0.0265788	0.00195037	-19.4114	-81.7441	-48.0874	-36.9272	4.53675e+33	33.6567	-80.5526	31.3563	46.3412	0.01
1996	Hex3Cer(d18:1/24:1)	AcylCarnitine(16:1)	Hex3Cer	Acylcarnitine	-0.0359341	-0.0266504	0.0196303	0.00197454	-18.1987	-72.1417	-48.0874	-21.9905	1.13318e+24	24.0543	-71.0666	31.3563	45.3953	0.24
1997	Hex3Cer(d18:1/24:1)	Cer(d19:1/22:0)	Hex3Cer	Cer	-0.0312522	-0.0266504	0.0213968	0.00190499	-16.4055	-59.0036	-48.0874	-27.8244	8.24547e+10	10.9162	-58.0881	31.3563	44.3072	-0.09
1998	Hex3Cer(d18:1/24:1)	Cer(d16:1/18:0)	Hex3Cer	Cer	-0.0450832	-0.0266504	0.0383556	0.00182889	-24.6506	-129.694	-48.0874	-98.6707	1.05523e+31	31.0233	-127.899	31.3563	44.2744	-0.07
[truncated: 36,521 more rows]
