# Supplementary material for: High-coverage plasma lipidomics reveals novel sex-specific lipidomic fingerprints of age and BMI: Evidence from two large population cohort studies
Source: PLoS Biol. 2020 Sep 28;18(9):e3000870. doi: 10.1371/journal.pbio.3000870 (PMC7544135; doi:10.1371/journal.pbio.3000870)
Supplement: S9 Table — BMI, body mass index. (XLSX) [file pbio.3000870.s028.xlsx]

## Sheet: Table S9
S9 Table : Association of plasma phospholipid fatty acid composition with BMI, age or sex
Phenotype	FA (Lipid1/Lipid2) ratio	Lipid 1	Lipid 2	Class 1	Class 2	Beta estimate (ratio)	Beta estimate (Lipid 1)	Beta estimate (Lipid 2)	SE	T-value	Log10(p-value)(ratio)	Log10(p-value) (Lipid1)	Log10(p-value) (Lipid2)	p-Gain	Log10(p-Gain)	Log10( BH_p-value) (ratio)	Correlation coefficient (r)
BMI	18:0/16:0	PE(18:0_22:6)	PE(16:0_22:6)	PE	PE	0.0584	0.007	-0.0146	0.0018	33.24	-229.5	-4.77	-15.66	6.76083e+213	213.83	-226.57	0.92
	18:0/16:0	PC(18:0_22:6)	PC(16:0_22:6)	PC	PC	0.0463	0.0076	-0.0173	0.002	23.6	-119.29	-4.07	-18.55	5.49541e+100	100.74	-117.63	0.85
	18:0/16:0	PE(18:0_18:2)	PE(16:0_18:2)	PE	PE	0.027	0	-0.0101	0.002	13.44	-40.08	-0.01	-8.29	6.30957e+31	31.8	-39.41	0.91
	18:0/16:0	PE(18:0_20:4)	PE(16:0_20:4)	PE	PE	0.023	0.0028	-0.0073	0.0021	11.18	-28.11	-1.08	-4.64	2.95121e+23	23.47	-27.59	0.88
	18:0/16:0	PI(18:0_20:4)	PI(16:0_20:4)	PI	PI	-0.0273	0	0.0181	0.0021	-12.97	-37.46	-0.00104258	-25.6883	5.86591e+11	11.7683	-36.8113	0.72
	20:0/18:0	LPC(20:0)[sn1]	LPC(18:0)[sn1]	LPC	LPC	-0.0601	-0.056	-0.0091	0.0019	-30.82	-198.92	-166.68	-5.21	1.7378e+32	32.24	-196.28	0.64
	20:0/18:0	LPC(20:0)[sn2]	LPC(18:0)[sn2]	LPC	LPC	-0.0588	-0.0546	-0.0095	0.002	-29.91	-187.8	-158.94	-5.61	7.4131e+28	28.87	-185.26	0.65
	20:0/18:0	PC(20:0_20:4)	PC(18:0_20:4)	PC	PC	-0.0349	-0.0087	0.0286	0.0021	-16.36	-58.7	-4.76	-50.8	7.94328e+07	7.9	-57.79	0.62
	20:0/18:0	CE(20:0)	CE(18:0)	CE	CE	-0.0323	-0.0194	0.0019	0.0021	-15.44	-52.48	-29.33	-0.67	1.41254e+23	23.15	-51.64	0.77
	16:1/16:0	LPC(16:1)[sn2]	LPC(16:0)[sn2]	LPC	LPC	0.0361	0.0146	-0.0151	0.002	17.88	-69.68	-13.32	-13.47	1.62181e+56	56.21	-68.64	0.67
	16:1/16:0	LPC(16:1)[sn1]	LPC(16:0)[sn1]	LPC	LPC	0.03	0.008	-0.0144	0.0021	14.59	-47.02	-4.28	-12.33	4.7863e+34	34.68	-46.25	0.75
	18:1/18:0	PE(18:1_18:2)	PE(18:0_18:2)	PE	PE	-0.0443	-0.0239	0	0.0018	-24.34	-126.52	-38.63	-0.01	7.76247e+87	87.89	-124.77	0.84
	18:1/18:0	PC(18:1_18:1)	PC(18:0_18:1)	PC	PC	-0.0442	-0.0206	0.0151	0.002	-22.04	-104.51	-31.28	-18.05	1.7378e+73	73.24	-103.04	0.69
	18:1/18:0	PE(18:1_18:1)	PE(18:0_18:1)	PE	PE	-0.0311	-0.0066	0.0105	0.0021	-14.95	-49.27	-3.65	-10.68	3.89045e+38	38.59	-48.47	0.86
	18:1/18:0	PC(18:1_18:2)	PC(18:0_18:2)	PC	PC	-0.047	-0.0348	-0.0037	0.002	-24	-123.17	-84.62	-1.42	3.54813e+38	38.55	-121.46	0.72
	18:1/18:0	PC(18:1_20:3)	PC(18:0_20:3)	PC	PC	-0.0601	0.0102	0.0474	0.0018	-32.53	-220.42	-8.73	-184.07	2.18776e+36	36.34	-217.56	0.75
	18:1/18:0	LPC(18:1)[sn1]	LPC(18:0)[sn1]	LPC	LPC	-0.0362	-0.0352	-0.0091	0.0019	-18.92	-77.79	-70.07	-5.21	5.37032e+07	7.73	-76.65	0.7
	18:1/18:0	DG(18:1_18:2)	DG(18:0_18:2)	DG	DG	-0.024	-0.0111	0.0039	0.0021	-11.48	-29.59	-14.32	-2.54	1.86209e+15	15.27	-29.04	0.83
	18:1/18:0	DG(18:1_18:1)	DG(18:0_18:1)	DG	DG	-0.0236	0.0013	0.0114	0.0021	-11.12	-27.82	-0.54	-19.37	2.81838e+08	8.45	-27.3	0.91
	18:1/16:1	LPC(18:1)[sn1]	LPC(16:1)[sn1]	LPC	LPC	-0.0547	-0.0352	0.008	0.0019	-29.07	-177.88	-70.07	-4.28	6.45654e+107	107.81	-175.46	0.72
	18:1/16:1	LPC(18:1)[sn2]	LPC(16:1)[sn2]	LPC	LPC	-0.0519	-0.0357	0.0146	0.0019	-27.4	-158.87	-75	-13.32	7.4131e+83	83.87	-156.68	0.66
	18:1/16:1	CE(18:1)	CE(16:1)	CE	CE	-0.0449	-0.0006	0.0376	0.002	-22.06	-104.67	-0.18	-84.98	4.89779e+19	19.69	-103.2	0.53
	18:1/16:1	PC(P-16:0/18:1)	PC(P-16:0/16:1)	PC(P)	PC(P)	-0.0471	-0.0218	0.0063	0.0021	-22.72	-110.83	-49.93	-4.01	7.94328e+60	60.9	-109.28	0.83
	18:1/16:1	DG(18:1_18:1)	DG(16:1_18:1)	DG	DG	-0.0293	0.0013	0.0147	0.002	-14.42	-45.99	-0.54	-26.24	5.62341e+19	19.75	-45.24	0.88
	18:1/16:1	PE(16:0_18:1)	PE(16:0_16:1)	PE	PE	-0.0291	0.0056	0.0196	0.002	-14.24	-44.84	-3.05	-26.85	9.54993e+17	17.98	-44.1	0.88
Age	18:0/16:0	PC(18:0_20:4)	PC(16:0_20:4)	PC	PC	0.0105	0.0034	-0.0033	0.0007	15.63	-53.69	-7.47	-6.63	1.65959e+46	46.22	-52.96	0.81
	18:0/16:0	CE(18:0)	CE(16:0)	CE	CE	-0.0131	-0.0091	0.0025	0.0006	-21.62	-100.67	-74.02	-6.14	4.57088e+26	26.66	-99.48	0.6
	18:0/16:0	PE(18:0_18:1)	PE(16:0_18:1)	PE	PE	-0.0069	-0.0031	0.0011	0.0007	-10.19	-23.56	-8.66	-1.25	794328234724287	14.9	-23.15	0.85
	20:0/18:0	PE(20:0_20:4)	PE(18:0_20:4)	PE	PE	-0.0075	-0.0026	0.0041	0.0007	-11.19	-28.19	-4.4	-14.52	4.67735e+13	13.67	-27.73	0.62
	20:0/18:0	LPC(20:0)[sn1]	LPC(18:0)[sn1]	LPC	LPC	0.0048	0.0016	-0.0022	0.0006	7.6	-13.49	-1.84	-3.09	2.45471e+10	10.39	-13.2	0.64
	20:0/18:0	LPC(20:0)[sn2]	LPC(18:0)[sn2]	LPC	LPC	0.0044	0.0014	-0.002	0.0006	6.81	-10.99	-1.48	-2.63	2.23872e+08	8.35	-10.74	0.65
	16:1/16:0	DG(16:1_18:1)	DG(16:0_18:1)	DG	DG	0.0064	0.0027	-0.0003	0.0007	9.74	-21.59	-8.59	-0.29	10000000000000	13	-21.21	0.89
	18:1/18:0	PC(16:0_18:1)	PC(16:0_18:0)	PC	PC	-0.0073	-0.0035	0.0035	0.0007	-11.03	-27.41	-9.68	-11.72	4897788193684459	15.69	-26.95	0.53
	18:1/18:0	LPI(18:1)[sn1]	LPI(18:0)[sn1]	LPI	LPI	-0.0119	-0.0077	0.0064	0.0007	-17.16	-64.35	-29.86	-21.34	3.0903e+34	34.49	-63.52	0.3
	18:1/18:0	LPE(18:1)[sn1]	LPE(18:0)[sn1]	LPE	LPE	-0.008	-0.0041	0.0027	0.0007	-12.22	-33.37	-9.7	-5.4	4.67735e+23	23.67	-32.85	0.61
	18:1/18:0	LPE(18:1)[sn2]	LPE(18:0)[sn2]	LPE	LPE	-0.0073	-0.0047	0.0018	0.0007	-11.17	-28.07	-12.46	-2.61	4.0738e+15	15.61	-27.61	0.57
	18:1/18:0	DG(18:1_18:1)	DG(18:0_18:1)	DG	DG	0.0084	0.0041	0.0004	0.0007	12.05	-32.47	-22.76	-0.49	5.01187e+09	9.7	-31.96	0.91
Sex	18:0/16:0	PI(18:0_20:3)(b)	PI(16:0_20:3)(b)	PI	PI	0.3527	0.1693	-0.0884	0.0212	16.66	-60.81	-19.09	-6.09	5.37032e+41	41.73	-60.18	0.72
	18:0/16:0	DG(18:0_18:2)	DG(16:0_18:2)	DG	DG	0.3007	-0.0162	-0.1446	0.0213	14.14	-44.25	-0.68	-27.34	8.12831e+16	16.91	-43.75	0.91
	18:0/16:0	CE(18:0)	CE(16:0)	CE	CE	0.2557	0.1675	-0.0678	0.0184	13.89	-42.75	-28.25	-4.95	3.16228e+14	14.5	-42.26	0.6
	18:0/16:0	DG(18:0_18:1)	DG(16:0_18:1)	DG	DG	0.1742	0.0527	-0.0122	0.0211	8.25	-15.75	-4.73	-0.48	1.04713e+11	11.02	-15.5	0.93
	18:0/16:0	DG(18:0_18:1)	DG(16:0_18:1)	DG	DG	0.1742	0.0527	-0.0122	0.0211	8.25	-15.75	-4.73	-0.48	1.04713e+11	11.02	-15.5	0.93
	16:1/16:0	DG(16:1_18:1)	DG(16:0_18:1)	DG	DG	-0.3976	-0.193	-0.0122	0.0201	-19.82	-85.1	-45.02	-0.48	1.1749e+40	40.07	-84.28	0.89
	16:1/16:0	PC(16:1_20:4)	PC(16:0_20:4)	PC	PC	-0.3506	-0.286	-0.0751	0.0175	-20.01	-86.73	-66.28	-4.03	2.81838e+20	20.45	-85.91	0.72
	18:1/18:0	DG(18:1_18:1)	DG(18:0_18:1)	DG	DG	-0.2507	-0.0561	0.0527	0.0212	-11.85	-31.47	-5.17	-4.73	1.99526e+26	26.3	-31.07	0.91
	18:1/18:0	LPC(18:1)[sn1]	LPC(18:0)[sn1]	LPC	LPC	0.5401	0.533	0.1438	0.019	28.36	-169.71	-157.43	-12.08	1.90546e+12	12.28	-168.33	0.7
	18:1/18:0	LPE(18:1)[sn2]	LPE(18:0)[sn2]	LPE	LPE	0.648	0.4307	-0.135	0.02	32.4	-218.68	-105.15	-13.26	3.38844e+113	113.53	-217	0.57
	18:1/18:0	LPE(18:1)[sn1]	LPE(18:0)[sn1]	LPE	LPE	0.675	0.399	-0.1632	0.0198	34.1	-240.87	-90.54	-19.84	2.0893e+150	150.32	-239.04	0.61
	18:1/18:0	TG(52:1)[NL-18:1]	TG(52:1)[NL-18:0]	TG	TG	-0.2667	-0.0331	0.2001	0.0167	-15.96	-55.93	-1.35	-44.68	1.77828e+11	11.25	-55.34	0.58
	18:1/16:1	DG(16:0_18:1)	DG(16:0_16:1)	DG	DG	0.1887	-0.0122	-0.0953	0.0204	9.25	-19.56	-0.48	-10.08	3.01995e+09	9.48	-19.27	0.88
	18:1/16:1	DG(18:1_18:1)	DG(16:1_18:1)	DG	DG	0.3116	-0.0561	-0.193	0.0203	15.38	-52.1	-5.17	-45.02	1.1749e+07	7.07	-51.53	0.88
	18:1/16:1	LPC(18:1)[sn1]	LPC(16:1)[sn1]	LPC	LPC	0.6349	0.533	0.0206	0.0187	33.92	-238.52	-157.43	-0.53	1.23027e+81	81.09	-236.71	0.72
	18:1/16:1	TG(48:1)[NL-18:1]	TG(48:1)[NL-16:1]	TG	TG	0.3581	0.0779	-0.1278	0.0202	17.69	-68.26	-5.46	-15.08	1.54882e+53	53.19	-67.58	0.75
