# Supplementary material for: High-coverage plasma lipidomics reveals novel sex-specific lipidomic fingerprints of age and BMI: Evidence from two large population cohort studies
Source: PLoS Biol. 2020 Sep 28;18(9):e3000870. doi: 10.1371/journal.pbio.3000870 (PMC7544135; doi:10.1371/journal.pbio.3000870)
Supplement: S10 Table — (XLSX) [file pbio.3000870.s029.xlsx]

## Sheet: Table S10
S10 Table : Association of age with lipid concentration ratios
Ratio #	Lipid 1	Lipid 2	Class 1	Class 2	Beta estimate (ratio)1	Beta estimate (Lipid 1)	Beta estimate (Lipid 2)	SE	tvalue	Log10 (p-vlaue)(ratio)	Lipid10(p-vlaue)(Lipid 1)	Lipid10(p-vlaue)(Lipid 2)	p-Gain	Log10 (p-Gain)	Log10(BH p-vlaue2) (ratio)	%CV (Lipid 1)	%CV (Lipid 2)	Pearson's correlation (r)
1	AcylCarnitine(16:0)	Acylcarnitine(14:0)	Acylcarnitine	Acylcarnitine	-0.02069	0.00828436	0.0193167	0.000669041	-30.9249	-200.182	-34.6992	-177.403	6.00917e+22	22.7788	-198.08	31.965	44.108	0.7
2	AcylCarnitine(16:1)	Acylcarnitine(16:0)	Acylcarnitine	Acylcarnitine	0.0248096	0.0236405	0.00828436	0.000612756	40.4886	-332.08	-269.244	-34.6992	6.85339e+62	62.8359	-328.504	45.3953	31.965	0.66
3	CE(16:2)	Acylcarnitine(15:0) (a)	CE	Acylcarnitine	-0.0108279	-0.00311393	0.0106159	0.000608156	-17.8045	-69.1441	-9.12128	-53.0275	1.30793e+16	16.1166	-68.2655	38.6945	50.6213	0.16
4	CE(16:2)	Acylcarnitine(15:0) (b)	CE	Acylcarnitine	-0.00947439	-0.00311393	0.00973967	0.000578137	-16.3878	-58.8806	-9.12128	-43.9474	8.57441e+14	14.9332	-58.1036	38.6945	41.1204	0.12
5	CE(16:2)	Acylcarnitine(16:0)	CE	Acylcarnitine	-0.00741389	-0.00311393	0.00828436	0.000536104	-13.8292	-42.3862	-9.12128	-34.6992	4.86406e+07	7.687	-41.7755	38.6945	31.965	0.02
6	CE(16:2)	Acylcarnitine(17:0) (a)	CE	Acylcarnitine	-0.00628432	-0.00311393	0.00551724	0.000574473	-10.9393	-26.9743	-9.12128	-14.8739	1.26005e+12	12.1004	-26.5256	38.6945	34.7768	0.13
7	CE(16:2)	CE(15:0)	CE	CE	-0.00541141	-0.00311393	0.00170721	0.000654761	-8.26471	-15.8035	-9.12128	-2.41638	4.81098e+06	6.68223	-15.49	38.6945	31.4081	0.55
8	CE(17:0)	Acylcarnitine(12:0)	CE	Acylcarnitine	-0.0224883	-0.00693794	0.0212082	0.000650465	-34.5726	-247.215	-31.4081	-211.03	1.53236e+36	36.1854	-244.651	31.0788	55.2196	0.08
9	CE(17:0)	Acylcarnitine(13:0)	CE	Acylcarnitine	-0.0226619	-0.00693794	0.0204606	0.000649753	-34.8777	-251.338	-31.4081	-199.123	1.64209e+52	52.2154	-248.74	31.0788	103.493	0.05
10	CE(17:0)	Acylcarnitine(14:0)	CE	Acylcarnitine	-0.0217949	-0.00693794	0.0193167	0.000640103	-34.049	-240.204	-31.4081	-177.403	6.33093e+62	62.8015	-237.724	31.0788	44.108	0.18
11	CE(17:0)	Acylcarnitine(14:1)	CE	Acylcarnitine	-0.0234091	-0.00693794	0.0229344	0.000652897	-35.8542	-264.727	-31.4081	-244.746	9.57042e+19	19.9809	-261.968	31.0788	66.8826	0
12	CE(17:0)	Acylcarnitine(15:0) (a)	CE	Acylcarnitine	-0.0157836	-0.00693794	0.0106159	0.000654373	-24.1202	-124.374	-31.4081	-53.0275	2.21909e+71	71.3462	-122.951	31.0788	50.6213	0.31
13	CE(17:0)	Acylcarnitine(15:0) (b)	CE	Acylcarnitine	-0.0150318	-0.00693794	0.00973967	0.000645862	-23.2741	-116.1	-31.4081	-43.9474	1.41976e+72	72.1522	-114.755	31.0788	41.1204	0.35
14	CE(17:0)	Acylcarnitine(16:0)	CE	Acylcarnitine	-0.0119014	-0.00693794	0.00828436	0.000651423	-18.2698	-72.6887	-31.4081	-34.6992	9.76104e+37	37.9895	-71.7741	31.0788	31.965	0.17
15	CE(17:0)	Acylcarnitine(16:1)	CE	Acylcarnitine	-0.0233717	-0.00693794	0.0236405	0.000631494	-37.0102	-280.947	-31.4081	-269.244	5.05034e+11	11.7033	-278.039	31.0788	45.3953	0.02
16	CE(17:0)	Acylcarnitine(17:0) (a)	CE	Acylcarnitine	-0.0124025	-0.00693794	0.00551724	0.000640946	-19.3503	-81.2465	-31.4081	-14.8739	6.89335e+49	49.8384	-80.246	31.0788	34.7768	0.47
17	CE(17:0)	Acylcarnitine(17:0) (b)	CE	Acylcarnitine	-0.0157059	-0.00693794	0.00905859	0.000625088	-25.126	-134.549	-31.4081	-40.8398	5.11835e+93	93.7091	-133.034	31.0788	29.9912	0.47
18	CE(17:0)	Acylcarnitine(18:0)	CE	Acylcarnitine	-0.0185447	-0.00693794	0.0132105	0.000638366	-29.0502	-177.699	-31.4081	-95.6892	1.02231e+82	82.0096	-175.802	31.0788	32.7236	0.39
19	CE(17:0)	CE(15:0)	CE	CE	-0.00913133	-0.00693794	0.00170721	0.000548443	-16.6496	-60.7168	-31.4081	-2.41638	2.03586e+29	29.3087	-59.9221	31.0788	31.4081	0.57
20	CE(17:0)	CE(16:0)	CE	CE	-0.00964921	-0.00693794	0.00251472	0.000674278	-14.3104	-45.2859	-31.4081	-6.14122	7.54799e+13	13.8778	-44.6455	31.0788	15.6415	0.52
21	CE(17:1)	Acylcarnitine(14:0)	CE	Acylcarnitine	-0.0192258	-0.00376381	0.0193167	0.000627302	-30.6485	-196.793	-9.53935	-177.403	2.45559e+19	19.3902	-194.722	35.311	44.108	0.21
22	CE(17:1)	Acylcarnitine(15:0) (a)	CE	Acylcarnitine	-0.0126958	-0.00376381	0.0106159	0.000651134	-19.498	-82.4521	-9.53935	-53.0275	2.6586e+29	29.4247	-81.4394	35.311	50.6213	0.26
23	CE(17:1)	Acylcarnitine(15:0) (b)	CE	Acylcarnitine	-0.0116122	-0.00376381	0.00973967	0.000631892	-18.3768	-73.5161	-9.53935	-43.9474	3.7044e+29	29.5687	-72.5934	35.311	41.1204	0.29
24	CE(17:1)	Acylcarnitine(16:0)	CE	Acylcarnitine	-0.00917675	-0.00376381	0.00828436	0.000615039	-14.9206	-49.098	-9.53935	-34.6992	2.50482e+14	14.3988	-48.4187	35.311	31.965	0.18
25	CE(17:1)	Acylcarnitine(17:0) (a)	CE	Acylcarnitine	-0.00838311	-0.00376381	0.00551724	0.000629375	-13.3197	-39.4195	-9.53935	-14.8739	3.51203e+24	24.5456	-38.8392	35.311	34.7768	0.38
26	CE(17:1)	Acylcarnitine(17:0) (b)	CE	Acylcarnitine	-0.0103795	-0.00376381	0.00905859	0.000611138	-16.9839	-63.1019	-9.53935	-40.8398	1.82813e+22	22.262	-62.2835	35.311	29.9912	0.31
27	CE(17:1)	CE(15:0)	CE	CE	-0.006668	-0.00376381	0.00170721	0.000648541	-10.2815	-23.9499	-9.53935	-2.41638	2.57386e+14	14.4106	-23.5367	35.311	31.4081	0.64
28	CE(18:0)	Acylcarnitine(12:0)	CE	Acylcarnitine	-0.0235317	-0.00906375	0.0212082	0.000626735	-37.5465	-288.607	-74.0159	-211.03	3.77645e+77	77.5771	-285.613	31.3262	55.2196	0.05
29	CE(18:0)	Acylcarnitine(13:0)	CE	Acylcarnitine	-0.0229692	-0.00906375	0.0204606	0.000630516	-36.4292	-272.746	-74.0159	-199.123	4.20185e+73	73.6234	-269.911	31.3262	103.493	0
30	CE(18:0)	Acylcarnitine(14:0)	CE	Acylcarnitine	-0.0226974	-0.00906375	0.0193167	0.00061667	-36.8064	-278.059	-74.0159	-177.403	4.53408e+100	100.656	-275.169	31.3262	44.108	0.13
31	CE(18:0)	Acylcarnitine(14:1)	CE	Acylcarnitine	-0.0243898	-0.00906375	0.0229344	0.000633955	-38.4724	-302.025	-74.0159	-244.746	1.89889e+57	57.2785	-298.858	31.3262	66.8826	-0.02
32	CE(18:0)	Acylcarnitine(14:2)	CE	Acylcarnitine	-0.0259422	-0.00906375	0.0253979	0.000625498	-41.4745	-347.182	-74.0159	-301.978	1.59914e+45	45.2039	-343.39	31.3262	63.0275	-0.07
33	CE(18:0)	Acylcarnitine(15:0) (a)	CE	Acylcarnitine	-0.0158084	-0.00906375	0.0106159	0.000633984	-24.9349	-132.588	-74.0159	-53.0275	3.73507e+58	58.5723	-131.091	31.3262	50.6213	0.19
34	CE(18:0)	Acylcarnitine(15:0) (b)	CE	Acylcarnitine	-0.0152093	-0.00906375	0.00973967	0.000630549	-24.1207	-124.378	-74.0159	-43.9474	2.30298e+50	50.3623	-122.955	31.3262	41.1204	0.22
35	CE(18:0)	Acylcarnitine(16:0)	CE	Acylcarnitine	-0.0139811	-0.00906375	0.00828436	0.000626245	-22.3253	-107.138	-74.0159	-34.6992	1.32444e+33	33.122	-105.88	31.3262	31.965	0.21
36	CE(18:0)	Acylcarnitine(16:1)	CE	Acylcarnitine	-0.0245246	-0.00906375	0.0236405	0.000605942	-40.4736	-331.852	-74.0159	-269.244	4.05599e+62	62.6081	-328.282	31.3262	45.3953	-0.01
37	CE(18:0)	Acylcarnitine(17:0) (a)	CE	Acylcarnitine	-0.0125732	-0.00906375	0.00551724	0.000619726	-20.2883	-89.0446	-74.0159	-14.8739	1.06834e+15	15.0287	-87.9655	31.3262	34.7768	0.32
38	CE(18:0)	Acylcarnitine(17:0) (b)	CE	Acylcarnitine	-0.0163706	-0.00906375	0.00905859	0.000595087	-27.5096	-160.116	-74.0159	-40.8398	1.25846e+86	86.0998	-158.379	31.3262	29.9912	0.37
39	CE(18:0)	Acylcarnitine(18:0)	CE	Acylcarnitine	-0.021156	-0.00906375	0.0132105	0.000595524	-35.525	-260.182	-74.0159	-95.6892	3.1069e+164	164.492	-257.48	31.3262	32.7236	0.42
40	CE(18:0)	Acylcarnitine(18:1)	CE	Acylcarnitine	-0.0221709	-0.00906375	0.0216815	0.000597441	-37.1097	-282.363	-74.0159	-219.302	1.14981e+63	63.0606	-279.436	31.3262	32.2858	0.01
41	CE(18:0)	Acylcarnitine(18:2)	CE	Acylcarnitine	-0.01855	-0.00906375	0.0170322	0.000616629	-30.0829	-189.938	-74.0159	-134.475	2.90066e+55	55.4625	-187.93	31.3262	39.744	-0.05
42	CE(18:0)	CE(16:0)	CE	CE	-0.0130824	-0.00906375	0.00251472	0.000605182	-21.6174	-100.671	-74.0159	-6.14122	4.52436e+26	26.6556	-99.4772	31.3262	15.6415	0.6
43	CE(18:1)	Acylcarnitine(12:0)	CE	Acylcarnitine	-0.0224395	-0.00499787	0.0212082	0.000655995	-34.2068	-242.308	-25.84	-211.03	1.89777e+31	31.2782	-239.799	19.2294	55.2196	0.09
44	CE(18:1)	Acylcarnitine(13:0)	CE	Acylcarnitine	-0.0213649	-0.00499787	0.0204606	0.0006538	-32.6781	-222.257	-25.84	-199.123	1.36171e+23	23.1341	-219.956	19.2294	103.493	0.03
45	CE(18:1)	Acylcarnitine(14:0)	CE	Acylcarnitine	-0.0212067	-0.00499787	0.0193167	0.000653789	-32.4366	-219.158	-25.84	-177.403	5.68926e+41	41.7551	-216.887	19.2294	44.108	0.16
46	CE(18:1)	Acylcarnitine(14:1)	CE	Acylcarnitine	-0.0241221	-0.00499787	0.0229344	0.000656662	-36.7344	-277.042	-25.84	-244.746	1.97501e+32	32.2956	-274.168	19.2294	66.8826	0.09
47	CE(18:1)	Acylcarnitine(14:2)	CE	Acylcarnitine	-0.0253428	-0.00499787	0.0253979	0.000647436	-39.1433	-311.9	-25.84	-301.978	8.34697e+09	9.92153	-308.598	19.2294	63.0275	-0.04
48	CE(18:1)	Acylcarnitine(15:0) (a)	CE	Acylcarnitine	-0.0125671	-0.00499787	0.0106159	0.00067074	-18.7362	-76.3268	-25.84	-53.0275	1.99195e+23	23.2993	-75.3764	19.2294	50.6213	0.15
49	CE(18:1)	Acylcarnitine(15:0) (b)	CE	Acylcarnitine	-0.0117154	-0.00499787	0.00973967	0.000667008	-17.5641	-67.3464	-25.84	-43.9474	2.50615e+23	23.399	-66.4849	19.2294	41.1204	0.15
50	CE(18:1)	Acylcarnitine(16:0)	CE	Acylcarnitine	-0.0111818	-0.00499787	0.00828436	0.000651141	-17.1725	-64.4674	-25.84	-34.6992	5.86394e+29	29.7682	-63.6349	19.2294	31.965	0.27
51	CE(18:1)	Acylcarnitine(16:1)	CE	Acylcarnitine	-0.0254362	-0.00499787	0.0236405	0.000636873	-39.9392	-323.778	-25.84	-269.244	3.41986e+54	54.534	-320.315	19.2294	45.3953	0.18
52	CE(18:1)	Acylcarnitine(17:0) (a)	CE	Acylcarnitine	-0.00828228	-0.00499787	0.00551724	0.000671088	-12.3416	-34.0222	-25.84	-14.8739	1.52138e+08	8.18224	-33.4979	19.2294	34.7768	0.26
53	CE(18:1)	Acylcarnitine(17:0) (b)	CE	Acylcarnitine	-0.0118136	-0.00499787	0.00905859	0.000646684	-18.268	-72.6747	-25.84	-40.8398	6.8372e+31	31.8349	-71.7604	19.2294	29.9912	0.25
54	CE(18:1)	Acylcarnitine(18:0)	CE	Acylcarnitine	-0.0162139	-0.00499787	0.0132105	0.000640757	-25.3043	-136.392	-25.84	-95.6892	5.04591e+40	40.7029	-134.86	19.2294	32.7236	0.3
55	CE(18:1)	Acylcarnitine(18:1)	CE	Acylcarnitine	-0.0223222	-0.00499787	0.0216815	0.000626925	-35.6059	-261.296	-25.84	-219.302	9.85219e+41	41.9935	-258.579	19.2294	32.2858	0.12
56	CE(18:1)	Acylcarnitine(18:2)	CE	Acylcarnitine	-0.0168682	-0.00499787	0.0170322	0.000643223	-26.2246	-146.081	-25.84	-134.475	4.03932e+11	11.6063	-144.463	19.2294	39.744	-0.08
57	CE(18:1)	CE(16:0)	CE	CE	-0.00899396	-0.00499787	0.00251472	0.000680733	-13.2122	-38.8068	-25.84	-6.14122	9.26349e+12	12.9668	-38.2327	19.2294	15.6415	0.63
58	CE(18:2)	Acylcarnitine(13:0)	CE	Acylcarnitine	-0.0208638	-0.00244591	0.0204606	0.000663047	-31.4666	-206.895	-5.87866	-199.123	5.92436e+07	7.77264	-204.735	16.4573	103.493	0.05
59	CE(18:2)	Acylcarnitine(14:2)	CE	Acylcarnitine	-0.0258688	-0.00244591	0.0253979	0.00065053	-39.7658	-321.176	-5.87866	-301.978	1.57679e+19	19.1978	-317.768	16.4573	63.0275	0.1
60	CE(18:2)	Acylcarnitine(15:0) (b)	CE	Acylcarnitine	-0.0102377	-0.00244591	0.00973967	0.000671607	-15.2436	-51.177	-5.87866	-43.9474	1.69644e+07	7.22954	-50.4769	16.4573	41.1204	0.07
61	CE(18:2)	Acylcarnitine(17:0) (b)	CE	Acylcarnitine	-0.00967259	-0.00244591	0.00905859	0.000651247	-14.8524	-48.6645	-5.87866	-40.8398	6.67768e+07	7.82463	-47.9898	16.4573	29.9912	0.13
62	CE(18:2)	Acylcarnitine(18:0)	CE	Acylcarnitine	-0.0141611	-0.00244591	0.0132105	0.000629529	-22.4948	-108.715	-5.87866	-95.6892	1.06022e+13	13.0254	-107.441	16.4573	32.7236	0.2
63	CE(18:2)	Acylcarnitine(18:2)	CE	Acylcarnitine	-0.0175758	-0.00244591	0.0170322	0.000637375	-27.5753	-160.849	-5.87866	-134.475	2.36474e+26	26.3738	-159.105	16.4573	39.744	0.14
64	CE(18:2)	CE(16:0)	CE	CE	-0.00551246	-0.00244591	0.00251472	0.000646267	-8.5297	-16.7766	-5.87866	-6.14122	4.31892e+10	10.6354	-16.4506	16.4573	15.6415	0.59
65	CE(20:0)	Acylcarnitine(12:0)	CE	Acylcarnitine	-0.0221195	-0.00814657	0.0212082	0.00063666	-34.743	-249.514	-47.4094	-211.03	3.05186e+38	38.4846	-246.934	39.3075	55.2196	0.01
66	CE(20:0)	Acylcarnitine(13:0)	CE	Acylcarnitine	-0.0217184	-0.00814657	0.0204606	0.000636939	-34.0981	-240.858	-47.4094	-199.123	5.4395e+41	41.7356	-238.37	39.3075	103.493	0
67	CE(20:0)	Acylcarnitine(14:0)	CE	Acylcarnitine	-0.0204875	-0.00814657	0.0193167	0.000636427	-32.1914	-216.029	-47.4094	-177.403	4.22786e+38	38.6261	-213.788	39.3075	44.108	0.05
68	CE(20:0)	Acylcarnitine(14:1)	CE	Acylcarnitine	-0.0233073	-0.00814657	0.0229344	0.000638476	-36.5045	-273.804	-47.4094	-244.746	1.14142e+29	29.0574	-270.961	39.3075	66.8826	-0.04
69	CE(20:0)	Acylcarnitine(14:2)	CE	Acylcarnitine	-0.0253368	-0.00814657	0.0253979	0.000629152	-40.2713	-328.787	-47.4094	-301.978	6.43762e+26	26.8087	-325.266	39.3075	63.0275	-0.04
70	CE(20:0)	Acylcarnitine(15:0) (a)	CE	Acylcarnitine	-0.01415	-0.00814657	0.0106159	0.000649518	-21.7853	-102.188	-47.4094	-53.0275	1.44852e+49	49.1609	-100.979	39.3075	50.6213	0.08
71	CE(20:0)	Acylcarnitine(15:0) (b)	CE	Acylcarnitine	-0.0136398	-0.00814657	0.00973967	0.000650891	-20.9555	-94.7975	-47.4094	-43.9474	2.44374e+47	47.3881	-93.662	39.3075	41.1204	0.13
72	CE(20:0)	Acylcarnitine(16:0)	CE	Acylcarnitine	-0.0126823	-0.00814657	0.00828436	0.000650545	-19.4949	-82.4267	-47.4094	-34.6992	1.04067e+35	35.0173	-81.4143	39.3075	31.965	0.17
73	CE(20:0)	Acylcarnitine(16:1)	CE	Acylcarnitine	-0.0227628	-0.00814657	0.0236405	0.000616616	-36.9156	-279.606	-47.4094	-269.244	2.29953e+10	10.3616	-276.707	39.3075	45.3953	-0.05
74	CE(20:0)	Acylcarnitine(17:0) (a)	CE	Acylcarnitine	-0.0106222	-0.00814657	0.00551724	0.000649235	-16.3612	-58.6953	-47.4094	-14.8739	1.93133e+11	11.2859	-57.92	39.3075	34.7768	0.15
75	CE(20:0)	Acylcarnitine(17:0) (b)	CE	Acylcarnitine	-0.013783	-0.00814657	0.00905859	0.000638101	-21.6	-100.516	-47.4094	-40.8398	1.27678e+53	53.1061	-99.323	39.3075	29.9912	0.23
76	CE(20:0)	Acylcarnitine(18:0)	CE	Acylcarnitine	-0.0179054	-0.00814657	0.0132105	0.000639961	-27.9789	-165.384	-47.4094	-95.6892	4.95477e+69	69.695	-163.601	39.3075	32.7236	0.3
77	CE(20:0)	Acylcarnitine(18:1)	CE	Acylcarnitine	-0.0206165	-0.00814657	0.0216815	0.000614965	-33.5247	-233.27	-47.4094	-219.302	9.29081e+13	13.9681	-230.859	39.3075	32.2858	0
78	CE(20:0)	Acylcarnitine(18:2)	CE	Acylcarnitine	-0.0183381	-0.00814657	0.0170322	0.00062664	-29.2641	-180.204	-47.4094	-134.475	5.35627e+45	45.7289	-178.286	39.3075	39.744	0.03
79	CE(20:0)	CE(16:0)	CE	CE	-0.0104097	-0.00814657	0.00251472	0.000635518	-16.3799	-58.8254	-47.4094	-6.14122	2.60594e+11	11.416	-58.0488	39.3075	15.6415	0.43
80	CE(20:1)	Acylcarnitine(13:0)	CE	Acylcarnitine	-0.0213013	-0.00252675	0.0204606	0.000654684	-32.5368	-220.441	-4.92443	-199.123	2.07976e+21	21.318	-218.16	30.9548	103.493	0.18
81	CE(20:2)	CE(18:2)	CE	CE	0.00531482	0.00252821	-0.00244591	0.000669677	7.9364	-14.6388	-5.47534	-5.87866	5.75636e+08	8.76015	-14.3406	23.0163	16.4573	0.58
82	CE(20:2)	CE(20:0)	CE	CE	0.0102272	0.00252821	-0.00814657	0.000635319	16.0977	-56.8776	-5.47534	-47.4094	2.93909e+09	9.46821	-56.12	23.0163	39.3075	0.36
83	CE(20:2)	CE(20:1)	CE	CE	0.0051745	0.00252821	-0.00252675	0.000674326	7.6736	-13.7391	-5.47534	-4.92443	1.83571e+08	8.2638	-13.4533	23.0163	30.9548	0.5
84	CE(20:4)	CE(16:0)	CE	CE	-0.00325221	-0.00237429	0.00251472	0.000422754	-7.69291	-13.8043	-7.00576	-6.14122	6.28771e+06	6.79849	-13.5175	43.0194	15.6415	0.22
85	CE(20:5)	CE(16:1)	CE	CE	0.00457322	0.00326082	-0.00272131	0.000531083	8.61113	-17.0815	-9.63572	-4.92604	2.79146e+07	7.44583	-16.7517	79.5285	54.2484	0.11
86	CE(20:5)	CE(16:2)	CE	CE	0.00701947	0.00326082	-0.00311393	0.000646893	10.851	-26.5581	-9.63572	-9.12128	8.36423e+16	16.9224	-26.1142	79.5285	38.6945	0.6
87	CE(20:5)	CE(17:1)	CE	CE	0.00567249	0.00326082	-0.00376381	0.000576261	9.84361	-22.0364	-9.63572	-9.53935	2.51569e+12	12.4007	-21.6454	79.5285	35.311	0.31
88	CE(20:5)	CE(20:4)	CE	CE	0.00704777	0.00326082	-0.00237429	0.00067511	10.4394	-24.6595	-9.63572	-7.00576	1.05634e+15	15.0238	-24.2377	79.5285	43.0194	0.59
89	CE(22:0)	Acylcarnitine(13:0)	CE	Acylcarnitine	-0.0203915	-0.00589662	0.0204606	0.00064783	-31.4767	-207.022	-23.1079	-199.123	7.92123e+07	7.89879	-204.86	40.9516	103.493	-0.01
90	CE(22:0)	Acylcarnitine(15:0) (a)	CE	Acylcarnitine	-0.0121704	-0.00589662	0.0106159	0.000665047	-18.3	-72.9216	-23.1079	-53.0275	7.83546e+19	19.8941	-72.0047	40.9516	50.6213	0.02
91	CE(22:0)	Acylcarnitine(15:0) (b)	CE	Acylcarnitine	-0.0114942	-0.00589662	0.00973967	0.000667163	-17.2284	-64.8746	-23.1079	-43.9474	8.45571e+20	20.9272	-64.038	40.9516	41.1204	0.04
92	CE(22:0)	Acylcarnitine(16:0)	CE	Acylcarnitine	-0.0104353	-0.00589662	0.00828436	0.000667775	-15.627	-53.7	-23.1079	-34.6992	1.00181e+19	19.0008	-52.9746	40.9516	31.965	0.1
93	CE(22:0)	Acylcarnitine(17:0) (a)	CE	Acylcarnitine	-0.00832352	-0.00589662	0.00551724	0.000668501	-12.451	-34.6066	-23.1079	-14.8739	3.15308e+11	11.4987	-34.0759	40.9516	34.7768	0.04
94	CE(22:0)	Acylcarnitine(17:0) (b)	CE	Acylcarnitine	-0.0111001	-0.00589662	0.00905859	0.000661416	-16.7823	-61.6583	-23.1079	-40.8398	6.58352e+20	20.8185	-60.8546	40.9516	29.9912	0.12
95	CE(22:0)	Acylcarnitine(18:0)	CE	Acylcarnitine	-0.0152091	-0.00589662	0.0132105	0.000661315	-22.9983	-113.46	-23.1079	-95.6892	5.90484e+17	17.7712	-112.139	40.9516	32.7236	0.22
96	CE(22:0)	Acylcarnitine(18:2)	CE	Acylcarnitine	-0.017378	-0.00589662	0.0170322	0.000635669	-27.3381	-158.209	-23.1079	-134.475	5.41691e+23	23.7338	-156.488	40.9516	39.744	0.1
97	CE(22:0)	CE(16:0)	CE	CE	-0.00770208	-0.00589662	0.00251472	0.000656744	-11.7277	-30.8366	-23.1079	-6.14122	5.35394e+07	7.72867	-30.3454	40.9516	15.6415	0.38
98	CE(22:0)	CE(20:2)	CE	CE	-0.00792308	-0.00589662	0.00252821	0.000648681	-12.2141	-33.3482	-23.1079	-5.47534	1.73895e+10	10.2403	-32.8309	40.9516	23.0163	0.35
99	CE(22:1)	CE(20:1)	CE	CE	0.00727746	0.00242113	-0.00252675	0.000702459	10.36	-24.3011	-3.89649	-4.92443	2.38069e+19	19.3767	-23.8835	59.6881	30.9548	0.78
100	CE(22:1)	CE(22:0)	CE	CE	0.00819386	0.00242113	-0.00589662	0.000689999	11.8752	-31.5877	-3.89649	-23.1079	3.01871e+08	8.47982	-31.0884	59.6881	40.9516	0.35
101	CE(22:4)	Acylcarnitine(12:0)	CE	Acylcarnitine	-0.0213231	-0.00384759	0.0212082	0.000651115	-32.7486	-223.165	-10.9598	-211.03	1.36658e+12	12.1356	-220.855	26.1679	55.2196	0.09
102	CE(22:4)	Acylcarnitine(14:0)	CE	Acylcarnitine	-0.0191124	-0.00384759	0.0193167	0.000639494	-29.8867	-187.585	-10.9598	-177.403	1.52227e+10	10.1825	-185.599	26.1679	44.108	0.09
103	CE(22:4)	Acylcarnitine(14:1)	CE	Acylcarnitine	-0.0235341	-0.00384759	0.0229344	0.000653419	-36.0168	-266.986	-10.9598	-244.746	1.73521e+22	22.2394	-264.201	26.1679	66.8826	0.11
104	CE(22:4)	Acylcarnitine(14:2)	CE	Acylcarnitine	-0.0255988	-0.00384759	0.0253979	0.000644053	-39.7464	-320.884	-10.9598	-301.978	8.06043e+18	18.9064	-317.481	26.1679	63.0275	0.09
105	CE(22:4)	Acylcarnitine(15:0) (a)	CE	Acylcarnitine	-0.0114646	-0.00384759	0.0106159	0.000672155	-17.0564	-63.6253	-10.9598	-53.0275	3.96072e+10	10.5978	-62.8016	26.1679	50.6213	0.07
106	CE(22:4)	Acylcarnitine(15:0) (b)	CE	Acylcarnitine	-0.0105291	-0.00384759	0.00973967	0.000659194	-15.9726	-56.0247	-10.9598	-43.9474	1.19472e+12	12.0773	-55.2762	26.1679	41.1204	0.05
107	CE(22:4)	Acylcarnitine(16:0)	CE	Acylcarnitine	-0.00945213	-0.00384759	0.00828436	0.000617399	-15.3096	-51.607	-10.9598	-34.6992	8.08744e+16	16.9078	-50.9026	26.1679	31.965	0.13
108	CE(22:4)	Acylcarnitine(16:1)	CE	Acylcarnitine	-0.0239931	-0.00384759	0.0236405	0.000625215	-38.3757	-300.612	-10.9598	-269.244	2.33164e+31	31.3677	-297.463	26.1679	45.3953	0.17
109	CE(22:4)	Acylcarnitine(17:0) (a)	CE	Acylcarnitine	-0.00710845	-0.00384759	0.00551724	0.000661887	-10.7397	-26.0374	-10.9598	-14.8739	1.45718e+11	11.1635	-25.5995	26.1679	34.7768	0.1
110	CE(22:4)	Acylcarnitine(17:0) (b)	CE	Acylcarnitine	-0.00973234	-0.00384759	0.00905859	0.000640752	-15.1889	-50.8221	-10.9598	-40.8398	9.60017e+09	9.98228	-50.1257	26.1679	29.9912	0.08
111	CE(22:4)	Acylcarnitine(18:2)	CE	Acylcarnitine	-0.0166028	-0.00384759	0.0170322	0.000631181	-26.3044	-146.936	-10.9598	-134.475	2.893e+12	12.4613	-145.31	26.1679	39.744	0.05
112	CE(22:4)	CE(16:0)	CE	CE	-0.0061677	-0.00384759	0.00251472	0.00062498	-9.86863	-22.1435	-10.9598	-6.14122	1.52649e+11	11.1837	-21.7513	26.1679	15.6415	0.5
113	CE(22:4)	CE(20:2)	CE	CE	-0.00637773	-0.00384759	0.00252821	0.000653212	-9.76365	-21.6956	-10.9598	-5.47534	5.4421e+10	10.7358	-21.3088	26.1679	23.0163	0.49
114	CE(22:5) (n3)	CE(16:2)	CE	CE	0.0095475	0.00700871	-0.00311393	0.000701056	13.6187	-41.1478	-30.5525	-9.12128	3.93786e+10	10.5953	-40.5499	60.8869	38.6945	0.32
115	CE(22:5) (n3)	CE(17:0)	CE	CE	0.0101027	0.00700871	-0.00693794	0.000624999	16.1644	-57.3354	-30.5525	-31.4081	8.45876e+25	25.9273	-56.5731	60.8869	31.0788	0.11
116	CE(22:5) (n3)	CE(17:1)	CE	CE	0.0089852	0.00700871	-0.00376381	0.00067334	13.3442	-39.5597	-30.5525	-9.53935	1.01663e+09	9.00716	-38.978	60.8869	35.311	0.18
117	CE(22:5) (n3)	CE(18:1)	CE	CE	0.00869834	0.00700871	-0.00499787	0.000605854	14.3572	-45.5724	-30.5525	-25.84	1.04691e+15	15.0199	-44.9291	60.8869	19.2294	0.14
118	CE(22:5) (n3)	CE(20:0)	CE	CE	0.00992339	0.00700871	-0.00814657	0.000584024	16.9914	-63.1561	-30.5525	-47.4094	5580754751897513	15.7467	-62.3371	60.8869	39.3075	-0.07
119	CE(22:5) (n3)	CE(20:1)	CE	CE	0.00797873	0.00700871	-0.00252675	0.000616281	12.9466	-37.314	-30.5525	-4.92443	5.77409e+06	6.76148	-36.7551	60.8869	30.9548	0.18
120	CE(22:5) (n3)	CE(20:4)	CE	CE	0.0101461	0.00700871	-0.00237429	0.000685201	14.8074	-48.3794	-30.5525	-7.00576	6.71216e+17	17.8269	-47.7075	60.8869	43.0194	0.45
121	CE(22:5) (n3)	CE(22:0)	CE	CE	0.00876289	0.00700871	-0.00589662	0.000593484	14.7652	-48.1125	-30.5525	-23.1079	3.63041e+17	17.56	-47.4433	60.8869	40.9516	-0.08
122	CE(22:5) (n3)	CE(22:4)	CE	CE	0.00918307	0.00700871	-0.00384759	0.000665202	13.8049	-42.2425	-30.5525	-10.9598	4.89698e+11	11.6899	-41.6334	60.8869	26.1679	0.22
123	CE(22:5) (n6)	Acylcarnitine(15:0) (b)	CE	Acylcarnitine	-0.00972997	-0.00255036	0.00973967	0.000637623	-15.2597	-51.2821	-5.2604	-43.9474	2.161e+07	7.33465	-50.581	29.393	41.1204	0.1
124	CE(22:5) (n6)	CE(16:0)	CE	CE	-0.00422118	-0.00255036	0.00251472	0.00057224	-7.37659	-12.7573	-5.2604	-6.14122	4.13124e+06	6.61608	-12.4851	29.393	15.6415	0.42
125	CE(22:5) (n6)	CE(20:5)	CE	CE	-0.00523699	-0.00255036	0.00326082	0.000587941	-8.90734	-18.2143	-5.2604	-9.63572	3.78932e+08	8.57856	-17.8704	29.393	79.5285	0.48
126	CE(22:5) (n6)	CE(22:5) (n3)	CE	CE	-0.0098416	-0.00255036	0.00700871	0.000681361	-14.444	-46.1076	-5.2604	-30.5525	3590084246094001	15.5551	-45.459	29.393	60.8869	0.45
127	CE(22:6)	CE(17:0)	CE	CE	0.0121452	0.00877799	-0.00693794	0.000608162	19.9703	-86.363	-55.3729	-31.4081	9.77567e+30	30.9901	-85.3116	44.0898	31.0788	0.14
128	CE(22:6)	CE(18:0)	CE	CE	0.0128397	0.00877799	-0.00906375	0.000555283	23.1229	-114.649	-55.3729	-74.0159	4.30054e+40	40.6335	-113.317	44.0898	31.3262	0.06
129	CE(22:6)	CE(18:1)	CE	CE	0.0110073	0.00877799	-0.00499787	0.00056779	19.3862	-81.5389	-55.3729	-25.84	1.46571e+26	26.166	-80.5355	44.0898	19.2294	0.22
130	CE(22:6)	CE(18:2)	CE	CE	0.010492	0.00877799	-0.00244591	0.000621161	16.8909	-62.4342	-55.3729	-5.87866	1.15156e+07	7.06129	-61.6227	44.0898	16.4573	0.33
131	CE(22:6)	CE(20:0)	CE	CE	0.0116174	0.00877799	-0.00814657	0.000557732	20.8298	-93.7002	-55.3729	-47.4094	2.12476e+38	38.3273	-92.5752	44.0898	39.3075	-0.05
132	CE(22:6)	CE(20:1)	CE	CE	0.00993088	0.00877799	-0.00252675	0.000587725	16.8971	-62.4787	-55.3729	-4.92443	1.27599e+07	7.10585	-61.6667	44.0898	30.9548	0.29
133	CE(22:6)	CE(20:4)	CE	CE	0.0128498	0.00877799	-0.00237429	0.000645576	19.9043	-85.8116	-55.3729	-7.00576	2.74578e+30	30.4387	-84.7657	44.0898	43.0194	0.56
134	CE(22:6)	CE(22:0)	CE	CE	0.0102234	0.00877799	-0.00589662	0.000570751	17.9121	-69.9565	-55.3729	-23.1079	3.83379e+14	14.5836	-69.0697	44.0898	40.9516	-0.05
135	CE(22:6)	CE(22:4)	CE	CE	0.0116763	0.00877799	-0.00384759	0.000655802	17.8046	-69.145	-55.3729	-10.9598	5.9175e+13	13.7721	-68.2664	44.0898	26.1679	0.3
136	CE(22:6)	CE(22:5) (n6)	CE	CE	0.0130721	0.00877799	-0.00255036	0.000675313	19.3571	-81.3021	-55.3729	-5.2604	8.49523e+25	25.9292	-80.3011	44.0898	29.393	0.55
137	CE(24:0)	Acylcarnitine(13:0)	CE	Acylcarnitine	-0.0207885	-0.00567417	0.0204606	0.000655172	-31.7299	-210.194	-21.2287	-199.123	1.17809e+11	11.0712	-208.009	31.3846	103.493	-0.01
138	CE(24:0)	Acylcarnitine(14:2)	CE	Acylcarnitine	-0.025328	-0.00567417	0.0253979	0.00064577	-39.2214	-313.058	-21.2287	-301.978	1.20114e+11	11.0796	-309.743	31.3846	63.0275	0.01
139	CE(24:0)	Acylcarnitine(15:0) (a)	CE	Acylcarnitine	-0.0122205	-0.00567417	0.0106159	0.000675707	-18.0854	-71.2742	-21.2287	-53.0275	1.76465e+18	18.2467	-70.3739	31.3846	50.6213	0.02
140	CE(24:0)	Acylcarnitine(15:0) (b)	CE	Acylcarnitine	-0.0116138	-0.00567417	0.00973967	0.000679609	-17.089	-63.8608	-21.2287	-43.9474	8.19232e+19	19.9134	-63.0347	31.3846	41.1204	0.06
141	CE(24:0)	Acylcarnitine(16:0)	CE	Acylcarnitine	-0.010712	-0.00567417	0.00828436	0.000679626	-15.7615	-54.599	-21.2287	-34.6992	7.94028e+19	19.8998	-53.865	31.3846	31.965	0.12
142	CE(24:0)	Acylcarnitine(17:0) (a)	CE	Acylcarnitine	-0.0081183	-0.00567417	0.00551724	0.000682889	-11.8882	-31.6544	-21.2287	-14.8739	2.6645e+10	10.4256	-31.1544	31.3846	34.7768	0.06
143	CE(24:0)	Acylcarnitine(17:0) (b)	CE	Acylcarnitine	-0.0113443	-0.00567417	0.00905859	0.000675175	-16.8021	-61.7993	-21.2287	-40.8398	9.10874e+20	20.9595	-60.9944	31.3846	29.9912	0.13
144	CE(24:0)	Acylcarnitine(18:0)	CE	Acylcarnitine	-0.0155654	-0.00567417	0.0132105	0.000670026	-23.231	-115.685	-21.2287	-95.6892	9.91488e+19	19.9963	-114.344	31.3846	32.7236	0.2
145	CE(24:0)	Acylcarnitine(18:2)	CE	Acylcarnitine	-0.0180439	-0.00567417	0.0170322	0.000650077	-27.7566	-162.879	-21.2287	-134.475	2.5321e+28	28.4035	-161.117	31.3846	39.744	0.1
146	CE(24:0)	CE(16:0)	CE	CE	-0.00777895	-0.00567417	0.00251472	0.000671488	-11.5846	-30.1167	-21.2287	-6.14122	7.72602e+08	8.88796	-29.6337	31.3846	15.6415	0.4
147	CE(24:0)	CE(20:2)	CE	CE	-0.00781092	-0.00567417	0.00252821	0.000651262	-11.9935	-32.1969	-21.2287	-5.47534	9.29316e+10	10.9682	-31.6914	31.3846	23.0163	0.38
148	CE(24:0)	CE(22:5) (n3)	CE	CE	-0.0085119	-0.00567417	0.00700871	0.000595261	-14.2995	-45.2186	-21.2287	-30.5525	4.63573e+14	14.6661	-44.579	31.3846	60.8869	-0.07
149	CE(24:0)	CE(22:6)	CE	CE	-0.0102673	-0.00567417	0.00877799	0.000563644	-18.216	-72.2746	-21.2287	-55.3729	7.97467e+16	16.9017	-71.3641	31.3846	44.0898	-0.03
150	CE(24:1)	Acylcarnitine(13:0)	CE	Acylcarnitine	-0.0214945	-0.00508159	0.0204606	0.0006591	-32.6119	-221.406	-15.9934	-199.123	1.92046e+22	22.2834	-219.116	28.6183	103.493	0.11
151	CE(24:1)	Acylcarnitine(15:0) (a)	CE	Acylcarnitine	-0.0119503	-0.00508159	0.0106159	0.000681741	-17.5291	-67.0868	-15.9934	-53.0275	1.14642e+14	14.0593	-66.2278	28.6183	50.6213	0.04
152	CE(24:1)	Acylcarnitine(15:0) (b)	CE	Acylcarnitine	-0.0110292	-0.00508159	0.00973967	0.000680055	-16.218	-57.7045	-15.9934	-43.9474	5.71639e+13	13.7571	-56.9388	28.6183	41.1204	0.03
153	CE(24:1)	Acylcarnitine(16:0)	CE	Acylcarnitine	-0.01001	-0.00508159	0.00828436	0.000671421	-14.9086	-49.0218	-15.9934	-34.6992	2.10174e+14	14.3226	-48.3434	28.6183	31.965	0.09
154	CE(24:1)	Acylcarnitine(17:0) (a)	CE	Acylcarnitine	-0.00776286	-0.00508159	0.00551724	0.000686137	-11.3139	-28.7771	-15.9934	-14.8739	6.07763e+12	12.7837	-28.3087	28.6183	34.7768	0.07
155	CE(24:1)	Acylcarnitine(17:0) (b)	CE	Acylcarnitine	-0.0106462	-0.00508159	0.00905859	0.000675467	-15.7612	-54.5967	-15.9934	-40.8398	5.71223e+13	13.7568	-53.8627	28.6183	29.9912	0.11
156	CE(24:1)	Acylcarnitine(18:2)	CE	Acylcarnitine	-0.0171538	-0.00508159	0.0170322	0.000652687	-26.2819	-146.695	-15.9934	-134.475	1.65875e+12	12.2198	-145.071	28.6183	39.744	0.05
157	CE(24:1)	CE(16:0)	CE	CE	-0.00709135	-0.00508159	0.00251472	0.000696331	-10.1839	-23.5163	-15.9934	-6.14122	3.33336e+07	7.52288	-23.1079	28.6183	15.6415	0.42
158	CE(24:1)	CE(20:2)	CE	CE	-0.00764896	-0.00508159	0.00252821	0.000689567	-11.0924	-27.7043	-15.9934	-5.47534	5.13963e+11	11.7109	-27.2481	28.6183	23.0163	0.47
159	CE(24:1)	CE(22:1)	CE	CE	-0.00928991	-0.00508159	0.00242113	0.000694341	-13.3795	-39.7619	-15.9934	-3.89649	5.86795e+23	23.7685	-39.1782	28.6183	59.6881	0.62
160	CE(24:1)	CE(22:5) (n3)	CE	CE	-0.00910797	-0.00508159	0.00700871	0.000619353	-14.7056	-47.7377	-15.9934	-30.5525	1.5316e+17	17.1851	-47.0724	28.6183	60.8869	0.15
161	CE(24:1)	CE(22:6)	CE	CE	-0.0112653	-0.00508159	0.00877799	0.000594302	-18.9555	-78.0673	-15.9934	-55.3729	4.94722e+22	22.6944	-77.0993	28.6183	44.0898	0.25
162	CE(24:4)	Acylcarnitine(12:0)	CE	Acylcarnitine	-0.0219931	-0.00814171	0.0212082	0.000652168	-33.7231	-235.884	-39.6501	-211.03	7.1493e+24	24.8543	-233.445	39.0767	55.2196	0.03
163	CE(24:4)	Acylcarnitine(13:0)	CE	Acylcarnitine	-0.0213684	-0.00814171	0.0204606	0.00065522	-32.6125	-221.414	-39.6501	-199.123	1.95363e+22	22.2908	-219.123	39.0767	103.493	-0.02
164	CE(24:4)	Acylcarnitine(14:0)	CE	Acylcarnitine	-0.0198389	-0.00814171	0.0193167	0.000651929	-30.431	-194.145	-39.6501	-177.403	5.52325e+16	16.7422	-192.1	39.0767	44.108	0.02
165	CE(24:4)	Acylcarnitine(14:1)	CE	Acylcarnitine	-0.0244093	-0.00814171	0.0229344	0.000648645	-37.6312	-289.824	-39.6501	-244.746	1.19544e+45	45.0775	-286.812	39.0767	66.8826	0.06
166	CE(24:4)	Acylcarnitine(14:2)	CE	Acylcarnitine	-0.0266359	-0.00814171	0.0253979	0.000635299	-41.9266	-354.194	-39.6501	-301.978	1.64446e+52	52.216	-350.305	39.0767	63.0275	0.08
167	CE(24:4)	Acylcarnitine(15:0) (a)	CE	Acylcarnitine	-0.0133579	-0.00814171	0.0106159	0.000670455	-19.9237	-85.9727	-39.6501	-53.0275	8.81538e+32	32.9452	-84.9253	39.0767	50.6213	0.01
168	CE(24:4)	Acylcarnitine(15:0) (b)	CE	Acylcarnitine	-0.012495	-0.00814171	0.00973967	0.000665771	-18.7678	-76.5763	-39.6501	-43.9474	4.25503e+32	32.6289	-75.6234	39.0767	41.1204	-0.03
169	CE(24:4)	Acylcarnitine(16:0)	CE	Acylcarnitine	-0.0119713	-0.00814171	0.00828436	0.000652942	-18.3344	-73.1875	-39.6501	-34.6992	3.44732e+33	33.5375	-72.268	39.0767	31.965	0.06
170	CE(24:4)	Acylcarnitine(16:1)	CE	Acylcarnitine	-0.0241991	-0.00814171	0.0236405	0.00063224	-38.2752	-299.146	-39.6501	-269.244	7.98167e+29	29.9021	-296.013	39.0767	45.3953	0.09
171	CE(24:4)	Acylcarnitine(17:0) (a)	CE	Acylcarnitine	-0.00987034	-0.00814171	0.00551724	0.000671072	-14.7083	-47.7545	-39.6501	-14.8739	1.27181e+08	8.10442	-47.089	39.0767	34.7768	0.02
172	CE(24:4)	Acylcarnitine(17:0) (b)	CE	Acylcarnitine	-0.0122397	-0.00814171	0.00905859	0.000658965	-18.5742	-75.0534	-39.6501	-40.8398	1.63508e+34	34.2135	-74.1159	39.0767	29.9912	0.03
173	CE(24:4)	Acylcarnitine(18:0)	CE	Acylcarnitine	-0.0154456	-0.00814171	0.0132105	0.000656355	-23.5323	-118.597	-39.6501	-95.6892	8.08707e+22	22.9078	-117.228	39.0767	32.7236	0.07
174	CE(24:4)	Acylcarnitine(18:1)	CE	Acylcarnitine	-0.0212017	-0.00814171	0.0216815	0.000627938	-33.764	-236.425	-39.6501	-219.302	1.32734e+17	17.123	-233.982	39.0767	32.2858	0.08
175	CE(24:4)	Acylcarnitine(18:2)	CE	Acylcarnitine	-0.0185248	-0.00814171	0.0170322	0.000630756	-29.3692	-181.441	-39.6501	-134.475	9.24735e+46	46.966	-179.511	39.0767	39.744	0.07
176	CE(24:4)	CE(16:0)	CE	CE	-0.0104916	-0.00814171	0.00251472	0.000679521	-15.4397	-52.4596	-39.6501	-6.14122	6.45053e+12	12.8096	-51.7468	39.0767	15.6415	0.44
177	CE(24:4)	CE(20:2)	CE	CE	-0.0117337	-0.00814171	0.00252821	0.000688798	-17.035	-63.4701	-39.6501	-5.47534	6.60797e+23	23.8201	-62.648	39.0767	23.0163	0.54
178	CE(24:4)	CE(22:5) (n3)	CE	CE	-0.0111987	-0.00814171	0.00700871	0.000636486	-17.5946	-67.5732	-39.6501	-30.5525	8.37838e+27	27.9232	-66.7095	39.0767	60.8869	0.11
179	CE(24:4)	CE(22:6)	CE	CE	-0.0133732	-0.00814171	0.00877799	0.000625023	-21.3964	-98.6915	-39.6501	-55.3729	2.08257e+43	43.3186	-97.5181	39.0767	44.0898	0.17
180	CE(24:5)	Acylcarnitine(15:0) (a)	CE	Acylcarnitine	-0.011743	-0.00554338	0.0106159	0.000673403	-17.4383	-66.4148	-17.7168	-53.0275	2.43931e+13	13.3873	-65.5623	49.645	50.6213	0.04
181	CE(24:5)	Acylcarnitine(15:0) (b)	CE	Acylcarnitine	-0.0107765	-0.00554338	0.00973967	0.000668032	-16.1317	-57.1107	-17.7168	-43.9474	1.45657e+13	13.1633	-56.3507	49.645	41.1204	0.01
182	CE(24:5)	Acylcarnitine(16:0)	CE	Acylcarnitine	-0.00944992	-0.00554338	0.00828436	0.000659298	-14.3333	-45.426	-17.7168	-34.6992	5.33128e+10	10.7268	-44.7842	49.645	31.965	0.02
183	CE(24:5)	Acylcarnitine(17:0) (a)	CE	Acylcarnitine	-0.00786981	-0.00554338	0.00551724	0.000674394	-11.6695	-30.5425	-17.7168	-14.8739	6.69496e+12	12.8257	-30.0546	49.645	34.7768	0.01
184	CE(24:5)	Acylcarnitine(17:0) (b)	CE	Acylcarnitine	-0.00989856	-0.00554338	0.00905859	0.00066599	-14.8629	-48.7312	-17.7168	-40.8398	7.78724e+07	7.89138	-48.0559	49.645	29.9912	0.04
185	CE(24:5)	CE(20:2)	CE	CE	-0.00820805	-0.00554338	0.00252821	0.000687305	-11.9424	-31.933	-17.7168	-5.47534	1.6451e+14	14.2162	-31.4301	49.645	23.0163	0.49
186	CE(24:5)	CE(22:1)	CE	CE	-0.0077908	-0.00554338	0.00242113	0.000696258	-11.1895	-28.1723	-17.7168	-3.89649	2.85423e+10	10.4555	-27.7109	49.645	59.6881	0.33
187	CE(24:5)	CE(22:5) (n3)	CE	CE	-0.0104752	-0.00554338	0.00700871	0.000643129	-16.2879	-58.187	-17.7168	-30.5525	4.30947e+27	27.6344	-57.4164	49.645	60.8869	0.22
188	CE(24:5)	CE(22:6)	CE	CE	-0.0119026	-0.00554338	0.00877799	0.000641477	-18.555	-74.9029	-17.7168	-55.3729	3.38867e+19	19.53	-73.9668	49.645	44.0898	0.25
189	CE(24:6)	Acylcarnitine(17:0) (a)	CE	Acylcarnitine	-0.00730504	-0.00491546	0.00551724	0.000694149	-10.5237	-25.0427	-12.6504	-14.8739	1.47494e+10	10.1688	-24.6164	51.771	34.7768	0.01
190	CE(24:6)	CE(20:2)	CE	CE	-0.00658429	-0.00491546	0.00252821	0.000701943	-9.3801	-20.0983	-12.6504	-5.47534	2.8048e+07	7.4479	-19.7312	51.771	23.0163	0.29
191	CE(24:6)	CE(20:5)	CE	CE	-0.00590413	-0.00491546	0.00326082	0.000548896	-10.7564	-26.1152	-12.6504	-9.63572	2.9161e+13	13.4648	-25.6765	51.771	79.5285	0.14
192	CE(24:6)	CE(22:5) (n3)	CE	CE	-0.0102727	-0.00491546	0.00700871	0.000621231	-16.536	-59.9169	-12.6504	-30.5525	2.3143e+29	29.3644	-59.1299	51.771	60.8869	0.23
193	CE(24:6)	CE(22:6)	CE	CE	-0.0110909	-0.00491546	0.00877799	0.000625231	-17.7389	-68.6517	-12.6504	-55.3729	1.90014e+13	13.2788	-67.7776	51.771	44.0898	0.19
194	Cer(d16:1/16:0)	CE(16:2)	Cer	CE	0.00751872	0.00691568	-0.00311393	0.000568367	13.2286	-38.9003	-27.8101	-9.12128	1.2307e+11	11.0902	-38.3254	39.5928	38.6945	0.14
195	Cer(d16:1/16:0)	CE(17:0)	Cer	CE	0.012309	0.00691568	-0.00693794	0.000675641	18.2182	-72.2914	-27.8101	-31.4081	7.6451e+40	40.8834	-71.3808	39.5928	31.0788	0.38
196	Cer(d16:1/16:0)	CE(17:1)	Cer	CE	0.0092262	0.00691568	-0.00376381	0.000663093	13.9139	-42.8895	-27.8101	-9.53935	1.20068e+15	15.0794	-42.2736	39.5928	35.311	0.31
197	Cer(d16:1/16:0)	CE(18:0)	Cer	CE	0.0138991	0.00691568	-0.00906375	0.000669711	20.7539	-93.0407	-27.8101	-74.0159	1.05881e+19	19.0248	-91.9222	39.5928	31.3262	0.37
198	Cer(d16:1/16:0)	CE(18:1)	Cer	CE	0.0100547	0.00691568	-0.00499787	0.000691692	14.5363	-46.6795	-27.8101	-25.84	7.40234e+18	18.8694	-46.0252	39.5928	19.2294	0.38
199	Cer(d16:1/16:0)	CE(18:2)	Cer	CE	0.00830453	0.00691568	-0.00244591	0.000666229	12.465	-34.6815	-27.8101	-5.87866	7.43622e+06	6.87135	-34.1499	39.5928	16.4573	0.29
200	Cer(d16:1/16:0)	CE(20:0)	Cer	CE	0.012443	0.00691568	-0.00814657	0.000665812	18.6884	-75.9503	-27.8101	-47.4094	3.47477e+28	28.5409	-75.0037	39.5928	39.3075	0.27
201	Cer(d16:1/16:0)	CE(22:0)	Cer	CE	0.0104195	0.00691568	-0.00589662	0.00067443	15.4493	-52.5232	-27.8101	-23.1079	5.16577e+24	24.7131	-51.8097	39.5928	40.9516	0.22
202	Cer(d16:1/16:0)	CE(22:4)	Cer	CE	0.00857043	0.00691568	-0.00384759	0.000659871	12.988	-37.5452	-27.8101	-10.9598	5.43399e+09	9.73512	-36.984	39.5928	26.1679	0.16
203	Cer(d16:1/16:0)	CE(24:0)	Cer	CE	0.0100314	0.00691568	-0.00567417	0.000676797	14.8219	-48.4711	-27.8101	-21.2287	4.58103e+20	20.661	-47.7982	39.5928	31.3846	0.21
204	Cer(d16:1/16:0)	CE(24:1)	Cer	CE	0.00936034	0.00691568	-0.00508159	0.000686255	13.6397	-41.2705	-27.8101	-15.9934	2.88684e+13	13.4604	-40.6716	39.5928	28.6183	0.17
205	Cer(d16:1/16:0)	CE(24:4)	Cer	CE	0.0113837	0.00691568	-0.00814171	0.000689555	16.5087	-59.7255	-27.8101	-39.6501	1.18977e+20	20.0755	-58.9401	39.5928	39.0767	0.12
206	Cer(d16:1/16:0)	CE(24:5)	Cer	CE	0.00948611	0.00691568	-0.00554338	0.000685509	13.8381	-42.4386	-27.8101	-17.7168	4.25139e+14	14.6285	-41.8273	39.5928	49.645	0.11
207	Cer(d16:1/16:0)	CE(24:6)	Cer	CE	0.00908453	0.00691568	-0.00491546	0.000695552	13.0609	-37.953	-27.8101	-12.6504	1.3896e+10	10.1429	-37.3877	39.5928	51.771	0.12
208	Cer(d16:1/18:0)	CE(16:2)	Cer	CE	0.00631091	0.00575535	-0.00311393	0.000520265	12.1302	-32.9077	-21.8843	-9.12128	1.05542e+11	11.0234	-32.395	44.2744	38.6945	0.01
209	Cer(d16:1/18:0)	CE(17:0)	Cer	CE	0.0110956	0.00575535	-0.00693794	0.000625249	17.7458	-68.7033	-21.8843	-31.4081	1.97356e+37	37.2952	-67.8287	44.2744	31.0788	0.4
210	Cer(d16:1/18:0)	CE(17:1)	Cer	CE	0.00822591	0.00575535	-0.00376381	0.000602686	13.6488	-41.3233	-21.8843	-9.53935	2.74752e+19	19.4389	-40.7237	44.2744	35.311	0.3
211	Cer(d16:1/18:0)	CE(18:0)	Cer	CE	0.012902	0.00575535	-0.00906375	0.000644585	20.016	-86.746	-21.8843	-74.0159	5.37234e+12	12.7302	-85.6911	44.2744	31.3262	0.43
212	Cer(d16:1/18:0)	CE(18:1)	Cer	CE	0.0086857	0.00575535	-0.00499787	0.000644679	13.4729	-40.3002	-21.8843	-25.84	2.8853e+14	14.4602	-39.7114	44.2744	19.2294	0.41
213	Cer(d16:1/18:0)	CE(20:0)	Cer	CE	0.0110488	0.00575535	-0.00814657	0.000657228	16.8112	-61.8647	-21.8843	-47.4094	2.85309e+14	14.4553	-61.059	44.2744	39.3075	0.26
214	Cer(d16:1/18:0)	CE(22:0)	Cer	CE	0.00891913	0.00575535	-0.00589662	0.000665155	13.4091	-39.9322	-21.8843	-23.1079	6.67265e+16	16.8243	-39.3469	44.2744	40.9516	0.16
215	Cer(d16:1/18:0)	CE(22:4)	Cer	CE	0.00724729	0.00575535	-0.00384759	0.000607583	11.9281	-31.8594	-21.8843	-10.9598	9.44145e+09	9.97504	-31.3572	44.2744	26.1679	0.09
216	Cer(d16:1/18:0)	CE(24:0)	Cer	CE	0.00854423	0.00575535	-0.00567417	0.000657695	12.9912	-37.5628	-21.8843	-21.2287	4769380642584724	15.6785	-37.0013	44.2744	31.3846	0.17
217	Cer(d16:1/18:0)	CE(24:1)	Cer	CE	0.00800556	0.00575535	-0.00508159	0.000650565	12.3055	-33.8311	-21.8843	-15.9934	8.8458e+11	11.9467	-33.3087	44.2744	28.6183	0.13
218	Cer(d16:1/18:0)	CE(24:4)	Cer	CE	0.0101032	0.00575535	-0.00814171	0.000658338	15.3466	-51.8489	-21.8843	-39.6501	1.58083e+12	12.1989	-51.1422	44.2744	39.0767	0.09
219	Cer(d16:1/18:0)	CE(24:5)	Cer	CE	0.00850446	0.00575535	-0.00554338	0.000653722	13.0093	-37.6639	-21.8843	-17.7168	6019918777151665	15.7796	-37.1015	44.2744	49.645	0.09
220	Cer(d16:1/18:0)	CE(24:6)	Cer	CE	0.00827788	0.00575535	-0.00491546	0.000666521	12.4195	-34.438	-21.8843	-12.6504	3.57869e+12	12.5537	-33.9093	44.2744	51.771	0.12
221	Cer(d16:1/20:0)	CE(17:0)	Cer	CE	0.0137538	0.00840334	-0.00693794	0.000631748	21.7709	-102.058	-46.2008	-31.4081	7.20404e+55	55.8576	-100.85	39.0887	31.0788	0.36
222	Cer(d16:1/20:0)	CE(17:1)	Cer	CE	0.0100605	0.00840334	-0.00376381	0.000604252	16.6494	-60.716	-46.2008	-9.53935	3.27507e+14	14.5152	-59.9213	39.0887	35.311	0.23
223	Cer(d16:1/20:0)	CE(18:0)	Cer	CE	0.0161007	0.00840334	-0.00906375	0.000641268	25.1075	-134.359	-46.2008	-74.0159	2.20529e+60	60.3435	-132.846	39.0887	31.3262	0.42
224	Cer(d16:1/20:0)	CE(18:1)	Cer	CE	0.0119729	0.00840334	-0.00499787	0.000650461	18.4068	-73.7488	-46.2008	-25.84	3.53163e+27	27.548	-72.8237	39.0887	19.2294	0.42
225	Cer(d16:1/20:0)	CE(18:2)	Cer	CE	0.0096447	0.00840334	-0.00244591	0.000604898	15.9443	-55.8324	-46.2008	-5.87866	4.28173e+09	9.63162	-55.0859	39.0887	16.4573	0.23
226	Cer(d16:1/20:0)	CE(20:0)	Cer	CE	0.0141994	0.00840334	-0.00814657	0.000657683	21.59	-100.425	-46.2008	-47.4094	1.03718e+53	53.0159	-99.2338	39.0887	39.3075	0.32
227	Cer(d16:1/20:0)	CE(22:0)	Cer	CE	0.0118793	0.00840334	-0.00589662	0.000666601	17.8207	-69.2661	-46.2008	-23.1079	1.16233e+23	23.0653	-68.3865	39.0887	40.9516	0.25
228	Cer(d16:1/20:0)	CE(22:4)	Cer	CE	0.00943385	0.00840334	-0.00384759	0.000603912	15.6212	-53.6613	-46.2008	-10.9598	2.88718e+07	7.46047	-52.9362	39.0887	26.1679	0.06
229	Cer(d16:1/20:0)	CE(24:0)	Cer	CE	0.0116466	0.00840334	-0.00567417	0.000662905	17.569	-67.3828	-46.2008	-21.2287	1.52059e+21	21.182	-66.521	39.0887	31.3846	0.25
230	Cer(d16:1/20:0)	CE(24:1)	Cer	CE	0.0106411	0.00840334	-0.00508159	0.000655996	16.2213	-57.7269	-46.2008	-15.9934	3.35845e+11	11.5261	-56.9609	39.0887	28.6183	0.17
231	Cer(d16:1/20:0)	CE(24:4)	Cer	CE	0.0124769	0.00840334	-0.00814171	0.000659803	18.91	-77.7045	-46.2008	-39.6501	3.18938e+31	31.5037	-76.7401	39.0887	39.0767	0.12
232	Cer(d16:1/20:0)	CE(24:5)	Cer	CE	0.0105934	0.00840334	-0.00554338	0.000653798	16.2029	-57.6	-46.2008	-17.7168	2.50743e+11	11.3992	-56.8353	39.0887	49.645	0.13
233	Cer(d16:1/22:0)	CE(16:2)	Cer	CE	0.00704821	0.00733806	-0.00311393	0.000497836	14.1577	-44.3552	-37.4835	-9.12128	7.44353e+06	6.87178	-43.724	45.0277	38.6945	-0.12
234	Cer(d16:1/22:0)	CE(17:0)	Cer	CE	0.0122786	0.00733806	-0.00693794	0.000624176	19.6717	-83.8808	-37.4835	-31.4081	2.49629e+46	46.3973	-82.8536	45.0277	31.0788	0.32
235	Cer(d16:1/22:0)	CE(17:1)	Cer	CE	0.00871518	0.00733806	-0.00376381	0.000592774	14.7024	-47.7171	-37.4835	-9.53935	1.71257e+10	10.2336	-47.052	45.0277	35.311	0.12
236	Cer(d16:1/22:0)	CE(18:0)	Cer	CE	0.0147951	0.00733806	-0.00906375	0.000637673	23.2017	-115.404	-37.4835	-74.0159	2.44619e+41	41.3885	-114.065	45.0277	31.3262	0.42
237	Cer(d16:1/22:0)	CE(18:1)	Cer	CE	0.0104361	0.00733806	-0.00499787	0.000636937	16.3849	-58.8601	-37.4835	-25.84	2.38048e+21	21.3767	-58.0833	45.0277	19.2294	0.39
238	Cer(d16:1/22:0)	CE(18:2)	Cer	CE	0.00864052	0.00733806	-0.00244591	0.000575502	15.0139	-49.6941	-37.4835	-5.87866	1.62413e+12	12.2106	-49.0088	45.0277	16.4573	0.25
239	Cer(d16:1/22:0)	CE(20:0)	Cer	CE	0.0139601	0.00733806	-0.00814657	0.00065658	21.2618	-97.495	-37.4835	-47.4094	1.21778e+50	50.0856	-96.3328	45.0277	39.3075	0.41
240	Cer(d16:1/22:0)	CE(22:0)	Cer	CE	0.0123667	0.00733806	-0.00589662	0.00065855	18.7787	-76.6627	-37.4835	-23.1079	1.51088e+39	39.1792	-75.7091	45.0277	40.9516	0.43
241	Cer(d16:1/22:0)	CE(22:4)	Cer	CE	0.00832134	0.00733806	-0.00384759	0.000587784	14.1572	-44.352	-37.4835	-10.9598	7.38805e+06	6.86853	-43.7208	45.0277	26.1679	-0.01
242	Cer(d16:1/22:0)	CE(24:0)	Cer	CE	0.0114589	0.00733806	-0.00567417	0.000651163	17.5975	-67.595	-37.4835	-21.2287	1.29289e+30	30.1116	-66.7311	45.0277	31.3846	0.38
243	Cer(d16:1/22:0)	CE(24:1)	Cer	CE	0.0096251	0.00733806	-0.00508159	0.000646114	14.8969	-48.9471	-37.4835	-15.9934	2.90853e+11	11.4637	-48.2695	45.0277	28.6183	0.17
244	Cer(d16:1/22:0)	CE(24:4)	Cer	CE	0.0114679	0.00733806	-0.00814171	0.000649985	17.6433	-67.9362	-37.4835	-39.6501	1.93249e+28	28.2861	-67.0689	45.0277	39.0767	0.1
245	Cer(d16:1/22:0)	CE(24:5)	Cer	CE	0.00974764	0.00733806	-0.00554338	0.000644874	15.1156	-50.3479	-37.4835	-17.7168	7.31902e+12	12.8645	-49.656	45.0277	49.645	0.1
246	Cer(d16:1/22:0)	CE(24:6)	Cer	CE	0.00942529	0.00733806	-0.00491546	0.000665878	14.1547	-44.3371	-37.4835	-12.6504	7.13869e+06	6.85362	-43.706	45.0277	51.771	0.12
247	Cer(d16:1/23:0)	CE(16:2)	Cer	CE	0.00793007	0.00780841	-0.00311393	0.000535458	14.8099	-48.395	-36.2015	-9.12128	1.56123e+12	12.1935	-47.7229	44.7821	38.6945	0.04
248	Cer(d16:1/23:0)	CE(17:0)	Cer	CE	0.0137369	0.00780841	-0.00693794	0.00064593	21.2668	-97.5392	-36.2015	-31.4081	2.17652e+61	61.3378	-96.3766	44.7821	31.0788	0.43
249	Cer(d16:1/23:0)	CE(17:1)	Cer	CE	0.00985873	0.00780841	-0.00376381	0.000625807	15.7536	-54.5459	-36.2015	-9.53935	2.21e+18	18.3444	-53.8123	44.7821	35.311	0.27
250	Cer(d16:1/23:0)	CE(18:0)	Cer	CE	0.0151489	0.00780841	-0.00906375	0.000650585	23.285	-116.205	-36.2015	-74.0159	1.54654e+42	42.1894	-114.859	44.7821	31.3262	0.42
251	Cer(d16:1/23:0)	CE(18:1)	Cer	CE	0.010781	0.00780841	-0.00499787	0.000675382	15.9629	-55.9583	-36.2015	-25.84	5.71175e+19	19.7568	-55.2106	44.7821	19.2294	0.37
252	Cer(d16:1/23:0)	CE(18:2)	Cer	CE	0.00917229	0.00780841	-0.00244591	0.000633674	14.4748	-46.2977	-36.2015	-5.87866	1.24799e+10	10.0962	-45.6472	44.7821	16.4573	0.27
253	Cer(d16:1/23:0)	CE(20:0)	Cer	CE	0.0136214	0.00780841	-0.00814657	0.000663543	20.5283	-91.0941	-36.2015	-47.4094	4.83886e+43	43.6847	-89.9948	44.7821	39.3075	0.32
254	Cer(d16:1/23:0)	CE(22:0)	Cer	CE	0.0117611	0.00780841	-0.00589662	0.000671118	17.5246	-67.0533	-36.2015	-23.1079	7.10889e+30	30.8518	-66.1947	44.7821	40.9516	0.29
255	Cer(d16:1/23:0)	CE(22:4)	Cer	CE	0.00879651	0.00780841	-0.00384759	0.000633673	13.8818	-42.6984	-36.2015	-10.9598	3.13964e+06	6.49688	-42.0845	44.7821	26.1679	0.02
256	Cer(d16:1/23:0)	CE(24:0)	Cer	CE	0.0112604	0.00780841	-0.00567417	0.000672071	16.7548	-61.4631	-36.2015	-21.2287	1.82659e+25	25.2616	-60.6614	44.7821	31.3846	0.29
257	Cer(d16:1/23:0)	CE(24:1)	Cer	CE	0.00997325	0.00780841	-0.00508159	0.000674196	14.7928	-48.2871	-36.2015	-15.9934	1.21794e+12	12.0856	-47.6161	44.7821	28.6183	0.15
258	Cer(d16:1/23:0)	CE(24:4)	Cer	CE	0.0116095	0.00780841	-0.00814171	0.000675646	17.1829	-64.5425	-36.2015	-39.6501	7.80674e+24	24.8925	-63.7092	44.7821	39.0767	0.06
259	Cer(d16:1/23:0)	CE(24:5)	Cer	CE	0.0100899	0.00780841	-0.00554338	0.000668417	15.0952	-50.2164	-36.2015	-17.7168	1.03483e+14	14.0149	-49.5257	44.7821	49.645	0.09
260	Cer(d16:1/23:0)	CE(24:6)	Cer	CE	0.00996629	0.00780841	-0.00491546	0.000685617	14.5363	-46.6791	-36.2015	-12.6504	3.00308e+10	10.4776	-46.0247	44.7821	51.771	0.14
261	Cer(d16:1/24:0)	CE(16:2)	Cer	CE	0.00542262	0.00454245	-0.00311393	0.000536804	10.1017	-23.1543	-13.3642	-9.12128	6.1667e+09	9.79005	-22.7502	41.9681	38.6945	0.01
262	Cer(d16:1/24:0)	CE(17:0)	Cer	CE	0.00949708	0.00454245	-0.00693794	0.000661264	14.362	-45.6023	-13.3642	-31.4081	1.56381e+14	14.1942	-44.9586	41.9681	31.0788	0.31
263	Cer(d16:1/24:0)	CE(17:1)	Cer	CE	0.00646481	0.00454245	-0.00376381	0.000633956	10.1976	-23.5768	-13.3642	-9.53935	1.63163e+10	10.2126	-23.1677	41.9681	35.311	0.15
264	Cer(d16:1/24:0)	CE(18:2)	Cer	CE	0.00585666	0.00454245	-0.00244591	0.000625265	9.36669	-20.0436	-13.3642	-5.87866	4.7794e+06	6.67937	-19.6772	41.9681	16.4573	0.3
265	Cer(d16:1/24:0)	CE(20:0)	Cer	CE	0.0108769	0.00454245	-0.00814657	0.000666039	16.3308	-58.4845	-13.3642	-47.4094	1.1888e+11	11.0751	-57.7113	41.9681	39.3075	0.36
266	Cer(d16:1/24:0)	CE(22:0)	Cer	CE	0.00956483	0.00454245	-0.00589662	0.000669587	14.2847	-45.1282	-13.3642	-23.1079	1.04778e+22	22.0203	-44.4894	41.9681	40.9516	0.42
267	Cer(d16:1/24:0)	CE(22:4)	Cer	CE	0.00602939	0.00454245	-0.00384759	0.000629564	9.57708	-20.911	-13.3642	-10.9598	3.52165e+07	7.54675	-20.5338	41.9681	26.1679	0.03
268	Cer(d16:1/24:0)	CE(24:0)	Cer	CE	0.00866673	0.00454245	-0.00567417	0.000670683	12.9223	-37.1788	-13.3642	-21.2287	8914498673908991	15.9501	-36.6213	41.9681	31.3846	0.39
269	Cer(d16:1/24:0)	CE(24:1)	Cer	CE	0.00715483	0.00454245	-0.00508159	0.000676518	10.576	-25.2815	-13.3642	-15.9934	1.94131e+09	9.2881	-24.8524	41.9681	28.6183	0.17
270	Cer(d16:1/24:0)	CE(24:5)	Cer	CE	0.0076358	0.00454245	-0.00554338	0.000671116	11.3778	-29.0906	-13.3642	-17.7168	2.3647e+11	11.3738	-28.6186	41.9681	49.645	0.09
271	Cer(d16:1/24:0)	CE(24:6)	Cer	CE	0.00743931	0.00454245	-0.00491546	0.000688907	10.7987	-26.3129	-13.3642	-12.6504	8.88492e+12	12.9487	-25.8719	41.9681	51.771	0.15
272	Cer(d16:1/24:1)	CE(17:0)	Cer	CE	0.0163775	0.0110235	-0.00693794	0.000616826	26.5513	-149.595	-82.1377	-31.4081	2.86389e+67	67.457	-147.946	41.9807	31.0788	0.36
273	Cer(d16:1/24:1)	CE(17:1)	Cer	CE	0.0124846	0.0110235	-0.00376381	0.00057885	21.568	-100.227	-82.1377	-9.53935	1.22893e+18	18.0895	-99.0379	41.9807	35.311	0.22
274	Cer(d16:1/24:1)	CE(18:0)	Cer	CE	0.0183464	0.0110235	-0.00906375	0.00063009	29.1172	-178.481	-82.1377	-74.0159	2.20645e+96	96.3437	-176.578	41.9807	31.3262	0.39
275	Cer(d16:1/24:1)	CE(18:1)	Cer	CE	0.0150778	0.0110235	-0.00499787	0.000634108	23.778	-120.995	-82.1377	-25.84	7.20453e+38	38.8576	-119.605	41.9807	19.2294	0.44
276	Cer(d16:1/24:1)	CE(18:2)	Cer	CE	0.0121553	0.0110235	-0.00244591	0.000587271	20.698	-92.5569	-82.1377	-5.87866	2.62559e+10	10.4192	-91.4431	41.9807	16.4573	0.2
277	Cer(d16:1/24:1)	CE(20:0)	Cer	CE	0.0164626	0.0110235	-0.00814657	0.000654277	25.1615	-134.916	-82.1377	-47.4094	5.99614e+52	52.7779	-133.397	41.9807	39.3075	0.31
278	Cer(d16:1/24:1)	CE(22:0)	Cer	CE	0.0140444	0.0110235	-0.00589662	0.000664733	21.1279	-96.3107	-82.1377	-23.1079	1.48943e+14	14.173	-95.1606	41.9807	40.9516	0.24
279	Cer(d16:1/24:1)	CE(24:0)	Cer	CE	0.0141532	0.0110235	-0.00567417	0.000657619	21.5219	-99.814	-82.1377	-21.2287	4.74597e+17	17.6763	-98.6293	41.9807	31.3846	0.26
280	Cer(d16:1/24:1)	CE(24:1)	Cer	CE	0.0135798	0.0110235	-0.00508159	0.000641532	21.1678	-96.6634	-82.1377	-15.9934	3.35521e+14	14.5257	-95.5097	41.9807	28.6183	0.25
281	Cer(d16:1/24:1)	CE(24:4)	Cer	CE	0.0148017	0.0110235	-0.00814171	0.000647157	22.8718	-112.26	-82.1377	-39.6501	1.324e+30	30.1219	-110.95	41.9807	39.0767	0.14
282	Cer(d17:1/16:0)	CE(17:0)	Cer	CE	0.0162622	0.00965941	-0.00693794	0.000670471	24.2549	-125.714	-48.799	-31.4081	8.23016e+76	76.9154	-124.279	32.2534	31.0788	0.47
283	Cer(d17:1/16:0)	CE(17:1)	Cer	CE	0.0111397	0.00965941	-0.00376381	0.000664823	16.7559	-61.4706	-48.799	-9.53935	4.69499e+12	12.6716	-60.6689	32.2534	35.311	0.32
284	Cer(d17:1/16:0)	CE(18:0)	Cer	CE	0.0171412	0.00965941	-0.00906375	0.000643871	26.6221	-150.361	-48.799	-74.0159	2.21194e+76	76.3448	-148.705	32.2534	31.3262	0.38
285	Cer(d17:1/16:0)	CE(18:1)	Cer	CE	0.0128339	0.00965941	-0.00499787	0.000691806	18.5513	-74.8743	-48.799	-25.84	1.18931e+26	26.0753	-73.9385	32.2534	19.2294	0.32
286	Cer(d17:1/16:0)	CE(18:2)	Cer	CE	0.0114458	0.00965941	-0.00244591	0.000686802	16.6654	-60.8289	-48.799	-5.87866	1.07127e+12	12.0299	-60.0332	32.2534	16.4573	0.33
287	Cer(d17:1/16:0)	CE(20:0)	Cer	CE	0.0149449	0.00965941	-0.00814657	0.000651295	22.9464	-112.967	-48.799	-47.4094	1.47303e+64	64.1682	-111.651	32.2534	39.3075	0.28
288	Cer(d17:1/16:0)	CE(22:0)	Cer	CE	0.0125867	0.00965941	-0.00589662	0.000666019	18.8984	-77.6122	-48.799	-23.1079	6.50466e+28	28.8132	-76.6487	32.2534	40.9516	0.23
289	Cer(d17:1/16:0)	CE(22:4)	Cer	CE	0.010878	0.00965941	-0.00384759	0.000673357	16.1548	-57.2695	-48.799	-10.9598	2.95499e+08	8.47056	-56.5079	32.2534	26.1679	0.17
290	Cer(d17:1/16:0)	CE(24:0)	Cer	CE	0.0126937	0.00965941	-0.00567417	0.000678143	18.7183	-76.1854	-48.799	-21.2287	2.43425e+27	27.3864	-75.2359	32.2534	31.3846	0.23
291	Cer(d17:1/16:0)	CE(24:1)	Cer	CE	0.0119577	0.00965941	-0.00508159	0.000693623	17.2396	-64.9557	-48.799	-15.9934	1.43461e+16	16.1567	-64.1183	32.2534	28.6183	0.21
292	Cer(d17:1/16:0)	CE(24:4)	Cer	CE	0.0133856	0.00965941	-0.00814171	0.000687819	19.4609	-82.149	-48.799	-39.6501	2.23858e+33	33.35	-81.1396	32.2534	39.0767	0.12
293	Cer(d17:1/16:0)	CE(24:5)	Cer	CE	0.0110095	0.00965941	-0.00554338	0.000687593	16.0117	-56.2904	-48.799	-17.7168	3.10038e+07	7.49142	-55.5389	32.2534	49.645	0.11
294	Cer(d17:1/18:0)	CE(16:2)	Cer	CE	0.00552532	0.00521475	-0.00311393	0.000542765	10.1799	-23.4989	-14.7933	-9.12128	5.07635e+08	8.70555	-23.0907	27.8458	38.6945	0.03
295	Cer(d17:1/18:0)	CE(17:0)	Cer	CE	0.0110703	0.00521475	-0.00693794	0.000651198	16.9999	-63.217	-14.7933	-31.4081	6.44118e+31	31.809	-62.3973	27.8458	31.0788	0.39
296	Cer(d17:1/18:0)	CE(17:1)	Cer	CE	0.00724927	0.00521475	-0.00376381	0.000634309	11.4286	-29.341	-14.7933	-9.53935	3.52948e+14	14.5477	-28.8664	27.8458	35.311	0.29
297	Cer(d17:1/18:0)	CE(18:0)	Cer	CE	0.013051	0.00521475	-0.00906375	0.000629226	20.7414	-92.9321	-14.7933	-74.0159	8.24674e+18	18.9163	-91.8147	27.8458	31.3262	0.38
298	Cer(d17:1/18:0)	CE(18:1)	Cer	CE	0.00852119	0.00521475	-0.00499787	0.000676069	12.604	-35.4318	-14.7933	-25.84	3.90689e+09	9.59183	-34.8922	27.8458	19.2294	0.32
299	Cer(d17:1/18:0)	CE(20:0)	Cer	CE	0.011023	0.00521475	-0.00814657	0.000651768	16.9125	-62.5886	-14.7933	-47.4094	1.51073e+15	15.1792	-61.7754	27.8458	39.3075	0.23
300	Cer(d17:1/18:0)	CE(22:0)	Cer	CE	0.00847668	0.00521475	-0.00589662	0.000668869	12.6732	-35.8077	-14.7933	-23.1079	5.0101e+12	12.6998	-35.2645	27.8458	40.9516	0.13
301	Cer(d17:1/18:0)	CE(22:4)	Cer	CE	0.0068337	0.00521475	-0.00384759	0.000642029	10.6439	-25.5938	-14.7933	-10.9598	6.3169e+10	10.8005	-25.1611	27.8458	26.1679	0.11
302	Cer(d17:1/18:0)	CE(24:0)	Cer	CE	0.00846483	0.00521475	-0.00567417	0.000680879	12.4322	-34.5058	-14.7933	-21.2287	1.8924e+13	13.277	-33.9762	27.8458	31.3846	0.15
303	Cer(d17:1/18:0)	CE(24:1)	Cer	CE	0.00784482	0.00521475	-0.00508159	0.000681422	11.5124	-29.7565	-14.7933	-15.9934	5.79597e+13	13.7631	-29.2775	27.8458	28.6183	0.14
304	Cer(d17:1/18:0)	CE(24:4)	Cer	CE	0.0102196	0.00521475	-0.00814171	0.000671429	15.2206	-51.0277	-14.7933	-39.6501	2.38608e+11	11.3777	-50.3292	27.8458	39.0767	0.11
305	Cer(d17:1/18:0)	CE(24:5)	Cer	CE	0.00784074	0.00521475	-0.00554338	0.000671491	11.6766	-30.5786	-14.7933	-17.7168	7.27484e+12	12.8618	-30.0904	27.8458	49.645	0.08
306	Cer(d17:1/18:0)	CE(24:6)	Cer	CE	0.00720378	0.00521475	-0.00491546	0.00069363	10.3856	-24.4165	-14.7933	-12.6504	4.19965e+09	9.62321	-23.9976	27.8458	51.771	0.05
307	Cer(d17:1/20:0)	CE(16:2)	Cer	CE	0.00774911	0.00813623	-0.00311393	0.000558177	13.8829	-42.7051	-35.946	-9.12128	5.74246e+06	6.7591	-42.0911	38.7134	38.6945	-0.01
308	Cer(d17:1/20:0)	CE(17:0)	Cer	CE	0.014061	0.00813623	-0.00693794	0.000661329	21.2617	-97.4943	-35.946	-31.4081	3.53433e+61	61.5483	-96.3321	38.7134	31.0788	0.43
309	Cer(d17:1/20:0)	CE(17:1)	Cer	CE	0.00989689	0.00813623	-0.00376381	0.000639608	15.4734	-52.6817	-35.946	-9.53935	5.44158e+16	16.7357	-51.9666	38.7134	35.311	0.25
310	Cer(d17:1/20:0)	CE(18:0)	Cer	CE	0.0156697	0.00813623	-0.00906375	0.00066153	23.687	-120.105	-35.946	-74.0159	1.22742e+46	46.089	-118.723	38.7134	31.3262	0.42
311	Cer(d17:1/20:0)	CE(18:1)	Cer	CE	0.0111544	0.00813623	-0.00499787	0.000684342	16.2995	-58.2676	-35.946	-25.84	2.09728e+22	22.3217	-57.4965	38.7134	19.2294	0.35
312	Cer(d17:1/20:0)	CE(18:2)	Cer	CE	0.0093585	0.00813623	-0.00244591	0.000657615	14.231	-44.8005	-35.946	-5.87866	7.1537e+08	8.85453	-44.1649	38.7134	16.4573	0.25
313	Cer(d17:1/20:0)	CE(20:0)	Cer	CE	0.0137672	0.00813623	-0.00814657	0.000672675	20.4664	-90.5633	-35.946	-47.4094	1.42541e+43	43.1539	-89.4697	38.7134	39.3075	0.31
314	Cer(d17:1/20:0)	CE(22:0)	Cer	CE	0.0114411	0.00813623	-0.00589662	0.000681996	16.7759	-61.6126	-35.946	-23.1079	4.64167e+25	25.6667	-60.8094	38.7134	40.9516	0.22
315	Cer(d17:1/20:0)	CE(22:4)	Cer	CE	0.00932807	0.00813623	-0.00384759	0.000645757	14.4452	-46.1146	-35.946	-10.9598	1.47461e+10	10.1687	-45.4659	38.7134	26.1679	0.09
316	Cer(d17:1/20:0)	CE(24:0)	Cer	CE	0.0112153	0.00813623	-0.00567417	0.000686878	16.328	-58.4651	-35.946	-21.2287	3.30443e+22	22.5191	-57.692	38.7134	31.3846	0.23
317	Cer(d17:1/20:0)	CE(24:1)	Cer	CE	0.0105798	0.00813623	-0.00508159	0.000682662	15.4979	-52.8438	-35.946	-15.9934	7.90388e+16	16.8978	-52.1269	38.7134	28.6183	0.19
318	Cer(d17:1/20:0)	CE(24:4)	Cer	CE	0.0124248	0.00813623	-0.00814171	0.000677943	18.3272	-73.1318	-35.946	-39.6501	3.03212e+33	33.4817	-72.2128	38.7134	39.0767	0.15
319	Cer(d17:1/20:0)	CE(24:5)	Cer	CE	0.0104824	0.00813623	-0.00554338	0.000674122	15.5498	-53.1867	-35.946	-17.7168	1.74093e+17	17.2408	-52.4663	38.7134	49.645	0.15
320	Cer(d17:1/20:0)	CE(24:6)	Cer	CE	0.00966625	0.00813623	-0.00491546	0.000691812	13.9724	-43.239	-35.946	-12.6504	1.96337e+07	7.293	-42.6194	38.7134	51.771	0.08
321	Cer(d17:1/22:0)	CE(16:2)	Cer	CE	0.00667325	0.00657203	-0.00311393	0.000535683	12.4575	-34.6412	-26.6903	-9.12128	8.92921e+07	7.95081	-34.1101	38.7267	38.6945	-0.02
322	Cer(d17:1/22:0)	CE(17:0)	Cer	CE	0.0135119	0.00657203	-0.00693794	0.000660357	20.4615	-90.5217	-26.6903	-31.4081	1.29894e+59	59.1136	-89.4285	38.7267	31.0788	0.5
323	Cer(d17:1/22:0)	CE(17:1)	Cer	CE	0.00853951	0.00657203	-0.00376381	0.000629031	13.5757	-40.8965	-26.6903	-9.53935	1.6075e+14	14.2062	-40.3012	38.7267	35.311	0.24
324	Cer(d17:1/22:0)	CE(18:0)	Cer	CE	0.01579	0.00657203	-0.00906375	0.000671142	23.5271	-118.546	-26.6903	-74.0159	3.391e+44	44.5303	-117.178	38.7267	31.3262	0.53
325	Cer(d17:1/22:0)	CE(18:1)	Cer	CE	0.00979741	0.00657203	-0.00499787	0.000680563	14.396	-45.8116	-26.6903	-25.84	1.32193e+19	19.1212	-45.1658	38.7267	19.2294	0.39
326	Cer(d17:1/22:0)	CE(18:2)	Cer	CE	0.00820881	0.00657203	-0.00244591	0.000630669	13.016	-37.7017	-26.6903	-5.87866	1.02654e+11	11.0114	-37.1389	38.7267	16.4573	0.34
327	Cer(d17:1/22:0)	CE(20:0)	Cer	CE	0.0139057	0.00657203	-0.00814657	0.00068109	20.4168	-90.1395	-26.6903	-47.4094	5.37101e+42	42.7301	-89.0506	38.7267	39.3075	0.43
328	Cer(d17:1/22:0)	CE(22:0)	Cer	CE	0.0119278	0.00657203	-0.00589662	0.00068651	17.3745	-65.9451	-26.6903	-23.1079	1.79779e+39	39.2547	-65.0976	38.7267	40.9516	0.43
329	Cer(d17:1/22:0)	CE(22:4)	Cer	CE	0.00786013	0.00657203	-0.00384759	0.000634895	12.3802	-34.228	-26.6903	-10.9598	3.44852e+07	7.53763	-33.7014	38.7267	26.1679	0.06
330	Cer(d17:1/22:0)	CE(24:0)	Cer	CE	0.010915	0.00657203	-0.00567417	0.000685801	15.9157	-55.6384	-26.6903	-21.2287	8.87272e+28	28.9481	-54.8938	38.7267	31.3846	0.38
331	Cer(d17:1/22:0)	CE(24:1)	Cer	CE	0.00920892	0.00657203	-0.00508159	0.000681666	13.5094	-40.5116	-26.6903	-15.9934	6.6266e+13	13.8213	-39.9206	38.7267	28.6183	0.2
332	Cer(d17:1/22:0)	CE(24:4)	Cer	CE	0.0111021	0.00657203	-0.00814171	0.000680809	16.3072	-58.321	-26.6903	-39.6501	4.68798e+18	18.671	-57.5494	38.7267	39.0767	0.12
333	Cer(d17:1/22:0)	CE(24:5)	Cer	CE	0.00928817	0.00657203	-0.00554338	0.000676932	13.721	-41.7471	-26.6903	-17.7168	1139558359758747	15.0567	-41.1433	38.7267	49.645	0.13
334	Cer(d17:1/22:0)	CE(24:6)	Cer	CE	0.00854483	0.00657203	-0.00491546	0.000691305	12.3604	-34.1227	-26.6903	-12.6504	2.70589e+07	7.43231	-33.5972	38.7267	51.771	0.1
335	Cer(d17:1/23:0)	CE(16:2)	Cer	CE	0.00736981	0.00702438	-0.00311393	0.000548408	13.4385	-40.1018	-28.3621	-9.12128	5.49158e+11	11.7397	-39.5148	41.9131	38.6945	0.08
336	Cer(d17:1/23:0)	CE(17:0)	Cer	CE	0.0149243	0.00702438	-0.00693794	0.00065563	22.7633	-111.234	-28.3621	-31.4081	6.6942e+79	79.8257	-109.935	41.9131	31.0788	0.57
337	Cer(d17:1/23:0)	CE(17:1)	Cer	CE	0.00964682	0.00702438	-0.00376381	0.000634488	15.2041	-50.9206	-28.3621	-9.53935	3.61758e+22	22.5584	-50.223	41.9131	35.311	0.36
338	Cer(d17:1/23:0)	CE(18:0)	Cer	CE	0.0156645	0.00702438	-0.00906375	0.000661108	23.6944	-120.177	-28.3621	-74.0159	1.44774e+46	46.1607	-118.794	41.9131	31.3262	0.5
339	Cer(d17:1/23:0)	CE(18:1)	Cer	CE	0.010103	0.00702438	-0.00499787	0.000689704	14.6483	-47.3779	-28.3621	-25.84	1.03692e+19	19.0157	-46.7164	41.9131	19.2294	0.38
340	Cer(d17:1/23:0)	CE(18:2)	Cer	CE	0.00851274	0.00702438	-0.00244591	0.000653637	13.0237	-37.7443	-28.3621	-5.87866	2.41064e+09	9.38213	-37.1811	41.9131	16.4573	0.3
341	Cer(d17:1/23:0)	CE(20:0)	Cer	CE	0.0134665	0.00702438	-0.00814657	0.000673315	20.0002	-86.6136	-28.3621	-47.4094	1.60029e+39	39.2042	-85.5598	41.9131	39.3075	0.36
342	Cer(d17:1/23:0)	CE(22:0)	Cer	CE	0.0111921	0.00702438	-0.00589662	0.000682472	16.3994	-58.9614	-28.3621	-23.1079	3.97428e+30	30.5993	-58.1835	41.9131	40.9516	0.3
343	Cer(d17:1/23:0)	CE(22:4)	Cer	CE	0.00818488	0.00702438	-0.00384759	0.000650757	12.5775	-35.2879	-28.3621	-10.9598	8.42805e+06	6.92573	-34.7499	41.9131	26.1679	0.04
344	Cer(d17:1/23:0)	CE(24:0)	Cer	CE	0.0106205	0.00702438	-0.00567417	0.00068559	15.4911	-52.7984	-28.3621	-21.2287	2.7309e+24	24.4363	-52.082	41.9131	31.3846	0.29
345	Cer(d17:1/23:0)	CE(24:1)	Cer	CE	0.00943732	0.00702438	-0.00508159	0.00068778	13.7214	-41.7497	-28.3621	-15.9934	2.4411e+13	13.3876	-41.1459	41.9131	28.6183	0.18
346	Cer(d17:1/23:0)	CE(24:4)	Cer	CE	0.0111009	0.00702438	-0.00814171	0.000686952	16.1596	-57.3025	-28.3621	-39.6501	4.49256e+17	17.6525	-56.5405	41.9131	39.0767	0.07
347	Cer(d17:1/23:0)	CE(24:5)	Cer	CE	0.00958976	0.00702438	-0.00554338	0.000680943	14.0831	-43.904	-28.3621	-17.7168	3482298117129423	15.5419	-43.2776	41.9131	49.645	0.12
348	Cer(d17:1/23:0)	CE(24:6)	Cer	CE	0.0090618	0.00702438	-0.00491546	0.000695468	13.0298	-37.7787	-28.3621	-12.6504	2.60934e+09	9.41653	-37.2152	41.9131	51.771	0.11
349	Cer(d17:1/24:0)	CE(16:2)	Cer	CE	0.00561122	0.0047681	-0.00311393	0.000553613	10.1356	-23.3035	-14.1176	-9.12128	1.53406e+09	9.18584	-22.8977	36.799	38.6945	0.05
350	Cer(d17:1/24:0)	CE(17:0)	Cer	CE	0.0116218	0.0047681	-0.00693794	0.000677152	17.1628	-64.3964	-14.1176	-31.4081	9.73389e+32	32.9883	-63.5645	36.799	31.0788	0.5
351	Cer(d17:1/24:0)	CE(17:1)	Cer	CE	0.00705065	0.0047681	-0.00376381	0.000646746	10.9017	-26.7968	-14.1176	-9.53935	4.77741e+12	12.6792	-26.3502	36.799	35.311	0.26
352	Cer(d17:1/24:0)	CE(18:0)	Cer	CE	0.0132842	0.0047681	-0.00906375	0.000667786	19.8929	-85.7158	-14.1176	-74.0159	5.01134e+11	11.7	-84.6709	36.799	31.3262	0.48
353	Cer(d17:1/24:0)	CE(18:2)	Cer	CE	0.00646334	0.0047681	-0.00244591	0.000649748	9.94745	-22.4829	-14.1176	-5.87866	2.3186e+08	8.36523	-22.0867	36.799	16.4573	0.38
354	Cer(d17:1/24:0)	CE(20:0)	Cer	CE	0.0119809	0.0047681	-0.00814657	0.000675386	17.7393	-68.6546	-14.1176	-47.4094	1.75854e+21	21.2452	-67.7804	36.799	39.3075	0.41
355	Cer(d17:1/24:0)	CE(22:0)	Cer	CE	0.0103165	0.0047681	-0.00589662	0.000682758	15.11	-50.3118	-14.1176	-23.1079	1.59922e+27	27.2039	-49.6202	36.799	40.9516	0.45
356	Cer(d17:1/24:0)	CE(22:4)	Cer	CE	0.00639041	0.0047681	-0.00384759	0.000652456	9.79439	-21.8263	-14.1176	-10.9598	5.11284e+07	7.70866	-21.4378	36.799	26.1679	0.08
357	Cer(d17:1/24:0)	CE(24:0)	Cer	CE	0.00941392	0.0047681	-0.00567417	0.000687589	13.6912	-41.572	-14.1176	-21.2287	2.20438e+20	20.3433	-40.97	36.799	31.3846	0.42
358	Cer(d17:1/24:0)	CE(24:1)	Cer	CE	0.00766843	0.0047681	-0.00508159	0.000694642	11.0394	-27.4504	-14.1176	-15.9934	2.86452e+11	11.4571	-26.9968	36.799	28.6183	0.21
359	Cer(d17:1/24:0)	CE(24:5)	Cer	CE	0.00798856	0.0047681	-0.00554338	0.000687257	11.6238	-30.3131	-14.1176	-17.7168	3.94743e+12	12.5963	-29.8278	36.799	49.645	0.14
360	Cer(d17:1/24:0)	CE(24:6)	Cer	CE	0.00740371	0.0047681	-0.00491546	0.00070055	10.5684	-25.2469	-14.1176	-12.6504	1.34667e+11	11.1293	-24.8183	36.799	51.771	0.13
361	Cer(d17:1/24:1)	CE(17:0)	Cer	CE	0.0208672	0.013586	-0.00693794	0.000640571	32.576	-220.944	-106.315	-31.4081	4.25416e+114	114.629	-218.656	35.1577	31.0788	0.48
362	Cer(d17:1/24:1)	CE(17:1)	Cer	CE	0.0147488	0.013586	-0.00376381	0.000618406	23.8498	-121.701	-106.315	-9.53935	2.42826e+15	15.3853	-120.303	35.1577	35.311	0.3
363	Cer(d17:1/24:1)	CE(18:0)	Cer	CE	0.0215462	0.013586	-0.00906375	0.000638326	33.7542	-236.295	-106.315	-74.0159	9.54628e+129	129.98	-233.853	35.1577	31.3262	0.41
364	Cer(d17:1/24:1)	CE(18:1)	Cer	CE	0.0177306	0.013586	-0.00499787	0.000673785	26.3149	-147.049	-106.315	-25.84	5.42168e+40	40.7341	-145.422	35.1577	19.2294	0.4
365	Cer(d17:1/24:1)	CE(18:2)	Cer	CE	0.0152149	0.013586	-0.00244591	0.000638331	23.8354	-121.559	-106.315	-5.87866	1.7534e+15	15.2439	-120.163	35.1577	16.4573	0.29
366	Cer(d17:1/24:1)	CE(20:0)	Cer	CE	0.0184631	0.013586	-0.00814657	0.000660059	27.972	-165.306	-106.315	-47.4094	9.79728e+58	58.9911	-163.524	35.1577	39.3075	0.29
367	Cer(d17:1/24:1)	CE(22:0)	Cer	CE	0.0158001	0.013586	-0.00589662	0.00067373	23.4516	-117.814	-106.315	-23.1079	3.15524e+11	11.499	-116.454	35.1577	40.9516	0.22
368	Cer(d17:1/24:1)	CE(24:0)	Cer	CE	0.0163316	0.013586	-0.00567417	0.000678079	24.0851	-124.025	-106.315	-21.2287	5.12632e+17	17.7098	-122.605	35.1577	31.3846	0.23
369	Cer(d17:1/24:1)	CE(24:1)	Cer	CE	0.0161087	0.013586	-0.00508159	0.000674678	23.8762	-121.96	-106.315	-15.9934	4413544400302181	15.6448	-120.56	35.1577	28.6183	0.27
370	Cer(d17:1/24:1)	CE(24:4)	Cer	CE	0.0166748	0.013586	-0.00814171	0.000671551	24.8303	-131.52	-106.315	-39.6501	1.60079e+25	25.2043	-130.033	35.1577	39.0767	0.16
371	Cer(d18:1/16:0)	CE(17:0)	Cer	CE	0.0155964	0.0112403	-0.00693794	0.000666958	23.3843	-117.163	-92.9908	-31.4081	1.48606e+24	24.172	-115.808	23.5423	31.0788	0.39
372	Cer(d18:1/16:0)	CE(18:0)	Cer	CE	0.0196388	0.0112403	-0.00906375	0.000627698	31.287	-204.66	-92.9908	-74.0159	4.66641e+111	111.669	-202.518	23.5423	31.3262	0.5
373	Cer(d18:1/16:0)	CE(18:1)	Cer	CE	0.0173961	0.0112403	-0.00499787	0.000677126	25.6911	-140.428	-92.9908	-25.84	2.73407e+47	47.4368	-138.861	23.5423	19.2294	0.54
374	Cer(d18:1/16:0)	CE(20:0)	Cer	CE	0.0165715	0.0112403	-0.00814657	0.000648971	25.5351	-138.793	-92.9908	-47.4094	6.34699e+45	45.8026	-137.241	23.5423	39.3075	0.41
375	Cer(d18:1/16:0)	CE(24:0)	Cer	CE	0.0145916	0.0112403	-0.00567417	0.000675982	21.5858	-100.388	-92.9908	-21.2287	2.49376e+07	7.39685	-99.1967	23.5423	31.3846	0.35
376	Cer(d18:1/16:0)	CE(24:4)	Cer	CE	0.0156205	0.0112403	-0.00814171	0.000674054	23.174	-115.138	-92.9908	-39.6501	1.40471e+22	22.1476	-113.802	23.5423	39.0767	0.34
377	Cer(d18:1/17:0)	CE(16:2)	Cer	CE	0.00493972	0.00381415	-0.00311393	0.000597752	8.26384	-15.8004	-7.23474	-9.12128	4.77637e+06	6.6791	-15.487	34.985	38.6945	0.04
378	Cer(d18:1/17:0)	CE(17:1)	Cer	CE	0.00566498	0.00381415	-0.00376381	0.000661752	8.56059	-16.892	-7.23474	-9.53935	2.25218e+07	7.3526	-16.5646	34.985	35.311	0.1
379	Cer(d18:1/17:0)	CE(24:6)	Cer	CE	0.00637114	0.00381415	-0.00491546	0.00069566	9.15842	-19.2032	-7.23474	-12.6504	3.57113e+06	6.55281	-18.8472	34.985	51.771	0.04
380	Cer(d18:1/18:0)	CE(17:0)	Cer	CE	0.0138442	0.00848705	-0.00693794	0.000628496	22.0275	-104.395	-49.2611	-31.4081	1.36172e+55	55.1341	-103.164	37.0163	31.0788	0.35
381	Cer(d18:1/18:0)	CE(17:1)	Cer	CE	0.0101571	0.00848705	-0.00376381	0.000592859	17.1323	-64.1752	-49.2611	-9.53935	8.20546e+14	14.9141	-63.3459	37.0163	35.311	0.24
382	Cer(d18:1/18:0)	CE(18:0)	Cer	CE	0.0171233	0.00848705	-0.00906375	0.000638164	26.8322	-152.645	-49.2611	-74.0159	4.25594e+78	78.629	-150.97	37.0163	31.3262	0.46
383	Cer(d18:1/18:0)	CE(18:1)	Cer	CE	0.0125476	0.00848705	-0.00499787	0.000631595	19.8665	-85.4956	-49.2611	-25.84	1.71623e+36	36.2346	-84.4526	37.0163	19.2294	0.45
384	Cer(d18:1/18:0)	CE(20:0)	Cer	CE	0.0140561	0.00848705	-0.00814657	0.000661118	21.2611	-97.4884	-49.2611	-47.4094	1.68791e+48	48.2273	-96.3264	37.0163	39.3075	0.29
385	Cer(d18:1/18:0)	CE(22:0)	Cer	CE	0.0111845	0.00848705	-0.00589662	0.000672307	16.6359	-60.6206	-49.2611	-23.1079	2.28868e+11	11.3596	-59.8269	37.0163	40.9516	0.16
386	Cer(d18:1/18:0)	CE(22:4)	Cer	CE	0.00985487	0.00848705	-0.00384759	0.000586294	16.8088	-61.8469	-49.2611	-10.9598	3.85379e+12	12.5859	-61.0414	37.0163	26.1679	0.14
387	Cer(d18:1/18:0)	CE(24:0)	Cer	CE	0.0112541	0.00848705	-0.00567417	0.000665044	16.9223	-62.6589	-49.2611	-21.2287	2.4997e+13	13.3979	-61.8449	37.0163	31.3846	0.18
388	Cer(d18:1/18:0)	CE(24:1)	Cer	CE	0.0110427	0.00848705	-0.00508159	0.000645246	17.1139	-64.0416	-49.2611	-15.9934	6.03275e+14	14.7805	-63.2136	37.0163	28.6183	0.21
389	Cer(d18:1/18:0)	CE(24:4)	Cer	CE	0.013132	0.00848705	-0.00814171	0.000648868	20.2384	-88.621	-49.2611	-39.6501	2.29079e+39	39.36	-87.5465	37.0163	39.0767	0.19
390	Cer(d18:1/19:0)	CE(16:2)	Cer	CE	0.00642659	0.00660644	-0.00311393	0.000570314	11.2685	-28.5558	-22.0468	-9.12128	3.22837e+06	6.50898	-28.0899	31.5656	38.6945	0
391	Cer(d18:1/19:0)	CE(17:0)	Cer	CE	0.0122306	0.00660644	-0.00693794	0.0006635	18.4334	-73.9554	-22.0468	-31.4081	3.52608e+42	42.5473	-73.0283	31.5656	31.0788	0.4
392	Cer(d18:1/19:0)	CE(17:1)	Cer	CE	0.0081346	0.00660644	-0.00376381	0.000648593	12.5419	-35.0957	-22.0468	-9.53935	1.11904e+13	13.0488	-34.5597	31.5656	35.311	0.23
393	Cer(d18:1/19:0)	CE(18:0)	Cer	CE	0.013713	0.00660644	-0.00906375	0.000641212	21.3861	-98.6	-22.0468	-74.0159	3.8383e+24	24.5841	-97.4274	31.5656	31.3262	0.35
394	Cer(d18:1/19:0)	CE(18:1)	Cer	CE	0.00939482	0.00660644	-0.00499787	0.000682187	13.7716	-42.0455	-22.0468	-25.84	1.60527e+16	16.2055	-41.4386	31.5656	19.2294	0.26
395	Cer(d18:1/19:0)	CE(18:2)	Cer	CE	0.00770434	0.00660644	-0.00244591	0.000677676	11.3688	-29.0463	-22.0468	-5.87866	9.98871e+06	6.99951	-28.5749	31.5656	16.4573	0.22
396	Cer(d18:1/19:0)	CE(20:0)	Cer	CE	0.0119479	0.00660644	-0.00814657	0.000658906	18.1329	-71.6372	-22.0468	-47.4094	1.68946e+24	24.2277	-70.7333	31.5656	39.3075	0.23
397	Cer(d18:1/19:0)	CE(22:0)	Cer	CE	0.00945781	0.00660644	-0.00589662	0.000674126	14.0297	-43.583	-22.0468	-23.1079	2.98601e+20	20.4751	-42.9599	31.5656	40.9516	0.13
398	Cer(d18:1/19:0)	CE(22:4)	Cer	CE	0.0079784	0.00660644	-0.00384759	0.000659309	12.1011	-32.7561	-22.0468	-10.9598	5.11979e+10	10.7093	-32.2448	31.5656	26.1679	0.12
399	Cer(d18:1/19:0)	CE(24:0)	Cer	CE	0.00965661	0.00660644	-0.00567417	0.000685751	14.0818	-43.8965	-22.0468	-21.2287	7.07414e+21	21.8497	-43.2701	31.5656	31.3846	0.17
400	Cer(d18:1/19:0)	CE(24:1)	Cer	CE	0.00921087	0.00660644	-0.00508159	0.000688196	13.3841	-39.7883	-22.0468	-15.9934	5.51403e+17	17.7415	-39.2044	31.5656	28.6183	0.19
401	Cer(d18:1/19:0)	CE(24:4)	Cer	CE	0.0112519	0.00660644	-0.00814171	0.000676516	16.6322	-60.594	-22.0468	-39.6501	8.78913e+20	20.9439	-59.8005	31.5656	39.0767	0.13
402	Cer(d18:1/19:0)	CE(24:5)	Cer	CE	0.00890988	0.00660644	-0.00554338	0.000677831	13.1447	-38.4248	-22.0468	-17.7168	2.38772e+16	16.378	-37.8547	31.5656	49.645	0.11
403	Cer(d18:1/19:0)	CE(24:6)	Cer	CE	0.00805623	0.00660644	-0.00491546	0.000695492	11.5835	-30.111	-22.0468	-12.6504	1.15925e+08	8.06418	-29.6281	31.5656	51.771	0.05
404	Cer(d18:1/20:0)	CE(17:0)	Cer	CE	0.0147858	0.00999521	-0.00693794	0.000628643	23.5202	-118.479	-74.5308	-31.4081	8.8783e+43	43.9483	-117.111	34.6842	31.0788	0.32
405	Cer(d18:1/20:0)	CE(18:0)	Cer	CE	0.0188467	0.00999521	-0.00906375	0.000629277	29.9498	-188.34	-74.5308	-74.0159	6.44299e+113	113.809	-186.346	34.6842	31.3262	0.48
406	Cer(d18:1/20:0)	CE(18:1)	Cer	CE	0.0148685	0.00999521	-0.00499787	0.000621652	23.9178	-122.37	-74.5308	-25.84	6.90675e+47	47.8393	-120.967	34.6842	19.2294	0.49
407	Cer(d18:1/20:0)	CE(18:2)	Cer	CE	0.0112	0.00999521	-0.00244591	0.000571734	19.5896	-83.2035	-74.5308	-5.87866	4.70705e+08	8.67275	-82.1833	34.6842	16.4573	0.22
408	Cer(d18:1/20:0)	CE(20:0)	Cer	CE	0.0163627	0.00999521	-0.00814657	0.000657547	24.8845	-132.072	-74.5308	-47.4094	3.47779e+57	57.5413	-130.58	34.6842	39.3075	0.4
409	Cer(d18:1/20:0)	CE(22:0)	Cer	CE	0.0132667	0.00999521	-0.00589662	0.000670049	19.7995	-84.9387	-74.5308	-23.1079	2.55839e+10	10.408	-83.9014	34.6842	40.9516	0.29
410	Cer(d18:1/20:0)	CE(24:0)	Cer	CE	0.013432	0.00999521	-0.00567417	0.000662944	20.2611	-88.8136	-74.5308	-21.2287	1.91783e+14	14.2828	-87.7369	34.6842	31.3846	0.29
411	Cer(d18:1/20:0)	CE(24:1)	Cer	CE	0.0127814	0.00999521	-0.00508159	0.000640418	19.9578	-86.2584	-74.5308	-15.9934	5.34066e+11	11.7276	-85.2079	34.6842	28.6183	0.28
412	Cer(d18:1/20:0)	CE(24:4)	Cer	CE	0.0145264	0.00999521	-0.00814171	0.000643778	22.5643	-109.364	-74.5308	-39.6501	6.81762e+34	34.8336	-108.084	34.6842	39.0767	0.22
413	Cer(d18:1/21:0)	CE(17:0)	Cer	CE	0.0184957	0.0125756	-0.00693794	0.000619592	29.8514	-187.163	-102.308	-31.4081	7.16008e+84	84.8549	-185.181	37.8101	31.0788	0.41
414	Cer(d18:1/21:0)	CE(18:0)	Cer	CE	0.0210091	0.0125756	-0.00906375	0.000616976	34.0517	-240.241	-102.308	-74.0159	8.56894e+137	137.933	-237.76	37.8101	31.3262	0.44
415	Cer(d18:1/21:0)	CE(18:1)	Cer	CE	0.0164726	0.0125756	-0.00499787	0.000642107	25.654	-140.038	-102.308	-25.84	5.36383e+37	37.7295	-138.474	37.8101	19.2294	0.4
416	Cer(d18:1/21:0)	CE(18:2)	Cer	CE	0.0142398	0.0125756	-0.00244591	0.000609651	23.3573	-116.902	-102.308	-5.87866	3.92786e+14	14.5942	-115.55	37.8101	16.4573	0.28
417	Cer(d18:1/21:0)	CE(20:0)	Cer	CE	0.0179804	0.0125756	-0.00814657	0.000636951	28.2288	-168.222	-102.308	-47.4094	8.19594e+65	65.9136	-166.411	37.8101	39.3075	0.33
418	Cer(d18:1/21:0)	CE(22:0)	Cer	CE	0.0150674	0.0125756	-0.00589662	0.00065201	23.1091	-114.518	-102.308	-23.1079	1.61983e+12	12.2095	-113.187	37.8101	40.9516	0.23
419	Cer(d18:1/21:0)	CE(24:0)	Cer	CE	0.0152889	0.0125756	-0.00567417	0.000649264	23.548	-118.75	-102.308	-21.2287	2.76365e+16	16.4415	-117.379	37.8101	31.3846	0.23
420	Cer(d18:1/21:0)	CE(24:1)	Cer	CE	0.0147266	0.0125756	-0.00508159	0.000648521	22.708	-110.713	-102.308	-15.9934	2.53758e+08	8.40442	-109.419	37.8101	28.6183	0.22
421	Cer(d18:1/21:0)	CE(24:4)	Cer	CE	0.0163349	0.0125756	-0.00814171	0.000654958	24.9403	-132.643	-102.308	-39.6501	2.16224e+30	30.3349	-131.146	37.8101	39.0767	0.19
422	Cer(d18:1/22:0)	CE(17:0)	Cer	CE	0.011086	0.00539817	-0.00693794	0.000651917	17.0052	-63.2555	-23.9964	-31.4081	7.03717e+31	31.8474	-62.4353	32.7806	31.0788	0.36
423	Cer(d18:1/22:0)	CE(18:0)	Cer	CE	0.015555	0.00539817	-0.00906375	0.000655961	23.7133	-120.362	-23.9964	-74.0159	2.2166e+46	46.3457	-118.977	32.7806	31.3262	0.56
424	Cer(d18:1/22:0)	CE(18:1)	Cer	CE	0.00970149	0.00539817	-0.00499787	0.000646045	15.0167	-49.7124	-23.9964	-25.84	7.4544e+23	23.8724	-49.0269	32.7806	19.2294	0.49
425	Cer(d18:1/22:0)	CE(18:2)	Cer	CE	0.00718849	0.00539817	-0.00244591	0.000560553	12.8239	-36.6345	-23.9964	-5.87866	4.34639e+12	12.6381	-36.0825	32.7806	16.4573	0.35
426	Cer(d18:1/22:0)	CE(20:0)	Cer	CE	0.0138701	0.00539817	-0.00814657	0.000672849	20.6139	-91.8308	-23.9964	-47.4094	2.63869e+44	44.4214	-90.7242	32.7806	39.3075	0.52
427	Cer(d18:1/22:0)	CE(22:0)	Cer	CE	0.0115926	0.00539817	-0.00589662	0.000678264	17.0915	-63.8792	-23.9964	-23.1079	7.6355e+39	39.8828	-63.053	32.7806	40.9516	0.53
428	Cer(d18:1/22:0)	CE(22:4)	Cer	CE	0.00703068	0.00539817	-0.00384759	0.000586498	11.9876	-32.1661	-23.9964	-10.9598	1.47821e+08	8.16974	-31.6609	32.7806	26.1679	0.1
429	Cer(d18:1/22:0)	CE(24:0)	Cer	CE	0.0107145	0.00539817	-0.00567417	0.000669498	16.0038	-56.2368	-23.9964	-21.2287	1.73927e+32	32.2404	-55.4859	32.7806	31.3846	0.48
430	Cer(d18:1/22:0)	CE(24:1)	Cer	CE	0.00875905	0.00539817	-0.00508159	0.000658868	13.2941	-39.273	-23.9964	-15.9934	1.89047e+15	15.2766	-38.6941	32.7806	28.6183	0.3
431	Cer(d18:1/22:0)	CE(24:4)	Cer	CE	0.0111345	0.00539817	-0.00814171	0.000661936	16.8211	-61.935	-23.9964	-39.6501	1.92738e+22	22.285	-61.1286	32.7806	39.0767	0.23
432	Cer(d18:1/22:0)	CE(24:5)	Cer	CE	0.00849696	0.00539817	-0.00554338	0.000663084	12.8143	-36.5815	-23.9964	-17.7168	3.84677e+12	12.5851	-36.03	32.7806	49.645	0.16
433	Cer(d18:1/23:0)	CE(17:0)	Cer	CE	0.0143479	0.00673894	-0.00693794	0.000644085	22.2764	-106.685	-34.5693	-31.4081	1.30663e+72	72.1162	-105.432	31.6573	31.0788	0.53
434	Cer(d18:1/23:0)	CE(17:1)	Cer	CE	0.00884304	0.00673894	-0.00376381	0.000613114	14.4232	-45.9787	-34.5693	-9.53935	2.56709e+11	11.4094	-45.3314	31.6573	35.311	0.31
435	Cer(d18:1/23:0)	CE(18:0)	Cer	CE	0.0177819	0.00673894	-0.00906375	0.000639648	27.7995	-163.362	-34.5693	-74.0159	2.21737e+89	89.3458	-161.596	31.6573	31.3262	0.59
436	Cer(d18:1/23:0)	CE(18:1)	Cer	CE	0.0115976	0.00673894	-0.00499787	0.000667145	17.3839	-66.0141	-34.5693	-25.84	2.785e+31	31.4448	-65.1659	31.6573	19.2294	0.53
437	Cer(d18:1/23:0)	CE(18:2)	Cer	CE	0.00881675	0.00673894	-0.00244591	0.000595555	14.8043	-48.3595	-34.5693	-5.87866	6.16845e+13	13.7902	-47.6878	31.6573	16.4573	0.39
438	Cer(d18:1/23:0)	CE(20:0)	Cer	CE	0.0144559	0.00673894	-0.00814657	0.000661085	21.867	-102.93	-34.5693	-47.4094	3.31642e+55	55.5207	-101.713	31.6573	39.3075	0.47
439	Cer(d18:1/23:0)	CE(22:0)	Cer	CE	0.011541	0.00673894	-0.00589662	0.000673949	17.1244	-64.1178	-34.5693	-23.1079	3.5363e+29	29.5485	-63.2892	31.6573	40.9516	0.4
440	Cer(d18:1/23:0)	CE(24:0)	Cer	CE	0.011294	0.00673894	-0.00567417	0.000670381	16.8471	-62.1206	-34.5693	-21.2287	3.55876e+27	27.5513	-61.3122	31.6573	31.3846	0.39
441	Cer(d18:1/23:0)	CE(24:1)	Cer	CE	0.00987712	0.00673894	-0.00508159	0.00067261	14.6848	-47.6066	-34.5693	-15.9934	1.08965e+13	13.0373	-46.9429	31.6573	28.6183	0.29
442	Cer(d18:1/23:0)	CE(24:4)	Cer	CE	0.0118333	0.00673894	-0.00814171	0.000677162	17.4748	-66.6848	-34.5693	-39.6501	1.08324e+27	27.0347	-65.8297	31.6573	39.0767	0.19
443	Cer(d18:1/23:0)	CE(24:5)	Cer	CE	0.00940246	0.00673894	-0.00554338	0.000673202	13.9668	-43.2055	-34.5693	-17.7168	4.32718e+08	8.63621	-42.5863	31.6573	49.645	0.17
444	Cer(d18:1/24:0)	CE(17:0)	Cer	CE	0.00886569	0.00304668	-0.00693794	0.000678145	13.0734	-38.0235	-7.99744	-31.4081	4.12502e+06	6.61543	-37.4575	29.9888	31.0788	0.33
445	Cer(d18:1/24:0)	CE(18:2)	Cer	CE	0.00495985	0.00304668	-0.00244591	0.000589576	8.41258	-16.3429	-7.99744	-5.87866	2.21534e+08	8.34544	-16.0224	29.9888	16.4573	0.43
446	Cer(d18:1/24:0)	CE(20:0)	Cer	CE	0.0113836	0.00304668	-0.00814657	0.000674166	16.8854	-62.395	-7.99744	-47.4094	9.67279e+14	14.9856	-61.5839	29.9888	39.3075	0.49
447	Cer(d18:1/24:0)	CE(22:0)	Cer	CE	0.0095683	0.00304668	-0.00589662	0.000680508	14.0605	-43.7681	-7.99744	-23.1079	4.57345e+20	20.6602	-43.1431	29.9888	40.9516	0.55
448	Cer(d18:1/24:0)	CE(24:0)	Cer	CE	0.0086805	0.00304668	-0.00567417	0.000677546	12.8117	-36.5671	-7.99744	-21.2287	2179532055835227	15.3384	-36.0157	29.9888	31.3846	0.51
449	Cer(d18:1/24:0)	CE(24:5)	Cer	CE	0.00703154	0.00304668	-0.00554338	0.000680312	10.3357	-24.1924	-7.99744	-17.7168	2.98947e+06	6.47559	-23.7762	29.9888	49.645	0.18
450	Cer(d18:1/24:1)	CE(17:0)	Cer	CE	0.0182089	0.014572	-0.00693794	0.000647225	28.1339	-167.142	-145.707	-31.4081	2.72128e+21	21.4348	-165.342	30.1754	31.0788	0.3
451	Cer(d18:1/24:1)	CE(18:0)	Cer	CE	0.0213711	0.014572	-0.00906375	0.000635757	33.6151	-234.461	-145.707	-74.0159	5.67085e+88	88.7536	-232.036	30.1754	31.3262	0.38
452	Cer(d18:1/24:1)	CE(18:1)	Cer	CE	0.0205409	0.014572	-0.00499787	0.000646605	31.7674	-210.665	-145.707	-25.84	9.0855e+64	64.9583	-208.477	30.1754	19.2294	0.51
453	Cer(d18:1/24:1)	CE(20:0)	Cer	CE	0.0187854	0.014572	-0.00814657	0.000658845	28.5127	-171.471	-145.707	-47.4094	5.8075e+25	25.764	-169.633	30.1754	39.3075	0.32
454	Cer(d18:1/24:1)	CE(24:1)	Cer	CE	0.0180063	0.014572	-0.00508159	0.00065348	27.5546	-160.617	-145.707	-15.9934	812747274708849	14.91	-158.875	30.1754	28.6183	0.4
455	Cer(d18:1/24:1)	CE(24:4)	Cer	CE	0.0183325	0.014572	-0.00814171	0.000652417	28.0993	-166.749	-145.707	-39.6501	1.10269e+21	21.0425	-164.954	30.1754	39.0767	0.29
456	Cer(d18:1/26:0)	CE(16:2)	Cer	CE	0.00599566	0.00534096	-0.00311393	0.000558842	10.7287	-25.9865	-18.7012	-9.12128	1.92896e+07	7.28532	-25.5492	27.8317	38.6945	0.17
457	Cer(d18:1/26:0)	CE(17:0)	Cer	CE	0.0114197	0.00534096	-0.00693794	0.000686881	16.6254	-60.5461	-18.7012	-31.4081	1.37412e+29	29.138	-59.7531	27.8317	31.0788	0.41
458	Cer(d18:1/26:0)	CE(17:1)	Cer	CE	0.00744515	0.00534096	-0.00376381	0.000668745	11.133	-27.8994	-18.7012	-9.53935	1.57856e+09	9.19826	-27.441	27.8317	35.311	0.3
459	Cer(d18:1/26:0)	CE(18:0)	Cer	CE	0.0136032	0.00534096	-0.00906375	0.000649852	20.9327	-94.5977	-18.7012	-74.0159	3.81819e+20	20.5819	-93.4646	27.8317	31.3262	0.41
460	Cer(d18:1/26:0)	CE(18:1)	Cer	CE	0.00968418	0.00534096	-0.00499787	0.0006992	13.8504	-42.5118	-18.7012	-25.84	4.69657e+16	16.6718	-41.8997	27.8317	19.2294	0.46
461	Cer(d18:1/26:0)	CE(18:2)	Cer	CE	0.00749101	0.00534096	-0.00244591	0.000677988	11.0489	-27.4958	-18.7012	-5.87866	6.23272e+08	8.79468	-27.0418	27.8317	16.4573	0.43
462	Cer(d18:1/26:0)	CE(20:0)	Cer	CE	0.0117391	0.00534096	-0.00814657	0.000653586	17.9611	-70.3278	-18.7012	-47.4094	8.28713e+22	22.9184	-69.4373	27.8317	39.3075	0.32
463	Cer(d18:1/26:0)	CE(22:0)	Cer	CE	0.00953432	0.00534096	-0.00589662	0.000666421	14.3068	-45.2633	-18.7012	-23.1079	1.43018e+22	22.1554	-44.6232	27.8317	40.9516	0.3
464	Cer(d18:1/26:0)	CE(22:4)	Cer	CE	0.00741571	0.00534096	-0.00384759	0.000668472	11.0935	-27.7097	-18.7012	-10.9598	1.01972e+09	9.00848	-27.2533	27.8317	26.1679	0.22
465	Cer(d18:1/26:0)	CE(24:0)	Cer	CE	0.00952841	0.00534096	-0.00567417	0.000673713	14.1431	-44.267	-18.7012	-21.2287	1.09212e+23	23.0383	-43.6368	27.8317	31.3846	0.33
466	Cer(d18:1/26:0)	CE(24:1)	Cer	CE	0.00880461	0.00534096	-0.00508159	0.000699517	12.5867	-35.3379	-18.7012	-15.9934	4.33215e+16	16.6367	-34.7994	27.8317	28.6183	0.3
467	Cer(d18:1/26:0)	CE(24:4)	Cer	CE	0.0110971	0.00534096	-0.00814171	0.000696348	15.9362	-55.777	-18.7012	-39.6501	1.3396e+16	16.127	-55.031	27.8317	39.0767	0.22
468	Cer(d18:1/26:0)	CE(24:5)	Cer	CE	0.00826885	0.00534096	-0.00554338	0.000694979	11.898	-31.7047	-18.7012	-17.7168	1.00821e+13	13.0036	-31.2042	27.8317	49.645	0.14
469	Cer(d18:1/26:0)	CE(24:6)	Cer	CE	0.00763357	0.00534096	-0.00491546	0.000704754	10.8315	-26.4666	-18.7012	-12.6504	5.82703e+07	7.76545	-26.0238	27.8317	51.771	0.14
470	Cer(d18:2/16:0)	CE(17:0)	Cer	CE	0.0149306	0.0108832	-0.00693794	0.000656171	22.7542	-111.147	-72.6746	-31.4081	2.9707e+38	38.4729	-109.85	31.1318	31.0788	0.27
471	Cer(d18:2/16:0)	CE(18:0)	Cer	CE	0.017243	0.0108832	-0.00906375	0.000621215	27.7569	-162.882	-72.6746	-74.0159	7.3501e+88	88.8663	-161.121	31.1318	31.3262	0.3
472	Cer(d18:2/16:0)	CE(18:1)	Cer	CE	0.0147522	0.0108832	-0.00499787	0.000672465	21.9374	-103.572	-72.6746	-25.84	7.89497e+30	30.8974	-102.348	31.1318	19.2294	0.39
473	Cer(d18:2/16:0)	CE(18:2)	Cer	CE	0.0129192	0.0108832	-0.00244591	0.000655622	19.7052	-84.157	-72.6746	-5.87866	3.03688e+11	11.4824	-83.1272	31.1318	16.4573	0.36
474	Cer(d18:2/16:0)	CE(20:0)	Cer	CE	0.015151	0.0108832	-0.00814657	0.000625631	24.2172	-125.339	-72.6746	-47.4094	4.61377e+52	52.6641	-123.907	31.1318	39.3075	0.2
475	Cer(d18:2/16:0)	CE(22:0)	Cer	CE	0.0131299	0.0108832	-0.00589662	0.000639341	20.5366	-91.1654	-72.6746	-23.1079	3.09571e+18	18.4908	-90.0654	31.1318	40.9516	0.19
476	Cer(d18:2/16:0)	CE(22:4)	Cer	CE	0.0126081	0.0108832	-0.00384759	0.000645791	19.5236	-82.6615	-72.6746	-10.9598	9.70179e+09	9.98685	-81.6464	31.1318	26.1679	0.27
477	Cer(d18:2/16:0)	CE(24:0)	Cer	CE	0.0135084	0.0108832	-0.00567417	0.000644654	20.9545	-94.7883	-72.6746	-21.2287	1.29919e+22	22.1137	-93.6529	31.1318	31.3846	0.2
478	Cer(d18:2/16:0)	CE(24:1)	Cer	CE	0.0131583	0.0108832	-0.00508159	0.00066945	19.6554	-83.746	-72.6746	-15.9934	1.17873e+11	11.0714	-82.7201	31.1318	28.6183	0.23
479	Cer(d18:2/16:0)	CE(24:4)	Cer	CE	0.0153007	0.0108832	-0.00814171	0.000673798	22.7081	-110.714	-72.6746	-39.6501	1.09441e+38	38.0392	-109.42	31.1318	39.0767	0.24
480	Cer(d18:2/18:0)	CE(17:0)	Cer	CE	0.0114459	0.00658279	-0.00693794	0.000644233	17.7667	-68.8598	-26.6176	-31.4081	2.8294e+37	37.4517	-67.9838	41.6058	31.0788	0.31
481	Cer(d18:2/18:0)	CE(17:1)	Cer	CE	0.00851393	0.00658279	-0.00376381	0.000633729	13.4347	-40.0794	-26.6176	-9.53935	2.89651e+13	13.4619	-39.4926	41.6058	35.311	0.22
482	Cer(d18:2/18:0)	CE(18:0)	Cer	CE	0.0136617	0.00658279	-0.00906375	0.000645325	21.1702	-96.6844	-26.6176	-74.0159	4.66164e+22	22.6685	-95.5304	41.6058	31.3262	0.39
483	Cer(d18:2/18:0)	CE(18:1)	Cer	CE	0.00964577	0.00658279	-0.00499787	0.000659704	14.6213	-47.2094	-26.6176	-25.84	3.90745e+20	20.5919	-46.5498	41.6058	19.2294	0.4
484	Cer(d18:2/18:0)	CE(20:0)	Cer	CE	0.0117001	0.00658279	-0.00814657	0.000655577	17.8471	-69.4649	-26.6176	-47.4094	1.13621e+22	22.0555	-68.5832	41.6058	39.3075	0.22
485	Cer(d18:2/18:0)	CE(22:0)	Cer	CE	0.0095197	0.00658279	-0.00589662	0.000665253	14.3099	-45.2825	-26.6176	-23.1079	4.62277e+18	18.6649	-44.6421	41.6058	40.9516	0.12
486	Cer(d18:2/18:0)	CE(22:4)	Cer	CE	0.00825696	0.00658279	-0.00384759	0.000621856	13.2779	-39.1809	-26.6176	-10.9598	3.65856e+12	12.5633	-38.603	41.6058	26.1679	0.16
487	Cer(d18:2/18:0)	CE(24:0)	Cer	CE	0.00936898	0.00658279	-0.00567417	0.00066175	14.1579	-44.3565	-26.6176	-21.2287	5.48194e+17	17.7389	-43.7252	41.6058	31.3846	0.16
488	Cer(d18:2/18:0)	CE(24:1)	Cer	CE	0.00906319	0.00658279	-0.00508159	0.000658509	13.7632	-41.9959	-26.6176	-15.9934	2.3895e+15	15.3783	-41.3895	41.6058	28.6183	0.18
489	Cer(d18:2/18:0)	CE(24:4)	Cer	CE	0.0113064	0.00658279	-0.00814171	0.000663863	17.0313	-63.4437	-26.6176	-39.6501	6.21752e+23	23.7936	-62.6218	41.6058	39.0767	0.17
490	Cer(d18:2/18:0)	CE(24:5)	Cer	CE	0.00906362	0.00658279	-0.00554338	0.000663531	13.6597	-41.3873	-26.6176	-17.7168	5.88436e+14	14.7697	-40.7871	41.6058	49.645	0.09
491	Cer(d18:2/18:0)	CE(24:6)	Cer	CE	0.00852297	0.00658279	-0.00491546	0.000678974	12.5527	-35.154	-26.6176	-12.6504	3.43903e+08	8.53644	-34.6173	41.6058	51.771	0.06
492	Cer(d18:2/20:0)	CE(17:0)	Cer	CE	0.0149317	0.0106725	-0.00693794	0.00064491	23.1532	-114.939	-69.8354	-31.4081	1.27063e+45	45.104	-113.605	33.6279	31.0788	0.27
493	Cer(d18:2/20:0)	CE(18:0)	Cer	CE	0.0179069	0.0106725	-0.00906375	0.000629676	28.4383	-170.617	-69.8354	-74.0159	3.98873e+96	96.6008	-168.786	33.6279	31.3262	0.36
494	Cer(d18:2/20:0)	CE(18:1)	Cer	CE	0.0145552	0.0106725	-0.00499787	0.000661111	22.0163	-104.293	-69.8354	-25.84	2.86619e+34	34.4573	-103.063	33.6279	19.2294	0.39
495	Cer(d18:2/20:0)	CE(18:2)	Cer	CE	0.0121331	0.0106725	-0.00244591	0.000619113	19.5976	-83.2698	-69.8354	-5.87866	2.71858e+13	13.4343	-82.2488	33.6279	16.4573	0.27
496	Cer(d18:2/20:0)	CE(20:0)	Cer	CE	0.0158986	0.0106725	-0.00814657	0.000648407	24.5195	-128.369	-69.8354	-47.4094	3.41979e+58	58.534	-126.911	33.6279	39.3075	0.28
497	Cer(d18:2/20:0)	CE(22:0)	Cer	CE	0.013477	0.0106725	-0.00589662	0.000661339	20.3783	-89.8103	-69.8354	-23.1079	9.43813e+19	19.9749	-88.7243	33.6279	40.9516	0.23
498	Cer(d18:2/20:0)	CE(22:4)	Cer	CE	0.011494	0.0106725	-0.00384759	0.000609464	18.8592	-77.3004	-69.8354	-10.9598	2.91689e+07	7.46492	-76.3403	33.6279	26.1679	0.12
499	Cer(d18:2/20:0)	CE(24:0)	Cer	CE	0.0138518	0.0106725	-0.00567417	0.000665013	20.8294	-93.6971	-69.8354	-21.2287	7.27257e+23	23.8617	-92.5721	33.6279	31.3846	0.24
500	Cer(d18:2/20:0)	CE(24:1)	Cer	CE	0.0131078	0.0106725	-0.00508159	0.000661869	19.8042	-84.9773	-69.8354	-15.9934	1.38642e+15	15.1419	-83.9396	33.6279	28.6183	0.24
501	Cer(d18:2/20:0)	CE(24:4)	Cer	CE	0.0148001	0.0106725	-0.00814171	0.000659976	22.4252	-108.066	-69.8354	-39.6501	1.69932e+38	38.2303	-106.799	33.6279	39.0767	0.2
502	Cer(d18:2/21:0)	CE(17:0)	Cer	CE	0.0152377	0.0113731	-0.00693794	0.000650328	23.4309	-117.613	-68.1726	-31.4081	2.75679e+49	49.4404	-116.254	43.5511	31.0788	0.25
503	Cer(d18:2/21:0)	CE(18:0)	Cer	CE	0.0167783	0.0113731	-0.00906375	0.000640761	26.1849	-145.658	-68.1726	-74.0159	4.38753e+71	71.6422	-144.044	43.5511	31.3262	0.25
504	Cer(d18:2/21:0)	CE(18:1)	Cer	CE	0.013623	0.0113731	-0.00499787	0.000670856	20.3068	-89.202	-68.1726	-25.84	1.07006e+21	21.0294	-88.1215	43.5511	19.2294	0.23
505	Cer(d18:2/21:0)	CE(18:2)	Cer	CE	0.0124823	0.0113731	-0.00244591	0.000655039	19.0558	-78.8693	-68.1726	-5.87866	4.97347e+10	10.6967	-77.8932	43.5511	16.4573	0.22
506	Cer(d18:2/21:0)	CE(20:0)	Cer	CE	0.0154403	0.0113731	-0.00814657	0.000648243	23.8186	-121.394	-68.1726	-47.4094	1.6666e+53	53.2218	-120	43.5511	39.3075	0.16
507	Cer(d18:2/21:0)	CE(22:0)	Cer	CE	0.0135933	0.0113731	-0.00589662	0.000657681	20.6685	-92.3018	-68.1726	-23.1079	1.34659e+24	24.1292	-91.1907	43.5511	40.9516	0.13
508	Cer(d18:2/21:0)	CE(22:4)	Cer	CE	0.012269	0.0113731	-0.00384759	0.000644002	19.0512	-78.8319	-68.1726	-10.9598	4.56343e+10	10.6593	-77.8563	43.5511	26.1679	0.09
509	Cer(d18:2/21:0)	CE(24:0)	Cer	CE	0.0138531	0.0113731	-0.00567417	0.00066197	20.9271	-94.5489	-68.1726	-21.2287	2.37836e+26	26.3763	-93.4161	43.5511	31.3846	0.16
510	Cer(d18:2/21:0)	CE(24:1)	Cer	CE	0.0131953	0.0113731	-0.00508159	0.000667168	19.7781	-84.7614	-68.1726	-15.9934	3.87954e+16	16.5888	-83.7255	43.5511	28.6183	0.14
511	Cer(d18:2/21:0)	CE(24:4)	Cer	CE	0.0148682	0.0113731	-0.00814171	0.000665864	22.3291	-107.174	-68.1726	-39.6501	1.00219e+39	39.0009	-105.916	43.5511	39.0767	0.11
512	Cer(d18:2/21:0)	CE(24:5)	Cer	CE	0.0126191	0.0113731	-0.00554338	0.000664823	18.9811	-78.2714	-68.1726	-17.7168	1.25559e+10	10.0988	-77.3013	43.5511	49.645	0.07
513	Cer(d18:2/22:0)	CE(17:0)	Cer	CE	0.0132624	0.00853346	-0.00693794	0.000648745	20.4431	-90.3642	-47.9502	-31.4081	2.59411e+42	42.414	-89.273	38.6514	31.0788	0.28
514	Cer(d18:2/22:0)	CE(18:0)	Cer	CE	0.0167059	0.00853346	-0.00906375	0.000646608	25.8361	-141.955	-47.9502	-74.0159	8.68595e+67	67.9388	-140.375	38.6514	31.3262	0.42
515	Cer(d18:2/22:0)	CE(18:1)	Cer	CE	0.0120096	0.00853346	-0.00499787	0.000659492	18.2104	-72.2314	-47.9502	-25.84	1.91032e+24	24.2811	-71.3212	38.6514	19.2294	0.38
516	Cer(d18:2/22:0)	CE(18:2)	Cer	CE	0.0103392	0.00853346	-0.00244591	0.000594272	17.398	-66.118	-47.9502	-5.87866	1.47145e+18	18.1677	-65.2685	38.6514	16.4573	0.33
517	Cer(d18:2/22:0)	CE(20:0)	Cer	CE	0.0154378	0.00853346	-0.00814657	0.000662666	23.2965	-116.315	-47.9502	-47.4094	2.31767e+68	68.3651	-114.968	38.6514	39.3075	0.39
518	Cer(d18:2/22:0)	CE(22:0)	Cer	CE	0.0139602	0.00853346	-0.00589662	0.000665708	20.9704	-94.9274	-47.9502	-23.1079	9.48793e+46	46.9772	-93.7909	38.6514	40.9516	0.43
519	Cer(d18:2/22:0)	CE(22:4)	Cer	CE	0.00958986	0.00853346	-0.00384759	0.000602946	15.905	-55.566	-47.9502	-10.9598	4.12793e+07	7.61573	-54.822	38.6514	26.1679	0.07
520	Cer(d18:2/22:0)	CE(24:0)	Cer	CE	0.0132298	0.00853346	-0.00567417	0.000664788	19.9007	-85.7815	-47.9502	-21.2287	6.7808e+37	37.8313	-84.736	38.6514	31.3846	0.4
521	Cer(d18:2/22:0)	CE(24:1)	Cer	CE	0.0111419	0.00853346	-0.00508159	0.000661731	16.8375	-62.0521	-47.9502	-15.9934	1.2642e+14	14.1018	-61.2443	38.6514	28.6183	0.22
522	Cer(d18:2/22:0)	CE(24:4)	Cer	CE	0.0130674	0.00853346	-0.00814171	0.000661626	19.7504	-84.5313	-47.9502	-39.6501	3.8114e+36	36.5811	-83.4979	38.6514	39.0767	0.18
523	Cer(d18:2/22:0)	CE(24:5)	Cer	CE	0.0104429	0.00853346	-0.00554338	0.000661714	15.7817	-54.7341	-47.9502	-17.7168	6.07971e+06	6.78388	-53.9986	38.6514	49.645	0.11
524	Cer(d18:2/23:0)	CE(17:0)	Cer	CE	0.0150415	0.00899296	-0.00693794	0.000645639	23.297	-116.321	-49.708	-31.4081	4.0994e+66	66.6127	-114.974	37.936	31.0788	0.41
525	Cer(d18:2/23:0)	CE(17:1)	Cer	CE	0.0103194	0.00899296	-0.00376381	0.000633706	16.2842	-58.1613	-49.708	-9.53935	2.83945e+08	8.45323	-57.391	37.936	35.311	0.21
526	Cer(d18:2/23:0)	CE(18:0)	Cer	CE	0.0173513	0.00899296	-0.00906375	0.000635085	27.3212	-158.021	-49.708	-74.0159	1.01233e+84	84.0053	-156.302	37.936	31.3262	0.44
527	Cer(d18:2/23:0)	CE(18:1)	Cer	CE	0.0125877	0.00899296	-0.00499787	0.000673934	18.6779	-75.8672	-49.708	-25.84	1.4428e+26	26.1592	-74.9216	37.936	19.2294	0.4
528	Cer(d18:2/23:0)	CE(18:2)	Cer	CE	0.0109132	0.00899296	-0.00244591	0.000627017	17.405	-66.1691	-49.708	-5.87866	2.89113e+16	16.4611	-65.319	37.936	16.4573	0.35
529	Cer(d18:2/23:0)	CE(20:0)	Cer	CE	0.0151635	0.00899296	-0.00814657	0.000652713	23.2315	-115.691	-49.708	-47.4094	9.61092e+65	65.9828	-114.349	37.936	39.3075	0.33
530	Cer(d18:2/23:0)	CE(22:0)	Cer	CE	0.0130915	0.00899296	-0.00589662	0.000662547	19.7594	-84.6059	-49.708	-23.1079	7.90473e+34	34.8979	-83.5717	37.936	40.9516	0.31
531	Cer(d18:2/23:0)	CE(22:4)	Cer	CE	0.0101155	0.00899296	-0.00384759	0.000627691	16.1155	-56.9996	-49.708	-10.9598	1.95683e+07	7.29155	-56.2407	37.936	26.1679	0.1
532	Cer(d18:2/23:0)	CE(24:0)	Cer	CE	0.012875	0.00899296	-0.00567417	0.000665321	19.3516	-81.2571	-49.708	-21.2287	3.54031e+31	31.549	-80.2565	37.936	31.3846	0.31
533	Cer(d18:2/23:0)	CE(24:1)	Cer	CE	0.0114138	0.00899296	-0.00508159	0.000673295	16.9522	-62.8738	-49.708	-15.9934	1.46471e+13	13.1658	-62.0577	37.936	28.6183	0.2
534	Cer(d18:2/23:0)	CE(24:4)	Cer	CE	0.0131122	0.00899296	-0.00814171	0.000674863	19.4294	-81.8916	-49.708	-39.6501	1.52605e+32	32.1836	-80.8851	37.936	39.0767	0.14
535	Cer(d18:2/23:0)	CE(24:5)	Cer	CE	0.0107862	0.00899296	-0.00554338	0.000671204	16.07	-56.688	-49.708	-17.7168	9.54887e+06	6.97995	-55.9323	37.936	49.645	0.1
536	Cer(d18:2/24:0)	CE(17:0)	Cer	CE	0.0101264	0.0052337	-0.00693794	0.000674189	15.0201	-49.7337	-17.5463	-31.4081	2.11634e+18	18.3256	-49.0479	35.5022	31.0788	0.27
537	Cer(d18:2/24:0)	CE(18:0)	Cer	CE	0.0127339	0.0052337	-0.00906375	0.000654874	19.4448	-82.0172	-17.5463	-74.0159	1.00299e+08	8.0013	-81.0093	35.5022	31.3262	0.37
538	Cer(d18:2/24:0)	CE(18:1)	Cer	CE	0.00852116	0.0052337	-0.00499787	0.000686904	12.4052	-34.3612	-17.5463	-25.84	3.32092e+08	8.52126	-33.8333	35.5022	19.2294	0.38
539	Cer(d18:2/24:0)	CE(18:2)	Cer	CE	0.00699406	0.0052337	-0.00244591	0.000634484	11.0232	-27.3733	-17.5463	-5.87866	6.71445e+09	9.82701	-26.9205	35.5022	16.4573	0.38
540	Cer(d18:2/24:0)	CE(20:0)	Cer	CE	0.0120011	0.0052337	-0.00814657	0.000662761	18.1078	-71.445	-17.5463	-47.4094	1.08543e+24	24.0356	-70.5433	35.5022	39.3075	0.36
541	Cer(d18:2/24:0)	CE(22:0)	Cer	CE	0.0107726	0.0052337	-0.00589662	0.000666996	16.1509	-57.2426	-17.5463	-23.1079	1.36372e+34	34.1347	-56.4812	35.5022	40.9516	0.46
542	Cer(d18:2/24:0)	CE(22:4)	Cer	CE	0.00692114	0.0052337	-0.00384759	0.000636173	10.8793	-26.6912	-17.5463	-10.9598	1.39617e+09	9.14494	-26.2458	35.5022	26.1679	0.11
543	Cer(d18:2/24:0)	CE(24:0)	Cer	CE	0.0100602	0.0052337	-0.00567417	0.000673567	14.9357	-49.1942	-17.5463	-21.2287	9.23602e+27	27.9655	-48.514	35.5022	31.3846	0.43
544	Cer(d18:2/24:0)	CE(24:1)	Cer	CE	0.00822607	0.0052337	-0.00508159	0.00068602	11.991	-32.184	-17.5463	-15.9934	4.34246e+14	14.6377	-31.6786	35.5022	28.6183	0.23
545	Cer(d18:2/24:0)	CE(24:4)	Cer	CE	0.0105083	0.0052337	-0.00814171	0.000682971	15.3862	-52.1082	-17.5463	-39.6501	2.87169e+12	12.4581	-51.3987	35.5022	39.0767	0.18
546	Cer(d18:2/24:0)	CE(24:5)	Cer	CE	0.00808677	0.0052337	-0.00554338	0.000680817	11.878	-31.6024	-17.5463	-17.7168	7.68371e+13	13.8856	-31.1029	35.5022	49.645	0.1
547	Cer(d18:2/24:0)	CE(24:6)	Cer	CE	0.00760896	0.0052337	-0.00491546	0.000698225	10.8976	-26.7773	-17.5463	-12.6504	1.7021e+09	9.23098	-26.3308	35.5022	51.771	0.11
548	Cer(d18:2/24:1)	CE(17:0)	Cer	CE	0.0173499	0.0134638	-0.00693794	0.000643105	26.9783	-154.243	-111.511	-31.4081	5.39938e+42	42.7323	-152.554	36.126	31.0788	0.26
549	Cer(d18:2/24:1)	CE(18:0)	Cer	CE	0.0199007	0.0134638	-0.00906375	0.000632248	31.4762	-207.016	-111.511	-74.0159	3.19772e+95	95.5048	-204.855	36.126	31.3262	0.32
550	Cer(d18:2/24:1)	CE(18:1)	Cer	CE	0.0177808	0.0134638	-0.00499787	0.000655525	27.1246	-155.85	-111.511	-25.84	2.18238e+44	44.3389	-154.148	36.126	19.2294	0.41
551	Cer(d18:2/24:1)	CE(18:2)	Cer	CE	0.0149289	0.0134638	-0.00244591	0.000611489	24.4141	-127.309	-111.511	-5.87866	6280851861297133	15.798	-125.859	36.126	16.4573	0.26
552	Cer(d18:2/24:1)	CE(20:0)	Cer	CE	0.0178525	0.0134638	-0.00814657	0.000653897	27.3017	-157.806	-111.511	-47.4094	1.97275e+46	46.2951	-156.088	36.126	39.3075	0.25
553	Cer(d18:2/24:1)	CE(24:0)	Cer	CE	0.0162268	0.0134638	-0.00567417	0.000667546	24.3081	-126.247	-111.511	-21.2287	5.44691e+14	14.7362	-124.807	36.126	31.3846	0.23
554	Cer(d18:2/24:1)	CE(24:1)	Cer	CE	0.0164617	0.0134638	-0.00508159	0.000655292	25.1211	-134.499	-111.511	-15.9934	9.73462e+22	22.9883	-132.984	36.126	28.6183	0.31
555	Cer(d18:2/24:1)	CE(24:4)	Cer	CE	0.0173953	0.0134638	-0.00814171	0.000653654	26.6124	-150.255	-111.511	-39.6501	5.55631e+38	38.7448	-148.602	36.126	39.0767	0.23
556	Cer(d18:2/26:0)	CE(16:2)	Cer	CE	0.00650538	0.00549458	-0.00311393	0.000612982	10.6127	-25.4501	-17.0928	-9.12128	2.27651e+08	8.35727	-25.0189	39.6024	38.6945	0.13
557	Cer(d18:2/26:0)	CE(17:0)	Cer	CE	0.0104731	0.00549458	-0.00693794	0.000682032	15.3558	-51.9089	-17.0928	-31.4081	3.1685e+20	20.5009	-51.2015	39.6024	31.0788	0.34
558	Cer(d18:2/26:0)	CE(17:1)	Cer	CE	0.00745627	0.00549458	-0.00376381	0.000683106	10.9153	-26.8607	-17.0928	-9.53935	5.85958e+09	9.76787	-26.4133	39.6024	35.311	0.22
559	Cer(d18:2/26:0)	CE(18:2)	Cer	CE	0.00702507	0.00549458	-0.00244591	0.00068549	10.2482	-23.8017	-17.0928	-5.87866	5.11514e+06	6.70886	-23.3901	39.6024	16.4573	0.37
560	Cer(d18:2/26:0)	CE(20:0)	Cer	CE	0.0109353	0.00549458	-0.00814657	0.000652722	16.7533	-61.4525	-17.0928	-47.4094	1.10427e+14	14.0431	-60.6509	39.6024	39.3075	0.24
561	Cer(d18:2/26:0)	CE(22:0)	Cer	CE	0.00925471	0.00549458	-0.00589662	0.000661767	13.9848	-43.3137	-17.0928	-23.1079	1.60612e+20	20.2058	-42.6934	39.6024	40.9516	0.23
562	Cer(d18:2/26:0)	CE(22:4)	Cer	CE	0.0073684	0.00549458	-0.00384759	0.000680308	10.831	-26.4639	-17.0928	-10.9598	2.35011e+09	9.37109	-26.0212	39.6024	26.1679	0.19
563	Cer(d18:2/26:0)	CE(24:0)	Cer	CE	0.00885495	0.00549458	-0.00567417	0.000668259	13.2508	-39.0261	-17.0928	-21.2287	6.27174e+17	17.7974	-38.45	39.6024	31.3846	0.26
564	Cer(d18:2/26:0)	CE(24:1)	Cer	CE	0.0082678	0.00549458	-0.00508159	0.000692999	11.9305	-31.8717	-17.0928	-15.9934	6.00964e+14	14.7788	-31.3693	39.6024	28.6183	0.22
565	Cer(d18:2/26:0)	CE(24:4)	Cer	CE	0.0103644	0.00549458	-0.00814171	0.000695895	14.8936	-48.9259	-17.0928	-39.6501	1.88747e+09	9.27588	-48.2486	39.6024	39.0767	0.15
566	Cer(d18:2/26:0)	CE(24:5)	Cer	CE	0.00814143	0.00549458	-0.00554338	0.000695402	11.7075	-30.7346	-17.0928	-17.7168	1.04178e+13	13.0178	-30.2445	39.6024	49.645	0.06
567	Cer(d18:2/26:0)	CE(24:6)	Cer	CE	0.00782125	0.00549458	-0.00491546	0.00070102	11.1569	-28.0149	-17.0928	-12.6504	8.35695e+10	10.922	-27.5553	39.6024	51.771	0.08
568	Cer(d19:1/16:0)	CE(16:2)	Cer	CE	0.0069196	0.00626817	-0.00311393	0.000608607	11.3696	-29.0503	-19.2958	-9.12128	5.68149e+09	9.75446	-28.5788	46.2162	38.6945	0.06
569	Cer(d19:1/16:0)	CE(17:0)	Cer	CE	0.0110874	0.00626817	-0.00693794	0.000691436	16.0353	-56.451	-19.2958	-31.4081	1.1038e+25	25.0429	-55.6978	46.2162	31.0788	0.37
570	Cer(d19:1/16:0)	CE(17:1)	Cer	CE	0.0082787	0.00626817	-0.00376381	0.000672225	12.3154	-33.8831	-19.2958	-9.53935	386615837716817	14.5873	-33.3602	46.2162	35.311	0.25
571	Cer(d19:1/16:0)	CE(20:0)	Cer	CE	0.0110659	0.00626817	-0.00814657	0.000687542	16.0948	-56.8578	-19.2958	-47.4094	2.80788e+09	9.44838	-56.1004	46.2162	39.3075	0.19
572	Cer(d19:1/16:0)	CE(22:0)	Cer	CE	0.00918564	0.00626817	-0.00589662	0.000694766	13.2212	-38.858	-19.2958	-23.1079	5624287647210803	15.7501	-38.2835	46.2162	40.9516	0.13
573	Cer(d19:1/16:0)	CE(22:4)	Cer	CE	0.00762677	0.00626817	-0.00384759	0.000681713	11.1877	-28.1632	-19.2958	-10.9598	7.36861e+08	8.86739	-27.7019	46.2162	26.1679	0.07
574	Cer(d19:1/16:0)	CE(24:0)	Cer	CE	0.00885399	0.00626817	-0.00567417	0.000701264	12.6258	-35.5497	-19.2958	-21.2287	2.09402e+14	14.321	-35.0089	46.2162	31.3846	0.13
575	Cer(d19:1/16:0)	CE(24:1)	Cer	CE	0.00848739	0.00626817	-0.00508159	0.000700678	12.1131	-32.8186	-19.2958	-15.9934	3.33216e+13	13.5227	-32.3067	46.2162	28.6183	0.14
576	Cer(d19:1/16:0)	CE(24:4)	Cer	CE	0.0103867	0.00626817	-0.00814171	0.000692441	15.0001	-49.6058	-19.2958	-39.6501	9.03131e+09	9.95575	-48.9215	46.2162	39.0767	0.07
577	Cer(d19:1/16:0)	CE(24:5)	Cer	CE	0.00877629	0.00626817	-0.00554338	0.000691513	12.6914	-35.9074	-19.2958	-17.7168	4.08861e+16	16.6116	-35.363	46.2162	49.645	0.08
578	Cer(d19:1/16:0)	CE(24:6)	Cer	CE	0.00810003	0.00626817	-0.00491546	0.000701693	11.5436	-29.9115	-19.2958	-12.6504	4.12745e+10	10.6157	-29.4309	46.2162	51.771	0.03
579	Cer(d19:1/18:0)	CE(16:2)	Cer	CE	0.00719098	0.00670404	-0.00311393	0.000582385	12.3475	-34.0536	-23.8634	-9.12128	1.54973e+10	10.1903	-33.5289	54.5271	38.6945	0
580	Cer(d19:1/18:0)	CE(17:0)	Cer	CE	0.0119725	0.00670404	-0.00693794	0.000660984	18.1131	-71.4855	-23.8634	-31.4081	1.19507e+40	40.0774	-70.5833	54.5271	31.0788	0.42
581	Cer(d19:1/18:0)	CE(17:1)	Cer	CE	0.00918581	0.00670404	-0.00376381	0.000640259	14.347	-45.5102	-23.8634	-9.53935	4.43401e+21	21.6468	-44.8674	54.5271	35.311	0.31
582	Cer(d19:1/18:0)	CE(18:1)	Cer	CE	0.00895854	0.00670404	-0.00499787	0.000675599	13.2601	-39.0794	-23.8634	-25.84	1.73563e+13	13.2395	-38.5027	54.5271	19.2294	0.31
583	Cer(d19:1/18:0)	CE(20:0)	Cer	CE	0.0112297	0.00670404	-0.00814657	0.000681249	16.484	-59.552	-23.8634	-47.4094	1.38865e+12	12.1426	-58.7681	54.5271	39.3075	0.19
584	Cer(d19:1/18:0)	CE(22:0)	Cer	CE	0.00921625	0.00670404	-0.00589662	0.00068703	13.4146	-39.964	-23.8634	-23.1079	1.26064e+16	16.1006	-39.3784	54.5271	40.9516	0.07
585	Cer(d19:1/18:0)	CE(22:4)	Cer	CE	0.00802101	0.00670404	-0.00384759	0.000653457	12.2747	-33.6678	-23.8634	-10.9598	6.37456e+09	9.80445	-33.1471	54.5271	26.1679	0.08
586	Cer(d19:1/18:0)	CE(24:0)	Cer	CE	0.00890311	0.00670404	-0.00567417	0.000685611	12.9857	-37.5319	-23.8634	-21.2287	4.66143e+13	13.6685	-36.9708	54.5271	31.3846	0.09
587	Cer(d19:1/18:0)	CE(24:1)	Cer	CE	0.00873379	0.00670404	-0.00508159	0.000676153	12.9169	-37.149	-23.8634	-15.9934	1.93029e+13	13.2856	-36.5918	54.5271	28.6183	0.12
588	Cer(d19:1/18:0)	CE(24:4)	Cer	CE	0.0106763	0.00670404	-0.00814171	0.000673583	15.85	-55.1943	-23.8634	-39.6501	3.50171e+15	15.5443	-54.4541	54.5271	39.0767	0.09
589	Cer(d19:1/18:0)	CE(24:5)	Cer	CE	0.00912662	0.00670404	-0.00554338	0.000673458	13.5519	-40.7581	-23.8634	-17.7168	7.84667e+16	16.8947	-40.1643	54.5271	49.645	0.08
590	Cer(d19:1/18:0)	CE(24:6)	Cer	CE	0.00837179	0.00670404	-0.00491546	0.000684324	12.2337	-33.451	-23.8634	-12.6504	3.86932e+09	9.58763	-32.9326	54.5271	51.771	0.01
591	Cer(d19:1/20:0)	CE(16:2)	Cer	CE	0.00689809	0.0064455	-0.00311393	0.00058043	11.8844	-31.6352	-21.6988	-9.12128	8.63893e+09	9.93646	-31.1354	48.7595	38.6945	0
592	Cer(d19:1/20:0)	CE(17:0)	Cer	CE	0.0120004	0.0064455	-0.00693794	0.000671594	17.8686	-69.6274	-21.6988	-31.4081	1.65712e+38	38.2194	-68.744	48.7595	31.0788	0.44
593	Cer(d19:1/20:0)	CE(17:1)	Cer	CE	0.00877581	0.0064455	-0.00376381	0.000644305	13.6206	-41.1585	-21.6988	-9.53935	2.8824e+19	19.4598	-40.5605	48.7595	35.311	0.29
594	Cer(d19:1/20:0)	CE(18:1)	Cer	CE	0.00882222	0.0064455	-0.00499787	0.000684044	12.8971	-37.0395	-21.6988	-25.84	1.58298e+11	11.1995	-36.4833	48.7595	19.2294	0.32
595	Cer(d19:1/20:0)	CE(20:0)	Cer	CE	0.0114432	0.0064455	-0.00814657	0.000688659	16.6166	-60.4843	-21.6988	-47.4094	1.18818e+13	13.0749	-59.6918	48.7595	39.3075	0.25
596	Cer(d19:1/20:0)	CE(22:0)	Cer	CE	0.00937123	0.0064455	-0.00589662	0.000694141	13.5005	-40.4598	-21.6988	-23.1079	2.24846e+17	17.3519	-39.8694	48.7595	40.9516	0.14
597	Cer(d19:1/20:0)	CE(22:4)	Cer	CE	0.00773023	0.0064455	-0.00384759	0.000658893	11.7322	-30.8592	-21.6988	-10.9598	1.447e+09	9.16047	-30.3677	48.7595	26.1679	0.06
598	Cer(d19:1/20:0)	CE(24:0)	Cer	CE	0.00884734	0.0064455	-0.00567417	0.000695219	12.726	-36.0963	-21.6988	-21.2287	2.49798e+14	14.3976	-35.5499	48.7595	31.3846	0.12
599	Cer(d19:1/20:0)	CE(24:1)	Cer	CE	0.00859235	0.0064455	-0.00508159	0.000685504	12.5343	-35.0548	-21.6988	-15.9934	2.27004e+13	13.356	-34.5192	48.7595	28.6183	0.14
600	Cer(d19:1/20:0)	CE(24:4)	Cer	CE	0.0105048	0.0064455	-0.00814171	0.000680111	15.4456	-52.4991	-21.6988	-39.6501	7.06332e+12	12.849	-51.7857	48.7595	39.0767	0.09
601	Cer(d19:1/20:0)	CE(24:5)	Cer	CE	0.008972	0.0064455	-0.00554338	0.000679229	13.2091	-38.7893	-21.6988	-17.7168	1.23189e+17	17.0906	-38.2154	48.7595	49.645	0.09
602	Cer(d19:1/20:0)	CE(24:6)	Cer	CE	0.00827998	0.0064455	-0.00491546	0.000690225	11.9961	-32.2101	-21.6988	-12.6504	3.2462e+10	10.5114	-31.7044	48.7595	51.771	0.04
603	Cer(d19:1/22:0)	CE(16:2)	Cer	CE	0.00503903	0.00393251	-0.00311393	0.000562923	8.95156	-18.3865	-9.34964	-9.12128	1.08859e+09	9.03686	-18.0405	44.3072	38.6945	0.02
604	Cer(d19:1/22:0)	CE(17:0)	Cer	CE	0.0103907	0.00393251	-0.00693794	0.000668568	15.5418	-53.134	-9.34964	-31.4081	5.31984e+21	21.7259	-52.4142	44.3072	31.0788	0.54
605	Cer(d19:1/22:0)	CE(17:1)	Cer	CE	0.00654285	0.00393251	-0.00376381	0.000635639	10.2933	-24.0026	-9.34964	-9.53935	2.90577e+14	14.4633	-23.5887	44.3072	35.311	0.31
606	Cer(d19:1/22:0)	CE(22:0)	Cer	CE	0.00808781	0.00393251	-0.00589662	0.000695435	11.6299	-30.3433	-9.34964	-23.1079	1.71967e+07	7.23545	-29.8577	44.3072	40.9516	0.31
607	Cer(d19:1/22:0)	CE(24:5)	Cer	CE	0.00714621	0.00393251	-0.00554338	0.000681352	10.4883	-24.8811	-9.34964	-17.7168	1.45993e+07	7.16433	-24.4567	44.3072	49.645	0.11
608	Cer(d19:1/22:0)	CE(24:6)	Cer	CE	0.00640509	0.00393251	-0.00491546	0.000688356	9.3049	-19.7924	-9.34964	-12.6504	1.38671e+07	7.14199	-19.4291	44.3072	51.771	0.05
609	Cer(d19:1/23:0)	CE(16:2)	Cer	CE	0.00587229	0.00466137	-0.00311393	0.000582574	10.0799	-23.0589	-12.2062	-9.12128	7.12387e+10	10.8527	-22.6559	45.0936	38.6945	0.12
610	Cer(d19:1/23:0)	CE(17:0)	Cer	CE	0.0123154	0.00466137	-0.00693794	0.000681868	18.0614	-71.0903	-12.2062	-31.4081	4.81059e+39	39.6822	-70.1919	45.0936	31.0788	0.64
611	Cer(d19:1/23:0)	CE(17:1)	Cer	CE	0.0078412	0.00466137	-0.00376381	0.000654736	11.9761	-32.1071	-12.2062	-9.53935	7.95876e+19	19.9008	-31.6025	45.0936	35.311	0.43
612	Cer(d19:1/23:0)	CE(22:0)	Cer	CE	0.00832004	0.00466137	-0.00589662	0.000696628	11.9433	-31.9378	-12.2062	-23.1079	6.75866e+08	8.82986	-31.4348	45.0936	40.9516	0.22
613	Cer(d19:1/23:0)	CE(22:4)	Cer	CE	0.00623838	0.00466137	-0.00384759	0.000671851	9.28536	-19.7133	-12.2062	-10.9598	3.214e+07	7.50705	-19.3509	45.0936	26.1679	0.1
614	Cer(d19:1/23:0)	CE(24:1)	Cer	CE	0.00704632	0.00466137	-0.00508159	0.000694821	10.1412	-23.328	-12.2062	-15.9934	2.16074e+07	7.3346	-22.9219	45.0936	28.6183	0.15
615	Cer(d19:1/23:0)	CE(24:5)	Cer	CE	0.00774126	0.00466137	-0.00554338	0.000692633	11.1766	-28.1097	-12.2062	-17.7168	2.47112e+10	10.3929	-27.649	45.0936	49.645	0.11
616	Cer(d19:1/23:0)	CE(24:6)	Cer	CE	0.00712434	0.00466137	-0.00491546	0.000697181	10.2188	-23.6708	-12.2062	-12.6504	1.04799e+11	11.0204	-23.2606	45.0936	51.771	0.08
617	Cer(d19:1/24:0)	CE(17:0)	Cer	CE	0.00946782	0.00265918	-0.00693794	0.000689381	13.7338	-41.8226	-4.67274	-31.4081	2.5974e+10	10.4145	-41.2181	39.6571	31.0788	0.54
618	Cer(d19:1/24:0)	CE(17:1)	Cer	CE	0.00541286	0.00265918	-0.00376381	0.000650935	8.31551	-15.9878	-4.67274	-9.53935	2.80826e+06	6.44844	-15.6718	39.6571	35.311	0.3
619	Cer(d19:1/24:1)	CE(16:2)	Cer	CE	0.00954897	0.0100266	-0.00311393	0.000583019	16.3785	-58.8159	-51.1277	-9.12128	4.87744e+07	7.68819	-58.0394	43.3518	38.6945	0.03
620	Cer(d19:1/24:1)	CE(17:0)	Cer	CE	0.0170176	0.0100266	-0.00693794	0.00067382	25.2555	-135.886	-51.1277	-31.4081	5.73047e+84	84.7582	-134.358	43.3518	31.0788	0.49
621	Cer(d19:1/24:1)	CE(17:1)	Cer	CE	0.0126535	0.0100266	-0.00376381	0.00064564	19.5985	-83.2766	-51.1277	-9.53935	1.40905e+32	32.1489	-82.2555	43.3518	35.311	0.34
622	Cer(d19:1/24:1)	CE(18:0)	Cer	CE	0.0168486	0.0100266	-0.00906375	0.000679467	24.7968	-131.178	-51.1277	-74.0159	1.45271e+57	57.1622	-129.694	43.3518	31.3262	0.37
623	Cer(d19:1/24:1)	CE(18:1)	Cer	CE	0.0129521	0.0100266	-0.00499787	0.000688748	18.8053	-76.873	-51.1277	-25.84	5.56291e+25	25.7453	-75.9172	43.3518	19.2294	0.35
624	Cer(d19:1/24:1)	CE(18:2)	Cer	CE	0.0109527	0.0100266	-0.00244591	0.000674306	16.2428	-57.8756	-51.1277	-5.87866	5.59625e+06	6.7479	-57.108	43.3518	16.4573	0.18
625	Cer(d19:1/24:1)	CE(20:0)	Cer	CE	0.0145062	0.0100266	-0.00814657	0.000685529	21.1606	-96.5999	-51.1277	-47.4094	2.96603e+45	45.4722	-95.4467	43.3518	39.3075	0.2
626	Cer(d19:1/24:1)	CE(20:1)	Cer	CE	0.0113372	0.0100266	-0.00252675	0.000690378	16.4218	-59.1173	-51.1277	-4.92443	9.76257e+07	7.98956	-58.3379	43.3518	30.9548	0.27
627	Cer(d19:1/24:1)	CE(22:0)	Cer	CE	0.012183	0.0100266	-0.00589662	0.00069342	17.5695	-67.3863	-51.1277	-23.1079	1.81374e+16	16.2586	-66.5244	43.3518	40.9516	0.1
628	Cer(d19:1/24:1)	CE(22:4)	Cer	CE	0.0110626	0.0100266	-0.00384759	0.000664599	16.6456	-60.6888	-51.1277	-10.9598	3.63986e+09	9.56109	-59.8943	43.3518	26.1679	0.09
629	Cer(d19:1/24:1)	CE(24:0)	Cer	CE	0.0121034	0.0100266	-0.00567417	0.000696168	17.3858	-66.0277	-51.1277	-21.2287	7.94367e+14	14.9	-65.1794	43.3518	31.3846	0.11
630	Cer(d19:1/24:1)	CE(24:1)	Cer	CE	0.0124339	0.0100266	-0.00508159	0.000689702	18.028	-70.8358	-51.1277	-15.9934	5.10649e+19	19.7081	-69.94	43.3518	28.6183	0.22
631	Cer(d19:1/24:1)	CE(24:4)	Cer	CE	0.0139202	0.0100266	-0.00814171	0.000682704	20.3899	-89.9092	-51.1277	-39.6501	6.0459e+38	38.7815	-88.8222	43.3518	39.0767	0.14
632	Cer(d19:1/24:1)	CE(24:5)	Cer	CE	0.0121035	0.0100266	-0.00554338	0.000682293	17.7395	-68.6561	-51.1277	-17.7168	3.37562e+17	17.5284	-67.7819	43.3518	49.645	0.15
633	Cer(d19:1/24:1)	Cer(d19:1/24:0)	Cer	Cer	0.0118622	0.0100266	0.00265918	0.000687929	17.2433	-64.9834	-51.1277	-4.67274	7.17358e+13	13.8557	-64.1458	43.3518	39.6571	0.75
634	Cer(d19:1/26:0)	CE(17:1)	Cer	CE	0.00585142	0.0032861	-0.00376381	0.000679209	8.61506	-17.0963	-5.82357	-9.53935	3.60569e+07	7.55699	-16.7663	38.0871	35.311	0.28
635	Cer(d20:1/22:0)	CE(16:2)	Cer	CE	0.00519203	0.00460736	-0.00311393	0.000550186	9.43686	-20.3308	-13.032	-9.12128	1.98999e+07	7.29885	-19.9608	41.6517	38.6945	-0.1
636	Cer(d20:1/22:0)	CE(17:0)	Cer	CE	0.00930207	0.00460736	-0.00693794	0.000673501	13.8115	-42.2814	-13.032	-31.4081	7.4707e+10	10.8734	-41.6719	41.6517	31.0788	0.29
637	Cer(d20:1/22:0)	CE(17:1)	Cer	CE	0.00616862	0.00460736	-0.00376381	0.000640254	9.63465	-21.1515	-13.032	-9.53935	1.31696e+08	8.11957	-20.7713	41.6517	35.311	0.06
638	Cer(d20:1/22:0)	CE(20:0)	Cer	CE	0.0112656	0.00460736	-0.00814657	0.00068974	16.3332	-58.5008	-13.032	-47.4094	1.23429e+11	11.0914	-57.7274	41.6517	39.3075	0.43
639	Cer(d20:1/22:0)	CE(22:0)	Cer	CE	0.00920228	0.00460736	-0.00589662	0.000693904	13.2616	-39.0877	-13.032	-23.1079	9545532652563460	15.9798	-38.5108	41.6517	40.9516	0.39
640	Cer(d20:1/22:0)	CE(22:4)	Cer	CE	0.00611083	0.00460736	-0.00384759	0.000633617	9.64437	-21.1923	-13.032	-10.9598	1.44641e+08	8.16029	-20.8115	41.6517	26.1679	0.05
641	Cer(d20:1/22:0)	CE(24:0)	Cer	CE	0.00832778	0.00460736	-0.00567417	0.000689841	12.072	-32.6043	-13.032	-21.2287	2.37457e+11	11.3756	-32.0946	41.6517	31.3846	0.35
642	Cer(d20:1/22:0)	CE(24:1)	Cer	CE	0.00727958	0.00460736	-0.00508159	0.000676224	10.7651	-26.1556	-13.032	-15.9934	1.45297e+10	10.1623	-25.7164	41.6517	28.6183	0.2
643	Cer(d20:1/22:0)	CE(24:5)	Cer	CE	0.00760957	0.00460736	-0.00554338	0.000673951	11.291	-28.6653	-13.032	-17.7168	8.88279e+10	10.9485	-28.1982	41.6517	49.645	0.09
644	Cer(d20:1/22:0)	CE(24:6)	Cer	CE	0.00699295	0.00460736	-0.00491546	0.000686116	10.1921	-23.5525	-13.032	-12.6504	3.31571e+10	10.5206	-23.1437	41.6517	51.771	0.12
645	Cer(d20:1/23:0)	CE(17:0)	Cer	CE	0.0128384	0.00764604	-0.00693794	0.000677885	18.939	-77.935	-32.1939	-31.4081	5.50929e+45	45.7411	-76.9683	39.1657	31.0788	0.36
646	Cer(d20:1/23:0)	CE(17:1)	Cer	CE	0.00896086	0.00764604	-0.00376381	0.000650653	13.7721	-42.0484	-32.1939	-9.53935	7.15194e+09	9.85442	-41.4414	39.1657	35.311	0.15
647	Cer(d20:1/23:0)	CE(18:0)	Cer	CE	0.0153475	0.00764604	-0.00906375	0.0006787	22.613	-109.82	-32.1939	-74.0159	6.37729e+35	35.8046	-108.536	39.1657	31.3262	0.45
648	Cer(d20:1/23:0)	CE(18:1)	Cer	CE	0.0106103	0.00764604	-0.00499787	0.000687822	15.426	-52.3696	-32.1939	-25.84	1.49865e+20	20.1757	-51.6575	39.1657	19.2294	0.35
649	Cer(d20:1/23:0)	CE(18:2)	Cer	CE	0.008832	0.00764604	-0.00244591	0.000658442	13.4135	-39.9575	-32.1939	-5.87866	5.80156e+07	7.76354	-39.3719	39.1657	16.4573	0.24
650	Cer(d20:1/23:0)	CE(20:0)	Cer	CE	0.0137003	0.00764604	-0.00814657	0.000683802	20.0354	-86.9089	-32.1939	-47.4094	3.15868e+39	39.4995	-85.8522	39.1657	39.3075	0.35
651	Cer(d20:1/23:0)	CE(22:0)	Cer	CE	0.0112827	0.00764604	-0.00589662	0.000691973	16.3052	-58.3067	-32.1939	-23.1079	1.29656e+26	26.1128	-57.5352	39.1657	40.9516	0.27
652	Cer(d20:1/23:0)	CE(22:4)	Cer	CE	0.00879847	0.00764604	-0.00384759	0.000651355	13.508	-40.5031	-32.1939	-10.9598	2.03786e+08	8.30917	-39.9122	39.1657	26.1679	0.07
653	Cer(d20:1/23:0)	CE(24:0)	Cer	CE	0.0109147	0.00764604	-0.00567417	0.000694279	15.7209	-54.3269	-32.1939	-21.2287	1.35805e+22	22.1329	-53.5954	39.1657	31.3846	0.26
654	Cer(d20:1/23:0)	CE(24:1)	Cer	CE	0.00992964	0.00764604	-0.00508159	0.000688133	14.4298	-46.02	-32.1939	-15.9934	6.69895e+13	13.826	-45.3722	39.1657	28.6183	0.16
655	Cer(d20:1/23:0)	CE(24:4)	Cer	CE	0.0117629	0.00764604	-0.00814171	0.000682728	17.2293	-64.881	-32.1939	-39.6501	1.7021e+25	25.231	-64.0444	39.1657	39.0767	0.09
656	Cer(d20:1/23:0)	CE(24:5)	Cer	CE	0.00974247	0.00764604	-0.00554338	0.000681535	14.2949	-45.1907	-32.1939	-17.7168	9.92606e+12	12.9968	-44.5512	39.1657	49.645	0.09
657	Cer(d20:1/23:0)	CE(24:6)	Cer	CE	0.00928103	0.00764604	-0.00491546	0.000693775	13.3776	-39.7509	-32.1939	-12.6504	3.60582e+07	7.557	-39.1674	39.1657	51.771	0.11
658	Cer(d20:1/24:0)	CE(17:0)	Cer	CE	0.00989481	0.0053318	-0.00693794	0.000688004	14.3819	-45.7246	-17.056	-31.4081	2.07267e+14	14.3165	-45.0797	36.9015	31.0788	0.24
659	Cer(d20:1/24:0)	CE(18:1)	Cer	CE	0.00830306	0.0053318	-0.00499787	0.000684089	12.1374	-32.9454	-17.056	-25.84	1.27484e+07	7.10545	-32.4323	36.9015	19.2294	0.35
660	Cer(d20:1/24:0)	CE(18:2)	Cer	CE	0.006668	0.0053318	-0.00244591	0.000648017	10.2899	-23.9871	-17.056	-5.87866	8.53402e+06	6.93115	-23.5734	36.9015	16.4573	0.28
661	Cer(d20:1/24:0)	CE(20:0)	Cer	CE	0.0119174	0.0053318	-0.00814657	0.000689468	17.2849	-65.2872	-17.056	-47.4094	7.54744e+17	17.8778	-64.4465	36.9015	39.3075	0.38
662	Cer(d20:1/24:0)	CE(22:0)	Cer	CE	0.0101651	0.0053318	-0.00589662	0.000695221	14.6214	-47.2098	-17.056	-23.1079	1.26431e+24	24.1019	-46.5501	36.9015	40.9516	0.4
663	Cer(d20:1/24:0)	CE(22:4)	Cer	CE	0.0068843	0.0053318	-0.00384759	0.000647872	10.626	-25.5115	-17.056	-10.9598	2.85445e+08	8.45552	-25.0797	36.9015	26.1679	0.09
664	Cer(d20:1/24:0)	CE(24:0)	Cer	CE	0.0094297	0.0053318	-0.00567417	0.000695213	13.5638	-40.8272	-17.056	-21.2287	3.96691e+19	19.5985	-40.2326	36.9015	31.3846	0.37
665	Cer(d20:1/24:0)	CE(24:1)	Cer	CE	0.00813683	0.0053318	-0.00508159	0.000688288	11.8218	-31.3151	-17.056	-15.9934	1.81593e+14	14.2591	-30.8186	36.9015	28.6183	0.21
666	Cer(d20:1/24:0)	CE(24:4)	Cer	CE	0.0104142	0.0053318	-0.00814171	0.000682029	15.2695	-51.3453	-17.056	-39.6501	4.95756e+11	11.6953	-50.6436	36.9015	39.0767	0.16
667	Cer(d20:1/24:0)	CE(24:5)	Cer	CE	0.00825953	0.0053318	-0.00554338	0.000683518	12.0839	-32.666	-17.056	-17.7168	8.89547e+14	14.9492	-32.1556	36.9015	49.645	0.12
668	Cer(d20:1/24:0)	CE(24:6)	Cer	CE	0.00759725	0.0053318	-0.00491546	0.000694067	10.946	-27.0061	-17.056	-12.6504	8.91547e+09	9.95014	-26.5571	36.9015	51.771	0.11
669	Cer(d20:1/24:1)	CE(17:0)	Cer	CE	0.0161085	0.012718	-0.00693794	0.000668507	24.0962	-124.135	-87.7131	-31.4081	2.64312e+36	36.4221	-122.714	41.3885	31.0788	0.21
670	Cer(d20:1/24:1)	CE(18:0)	Cer	CE	0.018782	0.012718	-0.00906375	0.000669166	28.0677	-166.39	-87.7131	-74.0159	4.75647e+78	78.6773	-164.598	41.3885	31.3262	0.31
671	Cer(d20:1/24:1)	CE(18:1)	Cer	CE	0.015829	0.012718	-0.00499787	0.000669922	23.6282	-119.53	-87.7131	-25.84	6.56038e+31	31.8169	-118.153	41.3885	19.2294	0.33
672	Cer(d20:1/24:1)	CE(20:0)	Cer	CE	0.0170884	0.012718	-0.00814657	0.000679106	25.163	-134.931	-87.7131	-47.4094	1.65226e+47	47.2181	-133.412	41.3885	39.3075	0.25
673	Cer(d20:1/24:1)	CE(22:0)	Cer	CE	0.0145911	0.012718	-0.00589662	0.000687942	21.2098	-97.0343	-87.7131	-23.1079	2.09509e+09	9.3212	-95.8765	41.3885	40.9516	0.15
674	Cer(d20:1/24:1)	CE(24:0)	Cer	CE	0.0148804	0.012718	-0.00567417	0.000687948	21.6301	-100.786	-87.7131	-21.2287	1.1825e+13	13.0728	-99.5904	41.3885	31.3846	0.17
675	Cer(d20:1/24:1)	CE(24:1)	Cer	CE	0.0151441	0.012718	-0.00508159	0.000671351	22.5577	-109.302	-87.7131	-15.9934	3.88244e+21	21.5891	-108.023	41.3885	28.6183	0.24
676	Cer(d20:1/24:1)	CE(24:4)	Cer	CE	0.0161964	0.012718	-0.00814171	0.000664809	24.3624	-126.79	-87.7131	-39.6501	1.19463e+39	39.0772	-125.346	41.3885	39.0767	0.14
677	Cer(m18:0/20:0)	CE(17:0)	deoxyCer	CE	0.0130965	0.0101018	-0.00693794	0.000578584	22.6354	-110.03	-84.2736	-31.4081	5.711e+25	25.7567	-108.743	60.0454	31.0788	0.1
678	Cer(m18:0/20:0)	CE(17:1)	deoxyCer	CE	0.0110496	0.0101018	-0.00376381	0.000520394	21.2332	-97.2414	-84.2736	-9.53935	9.28612e+12	12.9678	-96.0819	60.0454	35.311	0.05
679	Cer(m18:0/20:0)	CE(18:0)	deoxyCer	CE	0.0156656	0.0101018	-0.00906375	0.000585596	26.7515	-151.766	-84.2736	-74.0159	3.10508e+67	67.4921	-150.098	60.0454	31.3262	0.29
680	Cer(m18:0/20:0)	CE(18:1)	deoxyCer	CE	0.0132146	0.0101018	-0.00499787	0.00055147	23.9624	-122.811	-84.2736	-25.84	3.44417e+38	38.5371	-121.403	60.0454	19.2294	0.38
681	Cer(m18:0/20:0)	CE(20:0)	deoxyCer	CE	0.0151613	0.0101018	-0.00814657	0.0006126	24.7491	-130.693	-84.2736	-47.4094	2.62539e+46	46.4192	-129.213	60.0454	39.3075	0.31
682	Cer(m18:0/20:0)	CE(22:0)	deoxyCer	CE	0.0132009	0.0101018	-0.00589662	0.000622732	21.1983	-96.9328	-84.2736	-23.1079	4.56255e+12	12.6592	-95.776	60.0454	40.9516	0.24
683	Cer(m18:0/20:0)	CE(22:4)	deoxyCer	CE	0.0108061	0.0101018	-0.00384759	0.000508311	21.2588	-97.4684	-84.2736	-10.9598	1.56626e+13	13.1949	-96.3066	60.0454	26.1679	-0.02
684	Cer(m18:0/20:0)	CE(24:0)	deoxyCer	CE	0.013007	0.0101018	-0.00567417	0.000603707	21.5453	-100.024	-84.2736	-21.2287	5627062889276110	15.7503	-98.8369	60.0454	31.3846	0.25
685	Cer(m18:0/20:0)	CE(24:1)	deoxyCer	CE	0.0119698	0.0101018	-0.00508159	0.000582004	20.5665	-91.4227	-84.2736	-15.9934	1.40979e+07	7.14916	-90.3204	60.0454	28.6183	0.13
686	Cer(m18:0/20:0)	CE(24:4)	deoxyCer	CE	0.0136652	0.0101018	-0.00814171	0.000585497	23.3395	-116.73	-84.2736	-39.6501	2.86275e+32	32.4568	-115.38	60.0454	39.0767	0.09
687	Cer(m18:0/22:0)	CE(17:0)	deoxyCer	CE	0.0134286	0.0102427	-0.00693794	0.000578411	23.2163	-115.545	-92.3859	-31.4081	1.4408e+23	23.1586	-114.204	57.1634	31.0788	0.12
688	Cer(m18:0/22:0)	CE(18:0)	deoxyCer	CE	0.0163025	0.0102427	-0.00906375	0.000583136	27.9565	-165.132	-92.3859	-74.0159	5.56811e+72	72.7457	-163.35	57.1634	31.3262	0.32
689	Cer(m18:0/22:0)	CE(18:1)	deoxyCer	CE	0.0135134	0.0102427	-0.00499787	0.000549433	24.5951	-129.132	-92.3859	-25.84	5.57395e+36	36.7462	-127.668	57.1634	19.2294	0.39
690	Cer(m18:0/22:0)	CE(18:2)	deoxyCer	CE	0.0109603	0.0102427	-0.00244591	0.000505717	21.6728	-101.171	-92.3859	-5.87866	6.09646e+08	8.78508	-99.9718	57.1634	16.4573	0.08
691	Cer(m18:0/22:0)	CE(20:0)	deoxyCer	CE	0.015996	0.0102427	-0.00814657	0.000604981	26.4404	-148.398	-92.3859	-47.4094	1.02897e+56	56.0124	-146.761	57.1634	39.3075	0.36
692	Cer(m18:0/22:0)	CE(22:0)	deoxyCer	CE	0.014509	0.0102427	-0.00589662	0.000607041	23.9011	-122.206	-92.3859	-23.1079	6.60283e+29	29.8197	-120.804	57.1634	40.9516	0.36
693	Cer(m18:0/22:0)	CE(22:4)	deoxyCer	CE	0.0110235	0.0102427	-0.00384759	0.000505313	21.8152	-102.46	-92.3859	-10.9598	1.18483e+10	10.0737	-101.247	57.1634	26.1679	0
694	Cer(m18:0/22:0)	CE(24:0)	deoxyCer	CE	0.0139471	0.0102427	-0.00567417	0.000587547	23.7378	-120.602	-92.3859	-21.2287	1.64407e+28	28.2159	-119.215	57.1634	31.3846	0.34
695	Cer(m18:0/22:0)	CE(24:4)	deoxyCer	CE	0.013941	0.0102427	-0.00814171	0.000587073	23.7466	-120.688	-92.3859	-39.6501	2.00344e+28	28.3018	-119.3	57.1634	39.0767	0.1
696	Cer(m18:0/23:0)	CE(16:2)	deoxyCer	CE	0.00998991	0.0110442	-0.00311393	0.000450785	22.1611	-105.622	-94.186	-9.12128	2.72802e+11	11.4358	-104.379	51.0738	38.6945	-0.07
697	Cer(m18:0/23:0)	CE(17:0)	deoxyCer	CE	0.0152745	0.0110442	-0.00693794	0.000590453	25.8692	-142.304	-94.186	-31.4081	1.31168e+48	48.1178	-140.721	51.0738	31.0788	0.25
698	Cer(m18:0/23:0)	CE(17:1)	deoxyCer	CE	0.0125235	0.0110442	-0.00376381	0.000540928	23.1518	-114.926	-94.186	-9.53935	5.49612e+20	20.7401	-113.592	51.0738	35.311	0.18
699	Cer(m18:0/23:0)	CE(18:0)	deoxyCer	CE	0.0178043	0.0110442	-0.00906375	0.000600202	29.6639	-184.928	-94.186	-74.0159	5.52252e+90	90.7421	-182.966	51.0738	31.3262	0.37
700	Cer(m18:0/23:0)	CE(18:1)	deoxyCer	CE	0.0147296	0.0110442	-0.00499787	0.000589554	24.9843	-133.094	-94.186	-25.84	8.09072e+38	38.908	-131.593	51.0738	19.2294	0.42
701	Cer(m18:0/23:0)	CE(18:2)	deoxyCer	CE	0.0118926	0.0110442	-0.00244591	0.000544952	21.8233	-102.533	-94.186	-5.87866	2.2216e+08	8.34667	-101.319	51.0738	16.4573	0.12
702	Cer(m18:0/23:0)	CE(20:0)	deoxyCer	CE	0.0166862	0.0110442	-0.00814657	0.000626065	26.6525	-150.69	-94.186	-47.4094	3.19102e+56	56.5039	-149.032	51.0738	39.3075	0.34
703	Cer(m18:0/23:0)	CE(22:0)	deoxyCer	CE	0.0146307	0.0110442	-0.00589662	0.000636086	23.0012	-113.488	-94.186	-23.1079	2.00418e+19	19.3019	-112.166	51.0738	40.9516	0.3
704	Cer(m18:0/23:0)	CE(24:0)	deoxyCer	CE	0.0145375	0.0110442	-0.00567417	0.000620395	23.4326	-117.63	-94.186	-21.2287	2.77929e+23	23.4439	-116.271	51.0738	31.3846	0.31
705	Cer(m18:0/23:0)	CE(24:4)	deoxyCer	CE	0.0144366	0.0110442	-0.00814171	0.000619843	23.2908	-116.261	-94.186	-39.6501	1.18811e+22	22.0749	-114.914	51.0738	39.0767	0.08
706	Cer(m18:0/24:0)	CE(16:2)	deoxyCer	CE	0.00921592	0.0100616	-0.00311393	0.000458044	20.1201	-87.6215	-80.9333	-9.12128	4.8781e+06	6.68825	-86.5571	51.5261	38.6945	-0.08
707	Cer(m18:0/24:0)	CE(17:0)	deoxyCer	CE	0.0134091	0.0100616	-0.00693794	0.000607584	22.0695	-104.78	-80.9333	-31.4081	7.02802e+23	23.8468	-103.546	51.5261	31.0788	0.14
708	Cer(m18:0/24:0)	CE(18:0)	deoxyCer	CE	0.016211	0.0100616	-0.00906375	0.000610063	26.5727	-149.826	-80.9333	-74.0159	7.802e+68	68.8922	-148.175	51.5261	31.3262	0.32
709	Cer(m18:0/24:0)	CE(18:1)	deoxyCer	CE	0.0135133	0.0100616	-0.00499787	0.000585985	23.0607	-114.056	-80.9333	-25.84	1.32514e+33	33.1223	-112.729	51.5261	19.2294	0.41
710	Cer(m18:0/24:0)	CE(18:2)	deoxyCer	CE	0.0109318	0.0100616	-0.00244591	0.000538841	20.2876	-89.0383	-80.9333	-5.87866	1.27359e+08	8.10503	-87.9594	51.5261	16.4573	0.12
711	Cer(m18:0/24:0)	CE(20:0)	deoxyCer	CE	0.0158301	0.0100616	-0.00814657	0.000627318	25.2346	-135.67	-80.9333	-47.4094	5.45397e+54	54.7367	-134.145	51.5261	39.3075	0.35
712	Cer(m18:0/24:0)	CE(22:0)	deoxyCer	CE	0.0144226	0.0100616	-0.00589662	0.000630112	22.889	-112.422	-80.9333	-23.1079	3.08296e+31	31.489	-111.111	51.5261	40.9516	0.37
713	Cer(m18:0/24:0)	CE(22:4)	deoxyCer	CE	0.0110272	0.0100616	-0.00384759	0.00053701	20.5344	-91.1465	-80.9333	-10.9598	1.63368e+10	10.2132	-90.0467	51.5261	26.1679	0.05
714	Cer(m18:0/24:0)	CE(24:0)	deoxyCer	CE	0.0140355	0.0100616	-0.00567417	0.000612548	22.9133	-112.653	-80.9333	-21.2287	5.23912e+31	31.7193	-111.339	51.5261	31.3846	0.36
715	Cer(m18:0/24:0)	CE(24:4)	deoxyCer	CE	0.0139423	0.0100616	-0.00814171	0.000613576	22.7231	-110.855	-80.9333	-39.6501	8.34136e+29	29.9212	-109.56	51.5261	39.0767	0.12
716	Cer(m18:0/24:1)	CE(17:0)	deoxyCer	CE	0.0159796	0.0131289	-0.00693794	0.000580948	27.506	-160.076	-142.501	-31.4081	3.75519e+17	17.5746	-158.339	56.3006	31.0788	0.11
717	Cer(m18:0/24:1)	CE(17:1)	deoxyCer	CE	0.01393	0.0131289	-0.00376381	0.000518809	26.85	-152.84	-142.501	-9.53935	2.18194e+10	10.3388	-151.163	56.3006	35.311	0.09
718	Cer(m18:0/24:1)	CE(18:0)	deoxyCer	CE	0.0185734	0.0131289	-0.00906375	0.000589886	31.4864	-207.143	-142.501	-74.0159	4.38824e+64	64.6423	-204.981	56.3006	31.3262	0.27
719	Cer(m18:0/24:1)	CE(18:1)	deoxyCer	CE	0.0168893	0.0131289	-0.00499787	0.000550563	30.6763	-197.133	-142.501	-25.84	4.2916e+54	54.6326	-195.06	56.3006	19.2294	0.42
720	Cer(m18:0/24:1)	CE(20:0)	deoxyCer	CE	0.0178307	0.0131289	-0.00814657	0.000615198	28.9836	-176.922	-142.501	-47.4094	2.63567e+34	34.4209	-175.033	56.3006	39.3075	0.28
721	Cer(m18:0/24:1)	CE(22:4)	deoxyCer	CE	0.0136756	0.0131289	-0.00384759	0.000507904	26.9255	-153.664	-142.501	-10.9598	1.45694e+11	11.1634	-151.981	56.3006	26.1679	0.01
722	Cer(m18:0/24:1)	CE(24:4)	deoxyCer	CE	0.0165799	0.0131289	-0.00814171	0.000585148	28.3345	-169.428	-142.501	-39.6501	8.46209e+26	26.9275	-167.608	56.3006	39.0767	0.12
723	Cer(m18:1/18:0)	CE(18:0)	deoxyCer	CE	0.0209622	0.015999	-0.00906375	0.000584618	35.8562	-264.756	-196.14	-74.0159	4.13134e+68	68.6161	-261.996	60.265	31.3262	0.21
724	Cer(m18:1/18:0)	CE(18:1)	deoxyCer	CE	0.0191853	0.015999	-0.00499787	0.000557289	34.4261	-245.245	-196.14	-25.84	1.27363e+49	49.105	-242.704	60.265	19.2294	0.3
725	Cer(m18:1/18:0)	CE(20:0)	deoxyCer	CE	0.019676	0.015999	-0.00814657	0.000615795	31.9522	-212.996	-196.14	-47.4094	7.18437e+16	16.8564	-210.784	60.265	39.3075	0.18
726	Cer(m18:1/18:0)	CE(24:4)	deoxyCer	CE	0.0184613	0.015999	-0.00814171	0.00058192	31.7249	-210.131	-196.14	-39.6501	9.79563e+13	13.991	-207.947	60.265	39.0767	0.07
727	Cer(m18:1/20:0)	CE(18:0)	deoxyCer	CE	0.0211676	0.0162243	-0.00906375	0.000547424	38.6677	-304.887	-241.722	-74.0159	1.46036e+63	63.1645	-301.687	73.6593	31.3262	0.24
728	Cer(m18:1/20:0)	CE(18:1)	deoxyCer	CE	0.0193149	0.0162243	-0.00499787	0.000503287	38.3775	-300.639	-241.722	-25.84	8.24917e+58	58.9164	-297.488	73.6593	19.2294	0.33
729	Cer(m18:1/20:0)	CE(20:0)	deoxyCer	CE	0.0207478	0.0162243	-0.00814657	0.000575772	36.0347	-267.234	-241.722	-47.4094	3.24511e+25	25.5112	-264.447	73.6593	39.3075	0.27
730	Cer(m18:1/20:0)	CE(22:4)	deoxyCer	CE	0.016323	0.0162243	-0.00384759	0.000468869	34.8135	-250.468	-241.722	-10.9598	5.56968e+08	8.74583	-247.879	73.6593	26.1679	-0.06
731	Cer(m18:1/20:0)	CE(24:4)	deoxyCer	CE	0.0190643	0.0162243	-0.00814171	0.000538635	35.3937	-258.378	-241.722	-39.6501	4.52602e+16	16.6557	-255.69	73.6593	39.0767	0.09
732	Cer(m18:1/22:0)	CE(18:0)	deoxyCer	CE	0.0209302	0.015987	-0.00906375	0.000566687	36.9343	-279.871	-218.294	-74.0159	3.76922e+61	61.5763	-276.969	69.7603	31.3262	0.24
733	Cer(m18:1/22:0)	CE(18:1)	deoxyCer	CE	0.0189502	0.015987	-0.00499787	0.000533225	35.5389	-260.373	-218.294	-25.84	1.19818e+42	42.0785	-257.669	69.7603	19.2294	0.32
734	Cer(m18:1/22:0)	CE(18:2)	deoxyCer	CE	0.0164176	0.015987	-0.00244591	0.000497276	33.0151	-226.614	-218.294	-5.87866	2.08604e+08	8.31932	-224.265	69.7603	16.4573	0.02
735	Cer(m18:1/22:0)	CE(20:0)	deoxyCer	CE	0.020889	0.015987	-0.00814657	0.000585471	35.6789	-262.303	-218.294	-47.4094	1.02026e+44	44.0087	-259.57	69.7603	39.3075	0.3
736	Cer(m18:1/22:0)	CE(22:0)	deoxyCer	CE	0.0199082	0.015987	-0.00589662	0.000583966	34.0913	-240.768	-218.294	-23.1079	2.97772e+22	22.4739	-238.282	69.7603	40.9516	0.32
737	Cer(m18:1/22:0)	CE(22:4)	deoxyCer	CE	0.0162195	0.015987	-0.00384759	0.000491748	32.9834	-226.203	-218.294	-10.9598	8.09449e+07	7.90819	-223.857	69.7603	26.1679	-0.03
738	Cer(m18:1/22:0)	CE(24:0)	deoxyCer	CE	0.0195273	0.015987	-0.00567417	0.000565015	34.5606	-247.053	-218.294	-21.2287	5.74097e+28	28.759	-244.496	69.7603	31.3846	0.31
739	Cer(m18:1/22:0)	CE(24:4)	deoxyCer	CE	0.0189027	0.015987	-0.00814171	0.000558599	33.8395	-237.424	-218.294	-39.6501	1.34623e+19	19.1291	-234.975	69.7603	39.0767	0.09
740	Cer(m18:1/23:0)	CE(17:0)	deoxyCer	CE	0.0197174	0.0168988	-0.00693794	0.000568625	34.6755	-248.602	-226.794	-31.4081	6.41776e+21	21.8074	-246.029	62.9101	31.0788	0.13
741	Cer(m18:1/23:0)	CE(18:0)	deoxyCer	CE	0.0224152	0.0168988	-0.00906375	0.000574556	39.013	-309.972	-226.794	-74.0159	1.50672e+83	83.178	-306.706	62.9101	31.3262	0.27
742	Cer(m18:1/23:0)	CE(18:1)	deoxyCer	CE	0.0202882	0.0168988	-0.00499787	0.000554589	36.5824	-274.899	-226.794	-25.84	1.27204e+48	48.1045	-272.048	62.9101	19.2294	0.35
743	Cer(m18:1/23:0)	CE(18:2)	deoxyCer	CE	0.0174047	0.0168988	-0.00244591	0.000518934	33.5393	-233.462	-226.794	-5.87866	4.65575e+06	6.66799	-231.045	62.9101	16.4573	0.05
744	Cer(m18:1/23:0)	CE(20:0)	deoxyCer	CE	0.0216728	0.0168988	-0.00814657	0.000599138	36.1733	-269.165	-226.794	-47.4094	2.35018e+42	42.3711	-266.356	62.9101	39.3075	0.28
745	Cer(m18:1/23:0)	CE(24:0)	deoxyCer	CE	0.0201718	0.0168988	-0.00567417	0.000587591	34.3297	-243.952	-226.794	-21.2287	1.43771e+17	17.1577	-241.425	62.9101	31.3846	0.27
746	Cer(m18:1/23:0)	CE(24:4)	deoxyCer	CE	0.0195401	0.0168988	-0.00814171	0.000581596	33.5973	-234.226	-226.794	-39.6501	2.70044e+07	7.43143	-231.803	62.9101	39.0767	0.09
747	Cer(m18:1/24:0)	CE(18:0)	deoxyCer	CE	0.0209182	0.0159889	-0.00906375	0.000584738	35.7737	-263.613	-205.437	-74.0159	1.50075e+58	58.1763	-260.868	65.2413	31.3262	0.23
748	Cer(m18:1/24:0)	CE(18:1)	deoxyCer	CE	0.019168	0.0159889	-0.00499787	0.000556206	34.4621	-245.728	-205.437	-25.84	1.95485e+40	40.2911	-243.184	65.2413	19.2294	0.34
749	Cer(m18:1/24:0)	CE(18:2)	deoxyCer	CE	0.0165793	0.0159889	-0.00244591	0.000518319	31.9866	-213.431	-205.437	-5.87866	9.86252e+07	7.99399	-211.215	65.2413	16.4573	0.06
750	Cer(m18:1/24:0)	CE(20:0)	deoxyCer	CE	0.0208724	0.0159889	-0.00814657	0.000600603	34.7525	-249.642	-205.437	-47.4094	1.60594e+44	44.2057	-247.062	65.2413	39.3075	0.28
751	Cer(m18:1/24:0)	CE(22:0)	deoxyCer	CE	0.0200176	0.0159889	-0.00589662	0.000599373	33.3976	-231.603	-205.437	-23.1079	1.46768e+26	26.1666	-229.208	65.2413	40.9516	0.32
752	Cer(m18:1/24:0)	CE(24:0)	deoxyCer	CE	0.0197601	0.0159889	-0.00567417	0.000581371	33.9887	-239.403	-205.437	-21.2287	9.26313e+33	33.9668	-236.933	65.2413	31.3846	0.32
753	Cer(m18:1/24:0)	CE(24:4)	deoxyCer	CE	0.0189819	0.0159889	-0.00814171	0.000579494	32.7559	-223.26	-205.437	-39.6501	6.66206e+17	17.8236	-220.948	65.2413	39.0767	0.1
754	Cer(m18:1/24:1)	CE(18:0)	deoxyCer	CE	0.022462	0.0180584	-0.00906375	0.000573854	39.1423	-311.886	-263.281	-74.0159	4.02702e+48	48.605	-308.587	70.4012	31.3262	0.19
755	Cer(m18:1/24:1)	CE(18:1)	deoxyCer	CE	0.0213502	0.0180584	-0.00499787	0.000536145	39.8216	-322.013	-263.281	-25.84	5.39236e+58	58.7318	-318.585	70.4012	19.2294	0.34
756	Cer(m18:1/24:1)	CE(20:0)	deoxyCer	CE	0.0219423	0.0180584	-0.00814657	0.000596806	36.7661	-277.49	-263.281	-47.4094	1.62021e+14	14.2096	-274.612	70.4012	39.3075	0.21
757	Cer(m18:1/24:1)	CE(22:4)	deoxyCer	CE	0.0181996	0.0180584	-0.00384759	0.000496068	36.6878	-276.384	-263.281	-10.9598	1.26808e+13	13.1031	-273.519	70.4012	26.1679	-0.01
758	Cer(m18:1/24:1)	CE(24:4)	deoxyCer	CE	0.0209749	0.0180584	-0.00814171	0.000557833	37.6007	-289.385	-263.281	-39.6501	1.27188e+26	26.1044	-286.38	70.4012	39.0767	0.12
759	COH	CE(17:0)	COH	CE	0.00934616	0.0034102	-0.00693794	0.000669912	13.9513	-43.1131	-8.15686	-31.4081	5.07045e+11	11.705	-42.4948	16.392	31.0788	0.38
760	COH	CE(17:1)	COH	CE	0.00547109	0.0034102	-0.00376381	0.0006492	8.42743	-16.3976	-8.15686	-9.53935	7.21476e+06	6.85822	-16.0763	16.392	35.311	0.28
761	COH	CE(18:0)	COH	CE	0.0121546	0.0034102	-0.00906375	0.000610671	19.9036	-85.8057	-8.15686	-74.0159	6.1637e+11	11.7898	-84.7599	16.392	31.3262	0.44
762	COH	CE(18:1)	COH	CE	0.00837697	0.0034102	-0.00499787	0.000668089	12.5387	-35.0783	-8.15686	-25.84	1.73104e+09	9.23831	-34.5425	16.392	19.2294	0.49
763	COH	CE(20:0)	COH	CE	0.0102193	0.0034102	-0.00814657	0.000636205	16.0629	-56.6396	-8.15686	-47.4094	1.69912e+09	9.23022	-55.8844	16.392	39.3075	0.32
764	COH	CE(22:0)	COH	CE	0.00768378	0.0034102	-0.00589662	0.000656556	11.7032	-30.7126	-8.15686	-23.1079	4.02407e+07	7.60467	-30.2228	16.392	40.9516	0.27
765	COH	CE(22:4)	COH	CE	0.00571984	0.0034102	-0.00384759	0.00064825	8.82351	-17.89	-8.15686	-10.9598	8.51385e+06	6.93013	-17.55	16.392	26.1679	0.24
766	COH	CE(24:0)	COH	CE	0.00767765	0.0034102	-0.00567417	0.000674076	11.3899	-29.1502	-8.15686	-21.2287	8.34603e+07	7.92148	-28.6777	16.392	31.3846	0.27
767	COH	CE(24:1)	COH	CE	0.00727011	0.0034102	-0.00508159	0.000691005	10.5211	-25.0304	-8.15686	-15.9934	1.08901e+09	9.03703	-24.6043	16.392	28.6183	0.33
768	COH	CE(24:4)	COH	CE	0.0099549	0.0034102	-0.00814171	0.000675524	14.7366	-47.9322	-8.15686	-39.6501	1.915e+08	8.28217	-47.265	16.392	39.0767	0.27
769	COH	CE(24:5)	COH	CE	0.00703066	0.0034102	-0.00554338	0.000678934	10.3554	-24.2808	-8.15686	-17.7168	3.66416e+06	6.56397	-23.8634	16.392	49.645	0.23
770	DE(20:4)	CE(20:5)	DE	CE	-0.00707047	-0.0025637	0.00326082	0.000672691	-10.5107	-24.9833	-5.82685	-9.63572	2226456782988342	15.3476	-24.5578	57.3922	79.5285	0.48
771	DE(20:4)	CE(22:5) (n3)	DE	CE	-0.00942576	-0.0025637	0.00700871	0.000687714	-13.7059	-41.6587	-5.82685	-30.5525	1.2768e+11	11.1061	-41.0559	57.3922	60.8869	0.33
772	DE(20:5)	CE(16:1)	DE	CE	0.00762738	0.00625717	-0.00272131	0.000636084	11.9912	-32.1848	-22.9993	-4.92604	1.53274e+09	9.18547	-31.6794	78.0496	54.2484	0.18
773	DE(20:5)	CE(16:2)	DE	CE	0.00937303	0.00625717	-0.00311393	0.00067551	13.8755	-42.6609	-22.9993	-9.12128	4.58778e+19	19.6616	-42.0474	78.0496	38.6945	0.38
774	DE(20:5)	CE(17:0)	DE	CE	0.00998094	0.00625717	-0.00693794	0.000655087	15.236	-51.1279	-22.9993	-31.4081	5.2461e+19	19.7198	-50.4285	78.0496	31.0788	0.18
775	DE(20:5)	CE(17:1)	DE	CE	0.00906403	0.00625717	-0.00376381	0.000683448	13.2622	-39.0912	-22.9993	-9.53935	1.23557e+16	16.0919	-38.5143	78.0496	35.311	0.27
776	DE(20:5)	CE(18:1)	DE	CE	0.00837496	0.00625717	-0.00499787	0.000640958	13.0663	-37.9835	-22.9993	-25.84	1.39157e+12	12.1435	-37.4179	78.0496	19.2294	0.24
777	DE(20:5)	CE(20:0)	DE	CE	0.00979739	0.00625717	-0.00814657	0.000623009	15.7259	-54.3602	-22.9993	-47.4094	8.92926e+06	6.95082	-53.6283	78.0496	39.3075	0.02
778	DE(20:5)	CE(20:4)	DE	CE	0.00806246	0.00625717	-0.00237429	0.000642113	12.5561	-35.1725	-22.9993	-7.00576	1.49006e+12	12.1732	-34.6357	78.0496	43.0194	0.26
779	DE(20:5)	CE(22:0)	DE	CE	0.00839782	0.00625717	-0.00589662	0.000634673	13.2317	-38.9178	-22.9993	-23.1079	6455534037311747	15.8099	-38.3428	78.0496	40.9516	-0.02
780	DE(20:5)	CE(22:4)	DE	CE	0.00807509	0.00625717	-0.00384759	0.000680891	11.8596	-31.508	-22.9993	-10.9598	3.22627e+08	8.5087	-31.0096	78.0496	26.1679	0.14
781	DE(20:5)	CE(22:5) (n6)	DE	CE	0.00819512	0.00625717	-0.00255036	0.000677808	12.0906	-32.7012	-22.9993	-5.2604	5.03324e+09	9.70185	-32.1904	78.0496	29.393	0.29
782	DE(20:5)	CE(24:0)	DE	CE	0.00810375	0.00625717	-0.00567417	0.0006333	12.7961	-36.4811	-22.9993	-21.2287	3.03227e+13	13.4818	-35.9307	78.0496	31.3846	0
783	DE(20:5)	CE(24:1)	DE	CE	0.00838921	0.00625717	-0.00508159	0.000653002	12.8471	-36.7627	-22.9993	-15.9934	5.79895e+13	13.7633	-36.2094	78.0496	28.6183	0.15
784	DE(20:5)	CE(24:4)	DE	CE	0.00983712	0.00625717	-0.00814171	0.000669898	14.6845	-47.605	-22.9993	-39.6501	9.01453e+07	7.95494	-46.9413	78.0496	39.0767	0.02
785	DE(20:5)	CE(24:5)	DE	CE	0.00893227	0.00625717	-0.00554338	0.000675812	13.2171	-38.8347	-22.9993	-17.7168	6845261005388657	15.8354	-38.2604	78.0496	49.645	0.1
786	DE(20:5)	CE(24:6)	DE	CE	0.00912639	0.00625717	-0.00491546	0.00065982	13.8316	-42.4006	-22.9993	-12.6504	2.51913e+19	19.4012	-41.7897	78.0496	51.771	0.15
787	DE(20:5)	DE(18:1)	DE	DE	0.00765966	0.00625717	-0.00126658	0.000649861	11.7866	-31.1357	-22.9993	-1.37714	1.36887e+08	8.13636	-30.6411	78.0496	34.8215	0.57
788	DE(20:5)	DE(20:4)	DE	DE	0.00951234	0.00625717	-0.0025637	0.000654498	14.5338	-46.6638	-22.9993	-5.82685	4.61842e+23	23.6645	-46.0096	78.0496	57.3922	0.62
789	DE(22:6)	CE(16:2)	DE	CE	0.00996484	0.0081163	-0.00311393	0.000684661	14.5544	-46.792	-36.1377	-9.12128	4.51107e+10	10.6543	-46.1365	67.4753	38.6945	0.22
790	DE(22:6)	CE(17:0)	DE	CE	0.0112488	0.0081163	-0.00693794	0.000666721	16.8719	-62.2977	-36.1377	-31.4081	1.44522e+26	26.1599	-61.4876	67.4753	31.0788	0.1
791	DE(22:6)	CE(17:1)	DE	CE	0.0097855	0.0081163	-0.00376381	0.000693446	14.1114	-44.0751	-36.1377	-9.53935	8.65784e+07	7.93741	-43.447	67.4753	35.311	0.13
792	DE(22:6)	CE(18:0)	DE	CE	0.0122933	0.0081163	-0.00906375	0.0006333	19.4116	-81.7458	-36.1377	-74.0159	5.3694e+07	7.72993	-80.7405	67.4753	31.3262	0.08
793	DE(22:6)	CE(18:1)	DE	CE	0.0100793	0.0081163	-0.00499787	0.000648847	15.5341	-53.083	-36.1377	-25.84	8.81573e+16	16.9453	-52.3638	67.4753	19.2294	0.16
794	DE(22:6)	CE(20:0)	DE	CE	0.0114085	0.0081163	-0.00814657	0.000625769	18.2312	-72.391	-36.1377	-47.4094	9.58544e+24	24.9816	-71.4793	67.4753	39.3075	0.01
795	DE(22:6)	CE(20:1)	DE	CE	0.00919848	0.0081163	-0.00252675	0.000661637	13.9026	-42.8224	-36.1377	-4.92443	4.83813e+06	6.68468	-42.2071	67.4753	30.9548	0.2
796	DE(22:6)	CE(20:4)	DE	CE	0.00976536	0.0081163	-0.00237429	0.000642713	15.194	-50.8548	-36.1377	-7.00576	521274503163786	14.7171	-50.1581	67.4753	43.0194	0.26
797	DE(22:6)	CE(22:0)	DE	CE	0.010039	0.0081163	-0.00589662	0.00063535	15.8008	-54.8624	-36.1377	-23.1079	5.30519e+18	18.7247	-54.1256	67.4753	40.9516	0
798	DE(22:6)	CE(22:4)	DE	CE	0.0100742	0.0081163	-0.00384759	0.000693978	14.5167	-46.5573	-36.1377	-10.9598	2.62779e+10	10.4196	-45.9041	67.4753	26.1679	0.15
799	DE(22:6)	CE(22:5) (n6)	DE	CE	0.0103789	0.0081163	-0.00255036	0.000696101	14.91	-49.0306	-36.1377	-5.2604	7.81449e+12	12.8929	-48.3522	67.4753	29.393	0.3
800	DE(22:6)	CE(24:0)	DE	CE	0.00992182	0.0081163	-0.00567417	0.000637074	15.5741	-53.3478	-36.1377	-21.2287	1.62202e+17	17.2101	-52.6258	67.4753	31.3846	0.02
801	DE(22:6)	CE(24:1)	DE	CE	0.0102855	0.0081163	-0.00508159	0.000661251	15.5547	-53.2193	-36.1377	-15.9934	1.20663e+17	17.0816	-52.4986	67.4753	28.6183	0.15
802	DE(22:6)	CE(24:4)	DE	CE	0.0121432	0.0081163	-0.00814171	0.000670524	18.11	-71.4616	-36.1377	-39.6501	6.47989e+31	31.8116	-70.5597	67.4753	39.0767	0.09
803	DE(22:6)	CE(24:5)	DE	CE	0.011072	0.0081163	-0.00554338	0.000678818	16.3107	-58.3448	-36.1377	-17.7168	1.61076e+22	22.207	-57.5729	67.4753	49.645	0.15
804	DE(22:6)	CE(24:6)	DE	CE	0.0103434	0.0081163	-0.00491546	0.000669492	15.4496	-52.5254	-36.1377	-12.6504	2.44139e+16	16.3876	-51.8118	67.4753	51.771	0.12
805	DE(22:6)	DE(18:1)	DE	DE	0.00922614	0.0081163	-0.00126658	0.000656897	14.045	-43.675	-36.1377	-1.37714	3.44521e+07	7.53722	-43.0509	67.4753	34.8215	0.55
806	DE(22:6)	DE(18:2)	DE	DE	0.00981349	0.0081163	-0.00164599	0.000693196	14.1569	-44.3503	-36.1377	-2.63073	1.63145e+08	8.21257	-43.7191	67.4753	53.8067	0.65
807	DE(22:6)	DE(20:4)	DE	DE	0.0107717	0.0081163	-0.0025637	0.00065292	16.4977	-59.6485	-36.1377	-5.82685	3.24132e+23	23.5107	-58.8638	67.4753	57.3922	0.63
808	DG(14:0_16:0)	Acylcarnitine(15:0) (a)	DG	Acylcarnitine	-0.00962006	-0.00392341	0.0106159	0.000564085	-17.0543	-63.6097	-14.2577	-53.0275	3.82134e+10	10.5822	-62.7862	87.5806	50.6213	0.02
809	DG(14:0_16:0)	Acylcarnitine(15:0) (b)	DG	Acylcarnitine	-0.00928848	-0.00392341	0.00973967	0.000555413	-16.7236	-61.2408	-14.2577	-43.9474	1.96527e+17	17.2934	-60.4413	87.5806	41.1204	0.14
810	DG(14:0_16:0)	Acylcarnitine(16:0)	DG	Acylcarnitine	-0.00810731	-0.00392341	0.00828436	0.000562064	-14.4242	-45.9851	-14.2577	-34.6992	1.93156e+11	11.2859	-45.3377	87.5806	31.965	0.24
811	DG(14:0_16:0)	Acylcarnitine(17:0) (a)	DG	Acylcarnitine	-0.00639292	-0.00392341	0.00551724	0.00055676	-11.4824	-29.6072	-14.2577	-14.8739	5.41116e+14	14.7333	-29.1296	87.5806	34.7768	0.09
812	DG(14:0_16:0)	CE(20:5)	DG	CE	-0.00431624	-0.00392341	0.00326082	0.000424382	-10.1706	-23.4578	-14.2577	-9.63572	1.58508e+09	9.20005	-23.0501	87.5806	79.5285	-0.23
813	DG(14:0_16:0)	CE(22:5) (n3)	DG	CE	-0.00665687	-0.00392341	0.00700871	0.000495206	-13.4426	-40.1253	-14.2577	-30.5525	3.73957e+09	9.57282	-39.5381	87.5806	60.8869	-0.21
814	DG(14:0_16:0)	Cer(d16:1/16:0)	DG	Cer	-0.00806933	-0.00392341	0.00691568	0.000579033	-13.9359	-43.0208	-14.2577	-27.8101	1.62451e+15	15.2107	-42.4034	87.5806	39.5928	0.23
815	DG(14:0_16:0)	Cer(d16:1/18:0)	DG	Cer	-0.00819617	-0.00392341	0.00575535	0.000615432	-13.3178	-39.4082	-14.2577	-21.8843	3.34096e+17	17.5239	-38.8281	87.5806	44.2744	0.34
816	DG(14:0_16:0)	Cer(d16:1/20:0)	DG	Cer	-0.00991807	-0.00392341	0.00840334	0.000607257	-16.3326	-58.4967	-14.2577	-46.2008	1.97654e+12	12.2959	-57.7233	87.5806	39.0887	0.4
817	DG(14:0_16:0)	Cer(d16:1/22:0)	DG	Cer	-0.0102412	-0.00392341	0.00733806	0.000631675	-16.2128	-57.6685	-14.2577	-37.4835	1.53137e+20	20.1851	-56.9031	87.5806	45.0277	0.5
818	DG(14:0_16:0)	Cer(d16:1/23:0)	DG	Cer	-0.00990656	-0.00392341	0.00780841	0.000601012	-16.4831	-59.5462	-14.2577	-36.2015	2.21152e+23	23.3447	-58.7623	87.5806	44.7821	0.39
819	DG(14:0_16:0)	Cer(d16:1/24:0)	DG	Cer	-0.00735055	-0.00392341	0.00454245	0.0005938	-12.3788	-34.2207	-14.2577	-13.3642	9.18333e+19	19.963	-33.6942	87.5806	41.9681	0.39
820	DG(14:0_16:0)	Cer(d17:1/18:0)	DG	Cer	-0.00630904	-0.00392341	0.00521475	0.000565536	-11.1559	-28.0096	-14.2577	-14.7933	1.64561e+13	13.2163	-27.5501	87.5806	27.8458	0.21
821	DG(14:0_16:0)	Cer(d17:1/20:0)	DG	Cer	-0.00875032	-0.00392341	0.00813623	0.000603376	-14.5023	-46.468	-14.2577	-35.946	3.32667e+10	10.522	-45.8157	87.5806	38.7134	0.24
822	DG(14:0_16:0)	Cer(d17:1/22:0)	DG	Cer	-0.0081825	-0.00392341	0.00657203	0.000602572	-13.5793	-40.9176	-14.2577	-26.6903	1.68758e+14	14.2273	-40.3221	87.5806	38.7267	0.33
823	DG(14:0_16:0)	Cer(d17:1/23:0)	DG	Cer	-0.00859259	-0.00392341	0.00702438	0.000593206	-14.485	-46.361	-14.2577	-28.3621	9.97436e+17	17.9989	-45.71	87.5806	41.9131	0.32
824	DG(14:0_16:0)	Cer(d17:1/24:0)	DG	Cer	-0.00671666	-0.00392341	0.0047681	0.000578409	-11.6123	-30.2552	-14.2577	-14.1176	9940953979946220	15.9974	-29.7706	87.5806	36.799	0.27
825	DG(14:0_16:0)	Cer(d18:1/17:0)	DG	Cer	-0.00557172	-0.00392341	0.00381415	0.000558406	-9.97789	-22.6146	-14.2577	-7.23474	2.27447e+08	8.35688	-22.2168	87.5806	34.985	0.11
826	DG(14:0_16:0)	Cer(d18:1/19:0)	DG	Cer	-0.006771	-0.00392341	0.00660644	0.000573499	-11.8065	-31.2367	-14.2577	-22.0468	1.54832e+09	9.18986	-30.741	87.5806	31.5656	0.1
827	DG(14:0_16:0)	Cer(d18:1/22:0)	DG	Cer	-0.00734257	-0.00392341	0.00539817	0.000600922	-12.2188	-33.373	-14.2577	-23.9964	2.37991e+09	9.37656	-32.8553	87.5806	32.7806	0.43
828	DG(14:0_16:0)	Cer(d18:1/23:0)	DG	Cer	-0.0080003	-0.00392341	0.00673894	0.000574875	-13.9166	-42.9057	-14.2577	-34.5693	2.16982e+08	8.33642	-42.2896	87.5806	31.6573	0.4
829	DG(14:0_16:0)	Cer(d18:1/24:0)	DG	Cer	-0.00571385	-0.00392341	0.00304668	0.000573431	-9.96432	-22.5558	-14.2577	-7.99744	1.9864e+08	8.29807	-22.1588	87.5806	29.9888	0.35
830	DG(14:0_16:0)	Cer(d18:1/26:0)	DG	Cer	-0.00621931	-0.00392341	0.00534096	0.000537908	-11.562	-30.0036	-14.2577	-18.7012	2.00653e+11	11.3024	-29.522	87.5806	27.8317	0.18
831	DG(14:0_16:0)	Cer(d18:2/18:0)	DG	Cer	-0.00785309	-0.00392341	0.00658279	0.00061239	-12.8237	-36.6331	-14.2577	-26.6176	1.03649e+10	10.0156	-36.0811	87.5806	41.6058	0.21
832	DG(14:0_16:0)	Cer(d18:2/23:0)	DG	Cer	-0.00947531	-0.00392341	0.00899296	0.000591426	-16.0211	-56.3546	-14.2577	-49.708	4.43206e+06	6.64661	-55.6024	87.5806	37.936	0.3
833	DG(14:0_16:0)	Cer(d18:2/24:0)	DG	Cer	-0.00681913	-0.00392341	0.0052337	0.000587169	-11.6136	-30.2616	-14.2577	-17.5463	5.19243e+12	12.7154	-29.777	87.5806	35.5022	0.26
834	DG(14:0_16:0)	Cer(d18:2/26:0)	DG	Cer	-0.00662188	-0.00392341	0.00549458	0.000562948	-11.7629	-31.015	-14.2577	-17.0928	8.36003e+13	13.9222	-30.5217	87.5806	39.6024	0.1
835	DG(14:0_16:0)	Cer(d19:1/16:0)	DG	Cer	-0.00738538	-0.00392341	0.00626817	0.000607618	-12.1547	-33.0358	-14.2577	-19.2958	5.49513e+13	13.74	-32.5218	87.5806	46.2162	0.12
836	DG(14:0_16:0)	Cer(d19:1/18:0)	DG	Cer	-0.00806994	-0.00392341	0.00670404	0.000631796	-12.773	-36.3543	-14.2577	-23.8634	3.09699e+12	12.4909	-35.8052	87.5806	54.5271	0.15
837	DG(14:0_16:0)	Cer(d19:1/20:0)	DG	Cer	-0.007832	-0.00392341	0.0064455	0.000625889	-12.5134	-34.9419	-14.2577	-21.6988	1.7504e+13	13.2431	-34.4075	87.5806	48.7595	0.18
838	DG(14:0_16:0)	Cer(d19:1/22:0)	DG	Cer	-0.00613255	-0.00392341	0.00393251	0.000616589	-9.94592	-22.4763	-14.2577	-9.34964	1.65394e+08	8.21852	-22.0802	87.5806	44.3072	0.18
839	DG(14:0_16:0)	Cer(d19:1/23:0)	DG	Cer	-0.00657246	-0.00392341	0.00466137	0.000605466	-10.8552	-26.5777	-14.2577	-12.2062	2.08916e+12	12.32	-26.1335	87.5806	45.0936	0.16
840	DG(14:0_16:0)	Cer(d20:1/22:0)	DG	Cer	-0.00671361	-0.00392341	0.00460736	0.000621119	-10.8089	-26.3605	-14.2577	-13.032	1.26687e+12	12.1027	-25.9189	87.5806	41.6517	0.28
841	DG(14:0_16:0)	Cer(d20:1/23:0)	DG	Cer	-0.00844178	-0.00392341	0.00764604	0.00060493	-13.955	-43.1348	-14.2577	-32.1939	8.72681e+10	10.9409	-42.5163	87.5806	39.1657	0.24
842	DG(14:0_16:0)	Cer(d20:1/24:0)	DG	Cer	-0.00672184	-0.00392341	0.0053318	0.000598771	-11.2261	-28.3493	-14.2577	-17.056	1.96503e+11	11.2934	-27.8859	87.5806	36.9015	0.21
843	DG(14:0_16:0)	Cer(m18:0/20:0)	DG	deoxyCer	-0.0146775	-0.00392341	0.0101018	0.000665904	-22.0415	-104.523	-14.2577	-84.2736	1.77782e+20	20.2499	-103.291	87.5806	60.0454	0.58
844	DG(14:0_16:0)	Cer(m18:0/22:0)	DG	deoxyCer	-0.0149513	-0.00392341	0.0102427	0.000650994	-22.9668	-113.161	-14.2577	-92.3859	5.9597e+20	20.7752	-111.843	87.5806	57.1634	0.59
845	DG(14:0_16:0)	Cer(m18:0/23:0)	DG	deoxyCer	-0.0146711	-0.00392341	0.0110442	0.000628287	-23.3509	-116.84	-14.2577	-94.186	4.51005e+22	22.6542	-115.489	87.5806	51.0738	0.55
846	DG(14:0_16:0)	Cer(m18:0/24:0)	DG	deoxyCer	-0.0136262	-0.00392341	0.0100616	0.000623513	-21.854	-102.812	-14.2577	-80.9333	7.55896e+21	21.8785	-101.596	87.5806	51.5261	0.53
847	DG(14:0_16:0)	DE(20:5)	DG	DE	-0.00702055	-0.00392341	0.00625717	0.00050889	-13.7958	-42.1884	-14.2577	-22.9993	1.54572e+19	19.1891	-41.5801	87.5806	78.0496	-0.05
848	DG(14:0_16:0)	DE(22:6)	DG	DE	-0.00759029	-0.00392341	0.0081163	0.00051776	-14.6599	-47.4505	-14.2577	-36.1377	2.05466e+11	11.3127	-46.7883	87.5806	67.4753	-0.11
849	DG(14:0_18:2)	CE(16:2)	DG	CE	0.00357934	0.00287553	-0.00311393	0.000417783	8.56745	-16.9176	-8.4266	-9.12128	6.25683e+07	7.79635	-16.5899	76.484	38.6945	-0.33
850	DG(14:0_18:2)	CE(17:1)	DG	CE	0.00422476	0.00287553	-0.00376381	0.00048931	8.63413	-17.1682	-8.4266	-9.53935	4.25417e+07	7.62882	-16.8372	76.484	35.311	-0.1
851	DG(14:0_18:2)	CE(24:5)	DG	CE	0.00572122	0.00287553	-0.00554338	0.000536004	10.6738	-25.7321	-8.4266	-17.7168	1.03589e+08	8.01531	-25.2978	76.484	49.645	0.06
852	DG(14:0_18:2)	CE(24:6)	DG	CE	0.00558735	0.00287553	-0.00491546	0.000548774	10.1815	-23.5058	-8.4266	-12.6504	7.16731e+10	10.8554	-23.0975	76.484	51.771	0.16
853	DG(14:0_18:2)	DG(14:0_16:0)	DG	DG	0.0104196	0.00287553	-0.00392341	0.000679999	15.3229	-51.6941	-8.4266	-14.2577	2.73151e+37	37.4364	-50.9889	76.484	87.5806	0.8
854	DG(14:0_18:2)	DG(16:0_16:0)	DG	DG	0.00944556	0.00287553	-0.00430379	0.000686183	13.7654	-42.0086	-8.4266	-19.2213	6.12827e+22	22.7873	-41.4021	76.484	86.9106	0.73
855	DG(14:0_18:2)	DG(16:0_16:1)	DG	DG	0.00589085	0.00287553	-0.00138976	0.000689836	8.5395	-16.8131	-8.4266	-2.40441	2.4353e+08	8.38655	-16.4868	76.484	88.6112	0.71
856	DG(16:0_16:0)	Acylcarnitine(15:0) (a)	DG	Acylcarnitine	-0.0100656	-0.00430379	0.0106159	0.000551818	-18.2407	-72.4648	-19.2213	-53.0275	2.7374e+19	19.4373	-71.5523	86.9106	50.6213	0.01
857	DG(16:0_16:0)	Acylcarnitine(15:0) (b)	DG	Acylcarnitine	-0.00971881	-0.00430379	0.00973967	0.000544032	-17.8644	-69.5957	-19.2213	-43.9474	4.44969e+25	25.6483	-68.7127	86.9106	41.1204	0.11
858	DG(16:0_16:0)	Acylcarnitine(16:0)	DG	Acylcarnitine	-0.00892663	-0.00430379	0.00828436	0.000532595	-16.7606	-61.5043	-19.2213	-34.6992	6.38401e+26	26.8051	-60.702	86.9106	31.965	0.27
859	DG(16:0_16:0)	Acylcarnitine(17:0) (a)	DG	Acylcarnitine	-0.00685414	-0.00430379	0.00551724	0.000537683	-12.7475	-36.2145	-19.2213	-14.8739	9.84495e+16	16.9932	-35.6669	86.9106	34.7768	0.09
860	DG(16:0_16:0)	Acylcarnitine(17:0) (b)	DG	Acylcarnitine	-0.00831737	-0.00430379	0.00905859	0.000526845	-15.7871	-54.7707	-19.2213	-40.8398	8.52874e+13	13.9309	-54.0348	86.9106	29.9912	0.1
861	DG(16:0_16:0)	CE(16:0)	DG	CE	-0.00526995	-0.00430379	0.00251472	0.000481835	-10.9373	-26.9647	-19.2213	-6.14122	5.53903e+07	7.74343	-26.5162	86.9106	15.6415	0.28
862	DG(16:0_16:0)	CE(22:5) (n3)	DG	CE	-0.00688561	-0.00430379	0.00700871	0.00048157	-14.2982	-45.2112	-19.2213	-30.5525	4.55705e+14	14.6587	-44.5716	86.9106	60.8869	-0.23
863	DG(16:0_16:0)	CE(22:6)	DG	CE	-0.00753338	-0.00430379	0.00877799	0.000446325	-16.8787	-62.3466	-19.2213	-55.3729	9.41233e+06	6.9737	-61.536	86.9106	44.0898	-0.27
864	DG(16:0_16:0)	Cer(d16:1/16:0)	DG	Cer	-0.00843951	-0.00430379	0.00691568	0.00056618	-14.9061	-49.0053	-19.2213	-27.8101	1.56756e+21	21.1952	-48.3271	86.9106	39.5928	0.2
865	DG(16:0_16:0)	Cer(d16:1/18:0)	DG	Cer	-0.00878471	-0.00430379	0.00575535	0.000602074	-14.5908	-47.0184	-19.2213	-21.8843	1.3618e+25	25.1341	-46.3606	86.9106	44.2744	0.35
866	DG(16:0_16:0)	Cer(d16:1/20:0)	DG	Cer	-0.0103521	-0.00430379	0.00840334	0.000596503	-17.3546	-65.7986	-19.2213	-46.2008	3.96059e+19	19.5978	-64.9524	86.9106	39.0887	0.37
867	DG(16:0_16:0)	Cer(d16:1/22:0)	DG	Cer	-0.0105309	-0.00430379	0.00733806	0.000624596	-16.8603	-62.215	-19.2213	-37.4835	5.38982e+24	24.7316	-61.4057	86.9106	45.0277	0.47
868	DG(16:0_16:0)	Cer(d16:1/23:0)	DG	Cer	-0.00997775	-0.00430379	0.00780841	0.000596436	-16.729	-61.2793	-19.2213	-36.2015	1.1962e+25	25.0778	-60.4793	86.9106	44.7821	0.33
869	DG(16:0_16:0)	Cer(d16:1/24:0)	DG	Cer	-0.00748212	-0.00430379	0.00454245	0.000587922	-12.7264	-36.0986	-19.2213	-13.3642	7.53955e+16	16.8773	-35.5522	86.9106	41.9681	0.34
870	DG(16:0_16:0)	Cer(d16:1/24:1)	DG	Cer	-0.0128259	-0.00430379	0.0110235	0.000605566	-21.18	-96.7708	-19.2213	-82.1377	4.29652e+14	14.6331	-95.6157	86.9106	41.9807	0.43
871	DG(16:0_16:0)	Cer(d17:1/16:0)	DG	Cer	-0.00880938	-0.00430379	0.00965941	0.000541027	-16.2827	-58.1511	-19.2213	-48.799	2.2495e+09	9.35209	-57.381	86.9106	32.2534	0.09
872	DG(16:0_16:0)	Cer(d17:1/18:0)	DG	Cer	-0.00681381	-0.00430379	0.00521475	0.000544567	-12.5123	-34.9361	-19.2213	-14.7933	5186133840448108	15.7148	-34.4018	86.9106	27.8458	0.21
873	DG(16:0_16:0)	Cer(d17:1/20:0)	DG	Cer	-0.00917035	-0.00430379	0.00813623	0.000592754	-15.4708	-52.6645	-19.2213	-35.946	5.23054e+16	16.7185	-51.9496	86.9106	38.7134	0.23
874	DG(16:0_16:0)	Cer(d17:1/22:0)	DG	Cer	-0.00855755	-0.00430379	0.00657203	0.000592589	-14.441	-46.0886	-19.2213	-26.6903	2.50157e+19	19.3982	-45.4401	86.9106	38.7267	0.3
875	DG(16:0_16:0)	Cer(d17:1/23:0)	DG	Cer	-0.00883655	-0.00430379	0.00702438	0.000584947	-15.1066	-50.2898	-19.2213	-28.3621	8.46606e+21	21.9277	-49.5985	86.9106	41.9131	0.27
876	DG(16:0_16:0)	Cer(d17:1/24:0)	DG	Cer	-0.00698301	-0.00430379	0.0047681	0.00056808	-12.2923	-33.7608	-19.2213	-14.1176	346364977382530	14.5395	-33.2392	86.9106	36.799	0.22
877	DG(16:0_16:0)	Cer(d18:1/17:0)	DG	Cer	-0.00596128	-0.00430379	0.00381415	0.000540465	-11.0299	-27.4051	-19.2213	-7.23474	1.52694e+08	8.18382	-26.952	86.9106	34.985	0.11
878	DG(16:0_16:0)	Cer(d18:1/18:0)	DG	Cer	-0.0102148	-0.00430379	0.00848705	0.000585001	-17.4611	-66.5836	-19.2213	-49.2611	2.10147e+17	17.3225	-65.7296	86.9106	37.0163	0.37
879	DG(16:0_16:0)	Cer(d18:1/19:0)	DG	Cer	-0.00725994	-0.00430379	0.00660644	0.000555057	-13.0796	-38.0583	-19.2213	-22.0468	1.02676e+16	16.0115	-37.492	86.9106	31.5656	0.11
880	DG(16:0_16:0)	Cer(d18:1/22:0)	DG	Cer	-0.00800428	-0.00430379	0.00539817	0.000580404	-13.7909	-42.1593	-19.2213	-23.9964	1.455e+18	18.1629	-41.5513	86.9106	32.7806	0.44
881	DG(16:0_16:0)	Cer(d18:1/23:0)	DG	Cer	-0.0085286	-0.00430379	0.00673894	0.000554184	-15.3895	-52.1298	-19.2213	-34.5693	3.63527e+17	17.5605	-51.4202	86.9106	31.6573	0.38
882	DG(16:0_16:0)	Cer(d18:1/24:0)	DG	Cer	-0.0061769	-0.00430379	0.00304668	0.000551191	-11.2065	-28.2542	-19.2213	-7.99744	1.0788e+09	9.03294	-27.7919	86.9106	29.9888	0.34
883	DG(16:0_16:0)	Cer(d18:1/26:0)	DG	Cer	-0.00659808	-0.00430379	0.00534096	0.000516915	-12.7643	-36.3067	-19.2213	-18.7012	1.21723e+17	17.0854	-35.7581	86.9106	27.8317	0.16
884	DG(16:0_16:0)	Cer(d18:2/18:0)	DG	Cer	-0.00848339	-0.00430379	0.00658279	0.000595647	-14.2423	-44.8697	-19.2213	-26.6176	1.78729e+18	18.2522	-44.2334	86.9106	41.6058	0.23
885	DG(16:0_16:0)	Cer(d18:2/21:0)	DG	Cer	-0.0110106	-0.00430379	0.0113731	0.000593617	-18.5483	-74.8512	-19.2213	-68.1726	4.77125e+06	6.67863	-73.9156	86.9106	43.5511	0.12
886	DG(16:0_16:0)	Cer(d18:2/22:0)	DG	Cer	-0.00979594	-0.00430379	0.00853346	0.000605976	-16.1656	-57.3432	-19.2213	-47.9502	2.47144e+09	9.39295	-56.5809	86.9106	38.6514	0.32
887	DG(16:0_16:0)	Cer(d18:2/23:0)	DG	Cer	-0.00982304	-0.00430379	0.00899296	0.000578941	-16.9673	-62.9822	-19.2213	-49.708	1.87991e+13	13.2741	-62.165	86.9106	37.936	0.27
888	DG(16:0_16:0)	Cer(d18:2/24:0)	DG	Cer	-0.00716809	-0.00430379	0.0052337	0.000572408	-12.5227	-34.9919	-19.2213	-17.5463	5896973344360885	15.7706	-34.4571	86.9106	35.5022	0.23
889	DG(16:0_16:0)	Cer(d18:2/26:0)	DG	Cer	-0.0068324	-0.00430379	0.00549458	0.000552359	-12.3695	-34.1708	-19.2213	-17.0928	8.90249e+14	14.9495	-33.6449	86.9106	39.6024	0.06
890	DG(16:0_16:0)	Cer(d19:1/16:0)	DG	Cer	-0.00781385	-0.00430379	0.00626817	0.000597103	-13.0863	-38.0957	-19.2213	-19.2958	6.30688e+18	18.7998	-37.5289	86.9106	46.2162	0.12
891	DG(16:0_16:0)	Cer(d19:1/18:0)	DG	Cer	-0.00865984	-0.00430379	0.00670404	0.00062324	-13.8949	-42.7764	-19.2213	-23.8634	8.18428e+18	18.913	-42.1616	86.9106	54.5271	0.18
892	DG(16:0_16:0)	Cer(d19:1/20:0)	DG	Cer	-0.00838228	-0.00430379	0.0064455	0.000616627	-13.5938	-41.0019	-19.2213	-21.6988	2.00994e+19	19.3032	-40.4056	86.9106	48.7595	0.2
893	DG(16:0_16:0)	Cer(d19:1/22:0)	DG	Cer	-0.00654366	-0.00430379	0.00393251	0.000608515	-10.7535	-26.1018	-19.2213	-9.34964	7.59434e+06	6.88049	-25.6632	86.9106	44.3072	0.19
894	DG(16:0_16:0)	Cer(d19:1/23:0)	DG	Cer	-0.00688372	-0.00430379	0.00466137	0.000598325	-11.505	-29.7195	-19.2213	-12.2062	3.14907e+10	10.4982	-29.2409	86.9106	45.0936	0.14
895	DG(16:0_16:0)	Cer(d19:1/24:1)	DG	Cer	-0.010099	-0.00430379	0.0100266	0.00060089	-16.8068	-61.8329	-19.2213	-51.1277	5.07191e+10	10.7052	-61.0275	86.9106	43.3518	0.1
896	DG(16:0_16:0)	Cer(d20:1/22:0)	DG	Cer	-0.0073515	-0.00430379	0.00460736	0.000607045	-12.1103	-32.8039	-19.2213	-13.032	3.8247e+13	13.5826	-32.2921	86.9106	41.6517	0.32
897	DG(16:0_16:0)	Cer(d20:1/23:0)	DG	Cer	-0.00907389	-0.00430379	0.00764604	0.000589725	-15.3866	-52.1113	-19.2213	-32.1939	8.26691e+19	19.9173	-51.4018	86.9106	39.1657	0.25
898	DG(16:0_16:0)	Cer(d20:1/24:0)	DG	Cer	-0.00730091	-0.00430379	0.0053318	0.000581894	-12.5468	-35.1221	-19.2213	-17.056	7958025623551540	15.9008	-34.5858	86.9106	36.9015	0.24
899	DG(16:0_16:0)	Cer(m18:0/20:0)	DG	deoxyCer	-0.0161829	-0.00430379	0.0101018	0.000654207	-24.7367	-130.567	-19.2213	-84.2736	1.96434e+46	46.2932	-129.089	86.9106	60.0454	0.62
900	DG(16:0_16:0)	Cer(m18:0/22:0)	DG	deoxyCer	-0.0162452	-0.00430379	0.0102427	0.000637637	-25.4772	-138.189	-19.2213	-92.3859	6.35488e+45	45.8031	-136.641	86.9106	57.1634	0.61
901	DG(16:0_16:0)	Cer(m18:0/23:0)	DG	deoxyCer	-0.0155495	-0.00430379	0.0110442	0.000613063	-25.3636	-137.007	-19.2213	-94.186	6.62493e+42	42.8212	-135.47	86.9106	51.0738	0.56
902	DG(16:0_16:0)	Cer(m18:0/24:0)	DG	deoxyCer	-0.0145892	-0.00430379	0.0100616	0.000607152	-24.029	-123.469	-19.2213	-80.9333	3.43243e+42	42.5356	-122.055	86.9106	51.5261	0.55
903	DG(16:0_16:0)	Cer(m18:0/24:1)	DG	deoxyCer	-0.0187464	-0.00430379	0.0131289	0.000632617	-29.6331	-184.563	-19.2213	-142.501	1.15466e+42	42.0625	-182.604	86.9106	56.3006	0.58
904	DG(16:0_16:0)	Cer(m18:1/18:0)	DG	deoxyCer	-0.0200308	-0.00430379	0.015999	0.000636738	-31.4584	-206.793	-19.2213	-196.14	4.50578e+10	10.6538	-204.634	86.9106	60.265	0.52
905	DG(16:0_16:0)	Cer(m18:1/20:0)	DG	deoxyCer	-0.023972	-0.00430379	0.0162243	0.000651844	-36.7756	-277.624	-19.2213	-241.722	7.97548e+35	35.9018	-274.739	86.9106	73.6593	0.6
906	DG(16:0_16:0)	Cer(m18:1/22:0)	DG	deoxyCer	-0.022501	-0.00430379	0.015987	0.000642621	-35.0144	-253.195	-19.2213	-218.294	7.94586e+34	34.9001	-250.576	86.9106	69.7603	0.57
907	DG(16:0_16:0)	Cer(m18:1/23:0)	DG	deoxyCer	-0.0224659	-0.00430379	0.0168988	0.000629237	-35.7034	-262.641	-19.2213	-226.794	7.03203e+35	35.8471	-259.904	86.9106	62.9101	0.55
908	DG(16:0_16:0)	Cer(m18:1/24:0)	DG	deoxyCer	-0.021188	-0.00430379	0.0159889	0.000621252	-34.1053	-240.954	-19.2213	-205.437	3.29208e+35	35.5175	-238.464	86.9106	65.2413	0.53
909	DG(16:0_16:0)	Cer(m18:1/24:1)	DG	deoxyCer	-0.0241837	-0.00430379	0.0180584	0.000638949	-37.8492	-292.966	-19.2213	-263.281	4.84709e+29	29.6855	-289.921	86.9106	70.4012	0.53
910	DG(16:0_16:0)	DE(20:5)	DG	DE	-0.00728028	-0.00430379	0.00625717	0.000496911	-14.6511	-47.3954	-19.2213	-22.9993	2.48926e+24	24.3961	-46.7337	86.9106	78.0496	-0.05
911	DG(16:0_16:0)	DE(22:6)	DG	DE	-0.00795469	-0.00430379	0.0081163	0.000500386	-15.8971	-55.5126	-19.2213	-36.1377	2.37045e+19	19.3748	-54.7691	86.9106	67.4753	-0.1
912	DG(16:0_18:1)	DG(16:0_16:0)	DG	DG	0.00878931	-0.000268387	-0.00430379	0.000678	12.9636	-37.4088	-0.289284	-19.2213	1.54005e+18	18.1875	-36.849	75.1489	86.9106	0.9
913	DG(16:0_18:2)	CE(17:0)	DG	CE	0.00746198	0.00410744	-0.00693794	0.000506576	14.7302	-47.8924	-20.6717	-31.4081	3.05026e+16	16.4843	-47.2256	63.5014	31.0788	0.1
914	DG(16:0_18:2)	CE(18:1)	DG	CE	0.00602692	0.00410744	-0.00499787	0.00047311	12.739	-36.1675	-20.6717	-25.84	2.12554e+10	10.3275	-35.6203	63.5014	19.2294	0.22
915	DG(16:0_18:2)	CE(18:2)	DG	CE	0.00477986	0.00410744	-0.00244591	0.000403205	11.8547	-31.4828	-20.6717	-5.87866	6.47172e+10	10.811	-30.9845	63.5014	16.4573	0.03
916	DG(16:0_18:2)	CE(20:0)	DG	CE	0.00991728	0.00410744	-0.00814657	0.000548902	18.0675	-71.1371	-20.6717	-47.4094	5.3422e+23	23.7277	-70.2382	63.5014	39.3075	0.42
917	DG(16:0_18:2)	CE(22:0)	DG	CE	0.00829493	0.00410744	-0.00589662	0.000548678	15.118	-50.3638	-20.6717	-23.1079	1.80267e+27	27.2559	-49.6717	63.5014	40.9516	0.41
918	DG(16:0_18:2)	CE(22:4)	DG	CE	0.00522843	0.00410744	-0.00384759	0.000422827	12.3654	-34.1491	-20.6717	-10.9598	3.0016e+13	13.4774	-33.6233	63.5014	26.1679	-0.11
919	DG(16:0_18:2)	CE(24:0)	DG	CE	0.00743202	0.00410744	-0.00567417	0.000517452	14.3627	-45.6067	-20.6717	-21.2287	2.38729e+24	24.3779	-44.9629	63.5014	31.3846	0.38
920	DG(16:0_18:2)	CE(24:1)	DG	CE	0.00628435	0.00410744	-0.00508159	0.000506377	12.4104	-34.3893	-20.6717	-15.9934	5.21822e+13	13.7175	-33.861	63.5014	28.6183	0.14
921	DG(16:0_18:2)	CE(24:4)	DG	CE	0.00848092	0.00410744	-0.00814171	0.000506933	16.7298	-61.2855	-20.6717	-39.6501	4.31961e+21	21.6354	-60.4855	63.5014	39.0767	0.11
922	DG(16:0_18:2)	CE(24:5)	DG	CE	0.00714646	0.00410744	-0.00554338	0.000512253	13.951	-43.1114	-20.6717	-17.7168	2.75229e+22	22.4397	-42.4931	63.5014	49.645	0.08
923	DG(16:0_18:2)	CE(24:6)	DG	CE	0.00665515	0.00410744	-0.00491546	0.00055238	12.0481	-32.48	-20.6717	-12.6504	6.43106e+11	11.8083	-31.9715	63.5014	51.771	0.12
924	DG(16:0_18:2)	DG(14:0_16:0)	DG	DG	0.00998409	0.00410744	-0.00392341	0.000685695	14.5605	-46.8301	-20.6717	-14.2577	1.44004e+26	26.1584	-46.1743	63.5014	87.5806	0.69
925	DG(16:0_18:2)	DG(16:0_16:0)	DG	DG	0.0115846	0.00410744	-0.00430379	0.000681284	17.0041	-63.2475	-20.6717	-19.2213	3.76534e+42	42.5758	-62.4275	63.5014	86.9106	0.73
926	DG(16:0_18:2)	DG(16:0_18:1)	DG	DG	0.0079609	0.00410744	-0.000268387	0.000681196	11.6867	-30.6293	-20.6717	-0.289284	9.06886e+09	9.95755	-30.1405	63.5014	75.1489	0.86
927	DG(16:0_20:4)	DG(14:0_16:0)	DG	DG	0.0071986	0.000759119	-0.00392341	0.000702593	10.2458	-23.7906	-0.949104	-14.2577	3.41087e+09	9.53287	-23.3792	78.2513	87.5806	0.78
928	DG(16:0_20:4)	DG(16:0_16:0)	DG	DG	0.00830446	0.000759119	-0.00430379	0.000700424	11.8563	-31.4913	-0.949104	-19.2213	1.86212e+12	12.27	-30.993	78.2513	86.9106	0.8
929	DG(16:0_22:5)	CE(16:2)	DG	CE	0.00479013	0.00462313	-0.00311393	0.000409455	11.6988	-30.6906	-22.2923	-9.12128	2.50197e+08	8.39828	-30.2011	60.6581	38.6945	-0.31
930	DG(16:0_22:5)	CE(17:0)	DG	CE	0.00845242	0.00462313	-0.00693794	0.000529602	15.9599	-55.9384	-22.2923	-31.4081	3.39117e+24	24.5303	-55.1909	60.6581	31.0788	0.18
931	DG(16:0_22:5)	CE(17:1)	DG	CE	0.00610063	0.00462313	-0.00376381	0.000468165	13.0309	-37.785	-22.2923	-9.53935	3.10972e+15	15.4927	-37.2215	60.6581	35.311	-0.01
932	DG(16:0_22:5)	CE(18:1)	DG	CE	0.00705061	0.00462313	-0.00499787	0.000498937	14.1313	-44.1952	-22.2923	-25.84	2.26589e+18	18.3552	-43.5658	60.6581	19.2294	0.34
933	DG(16:0_22:5)	CE(20:0)	DG	CE	0.0103696	0.00462313	-0.00814657	0.000596408	17.3868	-66.035	-22.2923	-47.4094	4.22234e+18	18.6256	-65.1866	60.6581	39.3075	0.38
934	DG(16:0_22:5)	CE(22:0)	DG	CE	0.00846489	0.00462313	-0.00589662	0.00060487	13.9946	-43.3719	-22.2923	-23.1079	1.83671e+20	20.264	-42.7511	60.6581	40.9516	0.32
935	DG(16:0_22:5)	CE(22:4)	DG	CE	0.00599707	0.00462313	-0.00384759	0.000434284	13.8091	-42.2671	-22.2923	-10.9598	9.43537e+19	19.9748	-41.6577	60.6581	26.1679	0
936	DG(16:0_22:5)	CE(22:5) (n6)	DG	CE	0.00507243	0.00462313	-0.00255036	0.000408093	12.4296	-34.4919	-22.2923	-5.2604	1.58332e+12	12.1996	-33.9625	60.6581	29.393	-0.11
937	DG(16:0_22:5)	CE(24:0)	DG	CE	0.00796532	0.00462313	-0.00567417	0.000571244	13.9438	-43.0682	-22.2923	-21.2287	5.96827e+20	20.7758	-42.4503	60.6581	31.3846	0.33
938	DG(16:0_22:5)	CE(24:1)	DG	CE	0.00700055	0.00462313	-0.00508159	0.000542046	12.9151	-37.1389	-22.2923	-15.9934	702350950643436	14.8466	-36.5818	60.6581	28.6183	0.17
939	DG(16:0_22:5)	CE(24:4)	DG	CE	0.00914218	0.00462313	-0.00814171	0.000546508	16.7283	-61.2749	-22.2923	-39.6501	4.21509e+21	21.6248	-60.4749	60.6581	39.0767	0.12
940	DG(16:0_22:5)	CE(24:5)	DG	CE	0.00756523	0.00462313	-0.00554338	0.00055388	13.6586	-41.3809	-22.2923	-17.7168	1.22636e+19	19.0886	-40.7808	60.6581	49.645	0.07
941	DG(16:0_22:5)	CE(24:6)	DG	CE	0.00768581	0.00462313	-0.00491546	0.000568137	13.5281	-40.6199	-22.2923	-12.6504	2.12624e+18	18.3276	-40.0277	60.6581	51.771	0.21
942	DG(16:0_22:5)	DG(14:0_16:0)	DG	DG	0.0105433	0.00462313	-0.00392341	0.00069124	15.2527	-51.2361	-22.2923	-14.2577	8.7866e+28	28.9438	-50.5355	60.6581	87.5806	0.71
943	DG(16:0_22:5)	DG(16:0_16:0)	DG	DG	0.0120557	0.00462313	-0.00430379	0.000684135	17.6217	-67.7755	-22.2923	-19.2213	3.04236e+45	45.4832	-66.9096	60.6581	86.9106	0.75
944	DG(16:0_22:5)	DG(16:0_16:1)	DG	DG	0.0079286	0.00462313	-0.00138976	0.000664902	11.9245	-31.8408	-22.2923	-2.40441	3.53603e+09	9.54852	-31.3389	60.6581	88.6112	0.76
945	DG(16:0_22:5)	DG(16:0_18:1)	DG	DG	0.00775517	0.00462313	-0.000268387	0.000648112	11.9658	-32.0537	-22.2923	-0.289284	5.77265e+09	9.76137	-31.5496	60.6581	75.1489	0.86
946	DG(16:0_22:6)	CE(16:1)	DG	CE	0.00853161	0.00681868	-0.00272131	0.000618306	13.7984	-42.2035	-32.0148	-4.92604	1.5443e+10	10.1887	-41.595	90.4277	54.2484	0.23
947	DG(16:0_22:6)	CE(16:2)	DG	CE	0.006776	0.00681868	-0.00311393	0.000490776	13.8067	-42.2529	-32.0148	-9.12128	1.73027e+10	10.2381	-41.6437	90.4277	38.6945	-0.17
948	DG(16:0_22:6)	CE(17:0)	DG	CE	0.00934064	0.00681868	-0.00693794	0.000601364	15.5324	-53.0718	-32.0148	-31.4081	1.14018e+21	21.057	-52.3527	90.4277	31.0788	0.05
949	DG(16:0_22:6)	CE(17:1)	DG	CE	0.0078569	0.00681868	-0.00376381	0.000557545	14.0919	-43.9576	-32.0148	-9.53935	8.76638e+11	11.9428	-43.3307	90.4277	35.311	-0.03
950	DG(16:0_22:6)	CE(18:1)	DG	CE	0.00853419	0.00681868	-0.00499787	0.000593803	14.3721	-45.6642	-32.0148	-25.84	4.45999e+13	13.6493	-45.0198	90.4277	19.2294	0.23
951	DG(16:0_22:6)	CE(20:0)	DG	CE	0.0106574	0.00681868	-0.00814657	0.000635567	16.7683	-61.5587	-32.0148	-47.4094	1.41014e+14	14.1493	-60.756	90.4277	39.3075	0.21
952	DG(16:0_22:6)	CE(20:1)	DG	CE	0.00781951	0.00681868	-0.00252675	0.000592223	13.2037	-38.7585	-32.0148	-4.92443	5.54171e+06	6.74364	-38.1849	90.4277	30.9548	0.21
953	DG(16:0_22:6)	CE(20:4)	DG	CE	0.00607716	0.00681868	-0.00237429	0.000458623	13.2509	-39.0267	-32.0148	-7.00576	1.02779e+07	7.01191	-38.4506	90.4277	43.0194	-0.26
954	DG(16:0_22:6)	CE(22:0)	DG	CE	0.00941098	0.00681868	-0.00589662	0.000637603	14.7599	-48.0795	-32.0148	-23.1079	1.16055e+16	16.0647	-47.4108	90.4277	40.9516	0.18
955	DG(16:0_22:6)	CE(22:4)	DG	CE	0.00751931	0.00681868	-0.00384759	0.000558742	13.4576	-40.2117	-32.0148	-10.9598	1.57363e+08	8.1969	-39.6237	90.4277	26.1679	-0.1
956	DG(16:0_22:6)	CE(22:5) (n6)	DG	CE	0.00696459	0.00681868	-0.00255036	0.000527169	13.2113	-38.8019	-32.0148	-5.2604	6.12413e+06	6.78704	-38.2279	90.4277	29.393	-0.1
957	DG(16:0_22:6)	CE(24:0)	DG	CE	0.00903343	0.00681868	-0.00567417	0.000623488	14.4885	-46.3829	-32.0148	-21.2287	2.33395e+14	14.3681	-45.7316	90.4277	31.3846	0.19
958	DG(16:0_22:6)	CE(24:1)	DG	CE	0.00866674	0.00681868	-0.00508159	0.000597218	14.5119	-46.5276	-32.0148	-15.9934	3.2567e+14	14.5128	-45.8748	90.4277	28.6183	0.18
959	DG(16:0_22:6)	CE(24:4)	DG	CE	0.0101729	0.00681868	-0.00814171	0.000599041	16.982	-63.0881	-32.0148	-39.6501	2.74166e+23	23.438	-62.2698	90.4277	39.0767	0.07
960	DG(16:0_22:6)	CE(24:5)	DG	CE	0.00950849	0.00681868	-0.00554338	0.000583233	16.3031	-58.2922	-32.0148	-17.7168	1.89402e+26	26.2774	-57.5208	90.4277	49.645	0.14
961	DG(16:0_22:6)	CE(24:6)	DG	CE	0.00939042	0.00681868	-0.00491546	0.000603216	15.5673	-53.3027	-32.0148	-12.6504	1.94049e+21	21.2879	-52.5812	90.4277	51.771	0.19
962	DG(16:0_22:6)	DG(14:0_16:0)	DG	DG	0.0117722	0.00681868	-0.00392341	0.000697596	16.8753	-62.3226	-32.0148	-14.2577	2.03149e+30	30.3078	-61.5122	90.4277	87.5806	0.51
963	DG(16:0_22:6)	DG(16:0_16:0)	DG	DG	0.0126237	0.00681868	-0.00430379	0.000695081	18.1615	-71.8557	-32.0148	-19.2213	6.93227e+39	39.8409	-70.9493	90.4277	86.9106	0.54
964	DG(16:0_22:6)	DG(16:0_16:1)	DG	DG	0.00984466	0.00681868	-0.00138976	0.000696459	14.1353	-44.2197	-32.0148	-2.40441	1.60277e+12	12.2049	-43.5899	90.4277	88.6112	0.54
965	DG(16:1_18:1)	CE(16:1)	DG	CE	0.00551549	0.00265214	-0.00272131	0.000490576	11.2429	-28.4311	-8.59249	-4.92604	6.89639e+19	19.8386	-27.9667	72.337	54.2484	0.46
966	DG(16:1_18:1)	CE(16:2)	DG	CE	0.00346038	0.00265214	-0.00311393	0.000385994	8.96485	-18.4385	-8.59249	-9.12128	2.07577e+09	9.31718	-18.0918	72.337	38.6945	-0.3
967	DG(16:1_18:1)	CE(17:1)	DG	CE	0.00454304	0.00265214	-0.00376381	0.000402774	11.2794	-28.6087	-8.59249	-9.53935	1.17309e+19	19.0693	-28.1422	72.337	35.311	0.08
968	DG(16:1_18:1)	CE(22:4)	DG	CE	0.00397492	0.00265214	-0.00384759	0.00042168	9.42638	-20.2878	-8.59249	-10.9598	2.12792e+09	9.32796	-19.9183	72.337	26.1679	-0.04
969	DG(16:1_18:1)	CE(24:5)	DG	CE	0.00564104	0.00265214	-0.00554338	0.000523446	10.7767	-26.2102	-8.59249	-17.7168	3.11439e+08	8.49337	-25.7704	72.337	49.645	0.04
970	DG(16:1_18:1)	CE(24:6)	DG	CE	0.00557543	0.00265214	-0.00491546	0.000538734	10.3491	-24.2524	-8.59249	-12.6504	3.99955e+11	11.602	-23.8354	72.337	51.771	0.17
971	DG(16:1_18:1)	DG(14:0_16:0)	DG	DG	0.00913462	0.00265214	-0.00392341	0.000693407	13.1735	-38.5878	-8.59249	-14.2577	2.13818e+24	24.33	-38.0159	72.337	87.5806	0.75
972	DG(16:1_18:1)	DG(16:0_16:0)	DG	DG	0.0104586	0.00265214	-0.00430379	0.000684273	15.2843	-51.4418	-8.59249	-19.2213	1.66148e+32	32.2205	-50.739	72.337	86.9106	0.78
973	DG(16:1_18:1)	DG(16:0_16:1)	DG	DG	0.00946591	0.00265214	-0.00138976	0.000696966	13.5816	-40.931	-8.59249	-2.40441	2.18046e+32	32.3385	-40.3354	72.337	88.6112	0.91
974	DG(16:1_18:1)	DG(16:0_18:1)	DG	DG	0.00642429	0.00265214	-0.000268387	0.000659641	9.73907	-21.5914	-8.59249	-0.289284	9.97527e+12	12.9989	-21.2059	72.337	75.1489	0.89
975	DG(18:0_18:1)	DG(14:0_16:0)	DG	DG	0.00674861	0.000399411	-0.00392341	0.000699398	9.64916	-21.2124	-0.48946	-14.2577	9.00839e+06	6.95465	-20.8314	78.0474	87.5806	0.77
976	DG(18:0_18:1)	DG(16:0_16:0)	DG	DG	0.00901696	0.000399411	-0.00430379	0.000697684	12.9241	-37.1893	-0.48946	-19.2213	9.28861e+17	17.968	-36.6316	78.0474	86.9106	0.83
977	DG(18:0_18:2)	CE(17:0)	DG	CE	0.0064946	0.0029612	-0.00693794	0.000487909	13.3111	-39.3701	-11.4288	-31.4081	9.16308e+07	7.96204	-38.7904	72.3604	31.0788	0.14
978	DG(18:0_18:2)	CE(17:1)	DG	CE	0.00423787	0.0029612	-0.00376381	0.00047122	8.9934	-18.5502	-11.4288	-9.53935	1.32272e+07	7.12147	-18.2022	72.3604	35.311	-0.19
979	DG(18:0_18:2)	CE(18:2)	DG	CE	0.00360627	0.0029612	-0.00244591	0.000401415	8.98391	-18.5131	-11.4288	-5.87866	1.21418e+07	7.08428	-18.1655	72.3604	16.4573	-0.02
980	DG(18:0_18:2)	CE(20:0)	DG	CE	0.00879453	0.0029612	-0.00814657	0.000533419	16.4871	-59.5739	-11.4288	-47.4094	1.46064e+12	12.1645	-58.7899	72.3604	39.3075	0.46
981	DG(18:0_18:2)	CE(22:0)	DG	CE	0.0070775	0.0029612	-0.00589662	0.000539984	13.1069	-38.2115	-11.4288	-23.1079	1.26948e+15	15.1036	-37.6436	72.3604	40.9516	0.42
982	DG(18:0_18:2)	CE(22:4)	DG	CE	0.00407204	0.0029612	-0.00384759	0.000437663	9.30406	-19.789	-11.4288	-10.9598	2.29181e+08	8.36018	-19.4257	72.3604	26.1679	-0.19
983	DG(18:0_18:2)	CE(24:0)	DG	CE	0.00613744	0.0029612	-0.00567417	0.000511578	11.9971	-32.2154	-11.4288	-21.2287	9.69683e+10	10.9866	-31.7096	72.3604	31.3846	0.38
984	DG(18:0_18:2)	CE(24:1)	DG	CE	0.00513828	0.0029612	-0.00508159	0.000503047	10.2143	-23.651	-11.4288	-15.9934	4.54571e+07	7.6576	-23.241	72.3604	28.6183	0.14
985	DG(18:0_18:2)	CE(24:5)	DG	CE	0.00595746	0.0029612	-0.00554338	0.000519278	11.4726	-29.5587	-11.4288	-17.7168	6.94824e+11	11.8419	-29.0817	72.3604	49.645	0.02
986	DG(18:0_18:2)	CE(24:6)	DG	CE	0.00563621	0.0029612	-0.00491546	0.000549801	10.2514	-23.8156	-11.4288	-12.6504	1.46273e+11	11.1652	-23.4038	72.3604	51.771	0.12
987	DG(18:0_18:2)	DG(14:0_16:0)	DG	DG	0.00941186	0.0029612	-0.00392341	0.000691627	13.6083	-41.0867	-11.4288	-14.2577	6.74548e+26	26.829	-40.4895	72.3604	87.5806	0.74
988	DG(18:0_18:2)	DG(16:0_16:0)	DG	DG	0.0112933	0.0029612	-0.00430379	0.000688494	16.4029	-58.9856	-11.4288	-19.2213	5.81124e+39	39.7643	-58.2074	72.3604	86.9106	0.78
989	DG(18:0_20:4)	CE(17:1)	DG	CE	0.00442939	0.00272026	-0.00376381	0.000532083	8.32463	-16.021	-6.93512	-9.53935	3.0313e+06	6.48163	-15.7045	49.5833	35.311	-0.08
990	DG(18:0_20:4)	CE(20:4)	DG	CE	0.00304854	0.00272026	-0.00237429	0.000382962	7.96042	-14.7225	-6.93512	-7.00576	5.20899e+07	7.71675	-14.4231	49.5833	43.0194	-0.34
991	DG(18:0_20:4)	CE(22:4)	DG	CE	0.00435655	0.00272026	-0.00384759	0.000485863	8.96663	-18.4454	-6.93512	-10.9598	3.05908e+07	7.48559	-18.0987	49.5833	26.1679	-0.03
992	DG(18:0_20:4)	CE(24:6)	DG	CE	0.00591465	0.00272026	-0.00491546	0.000618442	9.56379	-20.8556	-6.93512	-12.6504	1.60409e+08	8.20523	-20.4792	49.5833	51.771	0.17
993	DG(18:0_20:4)	DG(14:0_16:0)	DG	DG	0.00704575	0.00272026	-0.00392341	0.000676705	10.4118	-24.5348	-6.93512	-14.2577	1.89258e+10	10.2771	-24.1144	49.5833	87.5806	0.62
994	DG(18:0_20:4)	DG(16:0_16:0)	DG	DG	0.00804307	0.00272026	-0.00430379	0.000665852	12.0794	-32.6425	-6.93512	-19.2213	2.63775e+13	13.4212	-32.1324	49.5833	86.9106	0.66
995	DG(18:0_22:6)	CE(16:2)	DG	CE	0.0045374	0.00409171	-0.00311393	0.000515854	8.79591	-17.7838	-9.40022	-9.12128	2.41897e+08	8.38363	-17.4451	42.1949	38.6945	-0.17
996	DG(18:0_22:6)	CE(17:1)	DG	CE	0.00536707	0.00409171	-0.00376381	0.000609497	8.80573	-17.8216	-9.40022	-9.53935	1.91523e+08	8.28222	-17.4824	42.1949	35.311	-0.06
997	DG(18:0_22:6)	CE(22:0)	DG	CE	0.00768859	0.00409171	-0.00589662	0.00066401	11.579	-30.0887	-9.40022	-23.1079	9.56697e+06	6.98077	-29.606	42.1949	40.9516	0.18
998	DG(18:0_22:6)	CE(22:4)	DG	CE	0.00536411	0.00409171	-0.00384759	0.000602102	8.90897	-18.2206	-9.40022	-10.9598	1.82285e+07	7.26075	-17.8766	42.1949	26.1679	-0.09
999	DG(18:0_22:6)	CE(24:0)	DG	CE	0.00755713	0.00409171	-0.00567417	0.000674698	11.2008	-28.2266	-9.40022	-21.2287	9.9517e+06	6.9979	-27.7646	42.1949	31.3846	0.22
1000	DG(18:0_22:6)	CE(24:1)	DG	CE	0.00671854	0.00409171	-0.00508159	0.000656637	10.2317	-23.7283	-9.40022	-15.9934	5.43144e+07	7.73492	-23.3175	42.1949	28.6183	0.12
1001	DG(18:0_22:6)	CE(24:5)	DG	CE	0.00714328	0.00409171	-0.00554338	0.000640221	11.1575	-28.0177	-9.40022	-17.7168	1.99929e+10	10.3009	-27.558	42.1949	49.645	0.06
1002	DG(18:0_22:6)	CE(24:6)	DG	CE	0.00706133	0.00409171	-0.00491546	0.000672055	10.5071	-24.9667	-9.40022	-12.6504	2.07167e+12	12.3163	-24.5413	42.1949	51.771	0.21
1003	DG(18:0_22:6)	DG(14:0_16:0)	DG	DG	0.00634853	0.00409171	-0.00392341	0.000595608	10.6589	-25.6631	-9.40022	-14.2577	2.54299e+11	11.4053	-25.2295	42.1949	87.5806	0.36
1004	DG(18:0_22:6)	DG(16:0_16:0)	DG	DG	0.00687056	0.00409171	-0.00430379	0.000579077	11.8647	-31.534	-9.40022	-19.2213	2.05465e+12	12.3127	-31.0354	42.1949	86.9106	0.38
1005	DG(18:1_18:1)	CE(17:0)	DG	CE	0.00769784	0.00410283	-0.00693794	0.000479096	16.0674	-56.6707	-22.7618	-31.4081	1.83064e+25	25.2626	-55.9151	65.6124	31.0788	0.15
1006	DG(18:1_18:1)	CE(17:1)	DG	CE	0.00542325	0.00410283	-0.00376381	0.000432377	12.5429	-35.1009	-22.7618	-9.53935	2.18325e+12	12.3391	-34.5648	65.6124	35.311	-0.08
1007	DG(18:1_18:1)	CE(18:0)	DG	CE	0.0097759	0.00410283	-0.00906375	0.000486544	20.0925	-87.3889	-22.7618	-74.0159	2.36053e+13	13.373	-86.3268	65.6124	31.3262	0.34
1008	DG(18:1_18:1)	CE(18:1)	DG	CE	0.00639432	0.00410283	-0.00499787	0.000420255	15.2154	-50.9936	-22.7618	-25.84	1.4244e+25	25.1536	-50.2954	65.6124	19.2294	0.34
1009	DG(18:1_18:1)	CE(20:0)	DG	CE	0.00988851	0.00410283	-0.00814657	0.000540287	18.3023	-72.9398	-22.7618	-47.4094	3.39132e+25	25.5304	-72.0227	65.6124	39.3075	0.41
1010	DG(18:1_18:1)	CE(22:0)	DG	CE	0.00797061	0.00410283	-0.00589662	0.000554571	14.3726	-45.6672	-22.7618	-23.1079	3.62497e+22	22.5593	-45.0229	65.6124	40.9516	0.34
1011	DG(18:1_18:1)	CE(22:4)	DG	CE	0.00518633	0.00410283	-0.00384759	0.00041005	12.648	-35.6709	-22.7618	-10.9598	8.11287e+12	12.9092	-35.129	65.6124	26.1679	-0.13
1012	DG(18:1_18:1)	CE(24:0)	DG	CE	0.00727963	0.00410283	-0.00567417	0.000516991	14.0808	-43.8902	-22.7618	-21.2287	1.34413e+21	21.1284	-43.2639	65.6124	31.3846	0.33
1013	DG(18:1_18:1)	CE(24:1)	DG	CE	0.00640753	0.00410283	-0.00508159	0.00048622	13.1782	-38.6145	-22.7618	-15.9934	7124120234936492	15.8527	-38.0423	65.6124	28.6183	0.17
1014	DG(18:1_18:1)	CE(24:4)	DG	CE	0.00848437	0.00410283	-0.00814171	0.000498279	17.0273	-63.4151	-22.7618	-39.6501	5.8219e+23	23.7651	-62.5935	65.6124	39.0767	0.11
1015	DG(18:1_18:1)	CE(24:5)	DG	CE	0.00699753	0.00410283	-0.00554338	0.000512519	13.6532	-41.3494	-22.7618	-17.7168	3.86952e+18	18.5877	-40.7496	65.6124	49.645	0.05
1016	DG(18:1_18:1)	CE(24:6)	DG	CE	0.0065919	0.00410283	-0.00491546	0.000551177	11.9597	-32.0222	-22.7618	-12.6504	1.82155e+09	9.26044	-31.5184	65.6124	51.771	0.11
1017	DG(18:1_18:1)	DG(14:0_16:0)	DG	DG	0.00913835	0.00410283	-0.00392341	0.000697789	13.0961	-38.1511	-22.7618	-14.2577	2450911574577623	15.3893	-37.5838	65.6124	87.5806	0.64
1018	DG(18:1_18:1)	DG(16:0_16:0)	DG	DG	0.0108897	0.00410283	-0.00430379	0.000693942	15.6926	-54.137	-22.7618	-19.2213	2.37268e+31	31.3752	-53.4074	65.6124	86.9106	0.71
1019	DG(18:1_18:1)	DG(16:0_18:1)	DG	DG	0.00908523	0.00410283	-0.000268387	0.000682727	13.3073	-39.3482	-22.7618	-0.289284	3.85899e+16	16.5865	-38.7687	65.6124	75.1489	0.91
1020	DG(18:1_18:1)	DG(18:0_18:1)	DG	DG	0.00837932	0.00410283	0.000399411	0.000695649	12.0453	-32.4655	-22.7618	-0.48946	5.05572e+09	9.70378	-31.9572	65.6124	78.0474	0.91
1021	DG(18:1_18:2)	CE(17:0)	DG	CE	0.0112959	0.00846697	-0.00693794	0.000538103	20.992	-95.1171	-72.4316	-31.4081	4.84755e+22	22.6855	-93.9784	58.7034	31.0788	0.08
1022	DG(18:1_18:2)	CE(18:0)	DG	CE	0.0136833	0.00846697	-0.00906375	0.000546666	25.0304	-133.567	-72.4316	-74.0159	3.55625e+59	59.551	-132.061	58.7034	31.3262	0.27
1023	DG(18:1_18:2)	CE(18:1)	DG	CE	0.0103675	0.00846697	-0.00499787	0.000510727	20.2995	-89.1395	-72.4316	-25.84	5.10457e+16	16.708	-88.0595	58.7034	19.2294	0.19
1024	DG(18:1_18:2)	CE(18:2)	DG	CE	0.00915753	0.00846697	-0.00244591	0.000432743	21.1616	-96.6082	-72.4316	-5.87866	1.50176e+24	24.1766	-95.4549	58.7034	16.4573	0.07
1025	DG(18:1_18:2)	CE(20:0)	DG	CE	0.0142716	0.00846697	-0.00814657	0.000578278	24.6794	-129.986	-72.4316	-47.4094	3.58374e+57	57.5543	-128.514	58.7034	39.3075	0.39
1026	DG(18:1_18:2)	CE(22:0)	DG	CE	0.0128983	0.00846697	-0.00589662	0.000572071	22.5466	-109.199	-72.4316	-23.1079	5.84945e+36	36.7671	-107.92	58.7034	40.9516	0.41
1027	DG(18:1_18:2)	CE(22:4)	DG	CE	0.00900292	0.00846697	-0.00384759	0.000455318	19.7728	-84.717	-72.4316	-10.9598	1.92957e+12	12.2855	-83.6817	58.7034	26.1679	-0.1
1028	DG(18:1_18:2)	CE(24:0)	DG	CE	0.0121868	0.00846697	-0.00567417	0.000546297	22.3081	-106.979	-72.4316	-21.2287	3.52571e+34	34.5472	-105.723	58.7034	31.3846	0.38
1029	DG(18:1_18:2)	CE(24:1)	DG	CE	0.0106187	0.00846697	-0.00508159	0.000524778	20.2346	-88.5892	-72.4316	-15.9934	1.43754e+16	16.1576	-87.5151	58.7034	28.6183	0.18
1030	DG(18:1_18:2)	CE(24:4)	DG	CE	0.0126129	0.00846697	-0.00814171	0.000521983	24.1634	-124.803	-72.4316	-39.6501	2.34932e+52	52.3709	-123.375	58.7034	39.0767	0.15
1031	DG(18:1_18:2)	CE(24:5)	DG	CE	0.0108803	0.00846697	-0.00554338	0.000531245	20.4808	-90.6867	-72.4316	-17.7168	1.79946e+18	18.2551	-89.5919	58.7034	49.645	0.12
1032	DG(18:1_18:3)	CE(17:0)	DG	CE	0.0119142	0.00888706	-0.00693794	0.000535689	22.2409	-106.358	-76.7322	-31.4081	4.224e+29	29.6257	-105.108	59.865	31.0788	0.11
1033	DG(18:1_18:3)	CE(18:0)	DG	CE	0.0141937	0.00888706	-0.00906375	0.000547634	25.9182	-142.823	-76.7322	-74.0159	1.23128e+66	66.0904	-141.236	59.865	31.3262	0.27
1034	DG(18:1_18:3)	CE(18:1)	DG	CE	0.0109833	0.00888706	-0.00499787	0.000513864	21.374	-98.4923	-76.7322	-25.84	5.75606e+21	21.7601	-97.3209	59.865	19.2294	0.22
1035	DG(18:1_18:3)	CE(18:2)	DG	CE	0.00946569	0.00888706	-0.00244591	0.00045208	20.9381	-94.6447	-76.7322	-5.87866	8.17553e+17	17.9125	-93.5109	59.865	16.4573	0.04
1036	DG(18:1_18:3)	CE(20:0)	DG	CE	0.0145392	0.00888706	-0.00814657	0.000584077	24.8926	-132.155	-76.7322	-47.4094	2.64814e+55	55.4229	-130.663	59.865	39.3075	0.37
1037	DG(18:1_18:3)	CE(22:0)	DG	CE	0.0129655	0.00888706	-0.00589662	0.000584137	22.1959	-105.943	-76.7322	-23.1079	1.62331e+29	29.2104	-104.697	59.865	40.9516	0.35
1038	DG(18:1_18:3)	CE(22:4)	DG	CE	0.00938451	0.00888706	-0.00384759	0.000462506	20.2906	-89.0639	-76.7322	-10.9598	2.14635e+12	12.3317	-87.9845	59.865	26.1679	-0.11
1039	DG(18:1_18:3)	CE(24:0)	DG	CE	0.0124392	0.00888706	-0.00567417	0.000558384	22.2772	-106.693	-76.7322	-21.2287	9.12987e+29	29.9605	-105.44	59.865	31.3846	0.34
1040	DG(18:1_18:3)	CE(24:1)	DG	CE	0.0110462	0.00888706	-0.00508159	0.000532151	20.7577	-93.0742	-76.7322	-15.9934	2.19792e+16	16.342	-91.9553	59.865	28.6183	0.18
1041	DG(18:1_18:3)	CE(24:4)	DG	CE	0.0125883	0.00888706	-0.00814171	0.00054227	23.214	-115.522	-76.7322	-39.6501	6.16858e+38	38.7902	-114.182	59.865	39.0767	0.09
1042	DG(18:1_18:3)	CE(24:5)	DG	CE	0.0109346	0.00888706	-0.00554338	0.000547204	19.9827	-86.4666	-76.7322	-17.7168	5.42531e+09	9.73442	-85.4143	59.865	49.645	0.08
1043	DG(18:1_20:3)	CE(16:1)	DG	CE	0.0049534	0.00274585	-0.00272131	0.000612593	8.08595	-15.1638	-6.43473	-4.92604	5.35837e+08	8.72903	-14.8586	67.7936	54.2484	0.31
1044	DG(18:1_20:3)	CE(17:1)	DG	CE	0.00462735	0.00274585	-0.00376381	0.0005118	9.04132	-18.7387	-6.43473	-9.53935	1.58252e+09	9.19935	-18.3885	67.7936	35.311	0.05
1045	DG(18:1_20:3)	CE(20:4)	DG	CE	0.0031467	0.00274585	-0.00237429	0.000405212	7.76557	-14.0507	-6.43473	-7.00576	1.10904e+07	7.04495	-13.7605	67.7936	43.0194	-0.29
1046	DG(18:1_20:3)	CE(22:4)	DG	CE	0.00440031	0.00274585	-0.00384759	0.000483629	9.09854	-18.9649	-6.43473	-10.9598	1.01183e+08	8.00511	-18.612	67.7936	26.1679	0.07
1047	DG(18:1_20:3)	CE(24:6)	DG	CE	0.00613303	0.00274585	-0.00491546	0.00059639	10.2836	-23.9591	-6.43473	-12.6504	2.03553e+11	11.3087	-23.5457	67.7936	51.771	0.24
1048	DG(18:1_20:3)	DG(14:0_16:0)	DG	DG	0.00677546	0.00274585	-0.00392341	0.000696533	9.72741	-21.542	-6.43473	-14.2577	1.92446e+07	7.28431	-21.1571	67.7936	87.5806	0.54
1049	DG(18:1_20:3)	DG(16:0_16:0)	DG	DG	0.00749941	0.00274585	-0.00430379	0.000690028	10.8683	-26.6392	-6.43473	-19.2213	2.61728e+07	7.41785	-26.1942	67.7936	86.9106	0.59
1050	DG(18:1_20:4)	CE(17:0)	DG	CE	0.00885302	0.00558994	-0.00693794	0.000551643	16.0485	-56.541	-30.3042	-31.4081	1.35814e+25	25.1329	-55.7868	64.1471	31.0788	0.09
1051	DG(18:1_20:4)	CE(18:0)	DG	CE	0.0109564	0.00558994	-0.00906375	0.000561374	19.5172	-82.609	-30.3042	-74.0159	3.91909e+08	8.59319	-81.5947	64.1471	31.3262	0.27
1052	DG(18:1_20:4)	CE(18:1)	DG	CE	0.00794052	0.00558994	-0.00499787	0.000520819	15.2462	-51.194	-30.3042	-25.84	7.7593e+20	20.8898	-50.4938	64.1471	19.2294	0.3
1053	DG(18:1_20:4)	CE(20:0)	DG	CE	0.0107922	0.00558994	-0.00814657	0.000597185	18.0717	-71.1693	-30.3042	-47.4094	5.75347e+23	23.7599	-70.2701	64.1471	39.3075	0.33
1054	DG(18:1_20:4)	CE(20:4)	DG	CE	0.00499425	0.00558994	-0.00237429	0.000337545	14.7958	-48.306	-30.3042	-7.00576	1.00413e+18	18.0018	-47.6348	64.1471	43.0194	-0.28
1055	DG(18:1_20:4)	CE(22:0)	DG	CE	0.00925348	0.00558994	-0.00589662	0.000598906	15.4506	-52.5319	-30.3042	-23.1079	1.68936e+22	22.2277	-51.8182	64.1471	40.9516	0.31
1056	DG(18:1_20:4)	CE(22:4)	DG	CE	0.00707683	0.00558994	-0.00384759	0.00043023	16.4489	-59.3071	-30.3042	-10.9598	1.00659e+29	29.0029	-58.5257	64.1471	26.1679	0.05
1057	DG(18:1_20:4)	CE(22:5) (n6)	DG	CE	0.00588337	0.00558994	-0.00255036	0.00042629	13.8013	-42.2211	-30.3042	-5.2604	8.25836e+11	11.9169	-41.6123	64.1471	29.393	-0.11
1058	DG(18:1_20:4)	CE(24:0)	DG	CE	0.00875204	0.00558994	-0.00567417	0.000572982	15.2746	-51.3786	-30.3042	-21.2287	1.18672e+21	21.0743	-50.6765	64.1471	31.3846	0.31
1059	DG(18:1_20:4)	CE(24:1)	DG	CE	0.00778078	0.00558994	-0.00508159	0.000550594	14.1316	-44.1973	-30.3042	-15.9934	7.81776e+13	13.8931	-43.5678	64.1471	28.6183	0.15
1060	DG(18:1_20:4)	CE(24:4)	DG	CE	0.0104539	0.00558994	-0.00814171	0.000532981	19.6141	-83.4052	-30.3042	-39.6501	5.69064e+43	43.7552	-82.3827	64.1471	39.0767	0.19
1061	DG(18:1_20:4)	CE(24:5)	DG	CE	0.00808809	0.00558994	-0.00554338	0.000566071	14.2881	-45.1493	-30.3042	-17.7168	7.00047e+14	14.8451	-44.5103	64.1471	49.645	0.03
1062	DG(18:1_20:4)	CE(24:6)	DG	CE	0.00851568	0.00558994	-0.00491546	0.000573358	14.8523	-48.6637	-30.3042	-12.6504	2.28833e+18	18.3595	-47.989	64.1471	51.771	0.21
1063	DG(18:1_20:4)	DG(14:0_16:0)	DG	DG	0.0100824	0.00558994	-0.00392341	0.000694776	14.5117	-46.5267	-30.3042	-14.2577	1.6691e+16	16.2225	-45.8739	64.1471	87.5806	0.6
1064	DG(18:1_20:4)	DG(16:0_16:0)	DG	DG	0.0112226	0.00558994	-0.00430379	0.00068891	16.2903	-58.204	-30.3042	-19.2213	7.93861e+27	27.8997	-57.4332	64.1471	86.9106	0.64
1065	DG(18:1_20:4)	DG(16:0_20:4)	DG	DG	0.00889173	0.00558994	0.000759119	0.000674281	13.187	-38.664	-30.3042	-0.949104	2.28947e+08	8.35974	-38.0913	64.1471	78.2513	0.91
1066	DG(18:1_20:5)	CE(16:2)	DG	CE	0.0112013	0.0125922	-0.00311393	0.00046726	23.9722	-122.907	-115.144	-9.12128	5.79571e+07	7.76311	-121.499	78.0703	38.6945	-0.15
1067	DG(18:1_20:5)	CE(17:0)	DG	CE	0.0153299	0.0125922	-0.00693794	0.000587154	26.1088	-144.846	-115.144	-31.4081	5.03318e+29	29.7018	-143.239	78.0703	31.0788	0.1
1068	DG(18:1_20:5)	CE(18:0)	DG	CE	0.0172311	0.0125922	-0.00906375	0.000601677	28.6385	-172.92	-115.144	-74.0159	5.96828e+57	57.7758	-171.071	78.0703	31.3262	0.22
1069	DG(18:1_20:5)	CE(18:1)	DG	CE	0.0150581	0.0125922	-0.00499787	0.000579022	26.0061	-143.754	-115.144	-25.84	4.06962e+28	28.6096	-142.158	78.0703	19.2294	0.28
1070	DG(18:1_20:5)	CE(20:0)	DG	CE	0.0168527	0.0125922	-0.00814657	0.000624139	27.0015	-154.497	-115.144	-47.4094	2.25534e+39	39.3532	-152.807	78.0703	39.3075	0.28
1071	DG(18:1_20:5)	CE(20:4)	DG	CE	0.0102753	0.0125922	-0.00237429	0.000411698	24.9583	-132.828	-115.144	-7.00576	4.82463e+17	17.6835	-131.329	78.0703	43.0194	-0.2
1072	DG(18:1_20:5)	CE(22:0)	DG	CE	0.0154813	0.0125922	-0.00589662	0.000627282	24.68	-129.991	-115.144	-23.1079	7.03128e+14	14.847	-128.519	78.0703	40.9516	0.26
1073	DG(18:1_20:5)	CE(22:4)	DG	CE	0.0130931	0.0125922	-0.00384759	0.000533834	24.5266	-128.44	-115.144	-10.9598	1.97815e+13	13.2963	-126.982	78.0703	26.1679	-0.05
1074	DG(18:1_20:5)	CE(22:5) (n6)	DG	CE	0.0121398	0.0125922	-0.00255036	0.000500435	24.2584	-125.75	-115.144	-5.2604	4.03458e+10	10.6058	-124.315	78.0703	29.393	-0.07
1075	DG(18:1_20:5)	CE(24:0)	DG	CE	0.015331	0.0125922	-0.00567417	0.000610666	25.1055	-134.338	-115.144	-21.2287	1.56203e+19	19.1937	-132.825	78.0703	31.3846	0.27
1076	DG(18:1_20:5)	CE(24:1)	DG	CE	0.0146989	0.0125922	-0.00508159	0.000584467	25.1493	-134.789	-115.144	-15.9934	4.41751e+19	19.6452	-133.271	78.0703	28.6183	0.23
1077	DG(18:1_20:5)	CE(24:4)	DG	CE	0.0154571	0.0125922	-0.00814171	0.000596033	25.9334	-142.982	-115.144	-39.6501	6.89195e+27	27.8383	-141.394	78.0703	39.0767	0.06
1078	DG(18:1_20:5)	CE(24:6)	DG	CE	0.0153079	0.0125922	-0.00491546	0.000594012	25.7703	-141.261	-115.144	-12.6504	1.30779e+26	26.1165	-139.687	78.0703	51.771	0.24
1079	DG(18:1_20:5)	DG(14:0_16:0)	DG	DG	0.0162614	0.0125922	-0.00392341	0.000680477	23.8971	-122.166	-115.144	-14.2577	1.05129e+07	7.02172	-120.764	78.0703	87.5806	0.48
1080	DG(18:1_20:5)	DG(16:0_16:0)	DG	DG	0.0169547	0.0125922	-0.00430379	0.000675695	25.0923	-134.202	-115.144	-19.2213	1.1436e+19	19.0583	-132.691	78.0703	86.9106	0.49
1081	DG(18:1_22:6)	CE(17:0)	DG	CE	0.0124158	0.0101995	-0.00693794	0.000625335	19.8547	-85.3977	-63.7409	-31.4081	4.53699e+21	21.6568	-84.3556	82.6263	31.0788	0.02
1082	DG(18:1_22:6)	CE(17:1)	DG	CE	0.0106407	0.0101995	-0.00376381	0.000589472	18.0512	-71.0127	-63.7409	-9.53935	1.86965e+07	7.27176	-70.1152	82.6263	35.311	-0.05
1083	DG(18:1_22:6)	CE(18:0)	DG	CE	0.0138351	0.0101995	-0.00906375	0.000637858	21.6899	-101.326	-63.7409	-74.0159	2.04023e+27	27.3097	-100.125	82.6263	31.3262	0.11
1084	DG(18:1_22:6)	CE(18:1)	DG	CE	0.0120547	0.0101995	-0.00499787	0.000621476	19.397	-81.6266	-63.7409	-25.84	7.68588e+17	17.8857	-80.6222	82.6263	19.2294	0.2
1085	DG(18:1_22:6)	CE(20:0)	DG	CE	0.0137737	0.0101995	-0.00814657	0.000653179	21.0872	-95.9528	-63.7409	-47.4094	1.62867e+32	32.2118	-94.8064	82.6263	39.3075	0.17
1086	DG(18:1_22:6)	CE(20:1)	DG	CE	0.0113529	0.0101995	-0.00252675	0.000614088	18.4875	-74.3759	-63.7409	-4.92443	4.3144e+10	10.6349	-73.4447	82.6263	30.9548	0.25
1087	DG(18:1_22:6)	CE(20:4)	DG	CE	0.00857607	0.0101995	-0.00237429	0.000477226	17.9707	-70.4004	-63.7409	-7.00576	4.56492e+06	6.65943	-69.5091	82.6263	43.0194	-0.2
1088	DG(18:1_22:6)	CE(22:0)	DG	CE	0.0125297	0.0101995	-0.00589662	0.00065522	19.1228	-79.4074	-63.7409	-23.1079	4639487224663985	15.6665	-78.4259	82.6263	40.9516	0.15
1089	DG(18:1_22:6)	CE(22:4)	DG	CE	0.0106009	0.0101995	-0.00384759	0.000584984	18.1216	-71.5508	-63.7409	-10.9598	6.45419e+07	7.80984	-70.648	82.6263	26.1679	-0.09
1090	DG(18:1_22:6)	CE(24:0)	DG	CE	0.012354	0.0101995	-0.00567417	0.000645862	19.1279	-79.4484	-63.7409	-21.2287	5098891081419104	15.7075	-78.4666	82.6263	31.3846	0.16
1091	DG(18:1_22:6)	CE(24:1)	DG	CE	0.0121591	0.0101995	-0.00508159	0.000620431	19.5978	-83.2711	-63.7409	-15.9934	3.38936e+19	19.5301	-82.25	82.6263	28.6183	0.21
1092	DG(18:1_22:6)	CE(24:4)	DG	CE	0.0135185	0.0101995	-0.00814171	0.00061879	21.8466	-102.745	-63.7409	-39.6501	1.00946e+39	39.0041	-101.53	82.6263	39.0767	0.08
1093	DG(18:1_22:6)	CE(24:5)	DG	CE	0.0129331	0.0101995	-0.00554338	0.000602429	21.4683	-99.334	-63.7409	-17.7168	3.91794e+35	35.5931	-98.1536	82.6263	49.645	0.19
1094	DG(18:1_22:6)	CE(24:6)	DG	CE	0.0125043	0.0101995	-0.00491546	0.0006293	19.8701	-85.5261	-63.7409	-12.6504	6.09766e+21	21.7852	-84.4828	82.6263	51.771	0.19
1095	DG(18:1_22:6)	DG(14:0_16:0)	DG	DG	0.0127777	0.0101995	-0.00392341	0.000689522	18.5313	-74.7179	-63.7409	-14.2577	9.48288e+10	10.9769	-73.7836	82.6263	87.5806	0.32
1096	DG(18:1_22:6)	DG(16:0_16:0)	DG	DG	0.0136349	0.0101995	-0.00430379	0.000684953	19.9063	-85.8281	-63.7409	-19.2213	1.22236e+22	22.0872	-84.7821	82.6263	86.9106	0.35
1097	DG(18:1_22:6)	DG(18:1_22:5)	DG	DG	0.0136519	0.0101995	0.000457709	0.00069004	19.7842	-84.8112	-63.7409	-0.375989	1.17565e+21	21.0703	-83.7749	82.6263	57.5047	0.6
1098	DG(18:2_18:2)	CE(17:0)	DG	CE	0.0118929	0.00982451	-0.00693794	0.000609117	19.5248	-82.672	-63.8392	-31.4081	6.80565e+18	18.8329	-81.6569	69.0524	31.0788	-0.03
1099	DG(18:2_18:2)	CE(18:0)	DG	CE	0.0137983	0.00982451	-0.00906375	0.000617302	22.3526	-107.391	-63.8392	-74.0159	2.37247e+33	33.3752	-106.131	69.0524	31.3262	0.13
1100	DG(18:2_18:2)	CE(18:1)	DG	CE	0.0109354	0.00982451	-0.00499787	0.000605296	18.0662	-71.127	-63.8392	-25.84	1.94004e+07	7.28781	-70.2282	69.0524	19.2294	0.01
1101	DG(18:2_18:2)	CE(18:2)	DG	CE	0.0107055	0.00982451	-0.00244591	0.000544295	19.6685	-83.8539	-63.8392	-5.87866	1.03448e+20	20.0147	-82.827	69.0524	16.4573	0.15
1102	DG(18:2_18:2)	CE(20:0)	DG	CE	0.0145301	0.00982451	-0.00814657	0.000634087	22.915	-112.669	-63.8392	-47.4094	6.75764e+48	48.8298	-111.356	69.0524	39.3075	0.29
1103	DG(18:2_18:2)	CE(20:1)	DG	CE	0.010705	0.00982451	-0.00252675	0.000595425	17.9787	-70.4616	-63.8392	-4.92443	4.19169e+06	6.62239	-69.5696	69.0524	30.9548	0.14
1104	DG(18:2_18:2)	CE(22:0)	DG	CE	0.0139034	0.00982451	-0.00589662	0.000625378	22.2319	-106.275	-63.8392	-23.1079	2.72566e+42	42.4355	-105.025	69.0524	40.9516	0.37
1105	DG(18:2_18:2)	CE(22:4)	DG	CE	0.0102786	0.00982451	-0.00384759	0.000550875	18.6586	-75.7158	-63.8392	-10.9598	7.52768e+11	11.8767	-74.7717	69.0524	26.1679	-0.08
1106	DG(18:2_18:2)	CE(24:0)	DG	CE	0.0130702	0.00982451	-0.00567417	0.000618471	21.1332	-96.3575	-63.8392	-21.2287	3.29846e+32	32.5183	-95.2069	69.0524	31.3846	0.32
1107	DG(18:2_18:2)	CE(24:1)	DG	CE	0.0116174	0.00982451	-0.00508159	0.000601315	19.3199	-81.0002	-63.8392	-15.9934	1.44894e+17	17.161	-80.0026	69.0524	28.6183	0.12
1108	DG(18:2_18:2)	CE(24:4)	DG	CE	0.0135757	0.00982451	-0.00814171	0.000588303	23.076	-114.201	-63.8392	-39.6501	2.30104e+50	50.3619	-112.873	69.0524	39.0767	0.13
1109	DG(18:2_18:2)	CE(24:5)	DG	CE	0.0121032	0.00982451	-0.00554338	0.000589044	20.5472	-91.2561	-63.8392	-17.7168	2.61177e+27	27.4169	-90.1555	69.0524	49.645	0.13
1110	DG(18:2_20:4)	CE(17:0)	DG	CE	0.0108455	0.0084606	-0.00693794	0.00060217	18.0107	-70.7046	-51.0909	-31.4081	4.10923e+19	19.6138	-69.8101	67.5938	31.0788	0
1111	DG(18:2_20:4)	CE(18:0)	DG	CE	0.0128294	0.0084606	-0.00906375	0.000611156	20.992	-95.1166	-51.0909	-74.0159	1.26113e+21	21.1008	-93.9779	67.5938	31.3262	0.18
1112	DG(18:2_20:4)	CE(18:1)	DG	CE	0.0100791	0.0084606	-0.00499787	0.000597051	16.8815	-62.3667	-51.0909	-25.84	1.88719e+11	11.2758	-61.5559	67.5938	19.2294	0.13
1113	DG(18:2_20:4)	CE(18:2)	DG	CE	0.00909541	0.0084606	-0.00244591	0.000542425	16.768	-61.5569	-51.0909	-5.87866	2.92426e+10	10.466	-60.7542	67.5938	16.4573	0.05
1114	DG(18:2_20:4)	CE(20:0)	DG	CE	0.012977	0.0084606	-0.00814657	0.000629753	20.6065	-91.767	-51.0909	-47.4094	4.74351e+40	40.6761	-90.661	67.5938	39.3075	0.27
1115	DG(18:2_20:4)	CE(20:4)	DG	CE	0.00731867	0.0084606	-0.00237429	0.000385584	18.9807	-78.2685	-51.0909	-7.00576	1.50525e+27	27.1776	-77.2984	67.5938	43.0194	-0.19
1116	DG(18:2_20:4)	CE(22:0)	DG	CE	0.0120847	0.0084606	-0.00589662	0.000623745	19.3744	-81.4431	-51.0909	-23.1079	2.25013e+30	30.3522	-80.4407	67.5938	40.9516	0.33
1117	DG(18:2_20:4)	CE(22:4)	DG	CE	0.00968061	0.0084606	-0.00384759	0.000514116	18.8296	-77.066	-51.0909	-10.9598	9.44345e+25	25.9751	-76.1085	67.5938	26.1679	0.05
1118	DG(18:2_20:4)	CE(22:5) (n6)	DG	CE	0.00836485	0.0084606	-0.00255036	0.000501494	16.6799	-60.9312	-51.0909	-5.2604	6.9231e+09	9.8403	-60.1346	67.5938	29.393	-0.1
1119	DG(18:2_20:4)	CE(24:0)	DG	CE	0.011525	0.0084606	-0.00567417	0.000612245	18.8241	-77.0222	-51.0909	-21.2287	8.53828e+25	25.9314	-76.0652	67.5938	31.3846	0.31
1120	DG(18:2_20:4)	CE(24:1)	DG	CE	0.0102767	0.0084606	-0.00508159	0.0005969	17.2167	-64.7893	-51.0909	-15.9934	4.9938e+13	13.6984	-63.9536	67.5938	28.6183	0.11
1121	DG(18:2_20:4)	CE(24:4)	DG	CE	0.0129388	0.0084606	-0.00814171	0.000575542	22.481	-108.586	-51.0909	-39.6501	3.12657e+57	57.4951	-107.314	67.5938	39.0767	0.19
1122	DG(18:2_20:4)	CE(24:5)	DG	CE	0.0105653	0.0084606	-0.00554338	0.000593046	17.8153	-69.2256	-51.0909	-17.7168	1.36361e+18	18.1347	-68.3462	67.5938	49.645	0.06
1123	DG(18:2_20:4)	CE(24:6)	DG	CE	0.0107053	0.0084606	-0.00491546	0.000611439	17.5083	-66.9325	-51.0909	-12.6504	6944614274563271	15.8416	-66.0749	67.5938	51.771	0.17
1124	DG(18:2_20:4)	DG(14:0_16:0)	DG	DG	0.0111866	0.0084606	-0.00392341	0.000688412	16.2498	-57.9239	-51.0909	-14.2577	6.80814e+06	6.83303	-57.1557	67.5938	87.5806	0.43
1125	DG(18:2_20:4)	DG(16:0_16:0)	DG	DG	0.0118788	0.0084606	-0.00430379	0.000684384	17.3569	-65.8152	-51.0909	-19.2213	5.3012e+14	14.7244	-64.969	67.5938	86.9106	0.45
1126	DG(18:2_22:6)	CE(17:0)	DG	CE	0.0136185	0.0119126	-0.00693794	0.000643472	21.164	-96.6299	-79.5786	-31.4081	1.12528e+17	17.0513	-95.4764	95.321	31.0788	-0.03
1127	DG(18:2_22:6)	CE(18:0)	DG	CE	0.0149166	0.0119126	-0.00906375	0.000653111	22.8393	-111.951	-79.5786	-74.0159	2.35801e+32	32.3725	-110.645	95.321	31.3262	0.05
1128	DG(18:2_22:6)	CE(18:1)	DG	CE	0.0131883	0.0119126	-0.00499787	0.000643966	20.4798	-90.6778	-79.5786	-25.84	1.25665e+11	11.0992	-89.5831	95.321	19.2294	0.08
1129	DG(18:2_22:6)	CE(18:2)	DG	CE	0.0124181	0.0119126	-0.00244591	0.00061774	20.1024	-87.4721	-79.5786	-5.87866	7.82419e+07	7.89344	-86.4093	95.321	16.4573	0.06
1130	DG(18:2_22:6)	CE(20:0)	DG	CE	0.0150721	0.0119126	-0.00814657	0.000662212	22.7603	-111.205	-79.5786	-47.4094	4.23184e+31	31.6265	-109.907	95.321	39.3075	0.14
1131	DG(18:2_22:6)	CE(20:1)	DG	CE	0.0130268	0.0119126	-0.00252675	0.000634153	20.5421	-91.2126	-79.5786	-4.92443	4.3051e+11	11.634	-90.1122	95.321	30.9548	0.23
1132	DG(18:2_22:6)	CE(20:4)	DG	CE	0.0104333	0.0119126	-0.00237429	0.000508139	20.5324	-91.1294	-79.5786	-7.00576	3.55442e+11	11.5508	-90.0298	95.321	43.0194	-0.12
1133	DG(18:2_22:6)	CE(22:0)	DG	CE	0.0142958	0.0119126	-0.00589662	0.000661267	21.6187	-100.684	-79.5786	-23.1079	1.27406e+21	21.1052	-99.4893	95.321	40.9516	0.17
1134	DG(18:2_22:6)	CE(22:4)	DG	CE	0.0122162	0.0119126	-0.00384759	0.000611369	19.9817	-86.4581	-79.5786	-10.9598	7.57665e+06	6.87948	-85.4059	95.321	26.1679	-0.09
1135	DG(18:2_22:6)	CE(24:0)	DG	CE	0.0139874	0.0119126	-0.00567417	0.000655575	21.3361	-98.1546	-79.5786	-21.2287	3.76728e+18	18.576	-96.9863	95.321	31.3846	0.16
1136	DG(18:2_22:6)	CE(24:1)	DG	CE	0.0136808	0.0119126	-0.00508159	0.000638047	21.4417	-99.096	-79.5786	-15.9934	3.29155e+19	19.5174	-97.918	95.321	28.6183	0.19
1137	DG(18:2_22:6)	CE(24:4)	DG	CE	0.0150323	0.0119126	-0.00814171	0.000633671	23.7225	-120.452	-79.5786	-39.6501	7.47005e+40	40.8733	-119.067	95.321	39.0767	0.09
1138	DG(18:2_22:6)	CE(24:5)	DG	CE	0.0146339	0.0119126	-0.00554338	0.000620672	23.5775	-119.037	-79.5786	-17.7168	2.87031e+39	39.4579	-117.664	95.321	49.645	0.21
1139	DG(18:2_22:6)	CE(24:6)	DG	CE	0.0138143	0.0119126	-0.00491546	0.000643954	21.4523	-99.191	-79.5786	-12.6504	4.09657e+19	19.6124	-98.012	95.321	51.771	0.15
1140	DG(18:2_22:6)	DG(16:0_16:0)	DG	DG	0.0141259	0.0119126	-0.00430379	0.000683247	20.6747	-92.3551	-79.5786	-19.2213	5.97694e+12	12.7765	-91.2433	95.321	86.9106	0.22
1141	DG(18:2_22:6)	DG(18:1_22:5)	DG	DG	0.0147401	0.0119126	0.000457709	0.000691049	21.33	-98.1008	-79.5786	-0.375989	3.32769e+18	18.5221	-96.9328	95.321	57.5047	0.5
1142	dhCer(d18:0/22:0)	Cer(d16:1/24:0)	dhCer	Cer	-0.00635147	-0.00234291	0.00454245	0.000673714	-9.42754	-20.2926	-4.34982	-13.3642	8.47894e+06	6.92834	-19.923	39.1504	41.9681	0.38
1143	dhCer(d18:0/22:0)	Cer(d17:1/22:0)	dhCer	Cer	-0.00850469	-0.00234291	0.00657203	0.000697169	-12.1989	-33.268	-4.34982	-26.6903	3.78179e+06	6.5777	-32.7515	39.1504	38.7267	0.42
1144	dhCer(d18:0/22:0)	Cer(d18:1/22:0)	dhCer	Cer	-0.00841727	-0.00234291	0.00539817	0.000691841	-12.1665	-33.0978	-4.34982	-23.9964	1.2629e+09	9.10137	-32.5832	39.1504	32.7806	0.6
1145	dhCer(d18:0/22:0)	Cer(d18:1/24:0)	dhCer	Cer	-0.00555027	-0.00234291	0.00304668	0.000666062	-8.33296	-16.0513	-4.34982	-7.99744	1.13213e+08	8.0539	-15.7345	39.1504	29.9888	0.54
1146	dhCer(d18:0/22:0)	Cer(d19:1/18:0)	dhCer	Cer	-0.00843177	-0.00234291	0.00670404	0.000700658	-12.0341	-32.4071	-4.34982	-23.8634	3.49686e+08	8.54368	-31.8993	39.1504	54.5271	0.36
1147	dhCer(d18:0/22:0)	Cer(d19:1/20:0)	dhCer	Cer	-0.00823822	-0.00234291	0.0064455	0.000700084	-11.7675	-31.0383	-4.34982	-21.6988	2.18568e+09	9.33959	-30.5448	39.1504	48.7595	0.38
1148	dhCer(d18:0/22:0)	Cer(d19:1/22:0)	dhCer	Cer	-0.00648612	-0.00234291	0.00393251	0.000696389	-9.31393	-19.829	-4.34982	-9.34964	3.01536e+10	10.4793	-19.4652	39.1504	44.3072	0.51
1149	dhCer(d18:0/22:0)	Cer(d19:1/23:0)	dhCer	Cer	-0.00671408	-0.00234291	0.00466137	0.000699873	-9.59329	-20.9785	-4.34982	-12.2062	5.91976e+08	8.7723	-20.6005	39.1504	45.0936	0.41
1150	dhCer(d18:0/22:0)	Cer(d19:1/24:0)	dhCer	Cer	-0.00490786	-0.00234291	0.00265918	0.000682736	-7.18852	-12.1547	-4.34982	-4.67274	3.0339e+07	7.482	-11.891	39.1504	39.6571	0.45
1151	dhCer(d18:0/22:0)	Cer(d19:1/24:1)	dhCer	Cer	-0.0113775	-0.00234291	0.0100266	0.000689991	-16.4893	-59.5897	-4.34982	-51.1277	2.89766e+08	8.46205	-58.8056	39.1504	43.3518	0.33
1152	dhCer(d18:0/22:0)	Cer(d20:1/22:0)	dhCer	Cer	-0.00768311	-0.00234291	0.00460736	0.000695274	-11.0505	-27.5034	-4.34982	-13.032	2.96127e+14	14.4715	-27.0493	39.1504	41.6517	0.59
1153	dhCer(d18:0/22:0)	Cer(d20:1/23:0)	dhCer	Cer	-0.0100562	-0.00234291	0.00764604	0.000694732	-14.475	-46.299	-4.34982	-32.1939	1.27367e+14	14.1051	-45.6485	39.1504	39.1657	0.49
1154	dhCer(d18:0/22:0)	Cer(d20:1/24:0)	dhCer	Cer	-0.00817158	-0.00234291	0.0053318	0.000679645	-12.0233	-32.3512	-4.34982	-17.056	1973557999030124	15.2952	-31.844	39.1504	36.9015	0.55
1155	dhCer(d18:0/22:0)	Cer(d20:1/24:1)	dhCer	Cer	-0.0147111	-0.00234291	0.012718	0.000684764	-21.4835	-99.4695	-4.34982	-87.7131	5.70688e+11	11.7564	-98.288	39.1504	41.3885	0.44
1156	dhCer(d18:0/22:0)	Cer(m18:0/20:0)	dhCer	deoxyCer	-0.013055	-0.00234291	0.0101018	0.000620776	-21.0301	-95.4507	-4.34982	-84.2736	1.50351e+11	11.1771	-94.3091	39.1504	60.0454	0.5
1157	dhCer(d18:0/22:0)	Cer(m18:0/22:0)	dhCer	deoxyCer	-0.0138416	-0.00234291	0.0102427	0.000610719	-22.6644	-110.303	-4.34982	-92.3859	8.26017e+17	17.917	-109.013	39.1504	57.1634	0.55
1158	dhCer(d18:0/22:0)	Cer(m18:0/24:0)	dhCer	deoxyCer	-0.0130442	-0.00234291	0.0100616	0.000629068	-20.7357	-92.883	-4.34982	-80.9333	8.90717e+11	11.9497	-91.766	39.1504	51.5261	0.51
1159	dhCer(d18:0/22:0)	Cer(m18:1/22:0)	dhCer	deoxyCer	-0.0194703	-0.00234291	0.015987	0.000584407	-33.3163	-230.539	-4.34982	-218.294	1.75483e+12	12.2442	-228.154	39.1504	69.7603	0.47
1160	dhCer(d18:0/24:0)	Acylcarnitine(15:0) (a)	dhCer	Acylcarnitine	-0.0109324	-0.00332743	0.0106159	0.000661325	-16.531	-59.8821	-7.90569	-53.0275	7.15485e+06	6.8546	-59.0954	35.8356	50.6213	0.06
1161	dhCer(d18:0/24:0)	Acylcarnitine(16:0)	dhCer	Acylcarnitine	-0.00910243	-0.00332743	0.00828436	0.000661228	-13.7659	-42.0121	-7.90569	-34.6992	2.05541e+07	7.3129	-41.4055	35.8356	31.965	0.21
1162	dhCer(d18:0/24:0)	Acylcarnitine(17:0) (a)	dhCer	Acylcarnitine	-0.00658021	-0.00332743	0.00551724	0.000667182	-9.86269	-22.118	-7.90569	-14.8739	1.75449e+07	7.24415	-21.7261	35.8356	34.7768	0.08
1163	dhCer(d18:0/24:0)	Cer(d16:1/16:0)	dhCer	Cer	-0.00914283	-0.00332743	0.00691568	0.000699003	-13.0798	-38.0593	-7.90569	-27.8101	1.77496e+10	10.2492	-37.4929	35.8356	39.5928	0.31
1164	dhCer(d18:0/24:0)	Cer(d16:1/18:0)	dhCer	Cer	-0.00809405	-0.00332743	0.00575535	0.000687204	-11.7782	-31.0931	-7.90569	-21.8843	1.61714e+09	9.20875	-30.5989	35.8356	44.2744	0.34
1165	dhCer(d18:0/24:0)	Cer(d16:1/20:0)	dhCer	Cer	-0.0108213	-0.00332743	0.00840334	0.000690379	-15.6744	-54.0155	-7.90569	-46.2008	6.52653e+07	7.81468	-53.2871	35.8356	39.0887	0.36
1166	dhCer(d18:0/24:0)	Cer(d16:1/22:0)	dhCer	Cer	-0.010576	-0.00332743	0.00733806	0.000676801	-15.6265	-53.6961	-7.90569	-37.4835	1.63175e+16	16.2127	-52.9707	35.8356	45.0277	0.45
1167	dhCer(d18:0/24:0)	Cer(d16:1/23:0)	dhCer	Cer	-0.010333	-0.00332743	0.00780841	0.000691704	-14.9384	-49.2115	-7.90569	-36.2015	1.0233e+13	13.01	-48.531	35.8356	44.7821	0.35
1168	dhCer(d18:0/24:0)	Cer(d16:1/24:0)	dhCer	Cer	-0.00775772	-0.00332743	0.00454245	0.000684066	-11.3406	-28.9081	-7.90569	-13.3642	3498843250884342	15.5439	-28.4383	35.8356	41.9681	0.46
1169	dhCer(d18:0/24:0)	Cer(d17:1/18:0)	dhCer	Cer	-0.00668806	-0.00332743	0.00521475	0.000685587	-9.75524	-21.6599	-7.90569	-14.7933	7.35558e+06	6.86662	-21.2736	35.8356	27.8458	0.22
1170	dhCer(d18:0/24:0)	Cer(d17:1/22:0)	dhCer	Cer	-0.00940095	-0.00332743	0.00657203	0.000701582	-13.3996	-39.8778	-7.90569	-26.6903	1.53984e+13	13.1875	-39.2931	35.8356	38.7267	0.4
1171	dhCer(d18:0/24:0)	Cer(d17:1/23:0)	dhCer	Cer	-0.00917167	-0.00332743	0.00702438	0.000699817	-13.1058	-38.2056	-7.90569	-28.3621	6.97332e+09	9.84344	-37.6377	35.8356	41.9131	0.3
1172	dhCer(d18:0/24:0)	Cer(d17:1/24:0)	dhCer	Cer	-0.00773937	-0.00332743	0.0047681	0.000692761	-11.1718	-28.0865	-7.90569	-14.1176	9.30704e+13	13.9688	-27.626	35.8356	36.799	0.41
1173	dhCer(d18:0/24:0)	Cer(d18:1/22:0)	dhCer	Cer	-0.00939742	-0.00332743	0.00539817	0.000695675	-13.5083	-40.5054	-7.90569	-23.9964	3.22851e+16	16.509	-39.9144	35.8356	32.7806	0.56
1174	dhCer(d18:0/24:0)	Cer(d18:1/23:0)	dhCer	Cer	-0.00999941	-0.00332743	0.00673894	0.000697461	-14.3369	-45.4479	-7.90569	-34.5693	7.56191e+10	10.8786	-44.8059	35.8356	31.6573	0.48
1175	dhCer(d18:0/24:0)	Cer(d18:1/24:0)	dhCer	Cer	-0.00738786	-0.00332743	0.00304668	0.000687888	-10.7399	-26.0386	-7.90569	-7.99744	1.09933e+18	18.0411	-25.6007	35.8356	29.9888	0.61
1176	dhCer(d18:0/24:0)	Cer(d18:1/26:0)	dhCer	Cer	-0.00806514	-0.00332743	0.00534096	0.000678526	-11.8863	-31.6445	-7.90569	-18.7012	8.77722e+12	12.9434	-31.1447	35.8356	27.8317	0.43
1177	dhCer(d18:0/24:0)	Cer(d18:2/24:0)	dhCer	Cer	-0.00791353	-0.00332743	0.0052337	0.000688209	-11.4987	-29.6884	-7.90569	-17.5463	1.38729e+12	12.1422	-29.2101	35.8356	35.5022	0.38
1178	dhCer(d18:0/24:0)	Cer(d18:2/26:0)	dhCer	Cer	-0.00743917	-0.00332743	0.00549458	0.000678822	-10.9589	-27.0675	-7.90569	-17.0928	9.43287e+09	9.97464	-26.6179	35.8356	39.6024	0.25
1179	dhCer(d18:0/24:0)	Cer(d19:1/16:0)	dhCer	Cer	-0.00782209	-0.00332743	0.00626817	0.000699	-11.1904	-28.1765	-7.90569	-19.2958	7.59821e+08	8.88071	-27.7151	35.8356	46.2162	0.19
1180	dhCer(d18:0/24:0)	Cer(d19:1/18:0)	dhCer	Cer	-0.00854609	-0.00332743	0.00670404	0.000694698	-12.3019	-33.8116	-7.90569	-23.8634	8.87504e+09	9.94817	-33.2894	35.8356	54.5271	0.26
1181	dhCer(d18:0/24:0)	Cer(d19:1/20:0)	dhCer	Cer	-0.00845163	-0.00332743	0.0064455	0.000698463	-12.1003	-32.7517	-7.90569	-21.6988	1.12976e+11	11.053	-32.2405	35.8356	48.7595	0.29
1182	dhCer(d18:0/24:0)	Cer(d19:1/22:0)	dhCer	Cer	-0.00696589	-0.00332743	0.00393251	0.000695425	-10.0167	-22.7833	-7.90569	-9.34964	2.7142e+13	13.4336	-22.3836	35.8356	44.3072	0.47
1183	dhCer(d18:0/24:0)	Cer(d19:1/23:0)	dhCer	Cer	-0.00731889	-0.00332743	0.00466137	0.000703429	-10.4046	-24.502	-7.90569	-12.2062	1.97599e+12	12.2958	-24.0821	35.8356	45.0936	0.39
1184	dhCer(d18:0/24:0)	Cer(d19:1/24:0)	dhCer	Cer	-0.00593612	-0.00332743	0.00265918	0.00069282	-8.56805	-16.9199	-7.90569	-4.67274	1.0332e+09	9.01419	-16.5921	35.8356	39.6571	0.49
1185	dhCer(d18:0/24:0)	Cer(d19:1/24:1)	dhCer	Cer	-0.0119262	-0.00332743	0.0100266	0.000695489	-17.1479	-64.2882	-7.90569	-51.1277	1.44723e+13	13.1605	-63.4575	35.8356	43.3518	0.29
1186	dhCer(d18:0/24:0)	Cer(d19:1/26:0)	dhCer	Cer	-0.00542442	-0.00332743	0.0032861	0.000681029	-7.96504	-14.7386	-7.90569	-5.82357	6.80636e+06	6.83292	-14.439	35.8356	38.0871	0.25
1187	dhCer(d18:0/24:0)	Cer(d20:1/22:0)	dhCer	Cer	-0.00823271	-0.00332743	0.00460736	0.000694255	-11.8583	-31.5015	-7.90569	-13.032	2.94811e+18	18.4695	-31.0031	35.8356	41.6517	0.55
1188	dhCer(d18:0/24:0)	Cer(d20:1/23:0)	dhCer	Cer	-0.0107321	-0.00332743	0.00764604	0.000699667	-15.3389	-51.7987	-7.90569	-32.1939	4.02515e+19	19.6048	-51.0926	35.8356	39.1657	0.44
1189	dhCer(d18:0/24:0)	Cer(d20:1/24:0)	dhCer	Cer	-0.00941007	-0.00332743	0.0053318	0.00069084	-13.6212	-41.1621	-7.90569	-17.056	1.27687e+24	24.1061	-40.5641	35.8356	36.9015	0.57
1190	dhCer(d18:0/24:0)	Cer(d20:1/24:1)	dhCer	Cer	-0.0153713	-0.00332743	0.012718	0.000687042	-22.3731	-107.582	-7.90569	-87.7131	7.39375e+19	19.8689	-106.32	35.8356	41.3885	0.4
1191	dhCer(d18:0/24:0)	Cer(m18:0/20:0)	dhCer	deoxyCer	-0.0134259	-0.00332743	0.0101018	0.000610604	-21.988	-104.033	-7.90569	-84.2736	5.74906e+19	19.7596	-102.805	35.8356	60.0454	0.45
1192	dhCer(d18:0/24:0)	Cer(m18:0/22:0)	dhCer	deoxyCer	-0.0146006	-0.00332743	0.0102427	0.000596333	-24.4839	-128.01	-7.90569	-92.3859	4.21201e+35	35.6245	-126.555	35.8356	57.1634	0.52
1193	dhCer(d18:0/24:0)	Cer(m18:0/23:0)	dhCer	deoxyCer	-0.0148489	-0.00332743	0.0110442	0.000637721	-23.2844	-116.199	-7.90569	-94.186	1.0302e+22	22.0129	-114.853	35.8356	51.0738	0.47
1194	dhCer(d18:0/24:0)	Cer(m18:0/24:0)	dhCer	deoxyCer	-0.0145303	-0.00332743	0.0100616	0.000620747	-23.4077	-117.389	-7.90569	-80.9333	2.85419e+36	36.4555	-116.032	35.8356	51.5261	0.53
1195	dhCer(d18:0/24:0)	Cer(m18:0/24:1)	dhCer	deoxyCer	-0.0163957	-0.00332743	0.0131289	0.000617056	-26.5708	-149.806	-7.90569	-142.501	2.01735e+07	7.30478	-148.155	35.8356	56.3006	0.42
1196	dhCer(d18:0/24:0)	Cer(m18:1/20:0)	dhCer	deoxyCer	-0.0197274	-0.00332743	0.0162243	0.000561416	-35.1387	-254.888	-7.90569	-241.722	1.46532e+13	13.1659	-252.251	35.8356	73.6593	0.42
1197	dhCer(d18:0/24:0)	Cer(m18:1/22:0)	dhCer	deoxyCer	-0.0201327	-0.00332743	0.015987	0.000570174	-35.3096	-257.225	-7.90569	-218.294	8.52796e+38	38.9308	-254.553	35.8356	69.7603	0.46
1198	dhCer(d18:0/24:0)	Cer(m18:1/23:0)	dhCer	deoxyCer	-0.0205676	-0.00332743	0.0168988	0.000600337	-34.26	-243.019	-7.90569	-226.794	1.67797e+16	16.2248	-240.502	35.8356	62.9101	0.41
1199	dhCer(d18:0/24:0)	Cer(m18:1/24:0)	dhCer	deoxyCer	-0.0204341	-0.00332743	0.0159889	0.000583914	-34.995	-252.932	-7.90569	-205.437	3.12563e+47	47.4949	-250.316	35.8356	65.2413	0.47
1200	dhCer(d18:0/24:0)	DE(20:5)	dhCer	DE	-0.00749898	-0.00332743	0.00625717	0.00063522	-11.8053	-31.2309	-7.90569	-22.9993	1.70442e+08	8.23158	-30.7353	35.8356	78.0496	0.08
1201	dhCer(d18:0/24:0)	DE(22:6)	dhCer	DE	-0.0088688	-0.00332743	0.0081163	0.00063664	-13.9306	-42.9895	-7.90569	-36.1377	7.10783e+06	6.85174	-42.3724	35.8356	67.4753	0.04
1202	dhCer(d18:0/24:0)	DG(14:0_18:2)	dhCer	DG	-0.00466849	-0.00332743	0.00287553	0.000573272	-8.1436	-15.3686	-7.90569	-8.4266	8.74993e+06	6.942	-15.0607	35.8356	76.484	0.34
1203	dhCer(d18:0/24:0)	DG(16:0_18:2)	dhCer	DG	-0.00628617	-0.00332743	0.00410744	0.000550454	-11.42	-29.2985	-7.90569	-20.6717	4.23371e+08	8.62672	-28.8242	35.8356	63.5014	0.36
1204	dhCer(d18:0/24:0)	DG(16:0_22:5)	dhCer	DG	-0.00683698	-0.00332743	0.00462313	0.000593407	-11.5216	-29.802	-7.90569	-22.2923	3.23337e+07	7.50966	-29.3225	35.8356	60.6581	0.36
1205	dhCer(d18:0/24:0)	DG(16:0_22:6)	dhCer	DG	-0.00850332	-0.00332743	0.00681868	0.000634933	-13.3925	-39.8365	-7.90569	-32.0148	6.63324e+07	7.82173	-39.2522	35.8356	90.4277	0.26
1206	dhCer(d18:0/24:0)	DG(18:0_18:2)	dhCer	DG	-0.00514362	-0.00332743	0.0029612	0.000537773	-9.56467	-20.8593	-7.90569	-11.4288	2.69472e+09	9.43051	-20.4828	35.8356	72.3604	0.38
1207	dhCer(d18:0/24:0)	DG(18:0_20:4)	dhCer	DG	-0.0050641	-0.00332743	0.00272026	0.000631909	-8.01397	-14.9099	-7.90569	-6.93512	1.00976e+07	7.00422	-14.608	35.8356	49.5833	0.35
1208	dhCer(d18:0/24:0)	DG(18:0_22:6)	dhCer	DG	-0.00576995	-0.00332743	0.00409171	0.00066665	-8.65515	-17.2476	-7.90569	-9.40022	7.03615e+07	7.84734	-16.9156	35.8356	42.1949	0.2
1209	dhCer(d18:0/24:1)	CE(16:2)	dhCer	CE	0.00616832	0.00600033	-0.00311393	0.000529626	11.6466	-30.4272	-22.8689	-9.12128	3.61688e+07	7.55833	-29.9406	39.1161	38.6945	-0.02
1210	dhCer(d18:0/24:1)	CE(17:0)	dhCer	CE	0.0100027	0.00600033	-0.00693794	0.000663833	15.0681	-50.0423	-22.8689	-31.4081	4.3071e+18	18.6342	-49.3534	39.1161	31.0788	0.15
1211	dhCer(d18:0/24:1)	CE(17:1)	dhCer	CE	0.00765978	0.00600033	-0.00376381	0.000631361	12.1322	-32.9181	-22.8689	-9.53935	1.12001e+10	10.0492	-32.4053	39.1161	35.311	0.15
1212	dhCer(d18:0/24:1)	CE(18:1)	dhCer	CE	0.00956113	0.00600033	-0.00499787	0.000665234	14.3726	-45.6672	-22.8689	-25.84	6.71749e+19	19.8272	-45.0229	39.1161	19.2294	0.42
1213	dhCer(d18:0/24:1)	CE(20:0)	dhCer	CE	0.0112692	0.00600033	-0.00814657	0.00066985	16.8235	-61.9524	-22.8689	-47.4094	3.4913e+14	14.543	-61.1457	39.1161	39.3075	0.23
1214	dhCer(d18:0/24:1)	CE(22:0)	dhCer	CE	0.00907262	0.00600033	-0.00589662	0.000678111	13.3793	-39.7606	-22.8689	-23.1079	4.49465e+16	16.6527	-39.1769	39.1161	40.9516	0.15
1215	dhCer(d18:0/24:1)	CE(22:4)	dhCer	CE	0.00762585	0.00600033	-0.00384759	0.000616493	12.3697	-34.1721	-22.8689	-10.9598	2.01028e+11	11.3033	-33.6462	39.1161	26.1679	0.12
1216	dhCer(d18:0/24:1)	CE(24:0)	dhCer	CE	0.00898358	0.00600033	-0.00567417	0.000675952	13.2903	-39.2511	-22.8689	-21.2287	2.41124e+16	16.3822	-38.6726	39.1161	31.3846	0.18
1217	dhCer(d18:0/24:1)	CE(24:1)	dhCer	CE	0.00909633	0.00600033	-0.00508159	0.000661787	13.7451	-41.8891	-22.8689	-15.9934	1.04771e+19	19.0202	-41.2839	39.1161	28.6183	0.26
1218	dhCer(d18:0/24:1)	CE(24:4)	dhCer	CE	0.0114019	0.00600033	-0.00814171	0.000663871	17.1749	-64.4846	-22.8689	-39.6501	6.83161e+24	24.8345	-63.6519	39.1161	39.0767	0.21
1219	dhCer(d18:0/24:1)	CE(24:5)	dhCer	CE	0.00911334	0.00600033	-0.00554338	0.000660779	13.7918	-42.1649	-22.8689	-17.7168	1.97685e+19	19.296	-41.5568	39.1161	49.645	0.17
1220	dhCer(d18:0/24:1)	CE(24:6)	dhCer	CE	0.00832196	0.00600033	-0.00491546	0.000683332	12.1785	-33.1608	-22.8689	-12.6504	1.95848e+10	10.2919	-32.6456	39.1161	51.771	0.15
1221	dhCer(d18:0/24:1)	DG(14:0_16:0)	dhCer	DG	0.00750896	0.00600033	-0.00392341	0.000607468	12.3611	-34.1261	-22.8689	-14.2577	1.80809e+11	11.2572	-33.6006	39.1161	87.5806	0.31
1222	dhCer(d18:0/24:1)	DG(16:0_16:0)	dhCer	DG	0.00833344	0.00600033	-0.00430379	0.00058348	14.2823	-45.1138	-22.8689	-19.2213	1.75743e+22	22.2449	-44.4751	39.1161	86.9106	0.37
1223	dhCer(d18:0/24:1)	dhCer(d18:0/22:0)	dhCer	dhCer	0.0109424	0.00600033	-0.00234291	0.00069412	15.7644	-54.6179	-22.8689	-4.34982	5.61079e+31	31.749	-53.8837	39.1161	39.1504	0.73
1224	dhCer(d18:0/24:1)	dhCer(d18:0/24:0)	dhCer	dhCer	0.011609	0.00600033	-0.00332743	0.000688243	16.8675	-62.2668	-22.8689	-7.90569	2.49973e+39	39.3979	-61.457	39.1161	35.8356	0.7
1225	GM1(d18:1/16:0)	Acylcarnitine(12:0)	GM1	Acylcarnitine	-0.0233471	-0.00958684	0.0212082	0.000651826	-35.818	-264.227	-46.0739	-211.03	1.57444e+53	53.1971	-261.472	27.162	55.2196	0.03
1226	GM1(d18:1/16:0)	Acylcarnitine(13:0)	GM1	Acylcarnitine	-0.0226421	-0.00958684	0.0204606	0.000657356	-34.4442	-245.488	-46.0739	-199.123	2.31785e+46	46.3651	-242.946	27.162	103.493	0
1227	GM1(d18:1/16:0)	Acylcarnitine(14:0)	GM1	Acylcarnitine	-0.0212785	-0.00958684	0.0193167	0.000644777	-33.0014	-226.436	-46.0739	-177.403	1.08051e+49	49.0336	-224.09	27.162	44.108	0.01
1228	GM1(d18:1/16:0)	Acylcarnitine(14:1)	GM1	Acylcarnitine	-0.0253366	-0.00958684	0.0229344	0.000653362	-38.7788	-306.52	-46.0739	-244.746	5.93456e+61	61.7734	-303.292	27.162	66.8826	0.06
1229	GM1(d18:1/16:0)	Acylcarnitine(14:2)	GM1	Acylcarnitine	-0.0274628	-0.00958684	0.0253979	0.000646534	-42.4769	-362.803	-46.0739	-301.978	6.68439e+60	60.8251	-358.72	27.162	63.0275	0.05
1230	GM1(d18:1/16:0)	Acylcarnitine(15:0) (a)	GM1	Acylcarnitine	-0.0139968	-0.00958684	0.0106159	0.00067248	-20.8138	-93.5606	-46.0739	-53.0275	3.41311e+40	40.5332	-92.4368	27.162	50.6213	-0.02
1231	GM1(d18:1/16:0)	Acylcarnitine(15:0) (b)	GM1	Acylcarnitine	-0.0134855	-0.00958684	0.00973967	0.000668423	-20.1751	-88.0851	-46.0739	-43.9474	1.02624e+42	42.0113	-87.0163	27.162	41.1204	0
1232	GM1(d18:1/16:0)	Acylcarnitine(16:0)	GM1	Acylcarnitine	-0.0123213	-0.00958684	0.00828436	0.000638625	-19.2934	-80.785	-46.0739	-34.6992	5.14166e+34	34.7111	-79.7893	27.162	31.965	-0.05
1233	GM1(d18:1/16:0)	Acylcarnitine(16:1)	GM1	Acylcarnitine	-0.0254559	-0.00958684	0.0236405	0.000639038	-39.8348	-322.21	-46.0739	-269.244	9.24491e+52	52.9659	-318.778	27.162	45.3953	0.04
1234	GM1(d18:1/16:0)	Acylcarnitine(17:0) (a)	GM1	Acylcarnitine	-0.0104819	-0.00958684	0.00551724	0.000670189	-15.6403	-53.7881	-46.0739	-14.8739	5.17899e+07	7.71425	-53.0619	27.162	34.7768	0.02
1235	GM1(d18:1/16:0)	Acylcarnitine(17:0) (b)	GM1	Acylcarnitine	-0.013227	-0.00958684	0.00905859	0.000649648	-20.3602	-89.6563	-46.0739	-40.8398	3.82298e+43	43.5824	-88.5717	27.162	29.9912	0.01
1236	GM1(d18:1/16:0)	Acylcarnitine(18:0)	GM1	Acylcarnitine	-0.0162422	-0.00958684	0.0132105	0.000622642	-26.0859	-144.602	-46.0739	-95.6892	8.17956e+48	48.9127	-142.997	27.162	32.7236	0
1237	GM1(d18:1/16:0)	Acylcarnitine(18:1)	GM1	Acylcarnitine	-0.0230606	-0.00958684	0.0216815	0.000642397	-35.8977	-265.331	-46.0739	-219.302	1.06851e+46	46.0288	-262.566	27.162	32.2858	0.04
1238	GM1(d18:1/16:0)	Acylcarnitine(18:2)	GM1	Acylcarnitine	-0.0193436	-0.00958684	0.0170322	0.000652307	-29.6541	-184.812	-46.0739	-134.475	2.17209e+50	50.3369	-182.851	27.162	39.744	-0.01
1239	GM1(d18:1/16:0)	CE(16:0)	GM1	CE	-0.0100243	-0.00958684	0.00251472	0.000640456	-15.6518	-53.8652	-46.0739	-6.14122	6.18451e+07	7.79131	-53.1382	27.162	15.6415	0.1
1240	GM1(d18:1/16:0)	CE(22:5) (n3)	GM1	CE	-0.0113284	-0.00958684	0.00700871	0.00065385	-17.3258	-65.5866	-46.0739	-30.5525	3.25658e+19	19.5128	-64.7428	27.162	60.8869	0.12
1241	GM1(d18:1/16:0)	CE(22:6)	GM1	CE	-0.0140142	-0.00958684	0.00877799	0.00063841	-21.9517	-103.702	-46.0739	-55.3729	2.13391e+48	48.3292	-102.477	27.162	44.0898	0.19
1242	GM1(d18:1/16:0)	Cer(d16:1/16:0)	GM1	Cer	-0.0112366	-0.00958684	0.00691568	0.000637154	-17.6356	-67.879	-46.0739	-27.8101	6.38494e+21	21.8052	-67.0123	27.162	39.5928	0.02
1243	GM1(d18:1/16:0)	Cer(d16:1/18:0)	GM1	Cer	-0.00972463	-0.00958684	0.00575535	0.00059878	-16.2407	-57.861	-46.0739	-21.8843	6.12586e+11	11.7872	-57.0937	27.162	44.2744	-0.06
1244	GM1(d18:1/16:0)	Cer(d16:1/20:0)	GM1	Cer	-0.0119909	-0.00958684	0.00840334	0.000597744	-20.0603	-87.1178	-46.0739	-46.2008	8.26083e+40	40.917	-86.0585	27.162	39.0887	-0.08
1245	GM1(d18:1/16:0)	Cer(d16:1/22:0)	GM1	Cer	-0.0107017	-0.00958684	0.00733806	0.000581096	-18.4163	-73.8225	-46.0739	-37.4835	5.60547e+27	27.7486	-72.8967	27.162	45.0277	-0.14
1246	GM1(d18:1/16:0)	Cer(d16:1/23:0)	GM1	Cer	-0.0111961	-0.00958684	0.00780841	0.000622594	-17.9829	-70.4932	-46.0739	-36.2015	2.62641e+24	24.4194	-69.6009	27.162	44.7821	-0.11
1247	GM1(d18:1/16:0)	Cer(d16:1/24:1)	GM1	Cer	-0.0139574	-0.00958684	0.0110235	0.000579535	-24.0838	-124.012	-46.0739	-82.1377	7.48683e+41	41.8743	-122.592	27.162	41.9807	-0.1
1248	GM1(d18:1/16:0)	Cer(d17:1/16:0)	GM1	Cer	-0.0142537	-0.00958684	0.00965941	0.00065971	-21.6061	-100.57	-46.0739	-48.799	5.89754e+51	51.7707	-99.3766	27.162	32.2534	0.08
1249	GM1(d18:1/16:0)	Cer(d17:1/18:0)	GM1	Cer	-0.0105289	-0.00958684	0.00521475	0.000651099	-16.1709	-57.3802	-46.0739	-14.7933	2.02472e+11	11.3064	-56.6175	27.162	27.8458	0.01
1250	GM1(d18:1/16:0)	Cer(d17:1/20:0)	GM1	Cer	-0.0121636	-0.00958684	0.00813623	0.00063822	-19.0586	-78.8918	-46.0739	-35.946	6.57532e+32	32.8179	-77.9155	27.162	38.7134	0
1251	GM1(d18:1/16:0)	Cer(d17:1/22:0)	GM1	Cer	-0.0106808	-0.00958684	0.00657203	0.000615774	-17.3453	-65.7305	-46.0739	-26.6903	4.53526e+19	19.6566	-64.8851	27.162	38.7267	-0.05
1252	GM1(d18:1/16:0)	Cer(d17:1/23:0)	GM1	Cer	-0.0108936	-0.00958684	0.00702438	0.00063505	-17.1539	-64.3316	-46.0739	-28.3621	1.81018e+18	18.2577	-63.5004	27.162	41.9131	-0.06
1253	GM1(d18:1/16:0)	Cer(d17:1/24:1)	GM1	Cer	-0.016573	-0.00958684	0.013586	0.000618623	-26.7902	-152.187	-46.0739	-106.315	7.43645e+45	45.8714	-150.515	27.162	35.1577	-0.01
1254	GM1(d18:1/16:0)	Cer(d18:1/16:0)	GM1	Cer	-0.0154709	-0.00958684	0.0112403	0.00060117	-25.7346	-140.885	-46.0739	-92.9908	7.83049e+47	47.8938	-139.314	27.162	23.5423	0.11
1255	GM1(d18:1/16:0)	Cer(d18:1/18:0)	GM1	Cer	-0.0125495	-0.00958684	0.00848705	0.000582201	-21.5553	-100.113	-46.0739	-49.2611	7.11836e+50	50.8524	-98.9253	27.162	37.0163	-0.01
1256	GM1(d18:1/16:0)	Cer(d18:1/19:0)	GM1	Cer	-0.011786	-0.00958684	0.00660644	0.000663507	-17.7632	-68.8338	-46.0739	-22.0468	5.75291e+22	22.7599	-67.958	27.162	31.5656	0.07
1257	GM1(d18:1/16:0)	Cer(d18:1/20:0)	GM1	Cer	-0.0137468	-0.00958684	0.00999521	0.000564712	-24.3431	-126.597	-46.0739	-74.5308	1.1646e+52	52.0662	-125.154	27.162	34.6842	-0.02
1258	GM1(d18:1/16:0)	Cer(d18:1/21:0)	GM1	Cer	-0.0159578	-0.00958684	0.0125756	0.000600286	-26.5837	-149.945	-46.0739	-102.308	4.32858e+47	47.6363	-148.293	27.162	37.8101	0.01
1259	GM1(d18:1/16:0)	Cer(d18:1/22:0)	GM1	Cer	-0.010097	-0.00958684	0.00539817	0.000572055	-17.6503	-67.9887	-46.0739	-23.9964	8.22002e+21	21.9149	-67.1209	27.162	32.7806	-0.06
1260	GM1(d18:1/16:0)	Cer(d18:1/23:0)	GM1	Cer	-0.0111769	-0.00958684	0.00673894	0.000593596	-18.8291	-77.0618	-46.0739	-34.5693	9.726e+30	30.9879	-76.1044	27.162	31.6573	-0.05
1261	GM1(d18:1/16:0)	Cer(d18:1/24:1)	GM1	Cer	-0.0173149	-0.00958684	0.014572	0.000581554	-29.7736	-186.234	-46.0739	-145.707	3.36705e+40	40.5272	-184.26	27.162	30.1754	0.01
1262	GM1(d18:1/16:0)	Cer(d18:1/26:0)	GM1	Cer	-0.011003	-0.00958684	0.00534096	0.000643129	-17.1085	-64.0025	-46.0739	-18.7012	8.48458e+17	17.9286	-63.175	27.162	27.8317	0.07
1263	GM1(d18:1/16:0)	Cer(d18:2/16:0)	GM1	Cer	-0.0153881	-0.00958684	0.0108832	0.00063097	-24.388	-127.047	-46.0739	-72.6746	2.35686e+54	54.3723	-125.6	27.162	31.1318	0.11
1264	GM1(d18:1/16:0)	Cer(d18:2/18:0)	GM1	Cer	-0.010816	-0.00958684	0.00658279	0.000615112	-17.5838	-67.4929	-46.0739	-26.6176	2.62458e+21	21.4191	-66.63	27.162	41.6058	0
1265	GM1(d18:1/16:0)	Cer(d18:2/20:0)	GM1	Cer	-0.0142339	-0.00958684	0.0106725	0.000612348	-23.2447	-115.818	-46.0739	-69.8354	9.5972e+45	45.9821	-114.475	27.162	33.6279	-0.02
1266	GM1(d18:1/16:0)	Cer(d18:2/21:0)	GM1	Cer	-0.0149076	-0.00958684	0.0113731	0.000643166	-23.1785	-115.182	-46.0739	-68.1726	1.0221e+47	47.0095	-113.845	27.162	43.5511	0.01
1267	GM1(d18:1/16:0)	Cer(d18:2/22:0)	GM1	Cer	-0.0122015	-0.00958684	0.00853346	0.000595572	-20.487	-90.7395	-46.0739	-47.9502	6.15473e+42	42.7892	-89.6442	27.162	38.6514	-0.07
1268	GM1(d18:1/16:0)	Cer(d18:2/23:0)	GM1	Cer	-0.0126683	-0.00958684	0.00899296	0.000618667	-20.4767	-90.6515	-46.0739	-49.708	8.7804e+40	40.9435	-89.5571	27.162	37.936	-0.05
1269	GM1(d18:1/16:0)	Cer(d18:2/24:0)	GM1	Cer	-0.00979177	-0.00958684	0.0052337	0.000623452	-15.7057	-54.2251	-46.0739	-17.5463	1.41652e+08	8.15122	-53.4947	27.162	35.5022	-0.06
1270	GM1(d18:1/16:0)	Cer(d18:2/24:1)	GM1	Cer	-0.0165189	-0.00958684	0.0134638	0.000598948	-27.5799	-160.9	-46.0739	-111.511	2.451e+49	49.3893	-159.156	27.162	36.126	-0.01
1271	GM1(d18:1/16:0)	Cer(d18:2/26:0)	GM1	Cer	-0.0102309	-0.00958684	0.00549458	0.000661663	-15.4624	-52.6091	-46.0739	-17.0928	3.42979e+06	6.53527	-51.8947	27.162	39.6024	0.06
1272	GM1(d18:1/16:0)	Cer(d19:1/16:0)	GM1	Cer	-0.0105293	-0.00958684	0.00626817	0.000671222	-15.6867	-54.0979	-46.0739	-19.2958	1.05676e+08	8.02398	-53.3687	27.162	46.2162	0.05
1273	GM1(d18:1/16:0)	Cer(d19:1/18:0)	GM1	Cer	-0.0105014	-0.00958684	0.00670404	0.000641129	-16.3795	-58.8228	-46.0739	-23.8634	5.6092e+12	12.7489	-58.0462	27.162	54.5271	0.02
1274	GM1(d18:1/16:0)	Cer(d19:1/20:0)	GM1	Cer	-0.0103004	-0.00958684	0.0064455	0.000647866	-15.899	-55.5254	-46.0739	-21.6988	2.82859e+09	9.45157	-54.7819	27.162	48.7595	-0.02
1275	GM1(d18:1/16:0)	Cer(d19:1/24:1)	GM1	Cer	-0.0137985	-0.00958684	0.0100266	0.000646699	-21.3368	-98.1609	-46.0739	-51.1277	1.07939e+47	47.0332	-96.9925	27.162	43.3518	0.02
1276	GM1(d18:1/16:0)	Cer(d20:1/23:0)	GM1	Cer	-0.0114926	-0.00958684	0.00764604	0.000636003	-18.07	-71.1559	-46.0739	-32.1939	1.20796e+25	25.0821	-70.2568	27.162	39.1657	-0.06
1277	GM1(d18:1/16:0)	Cer(d20:1/24:0)	GM1	Cer	-0.0098184	-0.00958684	0.0053318	0.000625646	-15.6932	-54.1414	-46.0739	-17.056	1.1681e+08	8.06748	-53.4117	27.162	36.9015	-0.05
1278	GM1(d18:1/16:0)	Cer(d20:1/24:1)	GM1	Cer	-0.0157218	-0.00958684	0.012718	0.000619627	-25.373	-137.105	-46.0739	-87.7131	2.46509e+49	49.3918	-135.567	27.162	41.3885	-0.04
1279	GM1(d18:1/16:0)	Cer(m18:0/20:0)	GM1	deoxyCer	-0.0125589	-0.00958684	0.0101018	0.000522316	-24.0446	-123.623	-46.0739	-84.2736	2.23678e+39	39.3496	-122.207	27.162	60.0454	-0.17
1280	GM1(d18:1/16:0)	Cer(m18:0/22:0)	GM1	deoxyCer	-0.01269	-0.00958684	0.0102427	0.000515272	-24.6277	-129.462	-46.0739	-92.3859	1.19256e+37	37.0765	-127.995	27.162	57.1634	-0.17
1281	GM1(d18:1/16:0)	Cer(m18:0/23:0)	GM1	deoxyCer	-0.013486	-0.00958684	0.0110442	0.000547036	-24.6529	-129.717	-46.0739	-94.186	3.39381e+35	35.5307	-128.247	27.162	51.0738	-0.16
1282	GM1(d18:1/16:0)	Cer(m18:0/24:0)	GM1	deoxyCer	-0.0126992	-0.00958684	0.0100616	0.000539756	-23.5277	-118.552	-46.0739	-80.9333	4.15703e+37	37.6188	-117.184	27.162	51.5261	-0.15
1283	GM1(d18:1/16:0)	Cer(m18:0/24:1)	GM1	deoxyCer	-0.0152645	-0.00958684	0.0131289	0.000515829	-29.5923	-184.078	-46.0739	-142.501	3.77972e+41	41.5775	-182.124	27.162	56.3006	-0.14
1284	GM1(d18:1/16:0)	Cer(m18:1/18:0)	GM1	deoxyCer	-0.0174413	-0.00958684	0.015999	0.000525856	-33.1674	-228.595	-46.0739	-196.14	2.85045e+32	32.4549	-226.229	27.162	60.265	-0.16
1285	GM1(d18:1/16:0)	Cer(m18:1/20:0)	GM1	deoxyCer	-0.0174321	-0.00958684	0.0162243	0.000484889	-35.9506	-266.065	-46.0739	-241.722	2.20343e+24	24.3431	-263.293	27.162	73.6593	-0.2
1286	GM1(d18:1/16:0)	Cer(m18:1/22:0)	GM1	deoxyCer	-0.0172387	-0.00958684	0.015987	0.000503384	-34.2456	-242.827	-46.0739	-218.294	3.40426e+24	24.532	-240.313	27.162	69.7603	-0.19
1287	GM1(d18:1/16:0)	Cer(m18:1/23:0)	GM1	deoxyCer	-0.0180367	-0.00958684	0.0168988	0.000522845	-34.4973	-246.201	-46.0739	-226.794	2.55091e+19	19.4067	-243.653	27.162	62.9101	-0.19
1288	GM1(d18:1/16:0)	Cer(m18:1/24:0)	GM1	deoxyCer	-0.017305	-0.00958684	0.0159889	0.000520764	-33.2301	-229.413	-46.0739	-205.437	9.46083e+23	23.9759	-227.038	27.162	65.2413	-0.18
1289	GM1(d18:1/16:0)	Cer(m18:1/24:1)	GM1	deoxyCer	-0.0191429	-0.00958684	0.0180584	0.000507486	-37.7211	-291.118	-46.0739	-263.281	6.87349e+27	27.8372	-288.086	27.162	70.4012	-0.17
1290	GM1(d18:1/16:0)	COH	GM1	COH	-0.0104892	-0.00958684	0.0034102	0.000652199	-16.0828	-56.7756	-46.0739	-8.15686	5.03175e+10	10.7017	-56.019	27.162	16.392	0.1
1291	GM1(d18:1/16:0)	DE(22:6)	GM1	DE	-0.0122797	-0.00958684	0.0081163	0.000672874	-18.2496	-72.5332	-46.0739	-36.1377	2.87938e+26	26.4593	-71.62	27.162	67.4753	0.05
1292	GM1(d18:1/16:0)	DG(16:0_18:2)	GM1	DG	-0.00752391	-0.00958684	0.00410744	0.000454745	-16.5453	-59.9825	-46.0739	-20.6717	8.10287e+13	13.9086	-59.1947	27.162	63.5014	-0.17
1293	GM1(d18:1/16:0)	DG(16:0_22:5)	GM1	DG	-0.0080648	-0.00958684	0.00462313	0.000487999	-16.5263	-59.8486	-46.0739	-22.2923	5.95225e+13	13.7747	-59.0622	27.162	60.6581	-0.18
1294	GM1(d18:1/16:0)	DG(16:0_22:6)	GM1	DG	-0.00935189	-0.00958684	0.00681868	0.000560476	-16.6856	-60.9719	-46.0739	-32.0148	790700354902900	14.898	-60.1749	27.162	90.4277	-0.15
1295	GM1(d18:1/16:0)	DG(18:1_18:1)	GM1	DG	-0.00752763	-0.00958684	0.00410283	0.000440379	-17.0935	-63.8937	-46.0739	-22.7618	6.60354e+17	17.8198	-63.0672	27.162	65.6124	-0.18
1296	GM1(d18:1/16:0)	DG(18:1_18:2)	GM1	DG	-0.0113801	-0.00958684	0.00846697	0.000473984	-24.0094	-123.275	-46.0739	-72.4316	6.96804e+50	50.8431	-121.863	27.162	58.7034	-0.14
1297	GM1(d18:1/16:0)	DG(18:1_18:3)	GM1	DG	-0.0115157	-0.00958684	0.00888706	0.000490619	-23.4717	-118.009	-46.0739	-76.7322	1.89119e+41	41.2767	-116.646	27.162	59.865	-0.18
1298	GM1(d18:1/16:0)	DG(18:1_20:4)	GM1	DG	-0.0088234	-0.00958684	0.00558994	0.000499397	-17.6681	-68.1214	-46.0739	-30.3042	1.11573e+22	22.0476	-67.2524	27.162	64.1471	-0.18
1299	GM1(d18:1/16:0)	DG(18:1_20:5)	GM1	DG	-0.0143303	-0.00958684	0.0125922	0.000545292	-26.28	-146.675	-46.0739	-115.144	3.395e+31	31.5308	-145.051	27.162	78.0703	-0.19
1300	GM1(d18:1/16:0)	DG(18:1_22:6)	GM1	DG	-0.0125854	-0.00958684	0.0101995	0.000583617	-21.5645	-100.196	-46.0739	-63.7409	2.85292e+36	36.4553	-99.0072	27.162	82.6263	-0.11
1301	GM1(d18:1/16:0)	DG(18:2_18:2)	GM1	DG	-0.0125689	-0.00958684	0.00982451	0.00055964	-22.459	-108.381	-46.0739	-63.8392	3.47846e+44	44.5414	-107.111	27.162	69.0524	-0.1
1302	GM1(d18:1/16:0)	DG(18:2_20:4)	GM1	DG	-0.0112487	-0.00958684	0.0084606	0.000549702	-20.4633	-90.5366	-46.0739	-51.0909	2.79076e+39	39.4457	-89.4433	27.162	67.5938	-0.14
1303	GM1(d18:1/16:0)	DG(18:2_22:6)	GM1	DG	-0.0141403	-0.00958684	0.0119126	0.000606481	-23.3154	-116.498	-46.0739	-79.5786	8.30367e+36	36.9193	-115.149	27.162	95.321	-0.08
1304	GM1(d18:1/16:0)	dhCer(d18:0/24:1)	GM1	dhCer	-0.0105537	-0.00958684	0.00600033	0.000607662	-17.3678	-65.8952	-46.0739	-22.8689	6.62658e+19	19.8213	-65.0481	27.162	39.1161	-0.02
1305	GM3(d18:1/16:0)	CE(17:0)	GM3	CE	0.0116645	0.00832548	-0.00693794	0.000647939	18.0025	-70.6421	-43.7444	-31.4081	7.90132e+26	26.8977	-69.7483	21.9609	31.0788	0.2
1306	GM3(d18:1/16:0)	CE(18:0)	GM3	CE	0.0134318	0.00832548	-0.00906375	0.000564852	23.7793	-121.008	-43.7444	-74.0159	9.82286e+46	46.9922	-119.617	21.9609	31.3262	0.17
1307	GM3(d18:1/16:0)	CE(18:1)	GM3	CE	0.0113464	0.00832548	-0.00499787	0.000611407	18.5579	-74.926	-43.7444	-25.84	1.51926e+31	31.1816	-73.9897	21.9609	19.2294	0.28
1308	GM3(d18:1/16:0)	CE(20:0)	GM3	CE	0.0117804	0.00832548	-0.00814657	0.000584396	20.1583	-87.9437	-43.7444	-47.4094	3.42204e+40	40.5343	-86.876	21.9609	39.3075	0.08
1309	GM3(d18:1/16:0)	CE(22:0)	GM3	CE	0.00967364	0.00832548	-0.00589662	0.000607102	15.9341	-55.7631	-43.7444	-23.1079	1.04413e+12	12.0188	-55.0172	21.9609	40.9516	0.06
1310	GM3(d18:1/16:0)	CE(22:4)	GM3	CE	0.0105934	0.00832548	-0.00384759	0.000682033	15.5322	-53.0702	-43.7444	-10.9598	2.11747e+09	9.32582	-52.3512	21.9609	26.1679	0.38
1311	GM3(d18:1/16:0)	CE(24:0)	GM3	CE	0.0100067	0.00832548	-0.00567417	0.00061228	16.3433	-58.5711	-43.7444	-21.2287	6.7095e+14	14.8267	-57.797	21.9609	31.3846	0.07
1312	GM3(d18:1/16:0)	CE(24:1)	GM3	CE	0.0108385	0.00832548	-0.00508159	0.000654963	16.5483	-60.0029	-43.7444	-15.9934	1.81366e+16	16.2586	-59.215	21.9609	28.6183	0.29
1313	GM3(d18:1/16:0)	CE(24:4)	GM3	CE	0.0134282	0.00832548	-0.00814171	0.000655587	20.4827	-90.7031	-43.7444	-39.6501	9.09211e+46	46.9587	-89.6081	21.9609	39.0767	0.33
1314	GM3(d18:1/16:0)	GM1(d18:1/16:0)	GM3	GM1	0.0164667	0.00832548	-0.00958684	0.000675325	24.3833	-127	-43.7444	-46.0739	8.43094e+80	80.9259	-125.554	21.9609	27.162	0.41
1315	GM3(d18:1/20:0)	CE(17:0)	GM3	CE	0.0128341	0.0104996	-0.00693794	0.000677891	18.9323	-77.8823	-52.5716	-31.4081	2.04516e+25	25.3107	-76.9163	31.3943	31.0788	0.07
1316	GM3(d18:1/20:0)	CE(18:0)	GM3	CE	0.014742	0.0104996	-0.00906375	0.000639848	23.0399	-113.857	-52.5716	-74.0159	6.93124e+39	39.8408	-112.532	31.3943	31.3262	0.1
1317	GM3(d18:1/20:0)	CE(18:1)	GM3	CE	0.012866	0.0104996	-0.00499787	0.000677928	18.9784	-78.2496	-52.5716	-25.84	4.76443e+25	25.678	-77.2797	31.3943	19.2294	0.2
1318	GM3(d18:1/20:0)	CE(20:0)	GM3	CE	0.0137276	0.0104996	-0.00814657	0.000644996	21.2833	-97.6854	-52.5716	-47.4094	1.29947e+45	45.1138	-96.5215	31.3943	39.3075	0.08
1319	GM3(d18:1/20:0)	CE(22:0)	GM3	CE	0.01171	0.0104996	-0.00589662	0.000660516	17.7286	-68.5739	-52.5716	-23.1079	1.00535e+16	16.0023	-67.7007	31.3943	40.9516	0.04
1320	GM3(d18:1/20:0)	CE(22:4)	GM3	CE	0.0114629	0.0104996	-0.00384759	0.000678336	16.8986	-62.4892	-52.5716	-10.9598	8.27168e+09	9.91759	-61.677	31.3943	26.1679	0.15
1321	GM3(d18:1/20:0)	CE(24:0)	GM3	CE	0.0121137	0.0104996	-0.00567417	0.000674087	17.9705	-70.3992	-52.5716	-21.2287	6.72265e+17	17.8275	-69.5079	31.3943	31.3846	0.06
1322	GM3(d18:1/20:0)	CE(24:1)	GM3	CE	0.0124251	0.0104996	-0.00508159	0.000687808	18.0648	-71.1169	-52.5716	-15.9934	3.51003e+18	18.5453	-70.2183	31.3943	28.6183	0.18
1323	GM3(d18:1/20:0)	CE(24:4)	GM3	CE	0.0138529	0.0104996	-0.00814171	0.000676127	20.4887	-90.754	-52.5716	-39.6501	1.52202e+38	38.1824	-89.6587	31.3943	39.0767	0.11
1324	GM3(d18:1/20:0)	GM1(d18:1/16:0)	GM3	GM1	0.0148998	0.0104996	-0.00958684	0.000678064	21.974	-103.905	-52.5716	-46.0739	2.15694e+51	51.3338	-102.679	31.3943	27.162	0.09
1325	GM3(d18:1/22:0)	CE(17:0)	GM3	CE	0.0108341	0.00663866	-0.00693794	0.000689813	15.7058	-54.2258	-29.1282	-31.4081	6.57261e+22	22.8177	-53.4953	31.4798	31.0788	0.2
1326	GM3(d18:1/22:0)	CE(18:0)	GM3	CE	0.0136989	0.00663866	-0.00906375	0.000656988	20.8511	-93.8857	-29.1282	-74.0159	7.41018e+19	19.8698	-92.7589	31.4798	31.3262	0.33
1327	GM3(d18:1/22:0)	CE(18:1)	GM3	CE	0.0109183	0.00663866	-0.00499787	0.00068975	15.8294	-55.055	-29.1282	-25.84	8.44882e+25	25.9268	-54.3164	31.4798	19.2294	0.48
1328	GM3(d18:1/22:0)	CE(18:2)	GM3	CE	0.00859775	0.00663866	-0.00244591	0.000661983	12.9879	-37.5442	-29.1282	-5.87866	2.60633e+08	8.41603	-36.983	31.4798	16.4573	0.39
1329	GM3(d18:1/22:0)	CE(20:0)	GM3	CE	0.012209	0.00663866	-0.00814657	0.000657195	18.5775	-75.0792	-29.1282	-47.4094	4.67497e+27	27.6698	-74.1414	31.4798	39.3075	0.24
1330	GM3(d18:1/22:0)	CE(22:0)	GM3	CE	0.010533	0.00663866	-0.00589662	0.000666333	15.8074	-54.9071	-29.1282	-23.1079	6.01064e+25	25.7789	-54.1699	31.4798	40.9516	0.28
1331	GM3(d18:1/22:0)	CE(22:4)	GM3	CE	0.00910549	0.00663866	-0.00384759	0.000654551	13.9111	-42.8727	-29.1282	-10.9598	5.55281e+13	13.7445	-42.2569	31.4798	26.1679	0.31
1332	GM3(d18:1/22:0)	CE(24:0)	GM3	CE	0.0102911	0.00663866	-0.00567417	0.000670688	15.3441	-51.8324	-29.1282	-21.2287	5.06081e+22	22.7042	-51.1258	31.4798	31.3846	0.26
1333	GM3(d18:1/22:0)	CE(24:1)	GM3	CE	0.00981685	0.00663866	-0.00508159	0.000692787	14.1701	-44.4304	-29.1282	-15.9934	2.00549e+15	15.3022	-43.7984	31.4798	28.6183	0.27
1334	GM3(d18:1/22:0)	CE(24:4)	GM3	CE	0.0125875	0.00663866	-0.00814171	0.000690711	18.2239	-72.3355	-29.1282	-39.6501	4.84658e+32	32.6854	-71.4242	31.4798	39.0767	0.29
1335	GM3(d18:1/22:0)	CE(24:5)	GM3	CE	0.00933481	0.00663866	-0.00554338	0.000691868	13.4922	-40.4118	-29.1282	-17.7168	1.92116e+11	11.2836	-39.8218	31.4798	49.645	0.18
1336	GM3(d18:1/22:0)	DG(16:0_16:0)	GM3	DG	0.00738135	0.00663866	-0.00430379	0.000528311	13.9716	-43.2344	-29.1282	-19.2213	1.27708e+14	14.1062	-42.6149	31.4798	86.9106	0.13
1337	GM3(d18:1/22:0)	dhCer(d18:0/24:0)	GM3	dhCer	0.00882624	0.00663866	-0.00332743	0.000677249	13.0325	-37.7937	-29.1282	-7.90569	4.6293e+08	8.66552	-37.2301	31.4798	35.8356	0.35
1338	GM3(d18:1/22:0)	GM1(d18:1/16:0)	GM3	GM1	0.0119311	0.00663866	-0.00958684	0.00062274	19.1591	-79.699	-29.1282	-46.0739	4.2177e+33	33.6251	-78.7147	31.4798	27.162	0.1
1339	GM3(d18:1/24:0)	CE(17:0)	GM3	CE	0.00951358	0.00513661	-0.00693794	0.000675586	14.082	-43.8975	-17.831	-31.4081	3.08604e+12	12.4894	-43.2711	32.4204	31.0788	0.19
1340	GM3(d18:1/24:0)	CE(18:1)	GM3	CE	0.0084007	0.00513661	-0.00499787	0.00065172	12.89	-37.0001	-17.831	-25.84	1.44578e+11	11.1601	-36.4443	32.4204	19.2294	0.37
1341	GM3(d18:1/24:0)	CE(18:2)	GM3	CE	0.00685643	0.00513661	-0.00244591	0.000651061	10.5312	-25.0766	-17.831	-5.87866	1.76025e+07	7.24558	-24.6498	32.4204	16.4573	0.38
1342	GM3(d18:1/24:0)	CE(20:0)	GM3	CE	0.0108778	0.00513661	-0.00814657	0.00062956	17.2784	-65.24	-17.831	-47.4094	6.77052e+17	17.8306	-64.3999	32.4204	39.3075	0.23
1343	GM3(d18:1/24:0)	CE(22:0)	GM3	CE	0.00934299	0.00513661	-0.00589662	0.000638793	14.626	-47.2385	-17.831	-23.1079	1.35077e+24	24.1306	-46.5786	32.4204	40.9516	0.28
1344	GM3(d18:1/24:0)	CE(22:4)	GM3	CE	0.00752433	0.00513661	-0.00384759	0.000657686	11.4406	-29.4004	-17.831	-10.9598	3.71043e+11	11.5694	-28.9251	32.4204	26.1679	0.28
1345	GM3(d18:1/24:0)	CE(24:0)	GM3	CE	0.00894379	0.00513661	-0.00567417	0.000642201	13.9268	-42.9665	-17.831	-21.2287	5.46681e+21	21.7377	-42.3497	32.4204	31.3846	0.28
1346	GM3(d18:1/24:0)	CE(24:1)	GM3	CE	0.00858757	0.00513661	-0.00508159	0.000675979	12.7039	-35.9756	-17.831	-15.9934	1.39508e+18	18.1446	-35.4305	32.4204	28.6183	0.31
1347	GM3(d18:1/24:0)	CE(24:4)	GM3	CE	0.0111222	0.00513661	-0.00814171	0.000675602	16.4626	-59.4023	-17.831	-39.6501	5.65312e+19	19.7523	-58.62	32.4204	39.0767	0.27
1348	GM3(d18:1/24:0)	CE(24:5)	GM3	CE	0.00829551	0.00513661	-0.00554338	0.000686319	12.087	-32.6821	-17.831	-17.7168	7.09687e+14	14.8511	-32.1716	32.4204	49.645	0.17
1349	GM3(d18:1/24:0)	CE(24:6)	GM3	CE	0.00746857	0.00513661	-0.00491546	0.000692427	10.7861	-26.2538	-17.831	-12.6504	2.64711e+08	8.42277	-25.8134	32.4204	51.771	0.1
1350	GM3(d18:1/24:0)	DG(14:0_16:0)	GM3	DG	0.00582536	0.00513661	-0.00392341	0.000530361	10.9838	-27.1853	-17.831	-14.2577	2.2613e+09	9.35436	-26.7345	32.4204	87.5806	0
1351	GM3(d18:1/24:0)	DG(16:0_16:0)	GM3	DG	0.00618582	0.00513661	-0.00430379	0.000507643	12.1854	-33.197	-17.831	-19.2213	9.45476e+13	13.9757	-32.6813	32.4204	86.9106	-0.01
1352	GM3(d18:1/24:0)	dhCer(d18:0/24:0)	GM3	dhCer	0.00700543	0.00513661	-0.00332743	0.000631632	11.091	-27.6975	-17.831	-7.90569	7.35399e+09	9.86652	-27.2413	32.4204	35.8356	0.26
1353	GM3(d18:1/24:0)	GM1(d18:1/16:0)	GM3	GM1	0.0107572	0.00513661	-0.00958684	0.00063086	17.0516	-63.5902	-17.831	-46.0739	3.28362e+17	17.5164	-62.767	32.4204	27.162	0.12
1354	GM3(d18:1/24:1)	CE(17:0)	GM3	CE	0.015035	0.012586	-0.00693794	0.000666969	22.5423	-109.158	-91.7938	-31.4081	2.31383e+17	17.3643	-107.88	33.4254	31.0788	0.13
1355	GM3(d18:1/24:1)	CE(18:0)	GM3	CE	0.0167085	0.012586	-0.00906375	0.000618133	27.0306	-154.816	-91.7938	-74.0159	1.05198e+63	63.022	-153.122	33.4254	31.3262	0.14
1356	GM3(d18:1/24:1)	CE(18:1)	GM3	CE	0.0166007	0.012586	-0.00499787	0.00065371	25.3946	-137.329	-91.7938	-25.84	3.42946e+45	45.5352	-135.789	33.4254	19.2294	0.4
1357	GM3(d18:1/24:1)	CE(20:0)	GM3	CE	0.0150581	0.012586	-0.00814657	0.000628348	23.9646	-122.832	-91.7938	-47.4094	1.09291e+31	31.0386	-121.425	33.4254	39.3075	0.06
1358	GM3(d18:1/24:1)	CE(22:4)	GM3	CE	0.0146395	0.012586	-0.00384759	0.000661247	22.1392	-105.42	-91.7938	-10.9598	4.22606e+13	13.6259	-104.179	33.4254	26.1679	0.31
1359	GM3(d18:1/24:1)	CE(24:1)	GM3	CE	0.0158342	0.012586	-0.00508159	0.0006689	23.672	-119.958	-91.7938	-15.9934	1.4601e+28	28.1644	-118.577	33.4254	28.6183	0.34
1360	GM3(d18:1/24:1)	CE(24:4)	GM3	CE	0.0174836	0.012586	-0.00814171	0.000666817	26.2195	-146.028	-91.7938	-39.6501	1.71366e+54	54.2339	-144.41	33.4254	39.0767	0.31
1361	GM3(d18:1/24:1)	GM1(d18:1/16:0)	GM3	GM1	0.0177764	0.012586	-0.00958684	0.000639351	27.8038	-163.409	-91.7938	-46.0739	4.12515e+71	71.6154	-161.643	33.4254	27.162	0.21
1362	GM3(d18:2/24:1)	CE(16:2)	GM3	CE	0.00876731	0.00800384	-0.00311393	0.00066598	13.1645	-38.5369	-31.5889	-9.12128	8.87071e+06	6.94796	-37.9657	145.861	38.6945	0.02
1363	GM3(d18:2/24:1)	CE(17:0)	GM3	CE	0.0109183	0.00800384	-0.00693794	0.000678147	16.1003	-56.8953	-31.5889	-31.4081	2.02502e+25	25.3064	-56.1375	145.861	31.0788	0.02
1364	GM3(d18:2/24:1)	CE(17:1)	GM3	CE	0.00926277	0.00800384	-0.00376381	0.000694896	13.3297	-39.4767	-31.5889	-9.53935	7.72316e+07	7.8878	-38.8959	145.861	35.311	0.03
1365	GM3(d18:2/24:1)	CE(18:1)	GM3	CE	0.00982947	0.00800384	-0.00499787	0.000684381	14.3626	-45.6056	-31.5889	-25.84	1.03922e+14	14.0167	-44.9619	145.861	19.2294	0.05
1366	GM3(d18:2/24:1)	CE(20:0)	GM3	CE	0.0112692	0.00800384	-0.00814657	0.000648101	17.388	-66.044	-31.5889	-47.4094	4.31101e+18	18.6346	-65.1955	145.861	39.3075	0.02
1367	GM3(d18:2/24:1)	CE(20:4)	GM3	CE	0.0083018	0.00800384	-0.00237429	0.000629567	13.1865	-38.6613	-31.5889	-7.00576	1.1815e+07	7.07243	-38.0887	145.861	43.0194	0.06
1368	GM3(d18:2/24:1)	CE(22:0)	GM3	CE	0.00990311	0.00800384	-0.00589662	0.000657724	15.0566	-49.9685	-31.5889	-23.1079	2.39666e+18	18.3796	-49.2804	145.861	40.9516	-0.02
1369	GM3(d18:2/24:1)	CE(22:4)	GM3	CE	0.00954497	0.00800384	-0.00384759	0.000693383	13.7658	-42.0112	-31.5889	-10.9598	2.64388e+10	10.4222	-41.4046	145.861	26.1679	0.06
1370	GM3(d18:2/24:1)	CE(24:0)	GM3	CE	0.00978319	0.00800384	-0.00567417	0.000666491	14.6787	-47.5682	-31.5889	-21.2287	9535317428306966	15.9793	-46.905	145.861	31.3846	0
1371	GM3(d18:2/24:1)	CE(24:1)	GM3	CE	0.010252	0.00800384	-0.00508159	0.000683705	14.9948	-49.5719	-31.5889	-15.9934	9.61658e+17	17.983	-48.8879	145.861	28.6183	0.06
1372	GM3(d18:2/24:1)	CE(24:4)	GM3	CE	0.0120554	0.00800384	-0.00814171	0.0006843	17.6172	-67.7413	-31.5889	-39.6501	1.23392e+28	28.0913	-66.8758	145.861	39.0767	0.04
1373	GM3(d18:2/24:1)	CE(24:5)	GM3	CE	0.0101673	0.00800384	-0.00554338	0.00068659	14.8083	-48.3853	-31.5889	-17.7168	6.25722e+16	16.7964	-47.7133	145.861	49.645	0.02
1374	GM3(d18:2/24:1)	CE(24:6)	GM3	CE	0.00942292	0.00800384	-0.00491546	0.000694574	13.5665	-40.843	-31.5889	-12.6504	1.79518e+09	9.25411	-40.2482	145.861	51.771	-0.01
1375	GM3(d18:2/24:1)	DG(14:0_16:0)	GM3	DG	0.00785188	0.00800384	-0.00392341	0.000573984	13.6796	-41.5041	-31.5889	-14.2577	8.22587e+09	9.91518	-40.9027	145.861	87.5806	0
1376	GM3(d18:2/24:1)	DG(16:0_16:0)	GM3	DG	0.00813777	0.00800384	-0.00430379	0.000562538	14.4662	-46.2444	-31.5889	-19.2213	4.52404e+14	14.6555	-45.5945	145.861	86.9106	-0.01
1377	GM3(d18:2/24:1)	GM1(d18:1/16:0)	GM3	GM1	0.0122236	0.00800384	-0.00958684	0.00068651	17.8054	-69.1514	-31.5889	-46.0739	1.19532e+23	23.0775	-68.2727	145.861	27.162	0.05
1378	GM3(d20:1/18:0)	CE(16:2)	GM3	CE	0.00536642	0.00436314	-0.00311393	0.000626688	8.56315	-16.9015	-9.18656	-9.12128	5.18783e+07	7.71499	-16.574	42.4697	38.6945	0.02
1379	GM3(d20:1/18:0)	CE(17:1)	GM3	CE	0.00583591	0.00436314	-0.00376381	0.000676196	8.6305	-17.1545	-9.18656	-9.53935	4.12246e+07	7.61516	-16.8238	42.4697	35.311	0.03
1380	GM3(d20:1/18:0)	CE(24:5)	GM3	CE	0.00707265	0.00436314	-0.00554338	0.000682094	10.369	-24.3418	-9.18656	-17.7168	4.21739e+06	6.62504	-23.9238	42.4697	49.645	0.02
1381	GM3(d20:1/18:0)	CE(24:6)	GM3	CE	0.0065817	0.00436314	-0.00491546	0.000696104	9.45505	-20.4056	-9.18656	-12.6504	5.6912e+07	7.7552	-20.0347	42.4697	51.771	0
1382	GM3(d20:1/18:0)	DG(14:0_16:0)	GM3	DG	0.00578735	0.00436314	-0.00392341	0.000579966	9.97876	-22.6184	-9.18656	-14.2577	2.29426e+08	8.36064	-22.2206	42.4697	87.5806	0.02
1383	GM3(d20:1/18:0)	dhCer(d18:0/24:0)	GM3	dhCer	0.00570865	0.00436314	-0.00332743	0.000674647	8.46168	-16.524	-9.18656	-7.90569	2.17504e+07	7.33747	-16.2011	42.4697	35.8356	0.08
1384	Hex2Cer(d18:1/16:0)	Acylcarnitine(12:0)	Hex2Cer	Acylcarnitine	-0.024361	-0.0103953	0.0212082	0.000646521	-37.6801	-290.527	-59.6355	-211.03	3.14452e+79	79.4976	-287.5	27.8368	55.2196	0.07
1385	Hex2Cer(d18:1/16:0)	Acylcarnitine(13:0)	Hex2Cer	Acylcarnitine	-0.0226592	-0.0103953	0.0204606	0.000660631	-34.2993	-243.546	-59.6355	-199.123	2.64681e+44	44.4227	-241.021	27.8368	103.493	-0.03
1386	Hex2Cer(d18:1/16:0)	Acylcarnitine(14:0)	Hex2Cer	Acylcarnitine	-0.0216263	-0.0103953	0.0193167	0.000641294	-33.723	-235.883	-59.6355	-177.403	3.02225e+58	58.4803	-233.445	27.8368	44.108	-0.02
1387	Hex2Cer(d18:1/16:0)	Acylcarnitine(14:1)	Hex2Cer	Acylcarnitine	-0.0259916	-0.0103953	0.0229344	0.000648363	-40.0881	-326.02	-59.6355	-244.746	1.87777e+81	81.2736	-322.529	27.8368	66.8826	0.08
1388	Hex2Cer(d18:1/16:0)	Acylcarnitine(14:2)	Hex2Cer	Acylcarnitine	-0.0284422	-0.0103953	0.0253979	0.0006399	-44.4478	-394.268	-59.6355	-301.978	1.95087e+92	92.2902	-389.668	27.8368	63.0275	0.1
1389	Hex2Cer(d18:1/16:0)	Acylcarnitine(15:0) (a)	Hex2Cer	Acylcarnitine	-0.0148118	-0.0103953	0.0106159	0.000671096	-22.0711	-104.794	-59.6355	-53.0275	1.44171e+45	45.1589	-103.56	27.8368	50.6213	0.03
1390	Hex2Cer(d18:1/16:0)	Acylcarnitine(15:0) (b)	Hex2Cer	Acylcarnitine	-0.0142561	-0.0103953	0.00973967	0.000661957	-21.5362	-99.9422	-59.6355	-43.9474	2.02661e+40	40.3068	-98.7562	27.8368	41.1204	0.03
1391	Hex2Cer(d18:1/16:0)	Acylcarnitine(16:0)	Hex2Cer	Acylcarnitine	-0.0131162	-0.0103953	0.00828436	0.000629789	-20.8263	-93.6695	-59.6355	-34.6992	1.08149e+34	34.034	-92.5448	27.8368	31.965	-0.01
1392	Hex2Cer(d18:1/16:0)	Acylcarnitine(16:1)	Hex2Cer	Acylcarnitine	-0.0258692	-0.0103953	0.0236405	0.000628481	-41.1615	-342.359	-59.6355	-269.244	1.30239e+73	73.1147	-338.654	27.8368	45.3953	0.04
1393	Hex2Cer(d18:1/16:0)	Acylcarnitine(17:0) (b)	Hex2Cer	Acylcarnitine	-0.0144891	-0.0103953	0.00905859	0.000642073	-22.5661	-109.381	-59.6355	-40.8398	5.56662e+49	49.7456	-108.101	27.8368	29.9912	0.09
1394	Hex2Cer(d18:1/16:0)	Acylcarnitine(18:0)	Hex2Cer	Acylcarnitine	-0.0178595	-0.0103953	0.0132105	0.000618021	-28.8979	-175.924	-59.6355	-95.6892	1.71711e+80	80.2348	-174.046	27.8368	32.7236	0.11
1395	Hex2Cer(d18:1/16:0)	Acylcarnitine(18:1)	Hex2Cer	Acylcarnitine	-0.0241099	-0.0103953	0.0216815	0.000627255	-38.4372	-301.509	-59.6355	-219.302	1.61086e+82	82.2071	-298.352	27.8368	32.2858	0.08
1396	Hex2Cer(d18:1/16:0)	Acylcarnitine(18:2)	Hex2Cer	Acylcarnitine	-0.0200149	-0.0103953	0.0170322	0.000642646	-31.1446	-202.893	-59.6355	-134.475	2.61642e+68	68.4177	-200.768	27.8368	39.744	0.01
1397	Hex2Cer(d18:1/16:0)	CE(16:0)	Hex2Cer	CE	-0.0112702	-0.0103953	0.00251472	0.000639293	-17.6291	-67.8304	-59.6355	-6.14122	1.5664e+08	8.1949	-66.964	27.8368	15.6415	0.18
1398	Hex2Cer(d18:1/16:0)	CE(22:5) (n3)	Hex2Cer	CE	-0.0117172	-0.0103953	0.00700871	0.000665753	-17.5999	-67.613	-59.6355	-30.5525	9.49651e+07	7.97756	-66.7489	27.8368	60.8869	0.11
1399	Hex2Cer(d18:1/16:0)	CE(22:6)	Hex2Cer	CE	-0.014268	-0.0103953	0.00877799	0.00065818	-21.6779	-101.217	-59.6355	-55.3729	3.81942e+41	41.582	-100.018	27.8368	44.0898	0.15
1400	Hex2Cer(d18:1/16:0)	Cer(d16:1/16:0)	Hex2Cer	Cer	-0.0119183	-0.0103953	0.00691568	0.000639995	-18.6225	-75.4317	-59.6355	-27.8101	6255055853162667	15.7962	-74.49	27.8368	39.5928	0.05
1401	Hex2Cer(d18:1/16:0)	Cer(d16:1/20:0)	Hex2Cer	Cer	-0.0124924	-0.0103953	0.00840334	0.000595186	-20.9891	-95.0911	-59.6355	-46.2008	2.85551e+35	35.4557	-93.9528	27.8368	39.0887	-0.07
1402	Hex2Cer(d18:1/16:0)	Cer(d16:1/22:0)	Hex2Cer	Cer	-0.0112397	-0.0103953	0.00733806	0.000579211	-19.4053	-81.6943	-59.6355	-37.4835	1.1451e+22	22.0588	-80.6894	27.8368	45.0277	-0.12
1403	Hex2Cer(d18:1/16:0)	Cer(d16:1/23:0)	Hex2Cer	Cer	-0.0117915	-0.0103953	0.00780841	0.000621888	-18.9609	-78.1096	-59.6355	-36.2015	2.97966e+18	18.4742	-77.1413	27.8368	44.7821	-0.08
1404	Hex2Cer(d18:1/16:0)	Cer(d16:1/24:1)	Hex2Cer	Cer	-0.0144592	-0.0103953	0.0110235	0.000578423	-24.9976	-133.229	-59.6355	-82.1377	1.23528e+51	51.0918	-131.727	27.8368	41.9807	-0.09
1405	Hex2Cer(d18:1/16:0)	Cer(d17:1/16:0)	Hex2Cer	Cer	-0.015581	-0.0103953	0.00965941	0.000656974	-23.7163	-120.391	-59.6355	-48.799	5.69846e+60	60.7558	-119.007	27.8368	32.2534	0.17
1406	Hex2Cer(d18:1/16:0)	Cer(d17:1/18:0)	Hex2Cer	Cer	-0.0112809	-0.0103953	0.00521475	0.000640656	-17.6084	-67.6761	-59.6355	-14.7933	1.09801e+08	8.04061	-66.8112	27.8368	27.8458	0.04
1407	Hex2Cer(d18:1/16:0)	Cer(d17:1/20:0)	Hex2Cer	Cer	-0.013022	-0.0103953	0.00813623	0.000631964	-20.6056	-91.759	-59.6355	-35.946	1.329e+32	32.1235	-90.653	27.8368	38.7134	0.06
1408	Hex2Cer(d18:1/16:0)	Cer(d17:1/22:0)	Hex2Cer	Cer	-0.0116188	-0.0103953	0.00657203	0.000613238	-18.9466	-77.9961	-59.6355	-26.6903	2.29412e+18	18.3606	-77.0288	27.8368	38.7267	0.03
1409	Hex2Cer(d18:1/16:0)	Cer(d17:1/23:0)	Hex2Cer	Cer	-0.0117879	-0.0103953	0.00702438	0.000633079	-18.6199	-75.4118	-59.6355	-28.3621	5974828865393024	15.7763	-74.4705	27.8368	41.9131	0.01
1410	Hex2Cer(d18:1/16:0)	Cer(d17:1/24:1)	Hex2Cer	Cer	-0.0176434	-0.0103953	0.013586	0.000613859	-28.7418	-174.113	-59.6355	-106.315	6.27513e+67	67.7976	-172.252	27.8368	35.1577	0.05
1411	Hex2Cer(d18:1/16:0)	Cer(d18:1/16:0)	Hex2Cer	Cer	-0.0175448	-0.0103953	0.0112403	0.000586717	-29.9033	-187.783	-59.6355	-92.9908	6.20352e+94	94.7926	-185.795	27.8368	23.5423	0.25
1412	Hex2Cer(d18:1/16:0)	Cer(d18:1/18:0)	Hex2Cer	Cer	-0.0134394	-0.0103953	0.00848705	0.000570541	-23.5556	-118.823	-59.6355	-49.2611	1.54094e+59	59.1878	-117.452	27.8368	37.0163	0.06
1413	Hex2Cer(d18:1/16:0)	Cer(d18:1/19:0)	Hex2Cer	Cer	-0.0127499	-0.0103953	0.00660644	0.00065471	-19.4741	-82.2563	-59.6355	-22.0468	4.17662e+22	22.6208	-81.2458	27.8368	31.5656	0.14
1414	Hex2Cer(d18:1/16:0)	Cer(d18:1/20:0)	Hex2Cer	Cer	-0.014721	-0.0103953	0.00999521	0.000552171	-26.6603	-150.775	-59.6355	-74.5308	1.75295e+76	76.2438	-149.115	27.8368	34.6842	0.05
1415	Hex2Cer(d18:1/16:0)	Cer(d18:1/21:0)	Hex2Cer	Cer	-0.0172028	-0.0103953	0.0125756	0.00058591	-29.3608	-181.342	-59.6355	-102.308	1.08004e+79	79.0334	-179.413	27.8368	37.8101	0.09
1416	Hex2Cer(d18:1/16:0)	Cer(d18:1/22:0)	Hex2Cer	Cer	-0.0113422	-0.0103953	0.00539817	0.000558752	-20.2991	-89.1365	-59.6355	-23.9964	3.16953e+29	29.501	-88.0565	27.8368	32.7806	0.06
1417	Hex2Cer(d18:1/16:0)	Cer(d18:1/23:0)	Hex2Cer	Cer	-0.0124779	-0.0103953	0.00673894	0.000585519	-21.3109	-97.9306	-59.6355	-34.5693	1.9729e+38	38.2951	-96.7645	27.8368	31.6573	0.07
1418	Hex2Cer(d18:1/16:0)	Cer(d18:1/24:1)	Hex2Cer	Cer	-0.0187206	-0.0103953	0.014572	0.000569826	-32.8532	-224.517	-59.6355	-145.707	6.45504e+78	78.8099	-222.19	27.8368	30.1754	0.1
1419	Hex2Cer(d18:1/16:0)	Cer(d18:1/26:0)	Hex2Cer	Cer	-0.0124617	-0.0103953	0.00534096	0.000645725	-19.2988	-80.8283	-59.6355	-18.7012	1.55915e+21	21.1929	-79.8322	27.8368	27.8317	0.19
1420	Hex2Cer(d18:1/16:0)	Cer(d18:2/16:0)	Hex2Cer	Cer	-0.0164802	-0.0103953	0.0108832	0.000627036	-26.2827	-146.704	-59.6355	-72.6746	1.06922e+74	74.0291	-145.08	27.8368	31.1318	0.16
1421	Hex2Cer(d18:1/16:0)	Cer(d18:2/18:0)	Hex2Cer	Cer	-0.011411	-0.0103953	0.00658279	0.000609678	-18.7164	-76.1708	-59.6355	-26.6176	3.43045e+16	16.5354	-75.2215	27.8368	41.6058	0.03
1422	Hex2Cer(d18:1/16:0)	Cer(d18:2/20:0)	Hex2Cer	Cer	-0.0151913	-0.0103953	0.0106725	0.000600956	-25.2786	-136.125	-59.6355	-69.8354	1.94834e+66	66.2897	-134.595	27.8368	33.6279	0.03
1423	Hex2Cer(d18:1/16:0)	Cer(d18:2/21:0)	Hex2Cer	Cer	-0.0153665	-0.0103953	0.0113731	0.000636435	-24.1446	-124.616	-59.6355	-68.1726	2.77677e+56	56.4435	-123.191	27.8368	43.5511	0.02
1424	Hex2Cer(d18:1/16:0)	Cer(d18:2/22:0)	Hex2Cer	Cer	-0.0131341	-0.0103953	0.00853346	0.000587778	-22.3453	-107.324	-59.6355	-47.9502	4.87777e+47	47.6882	-106.064	27.8368	38.6514	0
1425	Hex2Cer(d18:1/16:0)	Cer(d18:2/23:0)	Hex2Cer	Cer	-0.0136438	-0.0103953	0.00899296	0.000613202	-22.2501	-106.443	-59.6355	-49.708	6.41359e+46	46.8071	-105.191	27.8368	37.936	0.02
1426	Hex2Cer(d18:1/16:0)	Cer(d18:2/24:0)	Hex2Cer	Cer	-0.0108251	-0.0103953	0.0052337	0.000621998	-17.4037	-66.1595	-59.6355	-17.5463	3.34241e+06	6.52406	-65.3095	27.8368	35.5022	0.04
1427	Hex2Cer(d18:1/16:0)	Cer(d18:2/24:1)	Hex2Cer	Cer	-0.0173624	-0.0103953	0.0134638	0.000592235	-29.3168	-180.823	-59.6355	-111.511	2.05294e+69	69.3124	-178.899	27.8368	36.126	0.03
1428	Hex2Cer(d18:1/16:0)	Cer(d19:1/18:0)	Hex2Cer	Cer	-0.0110973	-0.0103953	0.00670404	0.000637216	-17.4152	-66.2448	-59.6355	-23.8634	4.06731e+06	6.60931	-65.3939	27.8368	54.5271	0.07
1429	Hex2Cer(d18:1/16:0)	Cer(d19:1/24:1)	Hex2Cer	Cer	-0.0148213	-0.0103953	0.0100266	0.000644866	-22.9835	-113.32	-59.6355	-51.1277	4.8354e+53	53.6844	-112	27.8368	43.3518	0.1
1430	Hex2Cer(d18:1/16:0)	Cer(d20:1/23:0)	Hex2Cer	Cer	-0.0123662	-0.0103953	0.00764604	0.000633901	-19.5081	-82.5349	-59.6355	-32.1939	7.93343e+22	22.8995	-81.5213	27.8368	39.1657	0.01
1431	Hex2Cer(d18:1/16:0)	Cer(d20:1/24:1)	Hex2Cer	Cer	-0.0164645	-0.0103953	0.012718	0.000617521	-26.6623	-150.797	-59.6355	-87.7131	1.21325e+63	63.084	-149.138	27.8368	41.3885	0.01
1432	Hex2Cer(d18:1/16:0)	Cer(m18:0/20:0)	Hex2Cer	deoxyCer	-0.0128543	-0.0103953	0.0101018	0.000520797	-24.682	-130.012	-59.6355	-84.2736	5.47918e+45	45.7387	-128.539	27.8368	60.0454	-0.18
1433	Hex2Cer(d18:1/16:0)	Cer(m18:0/22:0)	Hex2Cer	deoxyCer	-0.0131128	-0.0103953	0.0102427	0.000513307	-25.5457	-138.904	-59.6355	-92.3859	3.29795e+46	46.5182	-137.351	27.8368	57.1634	-0.16
1434	Hex2Cer(d18:1/16:0)	Cer(m18:0/23:0)	Hex2Cer	deoxyCer	-0.0139753	-0.0103953	0.0110442	0.000545338	-25.6268	-139.753	-59.6355	-94.186	3.68631e+45	45.5666	-138.191	27.8368	51.0738	-0.14
1435	Hex2Cer(d18:1/16:0)	Cer(m18:0/24:0)	Hex2Cer	deoxyCer	-0.0132197	-0.0103953	0.0100616	0.000540517	-24.4576	-127.746	-59.6355	-80.9333	6.49408e+46	46.8125	-126.293	27.8368	51.5261	-0.13
1436	Hex2Cer(d18:1/16:0)	Cer(m18:0/24:1)	Hex2Cer	deoxyCer	-0.0155876	-0.0103953	0.0131289	0.000515721	-30.2248	-191.648	-59.6355	-142.501	1.40349e+49	49.1472	-189.625	27.8368	56.3006	-0.14
1437	Hex2Cer(d18:1/16:0)	Cer(m18:1/18:0)	Hex2Cer	deoxyCer	-0.0174839	-0.0103953	0.015999	0.000526263	-33.2228	-229.317	-59.6355	-196.14	1.50398e+33	33.1772	-226.944	27.8368	60.265	-0.19
1438	Hex2Cer(d18:1/16:0)	Cer(m18:1/20:0)	Hex2Cer	deoxyCer	-0.0176014	-0.0103953	0.0162243	0.00048555	-36.2505	-270.243	-59.6355	-241.722	3.31809e+28	28.5209	-267.429	27.8368	73.6593	-0.21
1439	Hex2Cer(d18:1/16:0)	Cer(m18:1/22:0)	Hex2Cer	deoxyCer	-0.0174994	-0.0103953	0.015987	0.000504106	-34.7139	-249.12	-59.6355	-218.294	6.69637e+30	30.8258	-246.544	27.8368	69.7603	-0.2
1440	Hex2Cer(d18:1/16:0)	Cer(m18:1/23:0)	Hex2Cer	deoxyCer	-0.0183385	-0.0103953	0.0168988	0.00052285	-35.0741	-254.008	-59.6355	-226.794	1.63434e+27	27.2133	-251.384	27.8368	62.9101	-0.19
1441	Hex2Cer(d18:1/16:0)	Cer(m18:1/24:0)	Hex2Cer	deoxyCer	-0.0177201	-0.0103953	0.0159889	0.000521353	-33.9887	-239.402	-59.6355	-205.437	9.24235e+33	33.9658	-236.932	27.8368	65.2413	-0.17
1442	Hex2Cer(d18:1/16:0)	Cer(m18:1/24:1)	Hex2Cer	deoxyCer	-0.0193101	-0.0103953	0.0180584	0.000509096	-37.9303	-294.138	-59.6355	-263.281	7.19624e+30	30.8571	-291.071	27.8368	70.4012	-0.19
1443	Hex2Cer(d18:1/16:0)	COH	Hex2Cer	COH	-0.0117476	-0.0103953	0.0034102	0.000646218	-18.179	-71.9901	-59.6355	-8.15686	2.26268e+12	12.3546	-71.0823	27.8368	16.392	0.19
1444	Hex2Cer(d18:1/16:0)	DE(22:6)	Hex2Cer	DE	-0.012431	-0.0103953	0.0081163	0.000686027	-18.1203	-71.5407	-59.6355	-36.1377	8.03925e+11	11.9052	-70.638	27.8368	67.4753	0.02
1445	Hex2Cer(d18:1/16:0)	DG(16:0_18:2)	Hex2Cer	DG	-0.00781847	-0.0103953	0.00410744	0.000447448	-17.4735	-66.6749	-59.6355	-20.6717	1.09498e+07	7.03941	-65.8199	27.8368	63.5014	-0.19
1446	Hex2Cer(d18:1/16:0)	DG(18:1_18:1)	Hex2Cer	DG	-0.00781351	-0.0103953	0.00410283	0.000434281	-17.9918	-70.5608	-59.6355	-22.7618	8.42031e+10	10.9253	-69.6677	27.8368	65.6124	-0.19
1447	Hex2Cer(d18:1/16:0)	DG(18:1_18:2)	Hex2Cer	DG	-0.0117142	-0.0103953	0.00846697	0.000463591	-25.2684	-136.02	-59.6355	-72.4316	3.87677e+63	63.5885	-134.491	27.8368	58.7034	-0.14
1448	Hex2Cer(d18:1/16:0)	DG(18:1_18:3)	Hex2Cer	DG	-0.0118737	-0.0103953	0.00888706	0.000479817	-24.7462	-130.664	-59.6355	-76.7322	8.5432e+53	53.9316	-129.185	27.8368	59.865	-0.17
1449	Hex2Cer(d18:1/16:0)	DG(18:1_20:4)	Hex2Cer	DG	-0.00905617	-0.0103953	0.00558994	0.000497061	-18.2194	-72.301	-59.6355	-30.3042	4.62927e+12	12.6655	-71.3902	27.8368	64.1471	-0.2
1450	Hex2Cer(d18:1/16:0)	DG(18:1_20:5)	Hex2Cer	DG	-0.0144411	-0.0103953	0.0125922	0.00054817	-26.3442	-147.364	-59.6355	-115.144	1.65764e+32	32.2195	-145.734	27.8368	78.0703	-0.21
1451	Hex2Cer(d18:1/16:0)	DG(18:1_22:6)	Hex2Cer	DG	-0.0123191	-0.0103953	0.0101995	0.000590874	-20.849	-93.8671	-59.6355	-63.7409	1.33699e+30	30.1261	-92.7404	27.8368	82.6263	-0.21
1452	Hex2Cer(d18:1/16:0)	DG(18:2_18:2)	Hex2Cer	DG	-0.0129166	-0.0103953	0.00982451	0.000549991	-23.485	-118.138	-59.6355	-63.8392	1.98866e+54	54.2986	-116.773	27.8368	69.0524	-0.09
1453	Hex2Cer(d18:1/16:0)	DG(18:2_20:4)	Hex2Cer	DG	-0.0114693	-0.0103953	0.0084606	0.000544597	-21.0603	-95.7157	-59.6355	-51.0909	1.20294e+36	36.0802	-94.5717	27.8368	67.5938	-0.16
1454	Hex2Cer(d18:1/16:0)	DG(18:2_22:6)	Hex2Cer	DG	-0.0138821	-0.0103953	0.0119126	0.000610591	-22.7355	-110.972	-59.6355	-79.5786	2.47164e+31	31.393	-109.676	27.8368	95.321	-0.16
1455	Hex2Cer(d18:1/16:0)	dhCer(d18:0/24:1)	Hex2Cer	dhCer	-0.0113703	-0.0103953	0.00600033	0.000599572	-18.964	-78.135	-59.6355	-22.8689	3.159e+18	18.4996	-77.1663	27.8368	39.1161	0.03
1456	Hex2Cer(d18:1/16:0)	GM3(d18:1/16:0)	Hex2Cer	GM3	-0.0180096	-0.0103953	0.00832548	0.000683137	-26.3631	-147.566	-59.6355	-43.7444	8.5195e+87	87.9304	-145.934	27.8368	21.9609	0.44
1457	Hex2Cer(d18:1/16:0)	GM3(d18:1/20:0)	Hex2Cer	GM3	-0.0158973	-0.0103953	0.0104996	0.000676252	-23.508	-118.361	-59.6355	-52.5716	5.31249e+58	58.7253	-116.994	27.8368	31.3943	0.13
1458	Hex2Cer(d18:1/16:0)	GM3(d18:1/22:0)	Hex2Cer	GM3	-0.0130065	-0.0103953	0.00663866	0.000634472	-20.4997	-90.8489	-59.6355	-29.1282	1.63472e+31	31.2134	-89.7522	27.8368	31.4798	0.16
1459	Hex2Cer(d18:1/16:0)	GM3(d18:1/24:0)	Hex2Cer	GM3	-0.0120268	-0.0103953	0.00513661	0.000646589	-18.6004	-75.2583	-59.6355	-17.831	4.19647e+15	15.6229	-74.3187	27.8368	32.4204	0.21
1460	Hex2Cer(d18:1/16:0)	GM3(d18:1/24:1)	Hex2Cer	GM3	-0.0188268	-0.0103953	0.012586	0.000650786	-28.9292	-176.288	-59.6355	-91.7938	3.12318e+84	84.4946	-174.406	27.8368	33.4254	0.24
1461	Hex2Cer(d18:1/16:0)	GM3(d18:2/24:1)	Hex2Cer	GM3	-0.0128547	-0.0103953	0.00800384	0.000688007	-18.684	-75.9151	-59.6355	-31.5889	1.90377e+16	16.2796	-74.9688	27.8368	145.861	0.05
1462	Hex2Cer(d18:1/16:0)	HexCer(d16:1/20:0)	Hex2Cer	HexCer	-0.0118719	-0.0103953	0.00662217	0.000658407	-18.0312	-70.8604	-59.6355	-23.7466	1.67874e+11	11.225	-69.9644	27.8368	41.228	0.09
1463	Hex2Cer(d18:1/16:0)	HexCer(d18:1/24:1)	Hex2Cer	HexCer	-0.0123402	-0.0103953	0.00240493	0.000696274	-17.7232	-68.5338	-59.6355	-3.52201	7.91339e+08	8.89836	-67.6609	27.8368	33.1962	0.5
1464	Hex2Cer(d18:1/16:0)	HexCer(d18:2/22:0)	Hex2Cer	HexCer	-0.0129659	-0.0103953	0.00503684	0.000693881	-18.6861	-75.9316	-59.6355	-13.4371	1.9774e+16	16.2961	-74.9851	27.8368	34.1587	0.33
1465	Hex2Cer(d18:1/16:0)	HexCer(d18:2/24:0)	Hex2Cer	HexCer	-0.0123611	-0.0103953	0.00441941	0.000675654	-18.295	-72.8829	-59.6355	-11.0589	1.76802e+13	13.2475	-71.9665	27.8368	32.28	0.3
1466	Hex2Cer(d18:1/20:0)	CE(16:2)	Hex2Cer	CE	0.0060552	0.00478297	-0.00311393	0.000642548	9.42374	-20.2769	-11.9593	-9.12128	2.07792e+08	8.31763	-19.9076	36.3024	38.6945	0.16
1467	Hex2Cer(d18:1/20:0)	CE(17:0)	Hex2Cer	CE	0.00900662	0.00478297	-0.00693794	0.000672823	13.3863	-39.8012	-11.9593	-31.4081	2.47232e+08	8.3931	-39.2172	36.3024	31.0788	0.19
1468	Hex2Cer(d18:1/20:0)	CE(17:1)	Hex2Cer	CE	0.00657628	0.00478297	-0.00376381	0.000693853	9.47791	-20.4998	-11.9593	-9.53935	3.47142e+08	8.54051	-20.1277	36.3024	35.311	0.15
1469	Hex2Cer(d18:1/20:0)	CE(22:0)	Hex2Cer	CE	0.00793705	0.00478297	-0.00589662	0.000642502	12.3534	-34.085	-11.9593	-23.1079	9.48593e+10	10.9771	-33.5599	36.3024	40.9516	0.09
1470	Hex2Cer(d18:1/20:0)	CE(22:4)	Hex2Cer	CE	0.00676037	0.00478297	-0.00384759	0.000696387	9.70777	-21.4591	-11.9593	-10.9598	3.16043e+09	9.49975	-21.0752	36.3024	26.1679	0.19
1471	Hex2Cer(d18:1/20:0)	CE(24:0)	Hex2Cer	CE	0.00754664	0.00478297	-0.00567417	0.000656391	11.4972	-29.6807	-11.9593	-21.2287	2.83115e+08	8.45196	-29.2024	36.3024	31.3846	0.09
1472	Hex2Cer(d18:1/20:0)	CE(24:1)	Hex2Cer	CE	0.0074908	0.00478297	-0.00508159	0.000683894	10.9532	-27.0401	-11.9593	-15.9934	1.11358e+11	11.0467	-26.5908	36.3024	28.6183	0.16
1473	Hex2Cer(d18:1/20:0)	CE(24:4)	Hex2Cer	CE	0.0100476	0.00478297	-0.00814171	0.00068222	14.7279	-47.8776	-11.9593	-39.6501	1.6886e+08	8.22753	-47.2109	36.3024	39.0767	0.17
1474	Hex2Cer(d18:1/20:0)	CE(24:5)	Hex2Cer	CE	0.00784191	0.00478297	-0.00554338	0.000685767	11.4352	-29.3738	-11.9593	-17.7168	4.54007e+11	11.6571	-28.8989	36.3024	49.645	0.11
1475	Hex2Cer(d18:1/20:0)	CE(24:6)	Hex2Cer	CE	0.00697471	0.00478297	-0.00491546	0.000696026	10.0208	-22.8008	-11.9593	-12.6504	1.41383e+10	10.1504	-22.4009	36.3024	51.771	0.03
1476	Hex2Cer(d18:1/20:0)	DG(14:0_16:0)	Hex2Cer	DG	0.00561244	0.00478297	-0.00392341	0.000545617	10.2864	-23.9717	-11.9593	-14.2577	5.17525e+09	9.71393	-23.5581	36.3024	87.5806	-0.07
1477	Hex2Cer(d18:1/20:0)	DG(16:0_16:0)	Hex2Cer	DG	0.00592927	0.00478297	-0.00430379	0.000528497	11.2191	-28.3157	-11.9593	-19.2213	1.24267e+09	9.09436	-27.8526	36.3024	86.9106	-0.07
1478	Hex2Cer(d18:1/20:0)	dhCer(d18:0/24:0)	Hex2Cer	dhCer	0.00621451	0.00478297	-0.00332743	0.000659655	9.42085	-20.2651	-11.9593	-7.90569	2.02197e+08	8.30578	-19.8958	36.3024	35.8356	0.12
1479	Hex2Cer(d18:1/20:0)	Hex2Cer(d18:1/16:0)	Hex2Cer	Hex2Cer	0.0127791	0.00478297	-0.0103953	0.000687389	18.5908	-75.1833	-11.9593	-59.6355	3.53055e+15	15.5478	-74.2443	36.3024	27.8368	0.39
1480	Hex2Cer(d18:1/22:0)	Hex2Cer(d18:1/16:0)	Hex2Cer	Hex2Cer	0.0133166	0.0011966	-0.0103953	0.000683499	19.483	-82.3295	-1.21463	-59.6355	4.9434e+22	22.694	-81.3181	28.7623	27.8368	0.62
1481	Hex2Cer(d18:1/24:0)	Acylcarnitine(15:0) (a)	Hex2Cer	Acylcarnitine	-0.0114428	-0.00325625	0.0106159	0.000691124	-16.5568	-60.0631	-6.45938	-53.0275	1.08533e+07	7.03556	-59.2746	29.1327	50.6213	0.11
1482	Hex2Cer(d18:1/24:0)	Acylcarnitine(15:0) (b)	Hex2Cer	Acylcarnitine	-0.0104046	-0.00325625	0.00973967	0.000682294	-15.2494	-51.215	-6.45938	-43.9474	1.85184e+07	7.2676	-50.5146	29.1327	41.1204	0.11
1483	Hex2Cer(d18:1/24:0)	Acylcarnitine(17:0) (a)	Hex2Cer	Acylcarnitine	-0.00695212	-0.00325625	0.00551724	0.000689834	-10.078	-23.0504	-6.45938	-14.8739	1.50159e+08	8.17655	-22.6475	29.1327	34.7768	0.17
1484	Hex2Cer(d18:1/24:0)	Cer(d16:1/24:0)	Hex2Cer	Cer	-0.00618566	-0.00325625	0.00454245	0.000656504	-9.42212	-20.2703	-6.45938	-13.3642	8.05547e+06	6.90609	-19.901	29.1327	41.9681	0.18
1485	Hex2Cer(d18:1/24:0)	Cer(d17:1/22:0)	Hex2Cer	Cer	-0.00811866	-0.00325625	0.00657203	0.000649693	-12.4961	-34.849	-6.45938	-26.6903	1.44082e+08	8.15861	-34.3156	29.1327	38.7267	0.21
1486	Hex2Cer(d18:1/24:0)	Cer(d17:1/24:0)	Hex2Cer	Cer	-0.00670255	-0.00325625	0.0047681	0.000675269	-9.92575	-22.3892	-6.45938	-14.1176	1.86859e+08	8.27151	-21.9941	29.1327	36.799	0.25
1487	Hex2Cer(d18:1/24:0)	Cer(d18:1/17:0)	Hex2Cer	Cer	-0.00538925	-0.00325625	0.00381415	0.000692229	-7.78537	-14.1182	-6.45938	-7.23474	7.64695e+06	6.88349	-13.827	29.1327	34.985	0.13
1488	Hex2Cer(d18:1/24:0)	Cer(d18:1/22:0)	Hex2Cer	Cer	-0.00729107	-0.00325625	0.00539817	0.000609708	-11.9583	-32.0151	-6.45938	-23.9964	1.04389e+08	8.01865	-31.5114	29.1327	32.7806	0.27
1489	Hex2Cer(d18:1/24:0)	Cer(d18:1/24:0)	Hex2Cer	Cer	-0.00554888	-0.00325625	0.00304668	0.000645865	-8.5914	-17.0074	-6.45938	-7.99744	1.02324e+09	9.00998	-16.6785	29.1327	29.9888	0.35
1490	Hex2Cer(d18:1/24:0)	Cer(d18:2/24:0)	Hex2Cer	Cer	-0.00708061	-0.00325625	0.0052337	0.00066563	-10.6375	-25.5642	-6.45938	-17.5463	1.04202e+08	8.01788	-25.1317	29.1327	35.5022	0.25
1491	Hex2Cer(d18:1/24:0)	Cer(d18:2/26:0)	Hex2Cer	Cer	-0.00717184	-0.00325625	0.00549458	0.000687348	-10.4341	-24.6353	-6.45938	-17.0928	3.48741e+07	7.5425	-24.2137	29.1327	39.6024	0.22
1492	Hex2Cer(d18:1/24:0)	Cer(d19:1/16:0)	Hex2Cer	Cer	-0.00748926	-0.00325625	0.00626817	0.000691925	-10.8238	-26.4303	-6.45938	-19.2958	1.36299e+07	7.13449	-25.988	29.1327	46.2162	0.14
1493	Hex2Cer(d18:1/24:0)	Cer(d19:1/18:0)	Hex2Cer	Cer	-0.00771983	-0.00325625	0.00670404	0.000658367	-11.7257	-30.8267	-6.45938	-23.8634	9.18925e+06	6.96328	-30.3356	29.1327	54.5271	0.08
1494	Hex2Cer(d18:1/24:0)	Cer(d19:1/20:0)	Hex2Cer	Cer	-0.00750973	-0.00325625	0.0064455	0.000668574	-11.2325	-28.3804	-6.45938	-21.6988	4.80469e+06	6.68167	-27.9166	29.1327	48.7595	0.09
1495	Hex2Cer(d18:1/24:0)	Cer(d19:1/22:0)	Hex2Cer	Cer	-0.0056369	-0.00325625	0.00393251	0.000656279	-8.58918	-16.9991	-6.45938	-9.34964	4.46105e+07	7.64944	-16.6703	29.1327	44.3072	0.2
1496	Hex2Cer(d18:1/24:0)	Cer(d19:1/23:0)	Hex2Cer	Cer	-0.00621132	-0.00325625	0.00466137	0.000676084	-9.18721	-19.3183	-6.45938	-12.2062	1.29439e+07	7.11206	-18.9608	29.1327	45.0936	0.17
1497	Hex2Cer(d18:1/24:0)	Cer(d20:1/22:0)	Hex2Cer	Cer	-0.00625028	-0.00325625	0.00460736	0.000646851	-9.66262	-21.2689	-6.45938	-13.032	1.72553e+08	8.23692	-20.8872	29.1327	41.6517	0.19
1498	Hex2Cer(d18:1/24:0)	Cer(d20:1/24:0)	Hex2Cer	Cer	-0.00705545	-0.00325625	0.0053318	0.000665895	-10.5954	-25.3708	-6.45938	-17.056	2.0646e+08	8.31484	-24.9407	29.1327	36.9015	0.23
1499	Hex2Cer(d18:1/24:0)	GM3(d18:1/22:0)	Hex2Cer	GM3	-0.00915079	-0.00325625	0.00663866	0.000681125	-13.4348	-40.0803	-6.45938	-29.1282	8.95636e+10	10.9521	-39.4935	29.1327	31.4798	0.39
1500	Hex2Cer(d18:1/24:0)	GM3(d18:1/24:0)	Hex2Cer	GM3	-0.00809296	-0.00325625	0.00513661	0.000689601	-11.7357	-30.8772	-6.45938	-17.831	1.11238e+13	13.0463	-30.3856	29.1327	32.4204	0.44
1501	Hex2Cer(d18:1/24:0)	GM3(d18:2/24:1)	Hex2Cer	GM3	-0.00912704	-0.00325625	0.00800384	0.000693079	-13.1688	-38.5612	-6.45938	-31.5889	9.38288e+06	6.97234	-37.9897	29.1327	145.861	0.04
1502	Hex2Cer(d18:1/24:0)	Hex2Cer(d18:1/20:0)	Hex2Cer	Hex2Cer	-0.0079268	-0.00325625	0.00478297	0.000681188	-11.6367	-30.3779	-6.45938	-11.9593	2.62184e+18	18.4186	-29.8918	29.1327	36.3024	0.49
1503	Hex2Cer(d18:1/24:0)	Hex2Cer(d18:1/22:0)	Hex2Cer	Hex2Cer	-0.00718639	-0.00325625	0.0011966	0.000669137	-10.7398	-26.038	-6.45938	-1.21463	3.78988e+19	19.5786	-25.6001	29.1327	28.7623	0.81
1504	Hex2Cer(d18:1/24:0)	HexCer(d16:1/20:0)	Hex2Cer	HexCer	-0.00805066	-0.00325625	0.00662217	0.000676951	-11.8925	-31.6767	-6.45938	-23.7466	8.51443e+07	7.93016	-31.1765	29.1327	41.228	0.19
1505	Hex2Cer(d18:1/24:0)	HexCer(d16:1/22:0)	Hex2Cer	HexCer	-0.00706791	-0.00325625	0.0052001	0.000696749	-10.1441	-23.3409	-6.45938	-14.5147	6.70071e+08	8.82612	-22.9346	29.1327	35.73	0.26
1506	Hex2Cer(d18:1/24:0)	HexCer(d16:1/24:0)	Hex2Cer	HexCer	-0.00618067	-0.00325625	0.00382713	0.000701435	-8.81146	-17.8436	-6.45938	-8.33185	3.249e+09	9.51175	-17.5042	29.1327	37.3912	0.33
1507	Hex2Cer(d18:1/24:0)	HexCer(d18:2/20:0)	Hex2Cer	HexCer	-0.00671261	-0.00325625	0.00515541	0.000693687	-9.6767	-21.3281	-6.45938	-13.4779	7.08247e+07	7.85018	-20.9457	29.1327	40.0146	0.19
1508	Hex2Cer(d18:1/24:0)	HexCer(d18:2/22:0)	Hex2Cer	HexCer	-0.00740633	-0.00325625	0.00503684	0.000697068	-10.625	-25.5066	-6.45938	-13.4371	1.17378e+12	12.0696	-25.0749	29.1327	34.1587	0.34
1509	Hex2Cer(d18:1/24:0)	HexCer(d18:2/24:0)	Hex2Cer	HexCer	-0.00726642	-0.00325625	0.00441941	0.00070589	-10.294	-24.0054	-6.45938	-11.0589	8.84183e+12	12.9465	-23.5915	29.1327	32.28	0.41
1510	Hex2Cer(d18:1/24:1)	Acylcarnitine(14:1)	Hex2Cer	Acylcarnitine	-0.0232386	-0.00372809	0.0229344	0.000658798	-35.2742	-256.74	-8.03376	-244.746	9.86474e+11	11.9941	-254.075	31.5033	66.8826	0.13
1511	Hex2Cer(d18:1/24:1)	Acylcarnitine(14:2)	Hex2Cer	Acylcarnitine	-0.0255644	-0.00372809	0.0253979	0.000653194	-39.1375	-311.814	-8.03376	-301.978	6.8619e+09	9.83644	-308.519	31.5033	63.0275	0.15
1512	Hex2Cer(d18:1/24:1)	Acylcarnitine(17:0) (a)	Hex2Cer	Acylcarnitine	-0.00688183	-0.00372809	0.00551724	0.000677073	-10.1641	-23.4289	-8.03376	-14.8739	3.58909e+08	8.55498	-23.0216	31.5033	34.7768	0.07
1513	Hex2Cer(d18:1/24:1)	Cer(d17:1/18:0)	Hex2Cer	Cer	-0.0062505	-0.00372809	0.00521475	0.000647178	-9.65809	-21.2499	-8.03376	-14.7933	2.86137e+06	6.45657	-20.8684	31.5033	27.8458	0
1514	Hex2Cer(d18:1/24:1)	Cer(d18:1/17:0)	Hex2Cer	Cer	-0.00562331	-0.00372809	0.00381415	0.000684227	-8.21849	-15.6368	-8.03376	-7.23474	4.0093e+07	7.60307	-15.3255	31.5033	34.985	0.09
1515	Hex2Cer(d18:1/24:1)	Cer(d18:1/19:0)	Hex2Cer	Cer	-0.00766733	-0.00372809	0.00660644	0.000660032	-11.6166	-30.2768	-8.03376	-22.0468	1.69799e+08	8.22994	-29.7919	31.5033	31.5656	0.09
1516	Hex2Cer(d18:1/24:1)	Cer(d18:1/24:0)	Hex2Cer	Cer	-0.00494653	-0.00372809	0.00304668	0.000611544	-8.08859	-15.1731	-8.03376	-7.99744	1.3783e+07	7.13934	-14.8678	31.5033	29.9888	0.05
1517	Hex2Cer(d18:1/24:1)	Cer(d18:2/26:0)	Hex2Cer	Cer	-0.00703754	-0.00372809	0.00549458	0.000670729	-10.4924	-24.8997	-8.03376	-17.0928	6.41063e+07	7.8069	-24.4751	31.5033	39.6024	0.11
1518	Hex2Cer(d18:1/24:1)	Cer(d19:1/16:0)	Hex2Cer	Cer	-0.00752008	-0.00372809	0.00626817	0.000676262	-11.1201	-27.8372	-8.03376	-19.2958	3.47797e+08	8.54133	-27.3794	31.5033	46.2162	0.06
1519	Hex2Cer(d18:1/24:1)	Cer(d19:1/18:0)	Hex2Cer	Cer	-0.00779209	-0.00372809	0.00670404	0.000641151	-12.1533	-33.0286	-8.03376	-23.8634	1.4629e+09	9.16522	-32.5147	31.5033	54.5271	0.04
1520	Hex2Cer(d18:1/24:1)	Cer(d19:1/20:0)	Hex2Cer	Cer	-0.00752881	-0.00372809	0.0064455	0.000649589	-11.5901	-30.144	-8.03376	-21.6988	2.78778e+08	8.44526	-29.6608	31.5033	48.7595	0.02
1521	Hex2Cer(d18:1/24:1)	Cer(d19:1/22:0)	Hex2Cer	Cer	-0.00544442	-0.00372809	0.00393251	0.000636719	-8.55074	-16.8551	-8.03376	-9.34964	3.20247e+07	7.50548	-16.5282	31.5033	44.3072	0.02
1522	Hex2Cer(d18:1/24:1)	Cer(d19:1/23:0)	Hex2Cer	Cer	-0.00602299	-0.00372809	0.00466137	0.00065765	-9.15835	-19.2029	-8.03376	-12.2062	9.92453e+06	6.99671	-18.847	31.5033	45.0936	0.02
1523	Hex2Cer(d18:1/24:1)	Cer(d19:1/24:1)	Hex2Cer	Cer	-0.0108879	-0.00372809	0.0100266	0.000653353	-16.6647	-60.8235	-8.03376	-51.1277	4.96407e+09	9.69584	-60.0279	31.5033	43.3518	0.09
1524	Hex2Cer(d18:1/24:1)	Cer(d20:1/22:0)	Hex2Cer	Cer	-0.00593734	-0.00372809	0.00460736	0.000623393	-9.52424	-20.6914	-8.03376	-13.032	4.56439e+07	7.65938	-20.3169	31.5033	41.6517	-0.01
1525	Hex2Cer(d18:1/24:1)	Cer(d20:1/24:0)	Hex2Cer	Cer	-0.0065472	-0.00372809	0.0053318	0.000640495	-10.2221	-23.6855	-8.03376	-17.056	4.26148e+06	6.62956	-23.2752	31.5033	36.9015	0.02
1526	Hex2Cer(d18:1/24:1)	COH	Hex2Cer	COH	-0.0052908	-0.00372809	0.0034102	0.000657099	-8.05175	-15.0429	-8.03376	-8.15686	7.69174e+06	6.88602	-14.7393	31.5033	16.392	0.18
1527	Hex2Cer(d18:1/24:1)	dhCer(d18:0/24:1)	Hex2Cer	dhCer	-0.00724073	-0.00372809	0.00600033	0.000601634	-12.0351	-32.4125	-8.03376	-22.8689	3.49592e+09	9.54356	-31.9046	31.5033	39.1161	0.05
1528	Hex2Cer(d18:1/24:1)	GM3(d18:1/22:0)	Hex2Cer	GM3	-0.00826277	-0.00372809	0.00663866	0.00064574	-12.7958	-36.4797	-8.03376	-29.1282	2.24666e+07	7.35154	-35.9294	31.5033	31.4798	0.21
1529	Hex2Cer(d18:1/24:1)	GM3(d18:1/24:0)	Hex2Cer	GM3	-0.0074804	-0.00372809	0.00513661	0.000663737	-11.2701	-28.5636	-8.03376	-17.831	5.40299e+10	10.7326	-28.0976	31.5033	32.4204	0.28
1530	Hex2Cer(d18:1/24:1)	GM3(d18:1/24:1)	Hex2Cer	GM3	-0.0144747	-0.00372809	0.012586	0.000662856	-21.8368	-102.656	-8.03376	-91.7938	7.27975e+10	10.8621	-101.441	31.5033	33.4254	0.35
1531	Hex2Cer(d18:1/24:1)	GM3(d18:2/24:1)	Hex2Cer	GM3	-0.00970293	-0.00372809	0.00800384	0.000690498	-14.0521	-43.7174	-8.03376	-31.5889	1.34428e+12	12.1285	-43.0929	31.5033	145.861	0.06
1532	Hex2Cer(d18:1/24:1)	GM3(d20:1/18:0)	Hex2Cer	GM3	-0.00583999	-0.00372809	0.00436314	0.000692967	-8.42752	-16.3979	-8.03376	-9.18656	1.62677e+07	7.21133	-16.0766	31.5033	42.4697	0.04
1533	Hex2Cer(d18:1/24:1)	Hex2Cer(d18:1/20:0)	Hex2Cer	Hex2Cer	-0.00785704	-0.00372809	0.00478297	0.000687165	-11.434	-29.3677	-8.03376	-11.9593	2.56093e+17	17.4084	-28.8928	31.5033	36.3024	0.41
1534	Hex2Cer(d18:1/24:1)	Hex2Cer(d18:1/22:0)	Hex2Cer	Hex2Cer	-0.0062366	-0.00372809	0.0011966	0.000687239	-9.07486	-18.8712	-8.03376	-1.21463	6.87697e+10	10.8374	-18.5193	31.5033	28.7623	0.66
1535	Hex2Cer(d18:1/24:1)	HexCer(d16:1/20:0)	Hex2Cer	HexCer	-0.00780318	-0.00372809	0.00662217	0.000661669	-11.7932	-31.169	-8.03376	-23.7466	2.64509e+07	7.42244	-30.6741	31.5033	41.228	0.07
1536	Hex2Cer(d18:1/24:1)	HexCer(d16:1/22:0)	Hex2Cer	HexCer	-0.00685545	-0.00372809	0.0052001	0.000681923	-10.0531	-22.9418	-8.03376	-14.5147	2.67332e+08	8.42705	-22.5401	31.5033	35.73	0.13
1537	Hex2Cer(d18:1/24:1)	HexCer(d16:1/24:0)	Hex2Cer	HexCer	-0.00584436	-0.00372809	0.00382713	0.000679145	-8.60546	-17.0602	-8.03376	-8.33185	5.35033e+08	8.72838	-16.7307	31.5033	37.3912	0.16
1538	Hex2Cer(d18:1/24:1)	HexCer(d18:1/24:1)	Hex2Cer	HexCer	-0.00645027	-0.00372809	0.00240493	0.000703087	-9.17422	-19.2663	-8.03376	-3.52201	1.70828e+11	11.2326	-18.9095	31.5033	33.1962	0.54
1539	Hex2Cer(d18:1/24:1)	HexCer(d18:2/20:0)	Hex2Cer	HexCer	-0.00717291	-0.00372809	0.00515541	0.000688224	-10.4224	-24.5823	-8.03376	-13.4779	1.27151e+11	11.1043	-24.1613	31.5033	40.0146	0.21
1540	Hex2Cer(d18:1/24:1)	HexCer(d18:2/22:0)	Hex2Cer	HexCer	-0.00780425	-0.00372809	0.00503684	0.000699636	-11.1547	-28.0041	-8.03376	-13.4371	369044784560801	14.5671	-27.5447	31.5033	34.1587	0.34
1541	Hex2Cer(d18:1/24:1)	HexCer(d18:2/24:0)	Hex2Cer	HexCer	-0.00718898	-0.00372809	0.00441941	0.000687888	-10.4508	-24.711	-8.03376	-11.0589	4.48848e+13	13.6521	-24.2885	31.5033	32.28	0.33
1542	Hex2Cer(d18:2/16:0)	Hex2Cer(d18:1/16:0)	Hex2Cer	Hex2Cer	0.0153767	0.00148176	-0.0103953	0.000666609	23.067	-114.115	-1.60284	-59.6355	3.01735e+54	54.4796	-112.788	27.6056	27.8368	0.69
1543	Hex2Cer(d18:2/16:0)	Hex2Cer(d18:1/24:1)	Hex2Cer	Hex2Cer	0.00567446	0.00148176	-0.00372809	0.000678923	8.35804	-16.1429	-1.60284	-8.03376	1.28561e+08	8.10911	-15.8249	27.6056	31.5033	0.56
1544	Hex2Cer(d18:2/24:1)	Hex2Cer(d18:1/16:0)	Hex2Cer	Hex2Cer	0.0147603	0.00234423	-0.0103953	0.000673773	21.9069	-103.294	-3.56743	-59.6355	4.55341e+43	43.6583	-102.073	35.1264	27.8368	0.69
1545	Hex2Cer(d18:2/24:1)	Hex2Cer(d18:1/24:0)	Hex2Cer	Hex2Cer	0.00572072	0.00234423	-0.00325625	0.000657858	8.69598	-17.4023	-3.56743	-6.45938	8.76741e+10	10.9429	-17.0683	35.1264	29.1327	0.52
1546	Hex2Cer(d18:2/24:1)	Hex2Cer(d18:1/24:1)	Hex2Cer	Hex2Cer	0.00896628	0.00234423	-0.00372809	0.000664745	13.4883	-40.3893	-3.56743	-8.03376	2.26735e+32	32.3555	-39.7996	35.1264	31.5033	0.77
1547	Hex3Cer(d18:1/16:0)	CE(16:2)	Hex3Cer	CE	0.00521	0.00333878	-0.00311393	0.000632407	8.23837	-15.7084	-8.32095	-9.12128	3.8647e+06	6.58712	-15.3962	24.1358	38.6945	0.31
1548	Hex3Cer(d18:1/16:0)	CE(17:0)	Hex3Cer	CE	0.00845154	0.00333878	-0.00693794	0.000623052	13.5647	-40.8329	-8.32095	-31.4081	2.65942e+09	9.42479	-40.2382	24.1358	31.0788	0.2
1549	Hex3Cer(d18:1/16:0)	CE(17:1)	Hex3Cer	CE	0.00574909	0.00333878	-0.00376381	0.000679356	8.46256	-16.5273	-8.32095	-9.53935	9.72595e+06	6.98793	-16.2043	24.1358	35.311	0.24
1550	Hex3Cer(d18:1/16:0)	CE(18:2)	Hex3Cer	CE	0.00530043	0.00333878	-0.00244591	0.000660974	8.01912	-14.928	-8.32095	-5.87866	4.04641e+06	6.60707	-14.6259	24.1358	16.4573	0.4
1551	Hex3Cer(d18:1/16:0)	CE(20:0)	Hex3Cer	CE	0.0087958	0.00333878	-0.00814657	0.000556295	15.8114	-54.934	-8.32095	-47.4094	3.34692e+07	7.52465	-54.1966	24.1358	39.3075	0.05
1552	Hex3Cer(d18:1/16:0)	CE(20:1)	Hex3Cer	CE	0.00481382	0.00333878	-0.00252675	0.000603288	7.97931	-14.7885	-8.32095	-4.92443	2.9344e+06	6.46752	-14.4882	24.1358	30.9548	0.25
1553	Hex3Cer(d18:1/16:0)	CE(22:0)	Hex3Cer	CE	0.00685674	0.00333878	-0.00589662	0.00057932	11.8359	-31.3866	-8.32095	-23.1079	1.89975e+08	8.2787	-30.8895	24.1358	40.9516	0.03
1554	Hex3Cer(d18:1/16:0)	CE(22:4)	Hex3Cer	CE	0.00640089	0.00333878	-0.00384759	0.000674772	9.486	-20.5332	-8.32095	-10.9598	3.74428e+09	9.57337	-20.1607	24.1358	26.1679	0.34
1555	Hex3Cer(d18:1/16:0)	CE(24:0)	Hex3Cer	CE	0.00659086	0.00333878	-0.00567417	0.000579769	11.3681	-29.0429	-8.32095	-21.2287	6.51856e+07	7.81415	-28.5715	24.1358	31.3846	0.04
1556	Hex3Cer(d18:1/16:0)	CE(24:1)	Hex3Cer	CE	0.00704697	0.00333878	-0.00508159	0.000628623	11.2102	-28.2723	-8.32095	-15.9934	1.90052e+12	12.2789	-27.8097	24.1358	28.6183	0.26
1557	Hex3Cer(d18:1/16:0)	CE(24:4)	Hex3Cer	CE	0.0103683	0.00333878	-0.00814171	0.000643054	16.1236	-57.055	-8.32095	-39.6501	2.54046e+17	17.4049	-56.2955	24.1358	39.0767	0.31
1558	Hex3Cer(d18:1/16:0)	CE(24:5)	Hex3Cer	CE	0.00725458	0.00333878	-0.00554338	0.000664159	10.923	-26.8971	-8.32095	-17.7168	1.51465e+09	9.18031	-26.4493	24.1358	49.645	0.21
1559	Hex3Cer(d18:1/16:0)	GM1(d18:1/16:0)	Hex3Cer	GM1	0.0125026	0.00333878	-0.00958684	0.000676722	18.4752	-74.2806	-8.32095	-46.0739	1.60976e+28	28.2068	-73.3506	24.1358	27.162	0.43
1560	Hex3Cer(d18:1/16:0)	Hex2Cer(d18:1/16:0)	Hex3Cer	Hex2Cer	0.013848	0.00333878	-0.0103953	0.000679749	20.3722	-89.7585	-8.32095	-59.6355	1.32764e+30	30.1231	-88.673	24.1358	27.8368	0.46
1561	Hex3Cer(d18:1/16:0)	Hex2Cer(d18:1/24:0)	Hex3Cer	Hex2Cer	0.00554222	0.00333878	-0.00325625	0.000663497	8.35304	-16.1246	-8.32095	-6.45938	6.36313e+07	7.80367	-15.8069	24.1358	29.1327	0.3
1562	Hex3Cer(d18:1/16:0)	Hex2Cer(d18:1/24:1)	Hex3Cer	Hex2Cer	0.00658571	0.00333878	-0.00372809	0.000683468	9.63572	-21.156	-8.32095	-8.03376	6.84032e+12	12.8351	-20.7758	24.1358	31.5033	0.43
1563	Hex3Cer(d18:1/18:0)	CE(16:2)	Hex3Cer	CE	0.00795953	0.00688091	-0.00311393	0.000653517	12.1795	-33.1662	-26.7135	-9.12128	2.83603e+06	6.45271	-32.6509	34.3919	38.6945	0.25
1564	Hex3Cer(d18:1/18:0)	CE(17:0)	Hex3Cer	CE	0.0113756	0.00688091	-0.00693794	0.000652426	17.4358	-66.3967	-26.7135	-31.4081	9.74152e+34	34.9886	-65.5444	34.3919	31.0788	0.27
1565	Hex3Cer(d18:1/18:0)	CE(17:1)	Hex3Cer	CE	0.00866182	0.00688091	-0.00376381	0.000691442	12.5272	-35.0161	-26.7135	-9.53935	2.00743e+08	8.30264	-34.4811	34.3919	35.311	0.24
1566	Hex3Cer(d18:1/18:0)	CE(18:0)	Hex3Cer	CE	0.012494	0.00688091	-0.00906375	0.000594156	21.0282	-95.4341	-26.7135	-74.0159	2.61975e+21	21.4183	-94.2927	34.3919	31.3262	0.2
1567	Hex3Cer(d18:1/18:0)	CE(18:1)	Hex3Cer	CE	0.00951331	0.00688091	-0.00499787	0.000649277	14.6522	-47.4022	-26.7135	-25.84	4.88264e+20	20.6887	-46.7405	34.3919	19.2294	0.25
1568	Hex3Cer(d18:1/18:0)	CE(18:2)	Hex3Cer	CE	0.00857343	0.00688091	-0.00244591	0.00068799	12.4616	-34.6632	-26.7135	-5.87866	8.90604e+07	7.94968	-34.1318	34.3919	16.4573	0.35
1569	Hex3Cer(d18:1/18:0)	CE(20:0)	Hex3Cer	CE	0.0112818	0.00688091	-0.00814657	0.000597771	18.8732	-77.4117	-26.7135	-47.4094	1.00531e+30	30.0023	-76.4504	34.3919	39.3075	0.1
1570	Hex3Cer(d18:1/18:0)	CE(22:0)	Hex3Cer	CE	0.00938389	0.00688091	-0.00589662	0.000617341	15.2005	-50.8972	-26.7135	-23.1079	1.52664e+24	24.1837	-50.2	34.3919	40.9516	0.06
1571	Hex3Cer(d18:1/18:0)	CE(22:4)	Hex3Cer	CE	0.00915905	0.00688091	-0.00384759	0.000693751	13.2022	-38.7502	-26.7135	-10.9598	1.08823e+12	12.0367	-38.1768	34.3919	26.1679	0.26
1572	Hex3Cer(d18:1/18:0)	CE(24:0)	Hex3Cer	CE	0.00929397	0.00688091	-0.00567417	0.000625344	14.8622	-48.7264	-26.7135	-21.2287	1.03006e+22	22.0129	-48.051	34.3919	31.3846	0.07
1573	Hex3Cer(d18:1/18:0)	CE(24:1)	Hex3Cer	CE	0.00956765	0.00688091	-0.00508159	0.000664974	14.388	-45.7621	-26.7135	-15.9934	1.11851e+19	19.0486	-45.1169	34.3919	28.6183	0.2
1574	Hex3Cer(d18:1/18:0)	CE(24:4)	Hex3Cer	CE	0.0120367	0.00688091	-0.00814171	0.000670902	17.941	-70.1755	-26.7135	-39.6501	3.3532e+30	30.5255	-69.2865	34.3919	39.0767	0.2
1575	Hex3Cer(d18:1/18:0)	CE(24:5)	Hex3Cer	CE	0.00943835	0.00688091	-0.00554338	0.000681018	13.8592	-42.564	-26.7135	-17.7168	7088182443316671	15.8505	-41.9515	34.3919	49.645	0.14
1576	Hex3Cer(d18:1/18:0)	DG(14:0_16:0)	Hex3Cer	DG	0.00635928	0.00688091	-0.00392341	0.000514077	12.3703	-34.1751	-26.7135	-14.2577	2.89468e+07	7.4616	-33.6491	34.3919	87.5806	-0.14
1577	Hex3Cer(d18:1/18:0)	DG(16:0_16:0)	Hex3Cer	DG	0.00671002	0.00688091	-0.00430379	0.000491696	13.6467	-41.311	-26.7135	-19.2213	3.95836e+14	14.5975	-40.7116	34.3919	86.9106	-0.15
1578	Hex3Cer(d18:1/18:0)	dhCer(d18:0/24:0)	Hex3Cer	dhCer	0.00769699	0.00688091	-0.00332743	0.000630788	12.2022	-33.2853	-26.7135	-7.90569	3.73117e+06	6.57185	-32.7687	34.3919	35.8356	0.08
1579	Hex3Cer(d18:1/18:0)	GM1(d18:1/16:0)	Hex3Cer	GM1	0.0130961	0.00688091	-0.00958684	0.000680298	19.2505	-80.4372	-26.7135	-46.0739	2.30829e+34	34.3633	-79.445	34.3919	27.162	0.25
1580	Hex3Cer(d18:1/18:0)	Hex2Cer(d18:1/16:0)	Hex3Cer	Hex2Cer	0.0144801	0.00688091	-0.0103953	0.000686806	21.0832	-95.9176	-26.7135	-59.6355	1.91468e+36	36.2821	-94.7714	34.3919	27.8368	0.33
1581	Hex3Cer(d18:1/18:0)	Hex2Cer(d18:1/24:0)	Hex3Cer	Hex2Cer	0.00868867	0.00688091	-0.00325625	0.000683055	12.7203	-36.0653	-26.7135	-6.45938	2.24798e+09	9.35179	-35.5192	34.3919	29.1327	0.28
1582	Hex3Cer(d18:1/18:0)	Hex2Cer(d18:1/24:1)	Hex3Cer	Hex2Cer	0.00914516	0.00688091	-0.00372809	0.000692683	13.2025	-38.7521	-26.7135	-8.03376	1.09287e+12	12.0386	-38.1786	34.3919	31.5033	0.3
1583	Hex3Cer(d18:1/20:0)	CE(16:2)	Hex3Cer	CE	0.00606869	0.00457734	-0.00311393	0.000673816	9.00645	-18.6015	-11.5543	-9.12128	1.11473e+07	7.04717	-18.2529	41.2628	38.6945	0.17
1584	Hex3Cer(d18:1/20:0)	CE(17:1)	Hex3Cer	CE	0.00632525	0.00457734	-0.00376381	0.000693227	9.12435	-19.0675	-11.5543	-9.53935	3.25972e+07	7.51318	-18.7133	41.2628	35.311	0.13
1585	Hex3Cer(d18:1/20:0)	CE(22:0)	Hex3Cer	CE	0.00746679	0.00457734	-0.00589662	0.000625636	11.9347	-31.8936	-11.5543	-23.1079	6.1048e+08	8.78567	-31.391	41.2628	40.9516	0.04
1586	Hex3Cer(d18:1/20:0)	CE(22:4)	Hex3Cer	CE	0.00656949	0.00457734	-0.00384759	0.000693767	9.46931	-20.4643	-11.5543	-10.9598	8.129e+08	8.91004	-20.0927	41.2628	26.1679	0.2
1587	Hex3Cer(d18:1/20:0)	CE(24:0)	Hex3Cer	CE	0.00709049	0.00457734	-0.00567417	0.000635024	11.1657	-28.0571	-11.5543	-21.2287	6.73492e+06	6.82833	-27.597	41.2628	31.3846	0.07
1588	Hex3Cer(d18:1/20:0)	CE(24:1)	Hex3Cer	CE	0.00721233	0.00457734	-0.00508159	0.000666549	10.8204	-26.4143	-11.5543	-15.9934	2.63595e+10	10.4209	-25.9722	41.2628	28.6183	0.19
1589	Hex3Cer(d18:1/20:0)	CE(24:5)	Hex3Cer	CE	0.00780076	0.00457734	-0.00554338	0.000679724	11.4764	-29.5775	-11.5543	-17.7168	7.25565e+11	11.8607	-29.1002	41.2628	49.645	0.13
1590	Hex3Cer(d18:1/20:0)	CE(24:6)	Hex3Cer	CE	0.00671543	0.00457734	-0.00491546	0.000685337	9.79872	-21.8448	-11.5543	-12.6504	1.56441e+09	9.19435	-21.456	41.2628	51.771	0.01
1591	Hex3Cer(d18:1/20:0)	DG(14:0_16:0)	Hex3Cer	DG	0.00535841	0.00457734	-0.00392341	0.000535991	9.9972	-22.6984	-11.5543	-14.2577	2.75831e+08	8.44064	-22.2997	41.2628	87.5806	-0.17
1592	Hex3Cer(d18:1/20:0)	DG(16:0_16:0)	Hex3Cer	DG	0.00562285	0.00457734	-0.00430379	0.000519818	10.817	-26.3983	-11.5543	-19.2213	1.50298e+07	7.17695	-25.9564	41.2628	86.9106	-0.18
1593	Hex3Cer(d18:1/20:0)	dhCer(d18:0/24:0)	Hex3Cer	dhCer	0.00574306	0.00457734	-0.00332743	0.000641894	8.94705	-18.3689	-11.5543	-7.90569	6.52553e+06	6.81462	-18.0232	41.2628	35.8356	0.01
1594	Hex3Cer(d18:1/20:0)	Hex2Cer(d18:1/24:0)	Hex3Cer	Hex2Cer	0.0063653	0.00457734	-0.00325625	0.000681178	9.34454	-19.9533	-11.5543	-6.45938	2.50633e+08	8.39904	-19.588	41.2628	29.1327	0.25
1595	Hex3Cer(d18:1/20:0)	Hex2Cer(d18:1/24:1)	Hex3Cer	Hex2Cer	0.00698761	0.00457734	-0.00372809	0.00069374	10.0724	-23.026	-11.5543	-8.03376	2.96266e+11	11.4717	-22.6233	41.2628	31.5033	0.31
1596	Hex3Cer(d18:1/22:0)	CE(16:2)	Hex3Cer	CE	0.00604613	0.00435413	-0.00311393	0.000660928	9.14794	-19.1614	-12.0514	-9.12128	1.28833e+07	7.11003	-18.8059	32.7943	38.6945	0.24
1597	Hex3Cer(d18:1/22:0)	CE(17:0)	Hex3Cer	CE	0.00883688	0.00435413	-0.00693794	0.000639229	13.8243	-42.357	-12.0514	-31.4081	8.89063e+10	10.9489	-41.7466	32.7943	31.0788	0.18
1598	Hex3Cer(d18:1/22:0)	CE(17:1)	Hex3Cer	CE	0.00627361	0.00435413	-0.00376381	0.000686562	9.13772	-19.1207	-12.0514	-9.53935	1.17302e+07	7.0693	-18.7658	32.7943	35.311	0.14
1599	Hex3Cer(d18:1/22:0)	CE(18:2)	Hex3Cer	CE	0.00609494	0.00435413	-0.00244591	0.00066957	9.10276	-18.9817	-12.0514	-5.87866	8.51739e+06	6.93031	-18.6286	32.7943	16.4573	0.4
1600	Hex3Cer(d18:1/22:0)	CE(20:0)	Hex3Cer	CE	0.00948616	0.00435413	-0.00814657	0.00056782	16.7063	-61.1184	-12.0514	-47.4094	51162692587445	13.709	-60.3199	32.7943	39.3075	0.1
1601	Hex3Cer(d18:1/22:0)	CE(20:1)	Hex3Cer	CE	0.00574402	0.00435413	-0.00252675	0.000628006	9.14644	-19.1554	-12.0514	-4.92443	1.27064e+07	7.10402	-18.8	32.7943	30.9548	0.23
1602	Hex3Cer(d18:1/22:0)	CE(22:0)	Hex3Cer	CE	0.00781228	0.00435413	-0.00589662	0.000583305	13.3931	-39.8404	-12.0514	-23.1079	5.40121e+16	16.7325	-39.256	32.7943	40.9516	0.12
1603	Hex3Cer(d18:1/22:0)	CE(22:4)	Hex3Cer	CE	0.00694677	0.00435413	-0.00384759	0.000685278	10.1371	-23.3102	-12.0514	-10.9598	1.81452e+11	11.2588	-22.9043	32.7943	26.1679	0.28
1604	Hex3Cer(d18:1/22:0)	CE(24:0)	Hex3Cer	CE	0.00740913	0.00435413	-0.00567417	0.000591765	12.5204	-34.9795	-12.0514	-21.2287	5.63374e+13	13.7508	-34.4448	32.7943	31.3846	0.11
1605	Hex3Cer(d18:1/22:0)	CE(24:1)	Hex3Cer	CE	0.00753179	0.00435413	-0.00508159	0.000643436	11.7056	-30.7247	-12.0514	-15.9934	5.38678e+14	14.7313	-30.2348	32.7943	28.6183	0.23
1606	Hex3Cer(d18:1/22:0)	CE(24:4)	Hex3Cer	CE	0.0105255	0.00435413	-0.00814171	0.000653754	16.1001	-56.8939	-12.0514	-39.6501	1.75342e+17	17.2439	-56.1361	32.7943	39.0767	0.26
1607	Hex3Cer(d18:1/22:0)	CE(24:5)	Hex3Cer	CE	0.00795979	0.00435413	-0.00554338	0.00067053	11.8709	-31.5658	-12.0514	-17.7168	7.06293e+13	13.849	-31.0667	32.7943	49.645	0.18
1608	Hex3Cer(d18:1/22:0)	CE(24:6)	Hex3Cer	CE	0.00659989	0.00435413	-0.00491546	0.000679098	9.71861	-21.5049	-12.0514	-12.6504	7.15266e+08	8.85447	-21.1204	32.7943	51.771	0.01
1609	Hex3Cer(d18:1/22:0)	DG(14:0_16:0)	Hex3Cer	DG	0.00495531	0.00435413	-0.00392341	0.000504921	9.81403	-21.91	-12.0514	-14.2577	4.49033e+07	7.65228	-21.5205	32.7943	87.5806	-0.23
1610	Hex3Cer(d18:1/22:0)	DG(16:0_16:0)	Hex3Cer	DG	0.00524852	0.00435413	-0.00430379	0.000481872	10.8919	-26.7506	-12.0514	-19.2213	3.38261e+07	7.52925	-26.3044	32.7943	86.9106	-0.24
1611	Hex3Cer(d18:1/22:0)	dhCer(d18:0/24:0)	Hex3Cer	dhCer	0.00562235	0.00435413	-0.00332743	0.000606984	9.26276	-19.622	-12.0514	-7.90569	3.72031e+07	7.57058	-19.2607	32.7943	35.8356	0.05
1612	Hex3Cer(d18:1/22:0)	GM1(d18:1/16:0)	Hex3Cer	GM1	0.0113585	0.00435413	-0.00958684	0.000678587	16.7384	-61.3465	-12.0514	-46.0739	1.87325e+15	15.2726	-60.5458	32.7943	27.162	0.3
1613	Hex3Cer(d18:1/22:0)	Hex2Cer(d18:1/16:0)	Hex3Cer	Hex2Cer	0.0131098	0.00435413	-0.0103953	0.000685043	19.1372	-79.5226	-12.0514	-59.6355	7.71134e+19	19.8871	-78.5399	32.7943	27.8368	0.41
1614	Hex3Cer(d18:1/22:0)	Hex2Cer(d18:1/24:0)	Hex3Cer	Hex2Cer	0.00683336	0.00435413	-0.00325625	0.000666526	10.2522	-23.8193	-12.0514	-6.45938	5.85988e+11	11.7679	-23.4075	32.7943	29.1327	0.37
1615	Hex3Cer(d18:1/22:0)	Hex2Cer(d18:1/24:1)	Hex3Cer	Hex2Cer	0.0075314	0.00435413	-0.00372809	0.000689623	10.921	-26.888	-12.0514	-8.03376	6.86499e+14	14.8366	-26.4403	32.7943	31.5033	0.41
1616	Hex3Cer(d18:1/24:1)	CE(17:0)	Hex3Cer	CE	0.0131042	0.0106282	-0.00693794	0.000628403	20.8532	-93.9039	-70.5128	-31.4081	2.46056e+23	23.391	-92.777	31.3563	31.0788	0.1
1617	Hex3Cer(d18:1/24:1)	CE(18:0)	Hex3Cer	CE	0.014261	0.0106282	-0.00906375	0.000559108	25.5067	-138.496	-70.5128	-74.0159	3.02412e+64	64.4806	-136.947	31.3563	31.3262	0.04
1618	Hex3Cer(d18:1/24:1)	CE(18:1)	Hex3Cer	CE	0.013003	0.0106282	-0.00499787	0.000596507	21.7986	-102.309	-70.5128	-25.84	6.25914e+31	31.7965	-101.099	31.3563	19.2294	0.21
1619	Hex3Cer(d18:1/24:1)	CE(20:0)	Hex3Cer	CE	0.0131553	0.0106282	-0.00814657	0.000563286	23.3545	-116.875	-70.5128	-47.4094	2.30061e+46	46.3618	-115.523	31.3563	39.3075	0
1620	Hex3Cer(d18:1/24:1)	CE(22:0)	Hex3Cer	CE	0.0113192	0.0106282	-0.00589662	0.000585173	19.3434	-81.1909	-70.5128	-23.1079	4.76447e+10	10.678	-80.1911	31.3563	40.9516	-0.02
1621	Hex3Cer(d18:1/24:1)	CE(22:4)	Hex3Cer	CE	0.0128687	0.0106282	-0.00384759	0.000669745	19.2143	-80.1446	-70.5128	-10.9598	4.28326e+09	9.63177	-79.1556	31.3563	26.1679	0.31
1622	Hex3Cer(d18:1/24:1)	CE(24:0)	Hex3Cer	CE	0.0117882	0.0106282	-0.00567417	0.000585445	20.1354	-87.7501	-70.5128	-21.2287	1.72703e+17	17.2373	-86.6846	31.3563	31.3846	0.01
1623	Hex3Cer(d18:1/24:1)	CE(24:1)	Hex3Cer	CE	0.0136	0.0106282	-0.00508159	0.000614553	22.1299	-105.334	-70.5128	-15.9934	6.62898e+34	34.8214	-104.095	31.3563	28.6183	0.31
1624	Hex3Cer(d18:1/24:1)	CE(24:4)	Hex3Cer	CE	0.0158357	0.0106282	-0.00814171	0.000630947	25.0984	-134.265	-70.5128	-39.6501	5.65243e+63	63.7522	-132.753	31.3563	39.0767	0.32
1625	Hex3Cer(d18:1/24:1)	GM1(d18:1/16:0)	Hex3Cer	GM1	0.0173903	0.0106282	-0.00958684	0.000666273	26.1009	-144.762	-70.5128	-46.0739	1.77325e+74	74.2488	-143.155	31.3563	27.162	0.31
1626	Hex3Cer(d18:1/24:1)	Hex2Cer(d18:1/16:0)	Hex3Cer	Hex2Cer	0.0191874	0.0106282	-0.0103953	0.000668707	28.6933	-173.553	-70.5128	-59.6355	1.09596e+103	103.04	-171.698	31.3563	27.8368	0.39
1627	Hex3Cer(d18:1/24:1)	Hex2Cer(d18:1/24:1)	Hex3Cer	Hex2Cer	0.0139589	0.0106282	-0.00372809	0.000673521	20.7252	-92.7921	-70.5128	-8.03376	1.90233e+22	22.2793	-91.6759	31.3563	31.5033	0.47
1628	HexCer(d16:1/18:0)	CE(16:1)	HexCer	CE	0.00552386	0.00365969	-0.00272131	0.000698642	7.90656	-14.5352	-7.5085	-4.92604	1.06345e+07	7.02672	-14.2385	45.6248	54.2484	0.31
1629	HexCer(d16:1/18:0)	CE(16:2)	HexCer	CE	0.00520408	0.00365969	-0.00311393	0.000599115	8.68629	-17.3655	-7.5085	-9.12128	1.75468e+08	8.2442	-17.0319	45.6248	38.6945	0.16
1630	HexCer(d16:1/18:0)	CE(17:1)	HexCer	CE	0.0061908	0.00365969	-0.00376381	0.000672916	9.19997	-19.3694	-7.5085	-9.53935	6.76166e+09	9.83005	-19.0113	45.6248	35.311	0.29
1631	HexCer(d16:1/18:0)	CE(24:6)	HexCer	CE	0.0064036	0.00365969	-0.00491546	0.000696626	9.19231	-19.3387	-7.5085	-12.6504	4.87872e+06	6.68831	-18.981	45.6248	51.771	0.11
1632	HexCer(d16:1/18:0)	DG(14:0_16:0)	HexCer	DG	0.00613468	0.00365969	-0.00392341	0.000575236	10.6646	-25.6895	-7.5085	-14.2577	2.70279e+11	11.4318	-25.2557	45.6248	87.5806	0.23
1633	HexCer(d16:1/18:0)	DG(16:0_16:0)	HexCer	DG	0.00642778	0.00365969	-0.00430379	0.00056215	11.4343	-29.3691	-7.5085	-19.2213	1.40556e+10	10.1478	-28.8942	45.6248	86.9106	0.21
1634	HexCer(d16:1/18:0)	dhCer(d18:0/24:0)	HexCer	dhCer	0.00557941	0.00365969	-0.00332743	0.000690618	8.07886	-15.1387	-7.5085	-7.90569	1.70987e+07	7.23296	-14.8338	45.6248	35.8356	0.22
1635	HexCer(d16:1/20:0)	CE(16:2)	HexCer	CE	0.00744104	0.00662217	-0.00311393	0.000596626	12.4719	-34.7185	-23.7466	-9.12128	9.37485e+10	10.972	-34.1866	41.228	38.6945	0.17
1636	HexCer(d16:1/20:0)	CE(17:0)	HexCer	CE	0.0109256	0.00662217	-0.00693794	0.000670056	16.3054	-58.3084	-23.7466	-31.4081	7.95e+26	26.9004	-57.5369	41.228	31.0788	0.25
1637	HexCer(d16:1/20:0)	CE(17:1)	HexCer	CE	0.00858944	0.00662217	-0.00376381	0.000675814	12.7098	-36.0076	-23.7466	-9.53935	1.82417e+12	12.2611	-35.4622	41.228	35.311	0.24
1638	HexCer(d16:1/20:0)	CE(18:1)	HexCer	CE	0.00945493	0.00662217	-0.00499787	0.000689408	13.7146	-41.7094	-23.7466	-25.84	7403691640959151	15.8694	-41.1061	41.228	19.2294	0.34
1639	HexCer(d16:1/20:0)	CE(20:0)	HexCer	CE	0.01138	0.00662217	-0.00814657	0.000644852	17.6475	-67.9677	-23.7466	-47.4094	3.61631e+20	20.5583	-67.1001	41.228	39.3075	0.2
1640	HexCer(d16:1/20:0)	CE(22:0)	HexCer	CE	0.00952154	0.00662217	-0.00589662	0.000657636	14.4784	-46.3203	-23.7466	-23.1079	3.74777e+22	22.5738	-45.6697	41.228	40.9516	0.14
1641	HexCer(d16:1/20:0)	CE(22:4)	HexCer	CE	0.00812206	0.00662217	-0.00384759	0.000671845	12.0892	-32.6938	-23.7466	-10.9598	8.85532e+08	8.9472	-32.1832	41.228	26.1679	0.12
1642	HexCer(d16:1/20:0)	CE(24:0)	HexCer	CE	0.00929305	0.00662217	-0.00567417	0.000666587	13.9412	-43.0528	-23.7466	-21.2287	2.02426e+19	19.3063	-42.4351	41.228	31.3846	0.15
1643	HexCer(d16:1/20:0)	CE(24:1)	HexCer	CE	0.00906574	0.00662217	-0.00508159	0.000684091	13.2522	-39.0345	-23.7466	-15.9934	1940350098280532	15.2879	-38.4582	41.228	28.6183	0.17
1644	HexCer(d16:1/20:0)	CE(24:4)	HexCer	CE	0.011046	0.00662217	-0.00814171	0.000685775	16.1073	-56.9438	-23.7466	-39.6501	1.96661e+17	17.2937	-56.1853	41.228	39.0767	0.11
1645	HexCer(d16:1/20:0)	CE(24:5)	HexCer	CE	0.0095038	0.00662217	-0.00554338	0.000679147	13.9937	-43.3669	-23.7466	-17.7168	4.17155e+19	19.6203	-42.7461	41.228	49.645	0.17
1646	HexCer(d16:1/20:0)	CE(24:6)	HexCer	CE	0.0087911	0.00662217	-0.00491546	0.000696881	12.6149	-35.4909	-23.7466	-12.6504	5.55014e+11	11.7443	-34.9506	41.228	51.771	0.16
1647	HexCer(d16:1/20:0)	DG(14:0_16:0)	HexCer	DG	0.00764252	0.00662217	-0.00392341	0.000560092	13.6451	-41.302	-23.7466	-14.2577	3.59302e+17	17.5555	-40.7027	41.228	87.5806	0.18
1648	HexCer(d16:1/20:0)	DG(16:0_16:0)	HexCer	DG	0.00790692	0.00662217	-0.00430379	0.00054789	14.4316	-46.0306	-23.7466	-19.2213	1.92323e+22	22.284	-45.3827	41.228	86.9106	0.14
1649	HexCer(d16:1/20:0)	dhCer(d18:0/24:0)	HexCer	dhCer	0.00835171	0.00662217	-0.00332743	0.000681768	12.2501	-33.5376	-23.7466	-7.90569	6.18126e+09	9.79108	-33.0183	41.228	35.8356	0.23
1650	HexCer(d16:1/20:0)	GM1(d18:1/16:0)	HexCer	GM1	0.0110051	0.00662217	-0.00958684	0.000661185	16.6445	-60.6811	-23.7466	-46.0739	4.04798e+14	14.6072	-59.8867	41.228	27.162	0.02
1651	HexCer(d16:1/22:0)	CE(16:2)	HexCer	CE	0.0063533	0.0052001	-0.00311393	0.000609724	10.42	-24.5714	-14.5147	-9.12128	1.13943e+10	10.0567	-24.1506	35.73	38.6945	0.19
1652	HexCer(d16:1/22:0)	CE(17:0)	HexCer	CE	0.00997613	0.0052001	-0.00693794	0.000686982	14.5217	-46.5885	-14.5147	-31.4081	1.51511e+15	15.1804	-45.935	35.73	31.0788	0.27
1653	HexCer(d16:1/22:0)	CE(17:1)	HexCer	CE	0.00715633	0.0052001	-0.00376381	0.00068964	10.3769	-24.3773	-14.5147	-9.53935	7.28624e+09	9.8625	-23.9588	35.73	35.311	0.21
1654	HexCer(d16:1/22:0)	CE(20:0)	HexCer	CE	0.0108134	0.0052001	-0.00814657	0.000648079	16.6854	-60.9701	-14.5147	-47.4094	3.63681e+13	13.5607	-60.1732	35.73	39.3075	0.25
1655	HexCer(d16:1/22:0)	CE(22:0)	HexCer	CE	0.00912781	0.0052001	-0.00589662	0.000658724	13.8568	-42.5499	-14.5147	-23.1079	2.76685e+19	19.442	-41.9375	35.73	40.9516	0.26
1656	HexCer(d16:1/22:0)	CE(22:4)	HexCer	CE	0.00700809	0.0052001	-0.00384759	0.000691161	10.1396	-23.3209	-14.5147	-10.9598	6.3992e+08	8.80613	-22.9149	35.73	26.1679	0.15
1657	HexCer(d16:1/22:0)	CE(24:0)	HexCer	CE	0.00856372	0.0052001	-0.00567417	0.000673785	12.7099	-36.0082	-14.5147	-21.2287	6.01851e+14	14.7795	-35.4627	35.73	31.3846	0.23
1658	HexCer(d16:1/22:0)	CE(24:1)	HexCer	CE	0.00801317	0.0052001	-0.00508159	0.000698058	11.4792	-29.5917	-14.5147	-15.9934	3.96521e+13	13.5983	-29.1143	35.73	28.6183	0.2
1659	HexCer(d16:1/22:0)	CE(24:4)	HexCer	CE	0.0103099	0.0052001	-0.00814171	0.000694535	14.8443	-48.6129	-14.5147	-39.6501	9.18111e+08	8.9629	-47.9387	35.73	39.0767	0.14
1660	HexCer(d16:1/22:0)	CE(24:5)	HexCer	CE	0.0086412	0.0052001	-0.00554338	0.000691333	12.4993	-34.8662	-14.5147	-17.7168	1.41054e+17	17.1494	-34.3326	35.73	49.645	0.2
1661	HexCer(d16:1/22:0)	CE(24:6)	HexCer	CE	0.00764082	0.0052001	-0.00491546	0.000704158	10.851	-26.558	-14.5147	-12.6504	1.10463e+12	12.0432	-26.114	35.73	51.771	0.14
1662	HexCer(d16:1/22:0)	DG(14:0_16:0)	HexCer	DG	0.00636799	0.0052001	-0.00392341	0.000542353	11.7414	-30.9061	-14.5147	-14.2577	2.4625e+16	16.3914	-30.4141	35.73	87.5806	0.11
1663	HexCer(d16:1/22:0)	DG(16:0_16:0)	HexCer	DG	0.00662721	0.0052001	-0.00430379	0.000530224	12.4989	-34.8638	-14.5147	-19.2213	4.39065e+15	15.6425	-34.3303	35.73	86.9106	0.07
1664	HexCer(d16:1/22:0)	dhCer(d18:0/24:0)	HexCer	dhCer	0.00716106	0.0052001	-0.00332743	0.000678527	10.5538	-25.1801	-14.5147	-7.90569	4.62755e+10	10.6654	-24.7522	35.73	35.8356	0.26
1665	HexCer(d16:1/24:0)	CE(16:2)	HexCer	CE	0.00545808	0.00382713	-0.00311393	0.000598311	9.12249	-19.0601	-8.33185	-9.12128	8.6856e+09	9.9388	-18.706	37.3912	38.6945	0.21
1666	HexCer(d16:1/24:0)	CE(17:1)	HexCer	CE	0.0062502	0.00382713	-0.00376381	0.000682194	9.16192	-19.2172	-8.33185	-9.53935	4.76262e+09	9.67785	-18.861	37.3912	35.311	0.25
1667	HexCer(d16:1/24:0)	CE(22:0)	HexCer	CE	0.00807268	0.00382713	-0.00589662	0.000673009	11.9949	-32.2042	-8.33185	-23.1079	1.24814e+09	9.09626	-31.6985	37.3912	40.9516	0.28
1668	HexCer(d16:1/24:0)	CE(24:5)	HexCer	CE	0.00747957	0.00382713	-0.00554338	0.000695436	10.7552	-26.1098	-8.33185	-17.7168	2.47199e+08	8.39305	-25.6712	37.3912	49.645	0.17
1669	HexCer(d16:1/24:0)	CE(24:6)	HexCer	CE	0.00677564	0.00382713	-0.00491546	0.000705592	9.60276	-21.0181	-8.33185	-12.6504	2.3319e+08	8.36771	-20.6396	37.3912	51.771	0.16
1670	HexCer(d16:1/24:0)	DG(14:0_16:0)	HexCer	DG	0.00584762	0.00382713	-0.00392341	0.00054265	10.776	-26.2069	-8.33185	-14.2577	8.89501e+11	11.9491	-25.7671	37.3912	87.5806	0.17
1671	HexCer(d16:1/24:0)	DG(16:0_16:0)	HexCer	DG	0.00614026	0.00382713	-0.00430379	0.000528086	11.6274	-30.331	-8.33185	-19.2213	1.28724e+11	11.1097	-29.8455	37.3912	86.9106	0.14
1672	HexCer(d16:1/24:0)	dhCer(d18:0/24:0)	HexCer	dhCer	0.00610631	0.00382713	-0.00332743	0.000680974	8.96702	-18.447	-8.33185	-7.90569	1.30349e+10	10.1151	-18.1002	37.3912	35.8356	0.29
1673	HexCer(d18:1/22:0)	HexCer(d16:1/20:0)	HexCer	HexCer	-0.00833079	-0.00223568	0.00662217	0.000656745	-12.685	-35.8721	-3.28211	-23.7466	1.33522e+12	12.1256	-35.3281	32.1961	41.228	0.39
1674	HexCer(d18:1/22:0)	HexCer(d16:1/22:0)	HexCer	HexCer	-0.00840771	-0.00223568	0.0052001	0.000677687	-12.4065	-34.3683	-3.28211	-14.5147	7.13744e+19	19.8535	-33.8403	32.1961	35.73	0.6
1675	HexCer(d18:1/22:0)	HexCer(d16:1/24:0)	HexCer	HexCer	-0.00692469	-0.00223568	0.00382713	0.000686405	-10.0884	-23.0959	-3.28211	-8.33185	5.80862e+14	14.7641	-22.6925	32.1961	37.3912	0.6
1676	HexCer(d18:1/22:0)	HexCer(d18:1/20:0)	HexCer	HexCer	-0.00534489	-0.00223568	0.00153344	0.000690409	-7.74164	-13.9693	-3.28211	-1.68594	4.86612e+10	10.6872	-13.6802	32.1961	32.3001	0.76
1677	HexCer(d18:1/24:0)	HexCer(d16:1/20:0)	HexCer	HexCer	-0.0079961	-0.00204305	0.00662217	0.000648429	-12.3315	-33.9687	-2.8862	-23.7466	1.66781e+10	10.2221	-33.4449	32.7091	41.228	0.37
1678	HexCer(d18:1/24:0)	HexCer(d16:1/22:0)	HexCer	HexCer	-0.00780976	-0.00204305	0.0052001	0.000669027	-11.6733	-30.5619	-2.8862	-14.5147	1.11471e+16	16.0472	-30.0738	32.7091	35.73	0.56
1679	HexCer(d18:1/24:0)	HexCer(d16:1/24:0)	HexCer	HexCer	-0.00689163	-0.00204305	0.00382713	0.000683427	-10.0839	-23.0766	-2.8862	-8.33185	5.5558e+14	14.7447	-22.6734	32.7091	37.3912	0.63
1680	HexCer(d18:1/24:0)	HexCer(d18:1/20:0)	HexCer	HexCer	-0.00458819	-0.00204305	0.00153344	0.000676294	-6.78432	-10.91	-2.8862	-1.68594	1.05638e+08	8.02382	-10.664	32.7091	32.3001	0.7
1681	HexCer(d18:1/24:1)	HexCer(d18:1/22:0)	HexCer	HexCer	0.00611402	0.00240493	-0.00223568	0.000689465	8.86777	-18.0608	-3.52201	-3.28211	3.4579e+14	14.5388	-17.7188	33.1962	32.1961	0.7
1682	HexCer(d18:1/24:1)	HexCer(d18:1/24:0)	HexCer	HexCer	0.00599204	0.00240493	-0.00204305	0.000670768	8.93311	-18.3145	-3.52201	-2.8862	6.20197e+14	14.7925	-17.9694	33.1962	32.7091	0.72
1683	HexCer(d18:2/20:0)	CE(16:2)	HexCer	CE	0.0060775	0.00515541	-0.00311393	0.00063971	9.50041	-20.5927	-13.4779	-9.12128	1.30246e+07	7.11476	-20.2195	40.0146	38.6945	0.08
1684	HexCer(d18:2/20:0)	CE(17:0)	HexCer	CE	0.00889933	0.00515541	-0.00693794	0.000680027	13.0867	-38.0982	-13.4779	-31.4081	4.89932e+06	6.69014	-37.5314	40.0146	31.0788	0.13
1685	HexCer(d18:2/20:0)	CE(17:1)	HexCer	CE	0.00671844	0.00515541	-0.00376381	0.00069068	9.72729	-21.5415	-13.4779	-9.53935	1.15769e+08	8.06359	-21.1566	40.0146	35.311	0.11
1686	HexCer(d18:2/20:0)	CE(22:0)	HexCer	CE	0.00811744	0.00515541	-0.00589662	0.000656602	12.3628	-34.1353	-13.4779	-23.1079	1.06502e+11	11.0274	-33.6096	40.0146	40.9516	0.1
1687	HexCer(d18:2/20:0)	CE(22:4)	HexCer	CE	0.00694473	0.00515541	-0.00384759	0.000691859	10.0378	-22.8749	-13.4779	-10.9598	2.49438e+09	9.39696	-22.4741	40.0146	26.1679	0.15
1688	HexCer(d18:2/20:0)	CE(24:0)	HexCer	CE	0.00781749	0.00515541	-0.00567417	0.000669406	11.6783	-30.5869	-13.4779	-21.2287	2.28106e+09	9.35814	-30.0985	40.0146	31.3846	0.12
1689	HexCer(d18:2/20:0)	CE(24:1)	HexCer	CE	0.00783048	0.00515541	-0.00508159	0.000689913	11.3499	-28.9539	-13.4779	-15.9934	9.13095e+12	12.9605	-28.4835	40.0146	28.6183	0.19
1690	HexCer(d18:2/20:0)	CE(24:4)	HexCer	CE	0.0102188	0.00515541	-0.00814171	0.00068582	14.9001	-48.9672	-13.4779	-39.6501	2.0757e+09	9.31717	-48.2894	40.0146	39.0767	0.16
1691	HexCer(d18:2/20:0)	CE(24:5)	HexCer	CE	0.00838381	0.00515541	-0.00554338	0.000685171	12.2361	-33.4638	-13.4779	-17.7168	5584976776479284	15.747	-32.9453	40.0146	49.645	0.15
1692	HexCer(d18:2/20:0)	CE(24:6)	HexCer	CE	0.00738772	0.00515541	-0.00491546	0.000699057	10.5681	-25.2456	-13.4779	-12.6504	5.8562e+11	11.7676	-24.8169	40.0146	51.771	0.11
1693	HexCer(d18:2/20:0)	DG(14:0_16:0)	HexCer	DG	0.00602417	0.00515541	-0.00392341	0.000562859	10.7028	-25.8662	-13.4779	-14.2577	4.05942e+11	11.6085	-25.4303	40.0146	87.5806	-0.01
1694	HexCer(d18:2/20:0)	DG(16:0_16:0)	HexCer	DG	0.00635161	0.00515541	-0.00430379	0.000546969	11.6124	-30.2556	-13.4779	-19.2213	1.08223e+11	11.0343	-29.7711	40.0146	86.9106	-0.01
1695	HexCer(d18:2/20:0)	dhCer(d18:0/24:0)	HexCer	dhCer	0.00632168	0.00515541	-0.00332743	0.000674145	9.37733	-20.087	-13.4779	-7.90569	4.06519e+06	6.60908	-19.7201	40.0146	35.8356	0.07
1696	HexCer(d18:2/20:0)	HexCer(d18:1/22:0)	HexCer	HexCer	0.0070728	0.00515541	-0.00223568	0.000683367	10.3499	-24.256	-13.4779	-3.28211	5.99867e+10	10.7781	-23.8389	40.0146	32.1961	0.44
1697	HexCer(d18:2/20:0)	HexCer(d18:1/24:0)	HexCer	HexCer	0.00670496	0.00515541	-0.00204305	0.000674237	9.94451	-22.4702	-13.4779	-2.8862	9.82265e+08	8.99223	-22.0742	40.0146	32.7091	0.4
1698	HexCer(d18:2/22:0)	CE(16:2)	HexCer	CE	0.00607075	0.00503684	-0.00311393	0.000643669	9.43147	-20.3087	-13.4371	-9.12128	7.44084e+06	6.87162	-19.9389	34.1587	38.6945	0.13
1699	HexCer(d18:2/22:0)	CE(17:0)	HexCer	CE	0.00934916	0.00503684	-0.00693794	0.000674733	13.8561	-42.5457	-13.4371	-31.4081	1.37279e+11	11.1376	-41.9333	34.1587	31.0788	0.18
1700	HexCer(d18:2/22:0)	CE(17:1)	HexCer	CE	0.0064721	0.00503684	-0.00376381	0.000692865	9.34108	-19.9393	-13.4371	-9.53935	3.17834e+06	6.5022	-19.5741	34.1587	35.311	0.07
1701	HexCer(d18:2/22:0)	CE(18:2)	HexCer	CE	0.00657971	0.00503684	-0.00244591	0.000702209	9.37002	-20.0572	-13.4371	-5.87866	4.16997e+06	6.62013	-19.6906	34.1587	16.4573	0.33
1702	HexCer(d18:2/22:0)	CE(20:0)	HexCer	CE	0.0104644	0.00503684	-0.00814657	0.000616941	16.9618	-62.943	-13.4371	-47.4094	3416351221747640	15.5336	-62.1262	34.1587	39.3075	0.2
1703	HexCer(d18:2/22:0)	CE(20:1)	HexCer	CE	0.00633108	0.00503684	-0.00252675	0.00067364	9.39832	-20.1728	-13.4371	-4.92443	5.44177e+06	6.73574	-19.8047	34.1587	30.9548	0.23
1704	HexCer(d18:2/22:0)	CE(22:0)	HexCer	CE	0.00886202	0.00503684	-0.00589662	0.000628328	14.1041	-44.0313	-13.4371	-23.1079	8.38259e+20	20.9234	-43.4035	34.1587	40.9516	0.23
1705	HexCer(d18:2/22:0)	CE(22:4)	HexCer	CE	0.00709849	0.00503684	-0.00384759	0.00069887	10.1571	-23.398	-13.4371	-10.9598	9.14029e+09	9.96096	-22.9911	34.1587	26.1679	0.19
1706	HexCer(d18:2/22:0)	CE(24:0)	HexCer	CE	0.00833762	0.00503684	-0.00567417	0.00064689	12.8888	-36.9931	-13.4371	-21.2287	5811705836549613	15.7643	-36.4373	34.1587	31.3846	0.2
1707	HexCer(d18:2/22:0)	CE(24:1)	HexCer	CE	0.00814304	0.00503684	-0.00508159	0.000682968	11.923	-31.8334	-13.4371	-15.9934	6917787848726177	15.84	-31.3315	34.1587	28.6183	0.24
1708	HexCer(d18:2/22:0)	CE(24:4)	HexCer	CE	0.0106485	0.00503684	-0.00814171	0.00067969	15.6667	-53.9645	-13.4371	-39.6501	2.06272e+14	14.3144	-53.2365	34.1587	39.0767	0.2
1709	HexCer(d18:2/22:0)	CE(24:5)	HexCer	CE	0.00845167	0.00503684	-0.00554338	0.000685387	12.3312	-33.9674	-13.4371	-17.7168	1.78089e+16	16.2506	-33.4436	34.1587	49.645	0.2
1710	HexCer(d18:2/22:0)	CE(24:6)	HexCer	CE	0.00707934	0.00503684	-0.00491546	0.00069601	10.1713	-23.4608	-13.4371	-12.6504	1.0561e+10	10.0237	-23.053	34.1587	51.771	0.06
1711	HexCer(d18:2/22:0)	DG(14:0_16:0)	HexCer	DG	0.0055328	0.00503684	-0.00392341	0.000534681	10.3478	-24.2467	-13.4371	-14.2577	9.74828e+09	9.98893	-23.8297	34.1587	87.5806	-0.11
1712	HexCer(d18:2/22:0)	DG(16:0_16:0)	HexCer	DG	0.00583885	0.00503684	-0.00430379	0.00051754	11.2819	-28.6213	-13.4371	-19.2213	2.51174e+09	9.39997	-28.1547	34.1587	86.9106	-0.12
1713	HexCer(d18:2/22:0)	dhCer(d18:0/24:0)	HexCer	dhCer	0.00618896	0.00503684	-0.00332743	0.000651653	9.49733	-20.58	-13.4371	-7.90569	1.38976e+07	7.14294	-20.2069	34.1587	35.8356	0.07
1714	HexCer(d18:2/22:0)	GM1(d18:1/16:0)	HexCer	GM1	0.0110761	0.00503684	-0.00958684	0.000690908	16.0312	-56.4234	-13.4371	-46.0739	2.23644e+10	10.3496	-55.6705	34.1587	27.162	0.18
1715	HexCer(d18:2/22:0)	HexCer(d18:1/22:0)	HexCer	HexCer	0.0106501	0.00503684	-0.00223568	0.000676069	15.753	-54.5418	-13.4371	-3.28211	1.27273e+41	41.1047	-53.8083	34.1587	32.1961	0.77
1716	HexCer(d18:2/22:0)	HexCer(d18:1/24:0)	HexCer	HexCer	0.00912097	0.00503684	-0.00204305	0.000667202	13.6705	-41.4505	-13.4371	-2.8862	1.03152e+28	28.0135	-40.8497	34.1587	32.7091	0.69
1717	HexCer(d18:2/24:0)	CE(16:2)	HexCer	CE	0.00562558	0.00441941	-0.00311393	0.000616542	9.12441	-19.0677	-11.0589	-9.12128	1.0205e+08	8.00881	-18.7135	32.28	38.6945	0.15
1718	HexCer(d18:2/24:0)	CE(17:0)	HexCer	CE	0.00922513	0.00441941	-0.00693794	0.000682877	13.5092	-40.5104	-11.0589	-31.4081	1.26573e+09	9.10234	-39.9194	32.28	31.0788	0.24
1719	HexCer(d18:2/24:0)	CE(17:1)	HexCer	CE	0.00623743	0.00441941	-0.00376381	0.000684053	9.11833	-19.0435	-11.0589	-9.53935	9.65251e+07	7.98464	-18.6896	32.28	35.311	0.14
1720	HexCer(d18:2/24:0)	CE(20:0)	HexCer	CE	0.0105047	0.00441941	-0.00814657	0.000630426	16.6628	-60.8107	-11.0589	-47.4094	2.51923e+13	13.4013	-60.0151	32.28	39.3075	0.28
1721	HexCer(d18:2/24:0)	CE(22:0)	HexCer	CE	0.00863763	0.00441941	-0.00589662	0.000645379	13.3838	-39.7868	-11.0589	-23.1079	4.7747e+16	16.6789	-39.203	32.28	40.9516	0.28
1722	HexCer(d18:2/24:0)	CE(22:4)	HexCer	CE	0.00672422	0.00441941	-0.00384759	0.000687903	9.77496	-21.7436	-11.0589	-10.9598	4.83864e+10	10.6847	-21.3562	32.28	26.1679	0.23
1723	HexCer(d18:2/24:0)	CE(24:0)	HexCer	CE	0.00817295	0.00441941	-0.00567417	0.000660272	12.3782	-34.2171	-11.0589	-21.2287	9.73527e+12	12.9883	-33.6906	32.28	31.3846	0.26
1724	HexCer(d18:2/24:0)	CE(24:1)	HexCer	CE	0.00791145	0.00441941	-0.00508159	0.00069218	11.4298	-29.3468	-11.0589	-15.9934	2.25621e+13	13.3534	-28.872	32.28	28.6183	0.29
1725	HexCer(d18:2/24:0)	CE(24:4)	HexCer	CE	0.0104692	0.00441941	-0.00814171	0.000685146	15.2803	-51.416	-11.0589	-39.6501	5.83405e+11	11.766	-50.7135	32.28	39.0767	0.24
1726	HexCer(d18:2/24:0)	CE(24:5)	HexCer	CE	0.00808521	0.00441941	-0.00554338	0.000689442	11.7272	-30.834	-11.0589	-17.7168	1.30992e+13	13.1172	-30.3429	32.28	49.645	0.21
1727	HexCer(d18:2/24:0)	CE(24:6)	HexCer	CE	0.00691855	0.00441941	-0.00491546	0.000700966	9.87003	-22.1495	-11.0589	-12.6504	3.15604e+09	9.49914	-21.7573	32.28	51.771	0.13
1728	HexCer(d18:2/24:0)	DG(14:0_16:0)	HexCer	DG	0.0054839	0.00441941	-0.00392341	0.000532528	10.2979	-24.0228	-11.0589	-14.2577	5.82229e+09	9.76509	-23.6087	32.28	87.5806	0.01
1729	HexCer(d18:2/24:0)	DG(16:0_16:0)	HexCer	DG	0.00585018	0.00441941	-0.00430379	0.000510019	11.4705	-29.5484	-11.0589	-19.2213	2.12395e+10	10.3271	-29.0716	32.28	86.9106	0.01
1730	HexCer(d18:2/24:0)	dhCer(d18:0/24:0)	HexCer	dhCer	0.00599043	0.00441941	-0.00332743	0.000657409	9.11219	-19.0191	-11.0589	-7.90569	9.12478e+07	7.96022	-18.6655	32.28	35.8356	0.16
1731	HexCer(d18:2/24:0)	GM1(d18:1/16:0)	HexCer	GM1	0.0103975	0.00441941	-0.00958684	0.000671177	15.4914	-52.8006	-11.0589	-46.0739	5.33032e+06	6.72675	-52.0842	32.28	27.162	0.14
1732	HexCer(d18:2/24:0)	HexCer(d18:1/22:0)	HexCer	HexCer	0.010561	0.00441941	-0.00223568	0.000682881	15.4654	-52.6289	-11.0589	-3.28211	3.71557e+41	41.57	-51.9144	32.28	32.1961	0.8
1733	HexCer(d18:2/24:0)	HexCer(d18:1/24:0)	HexCer	HexCer	0.0105383	0.00441941	-0.00204305	0.000680723	15.481	-52.7323	-11.0589	-2.8862	4.71378e+41	41.6734	-52.0165	32.28	32.7091	0.81
1734	LPC(14:0) [sn1]	Acylcarnitine(15:0) (a)	LPC	Acylcarnitine	-0.0119884	-0.0050577	0.0106159	0.000663724	-18.0623	-71.0978	-14.0533	-53.0275	1.17582e+18	18.0703	-70.1994	40.3106	50.6213	0.09
1735	LPC(14:0) [sn1]	Acylcarnitine(15:0) (b)	LPC	Acylcarnitine	-0.0120071	-0.0050577	0.00973967	0.000660931	-18.167	-71.8983	-14.0533	-43.9474	8.93093e+27	27.9509	-70.9915	40.3106	41.1204	0.24
1736	LPC(14:0) [sn1]	Acylcarnitine(16:0)	LPC	Acylcarnitine	-0.0102	-0.0050577	0.00828436	0.000671212	-15.1964	-50.8707	-14.0533	-34.6992	1.4843e+16	16.1715	-50.1738	40.3106	31.965	0.22
1737	LPC(14:0) [sn1]	Acylcarnitine(17:0) (a)	LPC	Acylcarnitine	-0.0080518	-0.0050577	0.00551724	0.000672131	-11.9795	-32.1245	-14.0533	-14.8739	1.78083e+17	17.2506	-31.6197	40.3106	34.7768	0.14
1738	LPC(14:0) [sn1]	Acylcarnitine(17:0) (b)	LPC	Acylcarnitine	-0.00991329	-0.0050577	0.00905859	0.000659411	-15.0336	-49.8203	-14.0533	-40.8398	9.55903e+08	8.98041	-49.1336	40.3106	29.9912	0.1
1739	LPC(14:0) [sn1]	CE(15:0)	LPC	CE	-0.00549962	-0.0050577	0.00170721	0.000575515	-9.55599	-20.8232	-14.0533	-2.41638	5.88715e+06	6.76991	-20.4471	40.3106	31.4081	0.18
1740	LPC(14:0) [sn1]	CE(20:5)	LPC	CE	-0.00538864	-0.0050577	0.00326082	0.000506756	-10.6336	-25.5463	-14.0533	-9.63572	3.11178e+11	11.493	-25.1141	40.3106	79.5285	0.03
1741	LPC(14:0) [sn1]	CE(22:5) (n3)	LPC	CE	-0.00833671	-0.0050577	0.00700871	0.000603036	-13.8246	-42.3587	-14.0533	-30.5525	6.39995e+11	11.8062	-41.7483	40.3106	60.8869	-0.06
1742	LPC(14:0) [sn1]	Cer(d16:1/16:0)	LPC	Cer	-0.00968065	-0.0050577	0.00691568	0.000683427	-14.1649	-44.3988	-14.0533	-27.8101	3.87917e+16	16.5887	-43.7672	40.3106	39.5928	0.21
1743	LPC(14:0) [sn1]	Cer(d16:1/18:0)	LPC	Cer	-0.00877189	-0.0050577	0.00575535	0.000673534	-13.0237	-37.7445	-14.0533	-21.8843	7246767719640636	15.8601	-37.1813	40.3106	44.2744	0.22
1744	LPC(14:0) [sn1]	Cer(d16:1/20:0)	LPC	Cer	-0.0116524	-0.0050577	0.00840334	0.00067927	-17.1543	-64.3345	-14.0533	-46.2008	1.36049e+18	18.1337	-63.5033	40.3106	39.0887	0.32
1745	LPC(14:0) [sn1]	Cer(d16:1/22:0)	LPC	Cer	-0.0114442	-0.0050577	0.00733806	0.000667734	-17.1389	-64.2229	-14.0533	-37.4835	5.48892e+26	26.7395	-63.3929	40.3106	45.0277	0.37
1746	LPC(14:0) [sn1]	Cer(d16:1/23:0)	LPC	Cer	-0.0120476	-0.0050577	0.00780841	0.00068524	-17.5816	-67.4766	-14.0533	-36.2015	1.88425e+31	31.2751	-66.6139	40.3106	44.7821	0.39
1747	LPC(14:0) [sn1]	Cer(d16:1/24:0)	LPC	Cer	-0.00894173	-0.0050577	0.00454245	0.00068139	-13.1228	-38.3011	-14.0533	-13.3642	1.76947e+24	24.2478	-37.7323	40.3106	41.9681	0.39
1748	LPC(14:0) [sn1]	Cer(d16:1/24:1)	LPC	Cer	-0.0146786	-0.0050577	0.0110235	0.000672713	-21.8199	-102.503	-14.0533	-82.1377	2.31651e+20	20.3648	-101.29	40.3106	41.9807	0.36
1749	LPC(14:0) [sn1]	Cer(d17:1/18:0)	LPC	Cer	-0.0075235	-0.0050577	0.00521475	0.000688239	-10.9315	-26.9376	-14.0533	-14.7933	1.3942e+12	12.1443	-26.4894	40.3106	27.8458	0.1
1750	LPC(14:0) [sn1]	Cer(d17:1/20:0)	LPC	Cer	-0.0101925	-0.0050577	0.00813623	0.000689608	-14.7802	-48.2073	-14.0533	-35.946	1.82535e+12	12.2613	-47.5372	40.3106	38.7134	0.17
1751	LPC(14:0) [sn1]	Cer(d17:1/22:0)	LPC	Cer	-0.00952398	-0.0050577	0.00657203	0.000680191	-14.0019	-43.416	-14.0533	-26.6903	5.31687e+16	16.7257	-42.7947	40.3106	38.7267	0.24
1752	LPC(14:0) [sn1]	Cer(d17:1/23:0)	LPC	Cer	-0.0103009	-0.0050577	0.00702438	0.000687274	-14.988	-49.5285	-14.0533	-28.3621	1.46662e+21	21.1663	-48.8448	40.3106	41.9131	0.28
1753	LPC(14:0) [sn1]	Cer(d17:1/24:0)	LPC	Cer	-0.00823244	-0.0050577	0.0047681	0.000679964	-12.1072	-32.7875	-14.0533	-14.1176	4.6758e+18	18.6699	-32.2759	40.3106	36.799	0.26
1754	LPC(14:0) [sn1]	Cer(d18:1/19:0)	LPC	Cer	-0.00810269	-0.0050577	0.00660644	0.000684172	-11.8431	-31.4234	-14.0533	-22.0468	2.38022e+09	9.37662	-30.9259	40.3106	31.5656	0.02
1755	LPC(14:0) [sn1]	Cer(d18:1/22:0)	LPC	Cer	-0.00836917	-0.0050577	0.00539817	0.000675558	-12.3885	-34.2724	-14.0533	-23.9964	1.88791e+10	10.276	-33.7454	40.3106	32.7806	0.23
1756	LPC(14:0) [sn1]	Cer(d18:1/23:0)	LPC	Cer	-0.00990669	-0.0050577	0.00673894	0.000678368	-14.6037	-47.0993	-14.0533	-34.5693	3.38858e+12	12.53	-46.4408	40.3106	31.6573	0.31
1757	LPC(14:0) [sn1]	Cer(d18:1/24:0)	LPC	Cer	-0.00684051	-0.0050577	0.00304668	0.000674752	-10.1378	-23.3131	-14.0533	-7.99744	1.81893e+09	9.25981	-22.9072	40.3106	29.9888	0.25
1758	LPC(14:0) [sn1]	Cer(d18:1/26:0)	LPC	Cer	-0.00819171	-0.0050577	0.00534096	0.00067238	-12.1832	-33.1853	-14.0533	-18.7012	3.04873e+14	14.4841	-32.6697	40.3106	27.8317	0.23
1759	LPC(14:0) [sn1]	Cer(d18:2/18:0)	LPC	Cer	-0.0085861	-0.0050577	0.00658279	0.000685781	-12.5202	-34.9784	-14.0533	-26.6176	2.29542e+08	8.36086	-34.4437	40.3106	41.6058	0.07
1760	LPC(14:0) [sn1]	Cer(d18:2/23:0)	LPC	Cer	-0.0116231	-0.0050577	0.00899296	0.000687812	-16.8987	-62.49	-14.0533	-49.708	6.05255e+12	12.7819	-61.6777	40.3106	37.936	0.26
1761	LPC(14:0) [sn1]	Cer(d18:2/24:0)	LPC	Cer	-0.00828246	-0.0050577	0.0052337	0.000688667	-12.0268	-32.3694	-14.0533	-17.5463	6.65437e+14	14.8231	-31.8619	40.3106	35.5022	0.21
1762	LPC(14:0) [sn1]	Cer(d18:2/26:0)	LPC	Cer	-0.0083432	-0.0050577	0.00549458	0.000677551	-12.3138	-33.8746	-14.0533	-17.0928	6.05029e+16	16.7818	-33.3517	40.3106	39.6024	0.2
1763	LPC(14:0) [sn1]	Cer(d19:1/16:0)	LPC	Cer	-0.00824118	-0.0050577	0.00626817	0.000690621	-11.933	-31.8847	-14.0533	-19.2958	3.87991e+12	12.5888	-31.3822	40.3106	46.2162	0.04
1764	LPC(14:0) [sn1]	Cer(d19:1/18:0)	LPC	Cer	-0.00856466	-0.0050577	0.00670404	0.000680777	-12.5807	-35.3055	-14.0533	-23.8634	2.76744e+11	11.4421	-34.7673	40.3106	54.5271	0.02
1765	LPC(14:0) [sn1]	Cer(d19:1/20:0)	LPC	Cer	-0.00857981	-0.0050577	0.0064455	0.000683088	-12.5603	-35.1951	-14.0533	-21.6988	3.13609e+13	13.4964	-34.6581	40.3106	48.7595	0.08
1766	LPC(14:0) [sn1]	Cer(d19:1/22:0)	LPC	Cer	-0.0067455	-0.0050577	0.00393251	0.000670036	-10.0674	-23.0041	-14.0533	-9.34964	8.92938e+08	8.95082	-22.6017	40.3106	44.3072	0.11
1767	LPC(14:0) [sn1]	Cer(d19:1/23:0)	LPC	Cer	-0.00756376	-0.0050577	0.00466137	0.000677536	-11.1636	-28.0471	-14.0533	-12.2062	9.8592e+13	13.9938	-27.5872	40.3106	45.0936	0.16
1768	LPC(14:0) [sn1]	Cer(d19:1/24:1)	LPC	Cer	-0.0112785	-0.0050577	0.0100266	0.000681161	-16.5578	-60.0699	-14.0533	-51.1277	8.75484e+08	8.94225	-59.2814	40.3106	43.3518	0.05
1769	LPC(14:0) [sn1]	Cer(d20:1/22:0)	LPC	Cer	-0.0071107	-0.0050577	0.00460736	0.000677687	-10.4926	-24.9008	-14.0533	-13.032	7.03905e+10	10.8475	-24.4762	40.3106	41.6517	0.08
1770	LPC(14:0) [sn1]	Cer(d20:1/23:0)	LPC	Cer	-0.00956067	-0.0050577	0.00764604	0.000684527	-13.9668	-43.2058	-14.0533	-32.1939	1.02762e+11	11.0118	-42.5866	40.3106	39.1657	0.11
1771	LPC(14:0) [sn1]	Cer(d20:1/24:0)	LPC	Cer	-0.00747694	-0.0050577	0.0053318	0.000677001	-11.0442	-27.4735	-14.0533	-17.056	2.61535e+10	10.4175	-27.0197	40.3106	36.9015	0.04
1772	LPC(14:0) [sn1]	Cer(m18:0/20:0)	LPC	deoxyCer	-0.0138738	-0.0050577	0.0101018	0.000625868	-22.1672	-105.678	-14.0533	-84.2736	2.53829e+21	21.4045	-104.435	40.3106	60.0454	0.33
1773	LPC(14:0) [sn1]	Cer(m18:0/22:0)	LPC	deoxyCer	-0.0145033	-0.0050577	0.0102427	0.000613899	-23.6248	-119.498	-14.0533	-92.3859	1.29355e+27	27.1118	-118.121	40.3106	57.1634	0.37
1774	LPC(14:0) [sn1]	Cer(m18:0/23:0)	LPC	deoxyCer	-0.0157561	-0.0050577	0.0110442	0.000640175	-24.6121	-129.304	-14.0533	-94.186	1.31306e+35	35.1183	-127.838	40.3106	51.0738	0.4
1775	LPC(14:0) [sn1]	Cer(m18:0/24:0)	LPC	deoxyCer	-0.0143374	-0.0050577	0.0100616	0.000631243	-22.713	-110.76	-14.0533	-80.9333	6.70713e+29	29.8265	-109.466	40.3106	51.5261	0.37
1776	LPC(14:0) [sn1]	Cer(m18:0/24:1)	LPC	deoxyCer	-0.0169395	-0.0050577	0.0131289	0.000624318	-27.1327	-155.939	-14.0533	-142.501	2.74377e+13	13.4383	-154.237	40.3106	56.3006	0.34
1777	LPC(14:0) [sn1]	Cer(m18:1/22:0)	LPC	deoxyCer	-0.0195076	-0.0050577	0.015987	0.000590517	-33.0347	-226.869	-14.0533	-218.294	3.75648e+08	8.57478	-224.519	40.3106	69.7603	0.3
1778	LPC(14:0) [sn1]	Cer(m18:1/23:0)	LPC	deoxyCer	-0.0209741	-0.0050577	0.0168988	0.000607793	-34.5086	-246.354	-14.0533	-226.794	3.6242e+19	19.5592	-243.802	40.3106	62.9101	0.34
1779	LPC(14:0) [sn1]	Cer(m18:1/24:0)	LPC	deoxyCer	-0.0196065	-0.0050577	0.0159889	0.00060363	-32.4809	-219.725	-14.0533	-205.437	1.94342e+14	14.2886	-217.449	40.3106	65.2413	0.31
1780	LPC(14:0) [sn1]	DE(20:5)	LPC	DE	-0.00861338	-0.0050577	0.00625717	0.000613448	-14.0409	-43.6503	-14.0533	-22.9993	4.47656e+20	20.6509	-43.0265	40.3106	78.0496	0.09
1781	LPC(14:0) [sn1]	DE(22:6)	LPC	DE	-0.00932841	-0.0050577	0.0081163	0.000629985	-14.8073	-48.3789	-14.0533	-36.1377	1.74262e+12	12.2412	-47.7071	40.3106	67.4753	-0.03
1782	LPC(14:0) [sn1]	DG(14:0_18:2)	LPC	DG	-0.00726579	-0.0050577	0.00287553	0.000492168	-14.7628	-48.0977	-14.0533	-8.4266	1.10772e+34	34.0444	-47.4288	40.3106	76.484	0.52
1783	LPC(14:0) [sn1]	DG(16:0_18:2)	LPC	DG	-0.0076262	-0.0050577	0.00410744	0.000556935	-13.6932	-41.5837	-14.0533	-20.6717	8.16429e+20	20.9119	-40.9815	40.3106	63.5014	0.31
1784	LPC(14:0) [sn1]	DG(16:0_22:5)	LPC	DG	-0.00850008	-0.0050577	0.00462313	0.000592007	-14.3581	-45.5781	-14.0533	-22.2923	1.93127e+23	23.2858	-44.9347	40.3106	60.6581	0.34
1785	LPC(14:0) [sn1]	DG(16:0_22:6)	LPC	DG	-0.00983609	-0.0050577	0.00681868	0.000630749	-15.5943	-53.4822	-14.0533	-32.0148	2.93359e+21	21.4674	-52.7589	40.3106	90.4277	0.25
1786	LPC(14:0) [sn1]	DG(16:1_18:1)	LPC	DG	-0.00658814	-0.0050577	0.00265214	0.000547155	-12.0407	-32.4415	-14.0533	-8.59249	2.44485e+18	18.3883	-31.9334	40.3106	72.337	0.42
1787	LPC(14:0) [sn1]	DG(18:0_18:2)	LPC	DG	-0.00650874	-0.0050577	0.0029612	0.000551215	-11.808	-31.2445	-14.0533	-11.4288	1.55318e+17	17.1912	-30.7487	40.3106	72.3604	0.29
1788	LPC(14:0) [sn1]	DG(18:0_20:4)	LPC	DG	-0.00643882	-0.0050577	0.00272026	0.000654161	-9.84288	-22.0332	-14.0533	-6.93512	9.54873e+07	7.97995	-21.6423	40.3106	49.5833	0.27
1789	LPC(14:0) [sn1]	DG(18:0_22:6)	LPC	DG	-0.00699035	-0.0050577	0.00409171	0.000691531	-10.1085	-23.1843	-14.0533	-9.40022	1.35231e+09	9.13107	-22.78	40.3106	42.1949	0.12
1790	LPC(14:0) [sn1]	DG(18:1_18:1)	LPC	DG	-0.00724862	-0.0050577	0.00410283	0.000573661	-12.6357	-35.6039	-14.0533	-22.7618	6.95199e+12	12.8421	-35.0625	40.3106	65.6124	0.24
1791	LPC(14:0) [sn1]	DG(18:1_18:3)	LPC	DG	-0.0117733	-0.0050577	0.00888706	0.000599631	-19.6343	-83.5715	-14.0533	-76.7322	6.90714e+06	6.8393	-82.5473	40.3106	59.865	0.24
1792	LPC(14:0) [sn1]	DG(18:1_20:3)	LPC	DG	-0.00627395	-0.0050577	0.00274585	0.000643334	-9.75225	-21.6472	-14.0533	-6.43473	3.92617e+07	7.59397	-21.261	40.3106	67.7936	0.29
1793	LPC(14:0) [sn1]	DG(18:1_20:4)	LPC	DG	-0.00895573	-0.0050577	0.00558994	0.000618717	-14.4747	-46.2971	-14.0533	-30.3042	9837893684306702	15.9929	-45.6467	40.3106	64.1471	0.29
1794	LPC(14:0) [sn1]	DG(18:1_20:5)	LPC	DG	-0.0158611	-0.0050577	0.0125922	0.000624951	-25.3798	-137.175	-14.0533	-115.144	1.07336e+22	22.0307	-135.637	40.3106	78.0703	0.26
1795	LPC(14:0) [sn1]	DG(18:1_22:6)	LPC	DG	-0.0122175	-0.0050577	0.0101995	0.000661558	-18.4677	-74.2219	-14.0533	-63.7409	3.02684e+10	10.481	-73.2923	40.3106	82.6263	0.11
1796	LPC(14:0) [sn1]	DG(18:2_20:4)	LPC	DG	-0.010767	-0.0050577	0.0084606	0.000649973	-16.5652	-60.1223	-14.0533	-51.0909	1.07508e+09	9.03144	-59.3332	40.3106	67.5938	0.18
1797	LPC(14:0) [sn1]	dhCer(d18:0/24:1)	LPC	dhCer	-0.00857994	-0.0050577	0.00600033	0.000687867	-12.4733	-34.726	-14.0533	-22.8689	7.19556e+11	11.8571	-34.1939	40.3106	39.1161	0.17
1798	LPC(14:0) [sn1]	GM3(d18:1/22:0)	LPC	GM3	-0.0086983	-0.0050577	0.00663866	0.000672654	-12.9313	-37.2292	-14.0533	-29.1282	1.26176e+08	8.10098	-36.6712	40.3106	31.4798	0.14
1799	LPC(14:0) [sn1]	GM3(d18:1/24:0)	LPC	GM3	-0.00737211	-0.0050577	0.00513661	0.000646982	-11.3946	-29.1734	-14.0533	-17.831	2.20015e+11	11.3425	-28.7006	40.3106	32.4204	0.06
1800	LPC(14:0) [sn1]	GM3(d18:2/24:1)	LPC	GM3	-0.00943218	-0.0050577	0.00800384	0.000678793	-13.8955	-42.7801	-14.0533	-31.5889	1.55322e+11	11.1912	-42.1653	40.3106	145.861	0.03
1801	LPC(14:0) [sn1]	GM3(d20:1/18:0)	LPC	GM3	-0.00663826	-0.0050577	0.00436314	0.000683566	-9.71122	-21.4737	-14.0533	-9.18656	2.63262e+07	7.42039	-21.0895	40.3106	42.4697	0
1802	LPC(14:0) [sn1]	Hex2Cer(d18:1/20:0)	LPC	Hex2Cer	-0.00684244	-0.0050577	0.00478297	0.000673983	-10.1522	-23.3766	-14.0533	-11.9593	2.10555e+09	9.32337	-22.97	40.3106	36.3024	-0.04
1803	LPC(14:0) [sn1]	Hex3Cer(d18:1/18:0)	LPC	Hex3Cer	-0.0081555	-0.0050577	0.00688091	0.000650448	-12.5383	-35.076	-14.0533	-26.7135	2.30428e+08	8.36254	-34.5403	40.3106	34.3919	-0.04
1804	LPC(14:0) [sn1]	Hex3Cer(d18:1/20:0)	LPC	Hex3Cer	-0.00647262	-0.0050577	0.00457734	0.000657734	-9.84078	-22.0243	-14.0533	-11.5543	9.35393e+07	7.97099	-21.6335	40.3106	41.2628	-0.1
1805	LPC(14:0) [sn1]	Hex3Cer(d18:1/22:0)	LPC	Hex3Cer	-0.00631335	-0.0050577	0.00435413	0.000639584	-9.87102	-22.1538	-14.0533	-12.0514	1.26042e+08	8.10052	-21.7615	40.3106	32.7943	-0.11
1806	LPC(14:0) [sn1]	HexCer(d16:1/18:0)	LPC	HexCer	-0.0071992	-0.0050577	0.00365969	0.000695171	-10.356	-24.2833	-14.0533	-7.5085	1.69845e+10	10.2301	-23.8659	40.3106	45.6248	0.29
1807	LPC(14:0) [sn1]	HexCer(d16:1/20:0)	LPC	HexCer	-0.00972362	-0.0050577	0.00662217	0.000688151	-14.1301	-44.188	-14.0533	-23.7466	2.7635e+20	20.4415	-43.5587	40.3106	41.228	0.27
1808	LPC(14:0) [sn1]	HexCer(d16:1/22:0)	LPC	HexCer	-0.00827517	-0.0050577	0.0052001	0.000676868	-12.2257	-33.409	-14.0533	-14.5147	7.83802e+18	18.8942	-32.891	40.3106	35.73	0.23
1809	LPC(14:0) [sn1]	HexCer(d16:1/24:0)	LPC	HexCer	-0.00734892	-0.0050577	0.00382713	0.000672555	-10.9269	-26.9156	-14.0533	-8.33185	7.28316e+12	12.8623	-26.4676	40.3106	37.3912	0.25
1810	LPC(14:0) [sn1]	HexCer(d18:2/20:0)	LPC	HexCer	-0.00726086	-0.0050577	0.00515541	0.000683861	-10.6174	-25.4719	-14.0533	-13.4779	2.62223e+11	11.4187	-25.0405	40.3106	40.0146	0.02
1811	LPC(14:0) [sn1]	HexCer(d18:2/22:0)	LPC	HexCer	-0.00697389	-0.0050577	0.00503684	0.000662764	-10.5224	-25.0367	-14.0533	-13.4371	9.62547e+10	10.9834	-24.6105	40.3106	34.1587	-0.04
1812	LPC(14:0) [sn1]	HexCer(d18:2/24:0)	LPC	HexCer	-0.0068896	-0.0050577	0.00441941	0.00066449	-10.3683	-24.3384	-14.0533	-11.0589	1.92806e+10	10.2851	-23.9204	40.3106	32.28	0.05
1813	LPC(14:0) [sn2]	Acylcarnitine(15:0) (a)	LPC	Acylcarnitine	-0.0124148	-0.00567612	0.0106159	0.000664296	-18.6886	-75.9514	-17.448	-53.0275	8.3932e+22	22.9239	-75.0047	39.4286	50.6213	0.09
1814	LPC(14:0) [sn2]	Acylcarnitine(15:0) (b)	LPC	Acylcarnitine	-0.0124904	-0.00567612	0.00973967	0.000661681	-18.8768	-77.4403	-17.448	-43.9474	3.11055e+33	33.4928	-76.4787	39.4286	41.1204	0.24
1815	LPC(14:0) [sn2]	Acylcarnitine(16:0)	LPC	Acylcarnitine	-0.0107196	-0.00567612	0.00828436	0.000671762	-15.9574	-55.9211	-17.448	-34.6992	1.66689e+21	21.2219	-55.1737	39.4286	31.965	0.22
1816	LPC(14:0) [sn2]	Acylcarnitine(17:0) (a)	LPC	Acylcarnitine	-0.00852839	-0.00567612	0.00551724	0.000673075	-12.6708	-35.7948	-17.448	-14.8739	2.22238e+18	18.3468	-35.2516	39.4286	34.7768	0.13
1817	LPC(14:0) [sn2]	Acylcarnitine(17:0) (b)	LPC	Acylcarnitine	-0.0104334	-0.00567612	0.00905859	0.000660184	-15.8037	-54.8825	-17.448	-40.8398	1.1031e+14	14.0426	-54.1455	39.4286	29.9912	0.09
1818	LPC(14:0) [sn2]	CE(15:0)	LPC	CE	-0.0060241	-0.00567612	0.00170721	0.000575056	-10.4757	-24.8238	-17.448	-2.41638	2.3758e+07	7.37581	-24.4001	39.4286	31.4081	0.19
1819	LPC(14:0) [sn2]	CE(16:0)	LPC	CE	-0.00697639	-0.00567612	0.00251472	0.000670552	-10.404	-24.4992	-17.448	-6.14122	1.12501e+07	7.05116	-24.0793	39.4286	15.6415	0.29
1820	LPC(14:0) [sn2]	CE(20:5)	LPC	CE	-0.00568492	-0.00567612	0.00326082	0.000506377	-11.2267	-28.3523	-17.448	-9.63572	8.02126e+10	10.9042	-27.8888	39.4286	79.5285	0.03
1821	LPC(14:0) [sn2]	CE(22:5) (n3)	LPC	CE	-0.00868167	-0.00567612	0.00700871	0.000603188	-14.393	-45.7927	-17.448	-30.5525	1.73851e+15	15.2402	-45.1472	39.4286	60.8869	-0.05
1822	LPC(14:0) [sn2]	CE(22:6)	LPC	CE	-0.00991523	-0.00567612	0.00877799	0.000586356	-16.9099	-62.5704	-17.448	-55.3729	1.57566e+07	7.19746	-61.7573	39.4286	44.0898	-0.08
1823	LPC(14:0) [sn2]	Cer(d16:1/16:0)	LPC	Cer	-0.0101726	-0.00567612	0.00691568	0.000682592	-14.9028	-48.9848	-17.448	-27.8101	1.49532e+21	21.1747	-48.3069	39.4286	39.5928	0.21
1824	LPC(14:0) [sn2]	Cer(d16:1/18:0)	LPC	Cer	-0.00918644	-0.00567612	0.00575535	0.000672101	-13.6682	-41.4374	-17.448	-21.8843	3.57361e+19	19.5531	-40.8367	39.4286	44.2744	0.21
1825	LPC(14:0) [sn2]	Cer(d16:1/20:0)	LPC	Cer	-0.0121817	-0.00567612	0.00840334	0.000677461	-17.9814	-70.4814	-17.448	-46.2008	1.90794e+24	24.2806	-69.5892	39.4286	39.0887	0.31
1826	LPC(14:0) [sn2]	Cer(d16:1/22:0)	LPC	Cer	-0.0119694	-0.00567612	0.00733806	0.000665487	-17.9859	-70.5163	-17.448	-37.4835	1.07844e+33	33.0328	-69.6236	39.4286	45.0277	0.37
1827	LPC(14:0) [sn2]	Cer(d16:1/23:0)	LPC	Cer	-0.0125972	-0.00567612	0.00780841	0.000683653	-18.4263	-73.9002	-17.448	-36.2015	4.99711e+37	37.6987	-72.9737	39.4286	44.7821	0.39
1828	LPC(14:0) [sn2]	Cer(d16:1/24:0)	LPC	Cer	-0.00950654	-0.00567612	0.00454245	0.000680205	-13.976	-43.2606	-17.448	-13.3642	6.49552e+25	25.8126	-42.6408	39.4286	41.9681	0.39
1829	LPC(14:0) [sn2]	Cer(d16:1/24:1)	LPC	Cer	-0.0152186	-0.00567612	0.0110235	0.000670528	-22.6965	-110.604	-17.448	-82.1377	2.92698e+28	28.4664	-109.312	39.4286	41.9807	0.36
1830	LPC(14:0) [sn2]	Cer(d17:1/16:0)	LPC	Cer	-0.0110972	-0.00567612	0.00965941	0.000678126	-16.3645	-58.7185	-17.448	-48.799	8.30778e+09	9.91948	-57.9429	39.4286	32.2534	0.09
1831	LPC(14:0) [sn2]	Cer(d17:1/18:0)	LPC	Cer	-0.00804914	-0.00567612	0.00521475	0.000688206	-11.6958	-30.6755	-17.448	-14.7933	1.68862e+13	13.2275	-30.1862	39.4286	27.8458	0.1
1832	LPC(14:0) [sn2]	Cer(d17:1/20:0)	LPC	Cer	-0.0106655	-0.00567612	0.00813623	0.000688963	-15.4806	-52.7292	-17.448	-35.946	6.07108e+16	16.7833	-52.0135	39.4286	38.7134	0.16
1833	LPC(14:0) [sn2]	Cer(d17:1/22:0)	LPC	Cer	-0.0100532	-0.00567612	0.00657203	0.000679166	-14.8023	-48.3471	-17.448	-26.6903	4.537e+21	21.6568	-47.6755	39.4286	38.7267	0.24
1834	LPC(14:0) [sn2]	Cer(d17:1/23:0)	LPC	Cer	-0.0108461	-0.00567612	0.00702438	0.000686311	-15.8035	-54.8807	-17.448	-28.3621	3.30069e+26	26.5186	-54.1438	39.4286	41.9131	0.29
1835	LPC(14:0) [sn2]	Cer(d17:1/24:0)	LPC	Cer	-0.00877202	-0.00567612	0.0047681	0.000679602	-12.9076	-37.0973	-17.448	-14.1176	4.46004e+19	19.6493	-36.5407	39.4286	36.799	0.26
1836	LPC(14:0) [sn2]	Cer(d18:1/19:0)	LPC	Cer	-0.00859845	-0.00567612	0.00660644	0.000684263	-12.566	-35.2258	-17.448	-22.0468	1.50991e+13	13.1789	-34.6884	39.4286	31.5656	0.02
1837	LPC(14:0) [sn2]	Cer(d18:1/22:0)	LPC	Cer	-0.00891224	-0.00567612	0.00539817	0.000674347	-13.2161	-38.8291	-17.448	-23.9964	6.80218e+14	14.8326	-38.2548	39.4286	32.7806	0.23
1838	LPC(14:0) [sn2]	Cer(d18:1/23:0)	LPC	Cer	-0.0105001	-0.00567612	0.00673894	0.000677138	-15.5065	-52.9006	-17.448	-34.5693	2.14447e+18	18.3313	-52.1831	39.4286	31.6573	0.31
1839	LPC(14:0) [sn2]	Cer(d18:1/24:0)	LPC	Cer	-0.0074022	-0.00567612	0.00304668	0.000674202	-10.9792	-27.1637	-17.448	-7.99744	5.19569e+09	9.71564	-26.7131	39.4286	29.9888	0.25
1840	LPC(14:0) [sn2]	Cer(d18:1/26:0)	LPC	Cer	-0.00878578	-0.00567612	0.00534096	0.000672242	-13.0694	-38.0006	-17.448	-18.7012	1.99243e+19	19.2994	-37.4348	39.4286	27.8317	0.23
1841	LPC(14:0) [sn2]	Cer(d18:2/18:0)	LPC	Cer	-0.00899866	-0.00567612	0.00658279	0.000684677	-13.1429	-38.4148	-17.448	-26.6176	6.26965e+11	11.7972	-37.8449	39.4286	41.6058	0.06
1842	LPC(14:0) [sn2]	Cer(d18:2/21:0)	LPC	Cer	-0.0130254	-0.00567612	0.0113731	0.000685733	-18.9948	-78.3808	-17.448	-68.1726	1.61526e+10	10.2082	-77.4099	39.4286	43.5511	0.11
1843	LPC(14:0) [sn2]	Cer(d18:2/22:0)	LPC	Cer	-0.0112492	-0.00567612	0.00853346	0.000683931	-16.4478	-59.2993	-17.448	-47.9502	2.23364e+11	11.349	-58.518	39.4286	38.6514	0.2
1844	LPC(14:0) [sn2]	Cer(d18:2/23:0)	LPC	Cer	-0.0121669	-0.00567612	0.00899296	0.000686592	-17.7208	-68.5155	-17.448	-49.708	6.41944e+18	18.8075	-67.6428	39.4286	37.936	0.26
1845	LPC(14:0) [sn2]	Cer(d18:2/24:0)	LPC	Cer	-0.00880742	-0.00567612	0.0052337	0.000688184	-12.7981	-36.4921	-17.448	-17.5463	8.8263e+18	18.9458	-35.9415	39.4286	35.5022	0.21
1846	LPC(14:0) [sn2]	Cer(d18:2/26:0)	LPC	Cer	-0.00881556	-0.00567612	0.00549458	0.000677392	-13.014	-37.6901	-17.448	-17.0928	1.74599e+20	20.242	-37.1274	39.4286	39.6024	0.2
1847	LPC(14:0) [sn2]	Cer(d19:1/16:0)	LPC	Cer	-0.008663	-0.00567612	0.00626817	0.000690538	-12.5453	-35.1139	-17.448	-19.2958	6577646890182235	15.8181	-34.5777	39.4286	46.2162	0.04
1848	LPC(14:0) [sn2]	Cer(d19:1/18:0)	LPC	Cer	-0.00892052	-0.00567612	0.00670404	0.000680206	-13.1144	-38.2541	-17.448	-23.8634	2.45894e+14	14.3907	-37.6857	39.4286	54.5271	0.02
1849	LPC(14:0) [sn2]	Cer(d19:1/20:0)	LPC	Cer	-0.00896342	-0.00567612	0.0064455	0.000682742	-13.1286	-38.3337	-17.448	-21.6988	4.31497e+16	16.635	-37.7647	39.4286	48.7595	0.08
1850	LPC(14:0) [sn2]	Cer(d19:1/22:0)	LPC	Cer	-0.00716267	-0.00567612	0.00393251	0.000669537	-10.698	-25.8438	-17.448	-9.34964	2.48744e+08	8.39575	-25.4081	39.4286	44.3072	0.11
1851	LPC(14:0) [sn2]	Cer(d19:1/23:0)	LPC	Cer	-0.00799248	-0.00567612	0.00466137	0.000677156	-11.803	-31.2191	-17.448	-12.2062	5.90392e+13	13.7711	-30.7236	39.4286	45.0936	0.16
1852	LPC(14:0) [sn2]	Cer(d19:1/24:1)	LPC	Cer	-0.0117054	-0.00567612	0.0100266	0.000680858	-17.1921	-64.6096	-17.448	-51.1277	3.03337e+13	13.4819	-63.7757	39.4286	43.3518	0.05
1853	LPC(14:0) [sn2]	Cer(d20:1/22:0)	LPC	Cer	-0.0075287	-0.00567612	0.00460736	0.000677211	-11.1172	-27.8235	-17.448	-13.032	2.37381e+10	10.3754	-27.3659	39.4286	41.6517	0.08
1854	LPC(14:0) [sn2]	Cer(d20:1/23:0)	LPC	Cer	-0.0100145	-0.00567612	0.00764604	0.00068407	-14.6395	-47.323	-17.448	-32.1939	1.346e+15	15.129	-46.6621	39.4286	39.1657	0.11
1855	LPC(14:0) [sn2]	Cer(d20:1/24:0)	LPC	Cer	-0.00792673	-0.00567612	0.0053318	0.000676778	-11.7124	-30.7595	-17.448	-17.056	2.04875e+13	13.3115	-30.2692	39.4286	36.9015	0.04
1856	LPC(14:0) [sn2]	Cer(m18:0/20:0)	LPC	deoxyCer	-0.0142635	-0.00567612	0.0101018	0.000623456	-22.8782	-112.32	-17.448	-84.2736	1.11225e+28	28.0462	-111.01	39.4286	60.0454	0.33
1857	LPC(14:0) [sn2]	Cer(m18:0/22:0)	LPC	deoxyCer	-0.0149376	-0.00567612	0.0102427	0.000610906	-24.4515	-127.685	-17.448	-92.3859	1.98939e+35	35.2987	-126.233	39.4286	57.1634	0.36
1858	LPC(14:0) [sn2]	Cer(m18:0/23:0)	LPC	deoxyCer	-0.016238	-0.00567612	0.0110442	0.000637293	-25.4796	-138.214	-17.448	-94.186	1.06646e+44	44.0279	-136.666	39.4286	51.0738	0.4
1859	LPC(14:0) [sn2]	Cer(m18:0/24:0)	LPC	deoxyCer	-0.0147984	-0.00567612	0.0100616	0.000628892	-23.5309	-118.584	-17.448	-80.9333	4.46919e+37	37.6502	-117.215	39.4286	51.5261	0.37
1860	LPC(14:0) [sn2]	Cer(m18:0/24:1)	LPC	deoxyCer	-0.0173692	-0.00567612	0.0131289	0.0006214	-27.9518	-165.078	-17.448	-142.501	3.77557e+22	22.577	-163.297	39.4286	56.3006	0.34
1861	LPC(14:0) [sn2]	Cer(m18:1/22:0)	LPC	deoxyCer	-0.0198773	-0.00567612	0.015987	0.000587568	-33.8299	-237.296	-17.448	-218.294	1.00352e+19	19.0015	-234.848	39.4286	69.7603	0.3
1862	LPC(14:0) [sn2]	Cer(m18:1/23:0)	LPC	deoxyCer	-0.0213739	-0.00567612	0.0168988	0.000604721	-35.345	-257.71	-17.448	-226.794	8.2396e+30	30.9159	-255.033	39.4286	62.9101	0.33
1863	LPC(14:0) [sn2]	Cer(m18:1/24:0)	LPC	deoxyCer	-0.0200223	-0.00567612	0.0159889	0.000600694	-33.3319	-230.742	-17.448	-205.437	2.02148e+25	25.3057	-228.353	39.4286	65.2413	0.31
1864	LPC(14:0) [sn2]	DE(20:5)	LPC	DE	-0.00897595	-0.00567612	0.00625717	0.000613635	-14.6275	-47.2479	-17.448	-22.9993	1.77233e+24	24.2485	-46.5879	39.4286	78.0496	0.09
1865	LPC(14:0) [sn2]	DE(22:6)	LPC	DE	-0.00972404	-0.00567612	0.0081163	0.000630011	-15.4347	-52.4271	-17.448	-36.1377	1.94717e+16	16.2894	-51.7146	39.4286	67.4753	-0.03
1866	LPC(14:0) [sn2]	DG(14:0_18:2)	LPC	DG	-0.00765781	-0.00567612	0.00287553	0.000488277	-15.6833	-54.0752	-17.448	-8.4266	4.23849e+36	36.6272	-53.3463	39.4286	76.484	0.52
1867	LPC(14:0) [sn2]	DG(16:0_18:2)	LPC	DG	-0.00801473	-0.00567612	0.00410744	0.000554184	-14.4622	-46.2199	-17.448	-20.6717	3.53319e+25	25.5482	-45.5702	39.4286	63.5014	0.3
1868	LPC(14:0) [sn2]	DG(16:0_22:5)	LPC	DG	-0.00893522	-0.00567612	0.00462313	0.000589026	-15.1695	-50.6962	-17.448	-22.2923	2.53459e+28	28.4039	-50.0009	39.4286	60.6581	0.34
1869	LPC(14:0) [sn2]	DG(16:0_22:6)	LPC	DG	-0.0101533	-0.00567612	0.00681868	0.000628748	-16.1484	-57.2254	-17.448	-32.0148	1.62408e+25	25.2106	-56.4641	39.4286	90.4277	0.24
1870	LPC(14:0) [sn2]	DG(16:1_18:1)	LPC	DG	-0.00696632	-0.00567612	0.00265214	0.000544024	-12.8052	-36.5311	-17.448	-8.59249	1.21089e+19	19.0831	-35.9801	39.4286	72.337	0.41
1871	LPC(14:0) [sn2]	DG(18:0_18:2)	LPC	DG	-0.00690746	-0.00567612	0.0029612	0.000547676	-12.6123	-35.4767	-17.448	-11.4288	1.06835e+18	18.0287	-34.9366	39.4286	72.3604	0.29
1872	LPC(14:0) [sn2]	DG(18:0_20:4)	LPC	DG	-0.00691084	-0.00567612	0.00272026	0.000651666	-10.6049	-25.4142	-17.448	-6.93512	9.2505e+07	7.96617	-24.9834	39.4286	49.5833	0.26
1873	LPC(14:0) [sn2]	DG(18:0_22:6)	LPC	DG	-0.00748078	-0.00567612	0.00409171	0.000691542	-10.8175	-26.401	-17.448	-9.40022	8.97392e+08	8.95298	-25.9591	39.4286	42.1949	0.12
1874	LPC(14:0) [sn2]	DG(18:1_18:1)	LPC	DG	-0.00762637	-0.00567612	0.00410283	0.000570904	-13.3584	-39.6409	-17.448	-22.7618	7.57125e+16	16.8792	-39.0585	39.4286	65.6124	0.24
1875	LPC(14:0) [sn2]	DG(18:1_18:3)	LPC	DG	-0.0121763	-0.00567612	0.00888706	0.000596955	-20.3973	-89.9728	-17.448	-76.7322	1.74033e+13	13.2406	-88.8854	39.4286	59.865	0.24
1876	LPC(14:0) [sn2]	DG(18:1_20:3)	LPC	DG	-0.00666321	-0.00567612	0.00274585	0.000641226	-10.3914	-24.4424	-17.448	-6.43473	9.8711e+06	6.99437	-24.0231	39.4286	67.7936	0.29
1877	LPC(14:0) [sn2]	DG(18:1_20:4)	LPC	DG	-0.00936531	-0.00567612	0.00558994	0.000615719	-15.2104	-50.9613	-17.448	-30.3042	4.5401e+20	20.6571	-50.2633	39.4286	64.1471	0.29
1878	LPC(14:0) [sn2]	DG(18:1_20:5)	LPC	DG	-0.0162241	-0.00567612	0.0125922	0.00062246	-26.0645	-144.374	-17.448	-115.144	1.69736e+29	29.2298	-142.771	39.4286	78.0703	0.26
1879	LPC(14:0) [sn2]	DG(18:1_22:6)	LPC	DG	-0.0125435	-0.00567612	0.0101995	0.00065993	-19.0073	-78.4809	-17.448	-63.7409	5.49453e+14	14.7399	-77.509	39.4286	82.6263	0.11
1880	LPC(14:0) [sn2]	DG(18:2_20:4)	LPC	DG	-0.0111276	-0.00567612	0.0084606	0.000647956	-17.1734	-64.4737	-17.448	-51.0909	2.41464e+13	13.3829	-63.6412	39.4286	67.5938	0.18
1881	LPC(14:0) [sn2]	DG(18:2_22:6)	LPC	DG	-0.0135373	-0.00567612	0.0119126	0.000667113	-20.2923	-89.0783	-17.448	-79.5786	3.16018e+09	9.49971	-87.9988	39.4286	95.321	0.03
1882	LPC(14:0) [sn2]	dhCer(d18:0/24:1)	LPC	dhCer	-0.00906701	-0.00567612	0.00600033	0.000686791	-13.202	-38.749	-17.448	-22.8689	7588209060020006	15.8801	-38.1756	39.4286	39.1161	0.16
1883	LPC(14:0) [sn2]	GM3(d18:1/22:0)	LPC	GM3	-0.00921762	-0.00567612	0.00663866	0.000672552	-13.7054	-41.6557	-17.448	-29.1282	3.36907e+12	12.5275	-41.053	39.4286	31.4798	0.14
1884	LPC(14:0) [sn2]	GM3(d18:1/24:0)	LPC	GM3	-0.00785192	-0.00567612	0.00513661	0.000647509	-12.1263	-32.8876	-17.448	-17.831	1.13932e+15	15.0566	-32.3751	39.4286	32.4204	0.06
1885	LPC(14:0) [sn2]	GM3(d18:2/24:1)	LPC	GM3	-0.00978955	-0.00567612	0.00800384	0.000678921	-14.4193	-45.9547	-17.448	-31.5889	2.32178e+14	14.3658	-45.3077	39.4286	145.861	0.03
1886	LPC(14:0) [sn2]	GM3(d20:1/18:0)	LPC	GM3	-0.00705731	-0.00567612	0.00436314	0.000683993	-10.3178	-24.112	-17.448	-9.18656	4.61356e+06	6.66404	-23.6968	39.4286	42.4697	0.01
1887	LPC(14:0) [sn2]	Hex2Cer(d18:1/20:0)	LPC	Hex2Cer	-0.00729068	-0.00567612	0.00478297	0.000674166	-10.8144	-26.3861	-17.448	-11.9593	8.67164e+08	8.9381	-25.9443	39.4286	36.3024	-0.04
1888	LPC(14:0) [sn2]	Hex3Cer(d18:1/18:0)	LPC	Hex3Cer	-0.00861175	-0.00567612	0.00688091	0.000650765	-13.2333	-38.9266	-17.448	-26.7135	1.63335e+12	12.2131	-38.3515	39.4286	34.3919	-0.05
1889	LPC(14:0) [sn2]	Hex3Cer(d18:1/20:0)	LPC	Hex3Cer	-0.00685238	-0.00567612	0.00457734	0.000658128	-10.4119	-24.5352	-17.448	-11.5543	1.22234e+07	7.08719	-24.1148	39.4286	41.2628	-0.1
1890	LPC(14:0) [sn2]	Hex3Cer(d18:1/22:0)	LPC	Hex3Cer	-0.00675822	-0.00567612	0.00435413	0.000639914	-10.5611	-25.2135	-17.448	-12.0514	5.82827e+07	7.76554	-24.7852	39.4286	32.7943	-0.11
1891	LPC(14:0) [sn2]	HexCer(d16:1/18:0)	LPC	HexCer	-0.00768328	-0.00567612	0.00365969	0.000694544	-11.0623	-27.5602	-17.448	-7.5085	1.29466e+10	10.1122	-27.1054	39.4286	45.6248	0.29
1892	LPC(14:0) [sn2]	HexCer(d16:1/20:0)	LPC	HexCer	-0.0102516	-0.00567612	0.00662217	0.00068755	-14.9103	-49.0322	-17.448	-23.7466	1.93019e+25	25.2856	-48.3537	39.4286	41.228	0.27
1893	LPC(14:0) [sn2]	HexCer(d16:1/22:0)	LPC	HexCer	-0.00882446	-0.00567612	0.0052001	0.000676874	-13.0371	-37.8194	-17.448	-14.5147	2.35197e+20	20.3714	-37.2556	39.4286	35.73	0.23
1894	LPC(14:0) [sn2]	HexCer(d16:1/24:0)	LPC	HexCer	-0.00789906	-0.00567612	0.00382713	0.000672588	-11.7443	-30.9206	-17.448	-8.33185	2.96897e+13	13.4726	-30.4284	39.4286	37.3912	0.25
1895	LPC(14:0) [sn2]	HexCer(d18:2/20:0)	LPC	HexCer	-0.00770196	-0.00567612	0.00515541	0.000684013	-11.26	-28.5142	-17.448	-13.4779	1.16455e+11	11.0662	-28.0487	39.4286	40.0146	0.02
1896	LPC(14:0) [sn2]	HexCer(d18:2/22:0)	LPC	HexCer	-0.00744929	-0.00567612	0.00503684	0.000663103	-11.234	-28.3879	-17.448	-13.4371	8.7069e+10	10.9399	-27.924	39.4286	34.1587	-0.04
1897	LPC(14:0) [sn2]	HexCer(d18:2/24:0)	LPC	HexCer	-0.00740621	-0.00567612	0.00441941	0.000664777	-11.1409	-27.9374	-17.448	-11.0589	3.08613e+10	10.4894	-27.4786	39.4286	32.28	0.06
1898	LPC(15:0) [sn1]	Acylcarnitine(15:0) (a)	LPC	Acylcarnitine	-0.0129701	-0.00400143	0.0106159	0.000677345	-19.1484	-79.6133	-8.12817	-53.0275	3.853e+26	26.5858	-78.6297	32.8472	50.6213	0.25
1899	LPC(15:0) [sn1]	Acylcarnitine(15:0) (b)	LPC	Acylcarnitine	-0.0138939	-0.00400143	0.00973967	0.000674824	-20.589	-91.6156	-8.12817	-43.9474	4.65739e+47	47.6681	-90.5112	32.8472	41.1204	0.47
1900	LPC(15:0) [sn1]	Acylcarnitine(16:0)	LPC	Acylcarnitine	-0.00976942	-0.00400143	0.00828436	0.000678048	-14.4081	-45.8861	-8.12817	-34.6992	1.538e+11	11.187	-45.2397	32.8472	31.965	0.22
1901	LPC(15:0) [sn1]	Acylcarnitine(17:0) (a)	LPC	Acylcarnitine	-0.0089108	-0.00400143	0.00551724	0.000685346	-13.0019	-37.6226	-8.12817	-14.8739	5.607e+22	22.7487	-37.0606	32.8472	34.7768	0.4
1902	LPC(15:0) [sn1]	Acylcarnitine(17:0) (b)	LPC	Acylcarnitine	-0.0117178	-0.00400143	0.00905859	0.000672645	-17.4205	-66.2833	-8.12817	-40.8398	2.77597e+25	25.4434	-65.4321	32.8472	29.9912	0.4
1903	LPC(15:0) [sn1]	Acylcarnitine(18:0)	LPC	Acylcarnitine	-0.014404	-0.00400143	0.0132105	0.000658468	-21.875	-103.003	-8.12817	-95.6892	2.05844e+07	7.31354	-101.785	32.8472	32.7236	0.28
1904	LPC(15:0) [sn1]	CE(15:0)	LPC	CE	-0.00581653	-0.00400143	0.00170721	0.000590592	-9.84865	-22.0579	-8.12817	-2.41638	8.50626e+13	13.9297	-21.6667	32.8472	31.4081	0.52
1905	LPC(15:0) [sn1]	CE(20:5)	LPC	CE	-0.00480496	-0.00400143	0.00326082	0.000535446	-8.97376	-18.4733	-8.12817	-9.63572	6.87997e+08	8.83759	-18.1263	32.8472	79.5285	0.06
1906	LPC(15:0) [sn1]	Cer(d16:1/16:0)	LPC	Cer	-0.00907901	-0.00400143	0.00691568	0.000668387	-13.5835	-40.942	-8.12817	-27.8101	1.35475e+13	13.1319	-40.3463	32.8472	39.5928	0.24
1907	LPC(15:0) [sn1]	Cer(d16:1/18:0)	LPC	Cer	-0.00801259	-0.00400143	0.00575535	0.000634037	-12.6374	-35.6131	-8.12817	-21.8843	5.35541e+13	13.7288	-35.0717	32.8472	44.2744	0.23
1908	LPC(15:0) [sn1]	Cer(d16:1/20:0)	LPC	Cer	-0.0107674	-0.00400143	0.00840334	0.000639386	-16.8402	-62.0714	-8.12817	-46.2008	7423651067539251	15.8706	-61.2635	32.8472	39.0887	0.29
1909	LPC(15:0) [sn1]	Cer(d16:1/22:0)	LPC	Cer	-0.00994202	-0.00400143	0.00733806	0.00061804	-16.0864	-56.8	-8.12817	-37.4835	2.07294e+19	19.3166	-56.0432	32.8472	45.0277	0.3
1910	LPC(15:0) [sn1]	Cer(d16:1/23:0)	LPC	Cer	-0.0110768	-0.00400143	0.00780841	0.000645209	-17.1678	-64.4327	-8.12817	-36.2015	1.70284e+28	28.2312	-63.6004	32.8472	44.7821	0.39
1911	LPC(15:0) [sn1]	Cer(d16:1/24:0)	LPC	Cer	-0.00714129	-0.00400143	0.00454245	0.000651608	-10.9595	-27.0701	-8.12817	-13.3642	5.07991e+13	13.7059	-26.6205	32.8472	41.9681	0.27
1912	LPC(15:0) [sn1]	Cer(d16:1/24:1)	LPC	Cer	-0.0133981	-0.00400143	0.0110235	0.000623806	-21.478	-99.4208	-8.12817	-82.1377	1.91923e+17	17.2831	-98.2398	32.8472	41.9807	0.3
1913	LPC(15:0) [sn1]	Cer(d17:1/16:0)	LPC	Cer	-0.011936	-0.00400143	0.00965941	0.00068787	-17.3521	-65.7798	-8.12817	-48.799	9.56747e+16	16.9808	-64.934	32.8472	32.2534	0.33
1914	LPC(15:0) [sn1]	Cer(d17:1/18:0)	LPC	Cer	-0.00739055	-0.00400143	0.00521475	0.000691853	-10.6822	-25.771	-8.12817	-14.7933	9.49856e+10	10.9777	-25.3363	32.8472	27.8458	0.25
1915	LPC(15:0) [sn1]	Cer(d17:1/20:0)	LPC	Cer	-0.0106996	-0.00400143	0.00813623	0.000675346	-15.8432	-55.1483	-8.12817	-35.946	1.59355e+19	19.2024	-54.4086	32.8472	38.7134	0.33
1916	LPC(15:0) [sn1]	Cer(d17:1/22:0)	LPC	Cer	-0.00975297	-0.00400143	0.00657203	0.000651319	-14.9742	-49.44	-8.12817	-26.6903	5.61883e+22	22.7496	-48.7573	32.8472	38.7267	0.38
1917	LPC(15:0) [sn1]	Cer(d17:1/23:0)	LPC	Cer	-0.0109921	-0.00400143	0.00702438	0.000656392	-16.7463	-61.4025	-8.12817	-28.3621	1.0973e+33	33.0403	-60.6013	32.8472	41.9131	0.46
1918	LPC(15:0) [sn1]	Cer(d17:1/24:0)	LPC	Cer	-0.00799537	-0.00400143	0.0047681	0.00066314	-12.0568	-32.5253	-8.12817	-14.1176	2.55645e+18	18.4076	-32.0164	32.8472	36.799	0.38
1919	LPC(15:0) [sn1]	Cer(d17:1/24:1)	LPC	Cer	-0.0161811	-0.00400143	0.013586	0.000660772	-24.4882	-128.053	-8.12817	-106.315	5.47195e+21	21.7381	-126.598	32.8472	35.1577	0.37
1920	LPC(15:0) [sn1]	Cer(d18:1/17:0)	LPC	Cer	-0.00589502	-0.00400143	0.00381415	0.000704151	-8.37182	-16.1933	-8.12817	-7.23474	1.16181e+08	8.06514	-15.8747	32.8472	34.985	0.12
1921	LPC(15:0) [sn1]	Cer(d18:1/19:0)	LPC	Cer	-0.00869835	-0.00400143	0.00660644	0.000698594	-12.4512	-34.6078	-8.12817	-22.0468	3.63871e+12	12.5609	-34.077	32.8472	31.5656	0.26
1922	LPC(15:0) [sn1]	Cer(d18:1/21:0)	LPC	Cer	-0.0145493	-0.00400143	0.0125756	0.000640945	-22.6997	-110.635	-8.12817	-102.308	2.12088e+08	8.32652	-109.342	32.8472	37.8101	0.3
1923	LPC(15:0) [sn1]	Cer(d18:1/23:0)	LPC	Cer	-0.00953053	-0.00400143	0.00673894	0.000642566	-14.832	-48.5349	-8.12817	-34.5693	9.23896e+13	13.9656	-47.8614	32.8472	31.6573	0.36
1924	LPC(15:0) [sn1]	Cer(d18:1/24:0)	LPC	Cer	-0.00550867	-0.00400143	0.00304668	0.000660309	-8.34256	-16.0864	-8.12817	-7.99744	9.08218e+07	7.95819	-15.7692	32.8472	29.9888	0.16
1925	LPC(15:0) [sn1]	Cer(d18:1/26:0)	LPC	Cer	-0.0075967	-0.00400143	0.00534096	0.000683138	-11.1203	-27.8383	-8.12817	-18.7012	1.37133e+09	9.13714	-27.3806	32.8472	27.8317	0.28
1926	LPC(15:0) [sn1]	Cer(d18:2/18:0)	LPC	Cer	-0.00830835	-0.00400143	0.00658279	0.000657576	-12.6348	-35.599	-8.12817	-26.6176	9.58219e+08	8.98146	-35.0577	32.8472	41.6058	0.14
1927	LPC(15:0) [sn1]	Cer(d18:2/21:0)	LPC	Cer	-0.0129653	-0.00400143	0.0113731	0.000672344	-19.2837	-80.7064	-8.12817	-68.1726	3.41843e+12	12.5338	-79.7116	32.8472	43.5511	0.21
1928	LPC(15:0) [sn1]	Cer(d18:2/22:0)	LPC	Cer	-0.0103411	-0.00400143	0.00853346	0.000652113	-15.8578	-55.2468	-8.12817	-47.9502	1.97945e+07	7.29655	-54.5061	32.8472	38.6514	0.21
1929	LPC(15:0) [sn1]	Cer(d18:2/23:0)	LPC	Cer	-0.0117284	-0.00400143	0.00899296	0.000654845	-17.9102	-69.9418	-8.12817	-49.708	1.71318e+20	20.2338	-69.0551	32.8472	37.936	0.33
1930	LPC(15:0) [sn1]	Cer(d18:2/24:0)	LPC	Cer	-0.00729444	-0.00400143	0.0052337	0.000671768	-10.8586	-26.5935	-8.12817	-17.5463	1.11487e+09	9.04722	-26.1491	32.8472	35.5022	0.17
1931	LPC(15:0) [sn1]	Cer(d18:2/26:0)	LPC	Cer	-0.00789818	-0.00400143	0.00549458	0.000679944	-11.6159	-30.2734	-8.12817	-17.0928	1.51569e+13	13.1806	-29.7886	32.8472	39.6024	0.27
1932	LPC(15:0) [sn1]	Cer(d19:1/16:0)	LPC	Cer	-0.00824859	-0.00400143	0.00626817	0.000696231	-11.8475	-31.4461	-8.12817	-19.2958	1.41327e+12	12.1502	-30.9482	32.8472	46.2162	0.19
1933	LPC(15:0) [sn1]	Cer(d19:1/18:0)	LPC	Cer	-0.00877748	-0.00400143	0.00670404	0.000667361	-13.1525	-38.469	-8.12817	-23.8634	4.03324e+14	14.6057	-37.8985	32.8472	54.5271	0.2
1934	LPC(15:0) [sn1]	Cer(d19:1/20:0)	LPC	Cer	-0.00879805	-0.00400143	0.0064455	0.000675244	-13.0294	-37.7767	-8.12817	-21.6988	1.19667e+16	16.078	-37.2133	32.8472	48.7595	0.26
1935	LPC(15:0) [sn1]	Cer(d19:1/22:0)	LPC	Cer	-0.00667955	-0.00400143	0.00393251	0.00065469	-10.2026	-23.5992	-8.12817	-9.34964	177643278833960	14.2495	-23.1898	32.8472	44.3072	0.3
1936	LPC(15:0) [sn1]	Cer(d19:1/23:0)	LPC	Cer	-0.00799596	-0.00400143	0.00466137	0.000664573	-12.0317	-32.3949	-8.12817	-12.2062	1.54407e+20	20.1887	-31.8872	32.8472	45.0936	0.41
1937	LPC(15:0) [sn1]	Cer(d19:1/24:0)	LPC	Cer	-0.00566941	-0.00400143	0.00265918	0.000660397	-8.58485	-16.9828	-8.12817	-4.67274	7.15581e+08	8.85466	-16.6542	32.8472	39.6571	0.32
1938	LPC(15:0) [sn1]	Cer(d19:1/24:1)	LPC	Cer	-0.0123442	-0.00400143	0.0100266	0.000677009	-18.2335	-72.4091	-8.12817	-51.1277	1.91175e+21	21.2814	-71.4973	32.8472	43.3518	0.26
1939	LPC(15:0) [sn1]	Cer(d19:1/26:0)	LPC	Cer	-0.00597395	-0.00400143	0.0032861	0.000699486	-8.54048	-16.8168	-8.12817	-5.82357	4.88242e+08	8.68864	-16.4904	32.8472	38.0871	0.26
1940	LPC(15:0) [sn1]	Cer(d20:1/22:0)	LPC	Cer	-0.00638384	-0.00400143	0.00460736	0.000667142	-9.56895	-20.8771	-8.12817	-13.032	7.00018e+07	7.84511	-20.5003	32.8472	41.6517	0.09
1941	LPC(15:0) [sn1]	Cer(d20:1/23:0)	LPC	Cer	-0.00929965	-0.00400143	0.00764604	0.000676983	-13.7369	-41.8409	-8.12817	-32.1939	4.43546e+09	9.64694	-41.2362	32.8472	39.1657	0.18
1942	LPC(15:0) [sn1]	DE(20:5)	LPC	DE	-0.00774211	-0.00400143	0.00625717	0.000639044	-12.1151	-32.8291	-8.12817	-22.9993	6.75779e+09	9.8298	-32.3171	32.8472	78.0496	0.06
1943	LPC(15:0) [sn1]	DG(14:0_18:2)	LPC	DG	-0.00509498	-0.00400143	0.00287553	0.000493545	-10.3232	-24.1363	-8.12817	-8.4266	5124669133809834	15.7097	-23.7207	32.8472	76.484	0.3
1944	LPC(15:0) [sn1]	DG(16:0_18:2)	LPC	DG	-0.00626375	-0.00400143	0.00410744	0.000498558	-12.5637	-35.2136	-8.12817	-20.6717	3.48226e+14	14.5419	-34.6764	32.8472	63.5014	0.19
1945	LPC(15:0) [sn1]	DG(16:0_22:5)	LPC	DG	-0.00677177	-0.00400143	0.00462313	0.000539495	-12.552	-35.1504	-8.12817	-22.2923	7.21185e+12	12.858	-34.6137	32.8472	60.6581	0.19
1946	LPC(15:0) [sn1]	DG(16:0_22:6)	LPC	DG	-0.00809609	-0.00400143	0.00681868	0.000606273	-13.3539	-39.6149	-8.12817	-32.0148	3.98222e+07	7.60012	-39.0328	32.8472	90.4277	0.05
1947	LPC(15:0) [sn1]	DG(16:1_18:1)	LPC	DG	-0.00464109	-0.00400143	0.00265214	0.000509381	-9.11124	-19.0154	-8.12817	-8.59249	2.6478e+10	10.4229	-18.6618	32.8472	72.337	0.15
1948	LPC(15:0) [sn1]	DG(18:0_18:2)	LPC	DG	-0.00503595	-0.00400143	0.0029612	0.000500186	-10.0681	-23.0075	-8.12817	-11.4288	3.79072e+11	11.5787	-22.605	32.8472	72.3604	0.15
1949	LPC(15:0) [sn1]	DG(18:0_20:4)	LPC	DG	-0.00487089	-0.00400143	0.00272026	0.0006028	-8.08044	-15.1442	-8.12817	-6.93512	1.03772e+07	7.01608	-14.8393	32.8472	49.5833	0.1
1950	LPC(15:0) [sn1]	DG(18:1_18:1)	LPC	DG	-0.00603567	-0.00400143	0.00410283	0.000505806	-11.9328	-31.8836	-8.12817	-22.7618	1.32396e+09	9.12187	-31.3812	32.8472	65.6124	0.14
1951	LPC(15:0) [sn1]	DG(18:1_18:3)	LPC	DG	-0.0106598	-0.00400143	0.00888706	0.000543891	-19.5991	-83.2823	-8.12817	-76.7322	3.54946e+06	6.55016	-82.2611	32.8472	59.865	0.17
1952	LPC(15:0) [sn1]	GM3(d18:2/24:1)	LPC	GM3	-0.00906976	-0.00400143	0.00800384	0.000688507	-13.1731	-38.5852	-8.12817	-31.5889	9.91457e+06	6.99627	-38.0133	32.8472	145.861	0.03
1953	LPC(15:0) [sn1]	GM3(d20:1/18:0)	LPC	GM3	-0.00591506	-0.00400143	0.00436314	0.000704279	-8.39875	-16.292	-8.12817	-9.18656	1.27493e+07	7.10549	-15.9722	32.8472	42.4697	0.01
1954	LPC(15:0) [sn1]	Hex2Cer(d18:1/20:0)	LPC	Hex2Cer	-0.00644464	-0.00400143	0.00478297	0.000693091	-9.2984	-19.766	-8.12817	-11.9593	6.40801e+07	7.80672	-19.403	32.8472	36.3024	0.05
1955	LPC(15:0) [sn1]	Hex3Cer(d18:1/16:0)	LPC	Hex3Cer	-0.00540059	-0.00400143	0.00333878	0.000669161	-8.07068	-15.1097	-8.12817	-8.32095	6.14874e+06	6.78879	-14.8053	32.8472	24.1358	0.06
1956	LPC(15:0) [sn1]	Hex3Cer(d18:1/18:0)	LPC	Hex3Cer	-0.00827177	-0.00400143	0.00688091	0.00067365	-12.279	-33.6907	-8.12817	-26.7135	9.48803e+06	6.97718	-33.1697	32.8472	34.3919	0.12
1957	LPC(15:0) [sn1]	Hex3Cer(d18:1/20:0)	LPC	Hex3Cer	-0.00618568	-0.00400143	0.00457734	0.000679346	-9.10535	-18.992	-8.12817	-11.5543	2.73953e+07	7.43768	-18.6387	32.8472	41.2628	0.04
1958	LPC(15:0) [sn1]	Hex3Cer(d18:1/22:0)	LPC	Hex3Cer	-0.00617965	-0.00400143	0.00435413	0.000665309	-9.28839	-19.7255	-8.12817	-12.0514	4.72203e+07	7.67413	-19.363	32.8472	32.7943	0.07
1959	LPC(15:0) [sn1]	HexCer(d16:1/18:0)	LPC	HexCer	-0.00594748	-0.00400143	0.00365969	0.000683479	-8.70178	-17.4243	-8.12817	-7.5085	1.97754e+09	9.29612	-17.09	32.8472	45.6248	0.22
1960	LPC(15:0) [sn1]	HexCer(d16:1/20:0)	LPC	HexCer	-0.00859922	-0.00400143	0.00662217	0.00068059	-12.6349	-35.5997	-8.12817	-23.7466	7.13007e+11	11.8531	-35.0584	32.8472	41.228	0.21
1961	LPC(15:0) [sn1]	HexCer(d16:1/22:0)	LPC	HexCer	-0.0074403	-0.00400143	0.0052001	0.000690393	-10.7769	-26.2109	-8.12817	-14.5147	4.96807e+11	11.6962	-25.7711	32.8472	35.73	0.22
1962	LPC(15:0) [sn1]	HexCer(d16:1/24:0)	LPC	HexCer	-0.00633842	-0.00400143	0.00382713	0.000686313	-9.23545	-19.5119	-8.12817	-8.33185	1.51385e+11	11.1801	-19.152	32.8472	37.3912	0.23
1963	LPC(15:0) [sn1]	HexCer(d18:2/20:0)	LPC	HexCer	-0.00677896	-0.00400143	0.00515541	0.000697772	-9.71515	-21.4902	-8.12817	-13.4779	1.02873e+08	8.0123	-21.1059	32.8472	40.0146	0.07
1964	LPC(15:0) [sn1]	HexCer(d18:2/22:0)	LPC	HexCer	-0.00679613	-0.00400143	0.00503684	0.000690438	-9.84321	-22.0346	-8.12817	-13.4371	3.95905e+08	8.59759	-21.6437	32.8472	34.1587	0.1
1965	LPC(15:0) [sn1]	HexCer(d18:2/24:0)	LPC	HexCer	-0.00641734	-0.00400143	0.00441941	0.000688148	-9.32552	-19.876	-8.12817	-11.0589	6.56349e+08	8.81713	-19.5117	32.8472	32.28	0.13
1966	LPC(15:0) [sn1]	LPC(15:0) [sn2]	LPC	LPC	0.0067532	-0.00400143	-0.00552707	0.000699491	9.65445	-21.2346	-8.12817	-14.7761	2.87361e+06	6.45843	-20.8533	32.8472	33.1164	0.97
1967	LPC(15:0) [sn2]	Acylcarnitine(14:0)	LPC	Acylcarnitine	-0.0207076	-0.00552707	0.0193167	0.000668204	-30.99	-200.984	-14.7761	-177.403	3.81106e+23	23.581	-198.874	33.1164	44.108	0.18
1968	LPC(15:0) [sn2]	Acylcarnitine(15:0) (a)	LPC	Acylcarnitine	-0.0143478	-0.00552707	0.0106159	0.000677611	-21.1741	-96.7191	-14.7761	-53.0275	4.91608e+43	43.6916	-95.5646	33.1164	50.6213	0.28
1969	LPC(15:0) [sn2]	Acylcarnitine(15:0) (b)	LPC	Acylcarnitine	-0.015433	-0.00552707	0.00973967	0.00067488	-22.8678	-112.221	-14.7761	-43.9474	1.87733e+68	68.2735	-110.912	33.1164	41.1204	0.49
1970	LPC(15:0) [sn2]	Acylcarnitine(16:0)	LPC	Acylcarnitine	-0.0109467	-0.00552707	0.00828436	0.000680232	-16.0925	-56.8424	-14.7761	-34.6992	1.39055e+22	22.1432	-56.0851	33.1164	31.965	0.21
1971	LPC(15:0) [sn2]	Acylcarnitine(17:0) (a)	LPC	Acylcarnitine	-0.010591	-0.00552707	0.00551724	0.000686544	-15.4265	-52.3732	-14.7761	-14.8739	3.15699e+37	37.4993	-51.661	33.1164	34.7768	0.43
1972	LPC(15:0) [sn2]	Acylcarnitine(17:0) (b)	LPC	Acylcarnitine	-0.0133604	-0.00552707	0.00905859	0.000673842	-19.8272	-85.1688	-14.7761	-40.8398	2.13261e+44	44.3289	-84.129	33.1164	29.9912	0.41
1973	LPC(15:0) [sn2]	Acylcarnitine(18:0)	LPC	Acylcarnitine	-0.015763	-0.00552707	0.0132105	0.000659689	-23.8946	-122.141	-14.7761	-95.6892	2.83266e+26	26.4522	-120.74	33.1164	32.7236	0.28
1974	LPC(15:0) [sn2]	CE(15:0)	LPC	CE	-0.00755808	-0.00552707	0.00170721	0.000587372	-12.8676	-36.876	-14.7761	-2.41638	1.25845e+22	22.0998	-36.3215	33.1164	31.4081	0.55
1975	LPC(15:0) [sn2]	CE(16:0)	LPC	CE	-0.00677911	-0.00552707	0.00251472	0.000695325	-9.74954	-21.6358	-14.7761	-6.14122	7.23845e+06	6.85965	-21.2497	33.1164	15.6415	0.24
1976	LPC(15:0) [sn2]	CE(20:5)	LPC	CE	-0.00556972	-0.00552707	0.00326082	0.000534176	-10.4268	-24.6022	-14.7761	-9.63572	6.69949e+09	9.82604	-24.1809	33.1164	79.5285	0.09
1977	LPC(15:0) [sn2]	CE(22:5) (n3)	LPC	CE	-0.00884945	-0.00552707	0.00700871	0.000632398	-13.9935	-43.3653	-14.7761	-30.5525	6.49827e+12	12.8128	-42.7446	33.1164	60.8869	0.01
1978	LPC(15:0) [sn2]	Cer(d16:1/16:0)	LPC	Cer	-0.0102541	-0.00552707	0.00691568	0.00066685	-15.3769	-52.0474	-14.7761	-27.8101	1.7268e+24	24.2372	-51.3386	33.1164	39.5928	0.25
1979	LPC(15:0) [sn2]	Cer(d16:1/18:0)	LPC	Cer	-0.00907707	-0.00552707	0.00575535	0.000631442	-14.3752	-45.6831	-14.7761	-21.8843	6.29126e+23	23.7987	-45.0385	33.1164	44.2744	0.24
1980	LPC(15:0) [sn2]	Cer(d16:1/20:0)	LPC	Cer	-0.0119763	-0.00552707	0.00840334	0.000636015	-18.8302	-77.0703	-14.7761	-46.2008	7.40488e+30	30.8695	-76.1128	33.1164	39.0887	0.29
1981	LPC(15:0) [sn2]	Cer(d16:1/22:0)	LPC	Cer	-0.0110955	-0.00552707	0.00733806	0.000615553	-18.0253	-70.8152	-14.7761	-37.4835	2.14676e+33	33.3318	-69.9196	33.1164	45.0277	0.3
1982	LPC(15:0) [sn2]	Cer(d16:1/23:0)	LPC	Cer	-0.012461	-0.00552707	0.00780841	0.000641386	-19.4282	-81.8815	-14.7761	-36.2015	4.78592e+45	45.68	-80.8751	33.1164	44.7821	0.41
1983	LPC(15:0) [sn2]	Cer(d16:1/24:0)	LPC	Cer	-0.00837669	-0.00552707	0.00454245	0.000651042	-12.8666	-36.8702	-14.7761	-13.3642	1.24178e+22	22.094	-36.3158	33.1164	41.9681	0.29
1984	LPC(15:0) [sn2]	Cer(d16:1/24:1)	LPC	Cer	-0.0146126	-0.00552707	0.0110235	0.000620608	-23.5456	-118.726	-14.7761	-82.1377	3.87711e+36	36.5885	-117.356	33.1164	41.9807	0.3
1985	LPC(15:0) [sn2]	Cer(d17:1/16:0)	LPC	Cer	-0.0132106	-0.00552707	0.00965941	0.000685586	-19.2691	-80.5878	-14.7761	-48.799	6.14871e+31	31.7888	-79.594	33.1164	32.2534	0.33
1986	LPC(15:0) [sn2]	Cer(d17:1/18:0)	LPC	Cer	-0.00873347	-0.00552707	0.00521475	0.000690041	-12.6565	-35.7168	-14.7761	-14.7933	8.38388e+20	20.9234	-35.1743	33.1164	27.8458	0.25
1987	LPC(15:0) [sn2]	Cer(d17:1/20:0)	LPC	Cer	-0.0118433	-0.00552707	0.00813623	0.000672645	-17.607	-67.666	-14.7761	-35.946	5.24827e+31	31.72	-66.8013	33.1164	38.7134	0.32
1988	LPC(15:0) [sn2]	Cer(d17:1/22:0)	LPC	Cer	-0.0110741	-0.00552707	0.00657203	0.000648721	-17.0707	-63.7281	-14.7761	-26.6903	1.09088e+37	37.0378	-62.9033	33.1164	38.7267	0.38
1989	LPC(15:0) [sn2]	Cer(d17:1/23:0)	LPC	Cer	-0.0125307	-0.00552707	0.00702438	0.000652115	-19.2155	-80.1541	-14.7761	-28.3621	6.19446e+51	51.792	-79.165	33.1164	41.9131	0.48
1990	LPC(15:0) [sn2]	Cer(d17:1/24:0)	LPC	Cer	-0.0094099	-0.00552707	0.0047681	0.000662593	-14.2016	-44.622	-14.7761	-14.1176	7.01216e+29	29.8459	-43.9882	33.1164	36.799	0.39
1991	LPC(15:0) [sn2]	Cer(d17:1/24:1)	LPC	Cer	-0.0174509	-0.00552707	0.013586	0.000657632	-26.5359	-149.429	-14.7761	-106.315	1.29822e+43	43.1133	-147.782	33.1164	35.1577	0.36
1992	LPC(15:0) [sn2]	Cer(d18:1/17:0)	LPC	Cer	-0.00708038	-0.00552707	0.00381415	0.000704298	-10.0531	-22.9418	-14.7761	-7.23474	1.46426e+08	8.16562	-22.5401	33.1164	34.985	0.13
1993	LPC(15:0) [sn2]	Cer(d18:1/18:0)	LPC	Cer	-0.010688	-0.00552707	0.00848705	0.000646985	-16.5197	-59.8024	-14.7761	-49.2611	3.47852e+10	10.5414	-59.0164	33.1164	37.0163	0.11
1994	LPC(15:0) [sn2]	Cer(d18:1/19:0)	LPC	Cer	-0.00989807	-0.00552707	0.00660644	0.000696176	-14.2178	-44.7202	-14.7761	-22.0468	4.71375e+22	22.6734	-44.0855	33.1164	31.5656	0.25
1995	LPC(15:0) [sn2]	Cer(d18:1/21:0)	LPC	Cer	-0.0156556	-0.00552707	0.0125756	0.000636359	-24.6018	-129.2	-14.7761	-102.308	7.79531e+26	26.8918	-127.735	33.1164	37.8101	0.29
1996	LPC(15:0) [sn2]	Cer(d18:1/22:0)	LPC	Cer	-0.00861997	-0.00552707	0.00539817	0.000645347	-13.3571	-39.6334	-14.7761	-23.9964	4335463095737431	15.637	-39.0511	33.1164	32.7806	0.18
1997	LPC(15:0) [sn2]	Cer(d18:1/23:0)	LPC	Cer	-0.0109943	-0.00552707	0.00673894	0.000639775	-17.1846	-64.5554	-14.7761	-34.5693	9.68512e+29	29.9861	-63.722	33.1164	31.6573	0.37
1998	LPC(15:0) [sn2]	Cer(d18:1/24:0)	LPC	Cer	-0.00675855	-0.00552707	0.00304668	0.00066114	-10.2226	-23.6876	-14.7761	-7.99744	8.15604e+08	8.91148	-23.2773	33.1164	29.9888	0.15
[truncated: 37,813 more rows]
