# Supplementary material for: High-coverage plasma lipidomics reveals novel sex-specific lipidomic fingerprints of age and BMI: Evidence from two large population cohort studies
Source: PLoS Biol. 2020 Sep 28;18(9):e3000870. doi: 10.1371/journal.pbio.3000870 (PMC7544135; doi:10.1371/journal.pbio.3000870)
Supplement: S11 Table — (CSV) [file pbio.3000870.s030.csv]

S11 Table : Association of sex with lipid concentration ratios
Ratio #	Lipid 1	Lipid 2	Class 1	Class 2	Beta estimate (ratio)1	Beta estimate (Lipid 1)	Beta estimate (Lipid 2)	SE	tvalue	Log10 (p-vlaue)(ratio)	Lipid10(p-vlaue)(Lipid 1)	Lipid10(p-vlaue)(Lipid 2)	p-Gain	Log10(p-Gain)	Log10(BH p-vlaue2) (ratio)	%CV (Lipid 1)	%CV (Lipid 2)	Pearson's correlation (r)
1	AcylCarnitine(16:1)	AcylCarnitine(12:0)	Acylcarnitine	Acylcarnitine	-0.4156	-0.0446	0.2586	0.0207	-20.04	-86.95	-1.61	-36.23	5.25E+50	50.72	-86.12	45.4	55.22	0.73
2	CE(15:0)	AcylCarnitine(12:0)	CE	Acylcarnitine	-0.3392	-0.2023	0.2586	0.0197	-17.23	-64.86	-28.56	-36.23	4.26E+28	28.63	-64.19	31.41	55.22	0.06
3	CE(18:2)	AcylCarnitine(12:0)	CE	Acylcarnitine	-0.2867	-0.1047	0.2586	0.0201	-14.25	-44.89	-10.98	-36.23	4.57E+08	8.66	-44.38	16.46	55.22	0.06
4	CE(20:2)	AcylCarnitine(12:0)	CE	Acylcarnitine	-0.3607	-0.2734	0.2586	0.0202	-17.9	-69.85	-59.91	-36.23	8.65E+09	9.94	-69.15	23.02	55.22	0.04
5	CE(20:3)	AcylCarnitine(12:0)	CE	Acylcarnitine	-0.3539	-0.2346	0.2586	0.0197	-17.96	-70.3	-42.74	-36.23	3.59E+27	27.56	-69.59	27.38	55.22	0.05
6	CE(20:4)	AcylCarnitine(12:0)	CE	Acylcarnitine	-0.2474	-0.0932	0.2586	0.0173	-14.28	-45.12	-11.21	-36.23	7.86E+08	8.9	-44.61	43.02	55.22	0
7	CE(22:6)	AcylCarnitine(12:0)	CE	Acylcarnitine	-0.3242	-0.1895	0.2586	0.0194	-16.68	-60.91	-28.55	-36.23	4.85E+24	24.69	-60.28	44.09	55.22	0.03
8	Cer(d16:1/16:0)	AcylCarnitine(12:0)	Cer	Acylcarnitine	-0.309	-0.1416	0.2586	0.0204	-15.18	-50.77	-13.1	-36.23	3.51E+14	14.55	-50.22	39.59	55.22	0.1
9	Cer(d16:1/18:0)	AcylCarnitine(12:0)	Cer	Acylcarnitine	-0.4174	-0.2908	0.2586	0.0194	-21.49	-99.51	-58.23	-36.23	1.92E+41	41.28	-98.6	44.27	55.22	0.1
10	Cer(d16:1/20:0)	AcylCarnitine(12:0)	Cer	Acylcarnitine	-0.3687	-0.2424	0.2586	0.0199	-18.53	-74.69	-41.7	-36.23	9.79E+32	32.99	-73.95	39.09	55.22	0.05
11	Cer(d17:1/16:0)	AcylCarnitine(12:0)	Cer	Acylcarnitine	-0.3466	-0.1954	0.2586	0.0208	-16.7	-61.09	-22.26	-36.23	7.24E+24	24.86	-60.45	32.25	55.22	0.11
12	Cer(d17:1/18:0)	AcylCarnitine(12:0)	Cer	Acylcarnitine	-0.3597	-0.234	0.2586	0.0205	-17.58	-67.43	-31.07	-36.23	1.58E+31	31.2	-66.75	27.85	55.22	0.09
13	Cer(d17:1/20:0)	AcylCarnitine(12:0)	Cer	Acylcarnitine	-0.3529	-0.213	0.2586	0.0205	-17.21	-64.75	-26.92	-36.23	3.31E+28	28.52	-64.09	38.71	55.22	0.09
14	Cer(d17:1/24:1)	AcylCarnitine(12:0)	Cer	Acylcarnitine	-0.2936	-0.1053	0.2586	0.0206	-14.24	-44.85	-7.83	-36.23	4.18E+08	8.62	-44.34	35.16	55.22	0.14
15	Cer(d18:1/14:0)	AcylCarnitine(12:0)	Cer	Acylcarnitine	-0.3721	-0.2727	0.2586	0.0206	-18.07	-71.14	-39.35	-36.23	6.28E+31	31.8	-70.43	38.68	55.22	-0.01
16	Cer(d18:1/16:0)	AcylCarnitine(12:0)	Cer	Acylcarnitine	-0.3194	-0.1344	0.2586	0.0204	-15.69	-54.13	-15.42	-36.23	7.94E+17	17.9	-53.55	23.54	55.22	0.18
17	Cer(d18:1/18:0)	AcylCarnitine(12:0)	Cer	Acylcarnitine	-0.4153	-0.2781	0.2586	0.0195	-21.29	-97.78	-56.93	-36.23	7.07E+40	40.85	-96.88	37.02	55.22	0.16
18	Cer(d18:1/19:0)	AcylCarnitine(12:0)	Cer	Acylcarnitine	-0.3716	-0.2358	0.2586	0.0206	-18.02	-70.75	-29.97	-36.23	3.33E+34	34.52	-70.04	31.57	55.22	0.12
19	Cer(d18:1/20:0)	AcylCarnitine(12:0)	Cer	Acylcarnitine	-0.3655	-0.2175	0.2586	0.0197	-18.59	-75.21	-38.99	-36.23	1.68E+36	36.22	-74.47	34.68	55.22	0.14
20	Cer(d18:1/23:0)	AcylCarnitine(12:0)	Cer	Acylcarnitine	-0.2782	-0.0771	0.2586	0.0199	-13.99	-43.34	-5.54	-36.23	1.30E+07	7.11	-42.85	31.66	55.22	0.12
21	Cer(d18:1/26:0)	AcylCarnitine(12:0)	Cer	Acylcarnitine	-0.2886	-0.1066	0.2586	0.0204	-14.13	-44.19	-8.5	-36.23	9.11E+07	7.96	-43.69	27.83	55.22	0.07
22	Cer(d18:2/14:0)	AcylCarnitine(12:0)	Cer	Acylcarnitine	-0.491	-0.4297	0.2586	0.0204	-24.11	-124.27	-98.95	-36.23	2.06E+25	25.31	-123.18	47.68	55.22	0
23	Cer(d18:2/16:0)	AcylCarnitine(12:0)	Cer	Acylcarnitine	-0.4653	-0.3757	0.2586	0.0203	-22.97	-113.18	-92.88	-36.23	1.98E+20	20.3	-112.17	31.13	55.22	0.15
24	Cer(d18:2/18:0)	AcylCarnitine(12:0)	Cer	Acylcarnitine	-0.4898	-0.3842	0.2586	0.0197	-24.86	-131.79	-93.86	-36.23	8.47E+37	37.93	-130.65	41.61	55.22	0.13
25	Cer(d18:2/20:0)	AcylCarnitine(12:0)	Cer	Acylcarnitine	-0.4342	-0.3424	0.2586	0.0202	-21.48	-99.46	-77.44	-36.23	1.05E+22	22.02	-98.54	33.63	55.22	0.1
26	Cer(d18:2/21:0)	AcylCarnitine(12:0)	Cer	Acylcarnitine	-0.5354	-0.4713	0.2586	0.0204	-26.19	-145.76	-124.01	-36.23	5.65E+21	21.75	-144.54	43.55	55.22	0.08
27	Cer(d18:2/22:0)	AcylCarnitine(12:0)	Cer	Acylcarnitine	-0.296	-0.1258	0.2586	0.02	-14.8	-48.3	-12.02	-36.23	1.19E+12	12.07	-47.77	38.65	55.22	0.09
28	Cer(d18:2/23:0)	AcylCarnitine(12:0)	Cer	Acylcarnitine	-0.3532	-0.211	0.2586	0.0202	-17.46	-66.54	-30.13	-36.23	2.05E+30	30.31	-65.86	37.94	55.22	0.09
29	Cer(d18:2/24:1)	AcylCarnitine(12:0)	Cer	Acylcarnitine	-0.3339	-0.1715	0.2586	0.0204	-16.39	-58.93	-20.78	-36.23	5.01E+22	22.7	-58.31	36.13	55.22	0.13
30	Cer(d18:2/26:0)	AcylCarnitine(12:0)	Cer	Acylcarnitine	-0.3059	-0.1528	0.2586	0.0206	-14.88	-48.85	-14.43	-36.23	4.15E+12	12.62	-48.31	39.6	55.22	0.07
31	DG(14:0_18:2)	AcylCarnitine(12:0)	DG	Acylcarnitine	-0.2444	-0.1293	0.2586	0.0174	-14.01	-43.45	-17.5	-36.23	1.65E+07	7.22	-42.95	76.48	55.22	-0.06
32	DG(16:1_18:1)	AcylCarnitine(12:0)	DG	Acylcarnitine	-0.3242	-0.193	0.2586	0.0163	-19.86	-85.43	-45.02	-36.23	2.57E+40	40.41	-84.62	72.34	55.22	0.05
33	DG(16:0_18:2)	AcylCarnitine(12:0)	DG	Acylcarnitine	-0.2843	-0.1446	0.2586	0.0167	-17.02	-63.4	-27.34	-36.23	1.47E+27	27.17	-62.74	63.5	55.22	0.01
34	DG(18:1_18:2)	AcylCarnitine(12:0)	DG	Acylcarnitine	-0.3347	-0.1973	0.2586	0.0173	-19.33	-81.05	-43.25	-36.23	6.34E+37	37.8	-80.27	58.7	55.22	0.05
35	DG(18:2_18:2)	AcylCarnitine(12:0)	DG	Acylcarnitine	-0.3779	-0.2646	0.2586	0.0189	-19.96	-86.25	-50.46	-36.23	6.14E+35	35.79	-85.43	69.05	55.22	0.03
36	DG(18:1_18:3)	AcylCarnitine(12:0)	DG	Acylcarnitine	-0.2954	-0.1644	0.2586	0.0179	-16.48	-59.51	-29.33	-36.23	1.92E+23	23.28	-58.89	59.87	55.22	0
37	DG(18:2_20:4)	AcylCarnitine(12:0)	DG	Acylcarnitine	-0.3243	-0.2118	0.2586	0.019	-17.09	-63.83	-35.06	-36.23	4.03E+27	27.61	-63.18	67.59	55.22	-0.02
38	DG(18:1_22:5)	AcylCarnitine(12:0)	DG	Acylcarnitine	-0.3653	-0.2409	0.2586	0.0187	-19.51	-82.59	-42.99	-36.23	3.97E+39	39.6	-81.8	57.5	55.22	0.04
39	DG(18:2_22:6)	AcylCarnitine(12:0)	DG	Acylcarnitine	-0.3069	-0.1969	0.2586	0.0199	-15.43	-52.38	-24.49	-36.23	1.42E+16	16.15	-51.81	95.32	55.22	0
40	dhCer(d18:0/18:0)	AcylCarnitine(12:0)	dhCer	Acylcarnitine	-0.3248	-0.181	0.2586	0.0204	-15.93	-55.76	-17.83	-36.23	3.36E+19	19.53	-55.16	46.34	55.22	0.05
41	dhCer(d18:0/20:0)	AcylCarnitine(12:0)	dhCer	Acylcarnitine	-0.3325	-0.1882	0.2586	0.0203	-16.41	-59.05	-20.16	-36.23	6.69E+22	22.83	-58.44	36.05	55.22	0.05
42	dhCer(d18:0/22:0)	AcylCarnitine(12:0)	dhCer	Acylcarnitine	-0.2973	-0.1283	0.2586	0.0194	-15.33	-51.74	-12.68	-36.23	3.22E+15	15.51	-51.17	39.15	55.22	0.07
43	dhCer(d18:0/24:1)	AcylCarnitine(12:0)	dhCer	Acylcarnitine	-0.3571	-0.2008	0.2586	0.0199	-17.96	-70.32	-27.46	-36.23	1.25E+34	34.1	-69.62	39.12	55.22	0.13
44	GM1(d18:1/16:0)	AcylCarnitine(12:0)	GM1	Acylcarnitine	-0.3501	-0.2427	0.2586	0.0198	-17.66	-68.06	-32.32	-36.23	6.72E+31	31.83	-67.37	27.16	55.22	0.03
45	GM3(d18:1/16:0)	AcylCarnitine(12:0)	GM3	Acylcarnitine	-0.3179	-0.1405	0.2586	0.0204	-15.6	-53.53	-14.18	-36.23	2.01E+17	17.3	-52.96	21.96	55.22	0.18
46	HexCer(d16:1/18:0)	AcylCarnitine(12:0)	HexCer	Acylcarnitine	-0.3672	-0.2389	0.2586	0.0205	-17.88	-69.74	-31.68	-36.23	3.23E+33	33.51	-69.04	45.62	55.22	0.08
47	HexCer(d16:1/20:0)	AcylCarnitine(12:0)	HexCer	Acylcarnitine	-0.3389	-0.1945	0.2586	0.0206	-16.44	-59.23	-22.21	-36.23	1.01E+23	23	-58.61	41.23	55.22	0.09
48	HexCer(d18:1/18:0)	AcylCarnitine(12:0)	HexCer	Acylcarnitine	-0.3615	-0.2219	0.2586	0.0203	-17.77	-68.88	-28.06	-36.23	4.46E+32	32.65	-68.18	32.88	55.22	0.13
49	HexCer(d18:2/18:0)	AcylCarnitine(12:0)	HexCer	Acylcarnitine	-0.3881	-0.2678	0.2586	0.0206	-18.83	-77.07	-37.93	-36.23	1.40E+39	39.14	-76.32	42.69	55.22	0.09
50	HexCer(d18:2/20:0)	AcylCarnitine(12:0)	HexCer	Acylcarnitine	-0.3378	-0.1964	0.2586	0.0208	-16.22	-57.69	-20.65	-36.23	2.91E+21	21.46	-57.08	40.01	55.22	0.1
51	Hex2Cer(d18:1/16:0)	AcylCarnitine(12:0)	Hex2Cer	Acylcarnitine	-0.2839	-0.1021	0.2586	0.0197	-14.44	-46.06	-6.99	-36.23	6.84E+09	9.84	-45.55	27.84	55.22	0.07
52	Hex2Cer(d18:1/20:0)	AcylCarnitine(12:0)	Hex2Cer	Acylcarnitine	-0.3536	-0.2135	0.2586	0.0207	-17.11	-64	-24.75	-36.23	5.97E+27	27.78	-63.35	36.3	55.22	0.11
53	Hex2Cer(d18:2/16:0)	AcylCarnitine(12:0)	Hex2Cer	Acylcarnitine	-0.3623	-0.2323	0.2586	0.0203	-17.82	-69.29	-30	-36.23	1.15E+33	33.06	-68.59	27.61	55.22	0.13
54	Hex2Cer(d18:2/24:1)	AcylCarnitine(12:0)	Hex2Cer	Acylcarnitine	-0.3296	-0.176	0.2586	0.0202	-16.3	-58.28	-18.55	-36.23	1.13E+22	22.05	-57.67	35.13	55.22	0.11
55	Hex3Cer(d18:1/18:0)	AcylCarnitine(12:0)	Hex3Cer	Acylcarnitine	-0.3375	-0.1704	0.2586	0.0204	-16.58	-60.24	-18.04	-36.23	1.04E+24	24.02	-59.62	34.39	55.22	0.16
56	Hex3Cer(d18:1/20:0)	AcylCarnitine(12:0)	Hex3Cer	Acylcarnitine	-0.3808	-0.2583	0.2586	0.0204	-18.68	-75.88	-37.51	-36.23	2.30E+38	38.36	-75.13	41.26	55.22	0.1
57	Hex3Cer(d18:1/22:0)	AcylCarnitine(12:0)	Hex3Cer	Acylcarnitine	-0.365	-0.2268	0.2586	0.02	-18.26	-72.59	-33.56	-36.23	2.28E+36	36.36	-71.87	32.79	55.22	0.13
58	Hex3Cer(d18:1/24:1)	AcylCarnitine(12:0)	Hex3Cer	Acylcarnitine	-0.4081	-0.3016	0.2586	0.0201	-20.28	-88.96	-61.66	-36.23	2.00E+27	27.3	-88.12	31.36	55.22	0.14
59	LPC(15:0) [sn1]	AcylCarnitine(12:0)	LPC	Acylcarnitine	-0.2864	-0.1279	0.2586	0.0205	-13.97	-43.22	-8.9	-36.23	9.71E+06	6.99	-42.72	32.85	55.22	-0.01
60	LPE(16:0) [sn1]	AcylCarnitine(12:0)	LPE	Acylcarnitine	-0.2807	-0.1288	0.2586	0.0202	-13.89	-42.74	-11.22	-36.23	3.24E+06	6.51	-42.25	35.37	55.22	-0.02
61	LPE(18:0) [sn2]	AcylCarnitine(12:0)	LPE	Acylcarnitine	-0.2885	-0.135	0.2586	0.02	-14.42	-45.93	-13.26	-36.23	5.04E+09	9.7	-45.41	34.15	55.22	-0.01
62	LPE(18:0) [sn1]	AcylCarnitine(12:0)	LPE	Acylcarnitine	-0.3057	-0.1632	0.2586	0.02	-15.31	-51.6	-19.84	-36.23	2.34E+15	15.37	-51.04	32.34	55.22	0
63	LPE(22:6) [sn2]	AcylCarnitine(12:0)	LPE	Acylcarnitine	-0.3172	-0.1526	0.2586	0.0208	-15.23	-51.11	-14.42	-36.23	7.63E+14	14.88	-50.55	36.25	55.22	0.11
64	PC(14:0_16:0)	AcylCarnitine(12:0)	PC	Acylcarnitine	-0.2952	-0.154	0.2586	0.0199	-14.84	-48.6	-17.77	-36.23	2.33E+12	12.37	-48.06	38.44	55.22	-0.02
65	PC(31:0) (b)	AcylCarnitine(12:0)	PC	Acylcarnitine	-0.3347	-0.1992	0.2586	0.0207	-16.18	-57.43	-22.02	-36.23	1.61E+21	21.21	-56.83	31.71	55.22	0.05
66	PC(16:0_16:0)	AcylCarnitine(12:0)	PC	Acylcarnitine	-0.2821	-0.0838	0.2586	0.0203	-13.93	-42.96	-6.9	-36.23	5.42E+06	6.73	-42.47	23.24	55.22	0.11
67	PC(32:2)	AcylCarnitine(12:0)	PC	Acylcarnitine	-0.4291	-0.3659	0.2586	0.0194	-22.07	-104.82	-96.98	-36.23	6.91E+07	7.84	-103.86	40.15	55.22	-0.02
68	PC(33:1)	AcylCarnitine(12:0)	PC	Acylcarnitine	-0.3063	-0.1436	0.2586	0.0199	-15.41	-52.25	-14.15	-36.23	1.04E+16	16.02	-51.68	34.27	55.22	0.07
69	PC(33:2)	AcylCarnitine(12:0)	PC	Acylcarnitine	-0.4842	-0.4397	0.2586	0.0201	-24.14	-124.61	-109.75	-36.23	7.21E+14	14.86	-123.52	31.72	55.22	0.06
70	PC(16:0_18:2)	AcylCarnitine(12:0)	PC	Acylcarnitine	-0.297	-0.1566	0.2586	0.0203	-14.64	-47.3	-17.33	-36.23	1.19E+11	11.07	-46.77	14.28	55.22	0.03
71	PC(16:0_18:3) (a)	AcylCarnitine(12:0)	PC	Acylcarnitine	-0.3861	-0.2883	0.2586	0.0198	-19.47	-82.22	-58.84	-36.23	2.41E+23	23.38	-81.43	38.98	55.22	0.02
72	PC(14:0_20:4)	AcylCarnitine(12:0)	PC	Acylcarnitine	-0.3411	-0.2457	0.2586	0.0195	-17.53	-67.07	-43.93	-36.23	1.38E+23	23.14	-66.39	44.87	55.22	-0.08
73	PC(15-MHDA_18:2)	AcylCarnitine(12:0)	PC	Acylcarnitine	-0.2939	-0.1143	0.2586	0.0202	-14.54	-46.71	-8.31	-36.23	3.05E+10	10.48	-46.19	31.35	55.22	0.11
74	PC(17:0_18:2)	AcylCarnitine(12:0)	PC	Acylcarnitine	-0.3515	-0.2304	0.2586	0.0204	-17.25	-65.05	-32.92	-36.23	6.68E+28	28.82	-64.39	25.65	55.22	0.08
75	PC(17:1_18:2)	AcylCarnitine(12:0)	PC	Acylcarnitine	-0.3563	-0.2304	0.2586	0.02	-17.82	-69.3	-36.95	-36.23	2.20E+32	32.34	-68.6	29.37	55.22	0.08
76	PC(15:0_20:4)	AcylCarnitine(12:0)	PC	Acylcarnitine	-0.4389	-0.3713	0.2586	0.0201	-21.79	-102.19	-79.33	-36.23	7.30E+22	22.86	-101.25	39.82	55.22	0.02
77	PC(18:0_18:2)	AcylCarnitine(12:0)	PC	Acylcarnitine	-0.2957	-0.1418	0.2586	0.0203	-14.55	-46.76	-14.85	-36.23	3.42E+10	10.53	-46.24	18.93	55.22	0.02
78	PC(18:1_18:2)	AcylCarnitine(12:0)	PC	Acylcarnitine	-0.2928	-0.1321	0.2586	0.0201	-14.58	-46.97	-13.26	-36.23	5.51E+10	10.74	-46.44	25.74	55.22	0.03
79	PC(16:1_20:4)	AcylCarnitine(12:0)	PC	Acylcarnitine	-0.3889	-0.286	0.2586	0.0192	-20.28	-89.01	-66.28	-36.23	5.36E+22	22.73	-88.17	40.83	55.22	0.04
80	PC(15-MHDA_20:4)	AcylCarnitine(12:0)	PC	Acylcarnitine	-0.3253	-0.1706	0.2586	0.0202	-16.13	-57.11	-17.99	-36.23	7.57E+20	20.88	-56.5	31.46	55.22	0.08
81	PC(17:0_20:4)	AcylCarnitine(12:0)	PC	Acylcarnitine	-0.3476	-0.2198	0.2586	0.0206	-16.89	-62.42	-27.15	-36.23	1.54E+26	26.19	-61.77	31.11	55.22	0.06
82	PC(15:0_22:6)	AcylCarnitine(12:0)	PC	Acylcarnitine	-0.5167	-0.4597	0.2586	0.0204	-25.38	-137.19	-122.08	-36.23	1.29E+15	15.11	-136.02	43.21	55.22	0.04
83	PC(38:4) (b)	AcylCarnitine(12:0)	PC	Acylcarnitine	-0.323	-0.1804	0.2586	0.0197	-16.43	-59.14	-25.32	-36.23	8.21E+22	22.91	-58.52	29.01	55.22	0.04
84	PC(18:0_20:4)	AcylCarnitine(12:0)	PC	Acylcarnitine	-0.3104	-0.1544	0.2586	0.0204	-15.25	-51.23	-15.66	-36.23	1.01E+15	15.01	-50.68	27.25	55.22	0.06
85	PC(16:0_22:6)	AcylCarnitine(12:0)	PC	Acylcarnitine	-0.3809	-0.2708	0.2586	0.0206	-18.47	-74.26	-44.13	-36.23	1.34E+30	30.13	-73.53	34.48	55.22	0.04
86	PC(38:7) (c)	AcylCarnitine(12:0)	PC	Acylcarnitine	-0.4603	-0.398	0.2586	0.0201	-22.92	-112.76	-104.52	-36.23	1.72E+08	8.24	-111.75	33.06	55.22	0.06
87	PC(15-MHDA_22:6)	AcylCarnitine(12:0)	PC	Acylcarnitine	-0.3244	-0.1767	0.2586	0.0208	-15.56	-53.28	-17.8	-36.23	1.13E+17	17.05	-52.71	40.11	55.22	0.07
88	PC(17:0_22:6)	AcylCarnitine(12:0)	PC	Acylcarnitine	-0.419	-0.324	0.2586	0.0209	-20.02	-86.79	-57.38	-36.23	2.57E+29	29.41	-85.97	40.82	55.22	0.05
89	PC(18:0_22:5) (n6)	AcylCarnitine(12:0)	PC	Acylcarnitine	-0.3746	-0.264	0.2586	0.0196	-19.13	-79.47	-45.54	-36.23	8.61E+33	33.93	-78.7	39.79	55.22	0.03
90	PC(18:0_22:6)	AcylCarnitine(12:0)	PC	Acylcarnitine	-0.3766	-0.2716	0.2586	0.0209	-18.06	-71.09	-43.81	-36.23	1.89E+27	27.28	-70.38	37.04	55.22	0.02
91	PC(18:1_22:6) (a)	AcylCarnitine(12:0)	PC	Acylcarnitine	-0.3905	-0.2955	0.2586	0.0207	-18.91	-77.68	-52.54	-36.23	1.39E+25	25.14	-76.92	35.68	55.22	0.03
92	PC(18:1_22:6) (b)	AcylCarnitine(12:0)	PC	Acylcarnitine	-0.5033	-0.4228	0.2586	0.0209	-24.1	-124.21	-94.6	-36.23	4.11E+29	29.61	-123.12	39.62	55.22	0.12
93	PC(O-16:0/16:0)	AcylCarnitine(12:0)	PC(O)	Acylcarnitine	-0.328	-0.1945	0.2586	0.02	-16.44	-59.24	-23.97	-36.23	1.03E+23	23.01	-58.62	21.47	55.22	0.09
94	PC(O-32:1)	AcylCarnitine(12:0)	PC(O)	Acylcarnitine	-0.4166	-0.3677	0.2586	0.0194	-21.48	-99.4	-92.63	-36.23	5.95E+06	6.77	-98.48	26.73	55.22	0.05
95	PC(O-18:0/18:1)	AcylCarnitine(12:0)	PC(O)	Acylcarnitine	-0.2927	-0.11	0.2586	0.0198	-14.76	-48.08	-8.32	-36.23	7.08E+11	11.85	-47.54	27.04	55.22	0.08
96	PC(O-18:1/18:1)	AcylCarnitine(12:0)	PC(O)	Acylcarnitine	-0.4107	-0.3401	0.2586	0.0199	-20.68	-92.36	-80.42	-36.23	8.67E+11	11.94	-91.49	28.29	55.22	0.07
97	PC(O-18:1/18:2)	AcylCarnitine(12:0)	PC(O)	Acylcarnitine	-0.3294	-0.2187	0.2586	0.0201	-16.41	-59.04	-29.23	-36.23	6.52E+22	22.81	-58.42	30.84	55.22	-0.03
98	PC(O-18:0/22:6)	AcylCarnitine(12:0)	PC(O)	Acylcarnitine	-0.3437	-0.2117	0.2586	0.0205	-16.77	-61.57	-25.57	-36.23	2.18E+25	25.34	-60.93	29.16	55.22	0.06
99	PC(O-40:7) (a)	AcylCarnitine(12:0)	PC(O)	Acylcarnitine	-0.3681	-0.2655	0.2586	0.0209	-17.62	-67.77	-39.58	-36.23	1.52E+28	28.18	-67.08	35.47	55.22	0.01
100	PC(P-16:0/14:0)	AcylCarnitine(12:0)	PC(P)	Acylcarnitine	-0.2964	-0.1245	0.2586	0.02	-14.8	-48.34	-10.56	-36.23	1.30E+12	12.12	-47.81	28.66	55.22	0.07
101	PC(P-16:0/16:1)	AcylCarnitine(12:0)	PC(P)	Acylcarnitine	-0.374	-0.2558	0.2586	0.0193	-19.36	-81.32	-55.49	-36.23	6.75E+25	25.83	-80.54	31.02	55.22	0.1
102	PC(P-16:0/18:1)	AcylCarnitine(12:0)	PC(P)	Acylcarnitine	-0.3287	-0.1782	0.2586	0.0192	-17.15	-64.28	-34.11	-36.23	1.12E+28	28.05	-63.62	27.93	55.22	0.1
103	PC(P-18:1/18:1)	AcylCarnitine(12:0)	PC(P)	Acylcarnitine	-0.3263	-0.1798	0.2586	0.0193	-16.87	-62.3	-27.51	-36.23	1.18E+26	26.07	-61.66	31.22	55.22	0.08
104	PC(P-18:1/22:6)	AcylCarnitine(12:0)	LPC	Acylcarnitine	-0.3908	-0.301	0.2586	0.0204	-19.19	-79.94	-60.93	-36.23	1.04E+19	19.02	-79.17	34.07	55.22	0.03
105	PE(16:0_16:1)	AcylCarnitine(12:0)	PE	Acylcarnitine	-0.3311	-0.2377	0.2586	0.0187	-17.71	-68.45	-39.14	-36.23	2.04E+29	29.31	-67.76	100.1	55.22	0
106	PE(16:0_18:1)	AcylCarnitine(12:0)	PE	Acylcarnitine	-0.2978	-0.1731	0.2586	0.0187	-15.91	-55.62	-24.02	-36.23	2.45E+19	19.39	-55.02	61.88	55.22	-0.02
107	PE(16:0_18:2)	AcylCarnitine(12:0)	PE	Acylcarnitine	-0.4292	-0.343	0.2586	0.0189	-22.75	-111.12	-86.25	-36.23	7.42E+24	24.87	-110.12	61.52	55.22	0.01
108	PE(16:1_18:2)	AcylCarnitine(12:0)	PE	Acylcarnitine	-0.394	-0.2949	0.2586	0.019	-20.71	-92.67	-59.26	-36.23	2.60E+33	33.41	-91.8	72.15	55.22	0.02
109	PE(16:0_18:3) (a)	AcylCarnitine(12:0)	PE	Acylcarnitine	-0.4382	-0.3593	0.2586	0.0193	-22.73	-110.96	-85.05	-36.23	8.14E+25	25.91	-109.96	77.87	55.22	-0.01
110	PE(16:0_18:3) (b)	AcylCarnitine(12:0)	PE	Acylcarnitine	-0.3014	-0.1919	0.2586	0.0195	-15.48	-52.75	-24.79	-36.23	3.34E+16	16.52	-52.18	65.87	55.22	-0.05
111	PE(17:0_18:1)	AcylCarnitine(12:0)	PE	Acylcarnitine	-0.3019	-0.1788	0.2586	0.0193	-15.61	-53.59	-22.83	-36.23	2.30E+17	17.36	-53.01	53.46	55.22	-0.03
112	PE(15-MHDA_18:2)	AcylCarnitine(12:0)	PE	Acylcarnitine	-0.3356	-0.2171	0.2586	0.0198	-16.98	-63.09	-29.51	-36.23	7.20E+26	26.86	-62.44	55.58	55.22	0.02
113	PE(17:0_18:2)	AcylCarnitine(12:0)	PE	Acylcarnitine	-0.4359	-0.3602	0.2586	0.0195	-22.36	-107.48	-85.59	-36.23	7.75E+21	21.89	-106.5	51.68	55.22	0
114	PE(18:0_18:2)	AcylCarnitine(12:0)	PE	Acylcarnitine	-0.4091	-0.3243	0.2586	0.0182	-22.42	-108	-92.62	-36.23	2.36E+15	15.37	-107.02	57.55	55.22	-0.01
115	PE(18:1_18:2)	AcylCarnitine(12:0)	PE	Acylcarnitine	-0.3166	-0.2086	0.2586	0.0194	-16.31	-58.32	-30.1	-36.23	1.23E+22	22.09	-57.71	56.54	55.22	-0.04
116	PE(16:0_20:3)	AcylCarnitine(12:0)	PE	Acylcarnitine	-0.472	-0.3983	0.2586	0.0189	-24.95	-132.77	-114.9	-36.23	7.44E+17	17.87	-131.63	56.76	55.22	0.02
117	PE(16:0_20:4)	AcylCarnitine(12:0)	PE	Acylcarnitine	-0.4291	-0.3342	0.2586	0.0189	-22.71	-110.74	-81.63	-36.23	1.27E+29	29.1	-109.74	58.19	55.22	0.02
118	PE(16:1_20:4)	AcylCarnitine(12:0)	PE	Acylcarnitine	-0.3642	-0.2552	0.2586	0.0189	-19.25	-80.44	-45.36	-36.23	1.21E+35	35.08	-79.66	77.82	55.22	0.03
119	PE(15-MHDA_20:4)	AcylCarnitine(12:0)	PE	Acylcarnitine	-0.3719	-0.2505	0.2586	0.0199	-18.7	-76.04	-37.29	-36.23	5.70E+38	38.76	-75.3	54.27	55.22	0.06
120	PE(17:0_20:4)	AcylCarnitine(12:0)	PE	Acylcarnitine	-0.4796	-0.4035	0.2586	0.0196	-24.44	-127.52	-104.17	-36.23	2.26E+23	23.35	-126.42	46.89	55.22	0.04
121	PE(18:0_20:3) (b)	AcylCarnitine(12:0)	PE	Acylcarnitine	-0.3061	-0.1662	0.2586	0.0193	-15.84	-55.16	-20.19	-36.23	8.46E+18	18.93	-54.57	59.09	55.22	0.03
122	PE(18:0_20:4)	AcylCarnitine(12:0)	PE	Acylcarnitine	-0.4765	-0.3908	0.2586	0.0184	-25.88	-142.38	-128.31	-36.23	1.18E+14	14.07	-141.18	50.07	55.22	0.05
123	PE(38:5) (a)	AcylCarnitine(12:0)	PE	Acylcarnitine	-0.3996	-0.2829	0.2586	0.019	-20.99	-95.09	-59.94	-36.23	1.41E+35	35.15	-94.21	53.12	55.22	0.07
124	PE(38:5) (b)	AcylCarnitine(12:0)	PE	Acylcarnitine	-0.4251	-0.3239	0.2586	0.0186	-22.86	-112.13	-86.52	-36.23	4.04E+25	25.61	-111.12	56.97	55.22	0.04
125	PE(15-MHDA_22:6)	AcylCarnitine(12:0)	PE	Acylcarnitine	-0.5068	-0.4191	0.2586	0.0198	-25.57	-139.15	-107.09	-36.23	1.16E+32	32.06	-137.97	60.64	55.22	0.06
126	PE(18:0_22:4)	AcylCarnitine(12:0)	PE	Acylcarnitine	-0.2946	-0.1755	0.2586	0.0182	-16.23	-57.79	-25.1	-36.23	3.67E+21	21.56	-57.18	72.04	55.22	0
127	PE(20:0_20:4)	AcylCarnitine(12:0)	PE	Acylcarnitine	-0.2819	-0.1515	0.2586	0.0199	-14.15	-44.29	-14.73	-36.23	1.16E+08	8.07	-43.79	44.29	55.22	-0.07
128	PE(18:0_22:5) (n3)	AcylCarnitine(12:0)	PE	Acylcarnitine	-0.2921	-0.1495	0.2586	0.0183	-15.94	-55.83	-20.58	-36.23	3.99E+19	19.6	-55.24	58.92	55.22	0.04
129	PE(18:0_22:5) (n6)	AcylCarnitine(12:0)	PE	Acylcarnitine	-0.5485	-0.4835	0.2586	0.0178	-30.75	-198.05	-179.93	-36.23	1.34E+18	18.13	-196.49	75.27	55.22	0.01
130	PE(18:1_22:6) (a)	AcylCarnitine(12:0)	PE	Acylcarnitine	-0.5451	-0.4787	0.2586	0.0191	-28.6	-172.46	-158.81	-36.23	4.54E+13	13.66	-171.06	72.55	55.22	0.02
131	PE(18:1_22:6) (b)	AcylCarnitine(12:0)	PE	Acylcarnitine	-0.695	-0.6249	0.2586	0.0191	-36.41	-272.51	-252.15	-36.23	2.29E+20	20.36	-270.5	66.5	55.22	0.09
132	PE(O-18:1/18:2)	AcylCarnitine(12:0)	PE(O)	Acylcarnitine	-0.2854	-0.1629	0.2586	0.0205	-13.93	-43.01	-14.8	-36.23	6.01E+06	6.78	-42.52	46.42	55.22	-0.08
133	PE(O-16:0/22:6)	AcylCarnitine(12:0)	PE(O)	Acylcarnitine	-0.2969	-0.1693	0.2586	0.0202	-14.68	-47.57	-17.69	-36.23	2.21E+11	11.34	-47.04	40.35	55.22	-0.08
134	PE(O-18:0/22:6)	AcylCarnitine(12:0)	PE(O)	Acylcarnitine	-0.302	-0.1644	0.2586	0.0203	-14.91	-49.03	-16.88	-36.23	6.31E+12	12.8	-48.49	36.86	55.22	-0.03
135	PE(O-18:1/22:6)	AcylCarnitine(12:0)	PE(O)	Acylcarnitine	-0.355	-0.2594	0.2586	0.0205	-17.28	-65.24	-38.6	-36.23	4.31E+26	26.63	-64.57	45.57	55.22	-0.06
136	PE(P-20:0/22:6)	AcylCarnitine(12:0)	PE(P)	Acylcarnitine	-0.3551	-0.2301	0.2586	0.0207	-17.16	-64.39	-32.52	-36.23	1.46E+28	28.17	-63.73	39.16	55.22	0.04
137	PE(P-20:1/22:6)	AcylCarnitine(12:0)	PE(P)	Acylcarnitine	-0.3692	-0.2712	0.2586	0.0207	-17.86	-69.58	-39.5	-36.23	1.21E+30	30.08	-68.89	67.29	55.22	-0.03
138	PG(34:1)	AcylCarnitine(12:0)	PG	Acylcarnitine	-0.3705	-0.2738	0.2586	0.0191	-19.44	-81.95	-56.5	-36.23	2.84E+25	25.45	-81.16	51.73	55.22	-0.02
139	PG(34:2)	AcylCarnitine(12:0)	PG	Acylcarnitine	-0.3468	-0.2648	0.2586	0.0199	-17.44	-66.41	-40.68	-36.23	5.37E+25	25.73	-65.74	52.63	55.22	-0.11
140	PI(16:0/16:0)	AcylCarnitine(12:0)	PI	Acylcarnitine	-0.4059	-0.3352	0.2586	0.0195	-20.83	-93.72	-65.65	-36.23	1.18E+28	28.07	-92.84	96.22	55.22	-0.07
141	PI(16:0_16:1)	AcylCarnitine(12:0)	PI	Acylcarnitine	-0.3234	-0.2213	0.2586	0.019	-17.03	-63.45	-32.1	-36.23	1.65E+27	27.22	-62.79	85.14	55.22	0.02
142	PI(34:0)	AcylCarnitine(12:0)	PI	Acylcarnitine	-0.415	-0.3405	0.2586	0.0196	-21.17	-96.68	-66.02	-36.23	4.56E+30	30.66	-95.78	87	55.22	-0.06
143	PI(34:1)	AcylCarnitine(12:0)	PI	Acylcarnitine	-0.296	-0.1655	0.2586	0.0192	-15.38	-52.09	-19.19	-36.23	7.28E+15	15.86	-51.53	52.7	55.22	0
144	PI(15-MHDA_18:2)/PI(17:0_18:2)	AcylCarnitine(12:0)	PI	Acylcarnitine	-0.4541	-0.4025	0.2586	0.0201	-22.58	-109.56	-95.05	-36.23	3.25E+14	14.51	-108.57	37.28	55.22	0.02
145	PI(18:1_18:2)	AcylCarnitine(12:0)	PI	Acylcarnitine	-0.36	-0.2675	0.2586	0.0205	-17.55	-67.24	-39.77	-36.23	2.94E+27	27.47	-66.56	46.6	55.22	-0.02
146	PI(16:0_20:3) (a)	AcylCarnitine(12:0)	PI	Acylcarnitine	-0.4359	-0.3701	0.2586	0.02	-21.81	-102.43	-83.26	-36.23	1.49E+19	19.17	-101.49	39.98	55.22	0.02
147	PI(16:0_20:4)	AcylCarnitine(12:0)	PI	Acylcarnitine	-0.3409	-0.224	0.2586	0.0195	-17.51	-66.94	-38.93	-36.23	1.01E+28	28	-66.26	41.94	55.22	0
148	PI(15-MHDA_20:4)/PI(17:0_20:4)	AcylCarnitine(12:0)	PI	Acylcarnitine	-0.3527	-0.2398	0.2586	0.0202	-17.48	-66.73	-38.52	-36.23	1.63E+28	28.21	-66.06	37.23	55.22	0.01
149	PI(18:0_20:2)	AcylCarnitine(12:0)	PI	Acylcarnitine	-0.3726	-0.2597	0.2586	0.0199	-18.76	-76.53	-43.55	-36.23	9.52E+32	32.98	-75.78	42.18	55.22	0.04
150	PI(18:0_20:3) (a)	AcylCarnitine(12:0)	PI	Acylcarnitine	-0.3531	-0.2383	0.2586	0.0205	-17.25	-65.03	-31.88	-36.23	6.36E+28	28.8	-64.37	33.52	55.22	0.02
151	PI(18:0_20:4)	AcylCarnitine(12:0)	PI	Acylcarnitine	-0.3054	-0.1317	0.2586	0.0198	-15.39	-52.12	-14.97	-36.23	7.79E+15	15.89	-51.55	33.19	55.22	0.1
152	PI(38:5) (a)	AcylCarnitine(12:0)	PI	Acylcarnitine	-0.3149	-0.1744	0.2586	0.0199	-15.84	-55.1	-22.15	-36.23	7.49E+18	18.87	-54.51	39.13	55.22	0.04
153	PI (38:5) (b)	AcylCarnitine(12:0)	PI	Acylcarnitine	-0.4119	-0.307	0.2586	0.0201	-20.46	-90.49	-61.42	-36.23	1.15E+29	29.06	-89.63	37.07	55.22	0.09
154	PI(38:6)	AcylCarnitine(12:0)	PI	Acylcarnitine	-0.4655	-0.4178	0.2586	0.02	-23.24	-115.81	-102.38	-36.23	2.72E+13	13.43	-114.78	46.71	55.22	-0.02
155	PI(39:6)	AcylCarnitine(12:0)	PI	Acylcarnitine	-0.3975	-0.3186	0.2586	0.0207	-19.24	-80.34	-53.55	-36.23	6.12E+26	26.79	-79.56	43.81	55.22	-0.02
156	PI(18:0_22:5) (n6)	AcylCarnitine(12:0)	PI	Acylcarnitine	-0.389	-0.2814	0.2586	0.0199	-19.52	-82.65	-44.72	-36.23	8.52E+37	37.93	-81.85	45.55	55.22	0.04
157	PI(18:0_22:6)	AcylCarnitine(12:0)	PI	Acylcarnitine	-0.4469	-0.3698	0.2586	0.02	-22.31	-106.95	-82.9	-36.23	1.13E+24	24.05	-105.98	47.1	55.22	0.03
158	S1P(d18:2)	AcylCarnitine(12:0)	S1P	Acylcarnitine	-0.2876	-0.131	0.2586	0.0204	-14.13	-44.21	-9.31	-36.23	9.64E+07	7.98	-43.71	24.57	55.22	-0.02
159	SM(d18:1/14:0)/SM(d16:1/16:0)	AcylCarnitine(12:0)	SM	Acylcarnitine	-0.3807	-0.2776	0.2586	0.02	-19.02	-78.61	-65.79	-36.23	6.58E+12	12.82	-77.84	25.73	55.22	0.09
160	SM(d17:1/16:0)	AcylCarnitine(12:0)	SM	Acylcarnitine	-0.3728	-0.2585	0.2586	0.0202	-18.43	-73.91	-49.98	-36.23	8.54E+23	23.93	-73.18	25.28	55.22	0.11
161	SM(d18:0/16:0)	AcylCarnitine(12:0)	SM	Acylcarnitine	-0.3677	-0.285	0.2586	0.0203	-18.15	-71.79	-54.01	-36.23	6.06E+17	17.78	-71.08	22.48	55.22	0.06
162	SM(d18:1/17:0)/SM(d17:1/18:0)	AcylCarnitine(12:0)	SM	Acylcarnitine	-0.3484	-0.2225	0.2586	0.0202	-17.21	-64.77	-29.86	-36.23	3.48E+28	28.54	-64.11	25.44	55.22	0.08
163	SM(38:3) (b)	AcylCarnitine(12:0)	SM	Acylcarnitine	-0.3604	-0.2809	0.2586	0.0203	-17.75	-68.76	-44.32	-36.23	2.78E+24	24.44	-68.07	21.6	55.22	0.05
164	SM(d16:1/23:0)/SM(d17:1/22:0)	AcylCarnitine(12:0)	SM	Acylcarnitine	-0.3987	-0.3309	0.2586	0.0199	-20.02	-86.78	-79.01	-36.23	5.91E+07	7.77	-85.95	26.82	55.22	0.02
165	SM(d18:1/22:0)/SM(d16:1/24:0)	AcylCarnitine(12:0)	SM	Acylcarnitine	-0.2746	-0.0793	0.2586	0.0197	-13.91	-42.89	-6.61	-36.23	4.63E+06	6.67	-42.4	22.92	55.22	0.04
166	SM(41:0)	AcylCarnitine(12:0)	SM	Acylcarnitine	-0.349	-0.2337	0.2586	0.0195	-17.89	-69.77	-39.1	-36.23	4.63E+30	30.67	-69.07	30.55	55.22	0
167	SM(d18:1/23:0)/SM(d17:1/24:0)	AcylCarnitine(12:0)	SM	Acylcarnitine	-0.3251	-0.1932	0.2586	0.0197	-16.48	-59.52	-32.94	-36.23	1.95E+23	23.29	-58.9	23.37	55.22	0.02
168	SM(d18:1/24:1)	AcylCarnitine(12:0)	SM	Acylcarnitine	-0.3701	-0.2706	0.2586	0.0203	-18.21	-72.2	-52.07	-36.23	1.34E+20	20.13	-71.48	23.96	55.22	0.09
169	SM(43:2) (b)	AcylCarnitine(12:0)	SM	Acylcarnitine	-0.3433	-0.2023	0.2586	0.0202	-16.96	-62.92	-27.38	-36.23	4.87E+26	26.69	-62.27	26.93	55.22	0.09
170	SM(43:2) (c)	AcylCarnitine(12:0)	SM	Acylcarnitine	-0.3139	-0.1661	0.2586	0.0201	-15.59	-53.49	-19.05	-36.23	1.81E+17	17.26	-52.91	30.87	55.22	0.03
171	SM(44:3)	AcylCarnitine(12:0)	SM	Acylcarnitine	-0.3634	-0.2594	0.2586	0.0204	-17.79	-69	-48.09	-36.23	8.27E+20	20.92	-68.31	25.92	55.22	0.08
172	Sulfatide (d18:1:/24:1)	AcylCarnitine(12:0)	Sulfatide	Acylcarnitine	-0.317	-0.1922	0.2586	0.0202	-15.65	-53.87	-22.45	-36.23	4.40E+17	17.64	-53.29	39.37	55.22	-0.01
173	TG(48:1) [NL-16:1]	AcylCarnitine(12:0)	TG	Acylcarnitine	-0.2453	-0.1278	0.2586	0.0175	-14.01	-43.47	-15.08	-36.23	1.74E+07	7.24	-42.97	87.54	55.22	-0.01
174	TG(48:2) [NL-16:1]	AcylCarnitine(12:0)	TG	Acylcarnitine	-0.2458	-0.1323	0.2586	0.0174	-14.11	-44.07	-16.29	-36.23	6.95E+07	7.84	-43.57	90.31	55.22	-0.01
175	TG(48:3) [NL-14:0]	AcylCarnitine(12:0)	TG	Acylcarnitine	-0.2757	-0.1754	0.2586	0.017	-16.18	-57.45	-32.98	-36.23	1.66E+21	21.22	-56.84	86.45	55.22	-0.06
176	TG(48:3) [NL-16:1]	AcylCarnitine(12:0)	TG	Acylcarnitine	-0.3303	-0.2318	0.2586	0.017	-19.45	-82.06	-54.8	-36.23	1.82E+27	27.26	-81.27	103.26	55.22	-0.02
177	TG(48:3) [SIM]	AcylCarnitine(12:0)	TG	Acylcarnitine	-0.2696	-0.162	0.2586	0.0176	-15.31	-51.63	-26.96	-36.23	2.52E+15	15.4	-51.07	75.53	55.22	-0.07
178	TG(50:2) [NL-16:1]	AcylCarnitine(12:0)	TG	Acylcarnitine	-0.2681	-0.117	0.2586	0.0187	-14.37	-45.68	-11.51	-36.23	2.80E+09	9.45	-45.16	48.34	55.22	0.02
179	TG(50:3) [NL-14:1]	AcylCarnitine(12:0)	TG	Acylcarnitine	-0.277	-0.1398	0.2586	0.0185	-15.01	-49.69	-18.49	-36.23	2.91E+13	13.46	-49.15	58.01	55.22	0
180	TG(50:3) [NL-16:1]	AcylCarnitine(12:0)	TG	Acylcarnitine	-0.3757	-0.2585	0.2586	0.0175	-21.5	-99.64	-64.1	-36.23	3.52E+35	35.55	-98.72	58.53	55.22	0.04
181	TG(50:3) [NL-18:2]	AcylCarnitine(12:0)	TG	Acylcarnitine	-0.3576	-0.246	0.2586	0.0176	-20.29	-89.08	-66.1	-36.23	9.59E+22	22.98	-88.23	49.53	55.22	0
182	TG(50:3) [SIM]	AcylCarnitine(12:0)	TG	Acylcarnitine	-0.3396	-0.2196	0.2586	0.018	-18.91	-77.71	-50.01	-36.23	5.01E+27	27.7	-76.95	46.93	55.22	0.01
183	TG(50:4) [NL-14:0]	AcylCarnitine(12:0)	TG	Acylcarnitine	-0.2629	-0.1557	0.2586	0.0181	-14.49	-46.36	-22.02	-36.23	1.36E+10	10.13	-45.84	76.12	55.22	-0.06
184	TG(50:4) [NL-18:3]	AcylCarnitine(12:0)	TG	Acylcarnitine	-0.269	-0.1634	0.2586	0.0171	-15.76	-54.57	-30.48	-36.23	2.18E+18	18.34	-53.98	79.71	55.22	-0.06
185	TG(50:4) [SIM]	AcylCarnitine(12:0)	TG	Acylcarnitine	-0.3195	-0.2139	0.2586	0.0175	-18.27	-72.66	-49.97	-36.23	4.99E+22	22.7	-71.94	64.69	55.22	-0.04
186	TG(51:2) [NL-15:0]	AcylCarnitine(12:0)	TG	Acylcarnitine	-0.2682	-0.1023	0.2586	0.0189	-14.16	-44.39	-8.6	-36.23	1.44E+08	8.16	-43.88	45.22	55.22	0.06
187	TG(52:3) [NL-16:1]	AcylCarnitine(12:0)	TG	Acylcarnitine	-0.3417	-0.1893	0.2586	0.0202	-16.92	-62.66	-22.27	-36.23	2.68E+26	26.43	-62.01	38.35	55.22	0.1
188	TG(52:3) [NL-18:2]	AcylCarnitine(12:0)	TG	Acylcarnitine	-0.318	-0.1638	0.2586	0.0196	-16.23	-57.79	-21.57	-36.23	3.67E+21	21.56	-57.18	30.1	55.22	0.06
189	TG(52:3) [SIM]	AcylCarnitine(12:0)	TG	Acylcarnitine	-0.333	-0.1871	0.2586	0.0199	-16.73	-61.26	-25.52	-36.23	1.08E+25	25.03	-60.63	28.03	55.22	0.07
190	TG(52:4) [NL-16:1]	AcylCarnitine(12:0)	TG	Acylcarnitine	-0.4206	-0.3045	0.2586	0.0192	-21.9	-103.24	-66.4	-36.23	7.04E+36	36.85	-102.3	46.74	55.22	0.08
191	TG(52:4) [NL-18:2]	AcylCarnitine(12:0)	TG	Acylcarnitine	-0.3886	-0.2737	0.2586	0.019	-20.4	-90	-54.58	-36.23	2.63E+35	35.42	-89.15	50.36	55.22	0.05
192	TG(52:4) [SIM]	AcylCarnitine(12:0)	TG	Acylcarnitine	-0.3504	-0.2256	0.2586	0.019	-18.42	-73.87	-41.51	-36.23	2.26E+32	32.35	-73.14	43.5	55.22	0.04
193	TG(52:5) [NL-18:3]	AcylCarnitine(12:0)	TG	Acylcarnitine	-0.3131	-0.2043	0.2586	0.0182	-17.2	-64.67	-38.47	-36.23	1.58E+26	26.2	-64	66.95	55.22	-0.03
194	TG(52:5) [SIM]	AcylCarnitine(12:0)	TG	Acylcarnitine	-0.3197	-0.2054	0.2586	0.0184	-17.41	-66.18	-39.13	-36.23	1.11E+27	27.05	-65.5	59.66	55.22	-0.01
195	TG(54:3) [NL-18:2]	AcylCarnitine(12:0)	TG	Acylcarnitine	-0.2733	-0.1153	0.2586	0.0196	-13.98	-43.26	-10.92	-36.23	1.09E+07	7.04	-42.77	38.8	55.22	-0.01
196	TG(54:4) [NL-18:2]	AcylCarnitine(12:0)	TG	Acylcarnitine	-0.2831	-0.1242	0.2586	0.0203	-13.92	-42.9	-9.87	-36.23	4.74E+06	6.68	-42.41	39.96	55.22	0.03
197	TG(54:6) [NL-18:3]	AcylCarnitine(12:0)	TG	Acylcarnitine	-0.283	-0.1708	0.2586	0.0197	-14.37	-45.63	-19.76	-36.23	2.53E+09	9.4	-45.12	80.21	55.22	-0.03
198	TG(56:7) [NL-20:4]	AcylCarnitine(12:0)	TG	Acylcarnitine	-0.287	-0.1514	0.2586	0.0206	-13.94	-43.07	-13.99	-36.23	6.87E+06	6.84	-42.57	45.23	55.22	-0.03
199	TG(56:7) [NL-22:5](a)	AcylCarnitine(12:0)	TG	Acylcarnitine	-0.271	-0.1126	0.2586	0.0194	-13.97	-43.21	-10.11	-36.23	9.61E+06	6.98	-42.72	47.71	55.22	0.04
200	TG(56:7) [NL-22:5](b)	AcylCarnitine(12:0)	TG	Acylcarnitine	-0.2712	-0.1127	0.2586	0.0194	-13.97	-43.25	-10.12	-36.23	1.06E+07	7.02	-42.76	47.67	55.22	0.04
201	TG(56:9) [NL-22:6]	AcylCarnitine(12:0)	TG	Acylcarnitine	-0.2828	-0.1761	0.2586	0.0198	-14.31	-45.28	-20.67	-36.23	1.11E+09	9.05	-44.76	101.81	55.22	-0.03
202	AcylCarnitine(16:1)	AcylCarnitine(13:0)	Acylcarnitine	Acylcarnitine	-0.389	-0.0446	0.3488	0.0208	-18.7	-76.08	-1.61	-65.31	5.82E+10	10.76	-75.33	45.4	103.49	0.19
203	CE(15:0)	AcylCarnitine(13:0)	CE	Acylcarnitine	-0.4318	-0.2023	0.3488	0.02	-21.54	-99.98	-28.56	-65.31	4.63E+34	34.67	-99.06	31.41	103.49	0.08
204	CE(16:0)	AcylCarnitine(13:0)	CE	Acylcarnitine	-0.367	-0.0678	0.3488	0.0201	-18.24	-72.46	-4.95	-65.31	1.40E+07	7.15	-71.74	15.64	103.49	0.08
205	CE(18:2)	AcylCarnitine(13:0)	CE	Acylcarnitine	-0.3742	-0.1047	0.3488	0.0202	-18.56	-74.93	-10.98	-65.31	4.13E+09	9.62	-74.19	16.46	103.49	0.05
206	CE(20:2)	AcylCarnitine(13:0)	CE	Acylcarnitine	-0.4313	-0.2734	0.3488	0.02	-21.53	-99.92	-59.91	-65.31	4.05E+34	34.61	-99	23.02	103.49	0.02
207	CE(20:3)	AcylCarnitine(13:0)	CE	Acylcarnitine	-0.4112	-0.2346	0.3488	0.02	-20.6	-91.73	-42.74	-65.31	2.63E+26	26.42	-90.87	27.38	103.49	-0.04
208	CE(20:4)	AcylCarnitine(13:0)	CE	Acylcarnitine	-0.3432	-0.0932	0.3488	0.0183	-18.72	-76.19	-11.21	-65.31	7.57E+10	10.88	-75.44	43.02	103.49	0.08
209	CE(22:5) (n3)	AcylCarnitine(13:0)	CE	Acylcarnitine	-0.3838	-0.108	0.3488	0.0197	-19.47	-82.26	-8.46	-65.31	8.87E+16	16.95	-81.47	60.89	103.49	0.23
210	CE(22:6)	AcylCarnitine(13:0)	CE	Acylcarnitine	-0.4808	-0.1895	0.3488	0.0194	-24.83	-131.54	-28.55	-65.31	1.70E+66	66.23	-130.41	44.09	103.49	0.31
211	Cer(d16:1/16:0)	AcylCarnitine(13:0)	Cer	Acylcarnitine	-0.3821	-0.1416	0.3488	0.0201	-19.01	-78.46	-13.1	-65.31	1.42E+13	13.15	-77.7	39.59	103.49	0.02
212	Cer(d16:1/18:0)	AcylCarnitine(13:0)	Cer	Acylcarnitine	-0.4705	-0.2908	0.3488	0.0192	-24.53	-128.49	-58.23	-65.31	1.51E+63	63.18	-127.38	44.27	103.49	0
213	Cer(d16:1/20:0)	AcylCarnitine(13:0)	Cer	Acylcarnitine	-0.4321	-0.2424	0.3488	0.0195	-22.11	-105.14	-41.7	-65.31	6.74E+39	39.83	-104.18	39.09	103.49	0
214	Cer(d17:1/16:0)	AcylCarnitine(13:0)	Cer	Acylcarnitine	-0.4189	-0.1954	0.3488	0.0205	-20.43	-90.28	-22.26	-65.31	9.33E+24	24.97	-89.43	32.25	103.49	0.03
215	Cer(d17:1/18:0)	AcylCarnitine(13:0)	Cer	Acylcarnitine	-0.4273	-0.234	0.3488	0.0201	-21.21	-97.06	-31.07	-65.31	5.62E+31	31.75	-96.16	27.85	103.49	0
216	Cer(d17:1/20:0)	AcylCarnitine(13:0)	Cer	Acylcarnitine	-0.4182	-0.213	0.3488	0.0202	-20.74	-92.94	-26.92	-65.31	4.21E+27	27.62	-92.06	38.71	103.49	0
217	Cer(d17:1/24:1)	AcylCarnitine(13:0)	Cer	Acylcarnitine	-0.3813	-0.1053	0.3488	0.0202	-18.88	-77.49	-7.83	-65.31	1.51E+12	12.18	-76.73	35.16	103.49	0.08
218	Cer(d18:1/14:0)	AcylCarnitine(13:0)	Cer	Acylcarnitine	-0.4344	-0.2727	0.3488	0.0204	-21.33	-98.1	-39.35	-65.31	6.14E+32	32.79	-97.19	38.68	103.49	-0.03
219	Cer(d18:1/16:0)	AcylCarnitine(13:0)	Cer	Acylcarnitine	-0.3872	-0.1344	0.3488	0.0201	-19.22	-80.17	-15.42	-65.31	7.21E+14	14.86	-79.39	23.54	103.49	0.04
220	Cer(d18:1/18:0)	AcylCarnitine(13:0)	Cer	Acylcarnitine	-0.4583	-0.2781	0.3488	0.0194	-23.63	-119.5	-56.93	-65.31	1.55E+54	54.19	-118.45	37.02	103.49	0
221	Cer(d18:1/19:0)	AcylCarnitine(13:0)	Cer	Acylcarnitine	-0.4425	-0.2358	0.3488	0.0203	-21.79	-102.2	-29.97	-65.31	7.72E+36	36.89	-101.26	31.57	103.49	0.05
222	Cer(d18:1/20:0)	AcylCarnitine(13:0)	Cer	Acylcarnitine	-0.4185	-0.2175	0.3488	0.0195	-21.48	-99.45	-38.99	-65.31	1.37E+34	34.14	-98.53	34.68	103.49	0
223	Cer(d18:1/21:0)	AcylCarnitine(13:0)	Cer	Acylcarnitine	-0.6055	-0.5338	0.3488	0.0195	-31.01	-201.25	-194.07	-65.31	1.50E+07	7.18	-199.67	37.81	103.49	0.02
224	Cer(d18:1/26:0)	AcylCarnitine(13:0)	Cer	Acylcarnitine	-0.368	-0.1066	0.3488	0.0203	-18.16	-71.86	-8.5	-65.31	3.55E+06	6.55	-71.15	27.83	103.49	0.01
225	Cer(d18:2/14:0)	AcylCarnitine(13:0)	Cer	Acylcarnitine	-0.5439	-0.4297	0.3488	0.0201	-27.08	-155.33	-98.95	-65.31	2.40E+56	56.38	-154.04	47.68	103.49	-0.01
226	Cer(d18:2/16:0)	AcylCarnitine(13:0)	Cer	Acylcarnitine	-0.5062	-0.3757	0.3488	0.0201	-25.22	-135.49	-92.88	-65.31	4.00E+42	42.6	-134.33	31.13	103.49	0.03
227	Cer(d18:2/18:0)	AcylCarnitine(13:0)	Cer	Acylcarnitine	-0.5261	-0.3842	0.3488	0.0195	-27	-154.52	-93.86	-65.31	4.63E+60	60.67	-153.24	41.61	103.49	0
228	Cer(d18:2/20:0)	AcylCarnitine(13:0)	Cer	Acylcarnitine	-0.4816	-0.3424	0.3488	0.0199	-24.23	-125.43	-77.44	-65.31	9.78E+47	47.99	-124.33	33.63	103.49	-0.01
229	Cer(d18:2/21:0)	AcylCarnitine(13:0)	Cer	Acylcarnitine	-0.5812	-0.4713	0.3488	0.02	-28.99	-177	-124.01	-65.31	9.72E+52	52.99	-175.57	43.55	103.49	0.01
230	Cer(d18:2/22:0)	AcylCarnitine(13:0)	Cer	Acylcarnitine	-0.3653	-0.1258	0.3488	0.0197	-18.52	-74.6	-12.02	-65.31	1.93E+09	9.29	-73.86	38.65	103.49	-0.01
231	Cer(d18:2/23:0)	AcylCarnitine(13:0)	Cer	Acylcarnitine	-0.4207	-0.211	0.3488	0.0199	-21.15	-96.53	-30.13	-65.31	1.67E+31	31.22	-95.64	37.94	103.49	0.01
232	Cer(d18:2/24:1)	AcylCarnitine(13:0)	Cer	Acylcarnitine	-0.4106	-0.1715	0.3488	0.0199	-20.6	-91.74	-20.78	-65.31	2.68E+26	26.43	-90.88	36.13	103.49	0.07
233	Cer(d18:2/26:0)	AcylCarnitine(13:0)	Cer	Acylcarnitine	-0.3798	-0.1528	0.3488	0.0204	-18.62	-75.39	-14.43	-65.31	1.20E+10	10.08	-74.65	39.6	103.49	0.01
234	DG(16:1_18:1)	AcylCarnitine(13:0)	DG	Acylcarnitine	-0.3674	-0.193	0.3488	0.0168	-21.91	-103.35	-45.02	-65.31	1.08E+38	38.03	-102.4	72.34	103.49	-0.06
235	DG(16:0_18:2)	AcylCarnitine(13:0)	DG	Acylcarnitine	-0.3448	-0.1446	0.3488	0.0169	-20.42	-90.14	-27.34	-65.31	6.71E+24	24.83	-89.29	63.5	103.49	-0.04
236	DG(18:1_18:2)	AcylCarnitine(13:0)	DG	Acylcarnitine	-0.3914	-0.1973	0.3488	0.0174	-22.49	-108.67	-43.25	-65.31	2.29E+43	43.36	-107.69	58.7	103.49	-0.02
237	DG(18:2_18:2)	AcylCarnitine(13:0)	DG	Acylcarnitine	-0.4378	-0.2646	0.3488	0.0186	-23.5	-118.24	-50.46	-65.31	8.50E+52	52.93	-117.2	69.05	103.49	0.01
238	DG(18:1_18:3)	AcylCarnitine(13:0)	DG	Acylcarnitine	-0.3626	-0.1644	0.3488	0.0177	-20.45	-90.46	-29.33	-65.31	1.41E+25	25.15	-89.61	59.87	103.49	-0.03
239	DG(18:2_20:4)	AcylCarnitine(13:0)	DG	Acylcarnitine	-0.3902	-0.2118	0.3488	0.0186	-21.01	-95.23	-35.06	-65.31	8.34E+29	29.92	-94.35	67.59	103.49	-0.01
240	DG(18:1_22:5)	AcylCarnitine(13:0)	DG	Acylcarnitine	-0.429	-0.2409	0.3488	0.0183	-23.41	-117.39	-42.99	-65.31	1.21E+52	52.08	-116.36	57.5	103.49	0.04
241	DG(18:1_22:6)	AcylCarnitine(13:0)	DG	Acylcarnitine	-0.3747	-0.0997	0.3488	0.0178	-21.06	-95.73	-7.38	-65.31	2.62E+30	30.42	-94.84	82.63	103.49	0.44
242	DG(18:2_22:6)	AcylCarnitine(13:0)	DG	Acylcarnitine	-0.4492	-0.1969	0.3488	0.0185	-24.31	-126.28	-24.49	-65.31	9.25E+60	60.97	-125.18	95.32	103.49	0.46
243	dhCer(d18:0/18:0)	AcylCarnitine(13:0)	dhCer	Acylcarnitine	-0.3934	-0.181	0.3488	0.0201	-19.57	-83.06	-17.83	-65.31	5.67E+17	17.75	-82.27	46.34	103.49	0
244	dhCer(d18:0/20:0)	AcylCarnitine(13:0)	dhCer	Acylcarnitine	-0.4009	-0.1882	0.3488	0.02	-20.06	-87.08	-20.16	-65.31	5.88E+21	21.77	-86.25	36.05	103.49	0.02
245	dhCer(d18:0/22:0)	AcylCarnitine(13:0)	dhCer	Acylcarnitine	-0.3637	-0.1283	0.3488	0.0193	-18.81	-76.91	-12.68	-65.31	3.99E+11	11.6	-76.16	39.15	103.49	0
246	dhCer(d18:0/24:1)	AcylCarnitine(13:0)	dhCer	Acylcarnitine	-0.4263	-0.2008	0.3488	0.0195	-21.82	-102.48	-27.46	-65.31	1.49E+37	37.17	-101.55	39.12	103.49	0.11
247	GM1(d18:1/16:0)	AcylCarnitine(13:0)	GM1	Acylcarnitine	-0.4208	-0.2427	0.3488	0.02	-21.05	-95.61	-32.32	-65.31	2.00E+30	30.3	-94.72	27.16	103.49	0
248	GM3(d18:1/16:0)	AcylCarnitine(13:0)	GM3	Acylcarnitine	-0.3986	-0.1405	0.3488	0.0205	-19.44	-82.01	-14.18	-65.31	5.01E+16	16.7	-81.22	21.96	103.49	0.1
249	HexCer(d16:1/18:0)	AcylCarnitine(13:0)	HexCer	Acylcarnitine	-0.4254	-0.2389	0.3488	0.0203	-21	-95.22	-31.68	-65.31	8.03E+29	29.9	-94.33	45.62	103.49	-0.01
250	HexCer(d16:1/20:0)	AcylCarnitine(13:0)	HexCer	Acylcarnitine	-0.4018	-0.1945	0.3488	0.0204	-19.72	-84.24	-22.21	-65.31	8.53E+18	18.93	-83.43	41.23	103.49	-0.01
251	HexCer(d18:1/18:0)	AcylCarnitine(13:0)	HexCer	Acylcarnitine	-0.4204	-0.2219	0.3488	0.0204	-20.65	-92.18	-28.06	-65.31	7.44E+26	26.87	-91.32	32.88	103.49	0
252	HexCer(d18:2/18:0)	AcylCarnitine(13:0)	HexCer	Acylcarnitine	-0.4454	-0.2678	0.3488	0.0204	-21.79	-102.21	-37.93	-65.31	7.96E+36	36.9	-101.28	42.69	103.49	0
253	HexCer(d18:2/20:0)	AcylCarnitine(13:0)	HexCer	Acylcarnitine	-0.4048	-0.1964	0.3488	0.0207	-19.58	-83.11	-20.65	-65.31	6.23E+17	17.79	-82.31	40.01	103.49	0.01
254	Hex2Cer(d18:1/20:0)	AcylCarnitine(13:0)	Hex2Cer	Acylcarnitine	-0.412	-0.2135	0.3488	0.0206	-19.96	-86.3	-24.75	-65.31	9.83E+20	20.99	-85.48	36.3	103.49	0
255	Hex2Cer(d18:2/16:0)	AcylCarnitine(13:0)	Hex2Cer	Acylcarnitine	-0.42	-0.2323	0.3488	0.0204	-20.59	-91.59	-30	-65.31	1.88E+26	26.27	-90.72	27.61	103.49	0.01
256	Hex2Cer(d18:2/24:1)	AcylCarnitine(13:0)	Hex2Cer	Acylcarnitine	-0.3941	-0.176	0.3488	0.0205	-19.27	-80.62	-18.55	-65.31	2.03E+15	15.31	-79.84	35.13	103.49	0.01
257	Hex3Cer(d18:1/16:0)	AcylCarnitine(13:0)	Hex3Cer	Acylcarnitine	-0.4942	-0.3847	0.3488	0.0201	-24.61	-129.33	-106.01	-65.31	2.10E+23	23.32	-128.21	24.14	103.49	0.08
258	Hex3Cer(d18:1/18:0)	AcylCarnitine(13:0)	Hex3Cer	Acylcarnitine	-0.4102	-0.1704	0.3488	0.0205	-19.99	-86.55	-18.04	-65.31	1.74E+21	21.24	-85.73	34.39	103.49	0.06
259	Hex3Cer(d18:1/20:0)	AcylCarnitine(13:0)	Hex3Cer	Acylcarnitine	-0.4458	-0.2583	0.3488	0.0205	-21.74	-101.75	-37.51	-65.31	2.73E+36	36.44	-100.81	41.26	103.49	0.03
260	Hex3Cer(d18:1/22:0)	AcylCarnitine(13:0)	Hex3Cer	Acylcarnitine	-0.4326	-0.2268	0.3488	0.0203	-21.3	-97.87	-33.56	-65.31	3.63E+32	32.56	-96.97	32.79	103.49	0.04
261	Hex3Cer(d18:1/24:1)	AcylCarnitine(13:0)	Hex3Cer	Acylcarnitine	-0.4827	-0.3016	0.3488	0.0203	-23.73	-120.5	-61.66	-65.31	1.54E+55	55.19	-119.44	31.36	103.49	0.11
262	LPC(15:0) [sn1]	AcylCarnitine(13:0)	LPC	Acylcarnitine	-0.3726	-0.1279	0.3488	0.0202	-18.42	-73.83	-8.9	-65.31	3.34E+08	8.52	-73.1	32.85	103.49	0
263	LPE(18:0) [sn1]	AcylCarnitine(13:0)	LPE	Acylcarnitine	-0.3707	-0.1632	0.3488	0.0197	-18.86	-77.33	-19.84	-65.31	1.04E+12	12.02	-76.57	32.34	103.49	-0.07
264	LPE(22:6) [sn2]	AcylCarnitine(13:0)	LPE	Acylcarnitine	-0.4342	-0.1526	0.3488	0.0202	-21.52	-99.82	-14.42	-65.31	3.23E+34	34.51	-98.9	36.25	103.49	0.23
265	LPE(22:6) [sn1]	AcylCarnitine(13:0)	LPE	Acylcarnitine	-0.4001	-0.0958	0.3488	0.0203	-19.7	-84.14	-6.07	-65.31	6.81E+18	18.83	-83.34	35.64	103.49	0.23
266	PC(14:0_16:0)	AcylCarnitine(13:0)	PC	Acylcarnitine	-0.3665	-0.154	0.3488	0.0197	-18.61	-75.3	-17.77	-65.31	9.79E+09	9.99	-74.56	38.44	103.49	-0.04
267	PC(31:0) (b)	AcylCarnitine(13:0)	PC	Acylcarnitine	-0.4231	-0.1992	0.3488	0.0204	-20.74	-92.91	-22.02	-65.31	3.94E+27	27.6	-92.04	31.71	103.49	0.06
268	PC(16:0_16:0)	AcylCarnitine(13:0)	PC	Acylcarnitine	-0.365	-0.0838	0.3488	0.02	-18.24	-72.49	-6.9	-65.31	1.51E+07	7.18	-71.77	23.24	103.49	0.05
269	PC(32:2)	AcylCarnitine(13:0)	PC	Acylcarnitine	-0.4691	-0.3659	0.3488	0.0193	-24.28	-125.99	-96.98	-65.31	1.04E+29	29.02	-124.89	40.15	103.49	-0.09
270	PC(33:0) (b)	AcylCarnitine(13:0)	PC	Acylcarnitine	-0.372	-0.0653	0.3488	0.0204	-18.26	-72.59	-3.17	-65.31	1.92E+07	7.28	-71.87	24.79	103.49	0.1
271	PC(33:1)	AcylCarnitine(13:0)	PC	Acylcarnitine	-0.3745	-0.1436	0.3488	0.0196	-19.06	-78.94	-14.15	-65.31	4.20E+13	13.62	-78.17	34.27	103.49	-0.03
272	PC(33:2)	AcylCarnitine(13:0)	PC	Acylcarnitine	-0.5316	-0.4397	0.3488	0.0199	-26.7	-151.18	-109.75	-65.31	2.69E+41	41.43	-149.91	31.72	103.49	0
273	PC(16:0_18:2)	AcylCarnitine(13:0)	PC	Acylcarnitine	-0.3699	-0.1566	0.3488	0.0201	-18.38	-73.58	-17.33	-65.31	1.84E+08	8.26	-72.85	14.28	103.49	-0.07
274	PC(16:0_18:3) (a)	AcylCarnitine(13:0)	PC	Acylcarnitine	-0.4399	-0.2883	0.3488	0.0196	-22.4	-107.86	-58.84	-65.31	3.55E+42	42.55	-106.89	38.98	103.49	-0.04
275	PC(14:0_20:4)	AcylCarnitine(13:0)	PC	Acylcarnitine	-0.3985	-0.2457	0.3488	0.0192	-20.71	-92.67	-43.93	-65.31	2.26E+27	27.35	-91.8	44.87	103.49	-0.09
276	PC(15-MHDA_18:2)	AcylCarnitine(13:0)	PC	Acylcarnitine	-0.3731	-0.1143	0.3488	0.0201	-18.57	-75	-8.31	-65.31	4.84E+09	9.68	-74.26	31.35	103.49	0.01
277	PC(17:0_18:2)	AcylCarnitine(13:0)	PC	Acylcarnitine	-0.4351	-0.2304	0.3488	0.0201	-21.61	-100.63	-32.92	-65.31	2.09E+35	35.32	-99.71	25.65	103.49	0.06
278	PC(17:1_18:2)	AcylCarnitine(13:0)	PC	Acylcarnitine	-0.4292	-0.2304	0.3488	0.0198	-21.71	-101.5	-36.95	-65.31	1.56E+36	36.19	-100.57	29.37	103.49	0.05
279	PC(15:0_20:3)	AcylCarnitine(13:0)	PC	Acylcarnitine	-0.523	-0.4552	0.3488	0.0198	-26.41	-148.1	-118.96	-65.31	1.38E+29	29.14	-146.86	31.59	103.49	-0.02
280	PC(15:0_20:4)	AcylCarnitine(13:0)	PC	Acylcarnitine	-0.5011	-0.3713	0.3488	0.0198	-25.26	-135.94	-79.33	-65.31	4.12E+56	56.61	-134.78	39.82	103.49	0.01
281	PC(35:5)	AcylCarnitine(13:0)	PC	Acylcarnitine	-0.3839	-0.0861	0.3488	0.0199	-19.26	-80.55	-4.99	-65.31	1.72E+15	15.23	-79.77	57.36	103.49	0.32
282	PC(18:0_18:2)	AcylCarnitine(13:0)	PC	Acylcarnitine	-0.3708	-0.1418	0.3488	0.0201	-18.47	-74.24	-14.85	-65.31	8.46E+08	8.93	-73.51	18.93	103.49	-0.05
283	PC(16:0_20:3) (a)	AcylCarnitine(13:0)	PC	Acylcarnitine	-0.4359	-0.3477	0.3488	0.0195	-22.31	-107.02	-97.62	-65.31	2.54E+09	9.4	-106.05	25.94	103.49	-0.13
284	PC(16:1_20:4)	AcylCarnitine(13:0)	PC	Acylcarnitine	-0.4334	-0.286	0.3488	0.0191	-22.65	-110.21	-66.28	-65.31	8.45E+43	43.93	-109.21	40.83	103.49	-0.06
285	PC(36:6) (a)	AcylCarnitine(13:0)	PC	Acylcarnitine	-0.3508	-0.08	0.3488	0.019	-18.49	-74.41	-5.16	-65.31	1.26E+09	9.1	-73.68	59.61	103.49	0.24
286	PC(14:0_22:6)	AcylCarnitine(13:0)	PC	Acylcarnitine	-0.577	-0.4078	0.3488	0.0189	-30.51	-195.1	-112.76	-65.31	2.19E+82	82.34	-193.56	46.31	103.49	0.18
287	PC(15-MHDA_20:4)	AcylCarnitine(13:0)	PC	Acylcarnitine	-0.3962	-0.1706	0.3488	0.02	-19.84	-85.3	-17.99	-65.31	9.68E+19	19.99	-84.48	31.46	103.49	-0.01
288	PC(17:0_20:4)	AcylCarnitine(13:0)	PC	Acylcarnitine	-0.4304	-0.2198	0.3488	0.0202	-21.28	-97.66	-27.15	-65.31	2.25E+32	32.35	-96.76	31.11	103.49	0.05
289	PC(15:0_22:6)	AcylCarnitine(13:0)	PC	Acylcarnitine	-0.6907	-0.4597	0.3488	0.0194	-35.64	-261.82	-122.08	-65.31	5.56E+139	139.74	-259.88	43.21	103.49	0.31
290	PC(18:0_20:3)	AcylCarnitine(13:0)	PC	Acylcarnitine	-0.4424	-0.3258	0.3488	0.0192	-23.04	-113.83	-90.2	-65.31	4.27E+23	23.63	-112.82	33.04	103.49	-0.1
291	PC(38:4) (b)	AcylCarnitine(13:0)	PC	Acylcarnitine	-0.3673	-0.1804	0.3488	0.0196	-18.71	-76.1	-25.32	-65.31	6.11E+10	10.79	-75.35	29.01	103.49	-0.13
292	PC(18:0_20:4)	AcylCarnitine(13:0)	PC	Acylcarnitine	-0.3794	-0.1544	0.3488	0.02	-18.93	-77.85	-15.66	-65.31	3.45E+12	12.54	-77.09	27.25	103.49	-0.02
293	PC(38:5) (b)	AcylCarnitine(13:0)	PC	Acylcarnitine	-0.3837	-0.0775	0.3488	0.0196	-19.62	-83.41	-4.95	-65.31	1.27E+18	18.1	-82.61	35.02	103.49	0.25
294	PC(16:0_22:6)	AcylCarnitine(13:0)	PC	Acylcarnitine	-0.5275	-0.2708	0.3488	0.0197	-26.75	-151.78	-44.13	-65.31	2.94E+86	86.47	-150.51	34.48	103.49	0.29
295	PC(16:1_22:6)	AcylCarnitine(13:0)	PC	Acylcarnitine	-0.6387	-0.4509	0.3488	0.0189	-33.86	-237.69	-140.59	-65.31	1.26E+97	97.1	-235.88	41.56	103.49	0.24
296	PC(38:7) (c)	AcylCarnitine(13:0)	PC	Acylcarnitine	-0.5757	-0.398	0.3488	0.0193	-29.84	-187.03	-104.52	-65.31	3.24E+82	82.51	-185.54	33.06	103.49	0.25
297	PC(15-MHDA_22:6)	AcylCarnitine(13:0)	PC	Acylcarnitine	-0.4836	-0.1767	0.3488	0.0202	-23.92	-122.36	-17.8	-65.31	1.11E+57	57.05	-121.28	40.11	103.49	0.26
298	PC(17:0_22:6)	AcylCarnitine(13:0)	PC	Acylcarnitine	-0.5972	-0.324	0.3488	0.0202	-29.55	-183.6	-57.38	-65.31	1.96E+118	118.29	-182.13	40.82	103.49	0.31
299	PC(18:0_22:5) (n6)	AcylCarnitine(13:0)	PC	Acylcarnitine	-0.4088	-0.264	0.3488	0.0195	-20.95	-94.73	-45.54	-65.31	2.65E+29	29.42	-93.85	39.79	103.49	-0.1
300	PC(18:0_22:6)	AcylCarnitine(13:0)	PC	Acylcarnitine	-0.5227	-0.2716	0.3488	0.02	-26.18	-145.59	-43.81	-65.31	1.89E+80	80.28	-144.36	37.04	103.49	0.28
301	PC(18:1_22:6) (a)	AcylCarnitine(13:0)	PC	Acylcarnitine	-0.5164	-0.2955	0.3488	0.0201	-25.71	-140.63	-52.54	-65.31	2.08E+75	75.32	-139.44	35.68	103.49	0.23
302	PC(18:1_22:6) (b)	AcylCarnitine(13:0)	PC	Acylcarnitine	-0.6244	-0.4228	0.3488	0.0203	-30.72	-197.62	-94.6	-65.31	1.06E+103	103.03	-196.06	39.62	103.49	0.22
303	PC(O-16:0/16:0)	AcylCarnitine(13:0)	PC(O)	Acylcarnitine	-0.397	-0.1945	0.3488	0.0201	-19.77	-84.67	-23.97	-65.31	2.26E+19	19.35	-83.85	21.47	103.49	-0.01
304	PC(O-32:1)	AcylCarnitine(13:0)	PC(O)	Acylcarnitine	-0.4767	-0.3677	0.3488	0.0195	-24.41	-127.25	-92.63	-65.31	4.24E+34	34.63	-126.15	26.73	103.49	0.01
305	PC(O-34:1)	AcylCarnitine(13:0)	PC(O)	Acylcarnitine	-0.4531	-0.3411	0.3488	0.02	-22.6	-109.72	-87.69	-65.31	1.08E+22	22.03	-108.74	21.87	103.49	0.02
306	PC(O-18:0/18:1)	AcylCarnitine(13:0)	PC(O)	Acylcarnitine	-0.3678	-0.11	0.3488	0.0201	-18.33	-73.19	-8.32	-65.31	7.54E+07	7.88	-72.46	27.04	103.49	-0.01
307	PC(O-18:1/18:1)	AcylCarnitine(13:0)	PC(O)	Acylcarnitine	-0.4776	-0.3401	0.3488	0.02	-23.92	-122.35	-80.42	-65.31	8.51E+41	41.93	-121.28	28.29	103.49	0.04
308	PC(O-18:1/18:2)	AcylCarnitine(13:0)	PC(O)	Acylcarnitine	-0.4069	-0.2187	0.3488	0.0201	-20.2	-88.3	-29.23	-65.31	9.73E+22	22.99	-87.46	30.84	103.49	-0.02
309	PC(O-16:0/22:6)	AcylCarnitine(13:0)	PC(O)	Acylcarnitine	-0.4278	-0.0933	0.3488	0.0201	-21.29	-97.78	-5.39	-65.31	2.93E+32	32.47	-96.87	34.01	103.49	0.31
310	PC(O-18:0/22:6)	AcylCarnitine(13:0)	PC(O)	Acylcarnitine	-0.4804	-0.2117	0.3488	0.0201	-23.94	-122.55	-25.57	-65.31	1.74E+57	57.24	-121.48	29.16	103.49	0.25
311	PC(O-40:7) (a)	AcylCarnitine(13:0)	PC(O)	Acylcarnitine	-0.5258	-0.2655	0.3488	0.0203	-25.91	-142.7	-39.58	-65.31	2.45E+77	77.39	-141.49	35.47	103.49	0.31
312	PC(P-16:0/14:0)	AcylCarnitine(13:0)	PC(P)	Acylcarnitine	-0.3811	-0.1245	0.3488	0.0201	-18.97	-78.17	-10.56	-65.31	7.26E+12	12.86	-77.41	28.66	103.49	0.03
313	PC(P-16:0/16:1)	AcylCarnitine(13:0)	PC(P)	Acylcarnitine	-0.4495	-0.2558	0.3488	0.0194	-23.12	-114.62	-55.49	-65.31	2.05E+49	49.31	-113.6	31.02	103.49	0.06
314	PC(P-16:0/18:1)	AcylCarnitine(13:0)	PC(P)	Acylcarnitine	-0.41	-0.1782	0.3488	0.0195	-21.01	-95.28	-34.11	-65.31	9.38E+29	29.97	-94.4	27.93	103.49	0.05
315	PC(P-18:1/18:1)	AcylCarnitine(13:0)	PC(P)	Acylcarnitine	-0.4053	-0.1798	0.3488	0.0196	-20.72	-92.76	-27.51	-65.31	2.82E+27	27.45	-91.89	31.22	103.49	0.03
316	PC(P-18:0/22:6)	AcylCarnitine(13:0)	PC(P)	Acylcarnitine	-0.397	-0.046	0.3488	0.0203	-19.59	-83.19	-1.79	-65.31	7.58E+17	17.88	-82.39	38.36	103.49	0.27
317	PC(P-18:1/22:6)	AcylCarnitine(13:0)	LPC	Acylcarnitine	-0.5287	-0.301	0.3488	0.0199	-26.62	-150.32	-60.93	-65.31	1.02E+85	85.01	-149.06	34.07	103.49	0.25
318	PE(16:0_16:1)	AcylCarnitine(13:0)	PE	Acylcarnitine	-0.3618	-0.2377	0.3488	0.0187	-19.35	-81.24	-39.14	-65.31	8.55E+15	15.93	-80.46	100.1	103.49	-0.11
319	PE(16:0_18:1)	AcylCarnitine(13:0)	PE	Acylcarnitine	-0.342	-0.1731	0.3488	0.0187	-18.27	-72.65	-24.02	-65.31	2.19E+07	7.34	-71.93	61.88	103.49	-0.12
320	PE(16:0_18:2)	AcylCarnitine(13:0)	PE	Acylcarnitine	-0.4526	-0.343	0.3488	0.0188	-24.02	-123.38	-86.25	-65.31	1.36E+37	37.13	-122.3	61.52	103.49	-0.11
321	PE(16:1_18:2)	AcylCarnitine(13:0)	PE	Acylcarnitine	-0.4162	-0.2949	0.3488	0.0191	-21.82	-102.5	-59.26	-65.31	1.55E+37	37.19	-101.56	72.15	103.49	-0.12
322	PE(16:0_18:3) (a)	AcylCarnitine(13:0)	PE	Acylcarnitine	-0.4679	-0.3593	0.3488	0.0191	-24.48	-127.94	-85.05	-65.31	7.78E+42	42.89	-126.83	77.87	103.49	-0.09
323	PE(17:0_18:1)	AcylCarnitine(13:0)	PE	Acylcarnitine	-0.3603	-0.1788	0.3488	0.019	-18.93	-77.84	-22.83	-65.31	3.35E+12	12.53	-77.08	53.46	103.49	-0.08
324	PE(15-MHDA_18:2)	AcylCarnitine(13:0)	PE	Acylcarnitine	-0.3808	-0.2171	0.3488	0.0196	-19.47	-82.24	-29.51	-65.31	8.55E+16	16.93	-81.45	55.58	103.49	-0.09
325	PE(17:0_18:2)	AcylCarnitine(13:0)	PE	Acylcarnitine	-0.4721	-0.3602	0.3488	0.0192	-24.56	-128.75	-85.59	-65.31	1.47E+43	43.17	-127.64	51.68	103.49	-0.09
326	PE(18:0_18:2)	AcylCarnitine(13:0)	PE	Acylcarnitine	-0.4387	-0.3243	0.3488	0.0183	-24	-123.21	-92.62	-65.31	3.88E+30	30.59	-122.13	57.55	103.49	-0.11
327	PE(18:1_18:2)	AcylCarnitine(13:0)	PE	Acylcarnitine	-0.3588	-0.2086	0.3488	0.0193	-18.55	-74.88	-30.1	-65.31	3.70E+09	9.57	-74.14	56.54	103.49	-0.13
328	PE(16:0_20:3)	AcylCarnitine(13:0)	PE	Acylcarnitine	-0.4861	-0.3983	0.3488	0.0189	-25.71	-140.64	-114.9	-65.31	5.47E+25	25.74	-139.45	56.76	103.49	-0.12
329	PE(16:0_20:4)	AcylCarnitine(13:0)	PE	Acylcarnitine	-0.455	-0.3342	0.3488	0.0189	-24.13	-124.46	-81.63	-65.31	6.75E+42	42.83	-123.38	58.19	103.49	-0.09
330	PE(16:1_20:4)	AcylCarnitine(13:0)	PE	Acylcarnitine	-0.3982	-0.2552	0.3488	0.0189	-21.03	-95.49	-45.36	-65.31	1.50E+30	30.18	-94.6	77.82	103.49	-0.08
331	PE(15-MHDA_20:4)	AcylCarnitine(13:0)	PE	Acylcarnitine	-0.4189	-0.2505	0.3488	0.0196	-21.36	-98.34	-37.29	-65.31	1.06E+33	33.03	-97.43	54.27	103.49	-0.05
332	PE(17:0_20:4)	AcylCarnitine(13:0)	PE	Acylcarnitine	-0.5116	-0.4035	0.3488	0.0193	-26.47	-148.76	-104.17	-65.31	3.93E+44	44.59	-147.52	46.89	103.49	-0.05
333	PE(18:0_20:3) (b)	AcylCarnitine(13:0)	PE	Acylcarnitine	-0.3548	-0.1662	0.3488	0.0192	-18.47	-74.27	-20.19	-65.31	9.16E+08	8.96	-73.54	59.09	103.49	-0.09
334	PE(18:0_20:4)	AcylCarnitine(13:0)	PE	Acylcarnitine	-0.4934	-0.3908	0.3488	0.0185	-26.73	-151.57	-128.31	-65.31	1.80E+23	23.26	-150.3	50.07	103.49	-0.08
335	PE(38:5) (a)	AcylCarnitine(13:0)	PE	Acylcarnitine	-0.4268	-0.2829	0.3488	0.0191	-22.39	-107.72	-59.94	-65.31	2.58E+42	42.41	-106.75	53.12	103.49	-0.08
336	PE(38:5) (b)	AcylCarnitine(13:0)	PE	Acylcarnitine	-0.4801	-0.3239	0.3488	0.0182	-26.37	-147.69	-86.52	-65.31	1.46E+61	61.16	-146.45	56.97	103.49	0.01
337	PE(16:0_22:6)	AcylCarnitine(13:0)	PE	Acylcarnitine	-0.6789	-0.5397	0.3488	0.0184	-36.98	-280.58	-194.77	-65.31	6.45E+85	85.81	-278.51	61.4	103.49	0.09
338	PE(15-MHDA_22:6)	AcylCarnitine(13:0)	PE	Acylcarnitine	-0.5969	-0.4191	0.3488	0.0191	-31.26	-204.36	-107.09	-65.31	1.87E+97	97.27	-202.76	60.64	103.49	0.08
339	PE(17:0_22:6)	AcylCarnitine(13:0)	PE	Acylcarnitine	-0.711	-0.5541	0.3488	0.0188	-37.91	-293.9	-190.05	-65.31	7.16E+103	103.85	-291.76	57.56	103.49	0.14
340	PE(18:0_22:5) (n3)	AcylCarnitine(13:0)	PE	Acylcarnitine	-0.3432	-0.1495	0.3488	0.0183	-18.71	-76.08	-20.58	-65.31	5.90E+10	10.77	-75.33	58.92	103.49	-0.07
341	PE(18:0_22:5) (n6)	AcylCarnitine(13:0)	PE	Acylcarnitine	-0.5447	-0.4835	0.3488	0.0181	-30.16	-190.88	-179.93	-65.31	8.99E+10	10.95	-189.36	75.27	103.49	-0.11
342	PE(18:0_22:6)	AcylCarnitine(13:0)	PE	Acylcarnitine	-0.6771	-0.5395	0.3488	0.0175	-38.75	-306.16	-227.48	-65.31	4.86E+78	78.69	-303.94	64.01	103.49	0.09
343	PE(18:1_22:6) (a)	AcylCarnitine(13:0)	PE	Acylcarnitine	-0.6254	-0.4787	0.3488	0.0183	-34.17	-241.84	-158.81	-65.31	1.08E+83	83.03	-240.01	72.55	103.49	0.09
344	PE(18:1_22:6) (b)	AcylCarnitine(13:0)	PE	Acylcarnitine	-0.7572	-0.6249	0.3488	0.0184	-41.19	-342.79	-252.15	-65.31	4.29E+90	90.63	-340.35	66.5	103.49	0.08
345	PE(O-18:1/18:2)	AcylCarnitine(13:0)	PE(O)	Acylcarnitine	-0.3719	-0.1629	0.3488	0.0203	-18.36	-73.38	-14.8	-65.31	1.17E+08	8.07	-72.65	46.42	103.49	0.01
346	PE(O-16:0/22:6)	AcylCarnitine(13:0)	PE(O)	Acylcarnitine	-0.4357	-0.1693	0.3488	0.0194	-22.41	-107.94	-17.69	-65.31	4.24E+42	42.63	-106.96	40.35	103.49	0.24
347	PE(O-18:0/22:6)	AcylCarnitine(13:0)	PE(O)	Acylcarnitine	-0.4355	-0.1644	0.3488	0.0197	-22.15	-105.56	-16.88	-65.31	1.77E+40	40.25	-104.6	36.86	103.49	0.2
348	PE(O-18:1/22:6)	AcylCarnitine(13:0)	PE(O)	Acylcarnitine	-0.5016	-0.2594	0.3488	0.0198	-25.27	-136.02	-38.6	-65.31	5.11E+70	70.71	-134.86	45.57	103.49	0.28
349	PE(P-16:0/22:6)	AcylCarnitine(13:0)	PE(P)	Acylcarnitine	-0.4159	-0.1149	0.3488	0.0196	-21.22	-97.08	-8.86	-65.31	5.90E+31	31.77	-96.18	34.42	103.49	0.24
350	PE(P-18:1/22:6)(a)	AcylCarnitine(13:0)	PE(P)	Acylcarnitine	-0.4376	-0.1355	0.3488	0.0201	-21.73	-101.71	-11.06	-65.31	2.50E+36	36.4	-100.78	42.41	103.49	0.31
351	PE(P-18:1/22:6)(b)	AcylCarnitine(13:0)	PE(P)	Acylcarnitine	-0.3944	-0.0761	0.3488	0.0202	-19.49	-82.36	-3.93	-65.31	1.12E+17	17.05	-81.57	37.49	103.49	0.22
352	PE(P-20:0/22:6)	AcylCarnitine(13:0)	PE(P)	Acylcarnitine	-0.5034	-0.2301	0.3488	0.0203	-24.82	-131.42	-32.52	-65.31	1.28E+66	66.11	-130.29	39.16	103.49	0.27
353	PE(P-20:1/22:6)	AcylCarnitine(13:0)	PE(P)	Acylcarnitine	-0.5362	-0.2712	0.3488	0.02	-26.76	-151.9	-39.5	-65.31	3.92E+86	86.59	-150.64	67.29	103.49	0.28
354	PG(34:1)	AcylCarnitine(13:0)	PG	Acylcarnitine	-0.4265	-0.2738	0.3488	0.0187	-22.81	-111.7	-56.5	-65.31	2.43E+46	46.39	-110.69	51.73	103.49	-0.05
355	PG(34:2)	AcylCarnitine(13:0)	PG	Acylcarnitine	-0.4056	-0.2648	0.3488	0.0195	-20.82	-93.61	-40.68	-65.31	1.98E+28	28.3	-92.73	52.63	103.49	-0.09
356	PI(16:0/16:0)	AcylCarnitine(13:0)	PI	Acylcarnitine	-0.4527	-0.3352	0.3488	0.0192	-23.56	-118.9	-65.65	-65.31	1.79E+53	53.25	-117.85	96.22	103.49	-0.07
357	PI(16:0_16:1)	AcylCarnitine(13:0)	PI	Acylcarnitine	-0.3645	-0.2213	0.3488	0.0189	-19.3	-80.81	-32.1	-65.31	3.12E+15	15.49	-80.02	85.14	103.49	-0.09
358	PI(34:0)	AcylCarnitine(13:0)	PI	Acylcarnitine	-0.4682	-0.3405	0.3488	0.0193	-24.22	-125.41	-66.02	-65.31	2.47E+59	59.39	-124.32	87	103.49	-0.05
359	PI(34:1)	AcylCarnitine(13:0)	PI	Acylcarnitine	-0.3548	-0.1655	0.3488	0.0191	-18.58	-75.1	-19.19	-65.31	6.13E+09	9.79	-74.36	52.7	103.49	-0.07
360	PI(15-MHDA_18:2)/PI(17:0_18:2)	AcylCarnitine(13:0)	PI	Acylcarnitine	-0.5123	-0.4025	0.3488	0.0197	-26.03	-144.03	-95.05	-65.31	9.66E+48	48.99	-142.81	37.28	103.49	0
361	PI(36:2)	AcylCarnitine(13:0)	PI	Acylcarnitine	-0.5102	-0.4186	0.3488	0.0195	-26.14	-145.22	-114.56	-65.31	4.53E+30	30.66	-143.99	35.64	103.49	0
362	PI(18:1_18:2)	AcylCarnitine(13:0)	PI	Acylcarnitine	-0.4169	-0.2675	0.3488	0.0203	-20.58	-91.58	-39.77	-65.31	1.86E+26	26.27	-90.72	46.6	103.49	-0.04
363	PI(16:0_20:3) (a)	AcylCarnitine(13:0)	PI	Acylcarnitine	-0.4698	-0.3701	0.3488	0.0198	-23.77	-120.95	-83.26	-65.31	4.98E+37	37.7	-119.89	39.98	103.49	-0.08
364	PI(16:0_20:4)	AcylCarnitine(13:0)	PI	Acylcarnitine	-0.3944	-0.224	0.3488	0.0192	-20.49	-90.77	-38.93	-65.31	2.89E+25	25.46	-89.92	41.94	103.49	-0.07
365	PI(15-MHDA_20:4)/PI(17:0_20:4)	AcylCarnitine(13:0)	PI	Acylcarnitine	-0.4238	-0.2398	0.3488	0.0197	-21.49	-99.49	-38.52	-65.31	1.52E+34	34.18	-98.58	37.23	103.49	-0.01
366	PI(18:0_20:2)	AcylCarnitine(13:0)	PI	Acylcarnitine	-0.4315	-0.2597	0.3488	0.0196	-22.05	-104.57	-43.55	-65.31	1.80E+39	39.25	-103.61	42.18	103.49	-0.02
367	PI(18:0_20:3) (a)	AcylCarnitine(13:0)	PI	Acylcarnitine	-0.4101	-0.2383	0.3488	0.0201	-20.39	-89.89	-31.88	-65.31	3.78E+24	24.58	-89.04	33.52	103.49	-0.05
368	PI(18:0_20:4)	AcylCarnitine(13:0)	PI	Acylcarnitine	-0.3771	-0.1317	0.3488	0.0195	-19.31	-80.96	-14.97	-65.31	4.41E+15	15.64	-80.17	33.19	103.49	0.02
369	PI(38:5) (a)	AcylCarnitine(13:0)	PI	Acylcarnitine	-0.3761	-0.1744	0.3488	0.0196	-19.17	-79.8	-22.15	-65.31	3.05E+14	14.48	-79.02	39.13	103.49	-0.04
370	PI (38:5) (b)	AcylCarnitine(13:0)	PI	Acylcarnitine	-0.459	-0.307	0.3488	0.0198	-23.13	-114.73	-61.42	-65.31	2.64E+49	49.42	-113.71	37.07	103.49	0
371	PI(38:6)	AcylCarnitine(13:0)	PI	Acylcarnitine	-0.5715	-0.4178	0.3488	0.0192	-29.75	-186.01	-102.38	-65.31	4.27E+83	83.63	-184.53	46.71	103.49	0.15
372	PI(39:6)	AcylCarnitine(13:0)	PI	Acylcarnitine	-0.5216	-0.3186	0.3488	0.0199	-26.15	-145.29	-53.55	-65.31	9.42E+79	79.97	-144.06	43.81	103.49	0.19
373	PI(18:0_22:5) (n6)	AcylCarnitine(13:0)	PI	Acylcarnitine	-0.4421	-0.2814	0.3488	0.0196	-22.51	-108.88	-44.72	-65.31	3.68E+43	43.57	-107.89	45.55	103.49	-0.01
374	PI(18:0_22:6)	AcylCarnitine(13:0)	PI	Acylcarnitine	-0.5675	-0.3698	0.3488	0.0191	-29.69	-185.25	-82.9	-65.31	2.29E+102	102.36	-183.78	47.1	103.49	0.2
375	S1P(d18:2)	AcylCarnitine(13:0)	S1P	Acylcarnitine	-0.3683	-0.131	0.3488	0.0202	-18.26	-72.64	-9.31	-65.31	2.12E+07	7.33	-71.92	24.57	103.49	-0.03
376	SM(d17:1/14:0)	AcylCarnitine(13:0)	SM	Acylcarnitine	-0.5669	-0.4955	0.3488	0.0198	-28.64	-172.96	-161.79	-65.31	1.46E+11	11.16	-171.55	33.84	103.49	0.02
377	SM(d18:0/14:0)	AcylCarnitine(13:0)	SM	Acylcarnitine	-0.5039	-0.3877	0.3488	0.0197	-25.51	-138.56	-108.56	-65.31	1.00E+30	30	-137.38	30.23	103.49	0.03
378	SM(d18:1/14:0)/SM(d16:1/16:0)	AcylCarnitine(13:0)	SM	Acylcarnitine	-0.4489	-0.2776	0.3488	0.0199	-22.56	-109.36	-65.79	-65.31	3.72E+43	43.57	-108.37	25.73	103.49	0.04
379	SM(d17:1/16:0)	AcylCarnitine(13:0)	SM	Acylcarnitine	-0.4489	-0.2585	0.3488	0.0202	-22.24	-106.36	-49.98	-65.31	1.12E+41	41.05	-105.39	25.28	103.49	0.06
380	SM(d18:0/16:0)	AcylCarnitine(13:0)	SM	Acylcarnitine	-0.4464	-0.285	0.3488	0.0203	-21.98	-103.96	-54.01	-65.31	4.46E+38	38.65	-103.01	22.48	103.49	0.08
381	SM(d18:1/16:0)	AcylCarnitine(13:0)	SM	Acylcarnitine	-0.4245	-0.2342	0.3488	0.0202	-21.04	-95.52	-60.02	-65.31	1.62E+30	30.21	-94.63	18.36	103.49	0.09
382	SM(d18:1/17:0)/SM(d17:1/18:0)	AcylCarnitine(13:0)	SM	Acylcarnitine	-0.4411	-0.2225	0.3488	0.0203	-21.76	-101.96	-29.86	-65.31	4.43E+36	36.65	-101.02	25.44	103.49	0.08
383	SM(d18:2/17:0)	AcylCarnitine(13:0)	SM	Acylcarnitine	-0.5789	-0.5004	0.3488	0.0199	-29.12	-178.57	-168.34	-65.31	1.71E+10	10.23	-177.13	27.5	103.49	0.08
384	SM(35:2) (b)	AcylCarnitine(13:0)	SM	Acylcarnitine	-0.4777	-0.3285	0.3488	0.02	-23.89	-122.12	-100.2	-65.31	8.41E+21	21.92	-121.05	22.5	103.49	0.09
385	SM(37:2)	AcylCarnitine(13:0)	SM	Acylcarnitine	-0.6063	-0.5403	0.3488	0.0197	-30.72	-197.63	-177.34	-65.31	1.99E+20	20.3	-196.08	29.74	103.49	0.1
386	SM(d18:1/20:0)/SM(d16:1/22:0)	AcylCarnitine(13:0)	SM	Acylcarnitine	-0.4447	-0.3063	0.3488	0.0199	-22.37	-107.57	-79.99	-65.31	3.80E+27	27.58	-106.6	21.72	103.49	0.01
387	SM(38:3) (b)	AcylCarnitine(13:0)	SM	Acylcarnitine	-0.4328	-0.2809	0.3488	0.0201	-21.49	-99.55	-44.32	-65.31	1.73E+34	34.24	-98.63	21.6	103.49	0.01
388	SM(d16:1/23:0)/SM(d17:1/22:0)	AcylCarnitine(13:0)	SM	Acylcarnitine	-0.4706	-0.3309	0.3488	0.0198	-23.74	-120.6	-79.01	-65.31	3.90E+41	41.59	-119.54	26.82	103.49	0.01
389	SM(d16:1/24:1)	AcylCarnitine(13:0)	SM	Acylcarnitine	-0.507	-0.3921	0.3488	0.0199	-25.47	-138.07	-110.18	-65.31	7.73E+27	27.89	-136.9	26.25	103.49	0.08
390	SM(40:3) (b)	AcylCarnitine(13:0)	SM	Acylcarnitine	-0.4814	-0.3937	0.3488	0.02	-24.09	-124.08	-96.45	-65.31	4.30E+27	27.63	-122.99	23.71	103.49	-0.02
391	SM(41:0)	AcylCarnitine(13:0)	SM	Acylcarnitine	-0.4219	-0.2337	0.3488	0.0194	-21.7	-101.38	-39.1	-65.31	1.17E+36	36.07	-100.45	30.55	103.49	0
392	SM(d18:1/23:0)/SM(d17:1/24:0)	AcylCarnitine(13:0)	SM	Acylcarnitine	-0.4054	-0.1932	0.3488	0.0197	-20.55	-91.3	-32.94	-65.31	9.71E+25	25.99	-90.44	23.37	103.49	0.01
393	SM(d17:1/24:1)	AcylCarnitine(13:0)	SM	Acylcarnitine	-0.5157	-0.4287	0.3488	0.02	-25.75	-141.07	-126.02	-65.31	1.11E+15	15.04	-139.87	23.49	103.49	0.08
394	SM(d18:1/24:1)	AcylCarnitine(13:0)	SM	Acylcarnitine	-0.4512	-0.2706	0.3488	0.0202	-22.33	-107.18	-52.07	-65.31	7.46E+41	41.87	-106.21	23.96	103.49	0.12
395	SM(43:2) (b)	AcylCarnitine(13:0)	SM	Acylcarnitine	-0.4272	-0.2023	0.3488	0.0202	-21.18	-96.73	-27.38	-65.31	2.62E+31	31.42	-95.83	26.93	103.49	0.08
396	SM(43:2) (c)	AcylCarnitine(13:0)	SM	Acylcarnitine	-0.4023	-0.1661	0.3488	0.0202	-19.93	-86.06	-19.05	-65.31	5.61E+20	20.75	-85.24	30.87	103.49	0.05
397	SM(44:3)	AcylCarnitine(13:0)	SM	Acylcarnitine	-0.4582	-0.2594	0.3488	0.0204	-22.43	-108.15	-48.09	-65.31	6.90E+42	42.84	-107.17	25.92	103.49	0.16
398	Sulfatide (d18:1:/24:1)	AcylCarnitine(13:0)	Sulfatide	Acylcarnitine	-0.4049	-0.1922	0.3488	0.0203	-19.98	-86.42	-22.45	-65.31	1.30E+21	21.11	-85.6	39.37	103.49	0.06
399	TG(48:3) [NL-14:0]	AcylCarnitine(13:0)	TG	Acylcarnitine	-0.3316	-0.1754	0.3488	0.0169	-19.65	-83.67	-32.98	-65.31	2.30E+18	18.36	-82.87	86.45	103.49	-0.08
400	TG(48:3) [NL-16:1]	AcylCarnitine(13:0)	TG	Acylcarnitine	-0.3754	-0.2318	0.3488	0.017	-22.1	-105.09	-54.8	-65.31	5.94E+39	39.77	-104.13	103.26	103.49	-0.07
401	TG(48:3) [SIM]	AcylCarnitine(13:0)	TG	Acylcarnitine	-0.3254	-0.162	0.3488	0.0175	-18.59	-75.15	-26.96	-65.31	6.97E+09	9.84	-74.41	75.53	103.49	-0.1
402	TG(50:3) [NL-14:1]	AcylCarnitine(13:0)	TG	Acylcarnitine	-0.3354	-0.1398	0.3488	0.0184	-18.24	-72.45	-18.49	-65.31	1.39E+07	7.14	-71.73	58.01	103.49	-0.09
403	TG(50:3) [NL-16:1]	AcylCarnitine(13:0)	TG	Acylcarnitine	-0.4112	-0.2585	0.3488	0.0177	-23.26	-116	-64.1	-65.31	4.88E+50	50.69	-114.97	58.53	103.49	-0.08
404	TG(50:3) [NL-18:2]	AcylCarnitine(13:0)	TG	Acylcarnitine	-0.4025	-0.246	0.3488	0.0177	-22.69	-110.55	-66.1	-65.31	2.83E+44	44.45	-109.55	49.53	103.49	-0.09
405	TG(50:3) [SIM]	AcylCarnitine(13:0)	TG	Acylcarnitine	-0.3873	-0.2196	0.3488	0.018	-21.49	-99.49	-50.01	-65.31	1.51E+34	34.18	-98.57	46.93	103.49	-0.09
406	TG(50:4) [NL-14:0]	AcylCarnitine(13:0)	TG	Acylcarnitine	-0.3307	-0.1557	0.3488	0.0178	-18.62	-75.39	-22.02	-65.31	1.19E+10	10.08	-74.65	76.12	103.49	-0.04
407	TG(50:4) [NL-18:3]	AcylCarnitine(13:0)	TG	Acylcarnitine	-0.3277	-0.1634	0.3488	0.0169	-19.37	-81.41	-30.48	-65.31	1.25E+16	16.1	-80.62	79.71	103.49	-0.08
408	TG(50:4) [SIM]	AcylCarnitine(13:0)	TG	Acylcarnitine	-0.3762	-0.2139	0.3488	0.0173	-21.69	-101.34	-49.97	-65.31	1.06E+36	36.03	-100.41	64.69	103.49	-0.07
409	TG(51:2) [NL-15:0]	AcylCarnitine(13:0)	TG	Acylcarnitine	-0.3433	-0.1023	0.3488	0.0187	-18.32	-73.1	-8.6	-65.31	6.14E+07	7.79	-72.37	45.22	103.49	0
410	TG(52:3) [NL-16:1]	AcylCarnitine(13:0)	TG	Acylcarnitine	-0.4006	-0.1893	0.3488	0.0198	-20.2	-88.33	-22.27	-65.31	1.05E+23	23.02	-87.5	38.35	103.49	-0.01
411	TG(52:3) [NL-18:2]	AcylCarnitine(13:0)	TG	Acylcarnitine	-0.3872	-0.1638	0.3488	0.0194	-20	-86.65	-21.57	-65.31	2.18E+21	21.34	-85.82	30.1	103.49	-0.01
412	TG(52:3) [SIM]	AcylCarnitine(13:0)	TG	Acylcarnitine	-0.3981	-0.1871	0.3488	0.0196	-20.27	-88.86	-25.52	-65.31	3.53E+23	23.55	-88.02	28.03	103.49	-0.01
413	TG(52:4) [NL-16:1]	AcylCarnitine(13:0)	TG	Acylcarnitine	-0.4686	-0.3045	0.3488	0.0189	-24.73	-130.5	-66.4	-65.31	1.28E+64	64.11	-129.38	46.74	103.49	-0.01
414	TG(52:4) [NL-18:2]	AcylCarnitine(13:0)	TG	Acylcarnitine	-0.4424	-0.2737	0.3488	0.0188	-23.48	-118.05	-54.58	-65.31	5.42E+52	52.73	-117	50.36	103.49	-0.01
415	TG(52:4) [SIM]	AcylCarnitine(13:0)	TG	Acylcarnitine	-0.4105	-0.2256	0.3488	0.0188	-21.83	-102.57	-41.51	-65.31	1.83E+37	37.26	-101.63	43.5	103.49	-0.02
416	TG(52:5) [NL-18:3]	AcylCarnitine(13:0)	TG	Acylcarnitine	-0.3806	-0.2043	0.3488	0.0178	-21.34	-98.21	-38.47	-65.31	7.96E+32	32.9	-97.3	66.95	103.49	-0.03
417	TG(52:5) [SIM]	AcylCarnitine(13:0)	TG	Acylcarnitine	-0.3872	-0.2054	0.3488	0.018	-21.5	-99.64	-39.13	-65.31	2.11E+34	34.33	-98.72	59.66	103.49	-0.01
418	TG(54:3) [NL-18:2]	AcylCarnitine(13:0)	TG	Acylcarnitine	-0.3572	-0.1153	0.3488	0.0192	-18.64	-75.6	-10.92	-65.31	1.95E+10	10.29	-74.86	38.8	103.49	-0.01
419	TG(54:6) [NL-18:3]	AcylCarnitine(13:0)	TG	Acylcarnitine	-0.3583	-0.1708	0.3488	0.0193	-18.6	-75.27	-19.76	-65.31	9.17E+09	9.96	-74.53	80.21	103.49	0.01
420	TG(54:7) [SIM]	AcylCarnitine(13:0)	TG	Acylcarnitine	-0.3453	-0.1096	0.3488	0.0181	-19.06	-78.89	-10.33	-65.31	3.80E+13	13.58	-78.12	68.17	103.49	0.18
421	TG(56:7) [NL-22:5](a)	AcylCarnitine(13:0)	TG	Acylcarnitine	-0.3729	-0.1126	0.3488	0.0187	-19.99	-86.56	-10.11	-65.31	1.77E+21	21.25	-85.73	47.71	103.49	0.19
422	TG(56:7) [NL-22:5](b)	AcylCarnitine(13:0)	TG	Acylcarnitine	-0.3731	-0.1127	0.3488	0.0187	-20	-86.65	-10.12	-65.31	2.18E+21	21.34	-85.82	47.67	103.49	0.19
423	TG(56:8) [NL-22:6]	AcylCarnitine(13:0)	TG	Acylcarnitine	-0.3813	-0.1401	0.3488	0.0181	-21.09	-95.96	-13.6	-65.31	4.48E+30	30.65	-95.07	93.95	103.49	0.42
424	TG(56:8) [SIM]	AcylCarnitine(13:0)	TG	Acylcarnitine	-0.3831	-0.1158	0.3488	0.0187	-20.45	-90.44	-9.65	-65.31	1.36E+25	25.13	-89.59	67.01	103.49	0.36
425	TG(56:9) [NL-22:6]	AcylCarnitine(13:0)	TG	Acylcarnitine	-0.4197	-0.1761	0.3488	0.0183	-22.96	-113.1	-20.67	-65.31	6.11E+47	47.79	-112.09	101.81	103.49	0.44
426	TG(56:9) [SIM]	AcylCarnitine(13:0)	TG	Acylcarnitine	-0.3737	-0.1079	0.3488	0.0191	-19.53	-82.69	-8.25	-65.31	2.41E+17	17.38	-81.9	68.48	103.49	0.35
427	TG(58:10) [NL-22:6]	AcylCarnitine(13:0)	TG	Acylcarnitine	-0.4041	-0.145	0.3488	0.0193	-20.98	-95	-12.96	-65.31	4.92E+29	29.69	-94.12	103.54	103.49	0.49
428	TG(58:8) [NL-22:6]	AcylCarnitine(13:0)	TG	Acylcarnitine	-0.3873	-0.0863	0.3488	0.0199	-19.48	-82.27	-4.69	-65.31	9.14E+16	16.96	-81.48	84.3	103.49	0.57
429	TG(58:8) [SIM]	AcylCarnitine(13:0)	TG	Acylcarnitine	-0.4024	-0.0893	0.3488	0.0201	-20.06	-87.12	-5.06	-65.31	6.44E+21	21.81	-86.29	55.26	103.49	0.47
430	TG(58:9) [NL-22:6]	AcylCarnitine(13:0)	TG	Acylcarnitine	-0.4286	-0.1539	0.3488	0.0197	-21.77	-102.04	-13.82	-65.31	5.39E+36	36.73	-101.11	97.76	103.49	0.54
431	TG(58:9) [SIM]	AcylCarnitine(13:0)	TG	Acylcarnitine	-0.3846	-0.1022	0.3488	0.0198	-19.38	-81.49	-6.71	-65.31	1.50E+16	16.18	-80.7	66.17	103.49	0.44
432	AcylCarnitine(16:1)	AcylCarnitine(14:0)	Acylcarnitine	Acylcarnitine	-0.5351	-0.0446	0.3079	0.0203	-26.39	-147.86	-1.61	-50.98	7.61E+96	96.88	-146.62	45.4	44.11	0.79
433	CE(15:0)	AcylCarnitine(14:0)	CE	Acylcarnitine	-0.401	-0.2023	0.3079	0.0188	-21.38	-98.59	-28.56	-50.98	4.03E+47	47.6	-97.68	31.41	44.11	0.17
434	CE(16:0)	AcylCarnitine(14:0)	CE	Acylcarnitine	-0.3343	-0.0678	0.3079	0.0203	-16.46	-59.36	-4.95	-50.98	2.37E+08	8.37	-58.74	15.64	44.11	0.16
435	CE(18:2)	AcylCarnitine(14:0)	CE	Acylcarnitine	-0.3334	-0.1047	0.3079	0.0199	-16.73	-61.29	-10.98	-50.98	2.03E+10	10.31	-60.66	16.46	44.11	0.06
436	CE(20:2)	AcylCarnitine(14:0)	CE	Acylcarnitine	-0.4172	-0.2734	0.3079	0.0201	-20.78	-93.24	-59.91	-50.98	2.13E+33	33.33	-92.36	23.02	44.11	0.06
437	CE(20:3)	AcylCarnitine(14:0)	CE	Acylcarnitine	-0.4076	-0.2346	0.3079	0.0194	-20.97	-94.91	-42.74	-50.98	8.43E+43	43.93	-94.02	27.38	44.11	0.08
438	CE(22:6)	AcylCarnitine(14:0)	CE	Acylcarnitine	-0.3469	-0.1895	0.3079	0.0188	-18.44	-74.02	-28.55	-50.98	1.09E+23	23.04	-73.29	44.09	44.11	0
439	Cer(d16:1/16:0)	AcylCarnitine(14:0)	Cer	Acylcarnitine	-0.3592	-0.1416	0.3079	0.0203	-17.67	-68.16	-13.1	-50.98	1.51E+17	17.18	-67.47	39.59	44.11	0.19
440	Cer(d16:1/18:0)	AcylCarnitine(14:0)	Cer	Acylcarnitine	-0.4864	-0.2908	0.3079	0.0193	-25.21	-135.39	-58.23	-50.98	1.44E+77	77.16	-134.23	44.27	44.11	0.21
441	Cer(d16:1/20:0)	AcylCarnitine(14:0)	Cer	Acylcarnitine	-0.435	-0.2424	0.3079	0.0198	-21.92	-103.44	-41.7	-50.98	2.84E+52	52.45	-102.49	39.09	44.11	0.17
442	Cer(d17:1/16:0)	AcylCarnitine(14:0)	Cer	Acylcarnitine	-0.4054	-0.1954	0.3079	0.0207	-19.57	-83.02	-22.26	-50.98	1.10E+32	32.04	-82.22	32.25	44.11	0.18
443	Cer(d17:1/18:0)	AcylCarnitine(14:0)	Cer	Acylcarnitine	-0.4258	-0.234	0.3079	0.0206	-20.71	-92.66	-31.07	-50.98	4.74E+41	41.68	-91.79	27.85	44.11	0.16
444	Cer(d17:1/20:0)	AcylCarnitine(14:0)	Cer	Acylcarnitine	-0.4058	-0.213	0.3079	0.0206	-19.72	-84.28	-26.92	-50.98	1.98E+33	33.3	-83.47	38.71	44.11	0.16
445	Cer(d17:1/24:1)	AcylCarnitine(14:0)	Cer	Acylcarnitine	-0.3453	-0.1053	0.3079	0.0206	-16.72	-61.24	-7.83	-50.98	1.81E+10	10.26	-60.61	35.16	44.11	0.22
446	Cer(d18:1/14:0)	AcylCarnitine(14:0)	Cer	Acylcarnitine	-0.4321	-0.2727	0.3079	0.0205	-21.03	-95.44	-39.35	-50.98	2.84E+44	44.45	-94.55	38.68	44.11	0.08
447	Cer(d18:1/16:0)	AcylCarnitine(14:0)	Cer	Acylcarnitine	-0.3805	-0.1344	0.3079	0.0204	-18.68	-75.86	-15.42	-50.98	7.50E+24	24.87	-75.11	23.54	44.11	0.24
448	Cer(d18:1/18:0)	AcylCarnitine(14:0)	Cer	Acylcarnitine	-0.4804	-0.2781	0.3079	0.0195	-24.63	-129.53	-56.93	-50.98	3.96E+72	72.6	-128.41	37.02	44.11	0.22
449	Cer(d18:1/19:0)	AcylCarnitine(14:0)	Cer	Acylcarnitine	-0.4247	-0.2358	0.3079	0.0207	-20.52	-90.98	-29.97	-50.98	1.00E+40	40	-90.13	31.57	44.11	0.15
450	Cer(d18:1/20:0)	AcylCarnitine(14:0)	Cer	Acylcarnitine	-0.4209	-0.2175	0.3079	0.0197	-21.35	-98.24	-38.99	-50.98	1.80E+47	47.25	-97.33	34.68	44.11	0.19
451	Cer(d18:1/21:0)	AcylCarnitine(14:0)	Cer	Acylcarnitine	-0.6564	-0.5338	0.3079	0.0197	-33.32	-230.57	-194.07	-50.98	3.18E+36	36.5	-228.82	37.81	44.11	0.18
452	Cer(d18:1/23:0)	AcylCarnitine(14:0)	Cer	Acylcarnitine	-0.3314	-0.0771	0.3079	0.0198	-16.71	-61.18	-5.54	-50.98	1.56E+10	10.19	-60.54	31.66	44.11	0.22
453	Cer(d18:1/26:0)	AcylCarnitine(14:0)	Cer	Acylcarnitine	-0.3392	-0.1066	0.3079	0.0203	-16.67	-60.89	-8.5	-50.98	8.13E+09	9.91	-60.26	27.83	44.11	0.14
454	Cer(d18:2/14:0)	AcylCarnitine(14:0)	Cer	Acylcarnitine	-0.5428	-0.4297	0.3079	0.0203	-26.71	-151.31	-98.95	-50.98	2.27E+52	52.36	-150.04	47.68	44.11	0.05
455	Cer(d18:2/16:0)	AcylCarnitine(14:0)	Cer	Acylcarnitine	-0.5234	-0.3757	0.3079	0.0202	-25.86	-142.23	-92.88	-50.98	2.21E+49	49.34	-141.02	31.13	44.11	0.16
456	Cer(d18:2/18:0)	AcylCarnitine(14:0)	Cer	Acylcarnitine	-0.5507	-0.3842	0.3079	0.0197	-27.89	-164.41	-93.86	-50.98	3.56E+70	70.55	-163.06	41.61	44.11	0.17
457	Cer(d18:2/20:0)	AcylCarnitine(14:0)	Cer	Acylcarnitine	-0.4927	-0.3424	0.3079	0.0203	-24.24	-125.61	-77.44	-50.98	1.51E+48	48.18	-124.52	33.63	44.11	0.13
458	Cer(d18:2/21:0)	AcylCarnitine(14:0)	Cer	Acylcarnitine	-0.5907	-0.4713	0.3079	0.0205	-28.86	-175.45	-124.01	-50.98	2.75E+51	51.44	-174.03	43.55	44.11	0.1
459	Cer(d18:2/22:0)	AcylCarnitine(14:0)	Cer	Acylcarnitine	-0.3346	-0.1258	0.3079	0.0201	-16.63	-60.56	-12.02	-50.98	3.79E+09	9.58	-59.93	38.65	44.11	0.12
460	Cer(d18:2/23:0)	AcylCarnitine(14:0)	Cer	Acylcarnitine	-0.4078	-0.211	0.3079	0.0202	-20.15	-87.89	-30.13	-50.98	8.04E+36	36.91	-87.05	37.94	44.11	0.16
461	Cer(d18:2/24:1)	AcylCarnitine(14:0)	Cer	Acylcarnitine	-0.38	-0.1715	0.3079	0.0205	-18.56	-74.98	-20.78	-50.98	9.86E+23	23.99	-74.24	36.13	44.11	0.15
462	Cer(d18:2/26:0)	AcylCarnitine(14:0)	Cer	Acylcarnitine	-0.3423	-0.1528	0.3079	0.0205	-16.72	-61.22	-14.43	-50.98	1.73E+10	10.24	-60.58	39.6	44.11	0.1
463	DG(16:0_16:1)	AcylCarnitine(14:0)	DG	Acylcarnitine	-0.2648	-0.0953	0.3079	0.0162	-16.37	-58.75	-10.08	-50.98	5.79E+07	7.76	-58.13	88.61	44.11	0.12
464	DG(14:0_18:2)	AcylCarnitine(14:0)	DG	Acylcarnitine	-0.2746	-0.1293	0.3079	0.017	-16.18	-57.43	-17.5	-50.98	2.83E+06	6.45	-56.83	76.48	44.11	0.05
465	DG(16:1_18:1)	AcylCarnitine(14:0)	DG	Acylcarnitine	-0.3645	-0.193	0.3079	0.0158	-23.06	-114.07	-45.02	-50.98	1.23E+63	63.09	-113.06	72.34	44.11	0.14
466	DG(16:0_18:2)	AcylCarnitine(14:0)	DG	Acylcarnitine	-0.3123	-0.1446	0.3079	0.0165	-18.9	-77.63	-27.34	-50.98	4.44E+26	26.65	-76.87	63.5	44.11	0.06
467	DG(18:1_18:2)	AcylCarnitine(14:0)	DG	Acylcarnitine	-0.352	-0.1973	0.3079	0.0176	-20.01	-86.73	-43.25	-50.98	5.59E+35	35.75	-85.9	58.7	44.11	0.04
468	DG(18:2_18:2)	AcylCarnitine(14:0)	DG	Acylcarnitine	-0.3844	-0.2646	0.3079	0.0193	-19.96	-86.25	-50.46	-50.98	1.84E+35	35.27	-85.43	69.05	44.11	-0.03
469	DG(18:1_18:3)	AcylCarnitine(14:0)	DG	Acylcarnitine	-0.3194	-0.1644	0.3079	0.018	-17.78	-68.98	-29.33	-50.98	9.94E+17	18	-68.29	59.87	44.11	0.01
470	DG(18:2_20:4)	AcylCarnitine(14:0)	DG	Acylcarnitine	-0.3413	-0.2118	0.3079	0.0192	-17.75	-68.76	-35.06	-50.98	5.97E+17	17.78	-68.07	67.59	44.11	-0.03
471	DG(18:1_22:5)	AcylCarnitine(14:0)	DG	Acylcarnitine	-0.3966	-0.2409	0.3079	0.0189	-20.96	-94.8	-42.99	-50.98	6.63E+43	43.82	-93.92	57.5	44.11	0.06
472	dhCer(d18:0/18:0)	AcylCarnitine(14:0)	dhCer	Acylcarnitine	-0.3616	-0.181	0.3079	0.0206	-17.57	-67.4	-17.83	-50.98	2.61E+16	16.42	-66.72	46.34	44.11	0.07
473	dhCer(d18:0/20:0)	AcylCarnitine(14:0)	dhCer	Acylcarnitine	-0.3726	-0.1882	0.3079	0.0204	-18.23	-72.41	-20.16	-50.98	2.68E+21	21.43	-71.69	36.05	44.11	0.08
474	dhCer(d18:0/22:0)	AcylCarnitine(14:0)	dhCer	Acylcarnitine	-0.3327	-0.1283	0.3079	0.0196	-17.01	-63.32	-12.68	-50.98	2.19E+12	12.34	-62.67	39.15	44.11	0.09
475	dhCer(d18:0/24:1)	AcylCarnitine(14:0)	dhCer	Acylcarnitine	-0.3971	-0.2008	0.3079	0.0201	-19.77	-84.66	-27.46	-50.98	4.72E+33	33.67	-83.85	39.12	44.11	0.15
476	GM1(d18:1/16:0)	AcylCarnitine(14:0)	GM1	Acylcarnitine	-0.3912	-0.2427	0.3079	0.0196	-19.95	-86.19	-32.32	-50.98	1.60E+35	35.2	-85.36	27.16	44.11	0.01
477	GM3(d18:1/16:0)	AcylCarnitine(14:0)	GM3	Acylcarnitine	-0.3703	-0.1405	0.3079	0.02	-18.53	-74.7	-14.18	-50.98	5.16E+23	23.71	-73.96	21.96	44.11	0.23
478	HexCer(d16:1/18:0)	AcylCarnitine(14:0)	HexCer	Acylcarnitine	-0.4233	-0.2389	0.3079	0.0205	-20.62	-91.85	-31.68	-50.98	7.29E+40	40.86	-90.98	45.62	44.11	0.17
479	HexCer(d16:1/20:0)	AcylCarnitine(14:0)	HexCer	Acylcarnitine	-0.3881	-0.1945	0.3079	0.0206	-18.84	-77.14	-22.21	-50.98	1.45E+26	26.16	-76.39	41.23	44.11	0.16
480	HexCer(d18:1/18:0)	AcylCarnitine(14:0)	HexCer	Acylcarnitine	-0.4066	-0.2219	0.3079	0.0202	-20.1	-87.49	-28.06	-50.98	3.23E+36	36.51	-86.66	32.88	44.11	0.13
481	HexCer(d18:2/18:0)	AcylCarnitine(14:0)	HexCer	Acylcarnitine	-0.4239	-0.2678	0.3079	0.0206	-20.57	-91.48	-37.93	-50.98	3.11E+40	40.49	-90.62	42.69	44.11	0.09
482	HexCer(d18:2/20:0)	AcylCarnitine(14:0)	HexCer	Acylcarnitine	-0.3688	-0.1964	0.3079	0.0208	-17.71	-68.45	-20.65	-50.98	2.91E+17	17.46	-67.76	40.01	44.11	0.08
483	Hex2Cer(d18:1/20:0)	AcylCarnitine(14:0)	Hex2Cer	Acylcarnitine	-0.3803	-0.2135	0.3079	0.0206	-18.43	-73.96	-24.75	-50.98	9.42E+22	22.97	-73.23	36.3	44.11	0.05
484	Hex2Cer(d18:2/16:0)	AcylCarnitine(14:0)	Hex2Cer	Acylcarnitine	-0.4036	-0.2323	0.3079	0.0202	-19.95	-86.22	-30	-50.98	1.72E+35	35.24	-85.4	27.61	44.11	0.11
485	Hex2Cer(d18:2/24:1)	AcylCarnitine(14:0)	Hex2Cer	Acylcarnitine	-0.3469	-0.176	0.3079	0.0201	-17.27	-65.17	-18.55	-50.98	1.54E+14	14.19	-64.51	35.13	44.11	0
486	Hex3Cer(d18:1/16:0)	AcylCarnitine(14:0)	Hex3Cer	Acylcarnitine	-0.4926	-0.3847	0.3079	0.0194	-25.43	-137.68	-106.01	-50.98	4.73E+31	31.68	-136.51	24.14	44.11	0.14
487	Hex3Cer(d18:1/18:0)	AcylCarnitine(14:0)	Hex3Cer	Acylcarnitine	-0.3733	-0.1704	0.3079	0.02	-18.63	-75.53	-18.04	-50.98	3.52E+24	24.55	-74.79	34.39	44.11	0.15
488	Hex3Cer(d18:1/20:0)	AcylCarnitine(14:0)	Hex3Cer	Acylcarnitine	-0.4084	-0.2583	0.3079	0.0201	-20.27	-88.88	-37.51	-50.98	7.81E+37	37.89	-88.03	41.26	44.11	0.07
489	Hex3Cer(d18:1/22:0)	AcylCarnitine(14:0)	Hex3Cer	Acylcarnitine	-0.398	-0.2268	0.3079	0.0196	-20.3	-89.17	-33.56	-50.98	1.55E+38	38.19	-88.33	32.79	44.11	0.08
490	Hex3Cer(d18:1/24:1)	AcylCarnitine(14:0)	Hex3Cer	Acylcarnitine	-0.4493	-0.3016	0.3079	0.0197	-22.86	-112.12	-61.66	-50.98	2.91E+50	50.46	-111.12	31.36	44.11	0.1
491	LPC(15:0) [sn1]	AcylCarnitine(14:0)	LPC	Acylcarnitine	-0.3598	-0.1279	0.3079	0.0203	-17.71	-68.4	-8.9	-50.98	2.62E+17	17.42	-67.71	32.85	44.11	0.18
492	LPE(16:0) [sn2]	AcylCarnitine(14:0)	LPE	Acylcarnitine	-0.336	-0.1264	0.3079	0.0201	-16.69	-60.98	-10.68	-50.98	9.99E+09	10	-60.35	35.97	44.11	0.1
493	LPE(16:0) [sn1]	AcylCarnitine(14:0)	LPE	Acylcarnitine	-0.3395	-0.1288	0.3079	0.0201	-16.89	-62.45	-11.22	-50.98	2.90E+11	11.46	-61.8	35.37	44.11	0.11
494	LPE(18:0) [sn2]	AcylCarnitine(14:0)	LPE	Acylcarnitine	-0.3481	-0.135	0.3079	0.02	-17.42	-66.27	-13.26	-50.98	1.95E+15	15.29	-65.6	34.15	44.11	0.11
495	LPE(18:0) [sn1]	AcylCarnitine(14:0)	LPE	Acylcarnitine	-0.3714	-0.1632	0.3079	0.0199	-18.65	-75.64	-19.84	-50.98	4.59E+24	24.66	-74.9	32.34	44.11	0.12
496	LPE(22:6) [sn2]	AcylCarnitine(14:0)	LPE	Acylcarnitine	-0.3595	-0.1526	0.3079	0.0208	-17.26	-65.08	-14.42	-50.98	1.24E+14	14.09	-64.41	36.25	44.11	0.14
497	PC(14:0_16:0)	AcylCarnitine(14:0)	PC	Acylcarnitine	-0.3678	-0.154	0.3079	0.0195	-18.9	-77.64	-17.77	-50.98	4.54E+26	26.66	-76.88	38.44	44.11	0.17
498	PC(31:0) (b)	AcylCarnitine(14:0)	PC	Acylcarnitine	-0.4206	-0.1992	0.3079	0.0205	-20.56	-91.41	-22.02	-50.98	2.65E+40	40.42	-90.55	31.71	44.11	0.23
499	PC(16:0_16:0)	AcylCarnitine(14:0)	PC	Acylcarnitine	-0.3439	-0.0838	0.3079	0.0201	-17.08	-63.8	-6.9	-50.98	6.52E+12	12.81	-63.14	23.24	44.11	0.2
500	PC(32:1)	AcylCarnitine(14:0)	PC	Acylcarnitine	-0.3102	-0.1097	0.3079	0.0189	-16.45	-59.28	-9.58	-50.98	2.01E+08	8.3	-58.66	53.49	44.11	0.17
501	PC(32:2)	AcylCarnitine(14:0)	PC	Acylcarnitine	-0.5018	-0.3659	0.3079	0.0192	-26.16	-145.4	-96.98	-50.98	2.63E+48	48.42	-144.17	40.15	44.11	0.08
502	PC(33:1)	AcylCarnitine(14:0)	PC	Acylcarnitine	-0.3808	-0.1436	0.3079	0.0197	-19.37	-81.43	-14.15	-50.98	2.82E+30	30.45	-80.65	34.27	44.11	0.23
503	PC(33:2)	AcylCarnitine(14:0)	PC	Acylcarnitine	-0.5538	-0.4397	0.3079	0.0199	-27.84	-163.8	-109.75	-50.98	1.12E+54	54.05	-162.45	31.72	44.11	0.11
504	PC(16:0_18:2)	AcylCarnitine(14:0)	PC	Acylcarnitine	-0.3475	-0.1566	0.3079	0.0204	-17.07	-63.69	-17.33	-50.98	5.15E+12	12.71	-63.04	14.28	44.11	0.02
505	PC(16:1_18:2)	AcylCarnitine(14:0)	PC	Acylcarnitine	-0.57	-0.4673	0.3079	0.019	-29.99	-188.87	-172.87	-50.98	1.01E+16	16	-187.37	36.51	44.11	0.09
506	PC(16:0_18:3) (a)	AcylCarnitine(14:0)	PC	Acylcarnitine	-0.446	-0.2883	0.3079	0.0197	-22.67	-110.33	-58.84	-50.98	3.09E+51	51.49	-109.33	38.98	44.11	0.09
507	PC(14:0_20:4)	AcylCarnitine(14:0)	PC	Acylcarnitine	-0.3974	-0.2457	0.3079	0.0193	-20.63	-92	-43.93	-50.98	1.04E+41	41.02	-91.14	44.87	44.11	0.05
508	PC(15-MHDA_18:2)	AcylCarnitine(14:0)	PC	Acylcarnitine	-0.3347	-0.1143	0.3079	0.0201	-16.64	-60.65	-8.31	-50.98	4.64E+09	9.67	-60.02	31.35	44.11	0.13
509	PC(17:0_18:2)	AcylCarnitine(14:0)	PC	Acylcarnitine	-0.397	-0.2304	0.3079	0.0203	-19.54	-82.78	-32.92	-50.98	6.28E+31	31.8	-81.98	25.65	44.11	0.07
510	PC(17:1_18:2)	AcylCarnitine(14:0)	PC	Acylcarnitine	-0.4011	-0.2304	0.3079	0.02	-20.1	-87.49	-36.95	-50.98	3.19E+36	36.5	-86.65	29.37	44.11	0.08
511	PC(15:0_20:3)	AcylCarnitine(14:0)	PC	Acylcarnitine	-0.5534	-0.4552	0.3079	0.0201	-27.59	-160.99	-118.96	-50.98	1.06E+42	42.03	-159.66	31.59	44.11	0.08
512	PC(15:0_20:4)	AcylCarnitine(14:0)	PC	Acylcarnitine	-0.5047	-0.3713	0.3079	0.0201	-25.12	-134.45	-79.33	-50.98	1.32E+55	55.12	-133.29	39.82	44.11	0.07
513	PC(18:0_18:2)	AcylCarnitine(14:0)	PC	Acylcarnitine	-0.3408	-0.1418	0.3079	0.0205	-16.66	-60.8	-14.85	-50.98	6.61E+09	9.82	-60.17	18.93	44.11	0.01
514	PC(16:0_20:3) (a)	AcylCarnitine(14:0)	PC	Acylcarnitine	-0.4751	-0.3477	0.3079	0.0196	-24.2	-125.14	-97.62	-50.98	3.31E+27	27.52	-124.04	25.94	44.11	0.09
515	PC(16:1_20:4)	AcylCarnitine(14:0)	PC	Acylcarnitine	-0.4408	-0.286	0.3079	0.0191	-23.11	-114.5	-66.28	-50.98	1.68E+48	48.23	-113.48	40.83	44.11	0.08
516	PC(14:0_22:6)	AcylCarnitine(14:0)	PC	Acylcarnitine	-0.5241	-0.4078	0.3079	0.0196	-26.69	-151.13	-112.76	-50.98	2.31E+38	38.36	-149.87	46.31	44.11	0.04
517	PC(15-MHDA_20:4)	AcylCarnitine(14:0)	PC	Acylcarnitine	-0.3731	-0.1706	0.3079	0.0202	-18.49	-74.42	-17.99	-50.98	2.76E+23	23.44	-73.69	31.46	44.11	0.11
518	PC(17:0_20:4)	AcylCarnitine(14:0)	PC	Acylcarnitine	-0.3863	-0.2198	0.3079	0.0207	-18.68	-75.88	-27.15	-50.98	7.86E+24	24.9	-75.13	31.11	44.11	0.03
519	PC(15:0_22:6)	AcylCarnitine(14:0)	PC	Acylcarnitine	-0.5791	-0.4597	0.3079	0.0202	-28.7	-173.68	-122.08	-50.98	4.01E+51	51.6	-172.27	43.21	44.11	0.09
520	PC(18:0_20:3)	AcylCarnitine(14:0)	PC	Acylcarnitine	-0.4664	-0.3258	0.3079	0.0194	-24.1	-124.17	-90.2	-50.98	9.34E+33	33.97	-123.09	33.04	44.11	0.07
521	PC(18:1_20:3)	AcylCarnitine(14:0)	PC	Acylcarnitine	-0.5055	-0.4063	0.3079	0.0198	-25.55	-138.98	-123.51	-50.98	3.00E+15	15.48	-137.8	28.69	44.11	0.06
522	PC(38:4) (b)	AcylCarnitine(14:0)	PC	Acylcarnitine	-0.3845	-0.1804	0.3079	0.0197	-19.5	-82.47	-25.32	-50.98	3.09E+31	31.49	-81.68	29.01	44.11	0.12
523	PC(18:0_20:4)	AcylCarnitine(14:0)	PC	Acylcarnitine	-0.3477	-0.1544	0.3079	0.0206	-16.88	-62.39	-15.66	-50.98	2.54E+11	11.4	-61.74	27.25	44.11	0.03
524	PC(16:0_22:6)	AcylCarnitine(14:0)	PC	Acylcarnitine	-0.4253	-0.2708	0.3079	0.0207	-20.59	-91.62	-44.13	-50.98	4.31E+40	40.63	-90.76	34.48	44.11	0.05
525	PC(16:1_22:6)	AcylCarnitine(14:0)	PC	Acylcarnitine	-0.5618	-0.4509	0.3079	0.0196	-28.62	-172.68	-140.59	-50.98	1.25E+32	32.1	-171.28	41.56	44.11	0.07
526	PC(38:7) (c)	AcylCarnitine(14:0)	PC	Acylcarnitine	-0.511	-0.398	0.3079	0.0201	-25.43	-137.73	-104.52	-50.98	1.59E+33	33.2	-136.55	33.06	44.11	0.05
527	PC(15-MHDA_22:6)	AcylCarnitine(14:0)	PC	Acylcarnitine	-0.3627	-0.1767	0.3079	0.0207	-17.5	-66.88	-17.8	-50.98	7.93E+15	15.9	-66.2	40.11	44.11	0.09
528	PC(17:0_22:6)	AcylCarnitine(14:0)	PC	Acylcarnitine	-0.4579	-0.324	0.3079	0.0208	-21.98	-103.98	-57.38	-50.98	3.95E+46	46.6	-103.03	40.82	44.11	0.04
529	PC(18:0_22:5) (n6)	AcylCarnitine(14:0)	PC	Acylcarnitine	-0.4336	-0.264	0.3079	0.0197	-22.06	-104.66	-45.54	-50.98	4.74E+53	53.68	-103.7	39.79	44.11	0.1
530	PC(18:0_22:6)	AcylCarnitine(14:0)	PC	Acylcarnitine	-0.4222	-0.2716	0.3079	0.0209	-20.16	-87.96	-43.81	-50.98	9.49E+36	36.98	-87.12	37.04	44.11	0.04
531	PC(18:1_22:6) (a)	AcylCarnitine(14:0)	PC	Acylcarnitine	-0.423	-0.2955	0.3079	0.0206	-20.57	-91.49	-52.54	-50.98	8.95E+38	38.95	-90.63	35.68	44.11	-0.02
532	PC(18:1_22:6) (b)	AcylCarnitine(14:0)	PC	Acylcarnitine	-0.5444	-0.4228	0.3079	0.0208	-26.15	-145.28	-94.6	-50.98	4.82E+50	50.68	-144.05	39.62	44.11	0.09
533	PC(O-16:0/16:0)	AcylCarnitine(14:0)	PC(O)	Acylcarnitine	-0.3822	-0.1945	0.3079	0.0197	-19.41	-81.77	-23.97	-50.98	6.08E+30	30.78	-80.98	21.47	44.11	0.11
534	PC(O-32:1)	AcylCarnitine(14:0)	PC(O)	Acylcarnitine	-0.4817	-0.3677	0.3079	0.019	-25.4	-137.39	-92.63	-50.98	5.81E+44	44.76	-136.22	26.73	44.11	0.08
535	PC(O-34:1)	AcylCarnitine(14:0)	PC(O)	Acylcarnitine	-0.4457	-0.3411	0.3079	0.0196	-22.75	-111.15	-87.69	-50.98	2.90E+23	23.46	-110.15	21.87	44.11	0.06
536	PC(O-18:0/18:1)	AcylCarnitine(14:0)	PC(O)	Acylcarnitine	-0.3366	-0.11	0.3079	0.0195	-17.27	-65.21	-8.32	-50.98	1.70E+14	14.23	-64.55	27.04	44.11	0.1
537	PC(O-18:1/18:1)	AcylCarnitine(14:0)	PC(O)	Acylcarnitine	-0.4544	-0.3401	0.3079	0.0195	-23.25	-115.86	-80.42	-50.98	2.75E+35	35.44	-114.83	28.29	44.11	0.03
538	PC(O-18:1/18:2)	AcylCarnitine(14:0)	PC(O)	Acylcarnitine	-0.356	-0.2187	0.3079	0.0199	-17.88	-69.68	-29.23	-50.98	4.99E+18	18.7	-68.98	30.84	44.11	-0.11
539	PC(O-18:0/22:6)	AcylCarnitine(14:0)	PC(O)	Acylcarnitine	-0.3892	-0.2117	0.3079	0.0203	-19.15	-79.62	-25.57	-50.98	4.31E+28	28.63	-78.84	29.16	44.11	0.07
540	PC(O-40:7) (a)	AcylCarnitine(14:0)	PC(O)	Acylcarnitine	-0.4022	-0.2655	0.3079	0.0208	-19.33	-81.09	-39.58	-50.98	1.27E+30	30.1	-80.3	35.47	44.11	-0.02
541	PC(P-16:0/14:0)	AcylCarnitine(14:0)	PC(P)	Acylcarnitine	-0.3654	-0.1245	0.3079	0.0194	-18.83	-77.06	-10.56	-50.98	1.18E+26	26.07	-76.3	28.66	44.11	0.21
542	PC(P-16:0/16:1)	AcylCarnitine(14:0)	PC(P)	Acylcarnitine	-0.4291	-0.2558	0.3079	0.0188	-22.85	-112.05	-55.49	-50.98	3.59E+56	56.55	-111.04	31.02	44.11	0.13
543	PC(P-16:0/18:1)	AcylCarnitine(14:0)	PC(P)	Acylcarnitine	-0.3768	-0.1782	0.3079	0.0185	-20.41	-90.1	-34.11	-50.98	1.32E+39	39.12	-89.25	27.93	44.11	0.12
544	PC(P-18:1/18:1)	AcylCarnitine(14:0)	PC(P)	Acylcarnitine	-0.3662	-0.1798	0.3079	0.0189	-19.38	-81.46	-27.51	-50.98	2.98E+30	30.47	-80.67	31.22	44.11	0.07
545	PC(P-18:1/22:6)	AcylCarnitine(14:0)	LPC	Acylcarnitine	-0.4247	-0.301	0.3079	0.0202	-21.03	-95.41	-60.93	-50.98	3.06E+34	34.49	-94.52	34.07	44.11	-0.02
546	PE(16:0_16:1)	AcylCarnitine(14:0)	PE	Acylcarnitine	-0.3653	-0.2377	0.3079	0.0185	-19.73	-84.33	-39.14	-50.98	2.20E+33	33.34	-83.52	100.1	44.11	0.1
547	PE(16:0_18:1)	AcylCarnitine(14:0)	PE	Acylcarnitine	-0.3354	-0.1731	0.3079	0.0186	-17.99	-70.54	-24.02	-50.98	3.63E+19	19.56	-69.84	61.88	44.11	0.06
548	PE(16:0_18:2)	AcylCarnitine(14:0)	PE	Acylcarnitine	-0.4751	-0.343	0.3079	0.0188	-25.25	-135.86	-86.25	-50.98	4.10E+49	49.61	-134.7	61.52	44.11	0.06
549	PE(16:1_18:2)	AcylCarnitine(14:0)	PE	Acylcarnitine	-0.4376	-0.2949	0.3079	0.0189	-23.13	-114.76	-59.26	-50.98	3.15E+55	55.5	-113.74	72.15	44.11	0.1
550	PE(16:0_18:3) (a)	AcylCarnitine(14:0)	PE	Acylcarnitine	-0.4779	-0.3593	0.3079	0.0192	-24.91	-132.38	-85.05	-50.98	2.17E+47	47.34	-131.25	77.87	44.11	0.06
551	PE(16:0_18:3) (b)	AcylCarnitine(14:0)	PE	Acylcarnitine	-0.3404	-0.1919	0.3079	0.0194	-17.54	-67.16	-24.79	-50.98	1.51E+16	16.18	-66.48	65.87	44.11	0.05
552	PE(17:0_18:1)	AcylCarnitine(14:0)	PE	Acylcarnitine	-0.3419	-0.1788	0.3079	0.0194	-17.66	-68.08	-22.83	-50.98	1.26E+17	17.1	-67.39	53.46	44.11	0.06
553	PE(15-MHDA_18:2)	AcylCarnitine(14:0)	PE	Acylcarnitine	-0.375	-0.2171	0.3079	0.0198	-18.94	-77.97	-29.51	-50.98	9.66E+26	26.99	-77.21	55.58	44.11	0.09
554	PE(17:0_18:2)	AcylCarnitine(14:0)	PE	Acylcarnitine	-0.4866	-0.3602	0.3079	0.0195	-24.94	-132.62	-85.59	-50.98	1.09E+47	47.04	-131.48	51.68	44.11	0.06
555	PE(18:0_18:2)	AcylCarnitine(14:0)	PE	Acylcarnitine	-0.4549	-0.3243	0.3079	0.0182	-25.03	-133.61	-92.62	-50.98	9.73E+40	40.99	-132.46	57.55	44.11	0.05
556	PE(18:1_18:2)	AcylCarnitine(14:0)	PE	Acylcarnitine	-0.3436	-0.2086	0.3079	0.0195	-17.6	-67.61	-30.1	-50.98	4.22E+16	16.63	-66.92	56.54	44.11	-0.03
557	PE(16:0_20:3)	AcylCarnitine(14:0)	PE	Acylcarnitine	-0.5225	-0.3983	0.3079	0.0189	-27.66	-161.82	-114.9	-50.98	8.30E+46	46.92	-160.49	56.76	44.11	0.06
558	PE(16:0_20:4)	AcylCarnitine(14:0)	PE	Acylcarnitine	-0.479	-0.3342	0.3079	0.0188	-25.45	-137.92	-81.63	-50.98	1.93E+56	56.29	-136.74	58.19	44.11	0.08
559	PE(16:1_20:4)	AcylCarnitine(14:0)	PE	Acylcarnitine	-0.4002	-0.2552	0.3079	0.0188	-21.31	-97.95	-45.36	-50.98	9.24E+46	46.97	-97.04	77.82	44.11	0.11
560	PE(15-MHDA_20:4)	AcylCarnitine(14:0)	PE	Acylcarnitine	-0.4155	-0.2505	0.3079	0.0199	-20.87	-94.06	-37.29	-50.98	1.19E+43	43.08	-93.18	54.27	44.11	0.13
561	PE(17:0_20:4)	AcylCarnitine(14:0)	PE	Acylcarnitine	-0.5373	-0.4035	0.3079	0.0197	-27.34	-158.2	-104.17	-50.98	1.06E+54	54.03	-156.89	46.89	44.11	0.09
562	PE(18:0_20:3) (a)	AcylCarnitine(14:0)	PE	Acylcarnitine	-0.579	-0.4669	0.3079	0.0179	-32.36	-218.15	-188.47	-50.98	4.76E+29	29.68	-216.47	60.28	44.11	0.06
563	PE(18:0_20:3) (b)	AcylCarnitine(14:0)	PE	Acylcarnitine	-0.3526	-0.1662	0.3079	0.0193	-18.28	-72.77	-20.19	-50.98	6.20E+21	21.79	-72.05	59.09	44.11	0.13
564	PE(18:0_20:4)	AcylCarnitine(14:0)	PE	Acylcarnitine	-0.527	-0.3908	0.3079	0.0184	-28.57	-172.13	-128.31	-50.98	6.48E+43	43.81	-170.73	50.07	44.11	0.1
565	PE(38:5) (a)	AcylCarnitine(14:0)	PE	Acylcarnitine	-0.4391	-0.2829	0.3079	0.019	-23.06	-114.05	-59.94	-50.98	1.28E+54	54.11	-113.03	53.12	44.11	0.1
566	PE(38:5) (b)	AcylCarnitine(14:0)	PE	Acylcarnitine	-0.4811	-0.3239	0.3079	0.0183	-26.23	-146.1	-86.52	-50.98	3.77E+59	59.58	-144.87	56.97	44.11	0.13
567	PE(16:0_22:6)	AcylCarnitine(14:0)	PE	Acylcarnitine	-0.6431	-0.5397	0.3079	0.0192	-33.55	-233.56	-194.77	-50.98	6.19E+38	38.79	-231.78	61.4	44.11	0.05
568	PE(15-MHDA_22:6)	AcylCarnitine(14:0)	PE	Acylcarnitine	-0.5457	-0.4191	0.3079	0.0198	-27.6	-161.12	-107.09	-50.98	1.08E+54	54.04	-159.79	60.64	44.11	0.08
569	PE(17:0_22:6)	AcylCarnitine(14:0)	PE	Acylcarnitine	-0.649	-0.5541	0.3079	0.0197	-32.89	-225.04	-190.05	-50.98	9.70E+34	34.99	-223.31	57.56	44.11	0.04
570	PE(18:0_22:4)	AcylCarnitine(14:0)	PE	Acylcarnitine	-0.3254	-0.1755	0.3079	0.0181	-17.95	-70.26	-25.1	-50.98	1.90E+19	19.28	-69.56	72.04	44.11	0.07
571	PE(18:0_22:5) (n3)	AcylCarnitine(14:0)	PE	Acylcarnitine	-0.3315	-0.1495	0.3079	0.0181	-18.3	-72.94	-20.58	-50.98	9.11E+21	21.96	-72.22	58.92	44.11	0.14
572	PE(18:0_22:5) (n6)	AcylCarnitine(14:0)	PE	Acylcarnitine	-0.5967	-0.4835	0.3079	0.0178	-33.52	-233.27	-179.93	-50.98	2.22E+53	53.35	-231.5	75.27	44.11	0.06
573	PE(18:0_22:6)	AcylCarnitine(14:0)	PE	Acylcarnitine	-0.6379	-0.5395	0.3079	0.0185	-34.55	-246.89	-227.48	-50.98	2.61E+19	19.42	-245.03	64.01	44.11	0.05
574	PE(18:1_22:6) (a)	AcylCarnitine(14:0)	PE	Acylcarnitine	-0.5697	-0.4787	0.3079	0.0191	-29.85	-187.15	-158.81	-50.98	2.23E+28	28.35	-185.66	72.55	44.11	0
575	PE(18:1_22:6) (b)	AcylCarnitine(14:0)	PE	Acylcarnitine	-0.7295	-0.6249	0.3079	0.0191	-38.15	-297.26	-252.15	-50.98	1.28E+45	45.11	-295.1	66.5	44.11	0.08
576	PE(O-16:0/22:6)	AcylCarnitine(14:0)	PE(O)	Acylcarnitine	-0.332	-0.1693	0.3079	0.0202	-16.43	-59.2	-17.69	-50.98	1.64E+08	8.21	-58.58	40.35	44.11	-0.06
577	PE(O-18:0/22:6)	AcylCarnitine(14:0)	PE(O)	Acylcarnitine	-0.3397	-0.1644	0.3079	0.0202	-16.85	-62.17	-16.88	-50.98	1.55E+11	11.19	-61.53	36.86	44.11	-0.01
578	PE(O-18:1/22:6)	AcylCarnitine(14:0)	PE(O)	Acylcarnitine	-0.3813	-0.2594	0.3079	0.0205	-18.59	-75.16	-38.6	-50.98	1.52E+24	24.18	-74.42	45.57	44.11	-0.09
579	PE(P-20:0/22:6)	AcylCarnitine(14:0)	PE(P)	Acylcarnitine	-0.3871	-0.2301	0.3079	0.0205	-18.93	-77.85	-32.52	-50.98	7.36E+26	26.87	-77.09	39.16	44.11	0.01
580	PE(P-20:1/22:6)	AcylCarnitine(14:0)	PE(P)	Acylcarnitine	-0.3935	-0.2712	0.3079	0.0206	-19.14	-79.54	-39.5	-50.98	3.61E+28	28.56	-78.77	67.29	44.11	-0.04
581	PG(34:1)	AcylCarnitine(14:0)	PG	Acylcarnitine	-0.4189	-0.2738	0.3079	0.019	-22.04	-104.48	-56.5	-50.98	9.65E+47	47.98	-103.53	51.73	44.11	0.05
582	PG(34:2)	AcylCarnitine(14:0)	PG	Acylcarnitine	-0.3834	-0.2648	0.3079	0.02	-19.16	-79.68	-40.68	-50.98	5.01E+28	28.7	-78.91	52.63	44.11	-0.06
583	PI(16:0/16:0)	AcylCarnitine(14:0)	PI	Acylcarnitine	-0.4536	-0.3352	0.3079	0.0194	-23.44	-117.68	-65.65	-50.98	1.09E+52	52.04	-116.64	96.22	44.11	0.02
584	PI(16:0_16:1)	AcylCarnitine(14:0)	PI	Acylcarnitine	-0.3651	-0.2213	0.3079	0.0188	-19.4	-81.61	-32.1	-50.98	4.28E+30	30.63	-80.83	85.14	44.11	0.13
585	PI(34:0)	AcylCarnitine(14:0)	PI	Acylcarnitine	-0.4616	-0.3405	0.3079	0.0195	-23.63	-119.56	-66.02	-50.98	3.48E+53	53.54	-118.51	87	44.11	0
586	PI(34:1)	AcylCarnitine(14:0)	PI	Acylcarnitine	-0.3473	-0.1655	0.3079	0.0191	-18.22	-72.27	-19.19	-50.98	1.95E+21	21.29	-71.55	52.7	44.11	0.12
587	PI(15-MHDA_18:2)/PI(17:0_18:2)	AcylCarnitine(14:0)	PI	Acylcarnitine	-0.5235	-0.4025	0.3079	0.0201	-26.02	-143.91	-95.05	-50.98	7.26E+48	48.86	-142.69	37.28	44.11	0.08
588	PI(36:2)	AcylCarnitine(14:0)	PI	Acylcarnitine	-0.5186	-0.4186	0.3079	0.0199	-26.11	-144.87	-114.56	-50.98	2.03E+30	30.31	-143.65	35.64	44.11	0.05
589	PI(18:1_18:2)	AcylCarnitine(14:0)	PI	Acylcarnitine	-0.3809	-0.2675	0.3079	0.0206	-18.47	-74.25	-39.77	-50.98	1.87E+23	23.27	-73.52	46.6	44.11	-0.08
590	PI(16:0_20:3) (a)	AcylCarnitine(14:0)	PI	Acylcarnitine	-0.494	-0.3701	0.3079	0.02	-24.66	-129.81	-83.26	-50.98	3.55E+46	46.55	-128.69	39.98	44.11	0.06
591	PI(16:0_20:4)	AcylCarnitine(14:0)	PI	Acylcarnitine	-0.3992	-0.224	0.3079	0.0194	-20.57	-91.47	-38.93	-50.98	3.07E+40	40.49	-90.61	41.94	44.11	0.09
592	PI(15-MHDA_20:4)/PI(17:0_20:4)	AcylCarnitine(14:0)	PI	Acylcarnitine	-0.4154	-0.2398	0.3079	0.0202	-20.57	-91.48	-38.52	-50.98	3.15E+40	40.5	-90.62	37.23	44.11	0.1
593	PI(18:0_20:2)	AcylCarnitine(14:0)	PI	Acylcarnitine	-0.4263	-0.2597	0.3079	0.0198	-21.49	-99.56	-43.55	-50.98	3.74E+48	48.57	-98.64	42.18	44.11	0.1
594	PI(18:0_20:3) (a)	AcylCarnitine(14:0)	PI	Acylcarnitine	-0.4044	-0.2383	0.3079	0.0206	-19.59	-83.2	-31.88	-50.98	1.63E+32	32.21	-82.4	33.52	44.11	0.06
595	PI(18:0_20:4)	AcylCarnitine(14:0)	PI	Acylcarnitine	-0.352	-0.1317	0.3079	0.0199	-17.65	-67.97	-14.97	-50.98	9.67E+16	16.99	-67.28	33.19	44.11	0.15
596	PI(38:5) (a)	AcylCarnitine(14:0)	PI	Acylcarnitine	-0.369	-0.1744	0.3079	0.0199	-18.56	-74.94	-22.15	-50.98	9.15E+23	23.96	-74.21	39.13	44.11	0.12
597	PI (38:5) (b)	AcylCarnitine(14:0)	PI	Acylcarnitine	-0.4723	-0.307	0.3079	0.0202	-23.43	-117.61	-61.42	-50.98	1.53E+56	56.18	-116.57	37.07	44.11	0.13
598	PI(38:6)	AcylCarnitine(14:0)	PI	Acylcarnitine	-0.5349	-0.4178	0.3079	0.0199	-26.83	-152.63	-102.38	-50.98	1.77E+50	50.25	-151.36	46.71	44.11	0.06
599	PI(39:6)	AcylCarnitine(14:0)	PI	Acylcarnitine	-0.4545	-0.3186	0.3079	0.0206	-22.02	-104.31	-53.55	-50.98	5.73E+50	50.76	-103.36	43.81	44.11	0.05
600	PI(18:0_22:5) (n6)	AcylCarnitine(14:0)	PI	Acylcarnitine	-0.4487	-0.2814	0.3079	0.0199	-22.53	-109.07	-44.72	-50.98	1.22E+58	58.09	-108.08	45.55	44.11	0.12
601	PI(18:0_22:6)	AcylCarnitine(14:0)	PI	Acylcarnitine	-0.5084	-0.3698	0.3079	0.02	-25.47	-138.1	-82.9	-50.98	1.60E+55	55.2	-136.92	47.1	44.11	0.09
602	S1P(d18:2)	AcylCarnitine(14:0)	S1P	Acylcarnitine	-0.3587	-0.131	0.3079	0.0202	-17.75	-68.73	-9.31	-50.98	5.64E+17	17.75	-68.04	24.57	44.11	0.13
603	SM(d17:1/14:0)	AcylCarnitine(14:0)	SM	Acylcarnitine	-0.6155	-0.4955	0.3079	0.0194	-31.8	-211.06	-161.79	-50.98	1.85E+49	49.27	-209.42	33.84	44.11	0.15
604	SM(d18:0/14:0)	AcylCarnitine(14:0)	SM	Acylcarnitine	-0.5448	-0.3877	0.3079	0.0193	-28.19	-167.81	-108.56	-50.98	1.79E+59	59.25	-166.44	30.23	44.11	0.19
605	SM(d18:1/14:0)/SM(d16:1/16:0)	AcylCarnitine(14:0)	SM	Acylcarnitine	-0.4661	-0.2776	0.3079	0.0196	-23.73	-120.57	-65.79	-50.98	6.11E+54	54.79	-119.51	25.73	44.11	0.21
606	SM(d17:1/16:0)	AcylCarnitine(14:0)	SM	Acylcarnitine	-0.4444	-0.2585	0.3079	0.0199	-22.37	-107.56	-49.98	-50.98	3.76E+56	56.58	-106.58	25.28	44.11	0.18
607	SM(d18:0/16:0)	AcylCarnitine(14:0)	SM	Acylcarnitine	-0.4172	-0.285	0.3079	0.02	-20.87	-94.06	-54.01	-50.98	1.12E+40	40.05	-93.18	22.48	44.11	0.04
608	SM(d18:1/16:0)	AcylCarnitine(14:0)	SM	Acylcarnitine	-0.4045	-0.2342	0.3079	0.0199	-20.36	-89.66	-60.02	-50.98	4.44E+29	29.65	-88.82	18.36	44.11	0.14
609	SM(d18:1/17:0)/SM(d17:1/18:0)	AcylCarnitine(14:0)	SM	Acylcarnitine	-0.4053	-0.2225	0.3079	0.0199	-20.38	-89.84	-29.86	-50.98	7.21E+38	38.86	-88.99	25.44	44.11	0.12
610	SM(d18:2/17:0)	AcylCarnitine(14:0)	SM	Acylcarnitine	-0.5873	-0.5004	0.3079	0.0197	-29.76	-186.07	-168.34	-50.98	5.42E+17	17.73	-184.59	27.5	44.11	0.15
611	SM(35:2) (b)	AcylCarnitine(14:0)	SM	Acylcarnitine	-0.4824	-0.3285	0.3079	0.0194	-24.82	-131.39	-100.2	-50.98	1.55E+31	31.19	-130.25	22.5	44.11	0.2
612	SM(d18:1/18:0)/SM(d16:1/20:0)	AcylCarnitine(14:0)	SM	Acylcarnitine	-0.5279	-0.4201	0.3079	0.0195	-27.02	-154.74	-135.59	-50.98	1.42E+19	19.15	-153.45	23.81	44.11	0.15
613	SM(37:2)	AcylCarnitine(14:0)	SM	Acylcarnitine	-0.5862	-0.5403	0.3079	0.0196	-29.88	-187.53	-177.34	-50.98	1.57E+10	10.2	-186.04	29.74	44.11	0.05
614	SM(d18:1/20:0)/SM(d16:1/22:0)	AcylCarnitine(14:0)	SM	Acylcarnitine	-0.435	-0.3063	0.3079	0.0198	-21.95	-103.69	-79.99	-50.98	4.94E+23	23.69	-102.74	21.72	44.11	0.06
615	SM(38:3) (b)	AcylCarnitine(14:0)	SM	Acylcarnitine	-0.4096	-0.2809	0.3079	0.0203	-20.17	-88.01	-44.32	-50.98	1.08E+37	37.03	-87.18	21.6	44.11	0.01
616	SM(d16:1/23:0)/SM(d17:1/22:0)	AcylCarnitine(14:0)	SM	Acylcarnitine	-0.467	-0.3309	0.3079	0.0196	-23.77	-120.89	-79.01	-50.98	7.74E+41	41.89	-119.83	26.82	44.11	0.08
617	SM(d16:1/24:1)	AcylCarnitine(14:0)	SM	Acylcarnitine	-0.5055	-0.3921	0.3079	0.0199	-25.42	-137.54	-110.18	-50.98	2.28E+27	27.36	-136.37	26.25	44.11	0.1
618	SM(40:3) (b)	AcylCarnitine(14:0)	SM	Acylcarnitine	-0.5109	-0.3937	0.3079	0.0197	-25.88	-142.4	-96.45	-50.98	8.94E+45	45.95	-141.19	23.71	44.11	0.15
619	SM(41:0)	AcylCarnitine(14:0)	SM	Acylcarnitine	-0.3993	-0.2337	0.3079	0.0195	-20.51	-90.96	-39.1	-50.98	9.58E+39	39.98	-90.11	30.55	44.11	0.03
620	SM(d18:1/23:0)/SM(d17:1/24:0)	AcylCarnitine(14:0)	SM	Acylcarnitine	-0.3746	-0.1932	0.3079	0.0196	-19.16	-79.68	-32.94	-50.98	4.94E+28	28.69	-78.9	23.37	44.11	0.04
621	SM(d17:1/24:1)	AcylCarnitine(14:0)	SM	Acylcarnitine	-0.517	-0.4287	0.3079	0.0198	-26.06	-144.34	-126.02	-50.98	2.09E+18	18.32	-143.12	23.49	44.11	0.11
622	SM(d18:1/24:1)	AcylCarnitine(14:0)	SM	Acylcarnitine	-0.4092	-0.2706	0.3079	0.0203	-20.19	-88.24	-52.07	-50.98	1.48E+36	36.17	-87.41	23.96	44.11	0.02
623	SM(43:2) (b)	AcylCarnitine(14:0)	SM	Acylcarnitine	-0.3988	-0.2023	0.3079	0.02	-19.93	-86	-27.38	-50.98	1.04E+35	35.02	-85.18	26.93	44.11	0.13
624	SM(43:2) (c)	AcylCarnitine(14:0)	SM	Acylcarnitine	-0.3534	-0.1661	0.3079	0.0199	-17.79	-69.07	-19.05	-50.98	1.21E+18	18.08	-68.37	30.87	44.11	0.02
625	SM(44:3)	AcylCarnitine(14:0)	SM	Acylcarnitine	-0.3976	-0.2594	0.3079	0.0202	-19.73	-84.36	-48.09	-50.98	2.36E+33	33.37	-83.55	25.92	44.11	0
626	Sulfatide (d18:1:/24:1)	AcylCarnitine(14:0)	Sulfatide	Acylcarnitine	-0.3381	-0.1922	0.3079	0.02	-16.86	-62.23	-22.45	-50.98	1.77E+11	11.25	-61.59	39.37	44.11	-0.07
627	TG(48:1) [NL-16:1]	AcylCarnitine(14:0)	TG	Acylcarnitine	-0.2808	-0.1278	0.3079	0.0169	-16.59	-60.33	-15.08	-50.98	2.23E+09	9.35	-59.7	87.54	44.11	0.14
628	TG(48:2) [NL-16:1]	AcylCarnitine(14:0)	TG	Acylcarnitine	-0.2785	-0.1323	0.3079	0.0169	-16.49	-59.6	-16.29	-50.98	4.10E+08	8.61	-58.97	90.31	44.11	0.12
629	TG(48:3) [NL-14:0]	AcylCarnitine(14:0)	TG	Acylcarnitine	-0.311	-0.1754	0.3079	0.0164	-18.99	-78.36	-32.98	-50.98	2.37E+27	27.38	-77.59	86.45	44.11	0.09
630	TG(48:3) [NL-16:1]	AcylCarnitine(14:0)	TG	Acylcarnitine	-0.3701	-0.2318	0.3079	0.0164	-22.54	-109.15	-54.8	-50.98	2.25E+54	54.35	-108.17	103.26	44.11	0.09
631	TG(48:3) [SIM]	AcylCarnitine(14:0)	TG	Acylcarnitine	-0.307	-0.162	0.3079	0.0171	-17.99	-70.54	-26.96	-50.98	3.60E+19	19.56	-69.83	75.53	44.11	0.06
632	TG(50:2) [NL-16:1]	AcylCarnitine(14:0)	TG	Acylcarnitine	-0.3166	-0.117	0.3079	0.0184	-17.23	-64.86	-11.51	-50.98	7.55E+13	13.88	-64.2	48.34	44.11	0.16
633	TG(50:2) [NL-18:1]	AcylCarnitine(14:0)	TG	Acylcarnitine	-0.3098	-0.1	0.3079	0.0187	-16.55	-60.02	-8.87	-50.98	1.09E+09	9.04	-59.39	40.38	44.11	0.13
634	TG(50:3) [NL-14:1]	AcylCarnitine(14:0)	TG	Acylcarnitine	-0.3236	-0.1398	0.3079	0.0181	-17.87	-69.6	-18.49	-50.98	4.16E+18	18.62	-68.9	58.01	44.11	0.12
635	TG(50:3) [NL-16:1]	AcylCarnitine(14:0)	TG	Acylcarnitine	-0.4187	-0.2585	0.3079	0.0173	-24.26	-125.78	-64.1	-50.98	4.86E+61	61.69	-124.69	58.53	44.11	0.12
636	TG(50:3) [NL-18:2]	AcylCarnitine(14:0)	TG	Acylcarnitine	-0.402	-0.246	0.3079	0.0174	-23.14	-114.84	-66.1	-50.98	5.55E+48	48.74	-113.82	49.53	44.11	0.07
637	TG(50:3) [SIM]	AcylCarnitine(14:0)	TG	Acylcarnitine	-0.3878	-0.2196	0.3079	0.0177	-21.95	-103.66	-50.01	-50.98	4.72E+52	52.67	-102.71	46.93	44.11	0.09
638	TG(50:4) [NL-18:3]	AcylCarnitine(14:0)	TG	Acylcarnitine	-0.2991	-0.1634	0.3079	0.0166	-18.02	-70.77	-30.48	-50.98	6.15E+19	19.79	-70.06	79.71	44.11	0.04
639	TG(50:4) [SIM]	AcylCarnitine(14:0)	TG	Acylcarnitine	-0.3534	-0.2139	0.3079	0.0172	-20.54	-91.16	-49.97	-50.98	1.52E+40	40.18	-90.31	64.69	44.11	0.04
640	TG(51:2) [NL-15:0]	AcylCarnitine(14:0)	TG	Acylcarnitine	-0.3136	-0.1023	0.3079	0.0187	-16.8	-61.75	-8.6	-50.98	5.85E+10	10.77	-61.11	45.22	44.11	0.19
641	TG(52:3) [NL-16:1]	AcylCarnitine(14:0)	TG	Acylcarnitine	-0.3754	-0.1893	0.3079	0.0204	-18.36	-73.35	-22.27	-50.98	2.35E+22	22.37	-72.63	38.35	44.11	0.11
642	TG(52:3) [NL-18:2]	AcylCarnitine(14:0)	TG	Acylcarnitine	-0.3461	-0.1638	0.3079	0.0199	-17.42	-66.28	-21.57	-50.98	2.00E+15	15.3	-65.61	30.1	44.11	0.01
643	TG(52:3) [SIM]	AcylCarnitine(14:0)	TG	Acylcarnitine	-0.3641	-0.1871	0.3079	0.0202	-18.05	-70.97	-25.52	-50.98	9.63E+19	19.98	-70.26	28.03	44.11	0.02
644	TG(52:4) [NL-16:1]	AcylCarnitine(14:0)	TG	Acylcarnitine	-0.4384	-0.3045	0.3079	0.0195	-22.49	-108.68	-66.4	-50.98	1.93E+42	42.28	-107.7	46.74	44.11	0.04
645	TG(52:4) [NL-18:2]	AcylCarnitine(14:0)	TG	Acylcarnitine	-0.3979	-0.2737	0.3079	0.0194	-20.53	-91.07	-54.58	-50.98	3.12E+36	36.49	-90.22	50.36	44.11	-0.04
646	TG(52:4) [SIM]	AcylCarnitine(14:0)	TG	Acylcarnitine	-0.3708	-0.2256	0.3079	0.0193	-19.25	-80.41	-41.51	-50.98	2.68E+29	29.43	-79.63	43.5	44.11	-0.01
647	TG(52:5) [NL-18:3]	AcylCarnitine(14:0)	TG	Acylcarnitine	-0.3329	-0.2043	0.3079	0.0183	-18.23	-72.41	-38.47	-50.98	2.65E+21	21.42	-71.69	66.95	44.11	-0.01
648	TG(52:5) [SIM]	AcylCarnitine(14:0)	TG	Acylcarnitine	-0.3398	-0.2054	0.3079	0.0185	-18.39	-73.65	-39.13	-50.98	4.65E+22	22.67	-72.92	59.66	44.11	-0.02
649	AcylCarnitine(16:1)	AcylCarnitine(14:1)	Acylcarnitine	Acylcarnitine	-0.2493	-0.0446	0.1077	0.021	-11.85	-31.48	-1.61	-6.95	3.37E+24	24.53	-31.08	45.4	66.88	0.83
650	DG(18:1_22:6)	AcylCarnitine(14:1)	DG	Acylcarnitine	-0.1528	-0.0997	0.1077	0.0196	-7.81	-14.21	-7.38	-6.95	6.66E+06	6.82	-13.97	82.63	66.88	0.03
651	GM3(d18:2/24:1)	AcylCarnitine(14:1)	GM3	Acylcarnitine	-0.1753	-0.1229	0.1077	0.021	-8.35	-16.12	-8.68	-6.95	2.79E+07	7.45	-15.87	145.86	66.88	0.02
652	TG(54:4) [NL-18:2]	AcylCarnitine(14:1)	TG	Acylcarnitine	-0.1709	-0.1242	0.1077	0.0202	-8.46	-16.54	-9.87	-6.95	4.65E+06	6.67	-16.28	39.96	66.88	0.09
653	AcylCarnitine(16:1)	AcylCarnitine(14:2)	Acylcarnitine	Acylcarnitine	-0.2546	-0.0446	0.149	0.0207	-12.3	-33.8	-1.61	-12.89	8.06E+20	20.91	-33.38	45.4	63.03	0.69
654	CE(20:4)	AcylCarnitine(14:2)	CE	Acylcarnitine	-0.1783	-0.0932	0.149	0.0176	-10.1	-23.16	-11.21	-12.89	1.85E+10	10.27	-22.84	43.02	63.03	0.06
655	CE(22:5) (n3)	AcylCarnitine(14:2)	CE	Acylcarnitine	-0.1877	-0.108	0.149	0.0198	-9.49	-20.55	-8.46	-12.89	4.52E+07	7.65	-20.25	60.89	63.03	0.04
656	Cer(d16:1/16:0)	AcylCarnitine(14:2)	Cer	Acylcarnitine	-0.2077	-0.1416	0.149	0.0202	-10.3	-24.02	-13.1	-12.89	8.40E+10	10.92	-23.69	39.59	63.03	0.01
657	Cer(d17:1/16:0)	AcylCarnitine(14:2)	Cer	Acylcarnitine	-0.235	-0.1954	0.149	0.0205	-11.44	-29.41	-22.26	-12.89	1.44E+07	7.16	-29.04	32.25	63.03	0.05
658	Cer(d17:1/24:1)	AcylCarnitine(14:2)	Cer	Acylcarnitine	-0.1892	-0.1053	0.149	0.0204	-9.27	-19.66	-7.83	-12.89	5.91E+06	6.77	-19.38	35.16	63.03	0.07
659	Cer(d18:1/16:0)	AcylCarnitine(14:2)	Cer	Acylcarnitine	-0.202	-0.1344	0.149	0.02	-10.09	-23.09	-15.42	-12.89	4.68E+07	7.67	-22.77	23.54	63.03	0.15
660	Cer(d18:2/22:0)	AcylCarnitine(14:2)	Cer	Acylcarnitine	-0.204	-0.1258	0.149	0.0197	-10.36	-24.29	-12.02	-12.89	2.50E+11	11.4	-23.96	38.65	63.03	0.09
661	Cer(d18:2/24:1)	AcylCarnitine(14:2)	Cer	Acylcarnitine	-0.2336	-0.1715	0.149	0.0201	-11.64	-30.39	-20.78	-12.89	4.09E+09	9.61	-30	36.13	63.03	0.13
662	Cer(d18:2/26:0)	AcylCarnitine(14:2)	Cer	Acylcarnitine	-0.2163	-0.1528	0.149	0.0203	-10.66	-25.66	-14.43	-12.89	1.69E+11	11.23	-25.31	39.6	63.03	0.04
663	DG(14:0_18:2)	AcylCarnitine(14:2)	DG	Acylcarnitine	-0.1843	-0.1293	0.149	0.0176	-10.48	-24.83	-17.5	-12.89	2.14E+07	7.33	-24.49	76.48	63.03	-0.09
664	DG(16:0_18:2)	AcylCarnitine(14:2)	DG	Acylcarnitine	-0.215	-0.1446	0.149	0.0166	-12.92	-37.16	-27.34	-12.89	6.58E+09	9.82	-36.72	63.5	63.03	0.03
665	DG(18:1_18:2)	AcylCarnitine(14:2)	DG	Acylcarnitine	-0.2741	-0.1973	0.149	0.0167	-16.42	-59.09	-43.25	-12.89	6.99E+15	15.84	-58.47	58.7	63.03	0.14
666	DG(18:2_18:2)	AcylCarnitine(14:2)	DG	Acylcarnitine	-0.3458	-0.2646	0.149	0.0181	-19.12	-79.37	-50.46	-12.89	8.09E+28	28.91	-78.6	69.05	63.03	0.21
667	DG(18:1_18:3)	AcylCarnitine(14:2)	DG	Acylcarnitine	-0.2313	-0.1644	0.149	0.0176	-13.14	-38.39	-29.33	-12.89	1.13E+09	9.05	-37.93	59.87	63.03	0.05
668	DG(18:1_20:4)	AcylCarnitine(14:2)	DG	Acylcarnitine	-0.1675	-0.0832	0.149	0.0179	-9.38	-20.1	-7.88	-12.89	1.63E+07	7.21	-19.81	64.15	63.03	0
669	DG(18:2_20:4)	AcylCarnitine(14:2)	DG	Acylcarnitine	-0.2741	-0.2118	0.149	0.0184	-14.89	-48.88	-35.06	-12.89	6.50E+13	13.81	-48.34	67.59	63.03	0.09
670	DG(18:1_22:5)	AcylCarnitine(14:2)	DG	Acylcarnitine	-0.2799	-0.2409	0.149	0.0186	-15.09	-50.16	-42.99	-12.89	1.46E+07	7.16	-49.61	57.5	63.03	0.01
671	DG(18:1_22:6)	AcylCarnitine(14:2)	DG	Acylcarnitine	-0.1792	-0.0997	0.149	0.0193	-9.29	-19.72	-7.38	-12.89	6.73E+06	6.83	-19.43	82.63	63.03	0.03
672	DG(18:2_22:6)	AcylCarnitine(14:2)	DG	Acylcarnitine	-0.2678	-0.1969	0.149	0.0196	-13.69	-41.54	-24.49	-12.89	1.12E+17	17.05	-41.06	95.32	63.03	0.09
673	dhCer(d18:0/18:0)	AcylCarnitine(14:2)	dhCer	Acylcarnitine	-0.2284	-0.181	0.149	0.0202	-11.33	-28.88	-17.83	-12.89	1.11E+11	11.05	-28.5	46.34	63.03	0.01
674	dhCer(d18:0/20:0)	AcylCarnitine(14:2)	dhCer	Acylcarnitine	-0.2301	-0.1882	0.149	0.02	-11.5	-29.71	-20.16	-12.89	3.55E+09	9.55	-29.33	36.05	63.03	0
675	dhCer(d18:0/22:0)	AcylCarnitine(14:2)	dhCer	Acylcarnitine	-0.1975	-0.1283	0.149	0.0192	-10.27	-23.9	-12.68	-12.89	1.03E+11	11.01	-23.58	39.15	63.03	0.01
676	dhCer(d18:0/24:1)	AcylCarnitine(14:2)	dhCer	Acylcarnitine	-0.2474	-0.2008	0.149	0.0197	-12.56	-35.19	-27.46	-12.89	5.42E+07	7.73	-34.77	39.12	63.03	0.07
677	GM3(d18:1/16:0)	AcylCarnitine(14:2)	GM3	Acylcarnitine	-0.207	-0.1405	0.149	0.0201	-10.27	-23.91	-14.18	-12.89	5.47E+09	9.74	-23.59	21.96	63.03	0.23
678	GM3(d18:2/24:1)	AcylCarnitine(14:2)	GM3	Acylcarnitine	-0.2052	-0.1229	0.149	0.0208	-9.87	-22.15	-8.68	-12.89	1.81E+09	9.26	-21.84	145.86	63.03	0.01
679	HexCer(d16:1/20:0)	AcylCarnitine(14:2)	HexCer	Acylcarnitine	-0.2355	-0.1945	0.149	0.0204	-11.52	-29.82	-22.21	-12.89	3.99E+07	7.6	-29.43	41.23	63.03	0
680	HexCer(d18:2/18:0)	AcylCarnitine(14:2)	HexCer	Acylcarnitine	-0.2896	-0.2678	0.149	0.0204	-14.18	-44.51	-37.93	-12.89	3.85E+06	6.59	-44.01	42.69	63.03	0.05
681	HexCer(d18:2/20:0)	AcylCarnitine(14:2)	HexCer	Acylcarnitine	-0.2461	-0.1964	0.149	0.0206	-11.95	-31.97	-20.65	-12.89	2.11E+11	11.32	-31.57	40.01	63.03	0.09
682	Hex2Cer(d18:1/16:0)	AcylCarnitine(14:2)	Hex2Cer	Acylcarnitine	-0.1863	-0.1021	0.149	0.0195	-9.57	-20.89	-6.99	-12.89	9.86E+07	7.99	-20.59	27.84	63.03	0.1
683	Hex2Cer(d18:1/18:0)	AcylCarnitine(14:2)	Hex2Cer	Acylcarnitine	-0.2001	-0.1289	0.149	0.0201	-9.95	-22.47	-10.24	-12.89	3.80E+09	9.58	-22.16	38.32	63.03	0.06
684	Hex2Cer(d18:1/20:0)	AcylCarnitine(14:2)	Hex2Cer	Acylcarnitine	-0.2549	-0.2135	0.149	0.0205	-12.45	-34.62	-24.75	-12.89	7.37E+09	9.87	-34.19	36.3	63.03	0.11
685	Hex2Cer(d18:2/24:1)	AcylCarnitine(14:2)	Hex2Cer	Acylcarnitine	-0.2376	-0.176	0.149	0.02	-11.86	-31.53	-18.55	-12.89	9.53E+12	12.98	-31.13	35.13	63.03	0.16
686	Hex3Cer(d18:1/18:0)	AcylCarnitine(14:2)	Hex3Cer	Acylcarnitine	-0.2325	-0.1704	0.149	0.0203	-11.47	-29.57	-18.04	-12.89	3.41E+11	11.53	-29.19	34.39	63.03	0.14
687	Hex3Cer(d18:1/20:0)	AcylCarnitine(14:2)	Hex3Cer	Acylcarnitine	-0.2946	-0.2583	0.149	0.0203	-14.53	-46.63	-37.51	-12.89	1.31E+09	9.12	-46.11	41.26	63.03	0.13
688	LPE(18:0) [sn2]	AcylCarnitine(14:2)	LPE	Acylcarnitine	-0.1892	-0.135	0.149	0.0198	-9.55	-20.8	-13.26	-12.89	3.49E+07	7.54	-20.5	34.15	63.03	-0.07
689	LPE(22:6) [sn2]	AcylCarnitine(14:2)	LPE	Acylcarnitine	-0.2224	-0.1526	0.149	0.0206	-10.8	-26.34	-14.42	-12.89	8.16E+11	11.91	-25.99	36.25	63.03	0.12
690	LPE(22:6) [sn1]	AcylCarnitine(14:2)	LPE	Acylcarnitine	-0.19	-0.0958	0.149	0.0206	-9.21	-19.4	-6.07	-12.89	3.22E+06	6.51	-19.11	35.64	63.03	0.13
691	PC(15-MHDA_18:2)	AcylCarnitine(14:2)	PC	Acylcarnitine	-0.1889	-0.1143	0.149	0.02	-9.45	-20.4	-8.31	-12.89	3.20E+07	7.51	-20.1	31.35	63.03	0.02
692	PC(18:1_18:2)	AcylCarnitine(14:2)	PC	Acylcarnitine	-0.1985	-0.1321	0.149	0.0196	-10.11	-23.21	-13.26	-12.89	8.86E+09	9.95	-22.89	25.74	63.03	0.1
693	PC(15-MHDA_20:4)	AcylCarnitine(14:2)	PC	Acylcarnitine	-0.2149	-0.1706	0.149	0.0199	-10.78	-26.25	-17.99	-12.89	1.80E+08	8.26	-25.89	31.46	63.03	0
694	PC(18:0_20:4)	AcylCarnitine(14:2)	PC	Acylcarnitine	-0.2111	-0.1544	0.149	0.0199	-10.6	-25.38	-15.66	-12.89	5.26E+09	9.72	-25.04	27.25	63.03	0.09
695	PC(15-MHDA_22:6)	AcylCarnitine(14:2)	PC	Acylcarnitine	-0.2287	-0.1767	0.149	0.0207	-11.06	-27.57	-17.8	-12.89	5.88E+09	9.77	-27.2	40.11	63.03	0.02
696	PC(20:0_20:4)	AcylCarnitine(14:2)	PC	Acylcarnitine	-0.1921	-0.1128	0.149	0.0202	-9.49	-20.54	-7.59	-12.89	4.41E+07	7.64	-20.24	29.15	63.03	0.09
697	PE(16:0_20:5)	AcylCarnitine(14:2)	PE	Acylcarnitine	-0.1794	-0.1216	0.149	0.0195	-9.2	-19.37	-11.16	-12.89	3.02E+06	6.48	-19.09	71.51	63.03	-0.09
698	PE(18:0_22:4)	AcylCarnitine(14:2)	PE	Acylcarnitine	-0.2211	-0.1755	0.149	0.0182	-12.14	-32.98	-25.1	-12.89	7.69E+07	7.89	-32.57	72.04	63.03	-0.06
699	PE(20:0_20:4)	AcylCarnitine(14:2)	PE	Acylcarnitine	-0.202	-0.1515	0.149	0.0196	-10.29	-23.97	-14.73	-12.89	1.71E+09	9.23	-23.64	44.29	63.03	-0.08
700	PE(18:0_22:5) (n3)	AcylCarnitine(14:2)	PE	Acylcarnitine	-0.2078	-0.1495	0.149	0.0185	-11.24	-28.4	-20.58	-12.89	6.69E+07	7.83	-28.03	58.92	63.03	-0.03
701	PE(O-16:0/18:2)	AcylCarnitine(14:2)	PE(O)	Acylcarnitine	-0.1931	-0.1393	0.149	0.0199	-9.68	-21.36	-11.29	-12.89	2.92E+08	8.46	-21.05	48.65	63.03	-0.1
702	PE(O-18:1/18:2)	AcylCarnitine(14:2)	PE(O)	Acylcarnitine	-0.2171	-0.1629	0.149	0.0201	-10.8	-26.3	-14.8	-12.89	3.12E+11	11.49	-25.95	46.42	63.03	-0.01
703	PE(O-16:0/20:3)	AcylCarnitine(14:2)	PE(O)	Acylcarnitine	-0.1856	-0.1302	0.149	0.02	-9.29	-19.74	-9.78	-12.89	7.10E+06	6.85	-19.45	48.65	63.03	-0.12
704	PE(O-18:0/20:4)	AcylCarnitine(14:2)	PE(O)	Acylcarnitine	-0.1842	-0.1229	0.149	0.02	-9.2	-19.38	-8.79	-12.89	3.05E+06	6.48	-19.09	50.74	63.03	-0.07
705	PE(O-16:0/22:6)	AcylCarnitine(14:2)	PE(O)	Acylcarnitine	-0.2107	-0.1693	0.149	0.0199	-10.59	-25.36	-17.69	-12.89	4.66E+07	7.67	-25.01	40.35	63.03	-0.08
706	PE(O-18:0/22:6)	AcylCarnitine(14:2)	PE(O)	Acylcarnitine	-0.2094	-0.1644	0.149	0.02	-10.47	-24.81	-16.88	-12.89	8.55E+07	7.93	-24.48	36.86	63.03	-0.05
707	PE(P-16:0/22:6)	AcylCarnitine(14:2)	PE(P)	Acylcarnitine	-0.1886	-0.1149	0.149	0.02	-9.43	-20.3	-8.86	-12.89	2.53E+07	7.4	-20	34.42	63.03	-0.01
708	PE(P-18:1/22:6)(a)	AcylCarnitine(14:2)	PE(P)	Acylcarnitine	-0.2088	-0.1355	0.149	0.0205	-10.2	-23.61	-11.06	-12.89	5.17E+10	10.71	-23.28	42.41	63.03	0.06
709	PE(P-20:1/22:6)	AcylCarnitine(14:2)	PE(P)	Acylcarnitine	-0.2992	-0.2712	0.149	0.0205	-14.6	-47.1	-39.5	-12.89	3.98E+07	7.6	-46.57	67.29	63.03	0.02
710	PI(18:1_18:2)	AcylCarnitine(14:2)	PI	Acylcarnitine	-0.2922	-0.2675	0.149	0.0201	-14.55	-46.76	-39.77	-12.89	9.72E+06	6.99	-46.23	46.6	63.03	0.08
711	PI(18:0_20:4)	AcylCarnitine(14:2)	PI	Acylcarnitine	-0.2048	-0.1317	0.149	0.0195	-10.51	-24.98	-14.97	-12.89	1.02E+10	10.01	-24.64	33.19	63.03	0.09
712	S1P(d18:2)	AcylCarnitine(14:2)	S1P	Acylcarnitine	-0.1884	-0.131	0.149	0.0201	-9.36	-20.04	-9.31	-12.89	1.39E+07	7.14	-19.74	24.57	63.03	-0.02
713	SM(43:2) (c)	AcylCarnitine(14:2)	SM	Acylcarnitine	-0.2126	-0.1661	0.149	0.0199	-10.67	-25.7	-19.05	-12.89	4.47E+06	6.65	-25.35	30.87	63.03	0.03
714	Sulfatide (d18:1:/24:1)	AcylCarnitine(14:2)	Sulfatide	Acylcarnitine	-0.2363	-0.1922	0.149	0.0201	-11.77	-31.05	-22.45	-12.89	4.05E+08	8.61	-30.66	39.37	63.03	0.03
715	TG(48:1) [NL-16:1]	AcylCarnitine(14:2)	TG	Acylcarnitine	-0.1766	-0.1278	0.149	0.018	-9.8	-21.84	-15.08	-12.89	5.81E+06	6.76	-21.53	87.54	63.03	-0.14
716	TG(48:2) [NL-16:1]	AcylCarnitine(14:2)	TG	Acylcarnitine	-0.1793	-0.1323	0.149	0.0179	-10.01	-22.75	-16.29	-12.89	2.90E+06	6.46	-22.43	90.31	63.03	-0.14
717	TG(50:2) [NL-16:1]	AcylCarnitine(14:2)	TG	Acylcarnitine	-0.1774	-0.117	0.149	0.019	-9.36	-20.01	-11.51	-12.89	1.31E+07	7.12	-19.72	48.34	63.03	-0.13
718	TG(50:3) [NL-14:0]	AcylCarnitine(14:2)	TG	Acylcarnitine	-0.1946	-0.1286	0.149	0.0183	-10.62	-25.47	-15.37	-12.89	1.25E+10	10.1	-25.13	52.8	63.03	-0.03
719	TG(50:4) [NL-14:0]	AcylCarnitine(14:2)	TG	Acylcarnitine	-0.2158	-0.1557	0.149	0.0178	-12.1	-32.75	-22.02	-12.89	5.32E+10	10.73	-32.34	76.12	63.03	0.01
720	TG(51:2) [NL-15:0]	AcylCarnitine(14:2)	TG	Acylcarnitine	-0.1786	-0.1023	0.149	0.0191	-9.33	-19.89	-8.6	-12.89	9.91E+06	7	-19.6	45.22	63.03	-0.04
721	TG(52:3) [NL-16:1]	AcylCarnitine(14:2)	TG	Acylcarnitine	-0.2465	-0.1893	0.149	0.02	-12.34	-34.02	-22.27	-12.89	5.65E+11	11.75	-33.6	38.35	63.03	0.08
722	TG(52:3) [NL-18:2]	AcylCarnitine(14:2)	TG	Acylcarnitine	-0.2331	-0.1638	0.149	0.0192	-12.15	-33.03	-21.57	-12.89	2.84E+11	11.45	-32.62	30.1	63.03	0.17
723	TG(52:3) [SIM]	AcylCarnitine(14:2)	TG	Acylcarnitine	-0.2436	-0.1871	0.149	0.0195	-12.49	-34.81	-25.52	-12.89	1.95E+09	9.29	-34.39	28.03	63.03	0.18
724	TG(52:4) [NL-16:1]	AcylCarnitine(14:2)	TG	Acylcarnitine	-0.3643	-0.3045	0.149	0.0187	-19.52	-82.62	-66.4	-12.89	1.68E+16	16.23	-81.83	46.74	63.03	0.2
725	TG(52:4) [NL-18:2]	AcylCarnitine(14:2)	TG	Acylcarnitine	-0.3464	-0.2737	0.149	0.0183	-18.91	-77.7	-54.58	-12.89	1.31E+23	23.12	-76.94	50.36	63.03	0.23
726	TG(52:4) [SIM]	AcylCarnitine(14:2)	TG	Acylcarnitine	-0.2899	-0.2256	0.149	0.0185	-15.7	-54.17	-41.51	-12.89	4.50E+12	12.65	-53.59	43.5	63.03	0.17
727	TG(52:5) [NL-18:3]	AcylCarnitine(14:2)	TG	Acylcarnitine	-0.2654	-0.2043	0.149	0.0177	-14.98	-49.45	-38.47	-12.89	9.50E+10	10.98	-48.9	66.95	63.03	0.07
728	TG(52:5) [SIM]	AcylCarnitine(14:2)	TG	Acylcarnitine	-0.2674	-0.2054	0.149	0.0179	-14.94	-49.24	-39.13	-12.89	1.27E+10	10.11	-48.69	59.66	63.03	0.09
729	TG(54:3) [NL-18:2]	AcylCarnitine(14:2)	TG	Acylcarnitine	-0.2009	-0.1153	0.149	0.0192	-10.49	-24.87	-10.92	-12.89	9.42E+11	11.97	-24.53	38.8	63.03	0.11
730	TG(54:4) [NL-18:2]	AcylCarnitine(14:2)	TG	Acylcarnitine	-0.2256	-0.1242	0.149	0.0198	-11.39	-29.13	-9.87	-12.89	1.73E+16	16.24	-28.76	39.96	63.03	0.23
731	TG(54:4) [SIM]	AcylCarnitine(14:2)	TG	Acylcarnitine	-0.197	-0.089	0.149	0.0197	-9.99	-22.69	-5.71	-12.89	6.20E+09	9.79	-22.37	34.23	63.03	0.2
732	TG(54:5) [NL-18:3]	AcylCarnitine(14:2)	TG	Acylcarnitine	-0.1902	-0.0967	0.149	0.0193	-9.85	-22.05	-7.1	-12.89	1.45E+09	9.16	-21.74	56.52	63.03	0.11
733	TG(54:5) [SIM]	AcylCarnitine(14:2)	TG	Acylcarnitine	-0.1979	-0.0971	0.149	0.0193	-10.25	-23.82	-7.44	-12.89	8.50E+10	10.93	-23.49	42.52	63.03	0.17
734	TG(54:6) [NL-18:3]	AcylCarnitine(14:2)	TG	Acylcarnitine	-0.2538	-0.1708	0.149	0.0191	-13.26	-39.08	-19.76	-12.89	2.08E+19	19.32	-38.62	80.21	63.03	0.16
735	TG(54:6) [NL-20:4]	AcylCarnitine(14:2)	TG	Acylcarnitine	-0.2033	-0.1352	0.149	0.0188	-10.83	-26.46	-15.42	-12.89	1.09E+11	11.04	-26.1	54.96	63.03	0
736	TG(54:6) [SIM]	AcylCarnitine(14:2)	TG	Acylcarnitine	-0.183	-0.0902	0.149	0.0189	-9.68	-21.35	-7.15	-12.89	2.87E+08	8.46	-21.05	54.39	63.03	0.1
737	TG(54:7) [SIM]	AcylCarnitine(14:2)	TG	Acylcarnitine	-0.1888	-0.1096	0.149	0.0188	-10.05	-22.95	-10.33	-12.89	1.14E+10	10.06	-22.63	68.17	63.03	0.05
738	TG(56:7) [NL-20:4]	AcylCarnitine(14:2)	TG	Acylcarnitine	-0.2321	-0.1514	0.149	0.0201	-11.55	-29.94	-13.99	-12.89	8.99E+15	15.95	-29.56	45.23	63.03	0.16
739	TG(56:7) [NL-22:5](a)	AcylCarnitine(14:2)	TG	Acylcarnitine	-0.2074	-0.1126	0.149	0.019	-10.94	-26.97	-10.11	-12.89	1.18E+14	14.07	-26.61	47.71	63.03	0.13
740	TG(56:7) [NL-22:5](b)	AcylCarnitine(14:2)	TG	Acylcarnitine	-0.2074	-0.1127	0.149	0.019	-10.94	-26.97	-10.12	-12.89	1.21E+14	14.08	-26.62	47.67	63.03	0.13
741	TG(56:8) [NL-20:4]	AcylCarnitine(14:2)	TG	Acylcarnitine	-0.2147	-0.1392	0.149	0.0196	-10.95	-27.04	-13.17	-12.89	7.44E+13	13.87	-26.68	64.47	63.03	0.08
742	TG(56:8) [NL-22:6]	AcylCarnitine(14:2)	TG	Acylcarnitine	-0.2112	-0.1401	0.149	0.0193	-10.96	-27.06	-13.6	-12.89	2.89E+13	13.46	-26.7	93.95	63.03	0.05
743	TG(56:8) [SIM]	AcylCarnitine(14:2)	TG	Acylcarnitine	-0.2022	-0.1158	0.149	0.0196	-10.34	-24.22	-9.65	-12.89	2.14E+11	11.33	-23.89	67.01	63.03	0.09
744	TG(56:9) [NL-22:6]	AcylCarnitine(14:2)	TG	Acylcarnitine	-0.2413	-0.1761	0.149	0.0195	-12.39	-34.27	-20.67	-12.89	3.95E+13	13.6	-33.85	101.81	63.03	0.04
745	TG(56:9) [SIM]	AcylCarnitine(14:2)	TG	Acylcarnitine	-0.1934	-0.1079	0.149	0.0198	-9.75	-21.63	-8.25	-12.89	5.49E+08	8.74	-21.32	68.48	63.03	0.07
746	TG(58:10) [NL-22:6]	AcylCarnitine(14:2)	TG	Acylcarnitine	-0.2181	-0.145	0.149	0.0202	-10.79	-26.28	-12.96	-12.89	2.11E+13	13.32	-25.93	103.54	63.03	0.06
747	TG(58:9) [NL-22:6]	AcylCarnitine(14:2)	TG	Acylcarnitine	-0.2335	-0.1539	0.149	0.0205	-11.38	-29.09	-13.82	-12.89	1.90E+15	15.28	-28.72	97.76	63.03	0.09
748	TG(58:9) [SIM]	AcylCarnitine(14:2)	TG	Acylcarnitine	-0.1927	-0.1022	0.149	0.0205	-9.41	-20.24	-6.71	-12.89	2.21E+07	7.34	-19.94	66.17	63.03	0.09
749	AcylCarnitine(16:1)	AcylCarnitine(15:0) (a)	Acylcarnitine	Acylcarnitine	-0.4523	-0.0446	0.4052	0.0205	-22.1	-105.08	-1.61	-82.34	5.51E+22	22.74	-104.12	45.4	50.62	0.4
750	CE(15:0)	AcylCarnitine(15:0) (a)	CE	Acylcarnitine	-0.5082	-0.2023	0.4052	0.0198	-25.72	-140.75	-28.56	-82.34	2.60E+58	58.41	-139.56	31.41	50.62	0.22
751	CE(16:0)	AcylCarnitine(15:0) (a)	CE	Acylcarnitine	-0.4229	-0.0678	0.4052	0.0207	-20.39	-89.93	-4.95	-82.34	3.94E+07	7.6	-89.09	15.64	50.62	0.11
752	CE(18:2)	AcylCarnitine(15:0) (a)	CE	Acylcarnitine	-0.4287	-0.1047	0.4052	0.0207	-20.75	-93.05	-10.98	-82.34	5.09E+10	10.71	-92.17	16.46	50.62	0.07
753	CE(20:2)	AcylCarnitine(15:0) (a)	CE	Acylcarnitine	-0.4871	-0.2734	0.4052	0.0205	-23.79	-121.13	-59.91	-82.34	6.21E+38	38.79	-120.07	23.02	50.62	0.01
754	CE(20:3)	AcylCarnitine(15:0) (a)	CE	Acylcarnitine	-0.4748	-0.2346	0.4052	0.0202	-23.56	-118.84	-42.74	-82.34	3.19E+36	36.5	-117.79	27.38	50.62	0.01
755	CE(22:6)	AcylCarnitine(15:0) (a)	CE	Acylcarnitine	-0.4373	-0.1895	0.4052	0.0195	-22.43	-108.14	-28.55	-82.34	6.34E+25	25.8	-107.16	44.09	50.62	0.08
756	Cer(d16:1/16:0)	AcylCarnitine(15:0) (a)	Cer	Acylcarnitine	-0.4307	-0.1416	0.4052	0.0203	-21.21	-97.01	-13.1	-82.34	4.65E+14	14.67	-96.11	39.59	50.62	0.12
757	Cer(d16:1/18:0)	AcylCarnitine(15:0) (a)	Cer	Acylcarnitine	-0.5386	-0.2908	0.4052	0.0192	-28.05	-166.22	-58.23	-82.34	7.65E+83	83.88	-164.86	44.27	50.62	0.12
758	Cer(d16:1/20:0)	AcylCarnitine(15:0) (a)	Cer	Acylcarnitine	-0.4972	-0.2424	0.4052	0.0196	-25.32	-136.56	-41.7	-82.34	1.66E+54	54.22	-135.39	39.09	50.62	0.09
759	Cer(d17:1/16:0)	AcylCarnitine(15:0) (a)	Cer	Acylcarnitine	-0.4904	-0.1954	0.4052	0.0208	-23.61	-119.36	-22.26	-82.34	1.05E+37	37.02	-118.31	32.25	50.62	0.16
760	Cer(d17:1/18:0)	AcylCarnitine(15:0) (a)	Cer	Acylcarnitine	-0.5079	-0.234	0.4052	0.0206	-24.69	-130.13	-31.07	-82.34	6.11E+47	47.79	-129	27.85	50.62	0.13
761	Cer(d17:1/20:0)	AcylCarnitine(15:0) (a)	Cer	Acylcarnitine	-0.4848	-0.213	0.4052	0.0204	-23.79	-121.12	-26.92	-82.34	6.04E+38	38.78	-120.06	38.71	50.62	0.13
762	Cer(d17:1/24:1)	AcylCarnitine(15:0) (a)	Cer	Acylcarnitine	-0.4378	-0.1053	0.4052	0.0204	-21.5	-99.61	-7.83	-82.34	1.86E+17	17.27	-98.69	35.16	50.62	0.19
763	Cer(d18:1/14:0)	AcylCarnitine(15:0) (a)	Cer	Acylcarnitine	-0.4984	-0.2727	0.4052	0.0207	-24.07	-123.84	-39.35	-82.34	3.18E+41	41.5	-122.76	38.68	50.62	0.04
764	Cer(d18:1/16:0)	AcylCarnitine(15:0) (a)	Cer	Acylcarnitine	-0.4524	-0.1344	0.4052	0.0205	-22.07	-104.81	-15.42	-82.34	2.99E+22	22.48	-103.86	23.54	50.62	0.13
765	Cer(d18:1/18:0)	AcylCarnitine(15:0) (a)	Cer	Acylcarnitine	-0.5368	-0.2781	0.4052	0.0194	-27.62	-161.34	-56.93	-82.34	9.92E+78	79	-160.01	37.02	50.62	0.13
766	Cer(d18:1/19:0)	AcylCarnitine(15:0) (a)	Cer	Acylcarnitine	-0.5223	-0.2358	0.4052	0.0207	-25.23	-135.59	-29.97	-82.34	1.78E+53	53.25	-134.43	31.57	50.62	0.19
767	Cer(d18:1/20:0)	AcylCarnitine(15:0) (a)	Cer	Acylcarnitine	-0.4839	-0.2175	0.4052	0.0196	-24.7	-130.18	-38.99	-82.34	6.91E+47	47.84	-129.05	34.68	50.62	0.09
768	Cer(d18:1/21:0)	AcylCarnitine(15:0) (a)	Cer	Acylcarnitine	-0.7171	-0.5338	0.4052	0.0194	-36.99	-280.67	-194.07	-82.34	3.93E+86	86.59	-278.6	37.81	50.62	0.14
769	Cer(d18:1/23:0)	AcylCarnitine(15:0) (a)	Cer	Acylcarnitine	-0.4222	-0.0771	0.4052	0.0198	-21.34	-98.15	-5.54	-82.34	6.53E+15	15.82	-97.25	31.66	50.62	0.18
770	Cer(d18:1/26:0)	AcylCarnitine(15:0) (a)	Cer	Acylcarnitine	-0.4271	-0.1066	0.4052	0.0206	-20.74	-92.92	-8.5	-82.34	3.84E+10	10.58	-92.05	27.83	50.62	0.11
771	Cer(d18:2/14:0)	AcylCarnitine(15:0) (a)	Cer	Acylcarnitine	-0.5896	-0.4297	0.4052	0.0203	-29.03	-177.46	-98.95	-82.34	3.20E+78	78.5	-176.03	47.68	50.62	-0.01
772	Cer(d18:2/16:0)	AcylCarnitine(15:0) (a)	Cer	Acylcarnitine	-0.5704	-0.3757	0.4052	0.0203	-28.14	-167.23	-92.88	-82.34	2.24E+74	74.35	-165.86	31.13	50.62	0.06
773	Cer(d18:2/18:0)	AcylCarnitine(15:0) (a)	Cer	Acylcarnitine	-0.6019	-0.3842	0.4052	0.0196	-30.73	-197.75	-93.86	-82.34	7.83E+103	103.89	-196.19	41.61	50.62	0.1
774	Cer(d18:2/20:0)	AcylCarnitine(15:0) (a)	Cer	Acylcarnitine	-0.553	-0.3424	0.4052	0.0201	-27.51	-160.09	-77.44	-82.34	5.66E+77	77.75	-158.77	33.63	50.62	0.07
775	Cer(d18:2/21:0)	AcylCarnitine(15:0) (a)	Cer	Acylcarnitine	-0.6499	-0.4713	0.4052	0.0202	-32.24	-216.64	-124.01	-82.34	4.24E+92	92.63	-214.97	43.55	50.62	0.07
776	Cer(d18:2/22:0)	AcylCarnitine(15:0) (a)	Cer	Acylcarnitine	-0.4102	-0.1258	0.4052	0.0199	-20.58	-91.53	-12.02	-82.34	1.57E+09	9.19	-90.67	38.65	50.62	0.07
777	Cer(d18:2/23:0)	AcylCarnitine(15:0) (a)	Cer	Acylcarnitine	-0.4862	-0.211	0.4052	0.02	-24.31	-126.22	-30.13	-82.34	7.63E+43	43.88	-125.12	37.94	50.62	0.13
778	Cer(d18:2/24:1)	AcylCarnitine(15:0) (a)	Cer	Acylcarnitine	-0.4525	-0.1715	0.4052	0.0202	-22.41	-107.94	-20.78	-82.34	3.96E+25	25.6	-106.96	36.13	50.62	0.1
779	Cer(d18:2/26:0)	AcylCarnitine(15:0) (a)	Cer	Acylcarnitine	-0.4238	-0.1528	0.4052	0.0206	-20.6	-91.69	-14.43	-82.34	2.26E+09	9.35	-90.83	39.6	50.62	0.09
780	DG(16:1_18:1)	AcylCarnitine(15:0) (a)	DG	Acylcarnitine	-0.4061	-0.193	0.4052	0.0162	-25.05	-133.81	-45.02	-82.34	2.98E+51	51.47	-132.66	72.34	50.62	0.02
781	DG(16:0_18:2)	AcylCarnitine(15:0) (a)	DG	Acylcarnitine	-0.3655	-0.1446	0.4052	0.0168	-21.75	-101.86	-27.34	-82.34	3.35E+19	19.52	-100.93	63.5	50.62	-0.02
782	DG(18:1_18:2)	AcylCarnitine(15:0) (a)	DG	Acylcarnitine	-0.4034	-0.1973	0.4052	0.0176	-22.87	-112.28	-43.25	-82.34	8.66E+29	29.94	-111.27	58.7	50.62	-0.04
783	DG(18:2_18:2)	AcylCarnitine(15:0) (a)	DG	Acylcarnitine	-0.4307	-0.2646	0.4052	0.0191	-22.53	-109.05	-50.46	-82.34	5.18E+26	26.71	-108.07	69.05	50.62	-0.09
784	DG(18:1_18:3)	AcylCarnitine(15:0) (a)	DG	Acylcarnitine	-0.381	-0.1644	0.4052	0.0178	-21.45	-99.19	-29.33	-82.34	7.14E+16	16.85	-98.28	59.87	50.62	-0.03
785	DG(18:2_20:4)	AcylCarnitine(15:0) (a)	DG	Acylcarnitine	-0.3925	-0.2118	0.4052	0.019	-20.68	-92.37	-35.06	-82.34	1.07E+10	10.03	-91.5	67.59	50.62	-0.09
786	DG(18:1_22:5)	AcylCarnitine(15:0) (a)	DG	Acylcarnitine	-0.454	-0.2409	0.4052	0.0188	-24.14	-124.59	-42.99	-82.34	1.77E+42	42.25	-123.5	57.5	50.62	0.01
787	dhCer(d18:0/18:0)	AcylCarnitine(15:0) (a)	dhCer	Acylcarnitine	-0.4364	-0.181	0.4052	0.0206	-21.16	-96.58	-17.83	-82.34	1.75E+14	14.24	-95.69	46.34	50.62	0.04
788	dhCer(d18:0/20:0)	AcylCarnitine(15:0) (a)	dhCer	Acylcarnitine	-0.4512	-0.1882	0.4052	0.0205	-21.99	-104.01	-20.16	-82.34	4.70E+21	21.67	-103.06	36.05	50.62	0.06
789	dhCer(d18:0/22:0)	AcylCarnitine(15:0) (a)	dhCer	Acylcarnitine	-0.4128	-0.1283	0.4052	0.0197	-20.99	-95.07	-12.68	-82.34	5.42E+12	12.73	-94.19	39.15	50.62	0.06
790	dhCer(d18:0/24:1)	AcylCarnitine(15:0) (a)	dhCer	Acylcarnitine	-0.4659	-0.2008	0.4052	0.02	-23.33	-116.62	-27.46	-82.34	1.90E+34	34.28	-115.58	39.12	50.62	0.09
791	GM1(d18:1/16:0)	AcylCarnitine(15:0) (a)	GM1	Acylcarnitine	-0.4695	-0.2427	0.4052	0.0205	-22.95	-113.04	-32.32	-82.34	5.06E+30	30.7	-112.03	27.16	50.62	-0.02
792	GM3(d18:1/16:0)	AcylCarnitine(15:0) (a)	GM3	Acylcarnitine	-0.4423	-0.1405	0.4052	0.0208	-21.26	-97.48	-14.18	-82.34	1.37E+15	15.14	-96.57	21.96	50.62	0.08
793	HexCer(d16:1/18:0)	AcylCarnitine(15:0) (a)	HexCer	Acylcarnitine	-0.4876	-0.2389	0.4052	0.0205	-23.82	-121.44	-31.68	-82.34	1.27E+39	39.1	-120.38	45.62	50.62	0.11
794	HexCer(d16:1/20:0)	AcylCarnitine(15:0) (a)	HexCer	Acylcarnitine	-0.4543	-0.1945	0.4052	0.0206	-22.07	-104.78	-22.21	-82.34	2.75E+22	22.44	-103.82	41.23	50.62	0.08
795	HexCer(d18:1/18:0)	AcylCarnitine(15:0) (a)	HexCer	Acylcarnitine	-0.4858	-0.2219	0.4052	0.0206	-23.53	-118.56	-28.06	-82.34	1.66E+36	36.22	-117.51	32.88	50.62	0.09
796	HexCer(d18:2/18:0)	AcylCarnitine(15:0) (a)	HexCer	Acylcarnitine	-0.4944	-0.2678	0.4052	0.0207	-23.87	-121.89	-37.93	-82.34	3.55E+39	39.55	-120.82	42.69	50.62	0.06
797	HexCer(d18:2/20:0)	AcylCarnitine(15:0) (a)	HexCer	Acylcarnitine	-0.4407	-0.1964	0.4052	0.021	-21.02	-95.35	-20.65	-82.34	1.02E+13	13.01	-94.46	40.01	50.62	0.04
798	Hex2Cer(d18:1/20:0)	AcylCarnitine(15:0) (a)	Hex2Cer	Acylcarnitine	-0.4644	-0.2135	0.4052	0.0209	-22.26	-106.53	-24.75	-82.34	1.54E+24	24.19	-105.56	36.3	50.62	0.07
799	Hex2Cer(d18:2/16:0)	AcylCarnitine(15:0) (a)	Hex2Cer	Acylcarnitine	-0.477	-0.2323	0.4052	0.0208	-22.97	-113.22	-30	-82.34	7.58E+30	30.88	-112.21	27.61	50.62	0.04
800	Hex2Cer(d18:2/24:1)	AcylCarnitine(15:0) (a)	Hex2Cer	Acylcarnitine	-0.4383	-0.176	0.4052	0.0206	-21.31	-97.92	-18.55	-82.34	3.76E+15	15.58	-97.01	35.13	50.62	0.04
801	Hex3Cer(d18:1/16:0)	AcylCarnitine(15:0) (a)	Hex3Cer	Acylcarnitine	-0.5559	-0.3847	0.4052	0.0202	-27.46	-159.52	-106.01	-82.34	3.27E+53	53.51	-158.2	24.14	50.62	0.06
802	Hex3Cer(d18:1/18:0)	AcylCarnitine(15:0) (a)	Hex3Cer	Acylcarnitine	-0.4604	-0.1704	0.4052	0.0206	-22.4	-107.81	-18.04	-82.34	2.95E+25	25.47	-106.83	34.39	50.62	0.14
803	Hex3Cer(d18:1/20:0)	AcylCarnitine(15:0) (a)	Hex3Cer	Acylcarnitine	-0.4815	-0.2583	0.4052	0.0206	-23.42	-117.54	-37.51	-82.34	1.58E+35	35.2	-116.5	41.26	50.62	0.05
804	Hex3Cer(d18:1/22:0)	AcylCarnitine(15:0) (a)	Hex3Cer	Acylcarnitine	-0.4793	-0.2268	0.4052	0.0203	-23.59	-119.16	-33.56	-82.34	6.66E+36	36.82	-118.11	32.79	50.62	0.07
805	Hex3Cer(d18:1/24:1)	AcylCarnitine(15:0) (a)	Hex3Cer	Acylcarnitine	-0.5194	-0.3016	0.4052	0.0203	-25.56	-139.07	-61.66	-82.34	5.33E+56	56.73	-137.88	31.36	50.62	0.06
806	LPC(15:0) [sn2]	AcylCarnitine(15:0) (a)	LPC	Acylcarnitine	-0.4419	-0.0655	0.4052	0.0206	-21.44	-99.11	-2.72	-82.34	5.95E+16	16.77	-98.2	33.12	50.62	0.28
807	LPC(15:0) [sn1]	AcylCarnitine(15:0) (a)	LPC	Acylcarnitine	-0.4775	-0.1279	0.4052	0.0206	-23.18	-115.18	-8.9	-82.34	6.99E+32	32.84	-114.16	32.85	50.62	0.25
808	LPE(18:0) [sn2]	AcylCarnitine(15:0) (a)	LPE	Acylcarnitine	-0.4208	-0.135	0.4052	0.0199	-21.13	-96.33	-13.26	-82.34	9.67E+13	13.99	-95.43	34.15	50.62	0.05
809	LPE(18:0) [sn1]	AcylCarnitine(15:0) (a)	LPE	Acylcarnitine	-0.4379	-0.1632	0.4052	0.0199	-22.03	-104.46	-19.84	-82.34	1.31E+22	22.12	-103.5	32.34	50.62	0.04
810	LPE(22:6) [sn2]	AcylCarnitine(15:0) (a)	LPE	Acylcarnitine	-0.4263	-0.1526	0.4052	0.0206	-20.68	-92.39	-14.42	-82.34	1.12E+10	10.05	-91.52	36.25	50.62	0.07
811	PC(14:0_16:0)	AcylCarnitine(15:0) (a)	PC	Acylcarnitine	-0.4283	-0.154	0.4052	0.0197	-21.69	-101.35	-17.77	-82.34	1.02E+19	19.01	-100.42	38.44	50.62	0.06
812	PC(31:0) (b)	AcylCarnitine(15:0) (a)	PC	Acylcarnitine	-0.5264	-0.1992	0.4052	0.0206	-25.52	-138.62	-22.02	-82.34	1.90E+56	56.28	-137.44	31.71	50.62	0.25
813	PC(16:0_16:0)	AcylCarnitine(15:0) (a)	PC	Acylcarnitine	-0.4156	-0.0838	0.4052	0.0204	-20.38	-89.85	-6.9	-82.34	3.24E+07	7.51	-89	23.24	50.62	0.08
814	PC(32:2)	AcylCarnitine(15:0) (a)	PC	Acylcarnitine	-0.5382	-0.3659	0.4052	0.0194	-27.78	-163.11	-96.98	-82.34	1.36E+66	66.14	-161.77	40.15	50.62	-0.04
815	PC(33:0) (a)	AcylCarnitine(15:0) (a)	PC	Acylcarnitine	-0.4211	-0.0219	0.4052	0.02	-21.08	-95.86	-0.6	-82.34	3.33E+13	13.52	-94.97	34	50.62	0.35
816	PC(33:0) (b)	AcylCarnitine(15:0) (a)	PC	Acylcarnitine	-0.4685	-0.0653	0.4052	0.0207	-22.64	-110.04	-3.17	-82.34	5.07E+27	27.7	-109.05	24.79	50.62	0.33
817	PC(33:1)	AcylCarnitine(15:0) (a)	PC	Acylcarnitine	-0.4761	-0.1436	0.4052	0.0196	-24.24	-125.53	-14.15	-82.34	1.55E+43	43.19	-124.43	34.27	50.62	0.22
818	PC(33:2)	AcylCarnitine(15:0) (a)	PC	Acylcarnitine	-0.6362	-0.4397	0.4052	0.0201	-31.64	-209.07	-109.75	-82.34	2.11E+99	99.32	-207.45	31.72	50.62	0.12
819	PC(16:0_18:2)	AcylCarnitine(15:0) (a)	PC	Acylcarnitine	-0.4282	-0.1566	0.4052	0.0207	-20.66	-92.27	-17.33	-82.34	8.46E+09	9.93	-91.4	14.28	50.62	-0.05
820	PC(16:1_18:2)	AcylCarnitine(15:0) (a)	PC	Acylcarnitine	-0.5947	-0.4673	0.4052	0.0193	-30.79	-198.55	-172.87	-82.34	4.75E+25	25.68	-196.98	36.51	50.62	-0.05
821	PC(16:0_18:3) (a)	AcylCarnitine(15:0) (a)	PC	Acylcarnitine	-0.5128	-0.2883	0.4052	0.0196	-26.1	-144.8	-58.84	-82.34	2.91E+62	62.46	-143.58	38.98	50.62	0.05
822	PC(14:0_20:4)	AcylCarnitine(15:0) (a)	PC	Acylcarnitine	-0.4557	-0.2457	0.4052	0.0193	-23.65	-119.7	-43.93	-82.34	2.27E+37	37.36	-118.64	44.87	50.62	-0.02
823	PC(17:0_18:1)	AcylCarnitine(15:0) (a)	PC	Acylcarnitine	-0.4363	-0.0371	0.4052	0.0202	-21.62	-100.66	-1.35	-82.34	2.07E+18	18.32	-99.73	28.21	50.62	0.3
824	PC(15-MHDA_18:2)	AcylCarnitine(15:0) (a)	PC	Acylcarnitine	-0.4643	-0.1143	0.4052	0.0203	-22.9	-112.56	-8.31	-82.34	1.66E+30	30.22	-111.55	31.35	50.62	0.25
825	PC(17:0_18:2)	AcylCarnitine(15:0) (a)	PC	Acylcarnitine	-0.5147	-0.2304	0.4052	0.0205	-25.15	-134.83	-32.92	-82.34	3.08E+52	52.49	-133.67	25.65	50.62	0.18
826	PC(17:1_18:2)	AcylCarnitine(15:0) (a)	PC	Acylcarnitine	-0.5142	-0.2304	0.4052	0.0199	-25.81	-141.63	-36.95	-82.34	1.95E+59	59.29	-140.43	29.37	50.62	0.18
827	PC(15:0_20:3)	AcylCarnitine(15:0) (a)	PC	Acylcarnitine	-0.6428	-0.4552	0.4052	0.02	-32.11	-214.95	-118.96	-82.34	9.68E+95	95.99	-213.29	31.59	50.62	0.12
828	PC(15:0_20:4)	AcylCarnitine(15:0) (a)	PC	Acylcarnitine	-0.5966	-0.3713	0.4052	0.0201	-29.73	-185.7	-79.33	-82.34	2.28E+103	103.36	-184.22	39.82	50.62	0.12
829	PC(18:0_18:2)	AcylCarnitine(15:0) (a)	PC	Acylcarnitine	-0.4305	-0.1418	0.4052	0.0206	-20.88	-94.18	-14.85	-82.34	6.93E+11	11.84	-93.3	18.93	50.62	0.01
830	PC(16:0_20:3) (a)	AcylCarnitine(15:0) (a)	PC	Acylcarnitine	-0.5202	-0.3477	0.4052	0.0198	-26.22	-146	-97.62	-82.34	2.44E+48	48.39	-144.78	25.94	50.62	-0.04
831	PC(16:1_20:4)	AcylCarnitine(15:0) (a)	PC	Acylcarnitine	-0.4932	-0.286	0.4052	0.0192	-25.72	-140.75	-66.28	-82.34	2.55E+58	58.41	-139.55	40.83	50.62	0
832	PC(14:0_22:6)	AcylCarnitine(15:0) (a)	PC	Acylcarnitine	-0.5874	-0.4078	0.4052	0.0194	-30.29	-192.49	-112.76	-82.34	5.38E+79	79.73	-190.97	46.31	50.62	0.03
833	PC(15-MHDA_20:4)	AcylCarnitine(15:0) (a)	PC	Acylcarnitine	-0.4925	-0.1706	0.4052	0.0202	-24.42	-127.37	-17.99	-82.34	1.06E+45	45.03	-126.26	31.46	50.62	0.21
834	PC(17:0_20:4)	AcylCarnitine(15:0) (a)	PC	Acylcarnitine	-0.5033	-0.2198	0.4052	0.0206	-24.41	-127.25	-27.15	-82.34	8.08E+44	44.91	-126.14	31.11	50.62	0.17
835	PC(15:0_22:6)	AcylCarnitine(15:0) (a)	PC	Acylcarnitine	-0.6761	-0.4597	0.4052	0.02	-33.87	-237.77	-122.08	-82.34	4.91E+115	115.69	-235.96	43.21	50.62	0.16
836	PC(18:0_20:3)	AcylCarnitine(15:0) (a)	PC	Acylcarnitine	-0.5131	-0.3258	0.4052	0.0194	-26.46	-148.57	-90.2	-82.34	2.33E+58	58.37	-147.32	33.04	50.62	-0.04
837	PC(18:1_20:3)	AcylCarnitine(15:0) (a)	PC	Acylcarnitine	-0.5504	-0.4063	0.4052	0.0199	-27.73	-162.54	-123.51	-82.34	1.09E+39	39.04	-161.21	28.69	50.62	-0.04
838	PC(38:4) (b)	AcylCarnitine(15:0) (a)	PC	Acylcarnitine	-0.4504	-0.1804	0.4052	0.0198	-22.75	-111.15	-25.32	-82.34	6.49E+28	28.81	-110.15	29.01	50.62	0.04
839	PC(18:0_20:4)	AcylCarnitine(15:0) (a)	PC	Acylcarnitine	-0.4287	-0.1544	0.4052	0.0205	-20.89	-94.2	-15.66	-82.34	7.23E+11	11.86	-93.32	27.25	50.62	0.01
840	PC(38:5) (b)	AcylCarnitine(15:0) (a)	PC	Acylcarnitine	-0.4097	-0.0775	0.4052	0.02	-20.47	-90.64	-4.95	-82.34	1.98E+08	8.3	-89.78	35.02	50.62	0.16
841	PC(16:0_22:6)	AcylCarnitine(15:0) (a)	PC	Acylcarnitine	-0.4978	-0.2708	0.4052	0.0205	-24.25	-125.7	-44.13	-82.34	2.27E+43	43.36	-124.6	34.48	50.62	0.04
842	PC(16:1_22:6)	AcylCarnitine(15:0) (a)	PC	Acylcarnitine	-0.6289	-0.4509	0.4052	0.0195	-32.33	-217.81	-140.59	-82.34	1.68E+77	77.22	-216.13	41.56	50.62	0.07
843	PC(38:7) (c)	AcylCarnitine(15:0) (a)	PC	Acylcarnitine	-0.5836	-0.398	0.4052	0.02	-29.15	-178.92	-104.52	-82.34	2.47E+74	74.39	-177.48	33.06	50.62	0.06
844	PC(15-MHDA_22:6)	AcylCarnitine(15:0) (a)	PC	Acylcarnitine	-0.4957	-0.1767	0.4052	0.0206	-24.05	-123.7	-17.8	-82.34	2.29E+41	41.36	-122.62	40.11	50.62	0.24
845	PC(17:0_22:6)	AcylCarnitine(15:0) (a)	PC	Acylcarnitine	-0.5686	-0.324	0.4052	0.0206	-27.54	-160.48	-57.38	-82.34	1.38E+78	78.14	-159.16	40.82	50.62	0.16
846	PC(18:0_22:5) (n6)	AcylCarnitine(15:0) (a)	PC	Acylcarnitine	-0.4885	-0.264	0.4052	0.0197	-24.79	-131.08	-45.54	-82.34	5.53E+48	48.74	-129.95	39.79	50.62	0.02
847	PC(18:0_22:6)	AcylCarnitine(15:0) (a)	PC	Acylcarnitine	-0.4967	-0.2716	0.4052	0.0206	-24.11	-124.3	-43.81	-82.34	9.21E+41	41.96	-123.22	37.04	50.62	0.05
848	PC(18:1_22:6) (a)	AcylCarnitine(15:0) (a)	PC	Acylcarnitine	-0.4996	-0.2955	0.4052	0.0205	-24.38	-126.95	-52.54	-82.34	4.09E+44	44.61	-125.85	35.68	50.62	0.01
849	PC(18:1_22:6) (b)	AcylCarnitine(15:0) (a)	PC	Acylcarnitine	-0.6316	-0.4228	0.4052	0.0206	-30.63	-196.53	-94.6	-82.34	8.58E+101	101.93	-194.98	39.62	50.62	0.11
850	PC(O-16:0/16:0)	AcylCarnitine(15:0) (a)	PC(O)	Acylcarnitine	-0.4606	-0.1945	0.4052	0.0205	-22.45	-108.34	-23.97	-82.34	9.90E+25	26	-107.36	21.47	50.62	0.05
851	PC(O-32:1)	AcylCarnitine(15:0) (a)	PC(O)	Acylcarnitine	-0.5567	-0.3677	0.4052	0.0197	-28.21	-167.96	-92.63	-82.34	2.14E+75	75.33	-166.58	26.73	50.62	0.07
852	PC(O-34:1)	AcylCarnitine(15:0) (a)	PC(O)	Acylcarnitine	-0.522	-0.3411	0.4052	0.0202	-25.79	-141.43	-87.69	-82.34	5.44E+53	53.74	-140.23	21.87	50.62	0.04
853	PC(O-18:0/18:1)	AcylCarnitine(15:0) (a)	PC(O)	Acylcarnitine	-0.4434	-0.11	0.4052	0.0203	-21.88	-103.04	-8.32	-82.34	5.03E+20	20.7	-102.1	27.04	50.62	0.15
854	PC(O-18:1/18:1)	AcylCarnitine(15:0) (a)	PC(O)	Acylcarnitine	-0.5395	-0.3401	0.4052	0.02	-26.91	-153.5	-80.42	-82.34	1.44E+71	71.16	-152.22	28.29	50.62	0.06
855	PC(O-18:1/18:2)	AcylCarnitine(15:0) (a)	PC(O)	Acylcarnitine	-0.4485	-0.2187	0.4052	0.0204	-21.99	-104.02	-29.23	-82.34	4.78E+21	21.68	-103.07	30.84	50.62	-0.04
856	PC(O-18:0/22:6)	AcylCarnitine(15:0) (a)	PC(O)	Acylcarnitine	-0.5043	-0.2117	0.4052	0.0206	-24.43	-127.48	-25.57	-82.34	1.39E+45	45.14	-126.38	29.16	50.62	0.18
857	PC(O-40:7) (a)	AcylCarnitine(15:0) (a)	PC(O)	Acylcarnitine	-0.4919	-0.2655	0.4052	0.0208	-23.63	-119.58	-39.58	-82.34	1.75E+37	37.24	-118.53	35.47	50.62	0.05
858	PC(P-16:0/14:0)	AcylCarnitine(15:0) (a)	PC(P)	Acylcarnitine	-0.4596	-0.1245	0.4052	0.0202	-22.79	-111.5	-10.56	-82.34	1.44E+29	29.16	-110.5	28.66	50.62	0.2
859	PC(P-16:0/16:1)	AcylCarnitine(15:0) (a)	PC(P)	Acylcarnitine	-0.509	-0.2558	0.4052	0.0194	-26.25	-146.31	-55.49	-82.34	9.28E+63	63.97	-145.08	31.02	50.62	0.11
860	PC(P-16:0/18:1)	AcylCarnitine(15:0) (a)	PC(P)	Acylcarnitine	-0.4721	-0.1782	0.4052	0.0193	-24.47	-127.82	-34.11	-82.34	3.03E+45	45.48	-126.71	27.93	50.62	0.15
861	PC(P-18:1/18:1)	AcylCarnitine(15:0) (a)	PC(P)	Acylcarnitine	-0.4655	-0.1798	0.4052	0.0195	-23.9	-122.23	-27.51	-82.34	7.75E+39	39.89	-121.16	31.22	50.62	0.12
862	PC(P-18:1/22:6)	AcylCarnitine(15:0) (a)	LPC	Acylcarnitine	-0.5308	-0.301	0.4052	0.0202	-26.24	-146.22	-60.93	-82.34	7.63E+63	63.88	-144.99	34.07	50.62	0.1
863	PE(16:0_16:1)	AcylCarnitine(15:0) (a)	PE	Acylcarnitine	-0.3945	-0.2377	0.4052	0.0185	-21.29	-97.79	-39.14	-82.34	2.80E+15	15.45	-96.88	100.1	50.62	-0.05
864	PE(16:0_18:1)	AcylCarnitine(15:0) (a)	PE	Acylcarnitine	-0.381	-0.1731	0.4052	0.0186	-20.44	-90.32	-24.02	-82.34	9.50E+07	7.98	-89.47	61.88	50.62	-0.06
865	PE(16:0_18:2)	AcylCarnitine(15:0) (a)	PE	Acylcarnitine	-0.4992	-0.343	0.4052	0.0189	-26.48	-148.85	-86.25	-82.34	3.99E+62	62.6	-147.6	61.52	50.62	-0.09
866	PE(16:1_18:2)	AcylCarnitine(15:0) (a)	PE	Acylcarnitine	-0.4651	-0.2949	0.4052	0.019	-24.53	-128.48	-59.26	-82.34	1.37E+46	46.14	-127.36	72.15	50.62	-0.05
867	PE(16:0_18:3) (a)	AcylCarnitine(15:0) (a)	PE	Acylcarnitine	-0.5117	-0.3593	0.4052	0.019	-26.96	-154.08	-85.05	-82.34	1.07E+69	69.03	-152.8	77.87	50.62	-0.04
868	PE(16:0_18:3) (b)	AcylCarnitine(15:0) (a)	PE	Acylcarnitine	-0.3906	-0.1919	0.4052	0.0192	-20.33	-89.37	-24.79	-82.34	1.07E+07	7.03	-88.52	65.87	50.62	-0.04
869	PE(17:0_18:1)	AcylCarnitine(15:0) (a)	PE	Acylcarnitine	-0.4182	-0.1788	0.4052	0.0189	-22.1	-105.07	-22.83	-82.34	5.39E+22	22.73	-104.11	53.46	50.62	0.06
870	PE(15-MHDA_18:2)	AcylCarnitine(15:0) (a)	PE	Acylcarnitine	-0.446	-0.2171	0.4052	0.0195	-22.9	-112.51	-29.51	-82.34	1.49E+30	30.17	-111.5	55.58	50.62	0.07
871	PE(17:0_18:2)	AcylCarnitine(15:0) (a)	PE	Acylcarnitine	-0.5408	-0.3602	0.4052	0.0192	-28.16	-167.39	-85.59	-82.34	6.31E+81	81.8	-166.02	51.68	50.62	0
872	PE(18:0_18:2)	AcylCarnitine(15:0) (a)	PE	Acylcarnitine	-0.4898	-0.3243	0.4052	0.0182	-26.94	-153.79	-92.62	-82.34	1.49E+61	61.17	-152.51	57.55	50.62	-0.07
873	PE(16:0_20:3)	AcylCarnitine(15:0) (a)	PE	Acylcarnitine	-0.5533	-0.3983	0.4052	0.0188	-29.48	-182.75	-114.9	-82.34	7.02E+67	67.85	-181.29	56.76	50.62	-0.05
874	PE(16:0_20:4)	AcylCarnitine(15:0) (a)	PE	Acylcarnitine	-0.5069	-0.3342	0.4052	0.0188	-26.9	-153.43	-81.63	-82.34	1.24E+71	71.09	-152.16	58.19	50.62	-0.05
875	PE(16:1_20:4)	AcylCarnitine(15:0) (a)	PE	Acylcarnitine	-0.4349	-0.2552	0.4052	0.0188	-23.14	-114.84	-45.36	-82.34	3.14E+32	32.5	-113.81	77.82	50.62	-0.02
876	PE(15-MHDA_20:4)	AcylCarnitine(15:0) (a)	PE	Acylcarnitine	-0.4908	-0.2505	0.4052	0.0196	-25.06	-133.91	-37.29	-82.34	3.70E+51	51.57	-132.76	54.27	50.62	0.12
877	PE(17:0_20:4)	AcylCarnitine(15:0) (a)	PE	Acylcarnitine	-0.5937	-0.4035	0.4052	0.0193	-30.78	-198.46	-104.17	-82.34	1.95E+94	94.29	-196.9	46.89	50.62	0.05
878	PE(18:0_20:3) (a)	AcylCarnitine(15:0) (a)	PE	Acylcarnitine	-0.5963	-0.4669	0.4052	0.0179	-33.33	-230.76	-188.47	-82.34	1.93E+42	42.29	-229	60.28	50.62	-0.08
879	PE(18:0_20:3) (b)	AcylCarnitine(15:0) (a)	PE	Acylcarnitine	-0.4158	-0.1662	0.4052	0.0191	-21.77	-102.06	-20.19	-82.34	5.23E+19	19.72	-101.12	59.09	50.62	0.05
880	PE(18:0_20:4)	AcylCarnitine(15:0) (a)	PE	Acylcarnitine	-0.5557	-0.3908	0.4052	0.0184	-30.22	-191.55	-128.31	-82.34	1.70E+63	63.23	-190.03	50.07	50.62	-0.03
881	PE(38:5) (a)	AcylCarnitine(15:0) (a)	PE	Acylcarnitine	-0.4802	-0.2829	0.4052	0.0189	-25.37	-137.06	-59.94	-82.34	5.26E+54	54.72	-135.89	53.12	50.62	-0.01
882	PE(38:5) (b)	AcylCarnitine(15:0) (a)	PE	Acylcarnitine	-0.5234	-0.3239	0.4052	0.0181	-28.88	-175.69	-86.52	-82.34	1.49E+89	89.17	-174.27	56.97	50.62	0.03
883	PE(16:0_22:6)	AcylCarnitine(15:0) (a)	PE	Acylcarnitine	-0.6674	-0.5397	0.4052	0.0189	-35.36	-257.9	-194.77	-82.34	1.34E+63	63.13	-255.97	61.4	50.62	-0.03
884	PE(15-MHDA_22:6)	AcylCarnitine(15:0) (a)	PE	Acylcarnitine	-0.6253	-0.4191	0.4052	0.0192	-32.55	-220.55	-107.09	-82.34	2.93E+113	113.47	-218.86	60.64	50.62	0.11
885	PE(17:0_22:6)	AcylCarnitine(15:0) (a)	PE	Acylcarnitine	-0.7092	-0.5541	0.4052	0.0192	-37.02	-281.08	-190.05	-82.34	1.08E+91	91.03	-279.01	57.56	50.62	0.05
886	PE(18:0_22:4)	AcylCarnitine(15:0) (a)	PE	Acylcarnitine	-0.3704	-0.1755	0.4052	0.0182	-20.37	-89.77	-25.1	-82.34	2.70E+07	7.43	-88.92	72.04	50.62	-0.05
887	PE(18:0_22:5) (n3)	AcylCarnitine(15:0) (a)	PE	Acylcarnitine	-0.3849	-0.1495	0.4052	0.018	-21.38	-98.53	-20.58	-82.34	1.54E+16	16.19	-97.62	58.92	50.62	0.03
888	PE(18:0_22:5) (n6)	AcylCarnitine(15:0) (a)	PE	Acylcarnitine	-0.6159	-0.4835	0.4052	0.0178	-34.6	-247.62	-179.93	-82.34	4.89E+67	67.69	-245.75	75.27	50.62	-0.05
889	PE(18:0_22:6)	AcylCarnitine(15:0) (a)	PE	Acylcarnitine	-0.6645	-0.5395	0.4052	0.0181	-36.74	-277.09	-227.48	-82.34	4.09E+49	49.61	-275.04	64.01	50.62	-0.04
890	PE(18:1_22:6) (a)	AcylCarnitine(15:0) (a)	PE	Acylcarnitine	-0.6051	-0.4787	0.4052	0.0188	-32.2	-216.15	-158.81	-82.34	2.23E+57	57.35	-214.49	72.55	50.62	-0.06
891	PE(18:1_22:6) (b)	AcylCarnitine(15:0) (a)	PE	Acylcarnitine	-0.7649	-0.6249	0.4052	0.0187	-40.99	-339.73	-252.15	-82.34	3.74E+87	87.57	-337.31	66.5	50.62	0.02
892	PE(O-16:0/22:6)	AcylCarnitine(15:0) (a)	PE(O)	Acylcarnitine	-0.4319	-0.1693	0.4052	0.0203	-21.27	-97.57	-17.69	-82.34	1.68E+15	15.23	-96.66	40.35	50.62	0.06
893	PE(O-18:0/22:6)	AcylCarnitine(15:0) (a)	PE(O)	Acylcarnitine	-0.4533	-0.1644	0.4052	0.0203	-22.34	-107.26	-16.88	-82.34	8.35E+24	24.92	-106.29	36.86	50.62	0.13
894	PE(O-18:1/22:6)	AcylCarnitine(15:0) (a)	PE(O)	Acylcarnitine	-0.4656	-0.2594	0.4052	0.0205	-22.68	-110.44	-38.6	-82.34	1.27E+28	28.1	-109.45	45.57	50.62	0
895	PE(P-20:0/22:6)	AcylCarnitine(15:0) (a)	PE(P)	Acylcarnitine	-0.4734	-0.2301	0.4052	0.0206	-22.98	-113.31	-32.52	-82.34	9.33E+30	30.97	-112.3	39.16	50.62	0.07
896	PE(P-20:1/22:6)	AcylCarnitine(15:0) (a)	PE(P)	Acylcarnitine	-0.479	-0.2712	0.4052	0.0206	-23.23	-115.65	-39.5	-82.34	2.06E+33	33.31	-114.63	67.29	50.62	0.03
897	PG(34:1)	AcylCarnitine(15:0) (a)	PG	Acylcarnitine	-0.4641	-0.2738	0.4052	0.0189	-24.52	-128.36	-56.5	-82.34	1.06E+46	46.03	-127.25	51.73	50.62	-0.05
898	PG(34:2)	AcylCarnitine(15:0) (a)	PG	Acylcarnitine	-0.4325	-0.2648	0.4052	0.02	-21.65	-100.97	-40.68	-82.34	4.25E+18	18.63	-100.04	52.63	50.62	-0.14
899	PI(16:0/16:0)	AcylCarnitine(15:0) (a)	PI	Acylcarnitine	-0.4896	-0.3352	0.4052	0.0195	-25.12	-134.53	-65.65	-82.34	1.56E+52	52.19	-133.38	96.22	50.62	-0.06
900	PI(16:0_16:1)	AcylCarnitine(15:0) (a)	PI	Acylcarnitine	-0.4027	-0.2213	0.4052	0.0189	-21.28	-97.65	-32.1	-82.34	2.05E+15	15.31	-96.75	85.14	50.62	-0.01
901	PI(34:0)	AcylCarnitine(15:0) (a)	PI	Acylcarnitine	-0.513	-0.3405	0.4052	0.0197	-26.06	-144.33	-66.02	-82.34	9.87E+61	61.99	-143.12	87	50.62	-0.04
902	PI(34:1)	AcylCarnitine(15:0) (a)	PI	Acylcarnitine	-0.4079	-0.1655	0.4052	0.0193	-21.16	-96.61	-19.19	-82.34	1.87E+14	14.27	-95.71	52.7	50.62	0.02
903	PI(15-MHDA_18:2)/PI(17:0_18:2)	AcylCarnitine(15:0) (a)	PI	Acylcarnitine	-0.592	-0.4025	0.4052	0.02	-29.6	-184.13	-95.05	-82.34	1.20E+89	89.08	-182.65	37.28	50.62	0.06
904	PI(36:2)	AcylCarnitine(15:0) (a)	PI	Acylcarnitine	-0.5618	-0.4186	0.4052	0.0199	-28.17	-167.5	-114.56	-82.34	8.66E+52	52.94	-166.13	35.64	50.62	-0.04
905	PI(18:1_18:2)	AcylCarnitine(15:0) (a)	PI	Acylcarnitine	-0.437	-0.2675	0.4052	0.0206	-21.18	-96.79	-39.77	-82.34	2.82E+14	14.45	-95.89	46.6	50.62	-0.13
906	PI(16:0_20:3) (a)	AcylCarnitine(15:0) (a)	PI	Acylcarnitine	-0.5302	-0.3701	0.4052	0.0201	-26.42	-148.23	-83.26	-82.34	9.39E+64	64.97	-146.99	39.98	50.62	-0.06
907	PI(16:0_20:4)	AcylCarnitine(15:0) (a)	PI	Acylcarnitine	-0.4456	-0.224	0.4052	0.0194	-22.92	-112.75	-38.93	-82.34	2.59E+30	30.41	-111.74	41.94	50.62	-0.03
908	PI(15-MHDA_20:4)/PI(17:0_20:4)	AcylCarnitine(15:0) (a)	PI	Acylcarnitine	-0.4982	-0.2398	0.4052	0.0199	-25.03	-133.58	-38.52	-82.34	1.75E+51	51.24	-132.44	37.23	50.62	0.11
909	PI(18:0_20:2)	AcylCarnitine(15:0) (a)	PI	Acylcarnitine	-0.4853	-0.2597	0.4052	0.0199	-24.39	-127.09	-43.55	-82.34	5.61E+44	44.75	-125.98	42.18	50.62	0.03
910	PI(18:0_20:3) (a)	AcylCarnitine(15:0) (a)	PI	Acylcarnitine	-0.4569	-0.2383	0.4052	0.0206	-22.2	-105.96	-31.88	-82.34	4.15E+23	23.62	-104.99	33.52	50.62	-0.05
911	PI(18:0_20:4)	AcylCarnitine(15:0) (a)	PI	Acylcarnitine	-0.4181	-0.1317	0.4052	0.0199	-21.04	-95.57	-14.97	-82.34	1.69E+13	13.23	-94.68	33.19	50.62	0.06
912	PI(38:5) (a)	AcylCarnitine(15:0) (a)	PI	Acylcarnitine	-0.4307	-0.1744	0.4052	0.0199	-21.68	-101.27	-22.15	-82.34	8.46E+18	18.93	-100.34	39.13	50.62	0.03
913	PI (38:5) (b)	AcylCarnitine(15:0) (a)	PI	Acylcarnitine	-0.5362	-0.307	0.4052	0.02	-26.83	-152.65	-61.42	-82.34	2.03E+70	70.31	-151.37	37.07	50.62	0.08
914	PI(38:6)	AcylCarnitine(15:0) (a)	PI	Acylcarnitine	-0.582	-0.4178	0.4052	0.0199	-29.23	-179.77	-102.38	-82.34	2.45E+77	77.39	-178.32	46.71	50.62	0
915	PI(39:6)	AcylCarnitine(15:0) (a)	PI	Acylcarnitine	-0.5384	-0.3186	0.4052	0.0205	-26.21	-145.92	-53.55	-82.34	3.84E+63	63.58	-144.7	43.81	50.62	0.08
916	PI(18:0_22:5) (n6)	AcylCarnitine(15:0) (a)	PI	Acylcarnitine	-0.5106	-0.2814	0.4052	0.02	-25.53	-138.79	-44.72	-82.34	2.83E+56	56.45	-137.61	45.55	50.62	0.07
917	PI(18:0_22:6)	AcylCarnitine(15:0) (a)	PI	Acylcarnitine	-0.5636	-0.3698	0.4052	0.0199	-28.34	-169.49	-82.9	-82.34	3.92E+86	86.59	-168.11	47.1	50.62	0.05
918	S1P(d18:2)	AcylCarnitine(15:0) (a)	S1P	Acylcarnitine	-0.445	-0.131	0.4052	0.0206	-21.58	-100.37	-9.31	-82.34	1.06E+18	18.03	-99.44	24.57	50.62	0.11
919	SM(d17:1/14:0)	AcylCarnitine(15:0) (a)	SM	Acylcarnitine	-0.6905	-0.4955	0.4052	0.0196	-35.19	-255.55	-161.79	-82.34	5.65E+93	93.75	-253.63	33.84	50.62	0.15
920	SM(d18:0/14:0)	AcylCarnitine(15:0) (a)	SM	Acylcarnitine	-0.5953	-0.3877	0.4052	0.0198	-30.01	-189.05	-108.56	-82.34	3.09E+80	80.49	-187.54	30.23	50.62	0.11
921	SM(d18:1/14:0)/SM(d16:1/16:0)	AcylCarnitine(15:0) (a)	SM	Acylcarnitine	-0.5344	-0.2776	0.4052	0.02	-26.7	-151.23	-65.79	-82.34	7.81E+68	68.89	-149.97	25.73	50.62	0.15
922	SM(d17:1/16:0)	AcylCarnitine(15:0) (a)	SM	Acylcarnitine	-0.5428	-0.2585	0.4052	0.0203	-26.78	-152.04	-49.98	-82.34	4.98E+69	69.7	-150.77	25.28	50.62	0.21
923	SM(d18:0/16:0)	AcylCarnitine(15:0) (a)	SM	Acylcarnitine	-0.5017	-0.285	0.4052	0.0206	-24.33	-126.42	-54.01	-82.34	1.21E+44	44.08	-125.32	22.48	50.62	0.05
924	SM(d18:1/16:0)	AcylCarnitine(15:0) (a)	SM	Acylcarnitine	-0.4885	-0.2342	0.4052	0.0205	-23.84	-121.58	-60.02	-82.34	1.74E+39	39.24	-120.51	18.36	50.62	0.12
925	SM(d18:1/17:0)/SM(d17:1/18:0)	AcylCarnitine(15:0) (a)	SM	Acylcarnitine	-0.534	-0.2225	0.4052	0.0204	-26.14	-145.23	-29.86	-82.34	7.73E+62	62.89	-144	25.44	50.62	0.24
926	SM(d18:2/17:0)	AcylCarnitine(15:0) (a)	SM	Acylcarnitine	-0.6959	-0.5004	0.4052	0.0199	-35.04	-253.58	-168.34	-82.34	1.76E+85	85.24	-251.69	27.5	50.62	0.22
927	SM(35:2) (b)	AcylCarnitine(15:0) (a)	SM	Acylcarnitine	-0.5634	-0.3285	0.4052	0.0201	-28.05	-166.2	-100.2	-82.34	1.02E+66	66.01	-164.84	22.5	50.62	0.18
928	SM(d18:1/18:0)/SM(d16:1/20:0)	AcylCarnitine(15:0) (a)	SM	Acylcarnitine	-0.5926	-0.4201	0.4052	0.02	-29.6	-184.22	-135.59	-82.34	4.29E+48	48.63	-182.75	23.81	50.62	0.1
929	SM(d18:2/18:1)	AcylCarnitine(15:0) (a)	SM	Acylcarnitine	-0.7471	-0.6608	0.4052	0.0197	-37.85	-293.04	-277.14	-82.34	8.08E+15	15.91	-290.91	31.39	50.62	0.08
930	SM(37:1)	AcylCarnitine(15:0) (a)	SM	Acylcarnitine	-0.691	-0.5616	0.4052	0.02	-34.56	-247.09	-200.97	-82.34	1.30E+46	46.12	-245.23	25.62	50.62	0.15
931	SM(37:2)	AcylCarnitine(15:0) (a)	SM	Acylcarnitine	-0.7203	-0.5403	0.4052	0.0198	-36.41	-272.45	-177.34	-82.34	1.31E+95	95.12	-270.44	29.74	50.62	0.21
932	SM(d18:1/20:0)/SM(d16:1/22:0)	AcylCarnitine(15:0) (a)	SM	Acylcarnitine	-0.5104	-0.3063	0.4052	0.0203	-25.16	-134.92	-79.99	-82.34	3.79E+52	52.58	-133.76	21.72	50.62	0.03
933	SM(38:3) (b)	AcylCarnitine(15:0) (a)	SM	Acylcarnitine	-0.52	-0.2809	0.4052	0.0206	-25.25	-135.85	-44.32	-82.34	3.23E+53	53.51	-134.69	21.6	50.62	0.13
934	SM(d16:1/23:0)/SM(d17:1/22:0)	AcylCarnitine(15:0) (a)	SM	Acylcarnitine	-0.5555	-0.3309	0.4052	0.0201	-27.69	-162.15	-79.01	-82.34	6.47E+79	79.81	-160.82	26.82	50.62	0.11
935	SM(d16:1/24:1)	AcylCarnitine(15:0) (a)	SM	Acylcarnitine	-0.5687	-0.3921	0.4052	0.0202	-28.13	-167.11	-110.18	-82.34	8.44E+56	56.93	-165.74	26.25	50.62	0.06
936	SM(40:3) (b)	AcylCarnitine(15:0) (a)	SM	Acylcarnitine	-0.606	-0.3937	0.4052	0.0201	-30.08	-189.89	-96.45	-82.34	2.77E+93	93.44	-188.38	23.71	50.62	0.18
937	SM(41:0)	AcylCarnitine(15:0) (a)	SM	Acylcarnitine	-0.4848	-0.2337	0.4052	0.0199	-24.35	-126.64	-39.1	-82.34	1.97E+44	44.3	-125.53	30.55	50.62	0.05
938	SM(d18:1/23:0)/SM(d17:1/24:0)	AcylCarnitine(15:0) (a)	SM	Acylcarnitine	-0.4699	-0.1932	0.4052	0.0201	-23.37	-117.01	-32.94	-82.34	4.72E+34	34.67	-115.98	23.37	50.62	0.08
939	SM(d17:1/24:1)	AcylCarnitine(15:0) (a)	SM	Acylcarnitine	-0.606	-0.4287	0.4052	0.0202	-29.93	-188.09	-126.02	-82.34	1.16E+62	62.07	-186.59	23.49	50.62	0.14
940	SM(d18:1/24:1)	AcylCarnitine(15:0) (a)	SM	Acylcarnitine	-0.4849	-0.2706	0.4052	0.0207	-23.48	-118.08	-52.07	-82.34	5.53E+35	35.74	-117.04	23.96	50.62	0
941	SM(43:2) (b)	AcylCarnitine(15:0) (a)	SM	Acylcarnitine	-0.5026	-0.2023	0.4052	0.0204	-24.6	-129.15	-27.38	-82.34	6.45E+46	46.81	-128.03	26.93	50.62	0.17
942	SM(43:2) (c)	AcylCarnitine(15:0) (a)	SM	Acylcarnitine	-0.454	-0.1661	0.4052	0.0204	-22.24	-106.36	-19.05	-82.34	1.04E+24	24.02	-105.39	30.87	50.62	0.08
943	SM(44:3)	AcylCarnitine(15:0) (a)	SM	Acylcarnitine	-0.4773	-0.2594	0.4052	0.0206	-23.12	-114.63	-48.09	-82.34	1.96E+32	32.29	-113.61	25.92	50.62	0
944	Sulfatide (d18:1:/24:1)	AcylCarnitine(15:0) (a)	Sulfatide	Acylcarnitine	-0.4296	-0.1922	0.4052	0.0204	-21.05	-95.6	-22.45	-82.34	1.82E+13	13.26	-94.71	39.37	50.62	0.02
945	TG(48:3) [NL-14:0]	AcylCarnitine(15:0) (a)	TG	Acylcarnitine	-0.3508	-0.1754	0.4052	0.0166	-21.15	-96.48	-32.98	-82.34	1.38E+14	14.14	-95.58	86.45	50.62	-0.05
946	TG(48:3) [NL-16:1]	AcylCarnitine(15:0) (a)	TG	Acylcarnitine	-0.4034	-0.2318	0.4052	0.0166	-24.25	-125.66	-54.8	-82.34	2.10E+43	43.32	-124.57	103.26	50.62	-0.03
947	TG(48:3) [SIM]	AcylCarnitine(15:0) (a)	TG	Acylcarnitine	-0.3507	-0.162	0.4052	0.0172	-20.35	-89.6	-26.96	-82.34	1.82E+07	7.26	-88.75	75.53	50.62	-0.07
948	TG(50:3) [NL-14:1]	AcylCarnitine(15:0) (a)	TG	Acylcarnitine	-0.3811	-0.1398	0.4052	0.0181	-21.05	-95.62	-18.49	-82.34	1.93E+13	13.29	-94.73	58.01	50.62	0.01
949	TG(50:3) [NL-16:1]	AcylCarnitine(15:0) (a)	TG	Acylcarnitine	-0.4495	-0.2585	0.4052	0.0175	-25.7	-140.49	-64.1	-82.34	1.41E+58	58.15	-139.3	58.53	50.62	-0.04
950	TG(50:3) [NL-18:2]	AcylCarnitine(15:0) (a)	TG	Acylcarnitine	-0.4415	-0.246	0.4052	0.0176	-25.12	-134.48	-66.1	-82.34	1.38E+52	52.14	-133.33	49.53	50.62	-0.06
951	TG(50:3) [SIM]	AcylCarnitine(15:0) (a)	TG	Acylcarnitine	-0.4262	-0.2196	0.4052	0.0179	-23.8	-121.18	-50.01	-82.34	6.88E+38	38.84	-120.11	46.93	50.62	-0.06
952	TG(50:4) [NL-18:3]	AcylCarnitine(15:0) (a)	TG	Acylcarnitine	-0.3462	-0.1634	0.4052	0.0166	-20.85	-93.87	-30.48	-82.34	3.35E+11	11.53	-92.99	79.71	50.62	-0.06
953	TG(50:4) [SIM]	AcylCarnitine(15:0) (a)	TG	Acylcarnitine	-0.3963	-0.2139	0.4052	0.0173	-22.96	-113.14	-49.97	-82.34	6.28E+30	30.8	-112.13	64.69	50.62	-0.08
954	TG(51:2) [NL-15:0]	AcylCarnitine(15:0) (a)	TG	Acylcarnitine	-0.3977	-0.1023	0.4052	0.0185	-21.52	-99.82	-8.6	-82.34	2.99E+17	17.48	-98.9	45.22	50.62	0.15
955	TG(52:3) [NL-16:1]	AcylCarnitine(15:0) (a)	TG	Acylcarnitine	-0.4341	-0.1893	0.4052	0.0202	-21.49	-99.5	-22.27	-82.34	1.46E+17	17.16	-98.59	38.35	50.62	0
956	TG(52:3) [NL-18:2]	AcylCarnitine(15:0) (a)	TG	Acylcarnitine	-0.4119	-0.1638	0.4052	0.0198	-20.77	-93.17	-21.57	-82.34	6.79E+10	10.83	-92.3	30.1	50.62	-0.07
957	TG(52:3) [SIM]	AcylCarnitine(15:0) (a)	TG	Acylcarnitine	-0.4252	-0.1871	0.4052	0.0201	-21.11	-96.15	-25.52	-82.34	6.49E+13	13.81	-95.26	28.03	50.62	-0.09
958	TG(52:4) [NL-16:1]	AcylCarnitine(15:0) (a)	TG	Acylcarnitine	-0.4777	-0.3045	0.4052	0.0193	-24.73	-130.5	-66.4	-82.34	1.46E+48	48.16	-129.38	46.74	50.62	-0.08
959	TG(52:4) [NL-18:2]	AcylCarnitine(15:0) (a)	TG	Acylcarnitine	-0.4439	-0.2737	0.4052	0.0193	-23.04	-113.89	-54.58	-82.34	3.53E+31	31.55	-112.87	50.36	50.62	-0.11
960	TG(52:4) [SIM]	AcylCarnitine(15:0) (a)	TG	Acylcarnitine	-0.421	-0.2256	0.4052	0.0192	-21.96	-103.79	-41.51	-82.34	2.82E+21	21.45	-102.84	43.5	50.62	-0.11
961	TG(52:5) [NL-18:3]	AcylCarnitine(15:0) (a)	TG	Acylcarnitine	-0.3815	-0.2043	0.4052	0.0181	-21.08	-95.89	-38.47	-82.34	3.55E+13	13.55	-95	66.95	50.62	-0.1
962	TG(52:5) [SIM]	AcylCarnitine(15:0) (a)	TG	Acylcarnitine	-0.3897	-0.2054	0.4052	0.0183	-21.31	-97.92	-39.13	-82.34	3.79E+15	15.58	-97.01	59.66	50.62	-0.1
963	AcylCarnitine(16:1)	AcylCarnitine(15:0) (b)	Acylcarnitine	Acylcarnitine	-0.3618	-0.0446	0.3042	0.0201	-17.96	-70.31	-1.61	-46.26	1.14E+24	24.06	-69.61	45.4	41.12	0.51
964	CE(15:0)	AcylCarnitine(15:0) (b)	CE	Acylcarnitine	-0.4368	-0.2023	0.3042	0.0188	-23.24	-115.77	-28.56	-46.26	3.29E+69	69.52	-114.74	31.41	41.12	0.33
965	CE(16:0)	AcylCarnitine(15:0) (b)	CE	Acylcarnitine	-0.3268	-0.0678	0.3042	0.0208	-15.74	-54.43	-4.95	-46.26	1.48E+08	8.17	-53.84	15.64	41.12	0.15
966	CE(18:2)	AcylCarnitine(15:0) (b)	CE	Acylcarnitine	-0.3314	-0.1047	0.3042	0.0204	-16.22	-57.74	-10.98	-46.26	3.04E+11	11.48	-57.13	16.46	41.12	0.07
967	CE(20:2)	AcylCarnitine(15:0) (b)	CE	Acylcarnitine	-0.4054	-0.2734	0.3042	0.0204	-19.91	-85.83	-59.91	-46.26	8.31E+25	25.92	-85.01	23.02	41.12	0.02
968	CE(20:3)	AcylCarnitine(15:0) (b)	CE	Acylcarnitine	-0.3984	-0.2346	0.3042	0.0199	-19.98	-86.44	-42.74	-46.26	1.52E+40	40.18	-85.62	27.38	41.12	0.06
969	CE(20:4)	AcylCarnitine(15:0) (b)	CE	Acylcarnitine	-0.2599	-0.0932	0.3042	0.0168	-15.49	-52.82	-11.21	-46.26	3.65E+06	6.56	-52.25	43.02	41.12	-0.04
970	CE(22:6)	AcylCarnitine(15:0) (b)	CE	Acylcarnitine	-0.3442	-0.1895	0.3042	0.0189	-18.21	-72.26	-28.55	-46.26	1.01E+26	26	-71.54	44.09	41.12	0
971	Cer(d16:1/16:0)	AcylCarnitine(15:0) (b)	Cer	Acylcarnitine	-0.3543	-0.1416	0.3042	0.0202	-17.55	-67.24	-13.1	-46.26	9.54E+20	20.98	-66.56	39.59	41.12	0.2
972	Cer(d16:1/18:0)	AcylCarnitine(15:0) (b)	Cer	Acylcarnitine	-0.4817	-0.2908	0.3042	0.0192	-25.08	-134.12	-58.23	-46.26	7.77E+75	75.89	-132.97	44.27	41.12	0.22
973	Cer(d16:1/20:0)	AcylCarnitine(15:0) (b)	Cer	Acylcarnitine	-0.4341	-0.2424	0.3042	0.0196	-22.11	-105.17	-41.7	-46.26	8.14E+58	58.91	-104.21	39.09	41.12	0.19
974	Cer(d17:1/16:0)	AcylCarnitine(15:0) (b)	Cer	Acylcarnitine	-0.421	-0.1954	0.3042	0.0207	-20.31	-89.2	-22.26	-46.26	8.71E+42	42.94	-88.35	32.25	41.12	0.27
975	Cer(d17:1/18:0)	AcylCarnitine(15:0) (b)	Cer	Acylcarnitine	-0.4357	-0.234	0.3042	0.0208	-20.93	-94.6	-31.07	-46.26	2.20E+48	48.34	-93.72	27.85	41.12	0.23
976	Cer(d17:1/20:0)	AcylCarnitine(15:0) (b)	Cer	Acylcarnitine	-0.4173	-0.213	0.3042	0.0205	-20.36	-89.68	-26.92	-46.26	2.66E+43	43.42	-88.83	38.71	41.12	0.23
977	Cer(d17:1/23:0)	AcylCarnitine(15:0) (b)	Cer	Acylcarnitine	-0.3192	-0.0726	0.3042	0.0201	-15.88	-55.4	-3.86	-46.26	1.39E+09	9.14	-54.81	41.91	41.12	0.31
978	Cer(d17:1/24:1)	AcylCarnitine(15:0) (b)	Cer	Acylcarnitine	-0.352	-0.1053	0.3042	0.0203	-17.32	-65.52	-7.83	-46.26	1.83E+19	19.26	-64.85	35.16	41.12	0.27
979	Cer(d18:1/14:0)	AcylCarnitine(15:0) (b)	Cer	Acylcarnitine	-0.4396	-0.2727	0.3042	0.0207	-21.27	-97.6	-39.35	-46.26	2.18E+51	51.34	-96.69	38.68	41.12	0.13
980	Cer(d18:1/16:0)	AcylCarnitine(15:0) (b)	Cer	Acylcarnitine	-0.3624	-0.1344	0.3042	0.0205	-17.7	-68.38	-15.42	-46.26	1.32E+22	22.12	-67.69	23.54	41.12	0.18
981	Cer(d18:1/18:0)	AcylCarnitine(15:0) (b)	Cer	Acylcarnitine	-0.4646	-0.2781	0.3042	0.0196	-23.66	-119.81	-56.93	-46.26	7.51E+62	62.88	-118.75	37.02	41.12	0.18
982	Cer(d18:1/19:0)	AcylCarnitine(15:0) (b)	Cer	Acylcarnitine	-0.4374	-0.2358	0.3042	0.021	-20.86	-93.96	-29.97	-46.26	5.07E+47	47.71	-93.08	31.57	41.12	0.22
983	Cer(d18:1/20:0)	AcylCarnitine(15:0) (b)	Cer	Acylcarnitine	-0.404	-0.2175	0.3042	0.0198	-20.46	-90.49	-38.99	-46.26	1.71E+44	44.23	-89.64	34.68	41.12	0.14
984	Cer(d18:1/21:0)	AcylCarnitine(15:0) (b)	Cer	Acylcarnitine	-0.6609	-0.5338	0.3042	0.0195	-33.93	-238.64	-194.07	-46.26	3.72E+44	44.57	-236.83	37.81	41.12	0.19
985	Cer(d18:1/23:0)	AcylCarnitine(15:0) (b)	Cer	Acylcarnitine	-0.3294	-0.0771	0.3042	0.0197	-16.75	-61.41	-5.54	-46.26	1.43E+15	15.16	-60.78	31.66	41.12	0.24
986	Cer(d18:1/26:0)	AcylCarnitine(15:0) (b)	Cer	Acylcarnitine	-0.3365	-0.1066	0.3042	0.0204	-16.47	-59.48	-8.5	-46.26	1.67E+13	13.22	-58.86	27.83	41.12	0.16
987	Cer(d18:2/14:0)	AcylCarnitine(15:0) (b)	Cer	Acylcarnitine	-0.5398	-0.4297	0.3042	0.0202	-26.67	-150.87	-98.95	-46.26	8.33E+51	51.92	-149.61	47.68	41.12	0.04
988	Cer(d18:2/16:0)	AcylCarnitine(15:0) (b)	Cer	Acylcarnitine	-0.4941	-0.3757	0.3042	0.0202	-24.51	-128.28	-92.88	-46.26	2.52E+35	35.4	-127.17	31.13	41.12	0.07
989	Cer(d18:2/18:0)	AcylCarnitine(15:0) (b)	Cer	Acylcarnitine	-0.5396	-0.3842	0.3042	0.0197	-27.4	-158.86	-93.86	-46.26	1.01E+65	65	-157.55	41.61	41.12	0.15
990	Cer(d18:2/20:0)	AcylCarnitine(15:0) (b)	Cer	Acylcarnitine	-0.4809	-0.3424	0.3042	0.0202	-23.77	-120.91	-77.44	-46.26	3.00E+43	43.48	-119.85	33.63	41.12	0.09
991	Cer(d18:2/21:0)	AcylCarnitine(15:0) (b)	Cer	Acylcarnitine	-0.5918	-0.4713	0.3042	0.0203	-29.17	-179.15	-124.01	-46.26	1.37E+55	55.14	-177.71	43.55	41.12	0.1
992	Cer(d18:2/22:0)	AcylCarnitine(15:0) (b)	Cer	Acylcarnitine	-0.3273	-0.1258	0.3042	0.02	-16.37	-58.75	-12.02	-46.26	3.09E+12	12.49	-58.13	38.65	41.12	0.1
993	Cer(d18:2/23:0)	AcylCarnitine(15:0) (b)	Cer	Acylcarnitine	-0.409	-0.211	0.3042	0.0199	-20.53	-91.13	-30.13	-46.26	7.40E+44	44.87	-90.27	37.94	41.12	0.18
994	Cer(d18:2/24:1)	AcylCarnitine(15:0) (b)	Cer	Acylcarnitine	-0.3658	-0.1715	0.3042	0.0202	-18.07	-71.14	-20.78	-46.26	7.66E+24	24.88	-70.43	36.13	41.12	0.1
995	Cer(d18:2/26:0)	AcylCarnitine(15:0) (b)	Cer	Acylcarnitine	-0.3408	-0.1528	0.3042	0.0203	-16.76	-61.49	-14.43	-46.26	1.72E+15	15.24	-60.85	39.6	41.12	0.12
996	DG(16:0_16:1)	AcylCarnitine(15:0) (b)	DG	Acylcarnitine	-0.259	-0.0953	0.3042	0.0163	-15.93	-55.7	-10.08	-46.26	2.79E+09	9.45	-55.11	88.61	41.12	0.12
997	DG(14:0_18:2)	AcylCarnitine(15:0) (b)	DG	Acylcarnitine	-0.278	-0.1293	0.3042	0.0168	-16.59	-60.29	-17.5	-46.26	1.09E+14	14.04	-59.67	76.48	41.12	0.09
998	DG(16:1_18:1)	AcylCarnitine(15:0) (b)	DG	Acylcarnitine	-0.3518	-0.193	0.3042	0.016	-22	-104.11	-45.02	-46.26	7.09E+57	57.85	-103.16	72.34	41.12	0.11
999	DG(16:0_18:2)	AcylCarnitine(15:0) (b)	DG	Acylcarnitine	-0.3093	-0.1446	0.3042	0.0167	-18.57	-75.04	-27.34	-46.26	6.13E+28	28.79	-74.3	63.5	41.12	0.06
1000	DG(18:1_18:2)	AcylCarnitine(15:0) (b)	DG	Acylcarnitine	-0.3438	-0.1973	0.3042	0.0177	-19.38	-81.45	-43.25	-46.26	1.57E+35	35.2	-80.67	58.7	41.12	0.01
1001	DG(18:2_18:2)	AcylCarnitine(15:0) (b)	DG	Acylcarnitine	-0.3772	-0.2646	0.3042	0.0194	-19.49	-82.41	-50.46	-46.26	8.79E+31	31.94	-81.61	69.05	41.12	-0.07
1002	DG(18:1_18:3)	AcylCarnitine(15:0) (b)	DG	Acylcarnitine	-0.3169	-0.1644	0.3042	0.0179	-17.72	-68.5	-29.33	-46.26	1.77E+22	22.25	-67.81	59.87	41.12	0.01
1003	DG(18:2_20:4)	AcylCarnitine(15:0) (b)	DG	Acylcarnitine	-0.3305	-0.2118	0.3042	0.0192	-17.2	-64.66	-35.06	-46.26	2.54E+18	18.4	-64	67.59	41.12	-0.09
1004	DG(18:1_22:5)	AcylCarnitine(15:0) (b)	DG	Acylcarnitine	-0.3844	-0.2409	0.3042	0.0191	-20.1	-87.47	-42.99	-46.26	1.64E+41	41.21	-86.64	57.5	41.12	0.01
1005	dhCer(d18:0/18:0)	AcylCarnitine(15:0) (b)	dhCer	Acylcarnitine	-0.357	-0.181	0.3042	0.0209	-17.07	-63.73	-17.83	-46.26	3.00E+17	17.48	-63.08	46.34	41.12	0.06
1006	dhCer(d18:0/20:0)	AcylCarnitine(15:0) (b)	dhCer	Acylcarnitine	-0.3689	-0.1882	0.3042	0.0208	-17.75	-68.71	-20.16	-46.26	2.84E+22	22.45	-68.02	36.05	41.12	0.1
1007	dhCer(d18:0/22:0)	AcylCarnitine(15:0) (b)	dhCer	Acylcarnitine	-0.3263	-0.1283	0.3042	0.0199	-16.43	-59.18	-12.68	-46.26	8.46E+12	12.93	-58.56	39.15	41.12	0.08
1008	dhCer(d18:0/24:1)	AcylCarnitine(15:0) (b)	dhCer	Acylcarnitine	-0.3792	-0.2008	0.3042	0.0202	-18.79	-76.77	-27.46	-46.26	3.28E+30	30.52	-76.02	39.12	41.12	0.09
1009	GM1(d18:1/16:0)	AcylCarnitine(15:0) (b)	GM1	Acylcarnitine	-0.3883	-0.2427	0.3042	0.0203	-19.1	-79.24	-32.32	-46.26	9.55E+32	32.98	-78.47	27.16	41.12	0
1010	GM3(d18:1/16:0)	AcylCarnitine(15:0) (b)	GM3	Acylcarnitine	-0.3444	-0.1405	0.3042	0.0205	-16.8	-61.8	-14.18	-46.26	3.48E+15	15.54	-61.16	21.96	41.12	0.06
1011	HexCer(d16:1/18:0)	AcylCarnitine(15:0) (b)	HexCer	Acylcarnitine	-0.4219	-0.2389	0.3042	0.0204	-20.68	-92.41	-31.68	-46.26	1.43E+46	46.15	-91.54	45.62	41.12	0.18
1012	HexCer(d16:1/20:0)	AcylCarnitine(15:0) (b)	HexCer	Acylcarnitine	-0.3805	-0.1945	0.3042	0.0204	-18.65	-75.62	-22.21	-46.26	2.29E+29	29.36	-74.87	41.23	41.12	0.15
1013	HexCer(d18:1/18:0)	AcylCarnitine(15:0) (b)	HexCer	Acylcarnitine	-0.3977	-0.2219	0.3042	0.0205	-19.44	-81.98	-28.06	-46.26	5.26E+35	35.72	-81.19	32.88	41.12	0.1
1014	HexCer(d18:2/18:0)	AcylCarnitine(15:0) (b)	HexCer	Acylcarnitine	-0.4188	-0.2678	0.3042	0.0206	-20.31	-89.25	-37.93	-46.26	9.94E+42	43	-88.41	42.69	41.12	0.07
1015	HexCer(d18:2/20:0)	AcylCarnitine(15:0) (b)	HexCer	Acylcarnitine	-0.3607	-0.1964	0.3042	0.0209	-17.27	-65.2	-20.65	-46.26	8.83E+18	18.95	-64.54	40.01	41.12	0.05
1016	Hex2Cer(d18:1/16:0)	AcylCarnitine(15:0) (b)	Hex2Cer	Acylcarnitine	-0.3132	-0.1021	0.3042	0.0201	-15.56	-53.24	-6.99	-46.26	9.59E+06	6.98	-52.66	27.84	41.12	0.03
1017	Hex2Cer(d18:1/20:0)	AcylCarnitine(15:0) (b)	Hex2Cer	Acylcarnitine	-0.3774	-0.2135	0.3042	0.0208	-18.19	-72.05	-24.75	-46.26	6.21E+25	25.79	-71.33	36.3	41.12	0.05
1018	Hex2Cer(d18:2/16:0)	AcylCarnitine(15:0) (b)	Hex2Cer	Acylcarnitine	-0.3922	-0.2323	0.3042	0.0207	-18.98	-78.25	-30	-46.26	9.74E+31	31.99	-77.48	27.61	41.12	0.04
1019	Hex2Cer(d18:2/24:1)	AcylCarnitine(15:0) (b)	Hex2Cer	Acylcarnitine	-0.3484	-0.176	0.3042	0.0202	-17.21	-64.76	-18.55	-46.26	3.20E+18	18.5	-64.1	35.13	41.12	0.01
1020	Hex3Cer(d18:1/16:0)	AcylCarnitine(15:0) (b)	Hex3Cer	Acylcarnitine	-0.4725	-0.3847	0.3042	0.0198	-23.88	-122.02	-106.01	-46.26	1.05E+16	16.02	-120.95	24.14	41.12	0.05
1021	Hex3Cer(d18:1/18:0)	AcylCarnitine(15:0) (b)	Hex3Cer	Acylcarnitine	-0.3649	-0.1704	0.3042	0.0202	-18.1	-71.41	-18.04	-46.26	1.41E+25	25.15	-70.69	34.39	41.12	0.13
1022	Hex3Cer(d18:1/20:0)	AcylCarnitine(15:0) (b)	Hex3Cer	Acylcarnitine	-0.4009	-0.2583	0.3042	0.0203	-19.77	-84.71	-37.51	-46.26	2.84E+38	38.45	-83.9	41.26	41.12	0.03
1023	Hex3Cer(d18:1/22:0)	AcylCarnitine(15:0) (b)	Hex3Cer	Acylcarnitine	-0.3902	-0.2268	0.3042	0.0198	-19.67	-83.9	-33.56	-46.26	4.36E+37	37.64	-83.09	32.79	41.12	0.05
1024	Hex3Cer(d18:1/24:1)	AcylCarnitine(15:0) (b)	Hex3Cer	Acylcarnitine	-0.4306	-0.3016	0.3042	0.0198	-21.71	-101.47	-61.66	-46.26	6.45E+39	39.81	-100.54	31.36	41.12	0.03
1025	LPC(14:0) [sn1]	AcylCarnitine(15:0) (b)	LPC	Acylcarnitine	-0.313	-0.0828	0.3042	0.0201	-15.57	-53.34	-4.53	-46.26	1.21E+07	7.08	-52.76	40.31	41.12	0.24
1026	LPC(15:0) [sn2]	AcylCarnitine(15:0) (b)	LPC	Acylcarnitine	-0.3845	-0.0655	0.3042	0.0205	-18.73	-76.31	-2.72	-46.26	1.14E+30	30.06	-75.56	33.12	41.12	0.49
1027	LPC(15:0) [sn1]	AcylCarnitine(15:0) (b)	LPC	Acylcarnitine	-0.4365	-0.1279	0.3042	0.0205	-21.27	-97.56	-8.9	-46.26	1.99E+51	51.3	-96.65	32.85	41.12	0.47
1028	LPE(16:0) [sn2]	AcylCarnitine(15:0) (b)	LPE	Acylcarnitine	-0.3312	-0.1264	0.3042	0.02	-16.55	-60.04	-10.68	-46.26	6.03E+13	13.78	-59.41	35.97	41.12	0.1
1029	LPE(16:0) [sn1]	AcylCarnitine(15:0) (b)	LPE	Acylcarnitine	-0.3328	-0.1288	0.3042	0.02	-16.65	-60.74	-11.22	-46.26	3.01E+14	14.48	-60.1	35.37	41.12	0.1
1030	LPE(18:0) [sn2]	AcylCarnitine(15:0) (b)	LPE	Acylcarnitine	-0.3496	-0.135	0.3042	0.0198	-17.64	-67.88	-13.26	-46.26	4.15E+21	21.62	-67.19	34.15	41.12	0.15
1031	LPE(18:0) [sn1]	AcylCarnitine(15:0) (b)	LPE	Acylcarnitine	-0.3677	-0.1632	0.3042	0.0198	-18.58	-75.13	-19.84	-46.26	7.49E+28	28.87	-74.39	32.34	41.12	0.14
1032	LPE(22:6) [sn2]	AcylCarnitine(15:0) (b)	LPE	Acylcarnitine	-0.3375	-0.1526	0.3042	0.0205	-16.44	-59.24	-14.42	-46.26	9.67E+12	12.99	-58.62	36.25	41.12	0.05
1033	PC(14:0_16:0)	AcylCarnitine(15:0) (b)	PC	Acylcarnitine	-0.3529	-0.154	0.3042	0.0192	-18.34	-73.26	-17.77	-46.26	1.01E+27	27	-72.53	38.44	41.12	0.12
1034	PC(31:0) (b)	AcylCarnitine(15:0) (b)	PC	Acylcarnitine	-0.4643	-0.1992	0.3042	0.0203	-22.86	-112.17	-22.02	-46.26	8.17E+65	65.91	-111.16	31.71	41.12	0.38
1035	PC(16:0_16:0)	AcylCarnitine(15:0) (b)	PC	Acylcarnitine	-0.3197	-0.0838	0.3042	0.0201	-15.92	-55.7	-6.9	-46.26	2.77E+09	9.44	-55.11	23.24	41.12	0.09
1036	PC(32:2)	AcylCarnitine(15:0) (b)	PC	Acylcarnitine	-0.4801	-0.3659	0.3042	0.019	-25.23	-135.62	-96.98	-46.26	4.39E+38	38.64	-134.46	40.15	41.12	0.01
1037	PC(33:0) (b)	AcylCarnitine(15:0) (b)	PC	Acylcarnitine	-0.3637	-0.0653	0.3042	0.0205	-17.75	-68.77	-3.17	-46.26	3.27E+22	22.51	-68.08	24.79	41.12	0.37
1038	PC(33:1)	AcylCarnitine(15:0) (b)	PC	Acylcarnitine	-0.3918	-0.1436	0.3042	0.0193	-20.27	-88.9	-14.15	-46.26	4.42E+42	42.65	-88.06	34.27	41.12	0.29
1039	PC(33:2)	AcylCarnitine(15:0) (b)	PC	Acylcarnitine	-0.5909	-0.4397	0.3042	0.0198	-29.9	-187.76	-109.75	-46.26	1.04E+78	78.02	-186.27	31.72	41.12	0.22
1040	PC(16:0_18:2)	AcylCarnitine(15:0) (b)	PC	Acylcarnitine	-0.3364	-0.1566	0.3042	0.0207	-16.24	-57.85	-17.33	-46.26	3.91E+11	11.59	-57.24	14.28	41.12	-0.04
1041	PC(16:0_18:3) (a)	AcylCarnitine(15:0) (b)	PC	Acylcarnitine	-0.4327	-0.2883	0.3042	0.0194	-22.34	-107.32	-58.84	-46.26	3.04E+48	48.48	-106.35	38.98	41.12	0.04
1042	PC(14:0_20:4)	AcylCarnitine(15:0) (b)	PC	Acylcarnitine	-0.3858	-0.2457	0.3042	0.019	-20.26	-88.79	-43.93	-46.26	3.45E+42	42.54	-87.95	44.87	41.12	0
1043	PC(17:0_18:1)	AcylCarnitine(15:0) (b)	PC	Acylcarnitine	-0.3204	-0.0371	0.3042	0.02	-15.99	-56.15	-1.35	-46.26	7.82E+09	9.89	-55.55	28.21	41.12	0.29
1044	PC(15-MHDA_18:2)	AcylCarnitine(15:0) (b)	PC	Acylcarnitine	-0.3573	-0.1143	0.3042	0.02	-17.89	-69.76	-8.31	-46.26	3.22E+23	23.51	-69.07	31.35	41.12	0.23
1045	PC(17:0_18:2)	AcylCarnitine(15:0) (b)	PC	Acylcarnitine	-0.4174	-0.2304	0.3042	0.0202	-20.62	-91.88	-32.92	-46.26	4.17E+45	45.62	-91.01	25.65	41.12	0.16
1046	PC(17:1_18:2)	AcylCarnitine(15:0) (b)	PC	Acylcarnitine	-0.4097	-0.2304	0.3042	0.0197	-20.83	-93.72	-36.95	-46.26	2.88E+47	47.46	-92.84	29.37	41.12	0.12
1047	PC(15:0_20:3)	AcylCarnitine(15:0) (b)	PC	Acylcarnitine	-0.5946	-0.4552	0.3042	0.0199	-29.85	-187.11	-118.96	-46.26	1.39E+68	68.14	-185.61	31.59	41.12	0.21
1048	PC(15:0_20:4)	AcylCarnitine(15:0) (b)	PC	Acylcarnitine	-0.5319	-0.3713	0.3042	0.0199	-26.75	-151.71	-79.33	-46.26	2.42E+72	72.38	-150.44	39.82	41.12	0.15
1049	PC(18:0_18:2)	AcylCarnitine(15:0) (b)	PC	Acylcarnitine	-0.3344	-0.1418	0.3042	0.0206	-16.24	-57.84	-14.85	-46.26	3.85E+11	11.58	-57.23	18.93	41.12	-0.02
1050	PC(16:0_20:3) (a)	AcylCarnitine(15:0) (b)	PC	Acylcarnitine	-0.4545	-0.3477	0.3042	0.0198	-22.96	-113.12	-97.62	-46.26	3.21E+15	15.51	-112.11	25.94	41.12	0.02
1051	PC(16:1_20:4)	AcylCarnitine(15:0) (b)	PC	Acylcarnitine	-0.4148	-0.286	0.3042	0.0189	-21.93	-103.49	-66.28	-46.26	1.61E+37	37.21	-102.54	40.83	41.12	-0.03
1052	PC(14:0_22:6)	AcylCarnitine(15:0) (b)	PC	Acylcarnitine	-0.5201	-0.4078	0.3042	0.0192	-27.14	-156	-112.76	-46.26	1.74E+43	43.24	-154.71	46.31	41.12	0.03
1053	PC(15-MHDA_20:4)	AcylCarnitine(15:0) (b)	PC	Acylcarnitine	-0.3889	-0.1706	0.3042	0.02	-19.42	-81.8	-17.99	-46.26	3.50E+35	35.54	-81.01	31.46	41.12	0.18
1054	PC(17:0_20:4)	AcylCarnitine(15:0) (b)	PC	Acylcarnitine	-0.4016	-0.2198	0.3042	0.0206	-19.47	-82.22	-27.15	-46.26	9.14E+35	35.96	-81.42	31.11	41.12	0.1
1055	PC(15:0_22:6)	AcylCarnitine(15:0) (b)	PC	Acylcarnitine	-0.6098	-0.4597	0.3042	0.0197	-30.94	-200.42	-122.08	-46.26	2.23E+78	78.35	-198.85	43.21	41.12	0.17
1056	PC(18:0_20:3)	AcylCarnitine(15:0) (b)	PC	Acylcarnitine	-0.4505	-0.3258	0.3042	0.0195	-23.16	-114.96	-90.2	-46.26	5.75E+24	24.76	-113.94	33.04	41.12	0.02
1057	PC(38:4) (b)	AcylCarnitine(15:0) (b)	PC	Acylcarnitine	-0.3721	-0.1804	0.3042	0.0198	-18.8	-76.84	-25.32	-46.26	3.82E+30	30.58	-76.09	29.01	41.12	0.09
1058	PC(18:0_20:4)	AcylCarnitine(15:0) (b)	PC	Acylcarnitine	-0.3329	-0.1544	0.3042	0.0206	-16.13	-57.07	-15.66	-46.26	6.52E+10	10.81	-56.47	27.25	41.12	-0.04
1059	PC(16:0_22:6)	AcylCarnitine(15:0) (b)	PC	Acylcarnitine	-0.4102	-0.2708	0.3042	0.0205	-20.05	-87.04	-44.13	-46.26	6.04E+40	40.78	-86.21	34.48	41.12	0
1060	PC(16:1_22:6)	AcylCarnitine(15:0) (b)	PC	Acylcarnitine	-0.5474	-0.4509	0.3042	0.0192	-28.53	-171.61	-140.59	-46.26	1.07E+31	31.03	-170.22	41.56	41.12	0.03
1061	PC(38:7) (c)	AcylCarnitine(15:0) (b)	PC	Acylcarnitine	-0.5016	-0.398	0.3042	0.0199	-25.24	-135.71	-104.52	-46.26	1.56E+31	31.19	-134.55	33.06	41.12	0.03
1062	PC(15-MHDA_22:6)	AcylCarnitine(15:0) (b)	PC	Acylcarnitine	-0.3897	-0.1767	0.3042	0.0204	-19.1	-79.19	-17.8	-46.26	8.64E+32	32.94	-78.42	40.11	41.12	0.21
1063	PC(17:0_22:6)	AcylCarnitine(15:0) (b)	PC	Acylcarnitine	-0.481	-0.324	0.3042	0.0206	-23.4	-117.27	-57.38	-46.26	7.63E+59	59.88	-116.23	40.82	41.12	0.12
1064	PC(18:0_22:5) (n6)	AcylCarnitine(15:0) (b)	PC	Acylcarnitine	-0.4187	-0.264	0.3042	0.0198	-21.13	-96.3	-45.54	-46.26	1.10E+50	50.04	-95.4	39.79	41.12	0.06
1065	PC(18:0_22:6)	AcylCarnitine(15:0) (b)	PC	Acylcarnitine	-0.4146	-0.2716	0.3042	0.0207	-20.02	-86.79	-43.81	-46.26	3.43E+40	40.53	-85.96	37.04	41.12	0.02
1066	PC(18:1_22:6) (a)	AcylCarnitine(15:0) (b)	PC	Acylcarnitine	-0.4125	-0.2955	0.3042	0.0203	-20.3	-89.13	-52.54	-46.26	3.88E+36	36.59	-88.28	35.68	41.12	-0.06
1067	PC(18:1_22:6) (b)	AcylCarnitine(15:0) (b)	PC	Acylcarnitine	-0.561	-0.4228	0.3042	0.0206	-27.17	-156.32	-94.6	-46.26	5.33E+61	61.73	-155.03	39.62	41.12	0.13
1068	PC(O-16:0/16:0)	AcylCarnitine(15:0) (b)	PC(O)	Acylcarnitine	-0.3744	-0.1945	0.3042	0.0202	-18.53	-74.69	-23.97	-46.26	2.69E+28	28.43	-73.95	21.47	41.12	0.09
1069	PC(O-32:1)	AcylCarnitine(15:0) (b)	PC(O)	Acylcarnitine	-0.4724	-0.3677	0.3042	0.0193	-24.49	-128.08	-92.63	-46.26	2.85E+35	35.46	-126.97	26.73	41.12	0.06
1070	PC(O-34:1)	AcylCarnitine(15:0) (b)	PC(O)	Acylcarnitine	-0.4317	-0.3411	0.3042	0.0198	-21.79	-102.21	-87.69	-46.26	3.32E+14	14.52	-101.27	21.87	41.12	0
1071	PC(O-18:0/18:1)	AcylCarnitine(15:0) (b)	PC(O)	Acylcarnitine	-0.3419	-0.11	0.3042	0.0198	-17.25	-65.03	-8.32	-46.26	5.87E+18	18.77	-64.36	27.04	41.12	0.15
1072	PC(O-18:1/18:1)	AcylCarnitine(15:0) (b)	PC(O)	Acylcarnitine	-0.4459	-0.3401	0.3042	0.0196	-22.75	-111.14	-80.42	-46.26	5.27E+30	30.72	-110.14	28.29	41.12	-0.01
1073	PC(O-18:1/18:2)	AcylCarnitine(15:0) (b)	PC(O)	Acylcarnitine	-0.3548	-0.2187	0.3042	0.0201	-17.63	-67.87	-29.23	-46.26	4.09E+21	21.61	-67.18	30.84	41.12	-0.12
1074	PC(O-18:0/22:6)	AcylCarnitine(15:0) (b)	PC(O)	Acylcarnitine	-0.4003	-0.2117	0.3042	0.0205	-19.57	-83.05	-25.57	-46.26	6.25E+36	36.8	-82.25	29.16	41.12	0.13
1075	PC(O-40:7) (a)	AcylCarnitine(15:0) (b)	PC(O)	Acylcarnitine	-0.3977	-0.2655	0.3042	0.0207	-19.23	-80.27	-39.58	-46.26	1.02E+34	34.01	-79.49	35.47	41.12	-0.04
1076	PC(P-16:0/14:0)	AcylCarnitine(15:0) (b)	PC(P)	Acylcarnitine	-0.3733	-0.1245	0.3042	0.0194	-19.2	-80.01	-10.56	-46.26	5.62E+33	33.75	-79.23	28.66	41.12	0.27
1077	PC(P-16:0/16:1)	AcylCarnitine(15:0) (b)	PC(P)	Acylcarnitine	-0.4074	-0.2558	0.3042	0.0188	-21.67	-101.19	-55.49	-46.26	4.95E+45	45.69	-100.26	31.02	41.12	0.04
1078	PC(P-16:0/18:1)	AcylCarnitine(15:0) (b)	PC(P)	Acylcarnitine	-0.3635	-0.1782	0.3042	0.0185	-19.66	-83.77	-34.11	-46.26	3.27E+37	37.51	-82.97	27.93	41.12	0.07
1079	PC(P-18:1/18:1)	AcylCarnitine(15:0) (b)	PC(P)	Acylcarnitine	-0.3542	-0.1798	0.3042	0.0189	-18.71	-76.09	-27.51	-46.26	6.74E+29	29.83	-75.34	31.22	41.12	0.01
1080	PC(P-18:1/22:6)	AcylCarnitine(15:0) (b)	LPC	Acylcarnitine	-0.4242	-0.301	0.3042	0.0199	-21.29	-97.75	-60.93	-46.26	6.67E+36	36.82	-96.85	34.07	41.12	-0.02
1081	PE(16:0_16:1)	AcylCarnitine(15:0) (b)	PE	Acylcarnitine	-0.3483	-0.2377	0.3042	0.0185	-18.86	-77.27	-39.14	-46.26	1.04E+31	31.02	-76.52	100.1	41.12	0
1082	PE(16:0_18:1)	AcylCarnitine(15:0) (b)	PE	Acylcarnitine	-0.3189	-0.1731	0.3042	0.0186	-17.14	-64.22	-24.02	-46.26	9.15E+17	17.96	-63.56	61.88	41.12	-0.01
1083	PE(16:0_18:2)	AcylCarnitine(15:0) (b)	PE	Acylcarnitine	-0.4513	-0.343	0.3042	0.0187	-24.1	-124.2	-86.25	-46.26	8.91E+37	37.95	-123.11	61.52	41.12	-0.03
1084	PE(16:1_18:2)	AcylCarnitine(15:0) (b)	PE	Acylcarnitine	-0.4141	-0.2949	0.3042	0.0188	-22.04	-104.49	-59.26	-46.26	1.69E+45	45.23	-103.53	72.15	41.12	0
1085	PE(16:0_18:3) (a)	AcylCarnitine(15:0) (b)	PE	Acylcarnitine	-0.4633	-0.3593	0.3042	0.0189	-24.53	-128.49	-85.05	-46.26	2.78E+43	43.44	-127.38	77.87	41.12	-0.01
1086	PE(16:0_18:3) (b)	AcylCarnitine(15:0) (b)	PE	Acylcarnitine	-0.3329	-0.1919	0.3042	0.0192	-17.32	-65.54	-24.79	-46.26	1.90E+19	19.28	-64.87	65.87	41.12	0.03
1087	PE(17:0_18:1)	AcylCarnitine(15:0) (b)	PE	Acylcarnitine	-0.3466	-0.1788	0.3042	0.0191	-18.15	-71.77	-22.83	-46.26	3.27E+25	25.51	-71.06	53.46	41.12	0.1
1088	PE(15-MHDA_18:2)	AcylCarnitine(15:0) (b)	PE	Acylcarnitine	-0.3782	-0.2171	0.3042	0.0195	-19.39	-81.54	-29.51	-46.26	1.92E+35	35.28	-80.75	55.58	41.12	0.11
1089	PE(17:0_18:2)	AcylCarnitine(15:0) (b)	PE	Acylcarnitine	-0.4894	-0.3602	0.3042	0.0192	-25.44	-137.81	-85.59	-46.26	1.66E+52	52.22	-136.63	51.68	41.12	0.07
1090	PE(18:0_18:2)	AcylCarnitine(15:0) (b)	PE	Acylcarnitine	-0.4382	-0.3243	0.3042	0.0181	-24.2	-125.2	-92.62	-46.26	3.75E+32	32.57	-124.1	57.55	41.12	-0.01
1091	PE(18:1_18:2)	AcylCarnitine(15:0) (b)	PE	Acylcarnitine	-0.3328	-0.2086	0.3042	0.0194	-17.15	-64.29	-30.1	-46.26	1.09E+18	18.04	-63.64	56.54	41.12	-0.09
1092	PE(16:0_20:3)	AcylCarnitine(15:0) (b)	PE	Acylcarnitine	-0.5069	-0.3983	0.3042	0.0187	-27.14	-156.01	-114.9	-46.26	1.28E+41	41.11	-154.72	56.76	41.12	0.01
1093	PE(16:0_20:4)	AcylCarnitine(15:0) (b)	PE	Acylcarnitine	-0.4491	-0.3342	0.3042	0.0187	-23.95	-122.73	-81.63	-46.26	1.26E+41	41.1	-121.66	58.19	41.12	-0.02
1094	PE(16:1_20:4)	AcylCarnitine(15:0) (b)	PE	Acylcarnitine	-0.3771	-0.2552	0.3042	0.0186	-20.27	-88.88	-45.36	-46.26	4.24E+42	42.63	-88.04	77.82	41.12	0
1095	PE(15-MHDA_20:4)	AcylCarnitine(15:0) (b)	PE	Acylcarnitine	-0.4191	-0.2505	0.3042	0.0196	-21.38	-98.57	-37.29	-46.26	2.06E+52	52.31	-97.66	54.27	41.12	0.16
1096	PE(17:0_20:4)	AcylCarnitine(15:0) (b)	PE	Acylcarnitine	-0.538	-0.4035	0.3042	0.0193	-27.83	-163.69	-104.17	-46.26	3.32E+59	59.52	-162.34	46.89	41.12	0.1
1097	PE(18:0_20:3) (a)	AcylCarnitine(15:0) (b)	PE	Acylcarnitine	-0.5556	-0.4669	0.3042	0.0178	-31.13	-202.65	-188.47	-46.26	1.52E+14	14.18	-201.07	60.28	41.12	-0.01
1098	PE(18:0_20:3) (b)	AcylCarnitine(15:0) (b)	PE	Acylcarnitine	-0.3369	-0.1662	0.3042	0.0192	-17.58	-67.44	-20.19	-46.26	1.53E+21	21.18	-66.76	59.09	41.12	0.07
1099	PE(18:0_20:4)	AcylCarnitine(15:0) (b)	PE	Acylcarnitine	-0.4954	-0.3908	0.3042	0.0184	-26.88	-153.17	-128.31	-46.26	7.14E+24	24.85	-151.89	50.07	41.12	0
1100	PE(38:5) (a)	AcylCarnitine(15:0) (b)	PE	Acylcarnitine	-0.4144	-0.2829	0.3042	0.0188	-22.02	-104.32	-59.94	-46.26	2.38E+44	44.38	-103.37	53.12	41.12	0.01
1101	PE(38:5) (b)	AcylCarnitine(15:0) (b)	PE	Acylcarnitine	-0.4589	-0.3239	0.3042	0.018	-25.47	-138.11	-86.52	-46.26	3.86E+51	51.59	-136.93	56.97	41.12	0.06
1102	PE(16:0_22:6)	AcylCarnitine(15:0) (b)	PE	Acylcarnitine	-0.6125	-0.5397	0.3042	0.0189	-32.43	-219.03	-194.77	-46.26	1.81E+24	24.26	-217.34	61.4	41.12	-0.03
1103	PE(15-MHDA_22:6)	AcylCarnitine(15:0) (b)	PE	Acylcarnitine	-0.5485	-0.4191	0.3042	0.0193	-28.49	-171.23	-107.09	-46.26	1.40E+64	64.15	-169.84	60.64	41.12	0.09
1104	PE(17:0_22:6)	AcylCarnitine(15:0) (b)	PE	Acylcarnitine	-0.6479	-0.5541	0.3042	0.0193	-33.62	-234.56	-190.05	-46.26	3.21E+44	44.51	-232.77	57.56	41.12	0.05
1105	PE(18:0_22:4)	AcylCarnitine(15:0) (b)	PE	Acylcarnitine	-0.3098	-0.1755	0.3042	0.0183	-16.97	-63.03	-25.1	-46.26	5.91E+16	16.77	-62.38	72.04	41.12	-0.01
1106	PE(20:0_20:4)	AcylCarnitine(15:0) (b)	PE	Acylcarnitine	-0.3114	-0.1515	0.3042	0.0201	-15.5	-52.84	-14.73	-46.26	3.80E+06	6.58	-52.26	44.29	41.12	-0.03
1107	PE(18:0_22:5) (n3)	AcylCarnitine(15:0) (b)	PE	Acylcarnitine	-0.3157	-0.1495	0.3042	0.0179	-17.59	-67.55	-20.58	-46.26	1.97E+21	21.29	-66.87	58.92	41.12	0.08
1108	PE(18:0_22:5) (n6)	AcylCarnitine(15:0) (b)	PE	Acylcarnitine	-0.5721	-0.4835	0.3042	0.0179	-32.02	-213.81	-179.93	-46.26	7.58E+33	33.88	-212.15	75.27	41.12	-0.01
1109	PE(18:1_22:6) (a)	AcylCarnitine(15:0) (b)	PE	Acylcarnitine	-0.5434	-0.4787	0.3042	0.0188	-28.94	-176.4	-158.81	-46.26	3.94E+17	17.6	-174.98	72.55	41.12	-0.09
1110	PE(18:1_22:6) (b)	AcylCarnitine(15:0) (b)	PE	Acylcarnitine	-0.7129	-0.6249	0.3042	0.0187	-38.12	-296.86	-252.15	-46.26	5.09E+44	44.71	-294.7	66.5	41.12	0.04
1111	PE(O-16:0/22:6)	AcylCarnitine(15:0) (b)	PE(O)	Acylcarnitine	-0.3322	-0.1693	0.3042	0.0202	-16.45	-59.33	-17.69	-46.26	1.19E+13	13.08	-58.71	40.35	41.12	-0.04
1112	PE(O-18:0/22:6)	AcylCarnitine(15:0) (b)	PE(O)	Acylcarnitine	-0.3453	-0.1644	0.3042	0.0201	-17.18	-64.54	-16.88	-46.26	1.94E+18	18.29	-63.88	36.86	41.12	0.04
1113	PE(O-18:1/22:6)	AcylCarnitine(15:0) (b)	PE(O)	Acylcarnitine	-0.3755	-0.2594	0.3042	0.0204	-18.42	-73.86	-38.6	-46.26	3.98E+27	27.6	-73.13	45.57	41.12	-0.11
1114	PE(P-20:0/22:6)	AcylCarnitine(15:0) (b)	PE(P)	Acylcarnitine	-0.379	-0.2301	0.3042	0.0203	-18.7	-76.03	-32.52	-46.26	5.96E+29	29.78	-75.29	39.16	41.12	-0.01
1115	PE(P-20:1/22:6)	AcylCarnitine(15:0) (b)	PE(P)	Acylcarnitine	-0.3935	-0.2712	0.3042	0.0205	-19.21	-80.14	-39.5	-46.26	7.63E+33	33.88	-79.36	67.29	41.12	-0.03
1116	PG(34:1)	AcylCarnitine(15:0) (b)	PG	Acylcarnitine	-0.4022	-0.2738	0.3042	0.019	-21.2	-96.91	-56.5	-46.26	2.60E+40	40.41	-96.02	51.73	41.12	-0.01
1117	PG(34:2)	AcylCarnitine(15:0) (b)	PG	Acylcarnitine	-0.3768	-0.2648	0.3042	0.0201	-18.7	-76.03	-40.68	-46.26	5.96E+29	29.78	-75.29	52.63	41.12	-0.09
1118	PI(16:0/16:0)	AcylCarnitine(15:0) (b)	PI	Acylcarnitine	-0.4441	-0.3352	0.3042	0.0194	-22.89	-112.44	-65.65	-46.26	6.26E+46	46.8	-111.43	96.22	41.12	-0.02
1119	PI(16:0_16:1)	AcylCarnitine(15:0) (b)	PI	Acylcarnitine	-0.35	-0.2213	0.3042	0.0189	-18.52	-74.66	-32.1	-46.26	2.51E+28	28.4	-73.92	85.14	41.12	0.04
1120	PI(34:0)	AcylCarnitine(15:0) (b)	PI	Acylcarnitine	-0.4552	-0.3405	0.3042	0.0196	-23.19	-115.32	-66.02	-46.26	1.99E+49	49.3	-114.3	87	41.12	-0.03
1121	PI(34:1)	AcylCarnitine(15:0) (b)	PI	Acylcarnitine	-0.3349	-0.1655	0.3042	0.0192	-17.48	-66.69	-19.19	-46.26	2.72E+20	20.44	-66.02	52.7	41.12	0.06
1122	PI(15-MHDA_18:2)/PI(17:0_18:2)	AcylCarnitine(15:0) (b)	PI	Acylcarnitine	-0.5304	-0.4025	0.3042	0.02	-26.48	-148.77	-95.05	-46.26	5.35E+53	53.73	-147.53	37.28	41.12	0.1
1123	PI(36:2)	AcylCarnitine(15:0) (b)	PI	Acylcarnitine	-0.4928	-0.4186	0.3042	0.0199	-24.78	-131.02	-114.56	-46.26	2.90E+16	16.46	-129.89	35.64	41.12	-0.05
1124	PI(18:1_18:2)	AcylCarnitine(15:0) (b)	PI	Acylcarnitine	-0.3685	-0.2675	0.3042	0.0206	-17.91	-69.97	-39.77	-46.26	5.17E+23	23.71	-69.27	46.6	41.12	-0.16
1125	PI(16:0_20:3) (a)	AcylCarnitine(15:0) (b)	PI	Acylcarnitine	-0.4766	-0.3701	0.3042	0.02	-23.82	-121.37	-83.26	-46.26	1.31E+38	38.12	-120.31	39.98	41.12	0
1126	PI(16:0_20:4)	AcylCarnitine(15:0) (b)	PI	Acylcarnitine	-0.3777	-0.224	0.3042	0.0194	-19.51	-82.57	-38.93	-46.26	2.04E+36	36.31	-81.77	41.94	41.12	0.01
1127	PI(15-MHDA_20:4)/PI(17:0_20:4)	AcylCarnitine(15:0) (b)	PI	Acylcarnitine	-0.4255	-0.2398	0.3042	0.0199	-21.38	-98.58	-38.52	-46.26	2.13E+52	52.33	-97.67	37.23	41.12	0.15
1128	PI(18:0_20:2)	AcylCarnitine(15:0) (b)	PI	Acylcarnitine	-0.4095	-0.2597	0.3042	0.0198	-20.7	-92.57	-43.55	-46.26	2.05E+46	46.31	-91.7	42.18	41.12	0.03
1129	PI(18:0_20:3) (a)	AcylCarnitine(15:0) (b)	PI	Acylcarnitine	-0.3911	-0.2383	0.3042	0.0208	-18.77	-76.61	-31.88	-46.26	2.28E+30	30.36	-75.86	33.52	41.12	0.01
1130	PI(18:0_20:4)	AcylCarnitine(15:0) (b)	PI	Acylcarnitine	-0.3285	-0.1317	0.3042	0.0198	-16.57	-60.17	-14.97	-46.26	8.21E+13	13.91	-59.54	33.19	41.12	0.04
1131	PI(38:5) (a)	AcylCarnitine(15:0) (b)	PI	Acylcarnitine	-0.351	-0.1744	0.3042	0.0198	-17.75	-68.77	-22.15	-46.26	3.25E+22	22.51	-68.08	39.13	41.12	0.05
1132	PI (38:5) (b)	AcylCarnitine(15:0) (b)	PI	Acylcarnitine	-0.466	-0.307	0.3042	0.0199	-23.47	-117.98	-61.42	-46.26	3.56E+56	56.55	-116.93	37.07	41.12	0.11
1133	PI(38:6)	AcylCarnitine(15:0) (b)	PI	Acylcarnitine	-0.5188	-0.4178	0.3042	0.0199	-26.11	-144.82	-102.38	-46.26	2.76E+42	42.44	-143.6	46.71	41.12	0.01
1134	PI(39:6)	AcylCarnitine(15:0) (b)	PI	Acylcarnitine	-0.4646	-0.3186	0.3042	0.0206	-22.6	-109.69	-53.55	-46.26	1.36E+56	56.13	-108.7	43.81	41.12	0.09
1135	PI(18:0_22:5) (n6)	AcylCarnitine(15:0) (b)	PI	Acylcarnitine	-0.44	-0.2814	0.3042	0.02	-21.96	-103.78	-44.72	-46.26	3.33E+57	57.52	-102.83	45.55	41.12	0.1
1136	PI(18:0_22:6)	AcylCarnitine(15:0) (b)	PI	Acylcarnitine	-0.4891	-0.3698	0.3042	0.0198	-24.66	-129.83	-82.9	-46.26	8.52E+46	46.93	-128.7	47.1	41.12	0.04
1137	S1P(d18:0)	AcylCarnitine(15:0) (b)	S1P	Acylcarnitine	-0.3451	-0.0819	0.3042	0.021	-16.46	-59.39	-3.85	-46.26	1.36E+13	13.13	-58.77	39.28	41.12	0.36
1138	S1P(d18:2)	AcylCarnitine(15:0) (b)	S1P	Acylcarnitine	-0.3835	-0.131	0.3042	0.0208	-18.48	-74.31	-9.31	-46.26	1.14E+28	28.06	-73.58	24.57	41.12	0.28
1139	SM(d17:1/14:0)	AcylCarnitine(15:0) (b)	SM	Acylcarnitine	-0.66	-0.4955	0.3042	0.0189	-34.99	-252.81	-161.79	-46.26	1.03E+91	91.01	-250.91	33.84	41.12	0.28
1140	SM(d18:0/14:0)	AcylCarnitine(15:0) (b)	SM	Acylcarnitine	-0.5369	-0.3877	0.3042	0.0193	-27.79	-163.21	-108.56	-46.26	4.50E+54	54.65	-161.87	30.23	41.12	0.19
1141	SM(d18:1/14:0)/SM(d16:1/16:0)	AcylCarnitine(15:0) (b)	SM	Acylcarnitine	-0.4637	-0.2776	0.3042	0.0195	-23.83	-121.53	-65.79	-46.26	5.53E+55	55.74	-120.46	25.73	41.12	0.23
1142	SM(d17:1/16:0)	AcylCarnitine(15:0) (b)	SM	Acylcarnitine	-0.4682	-0.2585	0.3042	0.0197	-23.74	-120.65	-49.98	-46.26	4.66E+70	70.67	-119.59	25.28	41.12	0.29
1143	SM(d18:0/16:0)	AcylCarnitine(15:0) (b)	SM	Acylcarnitine	-0.4109	-0.285	0.3042	0.0204	-20.1	-87.49	-54.01	-46.26	3.03E+33	33.48	-86.66	22.48	41.12	0.03
1144	SM(d18:1/16:0)	AcylCarnitine(15:0) (b)	SM	Acylcarnitine	-0.39	-0.2342	0.3042	0.0201	-19.36	-81.33	-60.02	-46.26	2.07E+21	21.32	-80.55	18.36	41.12	0.08
1145	SM(d18:1/17:0)/SM(d17:1/18:0)	AcylCarnitine(15:0) (b)	SM	Acylcarnitine	-0.4443	-0.2225	0.3042	0.0203	-21.88	-103.06	-29.86	-46.26	6.36E+56	56.8	-102.12	25.44	41.12	0.29
1146	SM(d18:2/17:0)	AcylCarnitine(15:0) (b)	SM	Acylcarnitine	-0.6223	-0.5004	0.3042	0.0196	-31.83	-211.4	-168.34	-46.26	1.15E+43	43.06	-209.76	27.5	41.12	0.24
1147	SM(35:2) (b)	AcylCarnitine(15:0) (b)	SM	Acylcarnitine	-0.4738	-0.3285	0.3042	0.0196	-24.19	-125.02	-100.2	-46.26	6.69E+24	24.83	-123.93	22.5	41.12	0.18
1148	SM(d18:1/18:0)/SM(d16:1/20:0)	AcylCarnitine(15:0) (b)	SM	Acylcarnitine	-0.5141	-0.4201	0.3042	0.0199	-25.86	-142.17	-135.59	-46.26	3.80E+06	6.58	-140.96	23.81	41.12	0.12
1149	SM(37:1)	AcylCarnitine(15:0) (b)	SM	Acylcarnitine	-0.6354	-0.5616	0.3042	0.0197	-32.18	-215.86	-200.97	-46.26	7.80E+14	14.89	-214.2	25.62	41.12	0.2
1150	SM(37:2)	AcylCarnitine(15:0) (b)	SM	Acylcarnitine	-0.6293	-0.5403	0.3042	0.0196	-32.13	-215.26	-177.34	-46.26	8.32E+37	37.92	-213.59	29.74	41.12	0.17
1151	SM(d18:1/20:0)/SM(d16:1/22:0)	AcylCarnitine(15:0) (b)	SM	Acylcarnitine	-0.4285	-0.3063	0.3042	0.0201	-21.36	-98.36	-79.99	-46.26	2.35E+18	18.37	-97.46	21.72	41.12	0.05
1152	SM(38:3) (b)	AcylCarnitine(15:0) (b)	SM	Acylcarnitine	-0.4213	-0.2809	0.3042	0.0206	-20.43	-90.27	-44.32	-46.26	1.04E+44	44.02	-89.42	21.6	41.12	0.08
1153	SM(d16:1/23:0)/SM(d17:1/22:0)	AcylCarnitine(15:0) (b)	SM	Acylcarnitine	-0.488	-0.3309	0.3042	0.0197	-24.82	-131.42	-79.01	-46.26	2.62E+52	52.42	-130.29	26.82	41.12	0.18
1154	SM(d16:1/24:1)	AcylCarnitine(15:0) (b)	SM	Acylcarnitine	-0.4947	-0.3921	0.3042	0.0199	-24.87	-131.9	-110.18	-46.26	5.23E+21	21.72	-130.77	26.25	41.12	0.08
1155	SM(40:3) (b)	AcylCarnitine(15:0) (b)	SM	Acylcarnitine	-0.5322	-0.3937	0.3042	0.0199	-26.75	-151.75	-96.45	-46.26	2.03E+55	55.31	-150.49	23.71	41.12	0.23
1156	SM(41:0)	AcylCarnitine(15:0) (b)	SM	Acylcarnitine	-0.403	-0.2337	0.3042	0.0199	-20.29	-89.06	-39.1	-46.26	6.36E+42	42.8	-88.22	30.55	41.12	0.08
1157	SM(d18:1/23:0)/SM(d17:1/24:0)	AcylCarnitine(15:0) (b)	SM	Acylcarnitine	-0.3816	-0.1932	0.3042	0.0198	-19.25	-80.45	-32.94	-46.26	1.56E+34	34.19	-79.67	23.37	41.12	0.11
1158	SM(d17:1/24:1)	AcylCarnitine(15:0) (b)	SM	Acylcarnitine	-0.5355	-0.4287	0.3042	0.0199	-26.92	-153.58	-126.02	-46.26	3.62E+27	27.56	-152.3	23.49	41.12	0.19
1159	SM(d18:1/24:1)	AcylCarnitine(15:0) (b)	SM	Acylcarnitine	-0.3881	-0.2706	0.3042	0.0205	-18.94	-77.92	-52.07	-46.26	7.06E+25	25.85	-77.16	23.96	41.12	-0.08
1160	SM(43:2) (b)	AcylCarnitine(15:0) (b)	SM	Acylcarnitine	-0.411	-0.2023	0.3042	0.0201	-20.41	-90.11	-27.38	-46.26	7.16E+43	43.85	-89.26	26.93	41.12	0.21
1161	SM(43:2) (c)	AcylCarnitine(15:0) (b)	SM	Acylcarnitine	-0.3629	-0.1661	0.3042	0.02	-18.17	-71.91	-19.05	-46.26	4.54E+25	25.66	-71.2	30.87	41.12	0.09
1162	SM(44:3)	AcylCarnitine(15:0) (b)	SM	Acylcarnitine	-0.3816	-0.2594	0.3042	0.0203	-18.8	-76.87	-48.09	-46.26	6.02E+28	28.78	-76.11	25.92	41.12	-0.08
1163	Sulfatide (d18:1:/24:1)	AcylCarnitine(15:0) (b)	Sulfatide	Acylcarnitine	-0.3422	-0.1922	0.3042	0.0201	-17.06	-63.66	-22.45	-46.26	2.56E+17	17.41	-63.01	39.37	41.12	-0.03
1164	TG(48:1) [NL-16:1]	AcylCarnitine(15:0) (b)	TG	Acylcarnitine	-0.2702	-0.1278	0.3042	0.017	-15.85	-55.22	-15.08	-46.26	9.19E+08	8.96	-54.63	87.54	41.12	0.09
1165	TG(48:2) [NL-16:1]	AcylCarnitine(15:0) (b)	TG	Acylcarnitine	-0.2712	-0.1323	0.3042	0.0169	-16.05	-56.55	-16.29	-46.26	1.96E+10	10.29	-55.95	90.31	41.12	0.09
1166	TG(48:3) [NL-14:0]	AcylCarnitine(15:0) (b)	TG	Acylcarnitine	-0.3064	-0.1754	0.3042	0.0163	-18.81	-76.9	-32.98	-46.26	4.42E+30	30.65	-76.15	86.45	41.12	0.06
1167	TG(48:3) [NL-16:1]	AcylCarnitine(15:0) (b)	TG	Acylcarnitine	-0.361	-0.2318	0.3042	0.0164	-22.07	-104.81	-54.8	-46.26	1.03E+50	50.01	-103.86	103.26	41.12	0.06
1168	TG(48:3) [SIM]	AcylCarnitine(15:0) (b)	TG	Acylcarnitine	-0.3033	-0.162	0.3042	0.017	-17.88	-69.69	-26.96	-46.26	2.71E+23	23.43	-68.99	75.53	41.12	0.05
1169	TG(50:2) [NL-16:1]	AcylCarnitine(15:0) (b)	TG	Acylcarnitine	-0.3028	-0.117	0.3042	0.0186	-16.31	-58.31	-11.51	-46.26	1.12E+12	12.05	-57.69	48.34	41.12	0.11
1170	TG(50:2) [NL-18:1]	AcylCarnitine(15:0) (b)	TG	Acylcarnitine	-0.3041	-0.1	0.3042	0.0188	-16.14	-57.18	-8.87	-46.26	8.32E+10	10.92	-56.57	40.38	41.12	0.14
1171	TG(50:3) [NL-14:0]	AcylCarnitine(15:0) (b)	TG	Acylcarnitine	-0.2841	-0.1286	0.3042	0.0183	-15.5	-52.84	-15.37	-46.26	3.84E+06	6.58	-52.27	52.8	41.12	0.03
1172	TG(50:3) [NL-14:1]	AcylCarnitine(15:0) (b)	TG	Acylcarnitine	-0.3199	-0.1398	0.3042	0.0181	-17.7	-68.37	-18.49	-46.26	1.29E+22	22.11	-67.68	58.01	41.12	0.11
1173	TG(50:3) [NL-16:1]	AcylCarnitine(15:0) (b)	TG	Acylcarnitine	-0.4009	-0.2585	0.3042	0.0174	-23.02	-113.7	-64.1	-46.26	4.02E+49	49.6	-112.68	58.53	41.12	0.06
1174	TG(50:3) [NL-18:2]	AcylCarnitine(15:0) (b)	TG	Acylcarnitine	-0.3943	-0.246	0.3042	0.0175	-22.6	-109.67	-66.1	-46.26	3.75E+43	43.57	-108.68	49.53	41.12	0.06
1175	TG(50:3) [SIM]	AcylCarnitine(15:0) (b)	TG	Acylcarnitine	-0.375	-0.2196	0.3042	0.0178	-21.03	-95.48	-50.01	-46.26	2.96E+45	45.47	-94.59	46.93	41.12	0.05
1176	TG(50:4) [NL-14:0]	AcylCarnitine(15:0) (b)	TG	Acylcarnitine	-0.2829	-0.1557	0.3042	0.0179	-15.78	-54.72	-22.02	-46.26	2.90E+08	8.46	-54.13	76.12	41.12	-0.02
1177	TG(50:4) [NL-18:3]	AcylCarnitine(15:0) (b)	TG	Acylcarnitine	-0.296	-0.1634	0.3042	0.0164	-18.02	-70.78	-30.48	-46.26	3.34E+24	24.52	-70.07	79.71	41.12	0.03
1178	TG(50:4) [SIM]	AcylCarnitine(15:0) (b)	TG	Acylcarnitine	-0.3473	-0.2139	0.3042	0.0171	-20.29	-89.03	-49.97	-46.26	1.17E+39	39.07	-88.19	64.69	41.12	0.01
1179	TG(51:2) [NL-15:0]	AcylCarnitine(15:0) (b)	TG	Acylcarnitine	-0.3336	-0.1023	0.3042	0.0186	-17.97	-70.42	-8.6	-46.26	1.44E+24	24.16	-69.71	45.22	41.12	0.29
1180	TG(51:2) [SIM]	AcylCarnitine(15:0) (b)	TG	Acylcarnitine	-0.279	-0.0551	0.3042	0.0179	-15.61	-53.58	-3.22	-46.26	2.12E+07	7.33	-53	46.9	41.12	0.25
1181	TG(52:3) [NL-16:1]	AcylCarnitine(15:0) (b)	TG	Acylcarnitine	-0.3556	-0.1893	0.3042	0.0205	-17.31	-65.49	-22.27	-46.26	1.69E+19	19.23	-64.82	38.35	41.12	0.01
1182	TG(52:3) [NL-18:2]	AcylCarnitine(15:0) (b)	TG	Acylcarnitine	-0.3377	-0.1638	0.3042	0.0202	-16.71	-61.12	-21.57	-46.26	7.26E+14	14.86	-60.48	30.1	41.12	-0.03
1183	TG(52:3) [SIM]	AcylCarnitine(15:0) (b)	TG	Acylcarnitine	-0.3509	-0.1871	0.3042	0.0205	-17.09	-63.84	-25.52	-46.26	3.82E+17	17.58	-63.18	28.03	41.12	-0.04
1184	TG(52:4) [NL-16:1]	AcylCarnitine(15:0) (b)	TG	Acylcarnitine	-0.4187	-0.3045	0.3042	0.0196	-21.37	-98.44	-66.4	-46.26	1.10E+32	32.04	-97.53	46.74	41.12	-0.06
1185	TG(52:4) [NL-18:2]	AcylCarnitine(15:0) (b)	TG	Acylcarnitine	-0.3895	-0.2737	0.3042	0.0195	-19.95	-86.23	-54.58	-46.26	4.50E+31	31.65	-85.41	50.36	41.12	-0.07
1186	TG(52:4) [SIM]	AcylCarnitine(15:0) (b)	TG	Acylcarnitine	-0.3602	-0.2256	0.3042	0.0194	-18.55	-74.88	-41.51	-46.26	4.18E+28	28.62	-74.14	43.5	41.12	-0.06
1187	TG(52:5) [NL-18:3]	AcylCarnitine(15:0) (b)	TG	Acylcarnitine	-0.326	-0.2043	0.3042	0.0182	-17.88	-69.71	-38.47	-46.26	2.86E+23	23.46	-69.01	66.95	41.12	-0.06
1188	TG(52:5) [SIM]	AcylCarnitine(15:0) (b)	TG	Acylcarnitine	-0.3325	-0.2054	0.3042	0.0184	-18.06	-71.1	-39.13	-46.26	6.99E+24	24.84	-70.39	59.66	41.12	-0.06
1189	AcylCarnitine(16:1)	AcylCarnitine(16:0)	Acylcarnitine	Acylcarnitine	-0.5421	-0.0446	0.4596	0.0186	-29.09	-178.15	-1.61	-111.06	1.21E+67	67.08	-176.71	45.4	31.97	0.66
1190	CE(15:0)	AcylCarnitine(16:0)	CE	Acylcarnitine	-0.4692	-0.2023	0.4596	0.0181	-25.86	-142.24	-28.56	-111.06	1.50E+31	31.18	-141.04	31.41	31.97	0.04
1191	CE(16:0)	AcylCarnitine(16:0)	CE	Acylcarnitine	-0.492	-0.0678	0.4596	0.0203	-24.22	-125.35	-4.95	-111.06	1.93E+14	14.29	-124.26	15.64	31.97	0.23
1192	CE(18:2)	AcylCarnitine(16:0)	CE	Acylcarnitine	-0.4681	-0.1047	0.4596	0.0195	-23.99	-123.1	-10.98	-111.06	1.09E+12	12.04	-122.02	16.46	31.97	0.06
1193	CE(20:2)	AcylCarnitine(16:0)	CE	Acylcarnitine	-0.5596	-0.2734	0.4596	0.0198	-28.3	-169.03	-59.91	-111.06	9.28E+57	57.97	-167.65	23.02	31.97	0.09
1194	CE(20:3)	AcylCarnitine(16:0)	CE	Acylcarnitine	-0.5309	-0.2346	0.4596	0.019	-27.88	-164.22	-42.74	-111.06	1.43E+53	53.16	-162.87	27.38	31.97	0.11
1195	CE(22:6)	AcylCarnitine(16:0)	CE	Acylcarnitine	-0.4136	-0.1895	0.4596	0.0176	-23.53	-118.55	-28.55	-111.06	3.07E+07	7.49	-117.5	44.09	31.97	-0.02
1196	Cer(d16:1/18:0)	AcylCarnitine(16:0)	Cer	Acylcarnitine	-0.5681	-0.2908	0.4596	0.0194	-29.29	-180.5	-58.23	-111.06	2.70E+69	69.43	-179.05	44.27	31.97	0.22
1197	Cer(d16:1/20:0)	AcylCarnitine(16:0)	Cer	Acylcarnitine	-0.5266	-0.2424	0.4596	0.0198	-26.53	-149.4	-41.7	-111.06	2.15E+38	38.33	-148.15	39.09	31.97	0.19
1198	Cer(d17:1/16:0)	AcylCarnitine(16:0)	Cer	Acylcarnitine	-0.501	-0.1954	0.4596	0.0206	-24.35	-126.7	-22.26	-111.06	4.28E+15	15.63	-125.59	32.25	31.97	0.15
1199	Cer(d17:1/18:0)	AcylCarnitine(16:0)	Cer	Acylcarnitine	-0.5519	-0.234	0.4596	0.0207	-26.6	-150.1	-31.07	-111.06	1.09E+39	39.04	-148.85	27.85	31.97	0.18
1200	Cer(d17:1/20:0)	AcylCarnitine(16:0)	Cer	Acylcarnitine	-0.4905	-0.213	0.4596	0.0206	-23.76	-120.8	-26.92	-111.06	5.41E+09	9.73	-119.74	38.71	31.97	0.16
1201	Cer(d18:1/14:0)	AcylCarnitine(16:0)	Cer	Acylcarnitine	-0.5084	-0.2727	0.4596	0.0206	-24.71	-130.34	-39.35	-111.06	1.91E+19	19.28	-129.22	38.68	31.97	0.04
1202	Cer(d18:1/16:0)	AcylCarnitine(16:0)	Cer	Acylcarnitine	-0.5293	-0.1344	0.4596	0.0201	-26.28	-146.73	-15.42	-111.06	4.61E+35	35.66	-145.49	23.54	31.97	0.28
1203	Cer(d18:1/18:0)	AcylCarnitine(16:0)	Cer	Acylcarnitine	-0.6083	-0.2781	0.4596	0.0195	-31.26	-204.31	-56.93	-111.06	1.75E+93	93.24	-202.71	37.02	31.97	0.28
1204	Cer(d18:1/19:0)	AcylCarnitine(16:0)	Cer	Acylcarnitine	-0.5346	-0.2358	0.4596	0.0208	-25.69	-140.43	-29.97	-111.06	2.35E+29	29.37	-139.24	31.57	31.97	0.15
1205	Cer(d18:1/20:0)	AcylCarnitine(16:0)	Cer	Acylcarnitine	-0.5471	-0.2175	0.4596	0.0196	-27.87	-164.18	-38.99	-111.06	1.30E+53	53.11	-162.83	34.68	31.97	0.25
1206	Cer(d18:1/21:0)	AcylCarnitine(16:0)	Cer	Acylcarnitine	-0.7715	-0.5338	0.4596	0.0194	-39.8	-321.7	-194.07	-111.06	4.28E+127	127.63	-319.39	37.81	31.97	0.16
1207	Cer(d18:2/14:0)	AcylCarnitine(16:0)	Cer	Acylcarnitine	-0.5994	-0.4297	0.4596	0.0202	-29.71	-185.49	-98.95	-111.06	2.68E+74	74.43	-184.01	47.68	31.97	-0.03
1208	Cer(d18:2/16:0)	AcylCarnitine(16:0)	Cer	Acylcarnitine	-0.6364	-0.3757	0.4596	0.0197	-32.29	-217.35	-92.88	-111.06	1.92E+106	106.28	-215.67	31.13	31.97	0.12
1209	Cer(d18:2/18:0)	AcylCarnitine(16:0)	Cer	Acylcarnitine	-0.6587	-0.3842	0.4596	0.0196	-33.62	-234.48	-93.86	-111.06	2.60E+123	123.42	-232.7	41.61	31.97	0.21
1210	Cer(d18:2/20:0)	AcylCarnitine(16:0)	Cer	Acylcarnitine	-0.6172	-0.3424	0.4596	0.0201	-30.65	-196.8	-77.44	-111.06	5.40E+85	85.73	-195.24	33.63	31.97	0.15
1211	Cer(d18:2/21:0)	AcylCarnitine(16:0)	Cer	Acylcarnitine	-0.6746	-0.4713	0.4596	0.0202	-33.35	-230.93	-124.01	-111.06	8.29E+106	106.92	-229.17	43.55	31.97	0.06
1212	Cer(d18:2/23:0)	AcylCarnitine(16:0)	Cer	Acylcarnitine	-0.5009	-0.211	0.4596	0.02	-25.01	-133.32	-30.13	-111.06	1.81E+22	22.26	-132.18	37.94	31.97	0.17
1213	Cer(d18:2/24:1)	AcylCarnitine(16:0)	Cer	Acylcarnitine	-0.4887	-0.1715	0.4596	0.0202	-24.21	-125.24	-20.78	-111.06	1.49E+14	14.17	-124.14	36.13	31.97	0.2
1214	DG(16:1_18:1)	AcylCarnitine(16:0)	DG	Acylcarnitine	-0.4449	-0.193	0.4596	0.0153	-29.09	-178.13	-45.02	-111.06	1.17E+67	67.07	-176.7	72.34	31.97	0.29
1215	DG(16:0_18:2)	AcylCarnitine(16:0)	DG	Acylcarnitine	-0.3985	-0.1446	0.4596	0.016	-24.91	-132.38	-27.34	-111.06	2.05E+21	21.31	-131.24	63.5	31.97	0.22
1216	DG(18:1_18:2)	AcylCarnitine(16:0)	DG	Acylcarnitine	-0.4373	-0.1973	0.4596	0.0173	-25.32	-136.51	-43.25	-111.06	2.82E+25	25.45	-135.35	58.7	31.97	0.16
1217	DG(18:2_18:2)	AcylCarnitine(16:0)	DG	Acylcarnitine	-0.4544	-0.2646	0.4596	0.0192	-23.63	-119.52	-50.46	-111.06	2.87E+08	8.46	-118.47	69.05	31.97	0.04
1218	DG(18:1_22:5)	AcylCarnitine(16:0)	DG	Acylcarnitine	-0.4873	-0.2409	0.4596	0.0191	-25.57	-139.2	-42.99	-111.06	1.38E+28	28.14	-138.02	57.5	31.97	0.14
1219	dhCer(d18:0/20:0)	AcylCarnitine(16:0)	dhCer	Acylcarnitine	-0.4878	-0.1882	0.4596	0.0207	-23.55	-118.8	-20.16	-111.06	5.45E+07	7.74	-117.75	36.05	31.97	0.19
1220	dhCer(d18:0/24:1)	AcylCarnitine(16:0)	dhCer	Acylcarnitine	-0.5175	-0.2008	0.4596	0.02	-25.82	-141.74	-27.46	-111.06	4.78E+30	30.68	-140.54	39.12	31.97	0.25
1221	GM1(d18:1/16:0)	AcylCarnitine(16:0)	GM1	Acylcarnitine	-0.4936	-0.2427	0.4596	0.0194	-25.42	-137.55	-32.32	-111.06	3.06E+26	26.49	-136.38	27.16	31.97	-0.05
1222	GM3(d18:1/16:0)	AcylCarnitine(16:0)	GM3	Acylcarnitine	-0.4794	-0.1405	0.4596	0.0193	-24.89	-132.17	-14.18	-111.06	1.29E+21	21.11	-131.04	21.96	31.97	0.08
1223	HexCer(d16:1/18:0)	AcylCarnitine(16:0)	HexCer	Acylcarnitine	-0.4989	-0.2389	0.4596	0.0204	-24.46	-127.73	-31.68	-111.06	4.58E+16	16.66	-126.62	45.62	31.97	0.18
1224	HexCer(d18:1/18:0)	AcylCarnitine(16:0)	HexCer	Acylcarnitine	-0.5095	-0.2219	0.4596	0.0199	-25.67	-140.18	-28.06	-111.06	1.32E+29	29.12	-138.99	32.88	31.97	0.11
1225	HexCer(d18:2/18:0)	AcylCarnitine(16:0)	HexCer	Acylcarnitine	-0.5012	-0.2678	0.4596	0.0203	-24.64	-129.55	-37.93	-111.06	3.04E+18	18.48	-128.43	42.69	31.97	0.08
1226	Hex2Cer(d18:2/16:0)	AcylCarnitine(16:0)	Hex2Cer	Acylcarnitine	-0.5011	-0.2323	0.4596	0.02	-25.09	-134.14	-30	-111.06	1.18E+23	23.07	-132.99	27.61	31.97	0.01
1227	Hex3Cer(d18:1/16:0)	AcylCarnitine(16:0)	Hex3Cer	Acylcarnitine	-0.6048	-0.3847	0.4596	0.0184	-32.83	-224.21	-106.01	-111.06	1.39E+113	113.14	-222.49	24.14	31.97	0.02
1228	Hex3Cer(d18:1/18:0)	AcylCarnitine(16:0)	Hex3Cer	Acylcarnitine	-0.4549	-0.1704	0.4596	0.0193	-23.58	-119.04	-18.04	-111.06	9.56E+07	7.98	-117.99	34.39	31.97	0.09
1229	Hex3Cer(d18:1/20:0)	AcylCarnitine(16:0)	Hex3Cer	Acylcarnitine	-0.4732	-0.2583	0.4596	0.0196	-24.11	-124.23	-37.51	-111.06	1.45E+13	13.16	-123.14	41.26	31.97	0
1230	Hex3Cer(d18:1/22:0)	AcylCarnitine(16:0)	Hex3Cer	Acylcarnitine	-0.4804	-0.2268	0.4596	0.0188	-25.57	-139.11	-33.56	-111.06	1.11E+28	28.04	-137.92	32.79	31.97	0
1231	Hex3Cer(d18:1/24:1)	AcylCarnitine(16:0)	Hex3Cer	Acylcarnitine	-0.5428	-0.3016	0.4596	0.0185	-29.31	-180.72	-61.66	-111.06	4.48E+69	69.65	-179.26	31.36	31.97	0.02
1232	LPE(16:0) [sn1]	AcylCarnitine(16:0)	LPE	Acylcarnitine	-0.4666	-0.1288	0.4596	0.0197	-23.74	-120.63	-11.22	-111.06	3.68E+09	9.57	-119.57	35.37	31.97	0.24
1233	LPE(18:0) [sn2]	AcylCarnitine(16:0)	LPE	Acylcarnitine	-0.4915	-0.135	0.4596	0.0197	-24.93	-132.57	-13.26	-111.06	3.18E+21	21.5	-131.43	34.15	31.97	0.29
1234	LPE(18:0) [sn1]	AcylCarnitine(16:0)	LPE	Acylcarnitine	-0.5208	-0.1632	0.4596	0.0196	-26.57	-149.75	-19.84	-111.06	4.86E+38	38.69	-148.5	32.34	31.97	0.28
1235	PC(31:0) (b)	AcylCarnitine(16:0)	PC	Acylcarnitine	-0.4878	-0.1992	0.4596	0.0203	-23.99	-123.13	-22.02	-111.06	1.16E+12	12.06	-122.05	31.71	31.97	0.08
1236	PC(16:0_16:0)	AcylCarnitine(16:0)	PC	Acylcarnitine	-0.4741	-0.0838	0.4596	0.0195	-24.36	-126.76	-6.9	-111.06	5.01E+15	15.7	-125.66	23.24	31.97	0.22
1237	PC(32:2)	AcylCarnitine(16:0)	PC	Acylcarnitine	-0.5732	-0.3659	0.4596	0.019	-30.22	-191.64	-96.98	-111.06	3.78E+80	80.58	-190.12	40.15	31.97	0.01
1238	PC(33:1)	AcylCarnitine(16:0)	PC	Acylcarnitine	-0.4656	-0.1436	0.4596	0.0197	-23.63	-119.57	-14.15	-111.06	3.17E+08	8.5	-118.51	34.27	31.97	0.18
1239	PC(33:2)	AcylCarnitine(16:0)	PC	Acylcarnitine	-0.6246	-0.4397	0.4596	0.0198	-31.54	-207.8	-109.75	-111.06	5.40E+96	96.73	-206.18	31.72	31.97	-0.04
1240	PC(16:0_18:2)	AcylCarnitine(16:0)	PC	Acylcarnitine	-0.4893	-0.1566	0.4596	0.0203	-24.15	-124.68	-17.33	-111.06	4.15E+13	13.62	-123.59	14.28	31.97	0.03
1241	PC(16:1_18:2)	AcylCarnitine(16:0)	PC	Acylcarnitine	-0.668	-0.4673	0.4596	0.0183	-36.49	-273.57	-172.87	-111.06	5.04E+100	100.7	-271.55	36.51	31.97	0.04
1242	PC(16:0_18:3) (a)	AcylCarnitine(16:0)	PC	Acylcarnitine	-0.5208	-0.2883	0.4596	0.0193	-26.99	-154.39	-58.84	-111.06	2.11E+43	43.32	-153.1	38.98	31.97	0.02
1243	PC(14:0_20:4)	AcylCarnitine(16:0)	PC	Acylcarnitine	-0.4674	-0.2457	0.4596	0.0191	-24.51	-128.28	-43.93	-111.06	1.63E+17	17.21	-127.16	44.87	31.97	0.03
1244	PC(17:0_18:2)	AcylCarnitine(16:0)	PC	Acylcarnitine	-0.4868	-0.2304	0.4596	0.0201	-24.27	-125.91	-32.92	-111.06	7.04E+14	14.85	-124.81	25.65	31.97	-0.06
1245	PC(17:1_18:2)	AcylCarnitine(16:0)	PC	Acylcarnitine	-0.4903	-0.2304	0.4596	0.0196	-25.07	-133.93	-36.95	-111.06	7.33E+22	22.87	-132.78	29.37	31.97	-0.01
1246	PC(15:0_20:3)	AcylCarnitine(16:0)	PC	Acylcarnitine	-0.6478	-0.4552	0.4596	0.0201	-32.24	-216.61	-118.96	-111.06	4.45E+97	97.65	-214.94	31.59	31.97	-0.01
1247	PC(15:0_20:4)	AcylCarnitine(16:0)	PC	Acylcarnitine	-0.5875	-0.3713	0.4596	0.02	-29.4	-181.75	-79.33	-111.06	4.87E+70	70.69	-180.29	39.82	31.97	0
1248	PC(16:0_20:3) (a)	AcylCarnitine(16:0)	PC	Acylcarnitine	-0.6183	-0.3477	0.4596	0.0196	-31.58	-208.33	-97.62	-111.06	1.85E+97	97.27	-206.71	25.94	31.97	0.12
1249	PC(16:1_20:4)	AcylCarnitine(16:0)	PC	Acylcarnitine	-0.5363	-0.286	0.4596	0.0185	-29.05	-177.74	-66.28	-111.06	4.74E+66	66.68	-176.31	40.83	31.97	0.1
1250	PC(14:0_22:6)	AcylCarnitine(16:0)	PC	Acylcarnitine	-0.6009	-0.4078	0.4596	0.0191	-31.4	-206.06	-112.76	-111.06	1.97E+93	93.29	-204.45	46.31	31.97	0.02
1251	PC(17:0_20:4)	AcylCarnitine(16:0)	PC	Acylcarnitine	-0.4811	-0.2198	0.4596	0.0205	-23.45	-117.76	-27.15	-111.06	4.92E+06	6.69	-116.71	31.11	31.97	-0.01
1252	PC(15:0_22:6)	AcylCarnitine(16:0)	PC	Acylcarnitine	-0.6503	-0.4597	0.4596	0.0197	-33.05	-227.03	-122.08	-111.06	9.09E+104	104.96	-225.3	43.21	31.97	0.01
1253	PC(38:2)	AcylCarnitine(16:0)	PC	Acylcarnitine	-0.6625	-0.4411	0.4596	0.0195	-34.06	-240.32	-169.18	-111.06	1.37E+71	71.14	-238.5	25.01	31.97	0.09
1254	PC(18:0_20:3)	AcylCarnitine(16:0)	PC	Acylcarnitine	-0.6016	-0.3258	0.4596	0.0193	-31.22	-203.88	-90.2	-111.06	6.50E+92	92.81	-202.29	33.04	31.97	0.15
1255	PC(18:1_20:3)	AcylCarnitine(16:0)	PC	Acylcarnitine	-0.6453	-0.4063	0.4596	0.0194	-33.21	-229.12	-123.51	-111.06	4.14E+105	105.62	-227.38	28.69	31.97	0.09
1256	PC(38:4) (b)	AcylCarnitine(16:0)	PC	Acylcarnitine	-0.5131	-0.1804	0.4596	0.0198	-25.96	-143.28	-25.32	-111.06	1.64E+32	32.21	-142.07	29.01	31.97	0.19
1257	PC(16:0_22:6)	AcylCarnitine(16:0)	PC	Acylcarnitine	-0.539	-0.2708	0.4596	0.0201	-26.79	-152.18	-44.13	-111.06	1.32E+41	41.12	-150.91	34.48	31.97	0.09
1258	PC(16:1_22:6)	AcylCarnitine(16:0)	PC	Acylcarnitine	-0.6549	-0.4509	0.4596	0.0188	-34.9	-251.7	-140.59	-111.06	1.29E+111	111.11	-249.81	41.56	31.97	0.04
1259	PC(38:7) (c)	AcylCarnitine(16:0)	PC	Acylcarnitine	-0.6282	-0.398	0.4596	0.0195	-32.15	-215.52	-104.52	-111.06	2.83E+104	104.45	-213.85	33.06	31.97	0.06
1260	PC(17:0_22:6)	AcylCarnitine(16:0)	PC	Acylcarnitine	-0.5359	-0.324	0.4596	0.0203	-26.39	-147.83	-57.38	-111.06	5.82E+36	36.77	-146.59	40.82	31.97	-0.01
1261	PC(18:0_22:5) (n6)	AcylCarnitine(16:0)	PC	Acylcarnitine	-0.5624	-0.264	0.4596	0.0197	-28.52	-171.6	-45.54	-111.06	3.47E+60	60.54	-170.21	39.79	31.97	0.21
1262	PC(18:0_22:6)	AcylCarnitine(16:0)	PC	Acylcarnitine	-0.5327	-0.2716	0.4596	0.0206	-25.92	-142.8	-43.81	-111.06	5.39E+31	31.73	-141.59	37.04	31.97	0.09
1263	PC(18:1_22:6) (a)	AcylCarnitine(16:0)	PC	Acylcarnitine	-0.523	-0.2955	0.4596	0.0197	-26.53	-149.37	-52.54	-111.06	2.03E+38	38.31	-148.12	35.68	31.97	-0.01
1264	PC(18:1_22:6) (b)	AcylCarnitine(16:0)	PC	Acylcarnitine	-0.6216	-0.4228	0.4596	0.0204	-30.54	-195.45	-94.6	-111.06	2.46E+84	84.39	-193.91	39.62	31.97	0.01
1265	PC(O-16:0/16:0)	AcylCarnitine(16:0)	PC(O)	Acylcarnitine	-0.5176	-0.1945	0.4596	0.0191	-27.12	-155.82	-23.97	-111.06	5.67E+44	44.75	-154.53	21.47	31.97	0.11
1266	PC(O-32:1)	AcylCarnitine(16:0)	PC(O)	Acylcarnitine	-0.6064	-0.3677	0.4596	0.0181	-33.53	-233.28	-92.63	-111.06	1.66E+122	122.22	-231.51	26.73	31.97	0.05
1267	PC(O-34:1)	AcylCarnitine(16:0)	PC(O)	Acylcarnitine	-0.5737	-0.3411	0.4596	0.0185	-30.99	-201.04	-87.69	-111.06	9.50E+89	89.98	-199.47	21.87	31.97	0
1268	PC(O-18:1/18:1)	AcylCarnitine(16:0)	PC(O)	Acylcarnitine	-0.5547	-0.3401	0.4596	0.0186	-29.9	-187.79	-80.42	-111.06	5.33E+76	76.73	-186.3	28.29	31.97	-0.06
1269	PC(O-18:1/18:2)	AcylCarnitine(16:0)	PC(O)	Acylcarnitine	-0.4513	-0.2187	0.4596	0.0192	-23.46	-117.85	-29.23	-111.06	6.16E+06	6.79	-116.81	30.84	31.97	-0.14
1270	PC(O-18:0/22:6)	AcylCarnitine(16:0)	PC(O)	Acylcarnitine	-0.5012	-0.2117	0.4596	0.0198	-25.37	-137.05	-25.57	-111.06	9.61E+25	25.98	-135.88	29.16	31.97	0.07
1271	PC(O-40:7) (a)	AcylCarnitine(16:0)	PC(O)	Acylcarnitine	-0.5081	-0.2655	0.4596	0.0201	-25.3	-136.37	-39.58	-111.06	2.03E+25	25.31	-135.21	35.47	31.97	0
1272	PC(P-16:0/14:0)	AcylCarnitine(16:0)	PC(P)	Acylcarnitine	-0.4441	-0.1245	0.4596	0.0189	-23.52	-118.49	-10.56	-111.06	2.68E+07	7.43	-117.44	28.66	31.97	0.09
1273	PC(P-16:0/16:1)	AcylCarnitine(16:0)	PC(P)	Acylcarnitine	-0.5261	-0.2558	0.4596	0.0175	-30.1	-190.14	-55.49	-111.06	1.20E+79	79.08	-188.63	31.02	31.97	0.06
1274	PC(P-16:0/18:1)	AcylCarnitine(16:0)	PC(P)	Acylcarnitine	-0.4732	-0.1782	0.4596	0.0169	-28	-165.59	-34.11	-111.06	3.32E+54	54.52	-164.23	27.93	31.97	0.04
1275	PC(P-18:1/18:1)	AcylCarnitine(16:0)	PC(P)	Acylcarnitine	-0.4569	-0.1798	0.4596	0.0177	-25.76	-141.12	-27.51	-111.06	1.14E+30	30.06	-139.93	31.22	31.97	0.01
1276	PC(P-18:1/22:6)	AcylCarnitine(16:0)	LPC	Acylcarnitine	-0.5255	-0.301	0.4596	0.0192	-27.36	-158.41	-60.93	-111.06	2.23E+47	47.35	-157.1	34.07	31.97	-0.05
1277	PE(16:0_18:2)	AcylCarnitine(16:0)	PE	Acylcarnitine	-0.5479	-0.343	0.4596	0.0186	-29.47	-182.63	-86.25	-111.06	3.69E+71	71.57	-181.17	61.52	31.97	0.09
1278	PE(16:1_18:2)	AcylCarnitine(16:0)	PE	Acylcarnitine	-0.499	-0.2949	0.4596	0.0186	-26.77	-151.94	-59.26	-111.06	7.52E+40	40.88	-150.67	72.15	31.97	0.14
1279	PE(16:0_18:3) (a)	AcylCarnitine(16:0)	PE	Acylcarnitine	-0.521	-0.3593	0.4596	0.019	-27.44	-159.31	-85.05	-111.06	1.77E+48	48.25	-158	77.87	31.97	0.04
1280	PE(17:0_18:2)	AcylCarnitine(16:0)	PE	Acylcarnitine	-0.5575	-0.3602	0.4596	0.0195	-28.57	-172.07	-85.59	-111.06	1.02E+61	61.01	-170.68	51.68	31.97	0.04
1281	PE(18:0_18:2)	AcylCarnitine(16:0)	PE	Acylcarnitine	-0.5358	-0.3243	0.4596	0.018	-29.77	-186.22	-92.62	-111.06	1.44E+75	75.16	-184.74	57.55	31.97	0.11
1282	PE(16:0_20:3)	AcylCarnitine(16:0)	PE	Acylcarnitine	-0.5899	-0.3983	0.4596	0.0188	-31.39	-205.97	-114.9	-111.06	1.17E+91	91.07	-204.37	56.76	31.97	0.06
1283	PE(16:0_20:4)	AcylCarnitine(16:0)	PE	Acylcarnitine	-0.5594	-0.3342	0.4596	0.0185	-30.29	-192.39	-81.63	-111.06	2.09E+81	81.32	-190.86	58.19	31.97	0.13
1284	PE(16:1_20:4)	AcylCarnitine(16:0)	PE	Acylcarnitine	-0.4499	-0.2552	0.4596	0.0184	-24.41	-127.24	-45.36	-111.06	1.49E+16	16.17	-126.13	77.82	31.97	0.13
1285	PE(17:0_20:4)	AcylCarnitine(16:0)	PE	Acylcarnitine	-0.6199	-0.4035	0.4596	0.0195	-31.76	-210.62	-104.17	-111.06	3.56E+99	99.55	-208.98	46.89	31.97	0.08
1286	PE(18:0_20:3) (a)	AcylCarnitine(16:0)	PE	Acylcarnitine	-0.6649	-0.4669	0.4596	0.0176	-37.69	-290.6	-188.47	-111.06	1.34E+102	102.13	-288.47	60.28	31.97	0.12
1287	PE(18:0_20:4)	AcylCarnitine(16:0)	PE	Acylcarnitine	-0.6244	-0.3908	0.4596	0.0181	-34.48	-245.99	-128.31	-111.06	4.76E+117	117.68	-244.14	50.07	31.97	0.15
1288	PE(38:5) (a)	AcylCarnitine(16:0)	PE	Acylcarnitine	-0.5137	-0.2829	0.4596	0.0186	-27.59	-161.04	-59.94	-111.06	9.54E+49	49.98	-159.72	53.12	31.97	0.12
1289	PE(38:5) (b)	AcylCarnitine(16:0)	PE	Acylcarnitine	-0.552	-0.3239	0.4596	0.0179	-30.79	-198.58	-86.52	-111.06	3.30E+87	87.52	-197.02	56.97	31.97	0.16
1290	PE(16:0_22:6)	AcylCarnitine(16:0)	PE	Acylcarnitine	-0.7187	-0.5397	0.4596	0.0186	-38.62	-304.24	-194.77	-111.06	2.95E+109	109.47	-302.03	61.4	31.97	0.07
1291	PE(15-MHDA_22:6)	AcylCarnitine(16:0)	PE	Acylcarnitine	-0.5943	-0.4191	0.4596	0.0194	-30.6	-196.15	-107.09	-111.06	1.22E+85	85.09	-194.6	60.64	31.97	0.03
1292	PE(17:0_22:6)	AcylCarnitine(16:0)	PE	Acylcarnitine	-0.7152	-0.5541	0.4596	0.0193	-37.02	-281.12	-190.05	-111.06	1.18E+91	91.07	-279.05	57.56	31.97	0.02
1293	PE(18:0_22:5) (n6)	AcylCarnitine(16:0)	PE	Acylcarnitine	-0.6765	-0.4835	0.4596	0.0176	-38.38	-300.62	-179.93	-111.06	4.89E+120	120.69	-298.43	75.27	31.97	0.13
1294	PE(18:0_22:6)	AcylCarnitine(16:0)	PE	Acylcarnitine	-0.7178	-0.5395	0.4596	0.0179	-40.05	-325.44	-227.48	-111.06	9.20E+97	97.96	-323.11	64.01	31.97	0.09
1295	PE(18:1_22:6) (a)	AcylCarnitine(16:0)	PE	Acylcarnitine	-0.6334	-0.4787	0.4596	0.0185	-34.32	-243.84	-158.81	-111.06	1.08E+85	85.03	-242	72.55	31.97	0
1296	PE(18:1_22:6) (b)	AcylCarnitine(16:0)	PE	Acylcarnitine	-0.7751	-0.6249	0.4596	0.0188	-41.28	-344.14	-252.15	-111.06	9.68E+91	91.99	-341.7	66.5	31.97	0.02
1297	PE(P-20:0/22:6)	AcylCarnitine(16:0)	PE(P)	Acylcarnitine	-0.4686	-0.2301	0.4596	0.0196	-23.95	-122.65	-32.52	-111.06	3.87E+11	11.59	-121.58	39.16	31.97	-0.02
1298	PG(34:1)	AcylCarnitine(16:0)	PG	Acylcarnitine	-0.5137	-0.2738	0.4596	0.0188	-27.34	-158.25	-56.5	-111.06	1.55E+47	47.19	-156.95	51.73	31.97	0.15
1299	PI(16:0/16:0)	AcylCarnitine(16:0)	PI	Acylcarnitine	-0.5041	-0.3352	0.4596	0.0194	-25.92	-142.85	-65.65	-111.06	6.16E+31	31.79	-141.65	96.22	31.97	0.05
1300	PI(34:0)	AcylCarnitine(16:0)	PI	Acylcarnitine	-0.5239	-0.3405	0.4596	0.0196	-26.72	-151.41	-66.02	-111.06	2.23E+40	40.35	-150.15	87	31.97	0.01
1301	PI(15-MHDA_18:2)/PI(17:0_18:2)	AcylCarnitine(16:0)	PI	Acylcarnitine	-0.6192	-0.4025	0.4596	0.0201	-30.76	-198.21	-95.05	-111.06	1.41E+87	87.15	-196.65	37.28	31.97	0.04
1302	PI(36:2)	AcylCarnitine(16:0)	PI	Acylcarnitine	-0.632	-0.4186	0.4596	0.0196	-32.26	-216.85	-114.56	-111.06	1.95E+102	102.29	-215.18	35.64	31.97	0.05
1303	PI(16:0_20:3) (a)	AcylCarnitine(16:0)	PI	Acylcarnitine	-0.5899	-0.3701	0.4596	0.02	-29.56	-183.72	-83.26	-111.06	4.48E+72	72.65	-182.25	39.98	31.97	0.06
1304	PI(16:0_20:4)	AcylCarnitine(16:0)	PI	Acylcarnitine	-0.5156	-0.224	0.4596	0.0191	-27	-154.53	-38.93	-111.06	2.89E+43	43.46	-153.24	41.94	31.97	0.2
1305	PI(15-MHDA_20:4)/PI(17:0_20:4)	AcylCarnitine(16:0)	PI	Acylcarnitine	-0.5218	-0.2398	0.4596	0.0201	-25.96	-143.3	-38.52	-111.06	1.74E+32	32.24	-142.09	37.23	31.97	0.13
1306	PI(18:0_20:2)	AcylCarnitine(16:0)	PI	Acylcarnitine	-0.5209	-0.2597	0.4596	0.0197	-26.5	-149.07	-43.55	-111.06	1.01E+38	38	-147.82	42.18	31.97	0.11
1307	PI(18:0_20:3) (a)	AcylCarnitine(16:0)	PI	Acylcarnitine	-0.5164	-0.2383	0.4596	0.0208	-24.8	-131.18	-31.88	-111.06	1.31E+20	20.12	-130.05	33.52	31.97	0.1
1308	PI(18:0_20:4)	AcylCarnitine(16:0)	PI	Acylcarnitine	-0.4722	-0.1317	0.4596	0.0196	-24.11	-124.29	-14.97	-111.06	1.68E+13	13.22	-123.2	33.19	31.97	0.22
1309	PI(38:5) (a)	AcylCarnitine(16:0)	PI	Acylcarnitine	-0.4767	-0.1744	0.4596	0.0196	-24.28	-125.99	-22.15	-111.06	8.48E+14	14.93	-124.89	39.13	31.97	0.17
1310	PI (38:5) (b)	AcylCarnitine(16:0)	PI	Acylcarnitine	-0.5665	-0.307	0.4596	0.0199	-28.49	-171.2	-61.42	-111.06	1.36E+60	60.13	-169.8	37.07	31.97	0.1
1311	PI(38:6)	AcylCarnitine(16:0)	PI	Acylcarnitine	-0.6374	-0.4178	0.4596	0.0197	-32.42	-218.99	-102.38	-111.06	8.40E+107	107.92	-217.3	46.71	31.97	0.09
1312	PI(39:6)	AcylCarnitine(16:0)	PI	Acylcarnitine	-0.5372	-0.3186	0.4596	0.0205	-26.22	-146.02	-53.55	-111.06	9.08E+34	34.96	-144.79	43.81	31.97	0.03
1313	PI(18:0_22:5) (n6)	AcylCarnitine(16:0)	PI	Acylcarnitine	-0.5483	-0.2814	0.4596	0.02	-27.45	-159.51	-44.72	-111.06	2.77E+48	48.44	-158.19	45.55	31.97	0.16
1314	PI(18:0_22:6)	AcylCarnitine(16:0)	PI	Acylcarnitine	-0.6055	-0.3698	0.4596	0.0196	-30.88	-199.58	-82.9	-111.06	3.27E+88	88.51	-198.01	47.1	31.97	0.12
1315	S1P(d18:2)	AcylCarnitine(16:0)	S1P	Acylcarnitine	-0.5273	-0.131	0.4596	0.0202	-26.15	-145.31	-9.31	-111.06	1.78E+34	34.25	-144.09	24.57	31.97	0.3
1316	SM(d17:1/14:0)	AcylCarnitine(16:0)	SM	Acylcarnitine	-0.685	-0.4955	0.4596	0.019	-36.13	-268.59	-161.79	-111.06	6.22E+106	106.79	-266.6	33.84	31.97	0.01
1317	SM(d18:0/14:0)	AcylCarnitine(16:0)	SM	Acylcarnitine	-0.6389	-0.3877	0.4596	0.0189	-33.76	-236.38	-108.56	-111.06	2.07E+125	125.32	-234.59	30.23	31.97	0.11
1318	SM(d18:1/14:0)/SM(d16:1/16:0)	AcylCarnitine(16:0)	SM	Acylcarnitine	-0.5756	-0.2776	0.4596	0.0191	-30.2	-191.41	-65.79	-111.06	2.21E+80	80.34	-189.89	25.73	31.97	0.13
1319	SM(d17:1/16:0)	AcylCarnitine(16:0)	SM	Acylcarnitine	-0.5488	-0.2585	0.4596	0.0193	-28.45	-170.8	-49.98	-111.06	5.46E+59	59.74	-169.41	25.28	31.97	0.09
1320	SM(d18:0/16:0)	AcylCarnitine(16:0)	SM	Acylcarnitine	-0.5437	-0.285	0.4596	0.0194	-28.08	-166.56	-54.01	-111.06	3.15E+55	55.5	-165.2	22.48	31.97	0.02
1321	SM(d18:1/16:0)	AcylCarnitine(16:0)	SM	Acylcarnitine	-0.5483	-0.2342	0.4596	0.019	-28.89	-175.84	-60.02	-111.06	5.96E+64	64.77	-174.42	18.36	31.97	0.12
1322	SM(34:3)	AcylCarnitine(16:0)	SM	Acylcarnitine	-0.7949	-0.6768	0.4596	0.0188	-42.29	-359.94	-348.58	-111.06	2.28E+11	11.36	-357.41	26.83	31.97	-0.01
1323	SM(d18:1/17:0)/SM(d17:1/18:0)	AcylCarnitine(16:0)	SM	Acylcarnitine	-0.511	-0.2225	0.4596	0.0196	-26.09	-144.67	-29.86	-111.06	4.04E+33	33.61	-143.45	25.44	31.97	0.05
1324	SM(d18:2/17:0)	AcylCarnitine(16:0)	SM	Acylcarnitine	-0.6916	-0.5004	0.4596	0.0192	-36.1	-268.16	-168.34	-111.06	6.67E+99	99.82	-266.18	27.5	31.97	0.03
1325	SM(35:2) (b)	AcylCarnitine(16:0)	SM	Acylcarnitine	-0.61	-0.3285	0.4596	0.0185	-32.95	-225.71	-100.2	-111.06	4.43E+114	114.65	-223.98	22.5	31.97	0.12
1326	SM(d18:1/18:0)/SM(d16:1/20:0)	AcylCarnitine(16:0)	SM	Acylcarnitine	-0.6809	-0.4201	0.4596	0.0191	-35.66	-262	-135.59	-111.06	2.60E+126	126.42	-260.06	23.81	31.97	0.15
1327	SM(d18:2/18:0)	AcylCarnitine(16:0)	SM	Acylcarnitine	-0.8039	-0.6275	0.4596	0.0188	-42.81	-368.1	-290.6	-111.06	3.13E+77	77.5	-365.52	25.49	31.97	0.09
1328	SM(d18:2/18:1)	AcylCarnitine(16:0)	SM	Acylcarnitine	-0.7885	-0.6608	0.4596	0.019	-41.46	-346.96	-277.14	-111.06	6.60E+69	69.82	-344.5	31.39	31.97	-0.02
1329	SM(37:1)	AcylCarnitine(16:0)	SM	Acylcarnitine	-0.7202	-0.5616	0.4596	0.0192	-37.45	-287.21	-200.97	-111.06	1.75E+86	86.24	-285.11	25.62	31.97	0.01
1330	SM(37:2)	AcylCarnitine(16:0)	SM	Acylcarnitine	-0.6993	-0.5403	0.4596	0.019	-36.79	-277.79	-177.34	-111.06	2.83E+100	100.45	-275.74	29.74	31.97	-0.02
1331	SM(d18:1/20:0)/SM(d16:1/22:0)	AcylCarnitine(16:0)	SM	Acylcarnitine	-0.5663	-0.3063	0.4596	0.0195	-29.09	-178.18	-79.99	-111.06	1.30E+67	67.12	-176.74	21.72	31.97	0.04
1332	SM(38:3) (a)	AcylCarnitine(16:0)	SM	Acylcarnitine	-0.817	-0.7749	0.4596	0.019	-43.08	-372.36	-353.16	-111.06	1.55E+19	19.19	-369.76	28.2	31.97	-0.11
1333	SM(38:3) (b)	AcylCarnitine(16:0)	SM	Acylcarnitine	-0.5416	-0.2809	0.4596	0.0201	-26.92	-153.57	-44.32	-111.06	3.23E+42	42.51	-152.3	21.6	31.97	0
1334	SM(d16:1/23:0)/SM(d17:1/22:0)	AcylCarnitine(16:0)	SM	Acylcarnitine	-0.5728	-0.3309	0.4596	0.0194	-29.57	-183.79	-79.01	-111.06	5.37E+72	72.73	-182.32	26.82	31.97	0.02
1335	SM(d16:1/24:1)	AcylCarnitine(16:0)	SM	Acylcarnitine	-0.6246	-0.3921	0.4596	0.0192	-32.46	-219.48	-110.18	-111.06	2.63E+108	108.42	-217.8	26.25	31.97	0.05
1336	SM(d18:2/22:0)	AcylCarnitine(16:0)	SM	Acylcarnitine	-0.6477	-0.4726	0.4596	0.019	-34.16	-241.66	-182.96	-111.06	5.05E+58	58.7	-239.83	23.13	31.97	-0.03
1337	SM(40:3) (b)	AcylCarnitine(16:0)	SM	Acylcarnitine	-0.633	-0.3937	0.4596	0.0194	-32.6	-221.26	-96.45	-111.06	1.58E+110	110.2	-219.56	23.71	31.97	0.06
1338	SM(41:0)	AcylCarnitine(16:0)	SM	Acylcarnitine	-0.5226	-0.2337	0.4596	0.0195	-26.8	-152.25	-39.1	-111.06	1.53E+41	41.18	-150.98	30.55	31.97	0.1
1339	SM(d18:1/23:0)/SM(d17:1/24:0)	AcylCarnitine(16:0)	SM	Acylcarnitine	-0.4966	-0.1932	0.4596	0.0193	-25.74	-140.93	-32.94	-111.06	7.28E+29	29.86	-139.73	23.37	31.97	0.05
1340	SM(d17:1/24:1)	AcylCarnitine(16:0)	SM	Acylcarnitine	-0.6368	-0.4287	0.4596	0.0193	-33.06	-227.23	-126.02	-111.06	1.60E+101	101.21	-225.49	23.49	31.97	0.02
1341	SM(d18:2/23:0)	AcylCarnitine(16:0)	SM	Acylcarnitine	-0.6847	-0.5292	0.4596	0.0185	-37.05	-281.54	-225.68	-111.06	7.23E+55	55.86	-279.47	25.2	31.97	-0.04
1342	SM(d18:1/24:1)	AcylCarnitine(16:0)	SM	Acylcarnitine	-0.5394	-0.2706	0.4596	0.0196	-27.47	-159.63	-52.07	-111.06	3.66E+48	48.56	-158.31	23.96	31.97	0.03
1343	SM(43:2) (b)	AcylCarnitine(16:0)	SM	Acylcarnitine	-0.5005	-0.2023	0.4596	0.0196	-25.48	-138.22	-27.38	-111.06	1.43E+27	27.15	-137.04	26.93	31.97	0.07
1344	SM(44:3)	AcylCarnitine(16:0)	SM	Acylcarnitine	-0.5091	-0.2594	0.4596	0.0191	-26.69	-151.06	-48.09	-111.06	9.89E+39	40	-149.8	25.92	31.97	-0.05
1345	TG(48:3) [NL-16:1]	AcylCarnitine(16:0)	TG	Acylcarnitine	-0.4236	-0.2318	0.4596	0.0163	-26.02	-143.86	-54.8	-111.06	6.20E+32	32.79	-142.64	103.26	31.97	0.19
1346	TG(50:3) [NL-16:1]	AcylCarnitine(16:0)	TG	Acylcarnitine	-0.5063	-0.2585	0.4596	0.0169	-29.95	-188.4	-64.1	-111.06	2.16E+77	77.33	-186.9	58.53	31.97	0.27
1347	TG(50:3) [NL-18:2]	AcylCarnitine(16:0)	TG	Acylcarnitine	-0.4968	-0.246	0.4596	0.0171	-29.1	-178.26	-66.1	-111.06	1.58E+67	67.2	-176.83	49.53	31.97	0.21
1348	TG(50:3) [SIM]	AcylCarnitine(16:0)	TG	Acylcarnitine	-0.4806	-0.2196	0.4596	0.0175	-27.48	-159.75	-50.01	-111.06	4.85E+48	48.69	-158.43	46.93	31.97	0.22
1349	TG(50:4) [SIM]	AcylCarnitine(16:0)	TG	Acylcarnitine	-0.419	-0.2139	0.4596	0.017	-24.68	-129.95	-49.97	-111.06	7.70E+18	18.89	-128.83	64.69	31.97	0.14
1350	TG(52:3) [SIM]	AcylCarnitine(16:0)	TG	Acylcarnitine	-0.4923	-0.1871	0.4596	0.0204	-24.16	-124.81	-25.52	-111.06	5.53E+13	13.74	-123.72	28.03	31.97	0.11
1351	TG(52:4) [NL-16:1]	AcylCarnitine(16:0)	TG	Acylcarnitine	-0.5239	-0.3045	0.4596	0.0194	-26.99	-154.34	-66.4	-111.06	1.88E+43	43.28	-153.06	46.74	31.97	0.09
1352	TG(52:4) [NL-18:2]	AcylCarnitine(16:0)	TG	Acylcarnitine	-0.4826	-0.2737	0.4596	0.0193	-24.98	-133.03	-54.58	-111.06	9.25E+21	21.97	-131.89	50.36	31.97	0.07
1353	TG(52:4) [SIM]	AcylCarnitine(16:0)	TG	Acylcarnitine	-0.4631	-0.2256	0.4596	0.0192	-24.13	-124.52	-41.51	-111.06	2.83E+13	13.45	-123.43	43.5	31.97	0.09
1354	AcylCarnitine(17:0) (a)	AcylCarnitine(16:1)	Acylcarnitine	Acylcarnitine	0.369	0.35	-0.0446	0.0198	18.61	-75.36	-61.03	-1.61	2.16E+14	14.33	-74.62	34.78	45.4	0.51
1355	AcylCarnitine(18:1)	AcylCarnitine(16:1)	Acylcarnitine	Acylcarnitine	0.4268	0.2376	-0.0446	0.0198	21.55	-100.03	-30.65	-1.61	2.38E+69	69.38	-99.11	32.29	45.4	0.82
1356	AcylCarnitine(18:2)	AcylCarnitine(16:1)	Acylcarnitine	Acylcarnitine	0.3863	0.3388	-0.0446	0.0202	19.14	-79.52	-59.17	-1.61	2.20E+20	20.34	-78.74	39.74	45.4	0.5
1357	CE(15:0)	AcylCarnitine(17:0) (a)	CE	Acylcarnitine	-0.4615	-0.2023	0.35	0.0189	-24.46	-127.77	-28.56	-61.03	5.55E+66	66.74	-126.66	31.41	34.78	0.28
1358	CE(16:0)	AcylCarnitine(17:0) (a)	CE	Acylcarnitine	-0.3683	-0.0678	0.35	0.0209	-17.59	-67.52	-4.95	-61.03	3.11E+06	6.49	-66.84	15.64	34.78	0.14
1359	CE(18:2)	AcylCarnitine(17:0) (a)	CE	Acylcarnitine	-0.3759	-0.1047	0.35	0.0206	-18.25	-72.51	-10.98	-61.03	3.00E+11	11.48	-71.79	16.46	34.78	0.09
1360	CE(20:2)	AcylCarnitine(17:0) (a)	CE	Acylcarnitine	-0.4487	-0.2734	0.35	0.0205	-21.9	-103.19	-59.91	-61.03	1.44E+42	42.16	-102.24	23.02	34.78	0.02
1361	CE(20:3)	AcylCarnitine(17:0) (a)	CE	Acylcarnitine	-0.4362	-0.2346	0.35	0.02	-21.83	-102.57	-42.74	-61.03	3.44E+41	41.54	-101.63	27.38	34.78	0.06
1362	CE(22:6)	AcylCarnitine(17:0) (a)	CE	Acylcarnitine	-0.3552	-0.1895	0.35	0.0189	-18.75	-76.44	-28.55	-61.03	2.57E+15	15.41	-75.69	44.09	34.78	-0.05
1363	Cer(d16:1/16:0)	AcylCarnitine(17:0) (a)	Cer	Acylcarnitine	-0.3747	-0.1416	0.35	0.0203	-18.47	-74.23	-13.1	-61.03	1.60E+13	13.2	-73.5	39.59	34.78	0.2
1364	Cer(d16:1/18:0)	AcylCarnitine(17:0) (a)	Cer	Acylcarnitine	-0.5142	-0.2908	0.35	0.019	-27.05	-154.97	-58.23	-61.03	8.82E+93	93.95	-153.69	44.27	34.78	0.24
1365	Cer(d16:1/20:0)	AcylCarnitine(17:0) (a)	Cer	Acylcarnitine	-0.4571	-0.2424	0.35	0.0196	-23.36	-116.96	-41.7	-61.03	8.53E+55	55.93	-115.92	39.09	34.78	0.17
1366	Cer(d17:1/16:0)	AcylCarnitine(17:0) (a)	Cer	Acylcarnitine	-0.4633	-0.1954	0.35	0.0208	-22.32	-107.11	-22.26	-61.03	1.20E+46	46.08	-106.14	32.25	34.78	0.28
1367	Cer(d17:1/18:0)	AcylCarnitine(17:0) (a)	Cer	Acylcarnitine	-0.4874	-0.234	0.35	0.0208	-23.45	-117.83	-31.07	-61.03	6.32E+56	56.8	-116.79	27.85	34.78	0.26
1368	Cer(d17:1/20:0)	AcylCarnitine(17:0) (a)	Cer	Acylcarnitine	-0.4483	-0.213	0.35	0.0204	-21.94	-103.57	-26.92	-61.03	3.47E+42	42.54	-102.62	38.71	34.78	0.24
1369	Cer(d17:1/24:1)	AcylCarnitine(17:0) (a)	Cer	Acylcarnitine	-0.3862	-0.1053	0.35	0.0202	-19.11	-79.29	-7.83	-61.03	1.81E+18	18.26	-78.52	35.16	34.78	0.3
1370	Cer(d18:1/14:0)	AcylCarnitine(17:0) (a)	Cer	Acylcarnitine	-0.4596	-0.2727	0.35	0.0209	-22.03	-104.46	-39.35	-61.03	2.70E+43	43.43	-103.51	38.68	34.78	0.09
1371	Cer(d18:1/16:0)	AcylCarnitine(17:0) (a)	Cer	Acylcarnitine	-0.4169	-0.1344	0.35	0.0204	-20.41	-90.1	-15.42	-61.03	1.18E+29	29.07	-89.25	23.54	34.78	0.24
1372	Cer(d18:1/18:0)	AcylCarnitine(17:0) (a)	Cer	Acylcarnitine	-0.5254	-0.2781	0.35	0.0191	-27.44	-159.3	-56.93	-61.03	1.87E+98	98.27	-157.99	37.02	34.78	0.26
1373	Cer(d18:1/19:0)	AcylCarnitine(17:0) (a)	Cer	Acylcarnitine	-0.495	-0.2358	0.35	0.0209	-23.68	-120.03	-29.97	-61.03	9.90E+58	59	-118.97	31.57	34.78	0.29
1374	Cer(d18:1/20:0)	AcylCarnitine(17:0) (a)	Cer	Acylcarnitine	-0.4527	-0.2175	0.35	0.0194	-23.36	-116.96	-38.99	-61.03	8.47E+55	55.93	-115.92	34.68	34.78	0.2
1375	Cer(d18:1/21:0)	AcylCarnitine(17:0) (a)	Cer	Acylcarnitine	-0.7252	-0.5338	0.35	0.0191	-37.88	-293.35	-194.07	-61.03	1.90E+99	99.28	-291.21	37.81	34.78	0.23
1376	Cer(d18:1/23:0)	AcylCarnitine(17:0) (a)	Cer	Acylcarnitine	-0.3677	-0.0771	0.35	0.0196	-18.8	-76.81	-5.54	-61.03	6.00E+15	15.78	-76.06	31.66	34.78	0.28
1377	Cer(d18:1/26:0)	AcylCarnitine(17:0) (a)	Cer	Acylcarnitine	-0.3742	-0.1066	0.35	0.0206	-18.21	-72.23	-8.5	-61.03	1.58E+11	11.2	-71.51	27.83	34.78	0.18
1378	Cer(d18:2/14:0)	AcylCarnitine(17:0) (a)	Cer	Acylcarnitine	-0.5613	-0.4297	0.35	0.0204	-27.57	-160.74	-98.95	-61.03	6.21E+61	61.79	-159.42	47.68	34.78	0.04
1379	Cer(d18:2/16:0)	AcylCarnitine(17:0) (a)	Cer	Acylcarnitine	-0.5541	-0.3757	0.35	0.0201	-27.57	-160.84	-92.88	-61.03	9.00E+67	67.95	-159.51	31.13	34.78	0.13
1380	Cer(d18:2/18:0)	AcylCarnitine(17:0) (a)	Cer	Acylcarnitine	-0.5984	-0.3842	0.35	0.0194	-30.8	-198.71	-93.86	-61.03	7.08E+104	104.85	-197.14	41.61	34.78	0.23
1381	Cer(d18:2/20:0)	AcylCarnitine(17:0) (a)	Cer	Acylcarnitine	-0.5325	-0.3424	0.35	0.0201	-26.53	-149.33	-77.44	-61.03	7.80E+71	71.89	-148.08	33.63	34.78	0.14
1382	Cer(d18:2/21:0)	AcylCarnitine(17:0) (a)	Cer	Acylcarnitine	-0.6272	-0.4713	0.35	0.0202	-31.06	-201.85	-124.01	-61.03	6.82E+77	77.83	-200.27	43.55	34.78	0.11
1383	Cer(d18:2/22:0)	AcylCarnitine(17:0) (a)	Cer	Acylcarnitine	-0.3558	-0.1258	0.35	0.0199	-17.92	-69.99	-12.02	-61.03	9.15E+08	8.96	-69.29	38.65	34.78	0.13
1384	Cer(d18:2/23:0)	AcylCarnitine(17:0) (a)	Cer	Acylcarnitine	-0.4422	-0.211	0.35	0.0199	-22.22	-106.16	-30.13	-61.03	1.36E+45	45.13	-105.2	37.94	34.78	0.21
1385	Cer(d18:2/24:1)	AcylCarnitine(17:0) (a)	Cer	Acylcarnitine	-0.4068	-0.1715	0.35	0.0201	-20.28	-88.95	-20.78	-61.03	8.37E+27	27.92	-88.11	36.13	34.78	0.17
1386	Cer(d18:2/26:0)	AcylCarnitine(17:0) (a)	Cer	Acylcarnitine	-0.3663	-0.1528	0.35	0.0205	-17.89	-69.82	-14.43	-61.03	6.21E+08	8.79	-69.12	39.6	34.78	0.14
1387	DG(16:1_18:1)	AcylCarnitine(17:0) (a)	DG	Acylcarnitine	-0.3687	-0.193	0.35	0.0153	-24.11	-124.28	-45.02	-61.03	1.77E+63	63.25	-123.19	72.34	34.78	0.14
1388	DG(16:0_18:2)	AcylCarnitine(17:0) (a)	DG	Acylcarnitine	-0.3132	-0.1446	0.35	0.0163	-19.2	-80.02	-27.34	-61.03	9.85E+18	18.99	-79.25	63.5	34.78	0.03
1389	DG(18:1_18:2)	AcylCarnitine(17:0) (a)	DG	Acylcarnitine	-0.3585	-0.1973	0.35	0.0172	-20.9	-94.29	-43.25	-61.03	1.80E+33	33.26	-93.4	58.7	34.78	0.01
1390	DG(18:2_18:2)	AcylCarnitine(17:0) (a)	DG	Acylcarnitine	-0.384	-0.2646	0.35	0.0191	-20.1	-87.45	-50.46	-61.03	2.61E+26	26.42	-86.61	69.05	34.78	-0.11
1391	DG(18:1_18:3)	AcylCarnitine(17:0) (a)	DG	Acylcarnitine	-0.3297	-0.1644	0.35	0.0174	-18.98	-78.27	-29.33	-61.03	1.74E+17	17.24	-77.51	59.87	34.78	0.01
1392	DG(18:2_20:4)	AcylCarnitine(17:0) (a)	DG	Acylcarnitine	-0.3368	-0.2118	0.35	0.0191	-17.68	-68.19	-35.06	-61.03	1.46E+07	7.16	-67.5	67.59	34.78	-0.13
1393	DG(18:1_22:5)	AcylCarnitine(17:0) (a)	DG	Acylcarnitine	-0.4027	-0.2409	0.35	0.0189	-21.3	-97.8	-42.99	-61.03	5.94E+36	36.77	-96.9	57.5	34.78	0.01
1394	dhCer(d18:0/18:0)	AcylCarnitine(17:0) (a)	dhCer	Acylcarnitine	-0.3908	-0.181	0.35	0.0209	-18.69	-75.98	-17.83	-61.03	8.90E+14	14.95	-75.23	46.34	34.78	0.11
1395	dhCer(d18:0/20:0)	AcylCarnitine(17:0) (a)	dhCer	Acylcarnitine	-0.4039	-0.1882	0.35	0.0208	-19.41	-81.71	-20.16	-61.03	4.81E+20	20.68	-80.92	36.05	34.78	0.13
1396	dhCer(d18:0/22:0)	AcylCarnitine(17:0) (a)	dhCer	Acylcarnitine	-0.3528	-0.1283	0.35	0.0198	-17.81	-69.17	-12.68	-61.03	1.37E+08	8.14	-68.47	39.15	34.78	0.1
1397	dhCer(d18:0/24:1)	AcylCarnitine(17:0) (a)	dhCer	Acylcarnitine	-0.4129	-0.2008	0.35	0.0201	-20.56	-91.38	-27.46	-61.03	2.23E+30	30.35	-90.52	39.12	34.78	0.12
1398	GM1(d18:1/16:0)	AcylCarnitine(17:0) (a)	GM1	Acylcarnitine	-0.4296	-0.2427	0.35	0.0204	-21.08	-95.88	-32.32	-61.03	7.05E+34	34.85	-94.99	27.16	34.78	0.02
1399	GM3(d18:1/16:0)	AcylCarnitine(17:0) (a)	GM3	Acylcarnitine	-0.3938	-0.1405	0.35	0.0205	-19.21	-80.13	-14.18	-61.03	1.26E+19	19.1	-79.35	21.96	34.78	0.12
1400	HexCer(d16:1/18:0)	AcylCarnitine(17:0) (a)	HexCer	Acylcarnitine	-0.4476	-0.2389	0.35	0.0205	-21.81	-102.41	-31.68	-61.03	2.38E+41	41.38	-101.47	45.62	34.78	0.2
1401	HexCer(d16:1/20:0)	AcylCarnitine(17:0) (a)	HexCer	Acylcarnitine	-0.4049	-0.1945	0.35	0.0205	-19.71	-84.17	-22.21	-61.03	1.37E+23	23.14	-83.36	41.23	34.78	0.15
1402	HexCer(d18:1/18:0)	AcylCarnitine(17:0) (a)	HexCer	Acylcarnitine	-0.4504	-0.2219	0.35	0.0206	-21.91	-103.32	-28.06	-61.03	1.96E+42	42.29	-102.38	32.88	34.78	0.18
1403	HexCer(d18:2/18:0)	AcylCarnitine(17:0) (a)	HexCer	Acylcarnitine	-0.4583	-0.2678	0.35	0.0207	-22.13	-105.37	-37.93	-61.03	2.21E+44	44.34	-104.42	42.69	34.78	0.15
1404	HexCer(d18:2/20:0)	AcylCarnitine(17:0) (a)	HexCer	Acylcarnitine	-0.389	-0.1964	0.35	0.021	-18.54	-74.78	-20.65	-61.03	5.64E+13	13.75	-74.04	40.01	34.78	0.08
1405	Hex2Cer(d18:1/20:0)	AcylCarnitine(17:0) (a)	Hex2Cer	Acylcarnitine	-0.4142	-0.2135	0.35	0.0208	-19.9	-85.75	-24.75	-61.03	5.23E+24	24.72	-84.93	36.3	34.78	0.1
1406	Hex2Cer(d18:2/16:0)	AcylCarnitine(17:0) (a)	Hex2Cer	Acylcarnitine	-0.4454	-0.2323	0.35	0.0207	-21.52	-99.76	-30	-61.03	5.37E+38	38.73	-98.84	27.61	34.78	0.11
1407	Hex2Cer(d18:2/24:1)	AcylCarnitine(17:0) (a)	Hex2Cer	Acylcarnitine	-0.3881	-0.176	0.35	0.0202	-19.17	-79.82	-18.55	-61.03	6.13E+18	18.79	-79.04	35.13	34.78	0.09
1408	Hex3Cer(d18:1/16:0)	AcylCarnitine(17:0) (a)	Hex3Cer	Acylcarnitine	-0.5322	-0.3847	0.35	0.0198	-26.94	-153.81	-106.01	-61.03	6.32E+47	47.8	-152.53	24.14	34.78	0.09
1409	Hex3Cer(d18:1/18:0)	AcylCarnitine(17:0) (a)	Hex3Cer	Acylcarnitine	-0.4042	-0.1704	0.35	0.0202	-20.04	-86.98	-18.04	-61.03	9.03E+25	25.96	-86.16	34.39	34.78	0.19
1410	Hex3Cer(d18:1/20:0)	AcylCarnitine(17:0) (a)	Hex3Cer	Acylcarnitine	-0.4287	-0.2583	0.35	0.0203	-21.09	-96.01	-37.51	-61.03	9.55E+34	34.98	-95.12	41.26	34.78	0.07
1411	Hex3Cer(d18:1/22:0)	AcylCarnitine(17:0) (a)	Hex3Cer	Acylcarnitine	-0.4292	-0.2268	0.35	0.0198	-21.65	-100.93	-33.56	-61.03	7.88E+39	39.9	-100	32.79	34.78	0.09
1412	Hex3Cer(d18:1/24:1)	AcylCarnitine(17:0) (a)	Hex3Cer	Acylcarnitine	-0.4742	-0.3016	0.35	0.0197	-24.01	-123.3	-61.66	-61.03	4.40E+61	61.64	-122.22	31.36	34.78	0.06
1413	LPC(15:0) [sn2]	AcylCarnitine(17:0) (a)	LPC	Acylcarnitine	-0.4	-0.0655	0.35	0.0209	-19.16	-79.69	-2.72	-61.03	4.54E+18	18.66	-78.91	33.12	34.78	0.43
1414	LPC(15:0) [sn1]	AcylCarnitine(17:0) (a)	LPC	Acylcarnitine	-0.4488	-0.1279	0.35	0.0208	-21.53	-99.9	-8.9	-61.03	7.49E+38	38.87	-98.98	32.85	34.78	0.4
1415	LPE(16:0) [sn2]	AcylCarnitine(17:0) (a)	LPE	Acylcarnitine	-0.3528	-0.1264	0.35	0.0201	-17.58	-67.5	-10.68	-61.03	2.97E+06	6.47	-66.82	35.97	34.78	0.08
1416	LPE(16:0) [sn1]	AcylCarnitine(17:0) (a)	LPE	Acylcarnitine	-0.3563	-0.1288	0.35	0.02	-17.8	-69.08	-11.22	-61.03	1.14E+08	8.06	-68.39	35.37	34.78	0.08
1417	LPE(18:0) [sn2]	AcylCarnitine(17:0) (a)	LPE	Acylcarnitine	-0.3816	-0.135	0.35	0.0198	-19.27	-80.63	-13.26	-61.03	3.96E+19	19.6	-79.85	34.15	34.78	0.17
1418	LPE(18:0) [sn1]	AcylCarnitine(17:0) (a)	LPE	Acylcarnitine	-0.4033	-0.1632	0.35	0.0197	-20.45	-90.41	-19.84	-61.03	2.43E+29	29.39	-89.56	32.34	34.78	0.16
1419	PC(14:0_16:0)	AcylCarnitine(17:0) (a)	PC	Acylcarnitine	-0.3715	-0.154	0.35	0.0195	-19.01	-78.5	-17.77	-61.03	2.92E+17	17.47	-77.73	38.44	34.78	0.09
1420	PC(31:0) (b)	AcylCarnitine(17:0) (a)	PC	Acylcarnitine	-0.4983	-0.1992	0.35	0.0206	-24.23	-125.46	-22.02	-61.03	2.68E+64	64.43	-124.36	31.71	34.78	0.35
1421	PC(16:0_16:0)	AcylCarnitine(17:0) (a)	PC	Acylcarnitine	-0.358	-0.0838	0.35	0.0202	-17.7	-68.33	-6.9	-61.03	1.99E+07	7.3	-67.64	23.24	34.78	0.11
1422	PC(32:2)	AcylCarnitine(17:0) (a)	PC	Acylcarnitine	-0.503	-0.3659	0.35	0.0193	-26.13	-145.09	-96.98	-61.03	1.29E+48	48.11	-143.87	40.15	34.78	-0.02
1423	PC(33:0) (a)	AcylCarnitine(17:0) (a)	PC	Acylcarnitine	-0.3652	-0.0219	0.35	0.0197	-18.5	-74.48	-0.6	-61.03	2.79E+13	13.45	-73.74	34	34.78	0.47
1424	PC(33:0) (b)	AcylCarnitine(17:0) (a)	PC	Acylcarnitine	-0.4275	-0.0653	0.35	0.0206	-20.73	-92.8	-3.17	-61.03	5.95E+31	31.77	-91.93	24.79	34.78	0.44
1425	PC(33:1)	AcylCarnitine(17:0) (a)	PC	Acylcarnitine	-0.4541	-0.1436	0.35	0.0193	-23.55	-118.8	-14.15	-61.03	5.93E+57	57.77	-117.75	34.27	34.78	0.38
1426	PC(33:2)	AcylCarnitine(17:0) (a)	PC	Acylcarnitine	-0.64	-0.4397	0.35	0.02	-32.05	-214.25	-109.75	-61.03	3.21E+104	104.51	-212.6	31.72	34.78	0.21
1427	PC(16:0_18:2)	AcylCarnitine(17:0) (a)	PC	Acylcarnitine	-0.3854	-0.1566	0.35	0.0209	-18.45	-74.12	-17.33	-61.03	1.22E+13	13.09	-73.38	14.28	34.78	0
1428	PC(16:1_18:2)	AcylCarnitine(17:0) (a)	PC	Acylcarnitine	-0.5885	-0.4673	0.35	0.0188	-31.22	-203.88	-172.87	-61.03	1.03E+31	31.01	-202.29	36.51	34.78	0.02
1429	PC(16:0_18:3) (a)	AcylCarnitine(17:0) (a)	PC	Acylcarnitine	-0.474	-0.2883	0.35	0.0194	-24.43	-127.5	-58.84	-61.03	2.97E+66	66.47	-126.39	38.98	34.78	0.09
1430	PC(14:0_20:4)	AcylCarnitine(17:0) (a)	PC	Acylcarnitine	-0.4019	-0.2457	0.35	0.0193	-20.87	-94.05	-43.93	-61.03	1.04E+33	33.02	-93.17	44.87	34.78	-0.03
1431	PC(17:0_18:1)	AcylCarnitine(17:0) (a)	PC	Acylcarnitine	-0.399	-0.0371	0.35	0.0199	-20.02	-86.79	-1.35	-61.03	5.73E+25	25.76	-85.96	28.21	34.78	0.45
1432	PC(15-MHDA_18:2)	AcylCarnitine(17:0) (a)	PC	Acylcarnitine	-0.437	-0.1143	0.35	0.0199	-21.94	-103.58	-8.31	-61.03	3.54E+42	42.55	-102.63	31.35	34.78	0.39
1433	PC(17:0_18:2)	AcylCarnitine(17:0) (a)	PC	Acylcarnitine	-0.4896	-0.2304	0.35	0.0203	-24.14	-124.58	-32.92	-61.03	3.55E+63	63.55	-123.49	25.65	34.78	0.27
1434	PC(17:1_18:2)	AcylCarnitine(17:0) (a)	PC	Acylcarnitine	-0.4899	-0.2304	0.35	0.0195	-25.1	-134.31	-36.95	-61.03	1.92E+73	73.28	-133.16	29.37	34.78	0.27
1435	PC(15:0_20:3)	AcylCarnitine(17:0) (a)	PC	Acylcarnitine	-0.6507	-0.4552	0.35	0.0201	-32.43	-219.12	-118.96	-61.03	1.45E+100	100.16	-217.44	31.59	34.78	0.21
1436	PC(15:0_20:4)	AcylCarnitine(17:0) (a)	PC	Acylcarnitine	-0.5682	-0.3713	0.35	0.0201	-28.24	-168.37	-79.33	-61.03	1.10E+89	89.04	-166.99	39.82	34.78	0.13
1437	PC(18:0_18:2)	AcylCarnitine(17:0) (a)	PC	Acylcarnitine	-0.3836	-0.1418	0.35	0.0207	-18.49	-74.4	-14.85	-61.03	2.37E+13	13.37	-73.67	18.93	34.78	0.05
1438	PC(16:0_20:3) (a)	AcylCarnitine(17:0) (a)	PC	Acylcarnitine	-0.5092	-0.3477	0.35	0.0198	-25.7	-140.57	-97.62	-61.03	9.04E+42	42.96	-139.38	25.94	34.78	0.05
1439	PC(16:1_20:4)	AcylCarnitine(17:0) (a)	PC	Acylcarnitine	-0.4562	-0.286	0.35	0.0188	-24.21	-125.22	-66.28	-61.03	8.78E+58	58.94	-124.13	40.83	34.78	0.04
1440	PC(14:0_22:6)	AcylCarnitine(17:0) (a)	PC	Acylcarnitine	-0.5266	-0.4078	0.35	0.0194	-27.09	-155.43	-112.76	-61.03	4.62E+42	42.66	-154.14	46.31	34.78	-0.05
1441	PC(15-MHDA_20:4)	AcylCarnitine(17:0) (a)	PC	Acylcarnitine	-0.4647	-0.1706	0.35	0.02	-23.2	-115.34	-17.99	-61.03	2.06E+54	54.31	-114.32	31.46	34.78	0.32
1442	PC(17:0_20:4)	AcylCarnitine(17:0) (a)	PC	Acylcarnitine	-0.4563	-0.2198	0.35	0.0207	-22.02	-104.29	-27.15	-61.03	1.81E+43	43.26	-103.33	31.11	34.78	0.18
1443	PC(15:0_22:6)	AcylCarnitine(17:0) (a)	PC	Acylcarnitine	-0.6214	-0.4597	0.35	0.0199	-31.18	-203.32	-122.08	-61.03	1.74E+81	81.24	-201.73	43.21	34.78	0.11
1444	PC(18:0_20:3)	AcylCarnitine(17:0) (a)	PC	Acylcarnitine	-0.4871	-0.3258	0.35	0.0193	-25.17	-135.05	-90.2	-61.03	7.12E+44	44.85	-133.9	33.04	34.78	0.02
1445	PC(18:1_20:3)	AcylCarnitine(17:0) (a)	PC	Acylcarnitine	-0.5377	-0.4063	0.35	0.0198	-27.19	-156.62	-123.51	-61.03	1.30E+33	33.11	-155.32	28.69	34.78	0.03
1446	PC(38:4) (b)	AcylCarnitine(17:0) (a)	PC	Acylcarnitine	-0.4172	-0.1804	0.35	0.0198	-21.11	-96.16	-25.32	-61.03	1.37E+35	35.14	-95.27	29.01	34.78	0.13
1447	PC(18:0_20:4)	AcylCarnitine(17:0) (a)	PC	Acylcarnitine	-0.3734	-0.1544	0.35	0.0207	-18.04	-70.92	-15.66	-61.03	7.86E+09	9.9	-70.22	27.25	34.78	0.01
1448	PC(16:0_22:6)	AcylCarnitine(17:0) (a)	PC	Acylcarnitine	-0.4302	-0.2708	0.35	0.0206	-20.9	-94.29	-44.13	-61.03	1.83E+33	33.26	-93.41	34.48	34.78	-0.05
1449	PC(16:1_22:6)	AcylCarnitine(17:0) (a)	PC	Acylcarnitine	-0.5837	-0.4509	0.35	0.0192	-30.36	-193.23	-140.59	-61.03	4.40E+52	52.64	-191.7	41.56	34.78	0.03
1450	PC(38:7) (c)	AcylCarnitine(17:0) (a)	PC	Acylcarnitine	-0.5409	-0.398	0.35	0.02	-27.06	-155.14	-104.52	-61.03	4.12E+50	50.62	-153.85	33.06	34.78	0.03
1451	PC(15-MHDA_22:6)	AcylCarnitine(17:0) (a)	PC	Acylcarnitine	-0.4253	-0.1767	0.35	0.0205	-20.79	-93.32	-17.8	-61.03	1.97E+32	32.29	-92.45	40.11	34.78	0.25
1452	PC(17:0_22:6)	AcylCarnitine(17:0) (a)	PC	Acylcarnitine	-0.5028	-0.324	0.35	0.0206	-24.44	-127.52	-57.38	-61.03	3.10E+66	66.49	-126.41	40.82	34.78	0.1
1453	PC(18:0_22:5) (n6)	AcylCarnitine(17:0) (a)	PC	Acylcarnitine	-0.4509	-0.264	0.35	0.0199	-22.7	-110.62	-45.54	-61.03	3.91E+49	49.59	-109.63	39.79	34.78	0.07
1454	PC(18:0_22:6)	AcylCarnitine(17:0) (a)	PC	Acylcarnitine	-0.4277	-0.2716	0.35	0.0207	-20.67	-92.28	-43.81	-61.03	1.77E+31	31.25	-91.41	37.04	34.78	-0.05
1455	PC(18:1_22:6) (a)	AcylCarnitine(17:0) (a)	PC	Acylcarnitine	-0.44	-0.2955	0.35	0.0203	-21.68	-101.21	-52.54	-61.03	1.52E+40	40.18	-100.28	35.68	34.78	-0.07
1456	PC(18:1_22:6) (b)	AcylCarnitine(17:0) (a)	PC	Acylcarnitine	-0.5917	-0.4228	0.35	0.0206	-28.78	-174.59	-94.6	-61.03	9.90E+79	80	-173.18	39.62	34.78	0.11
1457	PC(O-16:0/16:0)	AcylCarnitine(17:0) (a)	PC(O)	Acylcarnitine	-0.4245	-0.1945	0.35	0.0204	-20.85	-93.86	-23.97	-61.03	6.84E+32	32.83	-92.99	21.47	34.78	0.11
1458	PC(O-32:1)	AcylCarnitine(17:0) (a)	PC(O)	Acylcarnitine	-0.5401	-0.3677	0.35	0.0193	-28.04	-166.06	-92.63	-61.03	2.71E+73	73.43	-164.7	26.73	34.78	0.12
1459	PC(O-34:1)	AcylCarnitine(17:0) (a)	PC(O)	Acylcarnitine	-0.4971	-0.3411	0.35	0.0198	-25.15	-134.77	-87.69	-61.03	1.19E+47	47.08	-133.61	21.87	34.78	0.07
1460	PC(O-18:0/18:1)	AcylCarnitine(17:0) (a)	PC(O)	Acylcarnitine	-0.4015	-0.11	0.35	0.0198	-20.25	-88.68	-8.32	-61.03	4.46E+27	27.65	-87.84	27.04	34.78	0.24
1461	PC(O-18:1/18:1)	AcylCarnitine(17:0) (a)	PC(O)	Acylcarnitine	-0.5083	-0.3401	0.35	0.0195	-26.09	-144.61	-80.42	-61.03	1.55E+64	64.19	-143.39	28.29	34.78	0.08
1462	PC(O-18:1/18:2)	AcylCarnitine(17:0) (a)	PC(O)	Acylcarnitine	-0.3921	-0.2187	0.35	0.0202	-19.45	-82.02	-29.23	-61.03	9.80E+20	20.99	-81.23	30.84	34.78	-0.08
1463	PC(O-18:0/22:6)	AcylCarnitine(17:0) (a)	PC(O)	Acylcarnitine	-0.4365	-0.2117	0.35	0.0206	-21.19	-96.89	-25.57	-61.03	7.26E+35	35.86	-95.99	29.16	34.78	0.13
1464	PC(O-40:7) (a)	AcylCarnitine(17:0) (a)	PC(O)	Acylcarnitine	-0.418	-0.2655	0.35	0.0208	-20.14	-87.8	-39.58	-61.03	5.96E+26	26.77	-86.97	35.47	34.78	-0.09
1465	PC(P-16:0/14:0)	AcylCarnitine(17:0) (a)	PC(P)	Acylcarnitine	-0.4084	-0.1245	0.35	0.0197	-20.75	-93.03	-10.56	-61.03	9.91E+31	32	-92.15	28.66	34.78	0.26
1466	PC(P-16:0/16:1)	AcylCarnitine(17:0) (a)	PC(P)	Acylcarnitine	-0.4631	-0.2558	0.35	0.0186	-24.86	-131.83	-55.49	-61.03	6.31E+70	70.8	-130.69	31.02	34.78	0.12
1467	PC(P-16:0/18:1)	AcylCarnitine(17:0) (a)	PC(P)	Acylcarnitine	-0.4206	-0.1782	0.35	0.0182	-23.13	-114.74	-34.11	-61.03	5.16E+53	53.71	-113.72	27.93	34.78	0.17
1468	PC(P-18:1/18:1)	AcylCarnitine(17:0) (a)	PC(P)	Acylcarnitine	-0.4108	-0.1798	0.35	0.0187	-21.97	-103.87	-27.51	-61.03	6.87E+42	42.84	-102.92	31.22	34.78	0.14
1469	PC(P-18:1/22:6)	AcylCarnitine(17:0) (a)	LPC	Acylcarnitine	-0.461	-0.301	0.35	0.02	-23.07	-114.12	-60.93	-61.03	1.22E+53	53.09	-113.1	34.07	34.78	-0.01
1470	PE(16:0_16:1)	AcylCarnitine(17:0) (a)	PE	Acylcarnitine	-0.3568	-0.2377	0.35	0.0184	-19.34	-81.17	-39.14	-61.03	1.37E+20	20.14	-80.38	100.1	34.78	0
1471	PE(16:0_18:1)	AcylCarnitine(17:0) (a)	PE	Acylcarnitine	-0.3351	-0.1731	0.35	0.0184	-18.19	-72.11	-24.02	-61.03	1.20E+11	11.08	-71.39	61.88	34.78	0
1472	PE(16:0_18:2)	AcylCarnitine(17:0) (a)	PE	Acylcarnitine	-0.4698	-0.343	0.35	0.0187	-25.18	-135.09	-86.25	-61.03	6.92E+48	48.84	-133.93	61.52	34.78	-0.04
1473	PE(16:1_18:2)	AcylCarnitine(17:0) (a)	PE	Acylcarnitine	-0.4313	-0.2949	0.35	0.0188	-22.97	-113.22	-59.26	-61.03	1.54E+52	52.19	-112.2	72.15	34.78	0.01
1474	PE(16:0_18:3) (a)	AcylCarnitine(17:0) (a)	PE	Acylcarnitine	-0.4761	-0.3593	0.35	0.0189	-25.23	-135.62	-85.05	-61.03	3.69E+50	50.57	-134.45	77.87	34.78	-0.01
1475	PE(16:0_18:3) (b)	AcylCarnitine(17:0) (a)	PE	Acylcarnitine	-0.3444	-0.1919	0.35	0.0192	-17.96	-70.34	-24.79	-61.03	2.05E+09	9.31	-69.64	65.87	34.78	0.02
1476	PE(17:0_18:1)	AcylCarnitine(17:0) (a)	PE	Acylcarnitine	-0.3755	-0.1788	0.35	0.0188	-20.02	-86.77	-22.83	-61.03	5.48E+25	25.74	-85.94	53.46	34.78	0.16
1477	PE(15-MHDA_18:2)	AcylCarnitine(17:0) (a)	PE	Acylcarnitine	-0.4098	-0.2171	0.35	0.0194	-21.18	-96.73	-29.51	-61.03	5.04E+35	35.7	-95.83	55.58	34.78	0.18
1478	PE(17:0_18:2)	AcylCarnitine(17:0) (a)	PE	Acylcarnitine	-0.5209	-0.3602	0.35	0.019	-27.35	-158.32	-85.59	-61.03	5.38E+72	72.73	-157.01	51.68	34.78	0.09
1479	PE(18:0_18:2)	AcylCarnitine(17:0) (a)	PE	Acylcarnitine	-0.4606	-0.3243	0.35	0.0179	-25.75	-141.09	-92.62	-61.03	2.96E+48	48.47	-139.9	57.55	34.78	-0.01
1480	PE(18:1_18:2)	AcylCarnitine(17:0) (a)	PE	Acylcarnitine	-0.3521	-0.2086	0.35	0.0193	-18.21	-72.19	-30.1	-61.03	1.46E+11	11.16	-71.48	56.54	34.78	-0.07
1481	PE(16:0_20:3)	AcylCarnitine(17:0) (a)	PE	Acylcarnitine	-0.535	-0.3983	0.35	0.0185	-28.91	-176.08	-114.9	-61.03	1.50E+61	61.18	-174.66	56.76	34.78	0.02
1482	PE(16:0_20:4)	AcylCarnitine(17:0) (a)	PE	Acylcarnitine	-0.4751	-0.3342	0.35	0.0186	-25.51	-138.49	-81.63	-61.03	7.15E+56	56.85	-137.31	58.19	34.78	-0.01
1483	PE(16:1_20:4)	AcylCarnitine(17:0) (a)	PE	Acylcarnitine	-0.3915	-0.2552	0.35	0.0186	-21.05	-95.66	-45.36	-61.03	4.25E+34	34.63	-94.77	77.82	34.78	0.01
1484	PE(15-MHDA_20:4)	AcylCarnitine(17:0) (a)	PE	Acylcarnitine	-0.4568	-0.2505	0.35	0.0195	-23.44	-117.73	-37.29	-61.03	5.04E+56	56.7	-116.69	54.27	34.78	0.24
1485	PE(17:0_20:4)	AcylCarnitine(17:0) (a)	PE	Acylcarnitine	-0.5781	-0.4035	0.35	0.0191	-30.23	-191.69	-104.17	-61.03	3.33E+87	87.52	-190.17	46.89	34.78	0.13
1486	PE(18:0_20:3) (a)	AcylCarnitine(17:0) (a)	PE	Acylcarnitine	-0.5786	-0.4669	0.35	0.0176	-32.84	-224.37	-188.47	-61.03	7.87E+35	35.9	-222.65	60.28	34.78	-0.02
1487	PE(18:0_20:3) (b)	AcylCarnitine(17:0) (a)	PE	Acylcarnitine	-0.3689	-0.1662	0.35	0.0189	-19.48	-82.32	-20.19	-61.03	1.97E+21	21.3	-81.53	59.09	34.78	0.14
1488	PE(18:0_20:4)	AcylCarnitine(17:0) (a)	PE	Acylcarnitine	-0.5325	-0.3908	0.35	0.0181	-29.43	-182.2	-128.31	-61.03	7.60E+53	53.88	-180.73	50.07	34.78	0.03
1489	PE(38:5) (a)	AcylCarnitine(17:0) (a)	PE	Acylcarnitine	-0.4449	-0.2829	0.35	0.0186	-23.95	-122.69	-59.94	-61.03	4.57E+61	61.66	-121.61	53.12	34.78	0.05
1490	PE(38:5) (b)	AcylCarnitine(17:0) (a)	PE	Acylcarnitine	-0.4785	-0.3239	0.35	0.0179	-26.74	-151.63	-86.52	-61.03	1.28E+65	65.11	-150.37	56.97	34.78	0.06
1491	PE(16:0_22:6)	AcylCarnitine(17:0) (a)	PE	Acylcarnitine	-0.6263	-0.5397	0.35	0.0189	-33.21	-229.16	-194.77	-61.03	2.48E+34	34.4	-227.42	61.4	34.78	-0.07
1492	PE(15-MHDA_22:6)	AcylCarnitine(17:0) (a)	PE	Acylcarnitine	-0.5802	-0.4191	0.35	0.0191	-30.33	-192.9	-107.09	-61.03	6.58E+85	85.82	-191.38	60.64	34.78	0.14
1493	PE(17:0_22:6)	AcylCarnitine(17:0) (a)	PE	Acylcarnitine	-0.6678	-0.5541	0.35	0.0192	-34.84	-250.81	-190.05	-61.03	5.71E+60	60.76	-248.93	57.56	34.78	0.02
1494	PE(18:0_22:4)	AcylCarnitine(17:0) (a)	PE	Acylcarnitine	-0.3252	-0.1755	0.35	0.018	-18.04	-70.92	-25.1	-61.03	7.79E+09	9.89	-70.21	72.04	34.78	0.01
1495	PE(18:0_22:5) (n3)	AcylCarnitine(17:0) (a)	PE	Acylcarnitine	-0.3323	-0.1495	0.35	0.0176	-18.85	-77.21	-20.58	-61.03	1.53E+16	16.19	-76.46	58.92	34.78	0.1
1496	PE(18:0_22:5) (n6)	AcylCarnitine(17:0) (a)	PE	Acylcarnitine	-0.5934	-0.4835	0.35	0.0177	-33.48	-232.73	-179.93	-61.03	6.36E+52	52.8	-230.96	75.27	34.78	-0.01
1497	PE(18:0_22:6)	AcylCarnitine(17:0) (a)	PE	Acylcarnitine	-0.6225	-0.5395	0.35	0.0181	-34.38	-244.6	-227.48	-61.03	1.34E+17	17.13	-242.75	64.01	34.78	-0.08
1498	PE(18:1_22:6) (a)	AcylCarnitine(17:0) (a)	PE	Acylcarnitine	-0.5597	-0.4787	0.35	0.0187	-29.92	-187.93	-158.81	-61.03	1.34E+29	29.13	-186.44	72.55	34.78	-0.11
1499	PE(18:1_22:6) (b)	AcylCarnitine(17:0) (a)	PE	Acylcarnitine	-0.7364	-0.6249	0.35	0.0186	-39.64	-319.25	-252.15	-61.03	1.23E+67	67.09	-316.95	66.5	34.78	0.03
1500	PE(O-18:0/22:6)	AcylCarnitine(17:0) (a)	PE(O)	Acylcarnitine	-0.3718	-0.1644	0.35	0.0203	-18.27	-72.72	-16.88	-61.03	4.95E+11	11.69	-72	36.86	34.78	0.03
1501	PE(O-18:1/22:6)	AcylCarnitine(17:0) (a)	PE(O)	Acylcarnitine	-0.3906	-0.2594	0.35	0.0206	-19	-78.44	-38.6	-61.03	2.59E+17	17.41	-77.68	45.57	34.78	-0.16
1502	PE(P-20:0/22:6)	AcylCarnitine(17:0) (a)	PE(P)	Acylcarnitine	-0.3964	-0.2301	0.35	0.0204	-19.47	-82.26	-32.52	-61.03	1.71E+21	21.23	-81.47	39.16	34.78	-0.05
1503	PE(P-20:1/22:6)	AcylCarnitine(17:0) (a)	PE(P)	Acylcarnitine	-0.4036	-0.2712	0.35	0.0206	-19.58	-83.14	-39.5	-61.03	1.28E+22	22.11	-82.34	67.29	34.78	-0.08
1504	PG(34:1)	AcylCarnitine(17:0) (a)	PG	Acylcarnitine	-0.4238	-0.2738	0.35	0.0188	-22.5	-108.76	-56.5	-61.03	5.42E+47	47.73	-107.78	51.73	34.78	0
1505	PG(34:2)	AcylCarnitine(17:0) (a)	PG	Acylcarnitine	-0.3881	-0.2648	0.35	0.0202	-19.21	-80.11	-40.68	-61.03	1.22E+19	19.09	-79.34	52.63	34.78	-0.12
1506	PI(16:0/16:0)	AcylCarnitine(17:0) (a)	PI	Acylcarnitine	-0.4489	-0.3352	0.35	0.0197	-22.82	-111.81	-65.65	-61.03	1.46E+46	46.17	-110.81	96.22	34.78	-0.06
1507	PI(16:0_16:1)	AcylCarnitine(17:0) (a)	PI	Acylcarnitine	-0.3583	-0.2213	0.35	0.019	-18.84	-77.19	-32.1	-61.03	1.43E+16	16.16	-76.43	85.14	34.78	0.04
1508	PI(34:0)	AcylCarnitine(17:0) (a)	PI	Acylcarnitine	-0.4717	-0.3405	0.35	0.0199	-23.75	-120.74	-66.02	-61.03	5.21E+54	54.72	-119.68	87	34.78	-0.04
1509	PI(34:1)	AcylCarnitine(17:0) (a)	PI	Acylcarnitine	-0.3574	-0.1655	0.35	0.0193	-18.52	-74.61	-19.19	-61.03	3.80E+13	13.58	-73.87	52.7	34.78	0.08
1510	PI(15-MHDA_18:2)/PI(17:0_18:2)	AcylCarnitine(17:0) (a)	PI	Acylcarnitine	-0.5689	-0.4025	0.35	0.0201	-28.27	-168.63	-95.05	-61.03	3.89E+73	73.59	-167.26	37.28	34.78	0.1
1511	PI(36:2)	AcylCarnitine(17:0) (a)	PI	Acylcarnitine	-0.5309	-0.4186	0.35	0.02	-26.56	-149.7	-114.56	-61.03	1.36E+35	35.14	-148.44	35.64	34.78	-0.04
1512	PI(18:1_18:2)	AcylCarnitine(17:0) (a)	PI	Acylcarnitine	-0.3862	-0.2675	0.35	0.0207	-18.67	-75.79	-39.77	-61.03	5.80E+14	14.76	-75.05	46.6	34.78	-0.19
1513	PI(16:0_20:3) (a)	AcylCarnitine(17:0) (a)	PI	Acylcarnitine	-0.5086	-0.3701	0.35	0.0201	-25.31	-136.43	-83.26	-61.03	1.50E+53	53.18	-135.27	39.98	34.78	0
1514	PI(16:0_20:4)	AcylCarnitine(17:0) (a)	PI	Acylcarnitine	-0.4013	-0.224	0.35	0.0194	-20.7	-92.62	-38.93	-61.03	3.86E+31	31.59	-91.75	41.94	34.78	0.01
1515	PI(15-MHDA_20:4)/PI(17:0_20:4)	AcylCarnitine(17:0) (a)	PI	Acylcarnitine	-0.4596	-0.2398	0.35	0.0199	-23.09	-114.34	-38.52	-61.03	2.04E+53	53.31	-113.32	37.23	34.78	0.16
1516	PI(18:0_20:2)	AcylCarnitine(17:0) (a)	PI	Acylcarnitine	-0.445	-0.2597	0.35	0.0199	-22.4	-107.83	-43.55	-61.03	6.29E+46	46.8	-106.85	42.18	34.78	0.08
1517	PI(18:0_20:3) (a)	AcylCarnitine(17:0) (a)	PI	Acylcarnitine	-0.4185	-0.2383	0.35	0.0208	-20.13	-87.67	-31.88	-61.03	4.42E+26	26.65	-86.84	33.52	34.78	0
1518	PI(18:0_20:4)	AcylCarnitine(17:0) (a)	PI	Acylcarnitine	-0.3647	-0.1317	0.35	0.0197	-18.48	-74.31	-14.97	-61.03	1.92E+13	13.28	-73.58	33.19	34.78	0.1
1519	PI(38:5) (a)	AcylCarnitine(17:0) (a)	PI	Acylcarnitine	-0.3833	-0.1744	0.35	0.0198	-19.37	-81.37	-22.15	-61.03	2.21E+20	20.34	-80.59	39.13	34.78	0.09
1520	PI (38:5) (b)	AcylCarnitine(17:0) (a)	PI	Acylcarnitine	-0.5141	-0.307	0.35	0.0198	-25.93	-142.93	-61.42	-61.03	3.19E+81	81.5	-141.72	37.07	34.78	0.16
1521	PI(38:6)	AcylCarnitine(17:0) (a)	PI	Acylcarnitine	-0.5345	-0.4178	0.35	0.0201	-26.63	-150.42	-102.38	-61.03	1.11E+48	48.04	-149.17	46.71	34.78	-0.05
1522	PI(39:6)	AcylCarnitine(17:0) (a)	PI	Acylcarnitine	-0.484	-0.3186	0.35	0.0207	-23.38	-117.12	-53.55	-61.03	1.24E+56	56.09	-116.09	43.81	34.78	0.06
1523	PI(18:0_22:5) (n6)	AcylCarnitine(17:0) (a)	PI	Acylcarnitine	-0.468	-0.2814	0.35	0.0202	-23.19	-115.25	-44.72	-61.03	1.67E+54	54.22	-114.23	45.55	34.78	0.11
1524	PI(18:0_22:6)	AcylCarnitine(17:0) (a)	PI	Acylcarnitine	-0.5078	-0.3698	0.35	0.02	-25.38	-137.16	-82.9	-61.03	1.84E+54	54.27	-135.99	47.1	34.78	-0.01
1525	S1P(d18:2)	AcylCarnitine(17:0) (a)	S1P	Acylcarnitine	-0.3961	-0.131	0.35	0.0209	-18.99	-78.3	-9.31	-61.03	1.88E+17	17.27	-77.54	24.57	34.78	0.17
1526	SM(d17:1/14:0)	AcylCarnitine(17:0) (a)	SM	Acylcarnitine	-0.707	-0.4955	0.35	0.0191	-37.07	-281.83	-161.79	-61.03	1.08E+120	120.03	-279.76	33.84	34.78	0.26
1527	SM(d18:0/14:0)	AcylCarnitine(17:0) (a)	SM	Acylcarnitine	-0.5785	-0.3877	0.35	0.0195	-29.59	-184.09	-108.56	-61.03	3.38E+75	75.53	-182.62	30.23	34.78	0.17
1528	SM(d18:1/14:0)/SM(d16:1/16:0)	AcylCarnitine(17:0) (a)	SM	Acylcarnitine	-0.5104	-0.2776	0.35	0.0196	-25.99	-143.61	-65.79	-61.03	6.63E+77	77.82	-142.39	25.73	34.78	0.22
1529	SM(d17:1/16:0)	AcylCarnitine(17:0) (a)	SM	Acylcarnitine	-0.537	-0.2585	0.35	0.0197	-27.21	-156.77	-49.98	-61.03	5.51E+95	95.74	-155.47	25.28	34.78	0.33
1530	SM(d18:0/16:0)	AcylCarnitine(17:0) (a)	SM	Acylcarnitine	-0.4587	-0.285	0.35	0.0205	-22.41	-107.93	-54.01	-61.03	8.02E+46	46.9	-106.96	22.48	34.78	0.04
1531	SM(d18:1/16:0)	AcylCarnitine(17:0) (a)	SM	Acylcarnitine	-0.4549	-0.2342	0.35	0.0202	-22.55	-109.19	-60.02	-61.03	1.46E+48	48.17	-108.21	18.36	34.78	0.17
1532	SM(d18:1/17:0)/SM(d17:1/18:0)	AcylCarnitine(17:0) (a)	SM	Acylcarnitine	-0.5203	-0.2225	0.35	0.02	-25.95	-143.17	-29.86	-61.03	1.38E+82	82.14	-141.96	25.44	34.78	0.37
1533	SM(d18:2/17:0)	AcylCarnitine(17:0) (a)	SM	Acylcarnitine	-0.7342	-0.5004	0.35	0.0192	-38.18	-297.72	-168.34	-61.03	2.41E+129	129.38	-295.56	27.5	34.78	0.34
1534	SM(35:2) (b)	AcylCarnitine(17:0) (a)	SM	Acylcarnitine	-0.5531	-0.3285	0.35	0.0195	-28.39	-170.08	-100.2	-61.03	7.69E+69	69.89	-168.69	22.5	34.78	0.26
1535	SM(d18:1/18:0)/SM(d16:1/20:0)	AcylCarnitine(17:0) (a)	SM	Acylcarnitine	-0.5978	-0.4201	0.35	0.0198	-30.16	-190.83	-135.59	-61.03	1.75E+55	55.24	-189.32	23.81	34.78	0.2
1536	SM(d18:2/18:0)	AcylCarnitine(17:0) (a)	SM	Acylcarnitine	-0.7416	-0.6275	0.35	0.0194	-38.27	-299.13	-290.6	-61.03	3.36E+08	8.53	-296.95	25.49	34.78	0.19
1537	SM(d18:2/18:1)	AcylCarnitine(17:0) (a)	SM	Acylcarnitine	-0.7942	-0.6608	0.35	0.0193	-41.2	-343	-277.14	-61.03	7.24E+65	65.86	-340.56	31.39	34.78	0.18
1538	SM(37:1)	AcylCarnitine(17:0) (a)	SM	Acylcarnitine	-0.7166	-0.5616	0.35	0.0197	-36.38	-272.11	-200.97	-61.03	1.37E+71	71.14	-270.1	25.62	34.78	0.24
1539	SM(37:2)	AcylCarnitine(17:0) (a)	SM	Acylcarnitine	-0.7183	-0.5403	0.35	0.0194	-36.94	-279.96	-177.34	-61.03	4.17E+102	102.62	-277.9	29.74	34.78	0.23
1540	SM(d18:1/20:0)/SM(d16:1/22:0)	AcylCarnitine(17:0) (a)	SM	Acylcarnitine	-0.4794	-0.3063	0.35	0.0202	-23.71	-120.32	-79.99	-61.03	2.10E+40	40.32	-119.26	21.72	34.78	0.06
1541	SM(38:3) (b)	AcylCarnitine(17:0) (a)	SM	Acylcarnitine	-0.4916	-0.2809	0.35	0.0207	-23.74	-120.58	-44.32	-61.03	3.53E+59	59.55	-119.52	21.6	34.78	0.16
1542	SM(d16:1/23:0)/SM(d17:1/22:0)	AcylCarnitine(17:0) (a)	SM	Acylcarnitine	-0.532	-0.3309	0.35	0.0199	-26.76	-151.8	-79.01	-61.03	6.29E+72	72.8	-150.54	26.82	34.78	0.17
1543	SM(d16:1/24:1)	AcylCarnitine(17:0) (a)	SM	Acylcarnitine	-0.5439	-0.3921	0.35	0.02	-27.17	-156.38	-110.18	-61.03	1.56E+46	46.19	-155.08	26.25	34.78	0.08
1544	SM(40:3) (b)	AcylCarnitine(17:0) (a)	SM	Acylcarnitine	-0.6327	-0.3937	0.35	0.0198	-31.88	-212.04	-96.45	-61.03	3.95E+115	115.6	-210.4	23.71	34.78	0.32
1545	SM(41:0)	AcylCarnitine(17:0) (a)	SM	Acylcarnitine	-0.4423	-0.2337	0.35	0.02	-22.09	-105.01	-39.1	-61.03	9.61E+43	43.98	-104.06	30.55	34.78	0.09
1546	SM(d18:1/23:0)/SM(d17:1/24:0)	AcylCarnitine(17:0) (a)	SM	Acylcarnitine	-0.4246	-0.1932	0.35	0.02	-21.21	-97.04	-32.94	-61.03	1.03E+36	36.01	-96.14	23.37	34.78	0.12
1547	SM(d17:1/24:1)	AcylCarnitine(17:0) (a)	SM	Acylcarnitine	-0.6124	-0.4287	0.35	0.0199	-30.77	-198.31	-126.02	-61.03	1.96E+72	72.29	-196.75	23.49	34.78	0.23
1548	SM(d18:2/23:0)	AcylCarnitine(17:0) (a)	SM	Acylcarnitine	-0.6497	-0.5292	0.35	0.0193	-33.75	-236.22	-225.68	-61.03	3.46E+10	10.54	-234.43	25.2	34.78	0.14
1549	SM(d18:1/24:1)	AcylCarnitine(17:0) (a)	SM	Acylcarnitine	-0.4397	-0.2706	0.35	0.0206	-21.39	-98.62	-52.07	-61.03	3.93E+37	37.59	-97.71	23.96	34.78	-0.02
1550	SM(43:2) (b)	AcylCarnitine(17:0) (a)	SM	Acylcarnitine	-0.4697	-0.2023	0.35	0.0202	-23.25	-115.87	-27.38	-61.03	6.89E+54	54.84	-114.84	26.93	34.78	0.26
1551	SM(43:2) (c)	AcylCarnitine(17:0) (a)	SM	Acylcarnitine	-0.4034	-0.1661	0.35	0.0201	-20.07	-87.19	-19.05	-61.03	1.45E+26	26.16	-86.36	30.87	34.78	0.12
1552	SM(44:3)	AcylCarnitine(17:0) (a)	SM	Acylcarnitine	-0.4241	-0.2594	0.35	0.0203	-20.93	-94.54	-48.09	-61.03	3.28E+33	33.52	-93.66	25.92	34.78	-0.06
1553	Sulfatide (d18:1:/24:1)	AcylCarnitine(17:0) (a)	Sulfatide	Acylcarnitine	-0.3695	-0.1922	0.35	0.0201	-18.35	-73.32	-22.45	-61.03	1.95E+12	12.29	-72.59	39.37	34.78	0
1554	TG(48:3) [NL-14:0]	AcylCarnitine(17:0) (a)	TG	Acylcarnitine	-0.3053	-0.1754	0.35	0.0163	-18.76	-76.52	-32.98	-61.03	3.11E+15	15.49	-75.77	86.45	34.78	0.02
1555	TG(48:3) [NL-16:1]	AcylCarnitine(17:0) (a)	TG	Acylcarnitine	-0.3649	-0.2318	0.35	0.0162	-22.51	-108.85	-54.8	-61.03	6.60E+47	47.82	-107.87	103.26	34.78	0.06
1556	TG(48:3) [SIM]	AcylCarnitine(17:0) (a)	TG	Acylcarnitine	-0.303	-0.162	0.35	0.0169	-17.89	-69.82	-26.96	-61.03	6.22E+08	8.79	-69.12	75.53	34.78	0
1557	TG(50:2) [NL-16:1]	AcylCarnitine(17:0) (a)	TG	Acylcarnitine	-0.3206	-0.117	0.35	0.0182	-17.59	-67.57	-11.51	-61.03	3.45E+06	6.54	-66.88	48.34	34.78	0.13
1558	TG(50:2) [NL-18:1]	AcylCarnitine(17:0) (a)	TG	Acylcarnitine	-0.3248	-0.1	0.35	0.0184	-17.61	-67.68	-8.87	-61.03	4.51E+06	6.65	-67	40.38	34.78	0.15
1559	TG(50:3) [NL-14:1]	AcylCarnitine(17:0) (a)	TG	Acylcarnitine	-0.342	-0.1398	0.35	0.0175	-19.58	-83.1	-18.49	-61.03	1.17E+22	22.07	-82.3	58.01	34.78	0.15
1560	TG(50:3) [NL-16:1]	AcylCarnitine(17:0) (a)	TG	Acylcarnitine	-0.4166	-0.2585	0.35	0.017	-24.5	-128.17	-64.1	-61.03	1.19E+64	64.07	-127.06	58.53	34.78	0.07
1561	TG(50:3) [NL-18:2]	AcylCarnitine(17:0) (a)	TG	Acylcarnitine	-0.4044	-0.246	0.35	0.0171	-23.64	-119.6	-66.1	-61.03	3.18E+53	53.5	-118.54	49.53	34.78	0.02
1562	TG(50:3) [SIM]	AcylCarnitine(17:0) (a)	TG	Acylcarnitine	-0.3879	-0.2196	0.35	0.0175	-22.22	-106.18	-50.01	-61.03	1.41E+45	45.15	-105.21	46.93	34.78	0.03
1563	TG(50:4) [NL-18:3]	AcylCarnitine(17:0) (a)	TG	Acylcarnitine	-0.2986	-0.1634	0.35	0.0162	-18.4	-73.71	-30.48	-61.03	4.85E+12	12.69	-72.99	79.71	34.78	0.01
1564	TG(50:4) [SIM]	AcylCarnitine(17:0) (a)	TG	Acylcarnitine	-0.3511	-0.2139	0.35	0.0169	-20.77	-93.17	-49.97	-61.03	1.39E+32	32.14	-92.3	64.69	34.78	-0.03
1565	TG(51:2) [NL-15:0]	AcylCarnitine(17:0) (a)	TG	Acylcarnitine	-0.3576	-0.1023	0.35	0.0178	-20.08	-87.27	-8.6	-61.03	1.76E+26	26.25	-86.44	45.22	34.78	0.33
1566	TG(51:2) [SIM]	AcylCarnitine(17:0) (a)	TG	Acylcarnitine	-0.3004	-0.0551	0.35	0.0171	-17.6	-67.63	-3.22	-61.03	4.00E+06	6.6	-66.95	46.9	34.78	0.29
1567	TG(52:3) [NL-16:1]	AcylCarnitine(17:0) (a)	TG	Acylcarnitine	-0.4001	-0.1893	0.35	0.0202	-19.83	-85.16	-22.27	-61.03	1.37E+24	24.14	-84.35	38.35	34.78	0.12
1568	TG(52:3) [NL-18:2]	AcylCarnitine(17:0) (a)	TG	Acylcarnitine	-0.3612	-0.1638	0.35	0.0198	-18.2	-72.17	-21.57	-61.03	1.37E+11	11.14	-71.45	30.1	34.78	-0.05
1569	TG(52:3) [SIM]	AcylCarnitine(17:0) (a)	TG	Acylcarnitine	-0.3809	-0.1871	0.35	0.0202	-18.86	-77.28	-25.52	-61.03	1.78E+16	16.25	-76.52	28.03	34.78	-0.05
1570	TG(52:4) [NL-16:1]	AcylCarnitine(17:0) (a)	TG	Acylcarnitine	-0.4453	-0.3045	0.35	0.0192	-23.25	-115.83	-66.4	-61.03	2.71E+49	49.43	-114.8	46.74	34.78	-0.03
1571	TG(52:4) [NL-18:2]	AcylCarnitine(17:0) (a)	TG	Acylcarnitine	-0.4	-0.2737	0.35	0.0192	-20.81	-93.55	-54.58	-61.03	3.34E+32	32.52	-92.68	50.36	34.78	-0.12
1572	TG(52:4) [SIM]	AcylCarnitine(17:0) (a)	TG	Acylcarnitine	-0.374	-0.2256	0.35	0.0191	-19.62	-83.48	-41.51	-61.03	2.80E+22	22.45	-82.67	43.5	34.78	-0.1
1573	TG(52:5) [NL-18:3]	AcylCarnitine(17:0) (a)	TG	Acylcarnitine	-0.3322	-0.2043	0.35	0.0179	-18.53	-74.73	-38.47	-61.03	5.04E+13	13.7	-73.99	66.95	34.78	-0.09
1574	TG(52:5) [SIM]	AcylCarnitine(17:0) (a)	TG	Acylcarnitine	-0.3385	-0.2054	0.35	0.0181	-18.67	-75.81	-39.13	-61.03	5.99E+14	14.78	-75.06	59.66	34.78	-0.1
1575	CE(15:0)	AcylCarnitine(17:0) (b)	CE	Acylcarnitine	-0.5499	-0.2023	0.5001	0.0182	-30.27	-192.15	-28.56	-129.43	5.23E+62	62.72	-190.63	31.41	29.99	0.25
1576	CE(18:2)	AcylCarnitine(17:0) (b)	CE	Acylcarnitine	-0.5176	-0.1047	0.5001	0.0198	-26.13	-145.08	-10.98	-129.43	4.40E+15	15.64	-143.85	16.46	29.99	0.13
1577	CE(20:2)	AcylCarnitine(17:0) (b)	CE	Acylcarnitine	-0.5759	-0.2734	0.5001	0.0199	-28.99	-176.96	-59.91	-129.43	3.36E+47	47.53	-175.53	23.02	29.99	0.04
1578	CE(20:3)	AcylCarnitine(17:0) (b)	CE	Acylcarnitine	-0.538	-0.2346	0.5001	0.0193	-27.82	-163.55	-42.74	-129.43	1.30E+34	34.11	-162.2	27.38	29.99	0.04
1579	Cer(d16:1/18:0)	AcylCarnitine(17:0) (b)	Cer	Acylcarnitine	-0.5931	-0.2908	0.5001	0.0185	-31.99	-213.42	-58.23	-129.43	9.57E+83	83.98	-211.76	44.27	29.99	0.25
1580	Cer(d16:1/20:0)	AcylCarnitine(17:0) (b)	Cer	Acylcarnitine	-0.5504	-0.2424	0.5001	0.0191	-28.85	-175.33	-41.7	-129.43	7.81E+45	45.89	-173.91	39.09	29.99	0.2
1581	Cer(d17:1/16:0)	AcylCarnitine(17:0) (b)	Cer	Acylcarnitine	-0.5759	-0.1954	0.5001	0.0204	-28.25	-168.45	-22.26	-129.43	1.03E+39	39.01	-167.07	32.25	29.99	0.29
1582	Cer(d17:1/18:0)	AcylCarnitine(17:0) (b)	Cer	Acylcarnitine	-0.615	-0.234	0.5001	0.0203	-30.29	-192.47	-31.07	-129.43	1.09E+63	63.04	-190.95	27.85	29.99	0.27
1583	Cer(d17:1/20:0)	AcylCarnitine(17:0) (b)	Cer	Acylcarnitine	-0.5467	-0.213	0.5001	0.0201	-27.18	-156.51	-26.92	-129.43	1.20E+27	27.08	-155.21	38.71	29.99	0.28
1584	Cer(d18:1/14:0)	AcylCarnitine(17:0) (b)	Cer	Acylcarnitine	-0.5357	-0.2727	0.5001	0.0205	-26.11	-144.82	-39.35	-129.43	2.43E+15	15.39	-143.6	38.68	29.99	0.07
1585	Cer(d18:1/16:0)	AcylCarnitine(17:0) (b)	Cer	Acylcarnitine	-0.5634	-0.1344	0.5001	0.0198	-28.44	-170.58	-15.42	-129.43	1.40E+41	41.15	-169.19	23.54	29.99	0.29
1586	Cer(d18:1/18:0)	AcylCarnitine(17:0) (b)	Cer	Acylcarnitine	-0.6366	-0.2781	0.5001	0.0185	-34.32	-243.84	-56.93	-129.43	2.58E+114	114.41	-242	37.02	29.99	0.29
1587	Cer(d18:1/19:0)	AcylCarnitine(17:0) (b)	Cer	Acylcarnitine	-0.6174	-0.2358	0.5001	0.0206	-30	-188.89	-29.97	-129.43	2.86E+59	59.46	-187.39	31.57	29.99	0.32
1588	Cer(d18:1/20:0)	AcylCarnitine(17:0) (b)	Cer	Acylcarnitine	-0.5696	-0.2175	0.5001	0.0188	-30.36	-193.3	-38.99	-129.43	7.40E+63	63.87	-191.77	34.68	29.99	0.24
1589	Cer(d18:1/21:0)	AcylCarnitine(17:0) (b)	Cer	Acylcarnitine	-0.8483	-0.5338	0.5001	0.0185	-45.97	-419.27	-194.07	-129.43	1.60E+225	225.2	-416.44	37.81	29.99	0.25
1590	Cer(d18:1/23:0)	AcylCarnitine(17:0) (b)	Cer	Acylcarnitine	-0.4829	-0.0771	0.5001	0.0189	-25.58	-139.27	-5.54	-129.43	6.82E+09	9.83	-138.08	31.66	29.99	0.31
1591	Cer(d18:2/14:0)	AcylCarnitine(17:0) (b)	Cer	Acylcarnitine	-0.619	-0.4297	0.5001	0.02	-30.95	-200.54	-98.95	-129.43	1.27E+71	71.1	-198.97	47.68	29.99	0
1592	Cer(d18:2/16:0)	AcylCarnitine(17:0) (b)	Cer	Acylcarnitine	-0.6707	-0.3757	0.5001	0.0194	-34.62	-247.8	-92.88	-129.43	2.32E+118	118.37	-245.94	31.13	29.99	0.15
1593	Cer(d18:2/18:0)	AcylCarnitine(17:0) (b)	Cer	Acylcarnitine	-0.6892	-0.3842	0.5001	0.0189	-36.51	-273.93	-93.86	-129.43	3.13E+144	144.5	-271.91	41.61	29.99	0.24
1594	Cer(d18:2/20:0)	AcylCarnitine(17:0) (b)	Cer	Acylcarnitine	-0.6565	-0.3424	0.5001	0.0195	-33.7	-235.54	-77.44	-129.43	1.27E+106	106.11	-233.75	33.63	29.99	0.18
1595	Cer(d18:2/21:0)	AcylCarnitine(17:0) (b)	Cer	Acylcarnitine	-0.7163	-0.4713	0.5001	0.0198	-36.18	-269.26	-124.01	-129.43	6.64E+139	139.82	-267.26	43.55	29.99	0.13
1596	Cer(d18:2/23:0)	AcylCarnitine(17:0) (b)	Cer	Acylcarnitine	-0.5455	-0.211	0.5001	0.0194	-28.19	-167.74	-30.13	-129.43	2.04E+38	38.31	-166.37	37.94	29.99	0.24
1597	Cer(d18:2/24:1)	AcylCarnitine(17:0) (b)	Cer	Acylcarnitine	-0.5091	-0.1715	0.5001	0.0196	-25.93	-142.95	-20.78	-129.43	3.32E+13	13.52	-141.75	36.13	29.99	0.19
1598	DG(16:1_18:1)	AcylCarnitine(17:0) (b)	DG	Acylcarnitine	-0.4153	-0.193	0.5001	0.0152	-27.39	-158.82	-45.02	-129.43	2.44E+29	29.39	-157.51	72.34	29.99	0.11
1599	DG(18:1_18:2)	AcylCarnitine(17:0) (b)	DG	Acylcarnitine	-0.4316	-0.1973	0.5001	0.0166	-25.96	-143.29	-43.25	-129.43	7.11E+13	13.85	-142.07	58.7	29.99	0.07
1600	dhCer(d18:0/24:1)	AcylCarnitine(17:0) (b)	dhCer	Acylcarnitine	-0.5002	-0.2008	0.5001	0.0197	-25.42	-137.63	-27.46	-129.43	1.58E+08	8.2	-136.46	39.12	29.99	0.12
1601	GM1(d18:1/16:0)	AcylCarnitine(17:0) (b)	GM1	Acylcarnitine	-0.5311	-0.2427	0.5001	0.0198	-26.88	-153.19	-32.32	-129.43	5.68E+23	23.75	-151.91	27.16	29.99	0.01
1602	GM3(d18:1/16:0)	AcylCarnitine(17:0) (b)	GM3	Acylcarnitine	-0.5187	-0.1405	0.5001	0.0198	-26.16	-145.35	-14.18	-129.43	8.24E+15	15.92	-144.13	21.96	29.99	0.12
1603	HexCer(d16:1/18:0)	AcylCarnitine(17:0) (b)	HexCer	Acylcarnitine	-0.5102	-0.2389	0.5001	0.0202	-25.32	-136.51	-31.68	-129.43	1.18E+07	7.07	-135.34	45.62	29.99	0.17
1604	HexCer(d18:1/18:0)	AcylCarnitine(17:0) (b)	HexCer	Acylcarnitine	-0.5548	-0.2219	0.5001	0.02	-27.79	-163.2	-28.06	-129.43	5.82E+33	33.77	-161.86	32.88	29.99	0.18
1605	HexCer(d18:2/18:0)	AcylCarnitine(17:0) (b)	HexCer	Acylcarnitine	-0.5265	-0.2678	0.5001	0.0203	-25.9	-142.68	-37.93	-129.43	1.77E+13	13.25	-141.47	42.69	29.99	0.12
1606	Hex2Cer(d18:2/16:0)	AcylCarnitine(17:0) (b)	Hex2Cer	Acylcarnitine	-0.5563	-0.2323	0.5001	0.0201	-27.69	-162.17	-30	-129.43	5.48E+32	32.74	-160.84	27.61	29.99	0.11
1607	Hex3Cer(d18:1/16:0)	AcylCarnitine(17:0) (b)	Hex3Cer	Acylcarnitine	-0.6501	-0.3847	0.5001	0.0188	-34.54	-246.78	-106.01	-129.43	2.21E+117	117.35	-244.92	24.14	29.99	0.06
1608	Hex3Cer(d18:1/20:0)	AcylCarnitine(17:0) (b)	Hex3Cer	Acylcarnitine	-0.5031	-0.2583	0.5001	0.0199	-25.27	-136.05	-37.51	-129.43	4.16E+06	6.62	-134.89	41.26	29.99	0.06
1609	Hex3Cer(d18:1/22:0)	AcylCarnitine(17:0) (b)	Hex3Cer	Acylcarnitine	-0.5238	-0.2268	0.5001	0.0192	-27.35	-158.32	-33.56	-129.43	7.68E+28	28.89	-157.01	32.79	29.99	0.08
1610	Hex3Cer(d18:1/24:1)	AcylCarnitine(17:0) (b)	Hex3Cer	Acylcarnitine	-0.57	-0.3016	0.5001	0.0191	-29.89	-187.61	-61.66	-129.43	1.52E+58	58.18	-186.12	31.36	29.99	0.03
1611	LPC(15:0) [sn1]	AcylCarnitine(17:0) (b)	LPC	Acylcarnitine	-0.5558	-0.1279	0.5001	0.0205	-27.17	-156.31	-8.9	-129.43	7.58E+26	26.88	-155.02	32.85	29.99	0.4
1612	LPE(18:0) [sn1]	AcylCarnitine(17:0) (b)	LPE	Acylcarnitine	-0.5056	-0.1632	0.5001	0.0191	-26.5	-149.03	-19.84	-129.43	3.91E+19	19.59	-147.78	32.34	29.99	0.15
1613	PC(31:0) (b)	AcylCarnitine(17:0) (b)	PC	Acylcarnitine	-0.5933	-0.1992	0.5001	0.02	-29.67	-185.02	-22.02	-129.43	3.81E+55	55.58	-183.54	31.71	29.99	0.31
1614	PC(32:2)	AcylCarnitine(17:0) (b)	PC	Acylcarnitine	-0.5716	-0.3659	0.5001	0.0186	-30.75	-198.01	-96.98	-129.43	3.78E+68	68.58	-196.45	40.15	29.99	-0.07
1615	PC(33:0) (b)	AcylCarnitine(17:0) (b)	PC	Acylcarnitine	-0.5678	-0.0653	0.5001	0.0199	-28.55	-171.88	-3.17	-129.43	2.79E+42	42.45	-170.48	24.79	29.99	0.44
1616	PC(33:1)	AcylCarnitine(17:0) (b)	PC	Acylcarnitine	-0.5307	-0.1436	0.5001	0.0186	-28.55	-171.88	-14.15	-129.43	2.80E+42	42.45	-170.48	34.27	29.99	0.31
1617	PC(33:2)	AcylCarnitine(17:0) (b)	PC	Acylcarnitine	-0.7491	-0.4397	0.5001	0.0192	-39.02	-310.13	-109.75	-129.43	5.00E+180	180.7	-307.89	31.72	29.99	0.2
1618	PC(16:0_18:2)	AcylCarnitine(17:0) (b)	PC	Acylcarnitine	-0.5192	-0.1566	0.5001	0.0201	-25.8	-141.57	-17.33	-129.43	1.36E+12	12.13	-140.37	14.28	29.99	0.01
1619	PC(16:1_18:2)	AcylCarnitine(17:0) (b)	PC	Acylcarnitine	-0.6606	-0.4673	0.5001	0.0181	-36.58	-274.9	-172.87	-129.43	1.08E+102	102.03	-272.87	36.51	29.99	-0.07
1620	PC(16:0_18:3) (a)	AcylCarnitine(17:0) (b)	PC	Acylcarnitine	-0.551	-0.2883	0.5001	0.0187	-29.46	-182.54	-58.84	-129.43	1.29E+53	53.11	-181.08	38.98	29.99	0.05
1621	PC(17:0_18:1)	AcylCarnitine(17:0) (b)	PC	Acylcarnitine	-0.5215	-0.0371	0.5001	0.019	-27.5	-160.01	-1.35	-129.43	3.79E+30	30.58	-158.69	28.21	29.99	0.44
1622	PC(15-MHDA_18:2)	AcylCarnitine(17:0) (b)	PC	Acylcarnitine	-0.5248	-0.1143	0.5001	0.0192	-27.27	-157.45	-8.31	-129.43	1.04E+28	28.02	-156.15	31.35	29.99	0.36
1623	PC(17:0_18:2)	AcylCarnitine(17:0) (b)	PC	Acylcarnitine	-0.632	-0.2304	0.5001	0.0194	-32.64	-221.75	-32.92	-129.43	2.09E+92	92.32	-220.05	25.65	29.99	0.3
1624	PC(17:1_18:2)	AcylCarnitine(17:0) (b)	PC	Acylcarnitine	-0.5957	-0.2304	0.5001	0.0185	-32.16	-215.63	-36.95	-129.43	1.57E+86	86.2	-213.97	29.37	29.99	0.24
1625	PC(15:0_20:3)	AcylCarnitine(17:0) (b)	PC	Acylcarnitine	-0.7646	-0.4552	0.5001	0.0193	-39.64	-319.34	-118.96	-129.43	8.02E+189	189.9	-317.04	31.59	29.99	0.19
1626	PC(15:0_20:4)	AcylCarnitine(17:0) (b)	PC	Acylcarnitine	-0.6564	-0.3713	0.5001	0.0195	-33.74	-236.09	-79.33	-129.43	4.53E+106	106.66	-234.3	39.82	29.99	0.1
1627	PC(18:0_18:2)	AcylCarnitine(17:0) (b)	PC	Acylcarnitine	-0.5154	-0.1418	0.5001	0.02	-25.83	-141.88	-14.85	-129.43	2.77E+12	12.44	-140.68	18.93	29.99	0.08
1628	PC(16:0_20:3) (a)	AcylCarnitine(17:0) (b)	PC	Acylcarnitine	-0.6175	-0.3477	0.5001	0.019	-32.55	-220.59	-97.62	-129.43	1.44E+91	91.16	-218.9	25.94	29.99	0.02
1629	PC(16:1_20:4)	AcylCarnitine(17:0) (b)	PC	Acylcarnitine	-0.5171	-0.286	0.5001	0.0182	-28.43	-170.46	-66.28	-129.43	1.07E+41	41.03	-169.08	40.83	29.99	-0.05
1630	PC(14:0_22:6)	AcylCarnitine(17:0) (b)	PC	Acylcarnitine	-0.5957	-0.4078	0.5001	0.0189	-31.56	-208.03	-112.76	-129.43	3.92E+78	78.59	-206.41	46.31	29.99	-0.07
1631	PC(15-MHDA_20:4)	AcylCarnitine(17:0) (b)	PC	Acylcarnitine	-0.5464	-0.1706	0.5001	0.0194	-28.21	-168.04	-17.99	-129.43	4.07E+38	38.61	-166.67	31.46	29.99	0.26
1632	PC(17:0_20:4)	AcylCarnitine(17:0) (b)	PC	Acylcarnitine	-0.5652	-0.2198	0.5001	0.0201	-28.08	-166.53	-27.15	-129.43	1.26E+37	37.1	-165.17	31.11	29.99	0.19
1633	PC(15:0_22:6)	AcylCarnitine(17:0) (b)	PC	Acylcarnitine	-0.7092	-0.4597	0.5001	0.0194	-36.56	-274.64	-122.08	-129.43	1.61E+145	145.21	-272.61	43.21	29.99	0.11
1634	PC(38:2)	AcylCarnitine(17:0) (b)	PC	Acylcarnitine	-0.6619	-0.4411	0.5001	0.019	-34.76	-249.74	-169.18	-129.43	3.62E+80	80.56	-247.87	25.01	29.99	-0.02
1635	PC(18:0_20:3)	AcylCarnitine(17:0) (b)	PC	Acylcarnitine	-0.5888	-0.3258	0.5001	0.0186	-31.7	-209.81	-90.2	-129.43	2.36E+80	80.37	-208.18	33.04	29.99	0.03
1636	PC(18:1_20:3)	AcylCarnitine(17:0) (b)	PC	Acylcarnitine	-0.6392	-0.4063	0.5001	0.019	-33.71	-235.66	-123.51	-129.43	1.68E+106	106.23	-233.87	28.69	29.99	-0.02
1637	PC(38:4) (b)	AcylCarnitine(17:0) (b)	PC	Acylcarnitine	-0.5123	-0.1804	0.5001	0.019	-26.89	-153.32	-25.32	-129.43	7.77E+23	23.89	-152.05	29.01	29.99	0.1
1638	PC(16:0_22:6)	AcylCarnitine(17:0) (b)	PC	Acylcarnitine	-0.5237	-0.2708	0.5001	0.0201	-26.05	-144.2	-44.13	-129.43	5.78E+14	14.76	-142.98	34.48	29.99	-0.04
1639	PC(16:1_22:6)	AcylCarnitine(17:0) (b)	PC	Acylcarnitine	-0.6573	-0.4509	0.5001	0.0186	-35.37	-258.05	-140.59	-129.43	2.91E+117	117.46	-256.13	41.56	29.99	-0.02
1640	PC(38:7) (c)	AcylCarnitine(17:0) (b)	PC	Acylcarnitine	-0.6419	-0.398	0.5001	0.0193	-33.24	-229.53	-104.52	-129.43	1.26E+100	100.1	-227.78	33.06	29.99	0.02
1641	PC(17:0_22:6)	AcylCarnitine(17:0) (b)	PC	Acylcarnitine	-0.6037	-0.324	0.5001	0.0202	-29.9	-187.78	-57.38	-129.43	2.23E+58	58.35	-186.29	40.82	29.99	0.14
1642	PC(18:0_22:5) (n6)	AcylCarnitine(17:0) (b)	PC	Acylcarnitine	-0.5306	-0.264	0.5001	0.0194	-27.41	-159.03	-45.54	-129.43	3.97E+29	29.6	-157.72	39.79	29.99	0.05
1643	PC(18:0_22:6)	AcylCarnitine(17:0) (b)	PC	Acylcarnitine	-0.5234	-0.2716	0.5001	0.0203	-25.74	-140.89	-43.81	-129.43	2.85E+11	11.46	-139.69	37.04	29.99	-0.02
1644	PC(18:1_22:6) (a)	AcylCarnitine(17:0) (b)	PC	Acylcarnitine	-0.5313	-0.2955	0.5001	0.0198	-26.83	-152.67	-52.54	-129.43	1.71E+23	23.23	-151.4	35.68	29.99	-0.07
1645	PC(18:1_22:6) (b)	AcylCarnitine(17:0) (b)	PC	Acylcarnitine	-0.6867	-0.4228	0.5001	0.0202	-33.95	-238.89	-94.6	-129.43	2.83E+109	109.45	-237.07	39.62	29.99	0.11
1646	PC(O-16:0/16:0)	AcylCarnitine(17:0) (b)	PC(O)	Acylcarnitine	-0.5467	-0.1945	0.5001	0.0194	-28.14	-167.16	-23.97	-129.43	5.28E+37	37.72	-165.79	21.47	29.99	0.11
1647	PC(O-32:1)	AcylCarnitine(17:0) (b)	PC(O)	Acylcarnitine	-0.6297	-0.3677	0.5001	0.0182	-34.52	-246.49	-92.63	-129.43	1.14E+117	117.06	-244.63	26.73	29.99	0.03
1648	PC(O-34:1)	AcylCarnitine(17:0) (b)	PC(O)	Acylcarnitine	-0.6223	-0.3411	0.5001	0.0186	-33.43	-232.08	-87.69	-129.43	4.44E+102	102.65	-230.31	21.87	29.99	0.05
1649	PC(O-18:0/18:1)	AcylCarnitine(17:0) (b)	PC(O)	Acylcarnitine	-0.5154	-0.11	0.5001	0.0188	-27.45	-159.41	-8.32	-129.43	9.41E+29	29.97	-158.09	27.04	29.99	0.23
1650	PC(O-18:1/18:1)	AcylCarnitine(17:0) (b)	PC(O)	Acylcarnitine	-0.6135	-0.3401	0.5001	0.0185	-33.24	-229.55	-80.42	-129.43	1.32E+100	100.12	-227.8	28.29	29.99	0.05
1651	PC(O-18:1/18:2)	AcylCarnitine(17:0) (b)	PC(O)	Acylcarnitine	-0.4968	-0.2187	0.5001	0.0193	-25.72	-140.76	-29.23	-129.43	2.12E+11	11.33	-139.57	30.84	29.99	-0.04
1652	PC(O-18:0/22:6)	AcylCarnitine(17:0) (b)	PC(O)	Acylcarnitine	-0.5576	-0.2117	0.5001	0.0199	-28.01	-165.72	-25.57	-129.43	1.93E+36	36.29	-164.36	29.16	29.99	0.17
1653	PC(O-40:7) (a)	AcylCarnitine(17:0) (b)	PC(O)	Acylcarnitine	-0.5174	-0.2655	0.5001	0.0203	-25.54	-138.88	-39.58	-129.43	2.79E+09	9.45	-137.7	35.47	29.99	-0.05
1654	PC(P-16:0/14:0)	AcylCarnitine(17:0) (b)	PC(P)	Acylcarnitine	-0.4993	-0.1245	0.5001	0.0188	-26.62	-150.33	-10.56	-129.43	7.87E+20	20.9	-149.07	28.66	29.99	0.21
1655	PC(P-16:0/16:1)	AcylCarnitine(17:0) (b)	PC(P)	Acylcarnitine	-0.5376	-0.2558	0.5001	0.0176	-30.49	-194.92	-55.49	-129.43	3.03E+65	65.48	-193.38	31.02	29.99	0.02
1656	PC(P-16:0/18:1)	AcylCarnitine(17:0) (b)	PC(P)	Acylcarnitine	-0.5158	-0.1782	0.5001	0.0168	-30.72	-197.71	-34.11	-129.43	1.87E+68	68.27	-196.15	27.93	29.99	0.11
1657	PC(P-18:1/18:1)	AcylCarnitine(17:0) (b)	PC(P)	Acylcarnitine	-0.4939	-0.1798	0.5001	0.0176	-28.06	-166.27	-27.51	-129.43	6.79E+36	36.83	-164.9	31.22	29.99	0.07
1658	PC(P-18:1/22:6)	AcylCarnitine(17:0) (b)	LPC	Acylcarnitine	-0.5657	-0.301	0.5001	0.0192	-29.54	-183.43	-60.93	-129.43	9.92E+53	54	-181.96	34.07	29.99	0.01
1659	PE(16:0_18:2)	AcylCarnitine(17:0) (b)	PE	Acylcarnitine	-0.5259	-0.343	0.5001	0.0182	-28.82	-175.06	-86.25	-129.43	4.20E+45	45.62	-173.64	61.52	29.99	-0.06
1660	PE(16:1_18:2)	AcylCarnitine(17:0) (b)	PE	Acylcarnitine	-0.4706	-0.2949	0.5001	0.0185	-25.46	-137.99	-59.26	-129.43	3.61E+08	8.56	-136.81	72.15	29.99	-0.05
1661	PE(16:0_18:3) (a)	AcylCarnitine(17:0) (b)	PE	Acylcarnitine	-0.5167	-0.3593	0.5001	0.0186	-27.76	-162.97	-85.05	-129.43	3.41E+33	33.53	-161.63	77.87	29.99	-0.04
1662	PE(17:0_18:2)	AcylCarnitine(17:0) (b)	PE	Acylcarnitine	-0.5931	-0.3602	0.5001	0.0186	-31.86	-211.88	-85.59	-129.43	2.82E+82	82.45	-210.24	51.68	29.99	0.1
1663	PE(18:0_18:2)	AcylCarnitine(17:0) (b)	PE	Acylcarnitine	-0.5245	-0.3243	0.5001	0.0173	-30.25	-191.92	-92.62	-129.43	3.09E+62	62.49	-190.4	57.55	29.99	-0.01
1664	PE(16:0_20:3)	AcylCarnitine(17:0) (b)	PE	Acylcarnitine	-0.5936	-0.3983	0.5001	0.0181	-32.81	-223.95	-114.9	-129.43	3.28E+94	94.52	-222.23	56.76	29.99	0
1665	PE(16:0_20:4)	AcylCarnitine(17:0) (b)	PE	Acylcarnitine	-0.5289	-0.3342	0.5001	0.0182	-29.04	-177.58	-81.63	-129.43	1.39E+48	48.14	-176.15	58.19	29.99	-0.05
1666	PE(15-MHDA_20:4)	AcylCarnitine(17:0) (b)	PE	Acylcarnitine	-0.5033	-0.2505	0.5001	0.0192	-26.16	-145.42	-37.29	-129.43	9.58E+15	15.98	-144.19	54.27	29.99	0.19
1667	PE(17:0_20:4)	AcylCarnitine(17:0) (b)	PE	Acylcarnitine	-0.6498	-0.4035	0.5001	0.0187	-34.76	-249.81	-104.17	-129.43	2.38E+120	120.38	-247.94	46.89	29.99	0.11
1668	PE(18:0_20:3) (a)	AcylCarnitine(17:0) (b)	PE	Acylcarnitine	-0.6402	-0.4669	0.5001	0.0171	-37.43	-286.92	-188.47	-129.43	2.85E+98	98.45	-284.82	60.28	29.99	-0.03
1669	PE(18:0_20:4)	AcylCarnitine(17:0) (b)	PE	Acylcarnitine	-0.5993	-0.3908	0.5001	0.0176	-34.14	-241.42	-128.31	-129.43	9.59E+111	111.98	-239.59	50.07	29.99	0
1670	PE(38:5) (a)	AcylCarnitine(17:0) (b)	PE	Acylcarnitine	-0.504	-0.2829	0.5001	0.0181	-27.81	-163.43	-59.94	-129.43	9.85E+33	33.99	-162.08	53.12	29.99	0.01
1671	PE(38:5) (b)	AcylCarnitine(17:0) (b)	PE	Acylcarnitine	-0.5327	-0.3239	0.5001	0.0175	-30.5	-195.03	-86.52	-129.43	3.92E+65	65.59	-193.49	56.97	29.99	0.03
1672	PE(16:0_22:6)	AcylCarnitine(17:0) (b)	PE	Acylcarnitine	-0.684	-0.5397	0.5001	0.0185	-37.05	-281.54	-194.77	-129.43	5.90E+86	86.77	-279.47	61.4	29.99	-0.1
1673	PE(15-MHDA_22:6)	AcylCarnitine(17:0) (b)	PE	Acylcarnitine	-0.6255	-0.4191	0.5001	0.0189	-33.14	-228.21	-107.09	-129.43	6.03E+98	98.78	-226.47	60.64	29.99	0.09
1674	PE(17:0_22:6)	AcylCarnitine(17:0) (b)	PE	Acylcarnitine	-0.7385	-0.5541	0.5001	0.0187	-39.39	-315.54	-190.05	-129.43	3.09E+125	125.49	-313.26	57.56	29.99	0.03
1675	PE(18:0_22:5) (n6)	AcylCarnitine(17:0) (b)	PE	Acylcarnitine	-0.6396	-0.4835	0.5001	0.0174	-36.8	-277.94	-179.93	-129.43	1.04E+98	98.02	-275.9	75.27	29.99	-0.05
1676	PE(18:0_22:6)	AcylCarnitine(17:0) (b)	PE	Acylcarnitine	-0.6826	-0.5395	0.5001	0.0176	-38.68	-305.01	-227.48	-129.43	3.45E+77	77.54	-302.8	64.01	29.99	-0.08
1677	PE(18:1_22:6) (a)	AcylCarnitine(17:0) (b)	PE	Acylcarnitine	-0.6119	-0.4787	0.5001	0.0183	-33.42	-231.92	-158.81	-129.43	1.31E+73	73.12	-230.16	72.55	29.99	-0.14
1678	PE(18:1_22:6) (b)	AcylCarnitine(17:0) (b)	PE	Acylcarnitine	-0.7858	-0.6249	0.5001	0.0183	-43.03	-371.47	-252.15	-129.43	2.07E+119	119.32	-368.88	66.5	29.99	-0.01
1679	PG(34:1)	AcylCarnitine(17:0) (b)	PG	Acylcarnitine	-0.4885	-0.2738	0.5001	0.0184	-26.52	-149.27	-56.5	-129.43	6.93E+19	19.84	-148.02	51.73	29.99	-0.02
1680	PI(34:0)	AcylCarnitine(17:0) (b)	PI	Acylcarnitine	-0.512	-0.3405	0.5001	0.0196	-26.19	-145.68	-66.02	-129.43	1.74E+16	16.24	-144.45	87	29.99	-0.09
1681	PI(15-MHDA_18:2)/PI(17:0_18:2)	AcylCarnitine(17:0) (b)	PI	Acylcarnitine	-0.6672	-0.4025	0.5001	0.0196	-34.09	-240.75	-95.05	-129.43	2.08E+111	111.32	-238.93	37.28	29.99	0.11
1682	PI(36:2)	AcylCarnitine(17:0) (b)	PI	Acylcarnitine	-0.6239	-0.4186	0.5001	0.0194	-32.2	-216.08	-114.56	-129.43	4.44E+86	86.65	-214.41	35.64	29.99	-0.06
1683	PI(16:0_20:3) (a)	AcylCarnitine(17:0) (b)	PI	Acylcarnitine	-0.5875	-0.3701	0.5001	0.0196	-29.93	-188.09	-83.26	-129.43	4.55E+58	58.66	-186.59	39.98	29.99	-0.02
1684	PI(16:0_20:4)	AcylCarnitine(17:0) (b)	PI	Acylcarnitine	-0.4771	-0.224	0.5001	0.0188	-25.38	-137.17	-38.93	-129.43	5.44E+07	7.74	-136	41.94	29.99	-0.01
1685	PI(15-MHDA_20:4)/PI(17:0_20:4)	AcylCarnitine(17:0) (b)	PI	Acylcarnitine	-0.5576	-0.2398	0.5001	0.0193	-28.85	-175.38	-38.52	-129.43	8.83E+45	45.95	-173.96	37.23	29.99	0.17
1686	PI(18:0_20:2)	AcylCarnitine(17:0) (b)	PI	Acylcarnitine	-0.5199	-0.2597	0.5001	0.0194	-26.83	-152.64	-43.55	-129.43	1.59E+23	23.2	-151.36	42.18	29.99	0.04
1687	PI(18:0_20:3) (a)	AcylCarnitine(17:0) (b)	PI	Acylcarnitine	-0.5172	-0.2383	0.5001	0.0205	-25.26	-135.92	-31.88	-129.43	3.06E+06	6.49	-134.76	33.52	29.99	0.02
1688	PI (38:5) (b)	AcylCarnitine(17:0) (b)	PI	Acylcarnitine	-0.6001	-0.307	0.5001	0.0193	-31.12	-202.58	-61.42	-129.43	1.39E+73	73.14	-200.99	37.07	29.99	0.12
1689	PI(38:6)	AcylCarnitine(17:0) (b)	PI	Acylcarnitine	-0.6076	-0.4178	0.5001	0.0196	-30.98	-200.85	-102.38	-129.43	2.59E+71	71.41	-199.27	46.71	29.99	-0.07
1690	PI(39:6)	AcylCarnitine(17:0) (b)	PI	Acylcarnitine	-0.5652	-0.3186	0.5001	0.0203	-27.8	-163.37	-53.55	-129.43	8.73E+33	33.94	-162.03	43.81	29.99	0.06
1691	PI(18:0_22:5) (n6)	AcylCarnitine(17:0) (b)	PI	Acylcarnitine	-0.5319	-0.2814	0.5001	0.0198	-26.83	-152.61	-44.72	-129.43	1.49E+23	23.17	-151.34	45.55	29.99	0.06
1692	PI(18:0_22:6)	AcylCarnitine(17:0) (b)	PI	Acylcarnitine	-0.5792	-0.3698	0.5001	0.0196	-29.6	-184.17	-82.9	-129.43	5.44E+54	54.74	-182.7	47.1	29.99	-0.03
1693	SM(d17:1/14:0)	AcylCarnitine(17:0) (b)	SM	Acylcarnitine	-0.7952	-0.4955	0.5001	0.0182	-43.61	-380.82	-161.79	-129.43	1.05E+219	219.02	-378.17	33.84	29.99	0.21
1694	SM(d18:0/14:0)	AcylCarnitine(17:0) (b)	SM	Acylcarnitine	-0.6746	-0.3877	0.5001	0.0187	-36.01	-266.82	-108.56	-129.43	2.45E+137	137.39	-264.84	30.23	29.99	0.13
1695	SM(d18:1/14:0)/SM(d16:1/16:0)	AcylCarnitine(17:0) (b)	SM	Acylcarnitine	-0.6237	-0.2776	0.5001	0.0187	-33.42	-231.86	-65.79	-129.43	2.68E+102	102.43	-230.1	25.73	29.99	0.19
1696	SM(d17:1/16:0)	AcylCarnitine(17:0) (b)	SM	Acylcarnitine	-0.6684	-0.2585	0.5001	0.0187	-35.66	-262.05	-49.98	-129.43	4.12E+132	132.62	-260.1	25.28	29.99	0.32
1697	SM(d18:0/16:0)	AcylCarnitine(17:0) (b)	SM	Acylcarnitine	-0.5909	-0.285	0.5001	0.0197	-29.93	-188.08	-54.01	-129.43	4.44E+58	58.65	-186.58	22.48	29.99	0.07
1698	SM(d18:1/16:0)	AcylCarnitine(17:0) (b)	SM	Acylcarnitine	-0.6008	-0.2342	0.5001	0.0192	-31.31	-204.96	-60.02	-129.43	3.37E+75	75.53	-203.36	18.36	29.99	0.18
1699	SM(d18:2/16:0)	AcylCarnitine(17:0) (b)	SM	Acylcarnitine	-0.7861	-0.5517	0.5001	0.0181	-43.44	-378.09	-333.62	-129.43	2.95E+44	44.47	-375.46	22.47	29.99	0.12
1700	SM(34:3)	AcylCarnitine(17:0) (b)	SM	Acylcarnitine	-0.9065	-0.6768	0.5001	0.0179	-50.76	-501.26	-348.58	-129.43	4.74E+152	152.68	-498.08	26.83	29.99	0.14
1701	SM(d18:1/17:0)/SM(d17:1/18:0)	AcylCarnitine(17:0) (b)	SM	Acylcarnitine	-0.6663	-0.2225	0.5001	0.0193	-34.58	-247.27	-29.86	-129.43	6.87E+117	117.84	-245.41	25.44	29.99	0.38
1702	SM(d18:2/17:0)	AcylCarnitine(17:0) (b)	SM	Acylcarnitine	-0.8762	-0.5004	0.5001	0.018	-48.69	-465.22	-168.34	-129.43	7.59E+296	296.88	-462.21	27.5	29.99	0.33
1703	SM(35:2) (b)	AcylCarnitine(17:0) (b)	SM	Acylcarnitine	-0.693	-0.3285	0.5001	0.0183	-37.8	-292.25	-100.2	-129.43	6.48E+162	162.81	-290.11	22.5	29.99	0.25
1704	SM(d18:1/18:0)/SM(d16:1/20:0)	AcylCarnitine(17:0) (b)	SM	Acylcarnitine	-0.7355	-0.4201	0.5001	0.0188	-39.12	-311.6	-135.59	-129.43	1.02E+176	176.01	-309.34	23.81	29.99	0.2
1705	SM(d18:2/18:0)	AcylCarnitine(17:0) (b)	SM	Acylcarnitine	-0.8859	-0.6275	0.5001	0.0181	-48.86	-468.07	-290.6	-129.43	2.96E+177	177.47	-465.05	25.49	29.99	0.18
1706	SM(d18:2/18:1)	AcylCarnitine(17:0) (b)	SM	Acylcarnitine	-0.9068	-0.6608	0.5001	0.0183	-49.56	-480.22	-277.14	-129.43	1.21E+203	203.08	-477.14	31.39	29.99	0.14
1707	SM(37:1)	AcylCarnitine(17:0) (b)	SM	Acylcarnitine	-0.857	-0.5616	0.5001	0.0187	-45.84	-417.05	-200.97	-129.43	1.21E+216	216.08	-414.24	25.62	29.99	0.23
1708	SM(37:2)	AcylCarnitine(17:0) (b)	SM	Acylcarnitine	-0.8465	-0.5403	0.5001	0.0184	-46.08	-421.01	-177.34	-129.43	4.74E+243	243.68	-418.17	29.74	29.99	0.22
1709	SM(d18:1/20:0)/SM(d16:1/22:0)	AcylCarnitine(17:0) (b)	SM	Acylcarnitine	-0.6114	-0.3063	0.5001	0.0193	-31.63	-208.93	-79.99	-129.43	3.14E+79	79.5	-207.31	21.72	29.99	0.08
1710	SM(d18:2/20:0)	AcylCarnitine(17:0) (b)	SM	Acylcarnitine	-0.8377	-0.6688	0.5001	0.0187	-44.82	-400.28	-320.17	-129.43	1.31E+80	80.12	-397.54	21.96	29.99	0.06
1711	SM(38:3) (a)	AcylCarnitine(17:0) (b)	SM	Acylcarnitine	-0.8624	-0.7749	0.5001	0.019	-45.49	-411.38	-353.16	-129.43	1.64E+58	58.22	-408.59	28.2	29.99	-0.09
1712	SM(38:3) (b)	AcylCarnitine(17:0) (b)	SM	Acylcarnitine	-0.626	-0.2809	0.5001	0.0199	-31.46	-206.82	-44.32	-129.43	2.41E+77	77.38	-205.21	21.6	29.99	0.16
1713	SM(d16:1/23:0)/SM(d17:1/22:0)	AcylCarnitine(17:0) (b)	SM	Acylcarnitine	-0.6538	-0.3309	0.5001	0.019	-34.45	-245.61	-79.01	-129.43	1.49E+116	116.17	-243.75	26.82	29.99	0.17
1714	SM(d16:1/24:1)	AcylCarnitine(17:0) (b)	SM	Acylcarnitine	-0.6463	-0.3921	0.5001	0.0192	-33.6	-234.27	-110.18	-129.43	6.89E+104	104.84	-232.49	26.25	29.99	0.03
1715	SM(d18:2/22:0)	AcylCarnitine(17:0) (b)	SM	Acylcarnitine	-0.7073	-0.4726	0.5001	0.0188	-37.59	-289.19	-182.96	-129.43	1.69E+106	106.23	-287.07	23.13	29.99	0.04
1716	SM(40:3) (b)	AcylCarnitine(17:0) (b)	SM	Acylcarnitine	-0.7378	-0.3937	0.5001	0.0189	-39	-309.72	-96.45	-129.43	1.92E+180	180.28	-307.48	23.71	29.99	0.24
1717	SM(41:0)	AcylCarnitine(17:0) (b)	SM	Acylcarnitine	-0.5495	-0.2337	0.5001	0.0193	-28.52	-171.61	-39.1	-129.43	1.50E+42	42.18	-170.21	30.55	29.99	0.1
1718	SM(d18:1/23:0)/SM(d17:1/24:0)	AcylCarnitine(17:0) (b)	SM	Acylcarnitine	-0.5511	-0.1932	0.5001	0.0191	-28.85	-175.34	-32.94	-129.43	7.98E+45	45.9	-173.92	23.37	29.99	0.14
1719	SM(d17:1/24:1)	AcylCarnitine(17:0) (b)	SM	Acylcarnitine	-0.737	-0.4287	0.5001	0.019	-38.82	-307.17	-126.02	-129.43	5.43E+177	177.73	-304.94	23.49	29.99	0.19
1720	SM(d18:2/23:0)	AcylCarnitine(17:0) (b)	SM	Acylcarnitine	-0.7834	-0.5292	0.5001	0.018	-43.55	-379.82	-225.68	-129.43	1.37E+154	154.14	-377.18	25.2	29.99	0.13
1721	SM(d18:1/24:1)	AcylCarnitine(17:0) (b)	SM	Acylcarnitine	-0.5528	-0.2706	0.5001	0.0199	-27.73	-162.58	-52.07	-129.43	1.39E+33	33.14	-161.24	23.96	29.99	-0.03
1722	SM(43:2) (b)	AcylCarnitine(17:0) (b)	SM	Acylcarnitine	-0.5781	-0.2023	0.5001	0.0195	-29.62	-184.45	-27.38	-129.43	1.03E+55	55.01	-182.97	26.93	29.99	0.23
1723	SM(43:2) (c)	AcylCarnitine(17:0) (b)	SM	Acylcarnitine	-0.5094	-0.1661	0.5001	0.0193	-26.33	-147.2	-19.05	-129.43	5.87E+17	17.77	-145.96	30.87	29.99	0.12
1724	SM(44:3)	AcylCarnitine(17:0) (b)	SM	Acylcarnitine	-0.5313	-0.2594	0.5001	0.0196	-27.13	-155.89	-48.09	-129.43	2.88E+26	26.46	-154.6	25.92	29.99	-0.07
1725	TG(50:3) [NL-16:1]	AcylCarnitine(17:0) (b)	TG	Acylcarnitine	-0.4658	-0.2585	0.5001	0.0168	-27.72	-162.46	-64.1	-129.43	1.06E+33	33.02	-161.12	58.53	29.99	0.03
1726	TG(50:3) [NL-18:2]	AcylCarnitine(17:0) (b)	TG	Acylcarnitine	-0.4712	-0.246	0.5001	0.0167	-28.28	-168.79	-66.1	-129.43	2.25E+39	39.35	-167.41	49.53	29.99	0.04
1727	TG(50:3) [SIM]	AcylCarnitine(17:0) (b)	TG	Acylcarnitine	-0.4524	-0.2196	0.5001	0.0171	-26.44	-148.41	-50.01	-129.43	9.36E+18	18.97	-147.16	46.93	29.99	0.02
1728	TG(52:4) [NL-16:1]	AcylCarnitine(17:0) (b)	TG	Acylcarnitine	-0.5183	-0.3045	0.5001	0.0189	-27.39	-158.77	-66.4	-129.43	2.18E+29	29.34	-157.46	46.74	29.99	-0.01
1729	CE(15:0)	AcylCarnitine(18:0)	CE	Acylcarnitine	-0.6282	-0.2023	0.6485	0.0182	-34.5	-246.29	-28.56	-239.37	8.39E+06	6.92	-244.44	31.41	32.72	0.11
1730	CE(18:2)	AcylCarnitine(18:0)	CE	Acylcarnitine	-0.6872	-0.1047	0.6485	0.0191	-35.89	-265.27	-10.98	-239.37	7.85E+25	25.89	-263.3	16.46	32.72	0.2
1731	CE(20:2)	AcylCarnitine(18:0)	CE	Acylcarnitine	-0.7143	-0.2734	0.6485	0.0196	-36.42	-272.55	-59.91	-239.37	1.50E+33	33.18	-270.53	23.02	32.72	0.08
1732	Cer(d16:1/18:0)	AcylCarnitine(18:0)	Cer	Acylcarnitine	-0.6965	-0.2908	0.6485	0.0186	-37.4	-286.55	-58.23	-239.37	1.53E+47	47.18	-284.45	44.27	32.72	0.22
1733	Cer(d16:1/20:0)	AcylCarnitine(18:0)	Cer	Acylcarnitine	-0.6834	-0.2424	0.6485	0.0191	-35.77	-263.53	-41.7	-239.37	1.45E+24	24.16	-261.57	39.09	32.72	0.23
1734	Cer(d17:1/16:0)	AcylCarnitine(18:0)	Cer	Acylcarnitine	-0.7028	-0.1954	0.6485	0.0202	-34.83	-250.69	-22.26	-239.37	2.09E+11	11.32	-248.81	32.25	32.72	0.26
1735	Cer(d17:1/18:0)	AcylCarnitine(18:0)	Cer	Acylcarnitine	-0.7338	-0.234	0.6485	0.0198	-37.06	-281.67	-31.07	-239.37	1.98E+42	42.3	-279.59	27.85	32.72	0.23
1736	Cer(d18:1/16:0)	AcylCarnitine(18:0)	Cer	Acylcarnitine	-0.757	-0.1344	0.6485	0.0197	-38.46	-301.86	-15.42	-239.37	3.07E+62	62.49	-299.67	23.54	32.72	0.38
1737	Cer(d18:1/18:0)	AcylCarnitine(18:0)	Cer	Acylcarnitine	-0.7765	-0.2781	0.6485	0.0184	-42.12	-357.19	-56.93	-239.37	6.61E+117	117.82	-354.68	37.02	32.72	0.31
1738	Cer(d18:1/19:0)	AcylCarnitine(18:0)	Cer	Acylcarnitine	-0.7343	-0.2358	0.6485	0.0201	-36.47	-273.3	-29.97	-239.37	8.46E+33	33.93	-271.28	31.57	32.72	0.27
1739	Cer(d18:1/20:0)	AcylCarnitine(18:0)	Cer	Acylcarnitine	-0.738	-0.2175	0.6485	0.0187	-39.45	-316.45	-38.99	-239.37	1.20E+77	77.08	-314.17	34.68	32.72	0.32
1740	Cer(d18:1/21:0)	AcylCarnitine(18:0)	Cer	Acylcarnitine	-0.9577	-0.5338	0.6485	0.0185	-51.9	-521.49	-194.07	-239.37	1.32E+282	282.12	-518.23	37.81	32.72	0.24
1741	Cer(d18:1/23:0)	AcylCarnitine(18:0)	Cer	Acylcarnitine	-0.6615	-0.0771	0.6485	0.0191	-34.69	-248.74	-5.54	-239.37	2.33E+09	9.37	-246.87	31.66	32.72	0.37
1742	Cer(d18:2/14:0)	AcylCarnitine(18:0)	Cer	Acylcarnitine	-0.7029	-0.4297	0.6485	0.0198	-35.54	-260.37	-98.95	-239.37	9.99E+20	21	-258.43	47.68	32.72	-0.01
1743	Cer(d18:2/16:0)	AcylCarnitine(18:0)	Cer	Acylcarnitine	-0.8133	-0.3757	0.6485	0.0191	-42.5	-363.14	-92.88	-239.37	5.88E+123	123.77	-360.59	31.13	32.72	0.19
1744	Cer(d18:2/18:0)	AcylCarnitine(18:0)	Cer	Acylcarnitine	-0.8092	-0.3842	0.6485	0.0187	-43.3	-375.84	-93.86	-239.37	2.93E+136	136.47	-373.22	41.61	32.72	0.25
1745	Cer(d18:2/20:0)	AcylCarnitine(18:0)	Cer	Acylcarnitine	-0.8123	-0.3424	0.6485	0.0193	-42.17	-357.94	-77.44	-239.37	3.69E+118	118.57	-355.42	33.63	32.72	0.25
1746	Cer(d18:2/21:0)	AcylCarnitine(18:0)	Cer	Acylcarnitine	-0.8212	-0.4713	0.6485	0.0196	-41.93	-354.27	-124.01	-239.37	7.85E+114	114.89	-351.77	43.55	32.72	0.14
1747	Cer(d18:2/23:0)	AcylCarnitine(18:0)	Cer	Acylcarnitine	-0.6989	-0.211	0.6485	0.0194	-35.97	-266.35	-30.13	-239.37	9.51E+26	26.98	-264.37	37.94	32.72	0.29
1748	GM3(d18:1/16:0)	AcylCarnitine(18:0)	GM3	Acylcarnitine	-0.6858	-0.1405	0.6485	0.0192	-35.78	-263.68	-14.18	-239.37	2.02E+24	24.31	-261.72	21.96	32.72	0.2
1749	HexCer(d18:1/18:0)	AcylCarnitine(18:0)	HexCer	Acylcarnitine	-0.7099	-0.2219	0.6485	0.0194	-36.57	-274.67	-28.06	-239.37	1.99E+35	35.3	-272.64	32.88	32.72	0.24
1750	Hex2Cer(d18:2/16:0)	AcylCarnitine(18:0)	Hex2Cer	Acylcarnitine	-0.7024	-0.2323	0.6485	0.0193	-36.49	-273.56	-30	-239.37	1.54E+34	34.19	-271.54	27.61	32.72	0.16
1751	Hex3Cer(d18:1/16:0)	AcylCarnitine(18:0)	Hex3Cer	Acylcarnitine	-0.7878	-0.3847	0.6485	0.0182	-43.36	-376.77	-106.01	-239.37	2.53E+137	137.4	-374.15	24.14	32.72	0.11
1752	Hex3Cer(d18:1/22:0)	AcylCarnitine(18:0)	Hex3Cer	Acylcarnitine	-0.6696	-0.2268	0.6485	0.0186	-35.99	-266.63	-33.56	-239.37	1.82E+27	27.26	-264.65	32.79	32.72	0.16
1753	Hex3Cer(d18:1/24:1)	AcylCarnitine(18:0)	Hex3Cer	Acylcarnitine	-0.6965	-0.3016	0.6485	0.0187	-37.25	-284.41	-61.66	-239.37	1.10E+45	45.04	-282.33	31.36	32.72	0.06
1754	LPE(18:0) [sn1]	AcylCarnitine(18:0)	LPE	Acylcarnitine	-0.6662	-0.1632	0.6485	0.0189	-35.18	-255.44	-19.84	-239.37	1.17E+16	16.07	-253.53	32.34	32.72	0.22
1755	PC(32:2)	AcylCarnitine(18:0)	PC	Acylcarnitine	-0.6817	-0.3659	0.6485	0.0185	-36.8	-277.92	-96.98	-239.37	3.56E+38	38.55	-275.87	40.15	32.72	-0.03
1756	PC(33:2)	AcylCarnitine(18:0)	PC	Acylcarnitine	-0.8378	-0.4397	0.6485	0.019	-44.1	-388.65	-109.75	-239.37	1.92E+149	149.28	-385.97	31.72	32.72	0.14
1757	PC(16:0_18:2)	AcylCarnitine(18:0)	PC	Acylcarnitine	-0.6853	-0.1566	0.6485	0.0194	-35.39	-258.33	-17.33	-239.37	9.11E+18	18.96	-256.4	14.28	32.72	0.11
1758	PC(16:1_18:2)	AcylCarnitine(18:0)	PC	Acylcarnitine	-0.7749	-0.4673	0.6485	0.0179	-43.18	-373.92	-172.87	-239.37	3.50E+134	134.54	-371.31	36.51	32.72	-0.03
1759	PC(16:0_18:3) (a)	AcylCarnitine(18:0)	PC	Acylcarnitine	-0.6688	-0.2883	0.6485	0.0187	-35.68	-262.25	-58.84	-239.37	7.63E+22	22.88	-260.3	38.98	32.72	0.07
1760	PC(17:0_18:2)	AcylCarnitine(18:0)	PC	Acylcarnitine	-0.7632	-0.2304	0.6485	0.0192	-39.8	-321.7	-32.92	-239.37	2.16E+82	82.33	-319.39	25.65	32.72	0.28
1761	PC(17:1_18:2)	AcylCarnitine(18:0)	PC	Acylcarnitine	-0.7215	-0.2304	0.6485	0.0186	-38.84	-307.46	-36.95	-239.37	1.22E+68	68.09	-305.23	29.37	32.72	0.22
1762	PC(15:0_20:3)	AcylCarnitine(18:0)	PC	Acylcarnitine	-0.8341	-0.4552	0.6485	0.0192	-43.55	-379.84	-118.96	-239.37	2.96E+140	140.47	-377.2	31.59	32.72	0.1
1763	PC(15:0_20:4)	AcylCarnitine(18:0)	PC	Acylcarnitine	-0.7237	-0.3713	0.6485	0.0194	-37.24	-284.23	-79.33	-239.37	7.23E+44	44.86	-282.14	39.82	32.72	0
1764	PC(18:0_18:2)	AcylCarnitine(18:0)	PC	Acylcarnitine	-0.7065	-0.1418	0.6485	0.0193	-36.68	-276.3	-14.85	-239.37	8.59E+36	36.93	-274.27	18.93	32.72	0.22
1765	PC(16:0_20:3) (a)	AcylCarnitine(18:0)	PC	Acylcarnitine	-0.7442	-0.3477	0.6485	0.0187	-39.71	-320.31	-97.62	-239.37	8.72E+80	80.94	-318.01	25.94	32.72	0.04
1766	PC(14:0_22:6)	AcylCarnitine(18:0)	PC	Acylcarnitine	-0.6796	-0.4078	0.6485	0.0191	-35.66	-262.06	-112.76	-239.37	4.91E+22	22.69	-260.11	46.31	32.72	-0.09
1767	PC(15:0_22:6)	AcylCarnitine(18:0)	PC	Acylcarnitine	-0.7708	-0.4597	0.6485	0.0196	-39.39	-315.61	-122.08	-239.37	1.72E+76	76.24	-313.33	43.21	32.72	0.01
1768	PC(38:2)	AcylCarnitine(18:0)	PC	Acylcarnitine	-0.8009	-0.4411	0.6485	0.0188	-42.59	-364.56	-169.18	-239.37	1.56E+125	125.19	-362.01	25.01	32.72	0.05
1769	PC(18:0_20:3)	AcylCarnitine(18:0)	PC	Acylcarnitine	-0.7152	-0.3258	0.6485	0.0184	-38.93	-308.7	-90.2	-239.37	2.16E+69	69.33	-306.47	33.04	32.72	0.07
1770	PC(18:1_20:3)	AcylCarnitine(18:0)	PC	Acylcarnitine	-0.7621	-0.4063	0.6485	0.0188	-40.61	-333.85	-123.51	-239.37	3.03E+94	94.48	-331.48	28.69	32.72	0.02
1771	PC(16:1_22:6)	AcylCarnitine(18:0)	PC	Acylcarnitine	-0.7422	-0.4509	0.6485	0.0188	-39.48	-316.92	-140.59	-239.37	3.56E+77	77.55	-314.64	41.56	32.72	-0.05
1772	PC(38:7) (c)	AcylCarnitine(18:0)	PC	Acylcarnitine	-0.7446	-0.398	0.6485	0.0194	-38.44	-301.62	-104.52	-239.37	1.79E+62	62.25	-299.43	33.06	32.72	0
1773	PC(18:1_22:6) (b)	AcylCarnitine(18:0)	PC	Acylcarnitine	-0.7699	-0.4228	0.6485	0.02	-38.4	-301.01	-94.6	-239.37	4.38E+61	61.64	-298.82	39.62	32.72	0.06
1774	PC(O-16:0/16:0)	AcylCarnitine(18:0)	PC(O)	Acylcarnitine	-0.692	-0.1945	0.6485	0.0186	-37.16	-283.1	-23.97	-239.37	5.33E+43	43.73	-281.02	21.47	32.72	0.13
1775	PC(O-32:1)	AcylCarnitine(18:0)	PC(O)	Acylcarnitine	-0.7386	-0.3677	0.6485	0.0177	-41.65	-349.84	-92.63	-239.37	2.98E+110	110.47	-347.38	26.73	32.72	0.01
1776	PC(O-34:1)	AcylCarnitine(18:0)	PC(O)	Acylcarnitine	-0.768	-0.3411	0.6485	0.0179	-42.9	-369.4	-87.69	-239.37	1.06E+130	130.03	-366.81	21.87	32.72	0.11
1777	PC(O-18:0/18:1)	AcylCarnitine(18:0)	PC(O)	Acylcarnitine	-0.6775	-0.11	0.6485	0.0179	-37.75	-291.54	-8.32	-239.37	1.47E+52	52.17	-289.41	27.04	32.72	0.27
1778	PC(O-18:1/18:1)	AcylCarnitine(18:0)	PC(O)	Acylcarnitine	-0.7513	-0.3401	0.6485	0.0179	-42.08	-356.64	-80.42	-239.37	1.84E+117	117.26	-354.12	28.29	32.72	0.1
1779	PC(O-18:1/18:2)	AcylCarnitine(18:0)	PC(O)	Acylcarnitine	-0.642	-0.2187	0.6485	0.0185	-34.67	-248.58	-29.23	-239.37	1.61E+09	9.21	-246.71	30.84	32.72	0.04
1780	PC(O-18:0/22:6)	AcylCarnitine(18:0)	PC(O)	Acylcarnitine	-0.6939	-0.2117	0.6485	0.0194	-35.8	-263.96	-25.57	-239.37	3.85E+24	24.58	-261.99	29.16	32.72	0.18
1781	PC(P-16:0/16:1)	AcylCarnitine(18:0)	PC(P)	Acylcarnitine	-0.6507	-0.2558	0.6485	0.0175	-37.26	-284.52	-55.49	-239.37	1.41E+45	45.15	-282.43	31.02	32.72	0.01
1782	PC(P-16:0/18:1)	AcylCarnitine(18:0)	PC(P)	Acylcarnitine	-0.655	-0.1782	0.6485	0.0165	-39.58	-318.46	-34.11	-239.37	1.24E+79	79.09	-316.17	27.93	32.72	0.13
1783	PC(P-18:1/18:1)	AcylCarnitine(18:0)	PC(P)	Acylcarnitine	-0.6266	-0.1798	0.6485	0.0173	-36.29	-270.77	-27.51	-239.37	2.51E+31	31.4	-268.77	31.22	32.72	0.09
1784	PC(P-18:1/22:6)	AcylCarnitine(18:0)	LPC	Acylcarnitine	-0.6789	-0.301	0.6485	0.019	-35.66	-262.04	-60.93	-239.37	4.69E+22	22.67	-260.09	34.07	32.72	0
1785	PE(17:0_18:2)	AcylCarnitine(18:0)	PE	Acylcarnitine	-0.6835	-0.3602	0.6485	0.0188	-36.41	-272.54	-85.59	-239.37	1.46E+33	33.17	-270.52	51.68	32.72	0.08
1786	PE(18:0_18:2)	AcylCarnitine(18:0)	PE	Acylcarnitine	-0.6348	-0.3243	0.6485	0.0173	-36.64	-275.66	-92.62	-239.37	1.97E+36	36.29	-273.63	57.55	32.72	0.07
1787	PE(16:0_20:3)	AcylCarnitine(18:0)	PE	Acylcarnitine	-0.6891	-0.3983	0.6485	0.0182	-37.91	-293.9	-114.9	-239.37	3.41E+54	54.53	-291.76	56.76	32.72	0.02
1788	PE(17:0_20:4)	AcylCarnitine(18:0)	PE	Acylcarnitine	-0.729	-0.4035	0.6485	0.0189	-38.57	-303.4	-104.17	-239.37	1.07E+64	64.03	-301.2	46.89	32.72	0.05
1789	PE(18:0_20:3) (a)	AcylCarnitine(18:0)	PE	Acylcarnitine	-0.7297	-0.4669	0.6485	0.0172	-42.41	-361.77	-188.47	-239.37	2.52E+122	122.4	-359.23	60.28	32.72	0
1790	PE(18:0_20:4)	AcylCarnitine(18:0)	PE	Acylcarnitine	-0.7059	-0.3908	0.6485	0.0176	-40.03	-325.07	-128.31	-239.37	5.06E+85	85.7	-322.75	50.07	32.72	0.05
1791	PE(38:5) (b)	AcylCarnitine(18:0)	PE	Acylcarnitine	-0.6283	-0.3239	0.6485	0.0178	-35.38	-258.23	-86.52	-239.37	7.22E+18	18.86	-256.3	56.97	32.72	0.05
1792	PE(16:0_22:6)	AcylCarnitine(18:0)	PE	Acylcarnitine	-0.7549	-0.5397	0.6485	0.0186	-40.53	-332.76	-194.77	-239.37	2.46E+93	93.39	-330.39	61.4	32.72	-0.12
1793	PE(15-MHDA_22:6)	AcylCarnitine(18:0)	PE	Acylcarnitine	-0.6931	-0.4191	0.6485	0.0192	-36.18	-269.26	-107.09	-239.37	7.75E+29	29.89	-267.27	60.64	32.72	0.03
1794	PE(17:0_22:6)	AcylCarnitine(18:0)	PE	Acylcarnitine	-0.7985	-0.5541	0.6485	0.019	-42.07	-356.43	-190.05	-239.37	1.15E+117	117.06	-353.92	57.56	32.72	-0.03
1795	PE(18:0_22:5) (n6)	AcylCarnitine(18:0)	PE	Acylcarnitine	-0.716	-0.4835	0.6485	0.0175	-41.02	-340.23	-179.93	-239.37	7.18E+100	100.86	-337.81	75.27	32.72	-0.03
1796	PE(18:0_22:6)	AcylCarnitine(18:0)	PE	Acylcarnitine	-0.7557	-0.5395	0.6485	0.0179	-42.26	-359.39	-227.48	-239.37	1.05E+120	120.02	-356.86	64.01	32.72	-0.08
1797	PE(18:1_22:6) (a)	AcylCarnitine(18:0)	PE	Acylcarnitine	-0.6835	-0.4787	0.6485	0.0185	-36.97	-280.4	-158.81	-239.37	1.08E+41	41.03	-278.34	72.55	32.72	-0.14
1798	PE(18:1_22:6) (b)	AcylCarnitine(18:0)	PE	Acylcarnitine	-0.8474	-0.6249	0.6485	0.0185	-45.87	-417.56	-252.15	-239.37	2.52E+165	165.4	-414.74	66.5	32.72	-0.04
1799	PI(15-MHDA_18:2)/PI(17:0_18:2)	AcylCarnitine(18:0)	PI	Acylcarnitine	-0.7637	-0.4025	0.6485	0.0195	-39.18	-312.52	-95.05	-239.37	1.39E+73	73.14	-310.25	37.28	32.72	0.08
1800	PI(36:2)	AcylCarnitine(18:0)	PI	Acylcarnitine	-0.7546	-0.4186	0.6485	0.0192	-39.38	-315.37	-114.56	-239.37	1.00E+76	76	-313.09	35.64	32.72	0.02
1801	PI(16:0_20:3) (a)	AcylCarnitine(18:0)	PI	Acylcarnitine	-0.7041	-0.3701	0.6485	0.0195	-36.15	-268.89	-83.26	-239.37	3.30E+29	29.52	-266.9	39.98	32.72	0.02
1802	PI (38:5) (b)	AcylCarnitine(18:0)	PI	Acylcarnitine	-0.7207	-0.307	0.6485	0.0193	-37.28	-284.72	-61.42	-239.37	2.24E+45	45.35	-282.63	37.07	32.72	0.14
1803	PI(38:6)	AcylCarnitine(18:0)	PI	Acylcarnitine	-0.6945	-0.4178	0.6485	0.0196	-35.48	-259.5	-102.38	-239.37	1.34E+20	20.13	-257.56	46.71	32.72	-0.08
1804	SM(d17:1/14:0)	AcylCarnitine(18:0)	SM	Acylcarnitine	-0.8645	-0.4955	0.6485	0.0183	-47.12	-438.37	-161.79	-239.37	1.00E+199	199	-435.46	33.84	32.72	0.12
1805	SM(d18:0/14:0)	AcylCarnitine(18:0)	SM	Acylcarnitine	-0.7959	-0.3877	0.6485	0.0185	-42.92	-369.78	-108.56	-239.37	2.55E+130	130.41	-367.19	30.23	32.72	0.13
1806	SM(d18:1/14:0)/SM(d16:1/16:0)	AcylCarnitine(18:0)	SM	Acylcarnitine	-0.7589	-0.2776	0.6485	0.0186	-40.8	-336.76	-65.79	-239.37	2.47E+97	97.39	-334.37	25.73	32.72	0.19
1807	SM(d18:2/14:0)	AcylCarnitine(18:0)	SM	Acylcarnitine	-1.1072	-0.9303	0.6485	0.0162	-68.31	-838.09	-813.44	-239.37	4.44E+24	24.65	-833.49	32.48	32.72	-0.02
1808	SM(d17:1/16:0)	AcylCarnitine(18:0)	SM	Acylcarnitine	-0.7852	-0.2585	0.6485	0.0187	-41.94	-354.34	-49.98	-239.37	9.40E+114	114.97	-351.85	25.28	32.72	0.27
1809	SM(d18:0/16:0)	AcylCarnitine(18:0)	SM	Acylcarnitine	-0.743	-0.285	0.6485	0.019	-39.18	-312.42	-54.01	-239.37	1.11E+73	73.05	-310.16	22.48	32.72	0.12
1810	SM(d18:1/16:0)	AcylCarnitine(18:0)	SM	Acylcarnitine	-0.7713	-0.2342	0.6485	0.0187	-41.17	-342.47	-60.02	-239.37	1.27E+103	103.1	-340.04	18.36	32.72	0.25
1811	SM(d18:2/16:0)	AcylCarnitine(18:0)	SM	Acylcarnitine	-0.9252	-0.5517	0.6485	0.0177	-52.26	-527.98	-333.62	-239.37	2.33E+194	194.37	-524.7	22.47	32.72	0.16
1812	SM(34:3)	AcylCarnitine(18:0)	SM	Acylcarnitine	-0.9894	-0.6768	0.6485	0.0176	-56.15	-599.21	-348.58	-239.37	4.27E+250	250.63	-595.63	26.83	32.72	0.1
1813	SM(d18:1/17:0)/SM(d17:1/18:0)	AcylCarnitine(18:0)	SM	Acylcarnitine	-0.7496	-0.2225	0.6485	0.0188	-39.96	-324.15	-29.86	-239.37	6.02E+84	84.78	-321.83	25.44	32.72	0.25
1814	SM(d18:2/17:0)	AcylCarnitine(18:0)	SM	Acylcarnitine	-0.9377	-0.5004	0.6485	0.018	-52.13	-525.6	-168.34	-239.37	1.71E+286	286.23	-522.33	27.5	32.72	0.23
1815	SM(35:2) (b)	AcylCarnitine(18:0)	SM	Acylcarnitine	-0.8371	-0.3285	0.6485	0.0181	-46.24	-423.78	-100.2	-239.37	2.55E+184	184.41	-420.93	22.5	32.72	0.27
1816	SM(d18:1/18:0)/SM(d16:1/20:0)	AcylCarnitine(18:0)	SM	Acylcarnitine	-0.8649	-0.4201	0.6485	0.0183	-47.16	-439.2	-135.59	-239.37	6.78E+199	199.83	-436.29	23.81	32.72	0.2
1817	SM(d18:2/18:0)	AcylCarnitine(18:0)	SM	Acylcarnitine	-0.9875	-0.6275	0.6485	0.0177	-55.9	-594.56	-290.6	-239.37	9.03E+303	303.96	-591	25.49	32.72	0.16
1818	SM(d18:2/18:1)	AcylCarnitine(18:0)	SM	Acylcarnitine	-0.985	-0.6608	0.6485	0.0179	-54.93	-576.63	-277.14	-239.37	3.09E+299	299.49	-573.15	31.39	32.72	0.1
1819	SM(37:1)	AcylCarnitine(18:0)	SM	Acylcarnitine	-0.9169	-0.5616	0.6485	0.0185	-49.68	-482.27	-200.97	-239.37	7.90E+242	242.9	-479.17	25.62	32.72	0.12
1820	SM(37:2)	AcylCarnitine(18:0)	SM	Acylcarnitine	-0.9015	-0.5403	0.6485	0.0182	-49.66	-481.94	-177.34	-239.37	3.73E+242	242.57	-478.85	29.74	32.72	0.11
1821	SM(d18:1/20:0)/SM(d16:1/22:0)	AcylCarnitine(18:0)	SM	Acylcarnitine	-0.7591	-0.3063	0.6485	0.0189	-40.11	-326.41	-79.99	-239.37	1.08E+87	87.04	-324.07	21.72	32.72	0.13
1822	SM(d18:2/20:0)	AcylCarnitine(18:0)	SM	Acylcarnitine	-0.9485	-0.6688	0.6485	0.0181	-52.5	-532.23	-320.17	-239.37	1.16E+212	212.06	-528.92	21.96	32.72	0.07
1823	SM(38:3) (a)	AcylCarnitine(18:0)	SM	Acylcarnitine	-0.9281	-0.7749	0.6485	0.0185	-50.28	-492.75	-353.16	-239.37	3.87E+139	139.59	-489.61	28.2	32.72	-0.15
1824	SM(38:3) (b)	AcylCarnitine(18:0)	SM	Acylcarnitine	-0.7341	-0.2809	0.6485	0.0193	-38.12	-296.86	-44.32	-239.37	3.08E+57	57.49	-294.7	21.6	32.72	0.1
1825	SM(d16:1/23:0)/SM(d17:1/22:0)	AcylCarnitine(18:0)	SM	Acylcarnitine	-0.7651	-0.3309	0.6485	0.0188	-40.68	-334.98	-79.01	-239.37	4.11E+95	95.61	-332.6	26.82	32.72	0.13
1826	SM(d16:1/24:1)	AcylCarnitine(18:0)	SM	Acylcarnitine	-0.7479	-0.3921	0.6485	0.0191	-39.18	-312.52	-110.18	-239.37	1.40E+73	73.14	-310.25	26.25	32.72	-0.01
1827	SM(d18:2/22:0)	AcylCarnitine(18:0)	SM	Acylcarnitine	-0.8528	-0.4726	0.6485	0.0182	-46.83	-433.62	-182.96	-239.37	1.79E+194	194.25	-430.73	23.13	32.72	0.1
1828	SM(40:3) (a)	AcylCarnitine(18:0)	SM	Acylcarnitine	-0.9081	-0.7438	0.6485	0.0184	-49.27	-475.17	-404.59	-239.37	3.83E+70	70.58	-472.11	24.43	32.72	-0.13
1829	SM(40:3) (b)	AcylCarnitine(18:0)	SM	Acylcarnitine	-0.8126	-0.3937	0.6485	0.0186	-43.63	-381.03	-96.45	-239.37	4.60E+141	141.66	-378.39	23.71	32.72	0.12
1830	SM(41:0)	AcylCarnitine(18:0)	SM	Acylcarnitine	-0.6689	-0.2337	0.6485	0.0189	-35.37	-258.02	-39.1	-239.37	4.50E+18	18.65	-256.1	30.55	32.72	0.08
1831	SM(d18:1/23:0)/SM(d17:1/24:0)	AcylCarnitine(18:0)	SM	Acylcarnitine	-0.6843	-0.1932	0.6485	0.0189	-36.19	-269.41	-32.94	-239.37	1.09E+30	30.04	-267.41	23.37	32.72	0.13
1832	SM(d17:1/24:1)	AcylCarnitine(18:0)	SM	Acylcarnitine	-0.8118	-0.4287	0.6485	0.0189	-43.01	-371.26	-126.02	-239.37	7.74E+131	131.89	-368.67	23.49	32.72	0.08
1833	SM(d18:2/23:0)	AcylCarnitine(18:0)	SM	Acylcarnitine	-0.8827	-0.5292	0.6485	0.0178	-49.64	-481.56	-225.68	-239.37	1.56E+242	242.19	-478.47	25.2	32.72	0.09
1834	SM(d18:1/24:1)	AcylCarnitine(18:0)	SM	Acylcarnitine	-0.6795	-0.2706	0.6485	0.0196	-34.59	-247.41	-52.07	-239.37	1.10E+08	8.04	-245.55	23.96	32.72	-0.01
1835	SM(43:2) (b)	AcylCarnitine(18:0)	SM	Acylcarnitine	-0.6798	-0.2023	0.6485	0.0194	-35.03	-253.41	-27.38	-239.37	1.10E+14	14.04	-251.52	26.93	32.72	0.15
1836	CE(15:0)	AcylCarnitine(18:1)	CE	Acylcarnitine	-0.3047	-0.2023	0.2376	0.0192	-15.86	-55.24	-28.56	-30.65	3.84E+24	24.58	-54.65	31.41	32.29	-0.04
1837	CE(18:2)	AcylCarnitine(18:1)	CE	Acylcarnitine	-0.2661	-0.1047	0.2376	0.0194	-13.7	-41.6	-10.98	-30.65	8.95E+10	10.95	-41.12	16.46	32.29	0.06
1838	CE(20:2)	AcylCarnitine(18:1)	CE	Acylcarnitine	-0.3621	-0.2734	0.2376	0.0195	-18.57	-75.05	-59.91	-30.65	1.39E+15	15.14	-74.31	23.02	32.29	0.05
1839	CE(20:3)	AcylCarnitine(18:1)	CE	Acylcarnitine	-0.3373	-0.2346	0.2376	0.0192	-17.57	-67.36	-42.74	-30.65	4.16E+24	24.62	-66.68	27.38	32.29	0.02
1840	CE(20:4)	AcylCarnitine(18:1)	CE	Acylcarnitine	-0.2075	-0.0932	0.2376	0.0159	-13.07	-38.02	-11.21	-30.65	2.32E+07	7.36	-37.57	43.02	32.29	-0.02
1841	CE(22:6)	AcylCarnitine(18:1)	CE	Acylcarnitine	-0.3012	-0.1895	0.2376	0.0184	-16.41	-59.03	-28.55	-30.65	2.39E+28	28.38	-58.41	44.09	32.29	0.06
1842	Cer(d16:1/16:0)	AcylCarnitine(18:1)	Cer	Acylcarnitine	-0.2684	-0.1416	0.2376	0.0201	-13.37	-39.7	-13.1	-30.65	1.12E+09	9.05	-39.24	39.59	32.29	0.06
1843	Cer(d16:1/18:0)	AcylCarnitine(18:1)	Cer	Acylcarnitine	-0.3939	-0.2908	0.2376	0.0192	-20.57	-91.43	-58.23	-30.65	1.57E+33	33.19	-90.57	44.27	32.29	0.09
1844	Cer(d16:1/20:0)	AcylCarnitine(18:1)	Cer	Acylcarnitine	-0.348	-0.2424	0.2376	0.0195	-17.86	-69.53	-41.7	-30.65	6.84E+27	27.83	-68.83	39.09	32.29	0.06
1845	Cer(d17:1/16:0)	AcylCarnitine(18:1)	Cer	Acylcarnitine	-0.3269	-0.1954	0.2376	0.0206	-15.89	-55.47	-22.26	-30.65	6.52E+24	24.81	-54.88	32.25	32.29	0.12
1846	Cer(d17:1/18:0)	AcylCarnitine(18:1)	Cer	Acylcarnitine	-0.3507	-0.234	0.2376	0.0205	-17.1	-63.97	-31.07	-30.65	7.92E+32	32.9	-63.31	27.85	32.29	0.1
1847	Cer(d17:1/20:0)	AcylCarnitine(18:1)	Cer	Acylcarnitine	-0.3315	-0.213	0.2376	0.0203	-16.3	-58.28	-26.92	-30.65	4.27E+27	27.63	-57.67	38.71	32.29	0.1
1848	Cer(d18:1/14:0)	AcylCarnitine(18:1)	Cer	Acylcarnitine	-0.3551	-0.2727	0.2376	0.0205	-17.28	-65.28	-39.35	-30.65	8.55E+25	25.93	-64.61	38.68	32.29	-0.04
1849	Cer(d18:1/16:0)	AcylCarnitine(18:1)	Cer	Acylcarnitine	-0.3095	-0.1344	0.2376	0.0196	-15.8	-54.88	-15.42	-30.65	1.69E+24	24.23	-54.29	23.54	32.29	0.24
1850	Cer(d18:1/18:0)	AcylCarnitine(18:1)	Cer	Acylcarnitine	-0.41	-0.2781	0.2376	0.019	-21.61	-100.63	-56.93	-30.65	4.95E+43	43.69	-99.7	37.02	32.29	0.2
1851	Cer(d18:1/19:0)	AcylCarnitine(18:1)	Cer	Acylcarnitine	-0.3632	-0.2358	0.2376	0.0206	-17.59	-67.57	-29.97	-30.65	8.22E+36	36.92	-66.88	31.57	32.29	0.14
1852	Cer(d18:1/20:0)	AcylCarnitine(18:1)	Cer	Acylcarnitine	-0.3531	-0.2175	0.2376	0.0189	-18.66	-75.72	-38.99	-30.65	5.44E+36	36.74	-74.98	34.68	32.29	0.17
1853	Cer(d18:2/14:0)	AcylCarnitine(18:1)	Cer	Acylcarnitine	-0.4829	-0.4297	0.2376	0.0203	-23.81	-121.32	-98.95	-30.65	2.34E+22	22.37	-120.26	47.68	32.29	-0.05
1854	Cer(d18:2/16:0)	AcylCarnitine(18:1)	Cer	Acylcarnitine	-0.4798	-0.3757	0.2376	0.0197	-24.38	-126.96	-92.88	-30.65	1.18E+34	34.07	-125.85	31.13	32.29	0.18
1855	Cer(d18:2/18:0)	AcylCarnitine(18:1)	Cer	Acylcarnitine	-0.4947	-0.3842	0.2376	0.0193	-25.6	-139.49	-93.86	-30.65	4.25E+45	45.63	-138.3	41.61	32.29	0.17
1856	Cer(d18:2/20:0)	AcylCarnitine(18:1)	Cer	Acylcarnitine	-0.4472	-0.3424	0.2376	0.0197	-22.66	-110.24	-77.44	-30.65	6.38E+32	32.8	-109.25	33.63	32.29	0.14
1857	Cer(d18:2/21:0)	AcylCarnitine(18:1)	Cer	Acylcarnitine	-0.5476	-0.4713	0.2376	0.0203	-27.01	-154.58	-124.01	-30.65	3.72E+30	30.57	-153.3	43.55	32.29	0.09
1858	Cer(d18:2/22:0)	AcylCarnitine(18:1)	Cer	Acylcarnitine	-0.2657	-0.1258	0.2376	0.0194	-13.68	-41.52	-12.02	-30.65	7.43E+10	10.87	-41.04	38.65	32.29	0.11
1859	Cer(d18:2/23:0)	AcylCarnitine(18:1)	Cer	Acylcarnitine	-0.3273	-0.211	0.2376	0.0198	-16.57	-60.15	-30.13	-30.65	3.14E+29	29.5	-59.52	37.94	32.29	0.07
1860	Cer(d18:2/24:1)	AcylCarnitine(18:1)	Cer	Acylcarnitine	-0.3255	-0.1715	0.2376	0.0197	-16.56	-60.07	-20.78	-30.65	2.61E+29	29.42	-59.44	36.13	32.29	0.21
1861	Cer(d18:2/26:0)	AcylCarnitine(18:1)	Cer	Acylcarnitine	-0.27	-0.1528	0.2376	0.0202	-13.4	-39.87	-14.43	-30.65	1.66E+09	9.22	-39.4	39.6	32.29	0.03
1862	DG(16:1_18:1)	AcylCarnitine(18:1)	DG	Acylcarnitine	-0.2981	-0.193	0.2376	0.0151	-19.7	-84.15	-45.02	-30.65	1.34E+39	39.13	-83.34	72.34	32.29	0.11
1863	DG(16:0_18:2)	AcylCarnitine(18:1)	DG	Acylcarnitine	-0.2526	-0.1446	0.2376	0.0156	-16.2	-57.55	-27.34	-30.65	7.88E+26	26.9	-56.94	63.5	32.29	0.04
1864	DG(18:1_18:1)	AcylCarnitine(18:1)	DG	Acylcarnitine	-0.1875	-0.0561	0.2376	0.0142	-13.17	-38.58	-5.17	-30.65	8.50E+07	7.93	-38.13	65.61	32.29	0.16
1865	DG(18:1_18:2)	AcylCarnitine(18:1)	DG	Acylcarnitine	-0.3214	-0.1973	0.2376	0.0157	-20.45	-90.45	-43.25	-30.65	1.60E+47	47.2	-89.6	58.7	32.29	0.15
1866	DG(18:2_18:2)	AcylCarnitine(18:1)	DG	Acylcarnitine	-0.3658	-0.2646	0.2376	0.0184	-19.93	-86	-50.46	-30.65	3.49E+35	35.54	-85.18	69.05	32.29	0.09
1867	DG(18:1_18:3)	AcylCarnitine(18:1)	DG	Acylcarnitine	-0.2768	-0.1644	0.2376	0.0166	-16.7	-61.1	-29.33	-30.65	2.81E+30	30.45	-60.47	59.87	32.29	0.08
1868	DG(18:2_20:4)	AcylCarnitine(18:1)	DG	Acylcarnitine	-0.3027	-0.2118	0.2376	0.0184	-16.41	-59.04	-35.06	-30.65	9.47E+23	23.98	-58.42	67.59	32.29	0
1869	DG(18:1_22:5)	AcylCarnitine(18:1)	DG	Acylcarnitine	-0.3486	-0.2409	0.2376	0.0181	-19.22	-80.2	-42.99	-30.65	1.62E+37	37.21	-79.42	57.5	32.29	0.06
1870	DG(18:2_22:6)	AcylCarnitine(18:1)	DG	Acylcarnitine	-0.2821	-0.1969	0.2376	0.0196	-14.38	-45.71	-24.49	-30.65	1.13E+15	15.05	-45.19	95.32	32.29	0.03
1871	dhCer(d18:0/18:0)	AcylCarnitine(18:1)	dhCer	Acylcarnitine	-0.3039	-0.181	0.2376	0.0205	-14.81	-48.39	-17.83	-30.65	5.46E+17	17.74	-47.85	46.34	32.29	0.09
1872	dhCer(d18:0/20:0)	AcylCarnitine(18:1)	dhCer	Acylcarnitine	-0.3165	-0.1882	0.2376	0.0202	-15.66	-53.92	-20.16	-30.65	1.83E+23	23.26	-53.34	36.05	32.29	0.11
1873	dhCer(d18:0/22:0)	AcylCarnitine(18:1)	dhCer	Acylcarnitine	-0.261	-0.1283	0.2376	0.019	-13.72	-41.73	-12.68	-30.65	1.19E+11	11.07	-41.24	39.15	32.29	0.05
1874	dhCer(d18:0/24:1)	AcylCarnitine(18:1)	dhCer	Acylcarnitine	-0.34	-0.2008	0.2376	0.0195	-17.47	-66.63	-27.46	-30.65	9.51E+35	35.98	-65.95	39.12	32.29	0.18
1875	GM1(d18:1/16:0)	AcylCarnitine(18:1)	GM1	Acylcarnitine	-0.3446	-0.2427	0.2376	0.0195	-17.64	-67.91	-32.32	-30.65	3.93E+35	35.59	-67.22	27.16	32.29	0.04
1876	GM3(d18:1/16:0)	AcylCarnitine(18:1)	GM3	Acylcarnitine	-0.3098	-0.1405	0.2376	0.0196	-15.77	-54.69	-14.18	-30.65	1.09E+24	24.04	-54.1	21.96	32.29	0.23
1877	HexCer(d16:1/18:0)	AcylCarnitine(18:1)	HexCer	Acylcarnitine	-0.338	-0.2389	0.2376	0.0205	-16.51	-59.74	-31.68	-30.65	1.16E+28	28.06	-59.12	45.62	32.29	0.05
1878	HexCer(d16:1/20:0)	AcylCarnitine(18:1)	HexCer	Acylcarnitine	-0.3084	-0.1945	0.2376	0.0204	-15.13	-50.43	-22.21	-30.65	6.02E+19	19.78	-49.88	41.23	32.29	0.07
1879	HexCer(d18:1/18:0)	AcylCarnitine(18:1)	HexCer	Acylcarnitine	-0.3437	-0.2219	0.2376	0.02	-17.16	-64.41	-28.06	-30.65	5.71E+33	33.76	-63.75	32.88	32.29	0.11
1880	HexCer(d18:2/18:0)	AcylCarnitine(18:1)	HexCer	Acylcarnitine	-0.3686	-0.2678	0.2376	0.0205	-17.97	-70.43	-37.93	-30.65	3.16E+32	32.5	-69.72	42.69	32.29	0.08
1881	HexCer(d18:2/20:0)	AcylCarnitine(18:1)	HexCer	Acylcarnitine	-0.3166	-0.1964	0.2376	0.0207	-15.28	-51.43	-20.65	-30.65	6.04E+20	20.78	-50.87	40.01	32.29	0.1
1882	Hex2Cer(d18:1/16:0)	AcylCarnitine(18:1)	Hex2Cer	Acylcarnitine	-0.2561	-0.1021	0.2376	0.0191	-13.42	-40.02	-6.99	-30.65	2.30E+09	9.36	-39.55	27.84	32.29	0.08
1883	Hex2Cer(d18:1/20:0)	AcylCarnitine(18:1)	Hex2Cer	Acylcarnitine	-0.3323	-0.2135	0.2376	0.0205	-16.18	-57.47	-24.75	-30.65	6.56E+26	26.82	-56.86	36.3	32.29	0.1
1884	Hex2Cer(d18:2/16:0)	AcylCarnitine(18:1)	Hex2Cer	Acylcarnitine	-0.3556	-0.2323	0.2376	0.0201	-17.65	-67.99	-30	-30.65	2.17E+37	37.34	-67.3	27.61	32.29	0.13
1885	Hex2Cer(d18:2/24:1)	AcylCarnitine(18:1)	Hex2Cer	Acylcarnitine	-0.3148	-0.176	0.2376	0.0197	-15.97	-56.01	-18.55	-30.65	2.26E+25	25.35	-55.41	35.13	32.29	0.15
1886	Hex3Cer(d18:1/16:0)	AcylCarnitine(18:1)	Hex3Cer	Acylcarnitine	-0.4572	-0.3847	0.2376	0.0189	-24.2	-125.16	-106.01	-30.65	1.42E+19	19.15	-124.07	24.14	32.29	0.16
1887	Hex3Cer(d18:1/18:0)	AcylCarnitine(18:1)	Hex3Cer	Acylcarnitine	-0.3092	-0.1704	0.2376	0.0198	-15.59	-53.48	-18.04	-30.65	6.66E+22	22.82	-52.9	34.39	32.29	0.15
1888	Hex3Cer(d18:1/20:0)	AcylCarnitine(18:1)	Hex3Cer	Acylcarnitine	-0.3669	-0.2583	0.2376	0.02	-18.35	-73.28	-37.51	-30.65	5.81E+35	35.76	-72.55	41.26	32.29	0.12
1889	Hex3Cer(d18:1/22:0)	AcylCarnitine(18:1)	Hex3Cer	Acylcarnitine	-0.3491	-0.2268	0.2376	0.0192	-18.14	-71.71	-33.56	-30.65	1.44E+38	38.16	-71	32.79	32.29	0.12
1890	Hex3Cer(d18:1/24:1)	AcylCarnitine(18:1)	Hex3Cer	Acylcarnitine	-0.4266	-0.3016	0.2376	0.0191	-22.37	-107.54	-61.66	-30.65	7.67E+45	45.88	-106.57	31.36	32.29	0.22
1891	LPE(18:0) [sn2]	AcylCarnitine(18:1)	LPE	Acylcarnitine	-0.2683	-0.135	0.2376	0.0194	-13.81	-42.25	-13.26	-30.65	3.98E+11	11.6	-41.77	34.15	32.29	0.04
1892	LPE(18:0) [sn1]	AcylCarnitine(18:1)	LPE	Acylcarnitine	-0.2906	-0.1632	0.2376	0.0193	-15.03	-49.78	-19.84	-30.65	1.34E+19	19.13	-49.23	32.34	32.29	0.05
1893	LPE(22:6) [sn2]	AcylCarnitine(18:1)	LPE	Acylcarnitine	-0.3002	-0.1526	0.2376	0.0204	-14.7	-47.7	-14.42	-30.65	1.12E+17	17.05	-47.17	36.25	32.29	0.18
1894	PC(31:0) (b)	AcylCarnitine(18:1)	PC	Acylcarnitine	-0.2969	-0.1992	0.2376	0.0207	-14.37	-45.66	-22.02	-30.65	1.02E+15	15.01	-45.15	31.71	32.29	-0.07
1895	PC(33:1)	AcylCarnitine(18:1)	PC	Acylcarnitine	-0.2637	-0.1436	0.2376	0.0196	-13.44	-40.14	-14.15	-30.65	3.05E+09	9.48	-39.67	34.27	32.29	-0.03
1896	PC(33:2)	AcylCarnitine(18:1)	PC	Acylcarnitine	-0.4685	-0.4397	0.2376	0.0199	-23.56	-118.85	-109.75	-30.65	1.28E+09	9.11	-117.8	31.72	32.29	-0.06
1897	PC(16:0_18:2)	AcylCarnitine(18:1)	PC	Acylcarnitine	-0.2813	-0.1566	0.2376	0.02	-14.06	-43.77	-17.33	-30.65	1.32E+13	13.12	-43.27	14.28	32.29	0
1898	PC(16:1_18:2)	AcylCarnitine(18:1)	PC	Acylcarnitine	-0.5312	-0.4673	0.2376	0.0181	-29.41	-181.89	-172.87	-30.65	1.04E+09	9.02	-180.43	36.51	32.29	0.09
1899	PC(16:0_18:3) (a)	AcylCarnitine(18:1)	PC	Acylcarnitine	-0.3615	-0.2883	0.2376	0.0193	-18.71	-76.1	-58.84	-30.65	1.83E+17	17.26	-75.35	38.98	32.29	-0.06
1900	PC(14:0_20:4)	AcylCarnitine(18:1)	PC	Acylcarnitine	-0.3105	-0.2457	0.2376	0.0191	-16.24	-57.88	-43.93	-30.65	8.82E+13	13.95	-57.27	44.87	32.29	-0.17
1901	PC(17:0_18:2)	AcylCarnitine(18:1)	PC	Acylcarnitine	-0.3354	-0.2304	0.2376	0.0199	-16.82	-61.95	-32.92	-30.65	1.07E+29	29.03	-61.31	25.65	32.29	0.03
1902	PC(17:1_18:2)	AcylCarnitine(18:1)	PC	Acylcarnitine	-0.3361	-0.2304	0.2376	0.0194	-17.36	-65.81	-36.95	-30.65	7.18E+28	28.86	-65.14	29.37	32.29	0.03
1903	PC(15:0_20:4)	AcylCarnitine(18:1)	PC	Acylcarnitine	-0.4254	-0.3713	0.2376	0.02	-21.28	-97.65	-79.33	-30.65	2.12E+18	18.33	-96.75	39.82	32.29	-0.05
1904	PC(18:0_18:2)	AcylCarnitine(18:1)	PC	Acylcarnitine	-0.278	-0.1418	0.2376	0.0199	-13.95	-43.09	-14.85	-30.65	2.76E+12	12.44	-42.6	18.93	32.29	0.01
1905	PC(18:1_18:2)	AcylCarnitine(18:1)	PC	Acylcarnitine	-0.278	-0.1321	0.2376	0.0192	-14.49	-46.38	-13.26	-30.65	5.29E+15	15.72	-45.86	25.74	32.29	0.08
1906	PC(16:1_20:4)	AcylCarnitine(18:1)	PC	Acylcarnitine	-0.3757	-0.286	0.2376	0.0184	-20.46	-90.53	-66.28	-30.65	1.80E+24	24.26	-89.68	40.83	32.29	0.04
1907	PC(15-MHDA_20:4)	AcylCarnitine(18:1)	PC	Acylcarnitine	-0.2933	-0.1706	0.2376	0.0199	-14.75	-48.04	-17.99	-30.65	2.43E+17	17.39	-47.5	31.46	32.29	0.03
1908	PC(17:0_20:4)	AcylCarnitine(18:1)	PC	Acylcarnitine	-0.3367	-0.2198	0.2376	0.0204	-16.52	-59.82	-27.15	-30.65	1.47E+29	29.17	-59.2	31.11	32.29	0.07
1909	PC(15:0_22:6)	AcylCarnitine(18:1)	PC	Acylcarnitine	-0.5161	-0.4597	0.2376	0.02	-25.85	-142.13	-122.08	-30.65	1.13E+20	20.05	-140.93	43.21	32.29	0.01
1910	PC(18:0_20:3)	AcylCarnitine(18:1)	PC	Acylcarnitine	-0.4004	-0.3258	0.2376	0.0188	-21.32	-98.03	-90.2	-30.65	6.68E+07	7.82	-97.12	33.04	32.29	0.01
1911	PC(38:4) (b)	AcylCarnitine(18:1)	PC	Acylcarnitine	-0.2972	-0.1804	0.2376	0.0193	-15.43	-52.39	-25.32	-30.65	5.48E+21	21.74	-51.82	29.01	32.29	0
1912	PC(18:0_20:4)	AcylCarnitine(18:1)	PC	Acylcarnitine	-0.2995	-0.1544	0.2376	0.0201	-14.94	-49.21	-15.66	-30.65	3.61E+18	18.56	-48.67	27.25	32.29	0.12
1913	PC(16:0_22:6)	AcylCarnitine(18:1)	PC	Acylcarnitine	-0.3812	-0.2708	0.2376	0.0202	-18.89	-77.58	-44.13	-30.65	2.79E+33	33.45	-76.82	34.48	32.29	0.1
1914	PC(16:1_22:6)	AcylCarnitine(18:1)	PC	Acylcarnitine	-0.5303	-0.4509	0.2376	0.0189	-28.13	-167.1	-140.59	-30.65	3.28E+26	26.52	-165.73	41.56	32.29	0.1
1915	PC(38:7) (c)	AcylCarnitine(18:1)	PC	Acylcarnitine	-0.4695	-0.398	0.2376	0.0194	-24.15	-124.67	-104.52	-30.65	1.41E+20	20.15	-123.58	33.06	32.29	0.07
1916	PC(15-MHDA_22:6)	AcylCarnitine(18:1)	PC	Acylcarnitine	-0.2976	-0.1767	0.2376	0.0205	-14.5	-46.47	-17.8	-30.65	6.56E+15	15.82	-45.95	40.11	32.29	0.07
1917	PC(17:0_22:6)	AcylCarnitine(18:1)	PC	Acylcarnitine	-0.4215	-0.324	0.2376	0.0206	-20.44	-90.32	-57.38	-30.65	8.56E+32	32.93	-89.47	40.82	32.29	0.09
1918	PC(18:0_22:5) (n6)	AcylCarnitine(18:1)	PC	Acylcarnitine	-0.3627	-0.264	0.2376	0.0192	-18.85	-77.23	-45.54	-30.65	4.92E+31	31.69	-76.47	39.79	32.29	0.05
1919	PC(18:0_22:6)	AcylCarnitine(18:1)	PC	Acylcarnitine	-0.3815	-0.2716	0.2376	0.0206	-18.5	-74.51	-43.81	-30.65	5.00E+30	30.7	-73.78	37.04	32.29	0.1
1920	PC(18:1_22:6) (a)	AcylCarnitine(18:1)	PC	Acylcarnitine	-0.4162	-0.2955	0.2376	0.0199	-20.87	-94.04	-52.54	-30.65	3.19E+41	41.5	-93.16	35.68	32.29	0.18
1921	PC(18:1_22:6) (b)	AcylCarnitine(18:1)	PC	Acylcarnitine	-0.5165	-0.4228	0.2376	0.0207	-24.9	-132.21	-94.6	-30.65	4.11E+37	37.61	-131.07	39.62	32.29	0.15
1922	PC(O-16:0/16:0)	AcylCarnitine(18:1)	PC(O)	Acylcarnitine	-0.3197	-0.1945	0.2376	0.0194	-16.48	-59.5	-23.97	-30.65	7.06E+28	28.85	-58.88	21.47	32.29	0.1
1923	PC(O-32:1)	AcylCarnitine(18:1)	PC(O)	Acylcarnitine	-0.4301	-0.3677	0.2376	0.0186	-23.17	-115.1	-92.63	-30.65	2.98E+22	22.47	-114.07	26.73	32.29	0.06
1924	PC(O-34:1)	AcylCarnitine(18:1)	PC(O)	Acylcarnitine	-0.4239	-0.3411	0.2376	0.0188	-22.55	-109.27	-87.69	-30.65	3.81E+21	21.58	-108.29	21.87	32.29	0.18
1925	PC(O-18:0/18:1)	AcylCarnitine(18:1)	PC(O)	Acylcarnitine	-0.2646	-0.11	0.2376	0.0192	-13.79	-42.18	-8.32	-30.65	3.36E+11	11.53	-41.69	27.04	32.29	0.08
1926	PC(O-18:1/18:1)	AcylCarnitine(18:1)	PC(O)	Acylcarnitine	-0.4338	-0.3401	0.2376	0.0188	-23.04	-113.89	-80.42	-30.65	2.98E+33	33.47	-112.88	28.29	32.29	0.14
1927	PC(O-18:1/18:2)	AcylCarnitine(18:1)	PC(O)	Acylcarnitine	-0.3273	-0.2187	0.2376	0.0194	-16.83	-62.03	-29.23	-30.65	2.38E+31	31.38	-61.39	30.84	32.29	0.02
1928	PC(O-18:0/22:6)	AcylCarnitine(18:1)	PC(O)	Acylcarnitine	-0.3342	-0.2117	0.2376	0.0201	-16.59	-60.28	-25.57	-30.65	4.29E+29	29.63	-59.66	29.16	32.29	0.09
1929	PC(O-40:7) (a)	AcylCarnitine(18:1)	PC(O)	Acylcarnitine	-0.3864	-0.2655	0.2376	0.0205	-18.84	-77.13	-39.58	-30.65	3.50E+37	37.54	-76.37	35.47	32.29	0.15
1930	PC(P-16:0/14:0)	AcylCarnitine(18:1)	PC(P)	Acylcarnitine	-0.2553	-0.1245	0.2376	0.0197	-12.97	-37.45	-10.56	-30.65	6.32E+06	6.8	-37.01	28.66	32.29	-0.03
1931	PC(P-16:0/16:1)	AcylCarnitine(18:1)	PC(P)	Acylcarnitine	-0.367	-0.2558	0.2376	0.0182	-20.21	-88.38	-55.49	-30.65	7.69E+32	32.89	-87.54	31.02	32.29	0.11
1932	PC(P-16:0/18:1)	AcylCarnitine(18:1)	PC(P)	Acylcarnitine	-0.3128	-0.1782	0.2376	0.0176	-17.8	-69.14	-34.11	-30.65	1.07E+35	35.03	-68.44	27.93	32.29	0.11
1933	PC(P-18:1/18:1)	AcylCarnitine(18:1)	PC(P)	Acylcarnitine	-0.3113	-0.1798	0.2376	0.0181	-17.25	-65	-27.51	-30.65	2.21E+34	34.34	-64.33	31.22	32.29	0.1
1934	PC(P-18:1/22:6)	AcylCarnitine(18:1)	LPC	Acylcarnitine	-0.4065	-0.301	0.2376	0.0195	-20.85	-93.85	-60.93	-30.65	8.46E+32	32.93	-92.98	34.07	32.29	0.12
1935	PE(16:0_16:1)	AcylCarnitine(18:1)	PE	Acylcarnitine	-0.2982	-0.2377	0.2376	0.0186	-16.03	-56.44	-39.14	-30.65	1.98E+17	17.3	-55.84	100.1	32.29	-0.06
1936	PE(16:0_18:1)	AcylCarnitine(18:1)	PE	Acylcarnitine	-0.2646	-0.1731	0.2376	0.0183	-14.47	-46.27	-24.02	-30.65	4.10E+15	15.61	-45.75	61.88	32.29	-0.04
1937	PE(16:0_18:2)	AcylCarnitine(18:1)	PE	Acylcarnitine	-0.4042	-0.343	0.2376	0.0185	-21.86	-102.84	-86.25	-30.65	3.87E+16	16.59	-101.9	61.52	32.29	-0.06
1938	PE(16:1_18:2)	AcylCarnitine(18:1)	PE	Acylcarnitine	-0.367	-0.2949	0.2376	0.0187	-19.62	-83.44	-59.26	-30.65	1.51E+24	24.18	-82.64	72.15	32.29	-0.02
1939	PE(16:0_18:3) (a)	AcylCarnitine(18:1)	PE	Acylcarnitine	-0.4125	-0.3593	0.2376	0.019	-21.71	-101.53	-85.05	-30.65	3.03E+16	16.48	-100.6	77.87	32.29	-0.07
1940	PE(16:0_18:3) (b)	AcylCarnitine(18:1)	PE	Acylcarnitine	-0.2669	-0.1919	0.2376	0.0193	-13.83	-42.36	-24.79	-30.65	5.12E+11	11.71	-41.87	65.87	32.29	-0.11
1941	PE(17:0_18:1)	AcylCarnitine(18:1)	PE	Acylcarnitine	-0.2703	-0.1788	0.2376	0.0191	-14.19	-44.53	-22.83	-30.65	7.49E+13	13.87	-44.02	53.46	32.29	-0.05
1942	PE(15-MHDA_18:2)	AcylCarnitine(18:1)	PE	Acylcarnitine	-0.2988	-0.2171	0.2376	0.0196	-15.24	-51.15	-29.51	-30.65	3.11E+20	20.49	-50.59	55.58	32.29	-0.05
1943	PE(17:0_18:2)	AcylCarnitine(18:1)	PE	Acylcarnitine	-0.4168	-0.3602	0.2376	0.0192	-21.67	-101.13	-85.59	-30.65	3.50E+15	15.54	-100.2	51.68	32.29	-0.06
1944	PE(18:0_18:2)	AcylCarnitine(18:1)	PE	Acylcarnitine	-0.3882	-0.3243	0.2376	0.0177	-21.96	-103.75	-92.62	-30.65	1.35E+11	11.13	-102.8	57.55	32.29	-0.05
1945	PE(18:1_18:2)	AcylCarnitine(18:1)	PE	Acylcarnitine	-0.2924	-0.2086	0.2376	0.019	-15.42	-52.34	-30.1	-30.65	4.84E+21	21.68	-51.77	56.54	32.29	-0.05
1946	PE(16:0_20:3)	AcylCarnitine(18:1)	PE	Acylcarnitine	-0.4508	-0.3983	0.2376	0.0186	-24.26	-125.79	-114.9	-30.65	7.68E+10	10.89	-124.69	56.76	32.29	-0.05
1947	PE(16:0_20:4)	AcylCarnitine(18:1)	PE	Acylcarnitine	-0.4091	-0.3342	0.2376	0.0184	-22.23	-106.25	-81.63	-30.65	4.13E+24	24.62	-105.29	58.19	32.29	-0.01
1948	PE(16:1_20:4)	AcylCarnitine(18:1)	PE	Acylcarnitine	-0.333	-0.2552	0.2376	0.0185	-17.95	-70.27	-45.36	-30.65	8.24E+24	24.92	-69.57	77.82	32.29	0.01
1949	PE(15-MHDA_20:4)	AcylCarnitine(18:1)	PE	Acylcarnitine	-0.3357	-0.2505	0.2376	0.0198	-17	-63.19	-37.29	-30.65	7.92E+25	25.9	-62.54	54.27	32.29	0
1950	PE(17:0_20:4)	AcylCarnitine(18:1)	PE	Acylcarnitine	-0.4724	-0.4035	0.2376	0.0193	-24.48	-128	-104.17	-30.65	6.73E+23	23.83	-126.89	46.89	32.29	0.01
1951	PE(18:0_20:3) (b)	AcylCarnitine(18:1)	PE	Acylcarnitine	-0.2727	-0.1662	0.2376	0.0189	-14.43	-45.99	-20.19	-30.65	2.19E+15	15.34	-45.48	59.09	32.29	0.03
1952	PE(18:0_20:4)	AcylCarnitine(18:1)	PE	Acylcarnitine	-0.4697	-0.3908	0.2376	0.0177	-26.56	-149.7	-128.31	-30.65	2.45E+21	21.39	-148.45	50.07	32.29	0.06
1953	PE(38:5) (a)	AcylCarnitine(18:1)	PE	Acylcarnitine	-0.3792	-0.2829	0.2376	0.0184	-20.66	-92.21	-59.94	-30.65	1.85E+32	32.27	-91.34	53.12	32.29	0.07
1954	PE(38:5) (b)	AcylCarnitine(18:1)	PE	Acylcarnitine	-0.4	-0.3239	0.2376	0.018	-22.24	-106.35	-86.52	-30.65	6.79E+19	19.83	-105.39	56.97	32.29	0
1955	PE(16:0_22:6)	AcylCarnitine(18:1)	PE	Acylcarnitine	-0.5964	-0.5397	0.2376	0.0187	-31.85	-211.66	-194.77	-30.65	7.73E+16	16.89	-210.02	61.4	32.29	0.01
1956	PE(15-MHDA_22:6)	AcylCarnitine(18:1)	PE	Acylcarnitine	-0.489	-0.4191	0.2376	0.0194	-25.15	-134.77	-107.09	-30.65	4.88E+27	27.69	-133.62	60.64	32.29	0.03
1957	PE(17:0_22:6)	AcylCarnitine(18:1)	PE	Acylcarnitine	-0.6072	-0.5541	0.2376	0.0194	-31.36	-205.51	-190.05	-30.65	2.92E+15	15.47	-203.91	57.56	32.29	0.02
1958	PE(18:0_22:4)	AcylCarnitine(18:1)	PE	Acylcarnitine	-0.2606	-0.1755	0.2376	0.0178	-14.62	-47.21	-25.1	-30.65	3.63E+16	16.56	-46.69	72.04	32.29	-0.03
1959	PE(20:0_20:4)	AcylCarnitine(18:1)	PE	Acylcarnitine	-0.2563	-0.1515	0.2376	0.0197	-13.04	-37.84	-14.73	-30.65	1.55E+07	7.19	-37.39	44.29	32.29	-0.05
1960	PE(18:0_22:5) (n3)	AcylCarnitine(18:1)	PE	Acylcarnitine	-0.2529	-0.1495	0.2376	0.0177	-14.28	-45.09	-20.58	-30.65	2.73E+14	14.44	-44.58	58.92	32.29	0.03
1961	PE(18:0_22:5) (n6)	AcylCarnitine(18:1)	PE	Acylcarnitine	-0.536	-0.4835	0.2376	0.0175	-30.63	-196.58	-179.93	-30.65	4.55E+16	16.66	-195.03	75.27	32.29	-0.01
1962	PE(18:1_22:6) (a)	AcylCarnitine(18:1)	PE	Acylcarnitine	-0.5489	-0.4787	0.2376	0.0183	-29.93	-188.08	-158.81	-30.65	1.89E+29	29.28	-186.58	72.55	32.29	0.05
1963	PE(18:1_22:6) (b)	AcylCarnitine(18:1)	PE	Acylcarnitine	-0.6853	-0.6249	0.2376	0.0187	-36.58	-274.92	-252.15	-30.65	5.88E+22	22.77	-272.89	66.5	32.29	0.06
1964	PE(O-18:1/18:2)	AcylCarnitine(18:1)	PE(O)	Acylcarnitine	-0.2653	-0.1629	0.2376	0.0202	-13.11	-38.25	-14.8	-30.65	3.92E+07	7.59	-37.79	46.42	32.29	-0.04
1965	PE(O-16:0/22:6)	AcylCarnitine(18:1)	PE(O)	Acylcarnitine	-0.2769	-0.1693	0.2376	0.0198	-14	-43.42	-17.69	-30.65	5.80E+12	12.76	-42.92	40.35	32.29	-0.05
1966	PE(O-18:0/22:6)	AcylCarnitine(18:1)	PE(O)	Acylcarnitine	-0.2778	-0.1644	0.2376	0.0198	-14.04	-43.67	-16.88	-30.65	1.03E+13	13.01	-43.17	36.86	32.29	-0.03
1967	PE(O-18:1/22:6)	AcylCarnitine(18:1)	PE(O)	Acylcarnitine	-0.3561	-0.2594	0.2376	0.0201	-17.74	-68.68	-38.6	-30.65	1.18E+30	30.07	-67.98	45.57	32.29	0.03
1968	PE(P-20:0/22:6)	AcylCarnitine(18:1)	PE(P)	Acylcarnitine	-0.3446	-0.2301	0.2376	0.0201	-17.15	-64.31	-32.52	-30.65	6.24E+31	31.8	-63.66	39.16	32.29	0.08
1969	PE(P-20:1/22:6)	AcylCarnitine(18:1)	PE(P)	Acylcarnitine	-0.3651	-0.2712	0.2376	0.0204	-17.92	-70.01	-39.5	-30.65	3.23E+30	30.51	-69.31	67.29	32.29	0.03
1970	PG(34:1)	AcylCarnitine(18:1)	PG	Acylcarnitine	-0.3578	-0.2738	0.2376	0.0184	-19.42	-81.86	-56.5	-30.65	2.26E+25	25.35	-81.06	51.73	32.29	0
1971	PG(34:2)	AcylCarnitine(18:1)	PG	Acylcarnitine	-0.3307	-0.2648	0.2376	0.0198	-16.7	-61.07	-40.68	-30.65	2.41E+20	20.38	-60.43	52.63	32.29	-0.13
1972	PI(16:0/16:0)	AcylCarnitine(18:1)	PI	Acylcarnitine	-0.3728	-0.3352	0.2376	0.0195	-19.08	-79.09	-65.65	-30.65	2.79E+13	13.45	-78.32	96.22	32.29	-0.18
1973	PI(16:0_16:1)	AcylCarnitine(18:1)	PI	Acylcarnitine	-0.2876	-0.2213	0.2376	0.019	-15.14	-50.53	-32.1	-30.65	2.67E+18	18.43	-49.97	85.14	32.29	-0.06
1974	PI(34:0)	AcylCarnitine(18:1)	PI	Acylcarnitine	-0.3843	-0.3405	0.2376	0.0196	-19.6	-83.32	-66.02	-30.65	1.97E+17	17.29	-82.52	87	32.29	-0.15
1975	PI(34:1)	AcylCarnitine(18:1)	PI	Acylcarnitine	-0.2578	-0.1655	0.2376	0.019	-13.58	-40.94	-19.19	-30.65	1.96E+10	10.29	-40.47	52.7	32.29	-0.08
1976	PI(15-MHDA_18:2)/PI(17:0_18:2)	AcylCarnitine(18:1)	PI	Acylcarnitine	-0.4409	-0.4025	0.2376	0.02	-22.08	-104.9	-95.05	-30.65	7.23E+09	9.86	-103.95	37.28	32.29	-0.08
1977	PI(36:2)	AcylCarnitine(18:1)	PI	Acylcarnitine	-0.4648	-0.4186	0.2376	0.0193	-24.05	-123.66	-114.56	-30.65	1.24E+09	9.09	-122.57	35.64	32.29	-0.01
1978	PI(18:1_18:2)	AcylCarnitine(18:1)	PI	Acylcarnitine	-0.3506	-0.2675	0.2376	0.0202	-17.33	-65.63	-39.77	-30.65	7.25E+25	25.86	-64.96	46.6	32.29	-0.02
1979	PI(16:0_20:3) (a)	AcylCarnitine(18:1)	PI	Acylcarnitine	-0.4244	-0.3701	0.2376	0.0197	-21.51	-99.73	-83.26	-30.65	2.95E+16	16.47	-98.81	39.98	32.29	-0.05
1980	PI(16:0_20:4)	AcylCarnitine(18:1)	PI	Acylcarnitine	-0.3188	-0.224	0.2376	0.0189	-16.84	-62.09	-38.93	-30.65	1.43E+23	23.16	-61.45	41.94	32.29	-0.03
1981	PI(15-MHDA_20:4)/PI(17:0_20:4)	AcylCarnitine(18:1)	PI	Acylcarnitine	-0.338	-0.2398	0.2376	0.0198	-17.09	-63.89	-38.52	-30.65	2.37E+25	25.37	-63.24	37.23	32.29	0
1982	PI(18:0_20:2)	AcylCarnitine(18:1)	PI	Acylcarnitine	-0.3554	-0.2597	0.2376	0.0193	-18.37	-73.46	-43.55	-30.65	8.19E+29	29.91	-72.74	42.18	32.29	0.02
1983	PI(18:0_20:3) (a)	AcylCarnitine(18:1)	PI	Acylcarnitine	-0.3466	-0.2383	0.2376	0.0205	-16.94	-62.82	-31.88	-30.65	8.71E+30	30.94	-62.17	33.52	32.29	0.06
1984	PI(18:0_20:4)	AcylCarnitine(18:1)	PI	Acylcarnitine	-0.2844	-0.1317	0.2376	0.0189	-15.03	-49.8	-14.97	-30.65	1.40E+19	19.14	-49.25	33.19	32.29	0.15
1985	PI(38:5) (a)	AcylCarnitine(18:1)	PI	Acylcarnitine	-0.2913	-0.1744	0.2376	0.0193	-15.08	-50.14	-22.15	-30.65	3.07E+19	19.49	-49.59	39.13	32.29	0.03
1986	PI (38:5) (b)	AcylCarnitine(18:1)	PI	Acylcarnitine	-0.3993	-0.307	0.2376	0.0197	-20.28	-89	-61.42	-30.65	3.76E+27	27.57	-88.16	37.07	32.29	0.06
1987	PI(38:6)	AcylCarnitine(18:1)	PI	Acylcarnitine	-0.4611	-0.4178	0.2376	0.0197	-23.35	-116.87	-102.38	-30.65	3.07E+14	14.49	-115.83	46.71	32.29	-0.06
1988	PI(39:6)	AcylCarnitine(18:1)	PI	Acylcarnitine	-0.3851	-0.3186	0.2376	0.0206	-18.73	-76.26	-53.55	-30.65	5.05E+22	22.7	-75.51	43.81	32.29	-0.06
1989	PI(18:0_22:5) (n6)	AcylCarnitine(18:1)	PI	Acylcarnitine	-0.3718	-0.2814	0.2376	0.0197	-18.84	-77.11	-44.72	-30.65	2.49E+32	32.4	-76.36	45.55	32.29	0.02
1990	PI(18:0_22:6)	AcylCarnitine(18:1)	PI	Acylcarnitine	-0.4373	-0.3698	0.2376	0.0196	-22.26	-106.55	-82.9	-30.65	4.55E+23	23.66	-105.59	47.1	32.29	-0.01
1991	S1P(d18:2)	AcylCarnitine(18:1)	S1P	Acylcarnitine	-0.305	-0.131	0.2376	0.0203	-15.05	-49.92	-9.31	-30.65	1.84E+19	19.27	-49.37	24.57	32.29	0.23
1992	SM(d18:1/14:0)/SM(d16:1/16:0)	AcylCarnitine(18:1)	SM	Acylcarnitine	-0.3646	-0.2776	0.2376	0.0194	-18.84	-77.15	-65.79	-30.65	2.30E+11	11.36	-76.39	25.73	32.29	0.03
1993	SM(d17:1/16:0)	AcylCarnitine(18:1)	SM	Acylcarnitine	-0.358	-0.2585	0.2376	0.0196	-18.23	-72.4	-49.98	-30.65	2.65E+22	22.42	-71.68	25.28	32.29	0.06
1994	SM(d18:0/16:0)	AcylCarnitine(18:1)	SM	Acylcarnitine	-0.3775	-0.285	0.2376	0.0197	-19.16	-79.71	-54.01	-30.65	5.01E+25	25.7	-78.94	22.48	32.29	0.11
1995	SM(d18:1/16:0)	AcylCarnitine(18:1)	SM	Acylcarnitine	-0.3521	-0.2342	0.2376	0.0191	-18.43	-73.97	-60.02	-30.65	8.92E+13	13.95	-73.24	18.36	32.29	0.18
1996	SM(d18:1/17:0)/SM(d17:1/18:0)	AcylCarnitine(18:1)	SM	Acylcarnitine	-0.3424	-0.2225	0.2376	0.02	-17.14	-64.23	-29.86	-30.65	3.81E+33	33.58	-63.58	25.44	32.29	0.1
1997	SM(35:2) (b)	AcylCarnitine(18:1)	SM	Acylcarnitine	-0.4218	-0.3285	0.2376	0.0188	-22.43	-108.07	-100.2	-30.65	7.55E+07	7.88	-107.1	22.5	32.29	0.17
1998	SM(38:3) (b)	AcylCarnitine(18:1)	SM	Acylcarnitine	-0.3644	-0.2809	0.2376	0.0201	-18.12	-71.57	-44.32	-30.65	1.79E+27	27.25	-70.86	21.6	32.29	0.06
[truncated: 51,126 more rows]
