# Supplementary material for: High-coverage plasma lipidomics reveals novel sex-specific lipidomic fingerprints of age and BMI: Evidence from two large population cohort studies
Source: PLoS Biol. 2020 Sep 28;18(9):e3000870. doi: 10.1371/journal.pbio.3000870 (PMC7544135; doi:10.1371/journal.pbio.3000870)
Supplement: S12 Table — BMI, body mass index. (XLSX) [file pbio.3000870.s031.xlsx]

## Sheet: Table S12
S12 Table: Association of sphingolipid ratios with BMI, age or sex
Phenotype	Lipid 1	Lipid 2	Class 1	Class 2	Beta estimate (ratio)	Beta estimate (Lipid 1)	Beta estimate (Lipid 2)	SE	T-value	Log10(p-value)(ratio)	Log10(p-value) (Lipid 1)	Log10(p-value) (Lipid 2)	p-Gain	Log10(p-Gain)	Log10( BH_p-value) (ratio)	Correlation coefficient (r)
BMI	dhCer(d18:0/24:0)	Cer(d18:1/24:0)	dhCer	Cer	0.0337131	0.0165245	-0.0124054	0.00210166	16.0411	-56.491	-19.6208	-13.6341	7.41721e+36	36.8702	-55.6062	0.61
	dhCer(d18:0/24:1)	Cer(d18:1/24:1)	dhCer	Cer	0.0394919	0.0268667	-0.0093118	0.00210903	18.7251	-76.2395	-47.7563	-7.35555	3.04194e+28	28.4832	-75.1142	0.53
	HexCer(d18:1/18:0)	Cer(d18:1/18:0)	HexCer	Cer	-0.0399	-0.0162	0.0302	0.0019	-21.49	-99.52	-15.25	-66.01	3.23594e+33	33.51	-98.11	0.29
	HexCer(d18:1/20:0)	Cer(d18:1/20:0)	HexCer	Cer	-0.0261	-0.024	0.009	0.0019	-14.08	-43.89	-31.64	-7.36	1.77828e+12	12.25	-43.16	0.21
	SM(d18:2/23:0)	Cer(d18:2/23:0)	SM	Cer	0.0128	0.0041	-0.0076	0.0018	7.12	-11.94	-1.98	-4.53	2.5704e+07	7.41	-11.65	0.55
Age	dhCer(d18:0/24:0)	Cer(d18:1/24:0)	dhCer	Cer	-0.00738786	-0.00332743	0.00304668	0.000687888	-10.7399	-26.0386	-7.90569	-7.99744	1.09933e+18	18.0411	-25.6007	0.61
	dhCer(d18:0/22:0)	Cer(d18:1/22:0)	dhCer	Cer	-0.00841727	-0.00234291	0.00539817	0.000691841	-12.1665	-33.0978	-4.34982	-23.9964	1.2629e+09	9.10137	-32.5832	0.6
	Hex2Cer(d18:1/24:1)	HexCer(d18:1/24:1)	Hex2Cer	HexCer	-0.00645027	-0.00372809	0.00240493	0.000703087	-9.17422	-19.2663	-8.03376	-3.52201	1.70828e+11	11.2326	-18.9095	0.54
	Hex3Cer(d18:1/16:0)	Hex2Cer(d18:1/16:0)	Hex3Cer	Hex2Cer	0.013848	0.00333878	-0.0103953	0.000679749	20.3722	-89.7585	-8.32095	-59.6355	1.32764e+30	30.1231	-88.673	0.46
	Hex3Cer(d18:1/24:1)	Hex2Cer(d18:1/24:1)	Hex3Cer	Hex2Cer	0.0139589	0.0106282	-0.00372809	0.000673521	20.7252	-92.7921	-70.5128	-8.03376	1.90233e+22	22.2793	-91.6759	0.47
	Hex2Cer(d18:1/16:0)	GM3(d18:1/16:0)	Hex2Cer	GM3	-0.0180096	-0.0103953	0.00832548	0.000683137	-26.3631	-147.566	-59.6355	-43.7444	8.5195e+87	87.9304	-145.934	0.44
	Hex2Cer(d18:1/24:0)	GM3(d18:1/24:0)	Hex2Cer	GM3	-0.00809296	-0.00325625	0.00513661	0.000689601	-11.7357	-30.8772	-6.45938	-17.831	1.11238e+13	13.0463	-30.3856	0.44
	Hex2Cer(d18:1/24:1)	GM3(d18:1/24:1)	Hex2Cer	GM3	-0.0144747	-0.00372809	0.012586	0.000662856	-21.8368	-102.656	-8.03376	-91.7938	7.27975e+10	10.8621	-101.441	0.35
	SM(d19:1/24:1)	Cer(d19:1/24:1)	SM	Cer	-0.0129407	0.00259374	0.0100266	0.000628843	-20.5786	-91.5267	-3.98785	-51.1277	2.50611e+40	40.399	-90.4234	0.76
	SM(d18:2/23:0)	Cer(d18:2/23:0)	SM	Cer	-0.0114664	-0.000576306	0.00899296	0.000588706	-19.4772	-82.2821	-0.560273	-49.708	3.75072e+32	32.5741	-81.2714	0.55
	SM(d18:1/24:0)	Cer(d18:1/24:0)	SM	Cer	-0.0115323	-0.00766549	0.00304668	0.000637275	-18.0962	-71.3565	-47.7699	-7.99744	3.86016e+23	23.5866	-70.4554	0.59
	SM(d18:2/24:0)	Cer(d18:2/24:0)	SM	Cer	-0.00774938	-0.00208259	0.0052337	0.00061271	-12.6477	-35.6692	-4.2436	-17.5463	1.32705e+18	18.1229	-35.1272	0.52
	SM(d18:2/22:0)	Cer(d18:2/22:0)	SM	Cer	-0.00951533	0.000755009	0.00853346	0.000565866	-16.8155	-61.8951	-0.818534	-47.9502	8.80716e+13	13.9448	-61.089	0.5
Sex	Hex3Cer(d18:1/24:1)	Hex2Cer(d18:1/24:1)	Hex3Cer	Hex2Cer	-0.3998	-0.3016	0.1095	0.0205	-19.52	-82.62	-61.66	-7.54	9.12011e+20	20.96	-81.83	0.47
	SM(d18:2/24:0)	Cer(d18:2/24:0)	SM	Cer	-0.1918	-0.0796	0.1118	0.0186	-10.29	-24.01	-6.37	-9.05	9.12011e+14	14.96	-23.68	0.52
	SM(d19:1/24:1)	Cer(d19:1/24:1)	SM	Cer	-0.1969	-0.0372	0.0932	0.0191	-10.3	-24.02	-1.18	-5.49	3.31131e+18	18.52	-23.69	0.76
	dhCer(d18:0/22:0)	Cer(d18:1/22:0)	dhCer	Cer	-0.192322	-0.128318	0.038205	0.0210413	-9.14023	-19.1307	-12.6831	-1.7789	2.80294e+06	6.44761	-18.847	0.6
