# Supplementary material for: High-coverage plasma lipidomics reveals novel sex-specific lipidomic fingerprints of age and BMI: Evidence from two large population cohort studies
Source: PLoS Biol. 2020 Sep 28;18(9):e3000870. doi: 10.1371/journal.pbio.3000870 (PMC7544135; doi:10.1371/journal.pbio.3000870)
Supplement: S13 Table — BMI, body mass index. (XLSX) [file pbio.3000870.s032.xlsx]

## Sheet: Table S13
S13 Table: Association of the d182:1 to d181 sphingoid base ratios with BMI, age or sex
Phenotype	Lipid 1 (d18:2)	Lipid 2 (d18:1)	Class 1	Class 2	Beta estimate (ratio)	Beta estimate (Lipid 1)	Beta estimate (Lipid 2)	SE	T-value	Log10(p-value)(ratio)	Log10(p-value) (Lipid1)	Log10(p-value) (Lipid2)	p-Gain	Log10(p-Gain)	Log10( BH_p-value) (ratio)	Correlation coefficient (r)
BMI	SM(d18:2/16:0)	SM(d18:1/16:0)	SM	SM	0.0782	0.0381	-0.0161	0.0018	44.13	-389.15	-164.69	-28.71	2.81838e+224	224.45	-384.93	0.74
	Hex2Cer(d18:2/16:0)	Hex2Cer(d18:1/16:0)	Hex2Cer	Hex2Cer	0.0379	0.0096	-0.0198	0.002	18.63	-75.5	-5.71	-23.9	3.98107e+51	51.6	-74.38	0.69
	Cer(d18:2/16:0)	Cer(d18:1/16:0)	Cer	Cer	0.0268	0.0103	-0.0153	0.0021	12.93	-37.22	-7.77	-19.58	4.36516e+17	17.64	-36.57	0.6
	Hex2Cer(d18:2/24:1)	Hex2Cer(d18:1/24:1)	Hex2Cer	Hex2Cer	0.0255	-0.0023	-0.0207	0.002	12.55	-35.12	-0.63	-24.6	3.31131e+10	10.52	-34.51	0.77
Age	HexCer(d18:2/22:0)	HexCer(d18:1/22:0)	HexCer	HexCer	0.0107	0.005	-0.0022	0.0007	15.75	-54.54	-13.44	-3.28	1.25893e+41	41.1	-53.81	0.77
	HexCer(d18:2/24:0)	HexCer(d18:1/24:0)	HexCer	HexCer	0.0105	0.0044	-0.002	0.0007	15.48	-52.73	-11.06	-2.89	4.67735e+41	41.67	-52.02	0.81
	Hex2Cer(d18:2/16:0)	Hex2Cer(d18:1/16:0)	Hex2Cer	Hex2Cer	0.0154	0.0015	-0.0104	0.0007	23.07	-114.12	-1.6	-59.64	3.01995e+54	54.48	-112.79	0.69
	Hex2Cer(d18:2/24:1)	Hex2Cer(d18:1/24:1)	Hex2Cer	Hex2Cer	0.009	0.0023	-0.0037	0.0007	13.49	-40.39	-3.57	-8.03	2.29087e+32	32.36	-39.8	0.77
Sex	Cer(d18:2/22:0)	Cer(d18:1/22:0)	Cer	Cer	-0.3077	-0.1258	0.0382	0.021	-14.64	-47.33	-12.02	-1.78	1.99526e+35	35.3	-46.8	0.85
	Cer(d18:2/23:0)	Cer(d18:1/23:0)	Cer	Cer	-0.2896	-0.211	-0.0771	0.021	-13.77	-42.04	-30.13	-5.54	8.31764e+11	11.92	-41.56	0.85
	Cer(d18:2/24:1)	Cer(d18:1/24:1)	Cer	Cer	-0.2596	-0.1715	-0.034	0.0213	-12.19	-33.22	-20.78	-1.35	2.81838e+12	12.45	-32.81	0.84
	GM3(d18:2/24:1)	GM3(d18:1/24:1)	GM3	GM3	-0.2434	-0.1229	0.1637	0.0213	-11.42	-29.3	-8.68	-17.85	2.88403e+11	11.46	-28.93	0.13
	HexCer(d18:2/22:0)	HexCer(d18:1/22:0)	HexCer	HexCer	-0.3488	-0.0222	0.2265	0.0206	-16.97	-62.97	-0.57	-29.99	9.33254e+32	32.97	-62.32	0.77
	Hex2Cer(d18:2/24:1)	Hex2Cer(d18:1/24:1)	Hex2Cer	Hex2Cer	-0.4325	-0.176	0.1095	0.0202	-21.39	-98.68	-18.55	-7.54	1.31826e+80	80.12	-97.76	0.77
	SM(d18:2/24:0)	SM(d18:1/24:0)	SM	SM	-0.4748	-0.0796	0.2353	0.0185	-25.66	-140.09	-6.37	-48.64	2.81838e+91	91.45	-138.9	0.76
