# Supplementary material for: High-coverage plasma lipidomics reveals novel sex-specific lipidomic fingerprints of age and BMI: Evidence from two large population cohort studies
Source: PLoS Biol. 2020 Sep 28;18(9):e3000870. doi: 10.1371/journal.pbio.3000870 (PMC7544135; doi:10.1371/journal.pbio.3000870)
Supplement: S15 Table — (XLSX) [file pbio.3000870.s034.xlsx]

## Sheet: Table S15
S15 Table: SwissLipids identifiers for lipid species
Lipid #	Lipid name (AusDiab)	Lipid name(SwissLipids)	SwissLipids_ID	Lipid name2(SwissLipids)	Lipid name2(SwissLipids)_ID	Alternate SwissLipids name	Alternate SwissLipids_ID
1	Sph(d16:1)	#N/A	#N/A			NA	NA
2	Sph(d17:1)	#N/A	#N/A			NA	NA
3	Sph(d18:1)	sphing-4-enine	SLM:000000412			NA	NA
4	Sph(d18:2)	#N/A	#N/A			NA	NA
5	S1P(d16:1)	#N/A	#N/A			NA	NA
6	S1P(d18:0)	sphingosine 1-phosphate	SLM:000000119			NA	NA
7	S1P(d18:1)	sphingosine 1-phosphate	SLM:000000438			NA	NA
8	S1P(d18:2)	#N/A	#N/A			NA	NA
9	dhCer(d18:0/16:0)	Cer(d18:0/16:0)	SLM:000000562			NA	NA
10	dhCer(d18:0/18:0)	Cer(d18:0/18:0)	SLM:000000596			NA	NA
11	dhCer(d18:0/20:0)	Cer(d18:0/20:0)	SLM:000000597			NA	NA
12	dhCer(d18:0/22:0)	Cer(d18:0/22:0)	SLM:000000595			NA	NA
13	dhCer(d18:0/24:0)	Cer(d18:0/24:0)	SLM:000000491			NA	NA
14	dhCer(d18:0/24:1)	Cer(d18:0/24:1)	SLM:000392093			NA	NA
15	Cer(d16:1/16:0)	Cer(d16:1/16:0)	SLM:000391875			Cer(d16:1(4E)/16:0)	SLM:000397533
16	Cer(d16:1/18:0)	Cer(d16:1/18:0)	SLM:000391879			Cer(d16:1(4E)/18:0)	SLM:000397537
17	Cer(d16:1/20:0)	Cer(d16:1/20:0)	SLM:000391886			Cer(d16:1(4E)/20:0)	SLM:000397529
18	Cer(d16:1/22:0)	Cer(d16:1/22:0)	SLM:000391893			Cer(d16:1(4E)/22:0)	SLM:000397527
19	Cer(d16:1/23:0)	Cer(d16:1/23:0)	SLM:000488885			Cer(d16:1(4E)/23:0)	SLM:000487546
20	Cer(d16:1/24:0)	Cer(d16:1/24:0)	SLM:000391900			Cer(d16:1(4E)/24:0)	SLM:000397541
21	Cer(d16:1/24:1)	Cer(d16:1/24:1)	SLM:000391901			NA	NA
22	Cer(d17:1/16:0)	Cer(d17:1/16:0)	SLM:000392003			NA	NA
23	Cer(d17:1/18:0)	Cer(d17:1/18:0)	SLM:000392007			NA	NA
24	Cer(d17:1/20:0)	Cer(d17:1/20:0)	SLM:000392014			NA	NA
25	Cer(d17:1/22:0)	Cer(d17:1/22:0)	SLM:000392021			NA	NA
26	Cer(d17:1/23:0)	Cer(d17:1/23:0)	SLM:000488887			NA	NA
27	Cer(d17:1/24:0)	Cer(d17:1/24:0)	SLM:000392028			NA	NA
28	Cer(d17:1/24:1)	Cer(d17:1/24:1)	SLM:000392029			NA	NA
29	Cer(d18:1/14:0)	Cer(d18:1/14:0)	SLM:000392128			Cer(d18:1(4E)/14:0)	SLM:000000975
30	Cer(d18:1/16:0)	Cer(d18:1/16:0)	SLM:000392131			Cer(d18:1(4E)/16:0)	SLM:000000554
31	Cer(d18:1/17:0)	Cer(d18:1/17:0)	SLM:000392134			Cer(d18:1(4E)/17:0)	SLM:000395670
32	Cer(d18:1/18:0)	Cer(d18:1/18:0)	SLM:000392135			Cer(d18:1(4E)/18:0)	SLM:000000555
33	Cer(d18:1/19:0)	Cer(d18:1/19:0)	SLM:000392140			Cer(d18:1(4E)/19:0)	SLM:000395712
34	Cer(d18:1/20:0)	Cer(d18:1/20:0)	SLM:000392142			Cer(d18:1(4E)/20:0)	SLM:000389557
35	Cer(d18:1/21:0)	Cer(d18:1/21:0)	SLM:000392148			Cer(d18:1(4E)/21:0)	SLM:000395709
36	Cer(d18:1/22:0)	Cer(d18:1/22:0)	SLM:000392149			Cer(d18:1(4E)/22:0)	SLM:000000896
37	Cer(d18:1/23:0)	Cer(d18:1/23:0)	SLM:000488890			Cer(d18:1(4E)/23:0)	SLM:000487552
38	Cer(d18:1/24:0)	Cer(d18:1/24:0)	SLM:000392156			Cer(d18:1(4E)/24:0)	SLM:000000634
39	Cer(d18:1/24:1)	Cer(d18:1/24:1)	SLM:000392157			NA	NA
40	Cer(d18:1/26:0)	Cer(d18:1/26:0)	SLM:000392161			Cer(d18:1(4E)/26:0)	SLM:000395711
41	Cer(d18:2/14:0)	Cer(d32:2)	SLM:000391216			NA	NA
42	Cer(d18:2/16:0)	Cer(d34:2)	SLM:000391234			Cer(d18:2(4E,14Z)/16:0)	SLM:000782225
43	Cer(d18:2/17:0)	Cer(d35:2)	SLM:000391246			NA	NA
44	Cer(d18:2/18:0)	Cer(d36:2)	SLM:000391259			Cer(d18:2(4E,14Z)/18:0)	SLM:000782226
45	Cer(d18:2/20:0)	Cer(d38:2)	SLM:000391287			Cer(d18:2(4E,14Z)/20:0)	SLM:000782227
46	Cer(d18:2/21:0)	Cer(d39:2)	SLM:000391302			NA	NA
47	Cer(d18:2/22:0)	Cer(d40:2)	SLM:000391317			NA	NA
48	Cer(d18:2/23:0)	Cer(d41:2)	SLM:000391331			NA	NA
49	Cer(d18:2/24:0)	Cer(d42:2)	SLM:000391345			NA	NA
50	Cer(d18:2/24:1)	Cer(d42:3)	SLM:000391344			NA	NA
51	Cer(d18:2/26:0)	Cer(d44:2)	SLM:000391371			NA	NA
52	Cer(d19:1/16:0)	Cer(d35:1)	SLM:000391248			NA	NA
53	Cer(d19:1/18:0)	Cer(d37:1)	SLM:000391275			NA	NA
54	Cer(d19:1/20:0)	Cer(d39:1)	SLM:000391304			NA	NA
55	Cer(d19:1/22:0)	Cer(d41:1)	SLM:000391333			NA	NA
56	Cer(d19:1/23:0)	Cer(d42:1)	SLM:000391346			NA	NA
57	Cer(d19:1/24:0)	Cer(d43:1)	SLM:000391360			NA	NA
58	Cer(d19:1/24:1)	Cer(d43:2)	SLM:000391358			NA	NA
59	Cer(d19:1/26:0)	Cer(d45:1)	SLM:000391383			NA	NA
60	Cer(d20:1/22:0)	Cer(d20:1/22:0)	SLM:000392277			Cer(d20:1(4E)/22:0)	SLM:000396651
61	Cer(d20:1/23:0)	Cer(d20:1/23:0)	SLM:000488894			Cer(d20:1(4E)/23:0)	SLM:000487541
62	Cer(d20:1/24:0)	Cer(d20:1/24:0)	SLM:000392284			Cer(d20:1(4E)/24:0)	SLM:000396665
63	Cer(d20:1/24:1)	Cer(d20:1/24:1)	SLM:000392285			NA	NA
64	Cer(d20:1/26:0)	Cer(d20:1/26:0)	SLM:000392289			Cer(d20:1(4E)/26:0)	SLM:000396656
65	Cer(m18:0/20:0)	#N/A	#N/A			#N/A	#N/A
66	Cer(m18:0/22:0)	#N/A	#N/A			#N/A	#N/A
67	Cer(m18:0/23:0)	#N/A	#N/A			#N/A	#N/A
68	Cer(m18:0/24:0)	#N/A	#N/A			#N/A	#N/A
69	Cer(m18:0/24:1)	#N/A	#N/A			#N/A	#N/A
70	Cer(m18:1/18:0)	#N/A	#N/A			#N/A	#N/A
71	Cer(m18:1/20:0)	#N/A	#N/A			#N/A	#N/A
72	Cer(m18:1/22:0)	#N/A	#N/A			#N/A	#N/A
73	Cer(m18:1/23:0)	#N/A	#N/A			#N/A	#N/A
74	Cer(m18:1/24:0)	#N/A	#N/A			#N/A	#N/A
75	Cer(m18:1/24:1)	#N/A	#N/A			#N/A	#N/A
76	HexCer(d16:1/18:0)	HexCer(d16:1/18:0)	SLM:000393671			#N/A	#N/A
77	HexCer(d16:1/20:0)	HexCer(d16:1/20:0)	SLM:000393678			#N/A	#N/A
78	HexCer(d16:1/22:0)	HexCer(d16:1/22:0)	SLM:000393685			#N/A	#N/A
79	HexCer(d16:1/24:0)	HexCer(d16:1/24:0)	SLM:000393692			#N/A	#N/A
80	HexCer(d18:1/16:0)	HexCer(d18:1/16:0)	SLM:000393859			#N/A	#N/A
81	HexCer(d18:1/18:0)	HexCer(d18:1/18:0)	SLM:000393863			#N/A	#N/A
82	HexCer(d18:1/20:0)	HexCer(d18:1/20:0)	SLM:000393870			#N/A	#N/A
83	HexCer(d18:1/22:0)	HexCer(d18:1/22:0)	SLM:000393877			#N/A	#N/A
84	HexCer(d18:1/24:0)	HexCer(d18:1/24:0)	SLM:000393884			#N/A	#N/A
85	HexCer(d18:1/24:1)	HexCer(d18:1/24:1)	SLM:000393885			#N/A	#N/A
86	HexCer(d18:2/18:0)	HexCer(d36:2)	SLM:000390329			#N/A	#N/A
87	HexCer(d18:2/20:0)	HexCer(d38:2)	SLM:000390356			#N/A	#N/A
88	HexCer(d18:2/22:0)	HexCer(d40:2)	SLM:000390385			#N/A	#N/A
89	HexCer(d18:2/24:0)	HexCer(d42:2)	SLM:000390411			#N/A	#N/A
90	Hex2Cer(d16:1/16:0)	Hex2Cer(d32:1)	SLM:000390551			NA	NA
91	Hex2Cer(d16:1/24:1)	Hex2Cer(d40:2)	SLM:000390583			NA	NA
92	Hex2Cer(d18:1/16:0)	Hex2Cer(d18:1/16:0)	SLM:000393347			NA	NA
93	Hex2Cer(d18:1/18:0)	Hex2Cer(d18:1/18:0)	SLM:000393351			NA	NA
94	Hex2Cer(d18:1/20:0)	Hex2Cer(d18:1/20:0)	SLM:000393358			NA	NA
95	Hex2Cer(d18:1/22:0)	Hex2Cer(d18:1/22:0)	SLM:000393365			NA	NA
96	Hex2Cer(d18:1/24:0)	Hex2Cer(d18:1/24:0)	SLM:000393372			NA	NA
97	Hex2Cer(d18:1/24:1)	Hex2Cer(d18:1/24:1)	SLM:000393373			NA	NA
98	Hex2Cer(d18:2/16:0)	Hex2Cer(d34:2)	SLM:000390556			NA	NA
99	Hex2Cer(d18:2/24:1)	Hex2Cer(d42:3)	SLM:000390592			NA	NA
100	Hex3Cer(d18:1/16:0)	Gb3(d18:1(4E)/16:0)	SLM:000485799			NA	NA
101	Hex3Cer(d18:1/18:0)	Gb3(d18:1(4E)/18:0)	SLM:000485803			NA	NA
102	Hex3Cer(d18:1/20:0)	Gb3(d18:1(4E)/20:0)	SLM:000485795			NA	NA
103	Hex3Cer(d18:1/22:0)	Gb3(d18:1(4E)/22:0)	SLM:000485793			NA	NA
104	Hex3Cer(d18:1/24:0)	Gb3(d18:1(4E)/24:0)	SLM:000485807			NA	NA
105	Hex3Cer(d18:1/24:1)	NA	NA			NA	NA
106	GM3(d18:1/16:0)	GM3(d18:1/16:0)	SLM:000488106			GM3(d18:1(4E)/16:0)	SLM:000486649
107	GM3(d18:1/18:0)	GM3(d18:1/18:0)	SLM:000488107			GM3(d18:1(4E)/18:0)	SLM:000486653
108	GM3(d18:1/20:0)	GM3(d18:1/20:0)	SLM:000488108			GM3(d18:1(4E)/20:0)	SLM:000486645
109	GM3(d18:1/22:0)	GM3(d18:1/22:0)	SLM:000488109			GM3(d18:1(4E)/22:0)	SLM:000486643
110	GM3(d18:1/24:0)	GM3(d18:1/24:0)	SLM:000488110			GM3(d18:1(4E)/24:0)	SLM:000486657
111	GM3(d18:1/24:1)	GM3(d18:1/24:1)	SLM:000488154			NA	NA
112	GM3(d18:2/24:1)	NA	NA			NA	NA
113	GM3(d20:1/18:0)	GM3(d38:1)	SLM:000489139			NA	NA
114	GM1(d18:1/16:0)	GM1(d18:1/16:0)	SLM:000488236			GM1(d18:1(4E)/16:0)	SLM:000487244
115	Sulfatide (d18:1:/16:0(OH))	#N/A	#N/A			#N/A	#N/A
116	Sulfatide (d18:1:/16:0)	SulfoHexCer(d18:1/16:0)	SLM:000395139			#N/A	#N/A
117	Sulfatide (d18:1:/18:0(OH))	#N/A	#N/A			#N/A	#N/A
118	Sulfatide (d18:1:/18:0)	SulfoHexCer(d18:1/18:0)	SLM:000395143			#N/A	#N/A
119	Sulfatide (d18:1:/24:0(OH))	#N/A	#N/A			#N/A	#N/A
120	Sulfatide (d18:1:/24:0)	SulfoHexCer(d18:1/24:0)	SLM:000395164			#N/A	#N/A
121	Sulfatide (d18:1:/24:1(OH))	#N/A	#N/A			#N/A	#N/A
122	Sulfatide (d18:1:/24:1)	SulfoHexCer(d18:1/24:1)	SLM:000395165			#N/A	#N/A
123	Sulfatide (d18:2:/18:0(OH))	#N/A	#N/A			#N/A	#N/A
124	Sulfatide (d18:2:/18:0)	SulfoHexCer(d36:2)	SLM:000391567			#N/A	#N/A
125	Cer1P(d18:1/16:0)	#N/A	#N/A			NA	NA
126	SM(34:3)	SM(d34:3)	SLM:000390711			NA	NA
127	SM(35:2) (b)	SM(d35:2)	SLM:000390724			NA	NA
128	SM(37:1)	SM(d37:1)	SLM:000390753			NA	NA
129	SM(37:2)	SM(d37:2)	SLM:000390751			NA	NA
130	SM(38:3) (a)	SM(d38:3)	SLM:000390763			NA	NA
131	SM(38:3) (b)	SM(d38:3)	SLM:000390763			NA	NA
132	SM(40:3) (a)	SM(d40:3)	SLM:000390793			NA	NA
133	SM(40:3) (b)	SM(d40:3)	SLM:000390793			NA	NA
134	SM(41:0)	SM(d41:0)	SLM:000390814			NA	NA
135	SM(41:1) (a)	SM(d41:1)	SLM:000390811			NA	NA
136	SM(43:1)	SM(d43:1)	SLM:000390838			NA	NA
137	SM(43:2) (b)	SM(d43:2)	SLM:000390836			NA	NA
138	SM(43:2) (c)	SM(d43:2)	SLM:000390836			NA	NA
139	SM(44:1)	SM(d44:1)	SLM:000390850			NA	NA
140	SM(44:2)	SM(d44:2)	SLM:000390849			NA	NA
141	SM(44:3)	#N/A	#N/A			NA	NA
142	SM(d16:1/19:0)	SM(d16:1/19:0)	SLM:000394316			SM(d16:1(4E)/19:0)	SLM:000398015
143	SM(d16:1/23:0)/SM(d17:1/22:0)	SM(d16:1/23:0)	SLM:000488909	SM(d17:1/22:0)	SLM:000394453
144	SM(d16:1/24:1)	SM(d16:1/24:1)	SLM:000394333			NA	NA
145	SM(d17:1/14:0)	SM(d17:1/14:0)	SLM:000394432			NA	NA
146	SM(d17:1/16:0)	SM(d17:1/16:0)	SLM:000394435			NA	NA
147	SM(d17:1/24:1)	SM(d17:1/24:1)	SLM:000394461			NA	NA
148	SM(d18:0/14:0)	SM(d18:0/14:0)	SLM:000394496			NA	NA
149	SM(d18:0/16:0)	SM(d18:0/16:0)	SLM:000394499			NA	NA
150	SM(d18:0/22:0)	SM(d18:0/22:0)	SLM:000394517			NA	NA
151	SM(d18:1/14:0)/SM(d16:1/16:0)	SM(d18:1/14:0)	SLM:000394560	SM(d16:1/16:0)	SLM:000394307
152	SM(d18:1/16:0)	SM(d18:1/16:0)	SLM:000394563			SM(d18:1(4E)/16:0)	SLM:000389794
153	SM(d18:1/17:0)/SM(d17:1/18:0)	SM(d18:1/17:0)	SLM:000394566	SM(d17:1/18:0)	SLM:000394439
154	SM(d18:1/18:0)/SM(d16:1/20:0)	SM(d18:1/18:0)	SLM:000394567	SM(d16:1/20:0)	SLM:000394318
155	SM(d18:1/20:0)/SM(d16:1/22:0)	SM(d18:1/20:0)	SLM:000394574	SM(d16:1/22:0)	SLM:000394325
156	SM(d18:1/22:0)/SM(d16:1/24:0)	SM(d18:1/22:0)	SLM:000394581	SM(d16:1/24:0)	SLM:000394332
157	SM(d18:1/23:0)/SM(d17:1/24:0)	SM(d18:1/23:0)	SLM:000488919	SM(d17:1/24:0)	SLM:000394460
158	SM(d18:1/24:0)	SM(d18:1/24:0)	SLM:000394588			SM(d18:1(4E)/24:0)	SLM:000395271
159	SM(d18:1/24:1)	SM(d18:1/24:1)	SLM:000394589			NA	NA
160	SM(d18:2/14:0)	SM(d32:2)	SLM:000390694			NA	NA
161	SM(d18:2/16:0)	SM(d34:2)	SLM:000390712			NA	NA
162	SM(d18:2/17:0)	SM(d35:2)	SLM:000390724			NA	NA
163	SM(d18:2/18:0)	SM(d36:2)	SLM:000390737			NA	NA
164	SM(d18:2/18:1)	SM(d36:3)	SLM:000390735			NA	NA
165	SM(d18:2/20:0)	SM(d38:2)	SLM:000390765			NA	NA
166	SM(d18:2/22:0)	SM(d40:2)	SLM:000390795			NA	NA
167	SM(d18:2/23:0)	SM(d41:2)	SLM:000390809			NA	NA
168	SM(d18:2/24:0)	SM(d42:2)	SLM:000390823			NA	NA
169	SM(d19:1/24:1)	SM(d43:2)	SLM:000390836			NA	NA
170	PC (39:5) (a)	PC(39:5)	SLM:000056552			#N/A	#N/A
171	PC (39:5) (b)	PC(39:5)	SLM:000056552			#N/A	#N/A
172	PC(14:0_16:0)	PC(14:0_16:0)	SLM:000063559			#N/A	#N/A
173	PC(14:0_20:4)	PC(14:0_20:4)	SLM:000063573			#N/A	#N/A
174	PC(14:0_22:6)	PC(14:0_22:6)	SLM:000063582			#N/A	#N/A
175	PC(15:0_20:3)	PC(15:0_20:3)	SLM:000063683			#N/A	#N/A
176	PC(15:0_20:4)	PC(15:0_20:4)	SLM:000063684			#N/A	#N/A
177	PC(15:0_22:6)	PC(15:0_22:6)	SLM:000063693			#N/A	#N/A
178	PC(15-MHDA_18:1)	PC(17:0_18:1)	SLM:000063885			#N/A	#N/A
179	PC(15-MHDA_18:2)	PC(17:0_18:2)	SLM:000063886			#N/A	#N/A
180	PC(15-MHDA_20:4)	PC(17:0_20:4)	SLM:000063894			#N/A	#N/A
181	PC(15-MHDA_22:6)	PC(17:0_22:6)	SLM:000063903			#N/A	#N/A
182	PC(16:0_16:0)	PC(16:0_16:0)	SLM:000063724			#N/A	#N/A
183	PC(16:0_18:0)	PC(16:0_18:0)	SLM:000063728			#N/A	#N/A
184	PC(16:0_18:1)	PC(16:0_18:1)	SLM:000063729			#N/A	#N/A
185	PC(16:0_18:2)	PC(16:0_18:2)	SLM:000063730			#N/A	#N/A
186	PC(16:0_18:3) (a)	PC(16:0_18:3)	SLM:000063731			#N/A	#N/A
187	PC(16:0_18:3) (b)	PC(16:0_18:3)	SLM:000063731			#N/A	#N/A
188	PC(16:0_20:3) (a)	PC(16:0_20:3)	SLM:000063737			#N/A	#N/A
189	PC(16:0_20:3) (b)	PC(16:0_20:3)	SLM:000063737			#N/A	#N/A
190	PC(16:0_20:4)	PC(16:0_20:4)	SLM:000063738			#N/A	#N/A
191	PC(16:0_20:5)	PC(16:0_20:5)	SLM:000063739			#N/A	#N/A
192	PC(16:0_22:6)	PC(16:0_22:6)	SLM:000063747			#N/A	#N/A
193	PC(16:1_18:2)	PC(16:1_18:2)	SLM:000063783			#N/A	#N/A
194	PC(16:1_20:4)	PC(16:1_20:4)	SLM:000063791			#N/A	#N/A
195	PC(16:1_22:6)	PC(16:1_22:6)	SLM:000063800			#N/A	#N/A
196	PC(17:0_18:1)	PC(17:0_18:1)	SLM:000063885			#N/A	#N/A
197	PC(17:0_18:2)	PC(17:0_18:2)	SLM:000063886			#N/A	#N/A
198	PC(17:0_20:4)	PC(17:0_20:4)	SLM:000063894			#N/A	#N/A
199	PC(17:0_22:6)	PC(17:0_22:6)	SLM:000063903			#N/A	#N/A
200	PC(17:1_18:2)	#N/A	#N/A			#N/A	#N/A
201	PC(18:0_18:1)	PC(18:0_18:1)	SLM:000063935			#N/A	#N/A
202	PC(18:0_18:2)	PC(18:0_18:2)	SLM:000063936			#N/A	#N/A
203	PC(18:0_20:3)	PC(18:0_20:3)	SLM:000063943			#N/A	#N/A
204	PC(18:0_20:4)	PC(18:0_20:4)	SLM:000063944			#N/A	#N/A
205	PC(18:0_22:4)	PC(18:0_22:4)	SLM:000063951			#N/A	#N/A
206	PC(18:0_22:5) (n3)/PC(20:1_20:4)	PC(18:0/22:5(7Z,10Z,13Z,16Z,19Z))	SLM:000013556	PC(20:1_20:4)	SLM:000064266
207	PC(18:0_22:5) (n6)	PC(18:0/22:5(4Z,7Z,10Z,13Z,16Z))	SLM:000013547			#N/A	#N/A
208	PC(18:0_22:6)	PC(18:0_22:6)	SLM:000063953			#N/A	#N/A
209	PC(18:1_18:1)	PC(18:1_18:1)	SLM:000063984			#N/A	#N/A
210	PC(18:1_18:2)	PC(18:1_18:2)	SLM:000063985			#N/A	#N/A
211	PC(18:1_20:3)	PC(18:1_20:3)	SLM:000063992			#N/A	#N/A
212	PC(18:1_22:6) (a)	PC(18:1_22:6)	SLM:000064002			#N/A	#N/A
213	PC(18:1_22:6) (b)	PC(18:1_22:6)	SLM:000064002			#N/A	#N/A
214	PC(18:2_18:2)	PC(18:2_18:2)	SLM:000064033			#N/A	#N/A
215	PC(18:2_20:5)	PC(18:2_20:5)	SLM:000064042			#N/A	#N/A
216	PC(20:0_20:4)	PC(20:0_20:4)	SLM:000064223			#N/A	#N/A
217	PC(28:0)	PC(28:0)	SLM:000056466			#N/A	#N/A
218	PC(31:0) (a)	PC(31:0)	SLM:000056486			#N/A	#N/A
219	PC(31:0) (b)	PC(31:0)	SLM:000056486			#N/A	#N/A
220	PC(32:1)	PC(32:1)	SLM:000056494			#N/A	#N/A
221	PC(32:2)	PC(32:2)	SLM:000056495			#N/A	#N/A
222	PC(33:0) (a)	PC(33:0)	SLM:000056500			#N/A	#N/A
223	PC(33:0) (b)	PC(33:0)	SLM:000056500			#N/A	#N/A
224	PC(33:1)	PC(33:1)	SLM:000056501			#N/A	#N/A
225	PC(33:2)	PC(33:2)	SLM:000056502			#N/A	#N/A
226	PC(34:5)	PC(34:5)	SLM:000056512			#N/A	#N/A
227	PC(35:5)	PC(35:5)	SLM:000056519			#N/A	#N/A
228	PC(36:6) (a)	PC(36:6)	SLM:000056527			#N/A	#N/A
229	PC(38:2)	PC(38:2)	SLM:000056539			#N/A	#N/A
230	PC(38:4) (b)	PC(38:4)	SLM:000056541			#N/A	#N/A
231	PC(38:5) (a)	PC(38:5)	SLM:000056542			#N/A	#N/A
232	PC(38:5) (b)	PC(38:5)	SLM:000056542			#N/A	#N/A
233	PC(38:6) (a)	PC(38:6)	SLM:000056543			#N/A	#N/A
234	PC(38:7) (c)	PC(38:7)	SLM:000056544			#N/A	#N/A
235	PC(40:10)	PC(40:10)	SLM:000056556			#N/A	#N/A
236	PC(40:7) (a)	PC(40:7)	SLM:000056562			#N/A	#N/A
237	PC(40:8)	PC(40:8)	SLM:000056563			#N/A	#N/A
238	PC(44:12)	PC(44:12)	SLM:000056595			#N/A	#N/A
239	PC(O-16:0/16:0)	PC(O-16:0/16:0)	SLM:000000700			#N/A	#N/A
240	PC(O-16:0/20:3)	PC(O-16:0/20:3)	SLM:000092121			#N/A	#N/A
241	PC(O-16:0/20:4)	PC(O-16:0/20:4)	SLM:000092122			#N/A	#N/A
242	PC(O-16:0/22:6)	PC(O-16:0/22:6)	SLM:000092131			#N/A	#N/A
243	PC(O-18:0/18:1)	PC(O-18:0/18:1)	SLM:000092243			#N/A	#N/A
244	PC(O-18:0/18:2)	PC(O-18:0/18:2)	SLM:000092244			#N/A	#N/A
245	PC(O-18:0/20:4)	PC(O-18:0/20:4)	SLM:000092252			#N/A	#N/A
246	PC(O-18:0/22:6)	PC(O-18:0/22:6)	SLM:000092261			#N/A	#N/A
247	PC(O-18:1/18:1)	PC(O-18:1/18:1)	SLM:000092308			#N/A	#N/A
248	PC(O-18:1/18:2)	PC(O-18:1/18:2)	SLM:000092309			#N/A	#N/A
249	PC(O-32:1)	PC(O-32:1)	SLM:000056840			#N/A	#N/A
250	PC(O-32:2)	PC(O-32:2)	SLM:000056841			#N/A	#N/A
251	PC(O-34:1)	PC(O-34:1)	SLM:000056853			#N/A	#N/A
252	PC(O-34:2)	PC(O-34:2)	SLM:000056854			#N/A	#N/A
253	PC(O-34:4)	PC(O-34:4)	SLM:000056856			#N/A	#N/A
254	PC(O-35:4)	PC(O-35:4)	SLM:000056863			#N/A	#N/A
255	PC(O-36:0)	PC(O-36:0)	SLM:000056867			#N/A	#N/A
256	PC(O-36:5)	PC(O-36:5)	SLM:000056872			#N/A	#N/A
257	PC(O-38:5)	PC(O-38:5)	SLM:000056888			#N/A	#N/A
258	PC(O-40:5)	PC(O-40:5)	SLM:000056905			#N/A	#N/A
259	PC(O-40:7) (a)	PC(O-40:7)	SLM:000056907			#N/A	#N/A
260	PC(O-40:7) (b)	PC(O-40:7)	SLM:000056907			#N/A	#N/A
261	PC(P-15:0/20:4) (a)	PC(P-15:0/20:4)	SLM:000093097			#N/A	#N/A
262	PC(P-15:0/20:4) (b)	PC(P-15:0/20:4)	SLM:000093097			#N/A	#N/A
263	PC(P-16:0/14:0)	PC(P-16:0/14:0)	SLM:000048925			#N/A	#N/A
264	PC(P-16:0/16:0)	PC(P-16:0/16:0)	SLM:000048916			#N/A	#N/A
265	PC(P-16:0/16:1)	PC(P-16:0/16:1)	SLM:000093149			#N/A	#N/A
266	PC(P-16:0/18:0)	PC(P-16:0/18:0)	SLM:000048920			#N/A	#N/A
267	PC(P-16:0/18:1)	PC(P-16:0/18:1)	SLM:000093153			#N/A	#N/A
268	PC(P-16:0/18:2)	PC(P-16:0/18:2)	SLM:000093154			#N/A	#N/A
269	PC(P-16:0/18:3)	PC(P-16:0/18:3)	SLM:000093155			#N/A	#N/A
270	PC(P-16:0/20:4)	PC(P-16:0/20:4)	SLM:000093162			#N/A	#N/A
271	PC(P-16:0/20:5)	PC(P-16:0/20:5)	SLM:000093163			#N/A	#N/A
272	PC(P-16:0/22:6)	PC(P-16:0/22:6)	SLM:000093171			#N/A	#N/A
273	PC(P-17:0/20:4) (a)	PC(P-17:0/20:4)	SLM:000093227			#N/A	#N/A
274	PC(P-17:0/20:4) (b)	PC(P-17:0/20:4)	SLM:000093227			#N/A	#N/A
275	PC(P-18:0/18:2)	PC(P-18:0/18:2)	SLM:000093284			#N/A	#N/A
276	PC(P-18:0/20:4)	PC(P-18:0/20:4)	SLM:000093292			#N/A	#N/A
277	PC(P-18:0/22:5)	PC(P-18:0/22:5)	SLM:000093300			#N/A	#N/A
278	PC(P-18:0/22:6)	PC(P-18:0/22:6)	SLM:000093301			#N/A	#N/A
279	PC(P-18:1/18:1)	PC(P-18:1/18:1)	SLM:000093348			#N/A	#N/A
280	PC(P-18:1/22:6)	PC(P-18:1/22:6)	SLM:000093366			#N/A	#N/A
281	PC(P-20:0/20:4)	PC(P-20:0/20:4)	SLM:000093487			#N/A	#N/A
282	PC(P-35:2)(a)	#N/A	#N/A			#N/A	#N/A
283	PC(P-35:2)(b)	#N/A	#N/A			#N/A	#N/A
284	PC(P-36:3)	#N/A	#N/A			#N/A	#N/A
285	PC(P-38:5) (a)	#N/A	#N/A			#N/A	#N/A
286	PC(P-38:5) (b)	#N/A	#N/A			#N/A	#N/A
287	LPC(14:0) [sn1]	PC(14:0/0:0) | LPC(14:0/0:0)	SLM:000087941			#N/A	#N/A
288	LPC(14:0) [sn2]	PC(0:0/14:0) | LPC(0:0/14:0)	SLM:000087685			#N/A	#N/A
289	LPC(15:0) [sn1]	PC(15:0/0:0) | LPC(15:0/0:0)	SLM:000088071			#N/A	#N/A
290	LPC(15:0) [sn2]	PC(0:0/15:0) | LPC(0:0/15:0)	SLM:000087687			#N/A	#N/A
291	LPC(15-MHDA) [sn1] / LPC(17:0) [sn2]	#N/A	#N/A			#N/A	#N/A
292	LPC(15-MHDA) [sn1] [104_sn1]	#N/A	#N/A			#N/A	#N/A
293	LPC(15-MHDA) [sn2]	LPC(17:0)	SLM:000055321			#N/A	#N/A
294	LPC(16:0) [sn1]	PC(16:0/0:0) | LPC(16:0/0:0)	SLM:000088136			#N/A	#N/A
295	LPC(16:0) [sn2]	PC(0:0/16:0) | LPC(0:0/16:0)	SLM:000087688			#N/A	#N/A
296	LPC(16:1) [sn1]	PC(16:1/0:0) | LPC(16:1/0:0)	SLM:000088201			#N/A	#N/A
297	LPC(16:1) [sn2]	PC(0:0/16:1) | LPC(0:0/16:1)	SLM:000087689			#N/A	#N/A
298	LPC(17:0) [sn1]	PC(17:0/0:0) | LPC(17:0/0:0)	SLM:000088331			#N/A	#N/A
299	LPC(17:1 ) [sn2] (a)	#N/A	#N/A			#N/A	#N/A
300	LPC(17:1) (a) [sn1] [104_sn1]	#N/A	#N/A			#N/A	#N/A
301	LPC(17:1) [sn1] (a) / LPC(17:1) [sn2] (b)	#N/A	#N/A			#N/A	#N/A
302	LPC(17:1) [sn1] (b)	#N/A	#N/A			#N/A	#N/A
303	LPC(18:0) [sn1]	PC(18:0/0:0) | LPC(18:0/0:0)	SLM:000088396			#N/A	#N/A
304	LPC(18:0) [sn2]	PC(0:0/18:0) | LPC(0:0/18:0)	SLM:000087692			#N/A	#N/A
305	LPC(18:1) [sn1]	PC(18:1/0:0) | LPC(18:1/0:0)	SLM:000088461			#N/A	#N/A
306	LPC(18:1) [sn2]	PC(0:0/18:1) | LPC(0:0/18:1)	SLM:000087693			#N/A	#N/A
307	LPC(18:2) [sn1]	PC(18:2/0:0) | LPC(18:2/0:0)	SLM:000088526			#N/A	#N/A
308	LPC(18:2) [sn2]	PC(0:0/18:2) | LPC(0:0/18:2)	SLM:000087694			#N/A	#N/A
309	LPC(18:3) (a) [sn1] [104_sn1]	#N/A	#N/A			#N/A	#N/A
310	LPC(18:3) [sn1] (a)/LPC(18:3) [sn2] (b)	#N/A	#N/A			#N/A	#N/A
311	LPC(18:3) [sn1] (b)	PC(18:3/0:0) | LPC(18:3/0:0)	SLM:000088591			#N/A	#N/A
312	LPC(18:3) [sn2] (a)	PC(0:0/18:3) | LPC(0:0/18:3)	SLM:000087695			#N/A	#N/A
313	LPC(19:0) (a) [sn1] [104_sn1]	#N/A	#N/A			#N/A	#N/A
314	LPC(19:0) [sn1] (a) / LPC(19:0) [sn2] (b)	#N/A	#N/A			#N/A	#N/A
315	LPC(19:0) [sn1] (b)	PC(19:0/0:0) | LPC(19:0/0:0)	SLM:000088721			#N/A	#N/A
316	LPC(19:0) [sn2] (a)	PC(0:0/19:0) | LPC(0:0/19:0)	SLM:000087697			#N/A	#N/A
317	LPC(19:1) (a)	#N/A	#N/A			#N/A	#N/A
318	LPC(19:1) (b)	#N/A	#N/A			#N/A	#N/A
319	LPC(19:1) (c)	#N/A	#N/A			#N/A	#N/A
320	LPC(20:0) [sn1]	PC(20:0/0:0) | LPC(20:0/0:0)	SLM:000088786			#N/A	#N/A
321	LPC(20:0) [sn2]	PC(0:0/20:0) | LPC(0:0/20:0)	SLM:000087698			#N/A	#N/A
322	LPC(20:1) [sn1]	PC(20:1/0:0) | LPC(20:1/0:0)	SLM:000088851			#N/A	#N/A
323	LPC(20:1) [sn2]	PC(0:0/20:1) | LPC(0:0/20:1)	SLM:000087699			#N/A	#N/A
324	LPC(20:2) [sn1]	PC(20:2/0:0) | LPC(20:2/0:0)	SLM:000088916			#N/A	#N/A
325	LPC(20:2) [sn2]	PC(0:0/20:2) | LPC(0:0/20:2)	SLM:000087700			#N/A	#N/A
326	LPC(20:3) [sn1]	PC(20:3/0:0) | LPC(20:3/0:0)	SLM:000088981			#N/A	#N/A
327	LPC(20:3) [sn2]	PC(0:0/20:3) | LPC(0:0/20:3)	SLM:000087701			#N/A	#N/A
328	LPC(20:4) [sn1]	PC(20:4/0:0) | LPC(20:4/0:0)	SLM:000089046			#N/A	#N/A
329	LPC(20:4) [sn2]	PC(0:0/20:4) | LPC(0:0/20:4)	SLM:000087702			#N/A	#N/A
330	LPC(20:5) [sn1]	PC(20:5/0:0) | LPC(20:5/0:0)	SLM:000089111			#N/A	#N/A
331	LPC(20:5) [sn2]	PC(0:0/20:5) | LPC(0:0/20:5)	SLM:000087703			#N/A	#N/A
332	LPC(22:0) [sn1]	PC(22:0/0:0) | LPC(22:0/0:0)	SLM:000089241			#N/A	#N/A
333	LPC(22:0) [sn2]	PC(0:0/22:0) | LPC(0:0/22:0)	SLM:000087705			#N/A	#N/A
334	LPC(22:1) [sn1]	PC(22:1/0:0) | LPC(22:1/0:0)	SLM:000089306			#N/A	#N/A
335	LPC(22:1) [sn2]	PC(0:0/22:1) | LPC(0:0/22:1)	SLM:000087706			#N/A	#N/A
336	LPC(22:4) [sn1]	PC(22:4/0:0) | LPC(22:4/0:0)	SLM:000089501			#N/A	#N/A
337	LPC(22:4) [sn2]	PC(0:0/22:4) | LPC(0:0/22:4)	SLM:000087709			#N/A	#N/A
338	LPC(22:5) (n3) [sn1] [104_sn1]	#N/A	#N/A			#N/A	#N/A
339	LPC(22:5) [sn1] (n3)/LPC(22:5) [sn2] (n6)	#N/A	#N/A			#N/A	#N/A
340	LPC(22:5) [sn1] (n6)	PC(0:0/22:5(4Z,7Z,10Z,13Z,16Z))	SLM:000014176			#N/A	#N/A
341	LPC(22:5) [sn2] (n3)	PC(0:0/22:5(7Z,10Z,13Z,16Z,19Z))	SLM:000014184			#N/A	#N/A
342	LPC(22:6) [sn1]	PC(22:6/0:0) | LPC(22:6/0:0)	SLM:000089631			#N/A	#N/A
343	LPC(22:6) [sn2]	PC(0:0/22:6) | LPC(0:0/22:6)	SLM:000087711			#N/A	#N/A
344	LPC(24:0) [sn1]	PC(24:0/0:0) | LPC(24:0/0:0)	SLM:000089696			#N/A	#N/A
345	LPC(24:0) [sn2]	PC(0:0/24:0) | LPC(0:0/24:0)	SLM:000087712			#N/A	#N/A
346	LPC(26:0) [sn1]	PC(26:0/0:0) | LPC(26:0/0:0)	SLM:000090021			#N/A	#N/A
347	LPC(26:0) [sn2]	PC(0:0/26:0) | LPC(0:0/26:0)	SLM:000087717			#N/A	#N/A
348	LPC(O-16:0)	PC(O-16:0/0:0) | LPC(O-16:0/0:0)	SLM:000092101			#N/A	#N/A
349	LPC(O-18:0)	PC(O-18:0/0:0) | LPC(O-18:0/0:0)	SLM:000092231			#N/A	#N/A
350	LPC(O-18:1)	PC(O-18:1/0:0) | LPC(O-18:1/0:0)	SLM:000092296			#N/A	#N/A
351	LPC(O-20:0)	PC(O-20:0/0:0) | LPC(O-20:0/0:0)	SLM:000092426			#N/A	#N/A
352	LPC(O-20:1)	PC(O-20:1/0:0) | LPC(O-20:1/0:0)	SLM:000092491			#N/A	#N/A
353	LPC(O-22:0)	PC(O-22:0/0:0) | LPC(O-22:0/0:0)	SLM:000092556			#N/A	#N/A
354	LPC(O-22:1)	PC(O-22:1/0:0) | LPC(O-22:1/0:0)	SLM:000092621			#N/A	#N/A
355	LPC(O-24:0)	PC(O-24:0/0:0) | LPC(O-24:0/0:0)	SLM:000092686			#N/A	#N/A
356	LPC(O-24:1)	LPC(O-24:1)	SLM:000055397			#N/A	#N/A
357	LPC(O-24:2)	#N/A	#N/A			#N/A	#N/A
358	LPC(P-16:0)	PC(P-16:0/0:0) | LPC(P-16:0/0:0)	SLM:000093141			#N/A	#N/A
359	LPC(P-17:0)(a)	PC(P-17:0/0:0) | LPC(P-17:0/0:0)	SLM:000093206			#N/A	#N/A
360	LPC(P-17:0)(b)	PC(P-17:0/0:0) | LPC(P-17:0/0:0)	SLM:000093206			#N/A	#N/A
361	LPC(P-18:0)	PC(P-18:0/0:0) | LPC(P-18:0/0:0)	SLM:000093271			#N/A	#N/A
362	LPC(P-18:1)	PC(P-18:1/0:0) | LPC(P-18:1/0:0)	SLM:000093336			#N/A	#N/A
363	LPC(P-20:0)	PC(P-20:0/0:0) | LPC(P-20:0/0:0)	SLM:000093466			#N/A	#N/A
364	PE(15-MHDA_18:1)	PE(17:0_18:1)	SLM:000067849			#N/A	#N/A
365	PE(15-MHDA_18:2)	PE(17:0_18:2)	SLM:000067850			#N/A	#N/A
366	PE(15-MHDA_20:4)	PE(17:0_20:4)	SLM:000067858			#N/A	#N/A
367	PE(15-MHDA_22:6)	PE(17:0_22:6)	SLM:000067867			#N/A	#N/A
368	PE(16:0_16:0)	PE(16:0_16:0)	SLM:000067688			#N/A	#N/A
369	PE(16:0_16:1)	PE(16:0_16:1)	SLM:000067689			#N/A	#N/A
370	PE(16:0_18:1)	PE(16:0_18:1)	SLM:000067693			#N/A	#N/A
371	PE(16:0_18:2)	PE(16:0_18:2)	SLM:000067694			#N/A	#N/A
372	PE(16:0_18:3) (a)	PE(16:0_18:3)	SLM:000067695			#N/A	#N/A
373	PE(16:0_18:3) (b)	PE(16:0_18:3)	SLM:000067695			#N/A	#N/A
374	PE(16:0_20:3)	PE(16:0_20:3)	SLM:000067701			#N/A	#N/A
375	PE(16:0_20:4)	PE(16:0_20:4)	SLM:000067702			#N/A	#N/A
376	PE(16:0_20:5)	PE(16:0_20:5)	SLM:000067703			#N/A	#N/A
377	PE(16:0_22:6)	PE(16:0_22:6)	SLM:000067711			#N/A	#N/A
378	PE(16:1_18:2)	PE(16:1_18:2)	SLM:000067747			#N/A	#N/A
379	PE(16:1_20:4)	PE(16:1_20:4)	SLM:000067755			#N/A	#N/A
380	PE(17:0_18:1)	PE(17:0_18:1)	SLM:000067849			#N/A	#N/A
381	PE(17:0_18:2)	PE(17:0_18:2)	SLM:000067850			#N/A	#N/A
382	PE(17:0_20:4)	PE(17:0_20:4)	SLM:000067858			#N/A	#N/A
383	PE(17:0_22:6)	PE(17:0_22:6)	SLM:000067867			#N/A	#N/A
384	PE(18:0_18:1)	PE(18:0_18:1)	SLM:000067899			#N/A	#N/A
385	PE(18:0_18:2)	PE(18:0_18:2)	SLM:000067900			#N/A	#N/A
386	PE(18:0_20:3) (a)	PE(18:0_20:3)	SLM:000067907			#N/A	#N/A
387	PE(18:0_20:3) (b)	PE(18:0_20:3)	SLM:000067907			#N/A	#N/A
388	PE(18:0_20:4)	PE(18:0_20:4)	SLM:000067908			#N/A	#N/A
389	PE(18:0_22:4)	PE(18:0_22:4)	SLM:000067915			#N/A	#N/A
390	PE(18:0_22:5) (n3)	PE(18:0/22:5(7Z,10Z,13Z,16Z,19Z))	SLM:000035988			#N/A	#N/A
391	PE(18:0_22:5) (n6)	PE(18:0/22:5(4Z,7Z,10Z,13Z,16Z))	SLM:000035979			#N/A	#N/A
392	PE(18:0_22:6)	PE(18:0_22:6)	SLM:000067917			#N/A	#N/A
393	PE(18:1_18:1)	PE(18:1_18:1)	SLM:000067948			#N/A	#N/A
394	PE(18:1_18:2)	PE(18:1_18:2)	SLM:000067949			#N/A	#N/A
395	PE(18:1_22:6) (a)	PE(18:1_22:6)	SLM:000067966			#N/A	#N/A
396	PE(18:1_22:6) (b)	PE(18:1_22:6)	SLM:000067966			#N/A	#N/A
397	PE(20:0_20:4)	PE(20:0_20:4)	SLM:000068187			#N/A	#N/A
398	PE(36:0)	PE(36:0)	SLM:000057179			#N/A	#N/A
399	PE(38:5) (a)	PE(38:5)	SLM:000057200			#N/A	#N/A
400	PE(38:5) (b)	PE(38:5)	SLM:000057200			#N/A	#N/A
401	PE(O-16:0/18:2)	PE(O-16:0/18:2)	SLM:000098418			#N/A	#N/A
402	PE(O-16:0/20:3)	PE(O-16:0/20:3)	SLM:000098425			#N/A	#N/A
403	PE(O-16:0/20:4)	PE(O-16:0/20:4)	SLM:000098426			#N/A	#N/A
404	PE(O-16:0/22:4)	PE(O-16:0/22:4)	SLM:000098433			#N/A	#N/A
405	PE(O-16:0/22:6)	PE(O-16:0/22:6)	SLM:000098435			#N/A	#N/A
406	PE(O-18:0/20:4)	PE(O-18:0/20:4)	SLM:000098556			#N/A	#N/A
407	PE(O-18:0/22:5) (a)	PE(O-18:0/22:5)	SLM:000098564			#N/A	#N/A
408	PE(O-18:0/22:6)	PE(O-18:0/22:6)	SLM:000098565			#N/A	#N/A
409	PE(O-18:1/18:2)	PE(O-18:1/18:2)	SLM:000098613			#N/A	#N/A
410	PE(O-18:1/22:6)	PE(O-18:1/22:6)	SLM:000098630			#N/A	#N/A
411	PE(O-34:1)	PE(O-34:1)	SLM:000057511			#N/A	#N/A
412	PE(O-36:5)	PE(O-36:5)	SLM:000057530			#N/A	#N/A
413	PE(O-38:5) (a)	PE(O-38:5)	SLM:000057546			#N/A	#N/A
414	PE(O-38:5) (b)	PE(O-38:5)	SLM:000057546			#N/A	#N/A
415	PE(P-15:0/20:4)	PE(P-15:0/20:4)	SLM:000099401			#N/A	#N/A
416	PE(P-15:0/22:6)(a)	PE(P-15:0/22:6)	SLM:000099410			#N/A	#N/A
417	PE(P-15:0/22:6)(b)	PE(P-15:0/22:6)	SLM:000099410			#N/A	#N/A
418	PE(P-16:0/18:1)	PE(P-16:0/18:1)	SLM:000099457			#N/A	#N/A
419	PE(P-16:0/18:2)	PE(P-16:0/18:2)	SLM:000099458			#N/A	#N/A
420	PE(P-16:0/18:3)	PE(P-16:0/18:3)	SLM:000099459			#N/A	#N/A
421	PE(P-16:0/20:3)(a)	PE(P-16:0/20:3)	SLM:000099465			#N/A	#N/A
422	PE(P-16:0/20:3)(b)	PE(P-16:0/20:3)	SLM:000099465			#N/A	#N/A
423	PE(P-16:0/20:4)	PE(P-16:0/20:4)	SLM:000099466			#N/A	#N/A
424	PE(P-16:0/20:5)	PE(P-16:0/20:5)	SLM:000099467			#N/A	#N/A
425	PE(P-16:0/22:4)	PE(P-16:0/22:4)	SLM:000099473			#N/A	#N/A
426	PE(P-16:0/22:5) (n3)	PE(P-16:0/22:5(7Z,10Z,13Z,16Z,19Z))	SLM:000050370			#N/A	#N/A
427	PE(P-16:0/22:5) (n6)	PE(P-16:0/22:5(4Z,7Z,10Z,13Z,16Z))	SLM:000050361			#N/A	#N/A
428	PE(P-16:0/22:6)	PE(P-16:0/22:6)	SLM:000099475			#N/A	#N/A
429	PE(P-17:0/20:4)(a)	PE(P-17:0/20:4)	SLM:000099531			#N/A	#N/A
430	PE(P-17:0/20:4)(b)	PE(P-17:0/20:4)	SLM:000099531			#N/A	#N/A
431	PE(P-17:0/22:6)(a)	PE(P-17:0/22:6)	SLM:000099540			#N/A	#N/A
432	PE(P-17:0/22:6)(b)	PE(P-17:0/22:6)	SLM:000099540			#N/A	#N/A
433	PE(P-18:0/18:1)	PE(P-18:0/18:1)	SLM:000099587			#N/A	#N/A
434	PE(P-18:0/18:2)	PE(P-18:0/18:2)	SLM:000099588			#N/A	#N/A
435	PE(P-18:0/18:3)	PE(P-18:0/18:3)	SLM:000099589			#N/A	#N/A
436	PE(P-18:0/20:3)(a)	PE(P-18:0/20:3)	SLM:000099595			#N/A	#N/A
437	PE(P-18:0/20:3)(b)	PE(P-18:0/20:3)	SLM:000099595			#N/A	#N/A
438	PE(P-18:0/20:4)	PE(P-18:0/20:4)	SLM:000099596			#N/A	#N/A
439	PE(P-18:0/20:5)	PE(P-18:0/20:5)	SLM:000099597			#N/A	#N/A
440	PE(P-18:0/22:4)	PE(P-18:0/22:4)	SLM:000099603			#N/A	#N/A
441	PE(P-18:0/22:5) (n3)	PE(P-18:0/22:5(7Z,10Z,13Z,16Z,19Z))	SLM:000050530			#N/A	#N/A
442	PE(P-18:0/22:5) (n6)	PE(P-18:0/22:5(4Z,7Z,10Z,13Z,16Z))	SLM:000050521			#N/A	#N/A
443	PE(P-18:0/22:6)	PE(P-18:0/22:6)	SLM:000099605			#N/A	#N/A
444	PE(P-18:1/18:1)	PE(P-18:1/18:1)	SLM:000099652			#N/A	#N/A
445	PE(P-18:1/18:1)(a)	PE(P-18:1/18:1)	SLM:000099652			#N/A	#N/A
446	PE(P-18:1/18:1)(b)	PE(P-18:1/18:1)	SLM:000099652			#N/A	#N/A
447	PE(P-18:1/18:2)(a)	PE(P-18:1/18:2)	SLM:000099653			#N/A	#N/A
448	PE(P-18:1/18:2)(b)	PE(P-18:1/18:2)	SLM:000099653			#N/A	#N/A
449	PE(P-18:1/18:3)	PE(P-18:1/18:3)	SLM:000099654			#N/A	#N/A
450	PE(P-18:1/20:3)(a)	PE(P-18:1/20:3)	SLM:000099660			#N/A	#N/A
451	PE(P-18:1/20:3)(b)	PE(P-18:1/20:3)	SLM:000099660			#N/A	#N/A
452	PE(P-18:1/20:4)(a)	PE(P-18:1/20:4)	SLM:000099661			#N/A	#N/A
453	PE(P-18:1/20:4)(b)	PE(P-18:1/20:4)	SLM:000099661			#N/A	#N/A
454	PE(P-18:1/20:5)(a)	PE(P-18:1/20:5)	SLM:000099662			#N/A	#N/A
455	PE(P-18:1/20:5)(b)	PE(P-18:1/20:5)	SLM:000099662			#N/A	#N/A
456	PE(P-18:1/22:4)	PE(P-18:1/22:4)	SLM:000099668			#N/A	#N/A
457	PE(P-18:1/22:5)(a)	PE(P-18:1/22:5)	SLM:000099669			#N/A	#N/A
458	PE(P-18:1/22:5)(b)	PE(P-18:1/22:5)	SLM:000099669			#N/A	#N/A
459	PE(P-18:1/22:6)(a)	PE(P-18:1/22:6)	SLM:000099670			#N/A	#N/A
460	PE(P-18:1/22:6)(b)	PE(P-18:1/22:6)	SLM:000099670			#N/A	#N/A
461	PE(P-19:0/20:4)(a)	#N/A	#N/A			#N/A	#N/A
462	PE(P-19:0/20:4)(b)	#N/A	#N/A			#N/A	#N/A
463	PE(P-20:0/18:1)	PE(P-20:0/18:1)	SLM:000099782			#N/A	#N/A
464	PE(P-20:0/18:2)	PE(P-20:0/18:2)	SLM:000099783			#N/A	#N/A
465	PE(P-20:0/20:4)	PE(P-20:0/20:4)	SLM:000099791			#N/A	#N/A
466	PE(P-20:0/22:6)	PE(P-20:0/22:6)	SLM:000099800			#N/A	#N/A
467	PE(P-20:1/20:4)	PE(P-20:1/20:4)	SLM:000099856			#N/A	#N/A
468	PE(P-20:1/22:6)	PE(P-20:1/22:6)	SLM:000099865			#N/A	#N/A
469	LPE(16:0) [sn1]	PE(16:0/0:0) | LPE(16:0/0:0)	SLM:000094440			#N/A	#N/A
470	LPE(16:0) [sn2]	PE(0:0/16:0) | LPE(0:0/16:0)	SLM:000093992			#N/A	#N/A
471	LPE(17:0) [sn1]	PE(17:0/0:0) | LPE(17:0/0:0)	SLM:000094635			#N/A	#N/A
472	LPE(17:0) [sn2]	PE(0:0/17:0) | LPE(0:0/17:0)	SLM:000093995			#N/A	#N/A
473	LPE(18:0) [sn1]	PE(18:0/0:0) | LPE(18:0/0:0)	SLM:000094700			#N/A	#N/A
474	LPE(18:0) [sn2]	PE(0:0/18:0) | LPE(0:0/18:0)	SLM:000093996			#N/A	#N/A
475	LPE(18:1) [sn1]	PE(18:1/0:0) | LPE(18:1/0:0)	SLM:000094765			#N/A	#N/A
476	LPE(18:1) [sn2]	PE(0:0/18:1) | LPE(0:0/18:1)	SLM:000093997			#N/A	#N/A
477	LPE(18:2) [sn1]	PE(18:2/0:0) | LPE(18:2/0:0)	SLM:000094830			#N/A	#N/A
478	LPE(18:2) [sn2]	PE(0:0/18:2) | LPE(0:0/18:2)	SLM:000093998			#N/A	#N/A
479	LPE(20:4) [sn1]	PE(20:4/0:0) | LPE(20:4/0:0)	SLM:000095350			#N/A	#N/A
480	LPE(20:4) [sn2]	PE(0:0/20:4) | LPE(0:0/20:4)	SLM:000094006			#N/A	#N/A
481	LPE(22:6) [sn1]	PE(22:6/0:0) | LPE(22:6/0:0)	SLM:000095935			#N/A	#N/A
482	LPE(22:6) [sn2]	PE(0:0/22:6) | LPE(0:0/22:6)	SLM:000094015			#N/A	#N/A
483	LPE(P-16:0)	PE(P-16:0/0:0) | LPE(P-16:0/0:0)	SLM:000099445			#N/A	#N/A
484	LPE(P-18:0)	PE(P-18:0/0:0) | LPE(P-18:0/0:0)	SLM:000099575			#N/A	#N/A
485	LPE(P-18:1)	PE(P-18:1/0:0) | LPE(P-18:1/0:0)	SLM:000099640			#N/A	#N/A
486	LPE(P-20:0)	PE(P-20:0/0:0) | LPE(P-20:0/0:0)	SLM:000099770			#N/A	#N/A
487	PI (38:5) (b)	PI(38:5)	SLM:000058238			#N/A	#N/A
488	PI(15-MHDA_18:1)/PI(17:0_18:1)	#N/A	#N/A	PI(17:0_18:1)	SLM:000073957	#N/A	#N/A
489	PI(15-MHDA_18:2)/PI(17:0_18:2)	#N/A	#N/A	PI(17:0_18:2)	SLM:000073958	#N/A	#N/A
490	PI(15-MHDA_20:4)/PI(17:0_20:4)	#N/A	#N/A	PI(17:0_20:4)	SLM:000073966	#N/A	#N/A
491	PI(16:0/16:0)	PI(16:0/16:0)	SLM:000000809			#N/A	#N/A
492	PI(16:0_16:1)	PI(16:0_16:1)	SLM:000073797			#N/A	#N/A
493	PI(16:0_20:3) (a)	PI(16:0_20:3)	SLM:000073809			#N/A	#N/A
494	PI(16:0_20:3) (b)	PI(16:0_20:3)	SLM:000073809			#N/A	#N/A
495	PI(16:0_20:4)	PI(16:0_20:4)	SLM:000073810			#N/A	#N/A
496	PI(18:0_18:1)	PI(18:0_18:1)	SLM:000074007			#N/A	#N/A
497	PI(18:0_20:2)	PI(18:0_20:2)	SLM:000074014			#N/A	#N/A
498	PI(18:0_20:3) (a)	PI(18:0_20:3)	SLM:000074015			#N/A	#N/A
499	PI(18:0_20:3) (b)	PI(18:0_20:3)	SLM:000074015			#N/A	#N/A
500	PI(18:0_20:4)	PI(18:0_20:4)	SLM:000074016			#N/A	#N/A
501	PI(18:0_22:4)	PI(18:0_22:4)	SLM:000074023			#N/A	#N/A
502	PI(18:0_22:5) (n3)	PI(18:0/22:5(7Z,10Z,13Z,16Z,19Z))	SLM:000020026			#N/A	#N/A
503	PI(18:0_22:5) (n6)	PI(18:0/22:5(4Z,7Z,10Z,13Z,16Z))	SLM:000020018			#N/A	#N/A
504	PI(18:0_22:6)	PI(18:0_22:6)	SLM:000074025			#N/A	#N/A
505	PI(18:1_18:2)	PI(18:1_18:2)	SLM:000074057			#N/A	#N/A
506	PI(20:0_20:4)	PI(20:0_20:4)	SLM:000074295			#N/A	#N/A
507	PI(34:0)	PI(34:0)	SLM:000058203			#N/A	#N/A
508	PI(34:1)	PI(34:1)	SLM:000058204			#N/A	#N/A
509	PI(36:2)	PI(36:2)	SLM:000058219			#N/A	#N/A
510	PI(37:6)	PI(37:6)	SLM:000058232			#N/A	#N/A
511	PI(38:5) (a)	PI(38:5)	SLM:000058238			#N/A	#N/A
512	PI(38:6)	PI(38:6)	SLM:000058239			#N/A	#N/A
513	PI(39:6)	PI(39:6)	SLM:000058249			#N/A	#N/A
514	LPI(18:0) [sn1]	PI(18:0/0:0) | LPI(18:0/0:0)	SLM:000105228			#N/A	#N/A
515	LPI(18:0) [sn2]	PI(0:0/18:0) | LPI(0:0/18:0)	SLM:000104524			#N/A	#N/A
516	LPI(18:1) [sn1]	PI(18:1/0:0) | LPI(18:1/0:0)	SLM:000105293			#N/A	#N/A
517	LPI(18:1) [sn2]	PI(0:0/18:1) | LPI(0:0/18:1)	SLM:000104525			#N/A	#N/A
518	LPI(18:2) [sn1]	PI(18:2/0:0) | LPI(18:2/0:0)	SLM:000105358			#N/A	#N/A
519	LPI(18:2) [sn2]	PI(0:0/18:2) | LPI(0:0/18:2)	SLM:000104526			#N/A	#N/A
520	LPI(20:4) [sn1]	PI(20:4/0:0) | LPI(20:4/0:0)	SLM:000105878			#N/A	#N/A
521	LPI(20:4) [sn2]	PI(0:0/20:4) | LPI(0:0/20:4)	SLM:000104534			#N/A	#N/A
522	PS(36:1)	PS(36:1)	SLM:000058876			#N/A	#N/A
523	PS(36:2)	PS(36:2)	SLM:000058877			#N/A	#N/A
524	PS(38:3)	PS(38:3)	SLM:000058894			#N/A	#N/A
525	PS(38:4)	PS(38:4)	SLM:000058895			#N/A	#N/A
526	PS(38:5)	PS(38:5)	SLM:000058896			#N/A	#N/A
527	PS(40:5)	PS(40:5)	SLM:000058914			#N/A	#N/A
528	PS(40:6)	PS(40:6)	SLM:000058915			#N/A	#N/A
529	PG(34:1)	PG(34:1)	SLM:000057824			#N/A	#N/A
530	PG(34:2)	PG(34:2)	SLM:000057825			#N/A	#N/A
531	PG(36:1)	PG(36:1)	SLM:000057838			#N/A	#N/A
532	PG(36:2)	PG(36:2)	SLM:000057839			#N/A	#N/A
533	CE(14:0)	SE(27:1/14:0)	SLM:000500342			#N/A	#N/A
534	CE(15:0)	SE(27:1/15:0)	SLM:000500343			#N/A	#N/A
535	CE(16:0)	SE(27:1/16:0)	SLM:000500346			#N/A	#N/A
536	CE(16:1)	SE(27:1/16:1)	SLM:000500345			#N/A	#N/A
537	CE(16:2)	SE(27:1/16:2)	SLM:000500344			#N/A	#N/A
538	CE(17:0)	SE(27:1/17:0)	SLM:000500347			#N/A	#N/A
539	CE(17:1)	#N/A	#N/A			#N/A	#N/A
540	CE(18:0)	SE(27:1/18:0)	SLM:000500352			#N/A	#N/A
541	CE(18:1)	SE(27:1/18:1)	SLM:000500351			#N/A	#N/A
542	CE(18:2)	SE(27:1/18:2)	SLM:000500350			#N/A	#N/A
543	CE(18:3)	SE(27:1/18:3)	SLM:000500349			#N/A	#N/A
544	CE(20:0)	SE(27:1/20:0)	SLM:000500359			#N/A	#N/A
545	CE(20:1)	SE(27:1/20:1)	SLM:000500358			#N/A	#N/A
546	CE(20:2)	SE(27:1/20:2)	SLM:000500357			#N/A	#N/A
547	CE(20:3)	SE(27:1/20:3)	SLM:000500356			#N/A	#N/A
548	CE(20:4)	SE(27:1/20:4)	SLM:000500355			#N/A	#N/A
549	CE(20:5)	SE(27:1/20:5)	SLM:000500354			#N/A	#N/A
550	CE(22:0)	SE(27:1/22:0)	SLM:000500367			#N/A	#N/A
551	CE(22:1)	SE(27:1/22:1)	SLM:000500366			#N/A	#N/A
552	CE(22:4)	SE(27:1/22:4)	SLM:000500363			#N/A	#N/A
553	CE(22:5) (n3)	SE(27:1/22:5)	SLM:000500288			#N/A	#N/A
554	CE(22:5) (n6)	SE(27:1/22:5)	SLM:000500362			#N/A	#N/A
555	CE(22:6)	SE(27:1/22:6)	SLM:000500361			#N/A	#N/A
556	CE(24:0)	SE(27:1/24:0)	SLM:000500373			#N/A	#N/A
557	CE(24:1)	SE(27:1/24:1)	SLM:000500372			#N/A	#N/A
558	CE(24:4)	SE(27:1/24:4)	SLM:000500371			#N/A	#N/A
559	CE(24:5)	SE(27:1/24:5)	SLM:000500370			#N/A	#N/A
560	CE(24:6)	SE(27:1/24:6)	SLM:000500369			#N/A	#N/A
561	COH	Cholesterol	SLM:000000287			#N/A	#N/A
562	DE(16:0)	#N/A	#N/A			#N/A	#N/A
563	DE(18:1)	#N/A	#N/A			#N/A	#N/A
564	DE(18:2)	#N/A	#N/A			#N/A	#N/A
565	DE(20:4)	#N/A	#N/A			#N/A	#N/A
566	DE(20:5)	#N/A	#N/A			#N/A	#N/A
567	DE(22:6)	#N/A	#N/A			#N/A	#N/A
568	Acylcarnitine(12:0)	O-dodecanoyl-(R)-carnitine	SLM:000389983			#N/A	#N/A
569	Acylcarnitine(13:0)	#N/A	#N/A			#N/A	#N/A
570	Acylcarnitine(14:0)	O-tetradecanoyl-(R)-carnitine	SLM:000390018			#N/A	#N/A
571	Acylcarnitine(14:1)	O-(9Z-tetradecenoyl)-(R)-carnitine/ O-(5Z-tetradecenoyl)-(R)-carnitine	SLM:000390021/SLM:000390023			#N/A	#N/A
572	Acylcarnitine(14:2)	#N/A	#N/A			#N/A	#N/A
573	Acylcarnitine(15:0) (a)	#N/A	#N/A			#N/A	#N/A
574	Acylcarnitine(15:0) (b)	#N/A	#N/A			#N/A	#N/A
575	Acylcarnitine(16:0)	O-hexadecanoyl-(R)-carnitine	SLM:000001044			#N/A	#N/A
576	Acylcarnitine(16:1)	#N/A	#N/A			#N/A	#N/A
577	Acylcarnitine(17:0) (a)	#N/A	#N/A			#N/A	#N/A
578	Acylcarnitine(17:0) (b)	#N/A	#N/A			#N/A	#N/A
579	Acylcarnitine(18:0)	O-octadecanoyl-(R)-carnitine	SLM:000390019			#N/A	#N/A
580	Acylcarnitine(18:1)	O-(9Z-octadecenoyl)-(R)-carnitine	SLM:000390024			#N/A	#N/A
581	Acylcarnitine(18:2)	#N/A	#N/A			#N/A	#N/A
582	DG(14:0_16:0)	DG(14:0_16:0)	SLM:000308755			#N/A	#N/A
583	DG(14:0_18:2)	DG(14:0_18:2)	SLM:000308761			#N/A	#N/A
584	DG(16:0_16:0)	DG(16:0_16:0)	SLM:000308857			#N/A	#N/A
585	DG(16:0_16:1)	DG(16:0_16:1)	SLM:000308858			#N/A	#N/A
586	DG(16:0_18:1)	DG(16:0_18:1)	SLM:000308862			#N/A	#N/A
587	DG(16:0_18:2)	DG(16:0_18:2)	SLM:000308863			#N/A	#N/A
588	DG(16:0_20:4)	DG(16:0_20:4)	SLM:000308871			#N/A	#N/A
589	DG(16:0_22:5)	DG(16:0_22:5)	SLM:000308879			#N/A	#N/A
590	DG(16:0_22:6)	DG(16:0_22:6)	SLM:000308880			#N/A	#N/A
591	DG(16:1_18:1)	DG(16:1_18:1)	SLM:000308894			#N/A	#N/A
592	DG(18:0_18:1)	DG(18:0_18:1)	SLM:000308984			#N/A	#N/A
593	DG(18:0_18:2)	DG(18:0_18:2)	SLM:000308985			#N/A	#N/A
594	DG(18:0_20:4)	DG(18:0_20:4)	SLM:000308993			#N/A	#N/A
595	DG(18:0_22:6)	DG(18:0_22:6)	SLM:000309002			#N/A	#N/A
596	DG(18:1_18:1)	DG(18:1_18:1)	SLM:000309012			#N/A	#N/A
597	DG(18:1_18:2)	DG(18:1_18:2)	SLM:000309013			#N/A	#N/A
598	DG(18:1_18:3)	DG(18:1_18:3)	SLM:000309014			#N/A	#N/A
599	DG(18:1_20:3)	DG(18:1_20:3)	SLM:000309020			#N/A	#N/A
600	DG(18:1_20:4)	DG(18:1_20:4)	SLM:000309021			#N/A	#N/A
601	DG(18:1_20:5)	DG(18:1_20:5)	SLM:000309022			#N/A	#N/A
602	DG(18:1_22:5)	DG(18:1_22:5)	SLM:000309029			#N/A	#N/A
603	DG(18:1_22:6)	DG(18:1_22:6)	SLM:000309030			#N/A	#N/A
604	DG(18:2_18:2)	DG(18:2_18:2)	SLM:000309040			#N/A	#N/A
605	DG(18:2_20:4)	DG(18:2_20:4)	SLM:000309048			#N/A	#N/A
606	DG(18:2_22:6)	DG(18:2_22:6)	SLM:000309057			#N/A	#N/A
607	TG(48:0) [NL-16:0]	TG(48:0)	SLM:000308257			#N/A	#N/A
608	TG(48:0) [NL-18:0]	TG(48:0)	SLM:000308257			#N/A	#N/A
609	TG(48:0) [SIM]	TG(48:0)	SLM:000308257			#N/A	#N/A
610	TG(48:1) [NL-16:1]	TG(48:1)	SLM:000308258			#N/A	#N/A
611	TG(48:1) [NL-18:1]	TG(48:1)	SLM:000308258			#N/A	#N/A
612	TG(48:1) [SIM]	TG(48:1)	SLM:000308258			#N/A	#N/A
613	TG(48:2) [NL-14:0]	TG(48:2)	SLM:000308259			#N/A	#N/A
614	TG(48:2) [NL-14:1]	TG(48:2)	SLM:000308259			#N/A	#N/A
615	TG(48:2) [NL-16:1]	TG(48:2)	SLM:000308259			#N/A	#N/A
616	TG(48:2) [NL-18:2]	TG(48:2)	SLM:000308259			#N/A	#N/A
617	TG(48:2) [SIM]	TG(48:2)	SLM:000308259			#N/A	#N/A
618	TG(48:3) [NL-14:0]	TG(48:3)	SLM:000308260			#N/A	#N/A
619	TG(48:3) [NL-16:1]	TG(48:3)	SLM:000308260			#N/A	#N/A
620	TG(48:3) [NL-18:3]	TG(48:3)	SLM:000308260			#N/A	#N/A
621	TG(48:3) [SIM]	TG(48:3)	SLM:000308260			#N/A	#N/A
622	TG(49:1) [NL-16:1]	TG(49:1)	SLM:000308267			#N/A	#N/A
623	TG(49:1) [NL-17:1]	TG(49:1)	SLM:000308267			#N/A	#N/A
624	TG(49:1) [SIM]	TG(49:1)	SLM:000308267			#N/A	#N/A
625	TG(50:0) [NL-18:0]	TG(50:0)	SLM:000308275			#N/A	#N/A
626	TG(50:0) [SIM]	TG(50:0)	SLM:000308275			#N/A	#N/A
627	TG(50:1) [NL-14:0]	TG(50:1)	SLM:000308276			#N/A	#N/A
628	TG(50:1) [NL-16:0]	TG(50:1)	SLM:000308276			#N/A	#N/A
629	TG(50:1) [NL-18:1]	TG(50:1)	SLM:000308276			#N/A	#N/A
630	TG(50:1) [SIM]	TG(50:1)	SLM:000308276			#N/A	#N/A
631	TG(50:2) [NL-14:0]	TG(50:2)	SLM:000308277			#N/A	#N/A
632	TG(50:2) [NL-16:1]	TG(50:2)	SLM:000308277			#N/A	#N/A
633	TG(50:2) [NL-18:1]	TG(50:2)	SLM:000308277			#N/A	#N/A
634	TG(50:2) [NL-18:2]	TG(50:2)	SLM:000308277			#N/A	#N/A
635	TG(50:2) [SIM]	TG(50:2)	SLM:000308277			#N/A	#N/A
636	TG(50:3) [NL-14:0]	TG(50:3)	SLM:000308278			#N/A	#N/A
637	TG(50:3) [NL-14:1]	TG(50:3)	SLM:000308278			#N/A	#N/A
638	TG(50:3) [NL-16:1]	TG(50:3)	SLM:000308278			#N/A	#N/A
639	TG(50:3) [NL-18:2]	TG(50:3)	SLM:000308278			#N/A	#N/A
640	TG(50:3) [NL-18:3]	TG(50:3)	SLM:000308278			#N/A	#N/A
641	TG(50:3) [SIM]	TG(50:3)	SLM:000308278			#N/A	#N/A
642	TG(50:4) [NL-14:0]	TG(50:4)	SLM:000308279			#N/A	#N/A
643	TG(50:4) [NL-18:3]	TG(50:4)	SLM:000308279			#N/A	#N/A
644	TG(50:4) [NL-20:4]	TG(50:4)	SLM:000308279			#N/A	#N/A
645	TG(50:4) [SIM]	TG(50:4)	SLM:000308279			#N/A	#N/A
646	TG(51:0) [NL-16:0]	TG(51:0)	SLM:000308285			#N/A	#N/A
647	TG(51:1) [NL-17:0]	TG(51:1)	SLM:000308286			#N/A	#N/A
648	TG(51:1) [SIM]	TG(51:1)	SLM:000308286			#N/A	#N/A
649	TG(51:2) [NL-15:0]	TG(51:2)	SLM:000308287			#N/A	#N/A
650	TG(51:2) [NL-17:0]	TG(51:2)	SLM:000308287			#N/A	#N/A
651	TG(51:2) [NL-17:1]	TG(51:2)	SLM:000308287			#N/A	#N/A
652	TG(51:2) [SIM]	TG(51:2)	SLM:000308287			#N/A	#N/A
653	TG(52:1) [NL-18:0]	TG(52:1)	SLM:000308296			#N/A	#N/A
654	TG(52:1) [NL-18:1]	TG(52:1)	SLM:000308296			#N/A	#N/A
655	TG(52:1) [SIM]	TG(52:1)	SLM:000308296			#N/A	#N/A
656	TG(52:2) [NL-16:0]	TG(52:2)	SLM:000308298			#N/A	#N/A
657	TG(52:2) [NL-18:2]	TG(52:2)	SLM:000308298			#N/A	#N/A
658	TG(52:2) [SIM]	TG(52:2)	SLM:000308298			#N/A	#N/A
659	TG(52:3) [NL-16:1]	TG(52:3)	SLM:000308299			#N/A	#N/A
660	TG(52:3) [NL-18:2]	TG(52:3)	SLM:000308299			#N/A	#N/A
661	TG(52:3) [SIM]	TG(52:3)	SLM:000308299			#N/A	#N/A
662	TG(52:4) [NL-16:1]	TG(52:4)	SLM:000308300			#N/A	#N/A
663	TG(52:4) [NL-18:2]	TG(52:4)	SLM:000308300			#N/A	#N/A
664	TG(52:4) [NL-18:3]	TG(52:4)	SLM:000308300			#N/A	#N/A
665	TG(52:4) [SIM]	TG(52:4)	SLM:000308300			#N/A	#N/A
666	TG(52:5) [NL-18:3]	TG(52:5)	SLM:000308301			#N/A	#N/A
667	TG(52:5) [NL-20:4]	TG(52:5)	SLM:000308301			#N/A	#N/A
668	TG(52:5) [NL-20:5]	TG(52:5)	SLM:000308301			#N/A	#N/A
669	TG(52:5) [SIM]	TG(52:5)	SLM:000308301			#N/A	#N/A
670	TG(53:2) [NL-17:1]	TG(53:2)	SLM:000308309			#N/A	#N/A
671	TG(53:2) [NL-18:1]	TG(53:2)	SLM:000308309			#N/A	#N/A
672	TG(53:2) [SIM]	TG(53:2)	SLM:000308309			#N/A	#N/A
673	TG(54:0) [NL-18:0]	TG(54:0)	SLM:000308317			#N/A	#N/A
674	TG(54:0) [SIM]	TG(54:0)	SLM:000308317			#N/A	#N/A
675	TG(54:1) [NL-18:1]	TG(54:1)	SLM:000308318			#N/A	#N/A
676	TG(54:1) [SIM]	TG(54:1)	SLM:000308318			#N/A	#N/A
677	TG(54:2) [NL-18:0]	TG(54:2)	SLM:000308322			#N/A	#N/A
678	TG(54:2) [NL-20:1]	TG(54:2)	SLM:000308322			#N/A	#N/A
679	TG(54:2) [SIM]	TG(54:2)	SLM:000308322			#N/A	#N/A
680	TG(54:3) [NL-18:1]	TG(54:3)	SLM:000308323			#N/A	#N/A
681	TG(54:3) [NL-18:2]	TG(54:3)	SLM:000308323			#N/A	#N/A
682	TG(54:3) [SIM]	TG(54:3)	SLM:000308323			#N/A	#N/A
683	TG(54:4) [NL-18:2]	TG(54:4)	SLM:000308324			#N/A	#N/A
684	TG(54:4) [NL-20:3]	TG(54:4)	SLM:000308324			#N/A	#N/A
685	TG(54:4) [SIM]	TG(54:4)	SLM:000308324			#N/A	#N/A
686	TG(54:5) [NL-18:3]	TG(54:5)	SLM:000308325			#N/A	#N/A
687	TG(54:5) [NL-20:4]	TG(54:5)	SLM:000308325			#N/A	#N/A
688	TG(54:5) [SIM]	TG(54:5)	SLM:000308325			#N/A	#N/A
689	TG(54:6) [NL-18:3]	TG(54:6)	SLM:000308326			#N/A	#N/A
690	TG(54:6) [NL-20:4]	TG(54:6)	SLM:000308326			#N/A	#N/A
691	TG(54:6) [NL-20:5]	TG(54:6)	SLM:000308326			#N/A	#N/A
692	TG(54:6) [NL-22:6]	TG(54:6)	SLM:000308326			#N/A	#N/A
693	TG(54:6) [SIM]	TG(54:6)	SLM:000308326			#N/A	#N/A
694	TG(54:7) [NL-20:5]	TG(54:7)	SLM:000308327			#N/A	#N/A
695	TG(54:7) [NL-22:6]	TG(54:7)	SLM:000308327			#N/A	#N/A
696	TG(54:7) [SIM]	TG(54:7)	SLM:000308327			#N/A	#N/A
697	TG(56:6) [NL-20:4]	TG(56:6)	SLM:000308352			#N/A	#N/A
698	TG(56:6) [NL-22:5](a)	TG(56:6)	SLM:000308352			#N/A	#N/A
699	TG(56:6) [NL-22:5](b)	TG(56:6)	SLM:000308352			#N/A	#N/A
700	TG(56:6) [SIM]	TG(56:6)	SLM:000308352			#N/A	#N/A
701	TG(56:7) [NL-20:4]	TG(56:7)	SLM:000308353			#N/A	#N/A
702	TG(56:7) [NL-20:5]	TG(56:7)	SLM:000308353			#N/A	#N/A
703	TG(56:7) [NL-22:5](a)	TG(56:7)	SLM:000308353			#N/A	#N/A
704	TG(56:7) [NL-22:5](b)	TG(56:7)	SLM:000308353			#N/A	#N/A
705	TG(56:7) [NL-22:6]	TG(56:7)	SLM:000308353			#N/A	#N/A
706	TG(56:7) [SIM]	TG(56:7)	SLM:000308353			#N/A	#N/A
707	TG(56:8) [NL-20:4]	TG(56:8)	SLM:000308354			#N/A	#N/A
708	TG(56:8) [NL-20:5]	TG(56:8)	SLM:000308354			#N/A	#N/A
709	TG(56:8) [NL-22:6]	TG(56:8)	SLM:000308354			#N/A	#N/A
710	TG(56:8) [SIM]	TG(56:8)	SLM:000308354			#N/A	#N/A
711	TG(56:9) [NL-22:6]	TG(56:9)	SLM:000308355			#N/A	#N/A
712	TG(56:9) [SIM]	TG(56:9)	SLM:000308355			#N/A	#N/A
713	TG(58:10) [NL-22:6]	TG(58:10)	SLM:000308371			#N/A	#N/A
714	TG(58:10) [SIM]	TG(58:10)	SLM:000308371			#N/A	#N/A
715	TG(58:8) [NL-22:6]	TG(58:8)	SLM:000308382			#N/A	#N/A
716	TG(58:8) [SIM]	TG(58:8)	SLM:000308382			#N/A	#N/A
717	TG(58:9) [NL-22:6]	TG(58:9)	SLM:000308383			#N/A	#N/A
718	TG(58:9) [SIM]	TG(58:9)	SLM:000308383			#N/A	#N/A
719	TG(O-50:1) [NL-15:0]	TG(O-50:1)	SLM:000307649			#N/A	#N/A
720	TG(O-50:1) [NL-16:0]	TG(O-50:1)	SLM:000307649			#N/A	#N/A
721	TG(O-50:1) [NL-17:1]	TG(O-50:1)	SLM:000307649			#N/A	#N/A
722	TG(O-50:1) [NL-18:1]	TG(O-50:1)	SLM:000307649			#N/A	#N/A
723	TG(O-50:1) [SIM]	TG(O-50:1)	SLM:000307649			#N/A	#N/A
724	TG(O-50:2) [NL-16:1]	TG(O-50:2)	SLM:000307650			#N/A	#N/A
725	TG(O-50:2) [NL-18:1]	TG(O-50:2)	SLM:000307650			#N/A	#N/A
726	TG(O-50:2) [NL-18:2]	TG(O-50:2)	SLM:000307650			#N/A	#N/A
727	TG(O-50:2) [SIM]	TG(O-50:2)	SLM:000307650			#N/A	#N/A
728	TG(O-50:3) [NL-18:2]	TG(O-50:3)	SLM:000307651			#N/A	#N/A
729	TG(O-50:3) [SIM]	TG(O-50:3)	SLM:000307651			#N/A	#N/A
730	TG(O-52:0) [NL-16:0]	TG(O-52:0)	SLM:000307667			#N/A	#N/A
731	TG(O-52:1) [NL-16:0]	TG(O-52:1)	SLM:000307668			#N/A	#N/A
732	TG(O-52:1) [NL-18:1]	TG(O-52:1)	SLM:000307668			#N/A	#N/A
733	TG(O-52:1) [SIM]	TG(O-52:1)	SLM:000307668			#N/A	#N/A
734	TG(O-52:2) [NL-16:0]	TG(O-52:2)	SLM:000307669			#N/A	#N/A
735	TG(O-52:2) [NL-17:1]	TG(O-52:2)	SLM:000307669			#N/A	#N/A
736	TG(O-52:2) [NL-18:1]	TG(O-52:2)	SLM:000307669			#N/A	#N/A
737	TG(O-52:2) [SIM]	TG(O-52:2)	SLM:000307669			#N/A	#N/A
738	TG(O-54:2) [NL-17:1]	TG(O-54:2)	SLM:000307691			#N/A	#N/A
739	TG(O-54:2) [NL-18:1]	TG(O-54:2)	SLM:000307691			#N/A	#N/A
740	TG(O-54:2) [SIM]	TG(O-54:2)	SLM:000307691			#N/A	#N/A
741	TG(O-54:3) [NL-17:1]	TG(O-54:3)	SLM:000307692			#N/A	#N/A
742	TG(O-54:3) [NL-18:1]	TG(O-54:3)	SLM:000307692			#N/A	#N/A
743	TG(O-54:3) [SIM]	TG(O-54:3)	SLM:000307692			#N/A	#N/A
744	TG(O-54:4) [NL-17:1]	TG(O-54:4)	SLM:000307693			#N/A	#N/A
745	TG(O-54:4) [NL-18:2]	TG(O-54:4)	SLM:000307693			#N/A	#N/A
746	TG(O-54:4) [SIM]	TG(O-54:4)	SLM:000307693			#N/A	#N/A
747	Ubiquinone	ubiquinone-10	SLM:000598068			#N/A	#N/A
