# Supplementary material for: High-coverage plasma lipidomics reveals novel sex-specific lipidomic fingerprints of age and BMI: Evidence from two large population cohort studies
Source: PLoS Biol. 2020 Sep 28;18(9):e3000870. doi: 10.1371/journal.pbio.3000870 (PMC7544135; doi:10.1371/journal.pbio.3000870)
Supplement: S16 Table — (XLSX) [file pbio.3000870.s035.xlsx]

## Sheet: Table S16
S16 Table: Characteristics of study participants
Characteristics	AusDiab cohort		Busselton cohort
	Men	Women	Men	Women
Sex, n	5110	5229	1976	2516
Age (year), mean (range)	47 (25-95)	49 (25-91)	50.9 (16.9 - 97.3)	50.9 ( 16.5 - 92.2
BMI (kg/m2), mean (SE)	26.8 (0.13)	26 (0.22)	26.8 (3.4)	25.8 (4.6)
Total cholesterol (mmol/l), mean (SE)	5.5 (0.03)	5.5 (0.04)	5.6 (1.0)	5.7 (1.1)
HDL-C (mmol/l), mean (SE)	1.3 (0.01)	1.56 (0.01)	1.2 (0.3)	1.5 (0.4)
Triglycerides (mmol/l), median (IQR)	1.4 (1.0)	1.17 (0.9)	1.5 (1.1)	1.2 (0.7)
FBG (mmol/l), mean (SE)	5.5 (0.02)	5.3 (0.03)	5.1 (1.4)	4.9 (1.3)
SBP (mmHg), (mmol/l), mean (SE)	129.9 (0.7)	125.2 (0.9)	126.7 (16.1)	120.9 (18.9)
DBP (mmHg), (mmol/l), mean (SE)	73.6 (0.8)	67.5 (0.4)	77.1 (10.4)	72.5 (9.9)
