# Supplementary material for: High-coverage plasma lipidomics reveals novel sex-specific lipidomic fingerprints of age and BMI: Evidence from two large population cohort studies
Source: PLoS Biol. 2020 Sep 28;18(9):e3000870. doi: 10.1371/journal.pbio.3000870 (PMC7544135; doi:10.1371/journal.pbio.3000870)
Supplement: S1 Data — (XLSX) [file pbio.3000870.s037.xlsx]

## Sheet: Fig 1A
Association between sex and lipid classes/subclasses
Lipid #	Lipid class1	Percent difference (men relative to women)2	95% Lower CL	95% Upper CL	p-value	p-value (BH)3
1	Sph	0.449347	-0.493084	1.4007	0.35893	0.380044
2	S-1-P	0.738543	-1.30877	2.82833	0.48803	0.48803
3	dhCer	-5.69639	-7.13322	-4.23732	2.98234e-08	6.31555e-08
4	Cer	1.83464	0.381175	3.30915	0.0192494	0.0238958
5	deoxyCer	20.555	17.9254	23.2432	2.34187e-16	2.81025e-15
6	HexCer	4.40122	2.38188	6.46039	0.000165813	0.000259533
7	Hex2Cer	-1.12065	-2.51537	0.294017	0.130816	0.151916
8	Hex3Cer	-6.65826	-7.83875	-5.46265	1.69155e-11	4.68429e-11
9	GM3	3.82387	2.51965	5.14469	2.62661e-06	4.7279e-06
10	GM1	-8.10795	-10.4328	-5.72271	4.45929e-07	8.44917e-07
11	Sulfatide	-0.670042	-1.6841	0.354478	0.209271	0.23543
12	Cer-1-P	0.671993	-1.13829	2.51543	0.475222	0.48803
13	SM	-5.25421	-6.0959	-4.40498	1.21713e-12	4.86851e-12
14	LPI	10.1476	8.1802	12.1508	2.1075e-11	5.4193e-11
15	PC(O)	1.5993	0.670768	2.53639	0.00204805	0.00283576
16	PC(P)	4.82497	3.94106	5.7164	8.89071e-12	2.66721e-11
17	LPC	9.83661	8.10618	11.5947	2.14191e-12	7.71087e-12
18	PC	-3.02735	-3.49755	-2.55486	4.10104e-13	2.10911e-12
19	LPC(O)	5.20809	3.65474	6.78473	2.44806e-07	4.89611e-07
20	PE	-17.2155	-18.9711	-15.4218	8.34086e-17	1.50135e-15
21	PE(O)	-2.92364	-4.54819	-1.27143	0.00175623	0.00252897
22	PE(P)	10.0065	8.66383	11.3658	2.30313e-15	2.07282e-14
23	LPC(P)	12.0497	9.97097	14.1678	1.09245e-12	4.86851e-12
24	LPE	5.30979	3.33757	7.31964	9.23576e-06	1.51131e-05
25	PI	-5.69206	-7.62104	-3.72281	5.3871e-06	9.23502e-06
26	LPE(P)	15.8192	13.967	17.7015	3.47154e-17	1.24975e-15
27	PS	17.086	14.6273	19.5975	7.12993e-15	5.13355e-14
28	PG	-4.59399	-6.67838	-2.46303	0.00024984	0.00037476
29	CE	-1.05707	-1.87368	-0.233663	0.0177739	0.0228521
30	COH	-0.323869	-0.986135	0.342826	0.348093	0.379738
31	DE	10.6045	8.69631	12.5461	3.45046e-12	1.12924e-11
32	Acylcarnitine	12.5994	10.1135	15.1414	2.58424e-11	6.20219e-11
33	DG	-2.75387	-4.3843	-1.09565	0.00301834	0.00402445
34	TG	-0.875742	-1.58586	-0.160502	0.0231514	0.0277817
35	TG(O)	6.42919	5.04525	7.83135	3.10272e-10	6.98112e-10
36	Ubiquinone	14.4512	12.0613	16.892	3.10762e-13	1.86457e-12

## Sheet: Fig 1B
Association of sex with sphingolipid species
Lipid #	Lipid species	Percent difference (men relative to women)1	95% Lower CL	95% Upper CL	p-value	p-value (BH)2
1	Sph(d16:1)	-2.24305	-3.46214	-1.00858	0.00136049	0.00191543
2	Sph(d17:1)	0.365785	-0.597885	1.3388	0.464217	0.493189
3	Sph(d18:1)	1.40646	-0.293023	3.1349	0.116132	0.134232
4	Sph(d18:2)	-0.526923	-1.8238	0.787088	0.43649	0.469728
5	S1P(d16:1)	0.405162	-0.884365	1.71147	0.544599	0.576952
6	S1P(d18:0)	-2.44013	-5.39929	0.611581	0.126802	0.145891
7	S1P(d18:1)	1.69897	-0.855791	4.31956	0.204568	0.230062
8	S1P(d18:2)	-1.49589	-3.26048	0.300889	0.113026	0.130845
9	dhCer(d18:0/16:0)	-1.26492	-4.2116	1.77241	0.416962	0.451307
10	dhCer(d18:0/18:0)	-7.08518	-9.23173	-4.88786	1.02165e-06	2.01373e-06
11	dhCer(d18:0/20:0)	-6.59328	-8.95846	-4.16666	1.40576e-05	2.44864e-05
12	dhCer(d18:0/22:0)	-6.05024	-7.66906	-4.40303	9.68386e-08	2.26663e-07
13	dhCer(d18:0/24:0)	-1.80027	-3.51883	-0.0510938	0.0530707	0.0639066
14	dhCer(d18:0/24:1)	-8.71739	-10.9585	-6.41983	6.45401e-08	1.5695e-07
15	Cer(d16:1/16:0)	-5.70392	-8.11643	-3.22807	0.000119366	0.00018434
16	Cer(d16:1/18:0)	-12.7185	-15.127	-10.2417	1.95299e-10	7.4632e-10
17	Cer(d16:1/20:0)	-9.43837	-12.0139	-6.7875	2.16891e-07	4.76397e-07
18	Cer(d16:1/22:0)	-0.497364	-3.77777	2.89487	0.772737	0.795027
19	Cer(d16:1/23:0)	-2.37198	-5.60307	0.969696	0.172721	0.195716
20	Cer(d16:1/24:0)	7.88062	4.59741	11.2669	4.29571e-05	6.94922e-05
21	Cer(d16:1/24:1)	-2.62945	-4.74989	-0.46181	0.0245444	0.0305886
22	Cer(d17:1/16:0)	-5.23902	-6.98045	-3.46498	3.77808e-06	7.0044e-06
23	Cer(d17:1/18:0)	-6.07021	-7.70309	-4.40843	1.07345e-07	2.48153e-07
24	Cer(d17:1/20:0)	-7.57731	-9.95645	-5.1353	1.97332e-06	3.76086e-06
25	Cer(d17:1/22:0)	0.117018	-2.55318	2.86038	0.933009	0.939279
26	Cer(d17:1/23:0)	-2.67184	-5.38717	0.121413	0.0707659	0.0837012
27	Cer(d17:1/24:0)	6.58443	4.0026	9.23036	1.93819e-05	3.32198e-05
28	Cer(d17:1/24:1)	-3.68267	-5.65307	-1.67112	0.00130854	0.00184575
29	Cer(d18:1/14:0)	-8.66259	-11.2439	-6.0062	9.34962e-07	1.85261e-06
30	Cer(d18:1/16:0)	-2.51491	-3.42872	-1.59245	1.10003e-05	1.9341e-05
31	Cer(d18:1/17:0)	3.5258	1.43516	5.65953	0.00238185	0.0032674
32	Cer(d18:1/18:0)	-8.98848	-10.4195	-7.53462	1.86158e-12	1.08932e-11
33	Cer(d18:1/19:0)	-5.01543	-6.52754	-3.47886	7.31966e-07	1.47774e-06
34	Cer(d18:1/20:0)	-6.85994	-8.32655	-5.36986	1.17003e-09	3.79372e-09
35	Cer(d18:1/21:0)	-16.1421	-18.1034	-14.1338	6.97955e-15	8.43175e-14
36	Cer(d18:1/22:0)	1.15971	-0.500811	2.84794	0.182621	0.205999
37	Cer(d18:1/23:0)	-1.68229	-3.33906	0.00287837	0.0600798	0.0718846
38	Cer(d18:1/24:0)	7.46728	5.76304	9.19899	1.02614e-09	3.36312e-09
39	Cer(d18:1/24:1)	-1.52409	-3.01311	-0.0122162	0.0577752	0.0693488
40	Cer(d18:1/26:0)	-2.90465	-4.11407	-1.67998	7.50506e-05	0.000117847
41	Cer(d18:2/14:0)	-18.1446	-20.728	-15.4771	5.62855e-13	3.60323e-12
42	Cer(d18:2/16:0)	-11.1106	-12.6234	-9.5717	5.41797e-14	4.88923e-13
43	Cer(d18:2/17:0)	-3.52349	-6.58556	-0.361036	0.0375399	0.0457193
44	Cer(d18:2/18:0)	-15.0926	-16.4007	-13.764	6.85743e-19	5.70691e-17
45	Cer(d18:2/20:0)	-10.3154	-11.7756	-8.83108	1.26766e-13	1.00039e-12
46	Cer(d18:2/21:0)	-17.304	-19.6324	-14.9082	1.17399e-13	9.45504e-13
47	Cer(d18:2/22:0)	-4.29576	-6.47316	-2.06766	0.000807972	0.00115711
48	Cer(d18:2/23:0)	-6.95472	-9.59516	-4.23717	3.27934e-05	5.43413e-05
49	Cer(d18:2/24:0)	3.94556	1.7231	6.21658	0.00148783	0.00207907
50	Cer(d18:2/24:1)	-5.2813	-6.7251	-3.81516	1.31154e-07	2.97164e-07
51	Cer(d18:2/26:0)	-6.0837	-8.92363	-3.15521	0.000393153	0.00057514
52	Cer(d19:1/16:0)	1.00022	-2.19567	4.30053	0.548796	0.580576
53	Cer(d19:1/18:0)	-4.83987	-7.61836	-1.97782	0.00269417	0.00367565
54	Cer(d19:1/20:0)	-0.176722	-2.59502	2.30162	0.888562	0.900586
55	Cer(d19:1/22:0)	5.18766	1.58315	8.92006	0.00810586	0.0106141
56	Cer(d19:1/23:0)	0.719384	-2.0214	3.53683	0.614445	0.643664
57	Cer(d19:1/24:0)	9.55986	6.715	12.4806	1.81419e-07	4.03213e-07
58	Cer(d19:1/24:1)	2.01703	-0.678256	4.78546	0.154553	0.175927
59	Cer(d19:1/26:0)	-1.21145	-4.2646	1.93906	0.452828	0.485264
60	Cer(d20:1/22:0)	3.87034	1.11079	6.7052	0.00981695	0.0127433
61	Cer(d20:1/23:0)	2.31344	-0.638405	5.35297	0.13656	0.156397
62	Cer(d20:1/24:0)	10.542	7.88054	13.2691	6.87945e-09	1.94442e-08
63	Cer(d20:1/24:1)	4.33074	0.932582	7.8433	0.0179313	0.0227216
64	Cer(d20:1/26:0)	-0.113831	-2.04576	1.8562	0.90979	0.918878
65	Cer(m18:0/20:0)	10.5516	8.30059	12.8495	1.82596e-10	7.01356e-10
66	Cer(m18:0/22:0)	15.8713	13.4079	18.3883	5.5508e-14	4.89123e-13
67	Cer(m18:0/23:0)	10.7906	8.47583	13.1548	2.02806e-10	7.69411e-10
68	Cer(m18:0/24:0)	21.9461	19.1569	24.8005	1.72552e-16	3.9164e-15
69	Cer(m18:0/24:1)	12.6687	9.85136	15.5584	3.91708e-10	1.41734e-09
70	Cer(m18:1/18:0)	8.99385	6.46646	11.5812	6.40257e-08	1.56206e-07
71	Cer(m18:1/20:0)	17.1457	13.687	20.7097	3.01194e-11	1.32703e-10
72	Cer(m18:1/22:0)	24.0137	20.8513	27.2589	3.68138e-16	7.65931e-15
73	Cer(m18:1/23:0)	17.7793	15.1415	20.4776	1.47124e-14	1.59704e-13
74	Cer(m18:1/24:0)	29.3911	26.5716	32.2735	3.95262e-20	9.86838e-18
75	Cer(m18:1/24:1)	20.54	17.5975	23.556	4.61839e-15	6.29622e-14
76	HexCer(d16:1/18:0)	-12.2268	-15.1003	-9.256	1.81624e-08	4.82399e-08
77	HexCer(d16:1/20:0)	-9.2625	-11.0084	-7.48233	1.02898e-10	4.23465e-10
78	HexCer(d16:1/22:0)	-2.73942	-5.23545	-0.17764	0.0451128	0.0544114
79	HexCer(d16:1/24:0)	6.5589	3.76644	9.42652	6.02055e-05	9.5538e-05
80	HexCer(d18:1/16:0)	0.392956	-1.3082	2.12343	0.656219	0.684551
81	HexCer(d18:1/18:0)	-7.98636	-10.161	-5.75913	1.72351e-07	3.842e-07
82	HexCer(d18:1/20:0)	-2.00155	-4.13522	0.179612	0.0822424	0.0963999
83	HexCer(d18:1/22:0)	6.18964	3.75252	8.684	2.08996e-05	3.54158e-05
84	HexCer(d18:1/24:0)	13.945	11.724	16.2101	1.26885e-13	1.00039e-12
85	HexCer(d18:1/24:1)	-0.621165	-3.37757	2.21387	0.667375	0.69522
86	HexCer(d18:2/18:0)	-11.266	-14.1442	-8.2913	8.1142e-08	1.92327e-07
87	HexCer(d18:2/20:0)	-8.84807	-10.9343	-6.71299	1.1958e-08	3.26881e-08
88	HexCer(d18:2/22:0)	-1.5844	-3.68556	0.562607	0.157665	0.178926
89	HexCer(d18:2/24:0)	7.11843	5.5141	8.74715	8.03351e-10	2.69825e-09
90	Hex2Cer(d16:1/16:0)	-1.72267	-3.71274	0.308538	0.106718	0.123926
91	Hex2Cer(d16:1/24:1)	1.95756	-1.08504	5.09376	0.219793	0.246445
92	Hex2Cer(d18:1/16:0)	-2.21757	-3.92903	-0.475616	0.0187903	0.0236935
93	Hex2Cer(d18:1/18:0)	-4.65623	-7.03046	-2.22136	0.000883321	0.0012602
94	Hex2Cer(d18:1/20:0)	-7.02247	-8.73771	-5.27498	1.8873e-08	4.99501e-08
95	Hex2Cer(d18:1/22:0)	-0.104335	-1.49099	1.30183	0.884642	0.897827
96	Hex2Cer(d18:1/24:0)	9.85261	8.07882	11.6555	3.73465e-12	1.95612e-11
97	Hex2Cer(d18:1/24:1)	4.10321	2.12577	6.11894	0.000296744	0.000440994
98	Hex2Cer(d18:2/16:0)	-5.26838	-6.75792	-3.75504	2.42579e-07	5.28173e-07
99	Hex2Cer(d18:2/24:1)	-5.13134	-6.88058	-3.34924	5.54525e-06	1.00811e-05
100	Hex3Cer(d18:1/16:0)	-8.30912	-9.56881	-7.03188	5.05742e-13	3.29392e-12
101	Hex3Cer(d18:1/18:0)	-4.89174	-6.94423	-2.79398	9.99384e-05	0.000154977
102	Hex3Cer(d18:1/20:0)	-10.1288	-12.6597	-7.52452	4.52078e-08	1.12494e-07
103	Hex3Cer(d18:1/22:0)	-5.89293	-7.22481	-4.54193	3.31818e-09	1.00214e-08
104	Hex3Cer(d18:1/24:0)	2.63382	0.368127	4.95067	0.0299725	0.0369842
105	Hex3Cer(d18:1/24:1)	-7.85132	-9.70937	-5.95504	1.12138e-08	3.0766e-08
106	GM3(d18:1/16:0)	-3.38983	-4.1552	-2.61835	2.30891e-09	7.14616e-09
107	GM3(d18:1/18:0)	17.9015	15.5619	20.2884	5.30645e-16	9.93633e-15
108	GM3(d18:1/20:0)	-0.276866	-2.3914	1.88348	0.801636	0.821376
109	GM3(d18:1/22:0)	7.60062	6.19156	9.02838	9.17011e-12	4.44226e-11
110	GM3(d18:1/24:0)	15.6458	13.2149	18.1289	5.81516e-14	5.0646e-13
111	GM3(d18:1/24:1)	3.91055	2.25488	5.59303	6.15289e-05	9.7226e-05
112	GM3(d18:2/24:1)	-5.24427	-7.29192	-3.15139	4.03774e-05	6.58881e-05
113	GM3(d20:1/18:0)	-0.0372791	-3.01726	3.03426	0.980901	0.983527
114	GM1(d18:1/16:0)	-7.83023	-10.2754	-5.31844	1.85846e-06	3.56919e-06
115	Sulfatide (d18:1:/16:0(OH))	1.11933	-0.24315	2.50041	0.118619	0.136896
116	Sulfatide (d18:1:/16:0)	-2.78528	-4.14688	-1.40434	0.000490005	0.000712648
117	Sulfatide (d18:1:/18:0(OH))	0.449953	-0.704997	1.61834	0.45287	0.485264
118	Sulfatide (d18:1:/18:0)	0.224133	-0.508255	0.961912	0.554295	0.585567
119	Sulfatide (d18:1:/24:0(OH))	5.59397	3.70177	7.5207	2.09677e-06	3.96696e-06
120	Sulfatide (d18:1:/24:0)	-1.46131	-3.96584	1.10853	0.271613	0.300056
121	Sulfatide (d18:1:/24:1(OH))	0.789379	-1.38349	3.01012	0.485146	0.514694
122	Sulfatide (d18:1:/24:1)	-8.32221	-10.2452	-6.35803	7.35888e-09	2.05664e-08
123	Sulfatide (d18:2:/18:0(OH))	-0.831666	-2.39792	0.759725	0.312368	0.342552
124	Sulfatide (d18:2:/18:0)	-0.807682	-2.02855	0.428402	0.209505	0.235261
125	Cer1P(d18:1/16:0)	-0.335164	-3.04687	2.45238	0.813141	0.832025
126	SM(d17:1/14:0)	-14.8886	-17.1105	-12.6072	1.01357e-12	6.32636e-12
127	SM(d18:0/14:0)	-12.1798	-13.9607	-10.3621	3.86805e-13	2.68256e-12
128	SM(d18:1/14:0)/SM(d16:1/16:0)	-7.06221	-8.62129	-5.47654	2.38455e-09	7.3499e-09
129	SM(d18:2/14:0)	-24.913	-27.0483	-22.7152	3.41683e-18	1.78823e-16
130	SM(d17:1/16:0)	-6.36375	-7.72057	-4.98697	1.02824e-09	3.36312e-09
131	SM(d18:0/16:0)	-7.05943	-8.27588	-5.82685	9.19293e-12	4.44226e-11
132	SM(d18:1/16:0)	-4.08953	-4.96481	-3.2062	8.12306e-10	2.71615e-09
133	SM(d18:2/16:0)	-11.0803	-12.1582	-9.98921	7.86325e-18	3.68098e-16
134	SM(34:3)	-15.6159	-16.9608	-14.2493	6.32849e-19	5.70691e-17
135	SM(d16:1/19:0)	0.355313	-1.45992	2.20399	0.706101	0.733522
136	SM(d18:1/17:0)/SM(d17:1/18:0)	-4.96797	-6.16039	-3.76039	1.0081e-08	2.77598e-08
137	SM(d18:2/17:0)	-12.0297	-13.3963	-10.6415	5.84131e-16	1.01747e-14
138	SM(35:2) (b)	-6.96213	-8.22619	-5.68065	3.07919e-11	1.34872e-10
139	SM(d18:1/18:0)/SM(d16:1/20:0)	-9.72057	-11.1415	-8.27691	2.56934e-13	1.8867e-12
140	SM(d18:2/18:0)	-14.1432	-15.7141	-12.5431	4.6491e-16	8.92865e-15
141	SM(d18:2/18:1)	-17.164	-18.9481	-15.3406	1.37723e-16	3.32756e-15
142	SM(37:1)	-13.6264	-15.2792	-11.9414	4.27247e-15	6.15399e-14
143	SM(37:2)	-14.5485	-16.3445	-12.7139	7.93271e-15	9.14093e-14
144	SM(d18:1/20:0)/SM(d16:1/22:0)	-7.12351	-8.84497	-5.36954	1.54642e-08	4.16644e-08
145	SM(d18:2/20:0)	-13.8998	-15.2522	-12.5259	1.29014e-17	4.83156e-16
146	SM(38:3) (a)	-19.5598	-21.3695	-17.7085	9.39582e-18	3.9097e-16
147	SM(38:3) (b)	-6.41288	-7.4783	-5.33519	3.4943e-12	1.84312e-11
148	SM(d16:1/23:0)/SM(d17:1/22:0)	-8.30141	-10.081	-6.48656	1.52534e-09	4.86161e-09
149	SM(d18:0/22:0)	-4.44831	-6.24645	-2.61568	5.92694e-05	9.42522e-05
150	SM(d18:1/22:0)/SM(d16:1/24:0)	-1.75562	-3.01878	-0.476008	0.0119348	0.0153593
151	SM(d16:1/24:1)	-10.4785	-12.1054	-8.8215	1.28249e-12	7.80962e-12
152	SM(d18:2/22:0)	-10.0162	-11.367	-8.64473	3.55382e-14	3.41258e-13
153	SM(40:3) (a)	-16.6213	-18.2181	-14.9933	1.49799e-17	5.09558e-16
154	SM(40:3) (b)	-8.84983	-10.1647	-7.51569	3.34836e-13	2.43487e-12
155	SM(41:0)	-7.24866	-8.51128	-5.96861	1.22061e-11	5.64343e-11
156	SM(41:1) (a)	0.470853	-2.03854	3.04452	0.718497	0.744335
157	SM(d18:1/23:0)/SM(d17:1/24:0)	-4.11007	-5.18166	-3.02638	4.61296e-08	1.14408e-07
158	SM(d17:1/24:1)	-9.66775	-11.1014	-8.21096	3.63996e-13	2.5965e-12
159	SM(d18:2/23:0)	-11.8866	-13.3749	-10.3728	7.22289e-15	8.58721e-14
160	SM(d18:1/24:0)	6.10959	4.64355	7.59616	3.29561e-09	9.99356e-09
161	SM(d18:1/24:1)	-6.34409	-8.27714	-4.3703	1.02935e-06	2.02358e-06
162	SM(d18:2/24:0)	-1.40755	-2.58694	-0.213889	0.0282856	0.035018
163	SM(43:1)	5.92814	3.59473	8.31412	2.10276e-05	3.54723e-05
164	SM(d19:1/24:1)	-2.63755	-5.13556	-0.07377	0.0531907	0.0639483
165	SM(43:2) (b)	-5.73582	-7.16346	-4.28623	2.30745e-08	5.9596e-08
166	SM(43:2) (c)	-4.53217	-6.17596	-2.85958	1.3238e-05	2.31126e-05
167	SM(44:1)	5.86197	4.27894	7.46904	3.63963e-08	9.17873e-08
168	SM(44:2)	0.29221	-1.36557	1.97785	0.733989	0.757782
169	SM(44:3)	-5.93869	-7.70912	-4.13429	6.73595e-07	1.37098e-06

## Sheet: Fig 1C
Association of sex with phospholipid species
Lipid #	Lipid species	Percent difference (men relative to women)1	95% Lower CL	95% Upper CL	p-value	p-value (BH)2
1	PC(14:0_16:0)	-6.08667	-7.58417	-4.56491	1.92187e-08	5.0575e-08
2	PC(31:0) (a)	-0.637535	-3.34825	2.14921	0.653781	0.682959
3	PC(31:0) (b)	-5.7461	-7.20515	-4.26411	3.41839e-08	8.70876e-08
4	PC(16:0_16:0)	-2.68697	-3.38424	-1.98466	3.51693e-08	8.89925e-08
5	PC(32:1)	-6.14871	-7.64961	-4.62342	1.65665e-08	4.43153e-08
6	PC(32:2)	-14.0507	-15.9008	-12.16	3.80759e-14	3.56485e-13
7	PC(33:0) (a)	-1.03387	-2.54563	0.501352	0.196102	0.220873
8	PC(33:0) (b)	-1.37507	-2.45606	-0.282094	0.0199854	0.0251159
9	PC(33:1)	-4.54559	-5.8299	-3.24376	2.19072e-07	4.79781e-07
10	PC(33:2)	-12.7873	-14.4007	-11.1435	1.02618e-14	1.16456e-13
11	PC(16:0_18:0)	1.98175	0.79907	3.17831	0.00258512	0.00353977
12	PC(16:0_18:1)	0.106035	-0.883652	1.1056	0.835862	0.851783
13	PC(16:0_18:2)	-2.52343	-3.2437	-1.7978	2.05954e-07	4.53706e-07
14	PC(16:1_18:2)	-15.4186	-16.7591	-14.0565	7.92776e-19	5.91054e-17
15	PC(16:0_18:3) (a)	-10.5007	-12.285	-8.68	1.12681e-11	5.27487e-11
16	PC(16:0_18:3) (b)	-2.55463	-4.80878	-0.247101	0.0385761	0.0468291
17	PC(14:0_20:4)	-10.7079	-12.9126	-8.44739	9.11492e-10	3.02083e-09
18	PC(34:5)	-4.96149	-7.70743	-2.13385	0.00197076	0.00271342
19	PC(15-MHDA_18:1)	2.03434	0.616478	3.47219	0.00855517	0.0111634
20	PC(17:0_18:1)	-0.636154	-1.82855	0.570722	0.308736	0.339067
21	PC(15-MHDA_18:2)	-3.86112	-5.73539	-1.94957	0.000496986	0.0007214
22	PC(17:0_18:2)	-5.30584	-6.52743	-4.06829	4.49939e-09	1.32679e-08
23	PC(17:1_18:2)	-5.83631	-7.69836	-3.9367	2.0893e-06	3.96696e-06
24	PC(15:0_20:3)	-12.3988	-14.6185	-10.1214	5.15716e-11	2.19472e-10
25	PC(15:0_20:4)	-11.927	-13.8546	-9.95615	4.29144e-12	2.21675e-11
26	PC(35:5)	-4.11626	-6.2654	-1.91785	0.00106917	0.00151669
27	PC(18:0_18:1)	1.64922	0.258966	3.05876	0.0270898	0.0335932
28	PC(18:1_18:1)	-1.92593	-3.16787	-0.668058	0.0056263	0.00744541
29	PC(18:0_18:2)	-1.85944	-2.7423	-0.968557	0.000329881	0.00048638
30	PC(18:1_18:2)	-3.07896	-4.54581	-1.58956	0.000379632	0.000556448
31	PC(16:0_20:3) (a)	-8.35612	-9.87493	-6.81171	3.89631e-11	1.66762e-10
32	PC(16:0_20:3) (b)	3.41343	1.65017	5.20727	0.00064157	0.000925888
33	PC(18:2_18:2)	2.57443	0.381061	4.81572	0.0285289	0.0352609
34	PC(16:0_20:4)	-2.03994	-3.15961	-0.907323	0.00146945	0.00205844
35	PC(16:1_20:4)	-10.4179	-11.7276	-9.08875	6.26894e-15	7.82572e-14
36	PC(16:0_20:5)	4.53793	2.55976	6.55426	8.76847e-05	0.00013711
37	PC(36:6) (a)	-4.87306	-6.69305	-3.01757	2.09549e-05	3.54293e-05
38	PC(14:0_22:6)	-17.6072	-20.0949	-15.0421	4.22226e-13	2.82363e-12
39	PC(15-MHDA_20:4)	-5.32128	-6.73647	-3.88461	7.86772e-08	1.87673e-07
40	PC(17:0_20:4)	-6.06544	-7.69444	-4.40768	1.04122e-07	2.42197e-07
41	PC(15:0_22:6)	-17.8835	-20.3267	-15.3653	1.91397e-13	1.44804e-12
42	PC(38:2)	-9.88728	-11.4105	-8.33786	9.64785e-13	6.07247e-12
43	PC(18:0_20:3)	-8.9014	-10.8372	-6.92357	2.2575e-09	7.01603e-09
44	PC(18:1_20:3)	-10.5041	-12.1721	-8.80444	2.22631e-12	1.2729e-11
45	PC(38:4) (b)	-3.96915	-5.52632	-2.38632	3.78926e-05	6.22403e-05
46	PC(18:0_20:4)	-3.7842	-5.20675	-2.34031	2.05346e-05	3.49555e-05
47	PC(38:5) (a)	3.05296	1.86428	4.2555	2.02825e-05	3.4605e-05
48	PC(38:5) (b)	-2.83666	-4.55268	-1.08979	0.00362598	0.00490228
49	PC(38:6) (a)	2.68568	1.59877	3.78422	3.52714e-05	5.81901e-05
50	PC(16:0_22:6)	-10.4564	-12.7633	-8.08853	3.83246e-09	1.14821e-08
51	PC(18:2_20:5)	10.9447	8.35972	13.5914	1.651e-09	5.21773e-09
52	PC(16:1_22:6)	-17.2056	-19.1936	-15.1687	2.28253e-15	3.56169e-14
53	PC(38:7) (c)	-12.697	-14.6718	-10.6765	1.92363e-12	1.1169e-11
54	PC (39:5) (a)	8.68379	5.73087	11.7192	1.95659e-06	3.73848e-06
55	PC (39:5) (b)	1.49777	-0.287634	3.31514	0.111424	0.129189
56	PC(15-MHDA_22:6)	-7.77963	-9.92125	-5.5871	2.05146e-07	4.53662e-07
57	PC(17:0_22:6)	-12.4607	-15.1538	-9.68215	3.35205e-09	1.00831e-08
58	PC(40:10)	0.334606	-1.55419	2.25964	0.732949	0.757782
59	PC(18:0_22:4)	0.828557	-1.00798	2.69917	0.38621	0.420452
60	PC(20:0_20:4)	-4.25914	-6.95061	-1.48982	0.00561418	0.00744251
61	PC(18:0_22:5) (n3)/PC(20:1_20:4)	9.24404	6.35939	12.2069	4.3594e-07	9.12065e-07
62	PC(18:0_22:5) (n6)	-9.33505	-11.1748	-7.45716	2.83386e-10	1.056e-09
63	PC(18:0_22:6)	-9.68363	-12.4106	-6.87179	3.95801e-07	8.32738e-07
64	PC(40:7) (a)	-0.51995	-3.02776	2.05271	0.69196	0.719831
65	PC(18:1_22:6) (a)	-10.804	-12.8674	-8.69173	1.75383e-10	6.77123e-10
66	PC(18:1_22:6) (b)	-15.0145	-17.9929	-11.9279	7.90398e-10	2.6667e-09
67	PC(40:8)	2.97956	1.26318	4.72504	0.00186157	0.00257729
68	PC(44:12)	-0.645269	-4.52551	3.39267	0.752393	0.775161
69	PC(O-16:0/16:0)	-4.55366	-5.45223	-3.64655	1.44791e-10	5.67794e-10
70	PC(O-32:1)	-9.83475	-11.1804	-8.46876	4.97207e-14	4.54156e-13
71	PC(O-32:2)	4.56422	2.5493	6.61873	0.00010276	0.000159024
72	PC(O-34:1)	-7.46332	-8.4701	-6.44547	2.36768e-14	2.36505e-13
73	PC(O-34:2)	0.546309	-0.879373	1.9925	0.460639	0.49148
74	PC(O-34:4)	9.22663	7.19227	11.2996	4.2205e-10	1.51251e-09
75	PC(O-35:4)	21.3781	18.3774	24.4548	2.51403e-15	3.84287e-14
76	PC(O-36:0)	0.486293	-0.350429	1.33004	0.2648	0.293395
77	PC(O-18:0/18:1)	-3.00633	-3.97932	-2.02348	1.9096e-06	3.65804e-06
78	PC(O-18:1/18:1)	-8.76374	-10.6849	-6.80128	2.61987e-09	8.04214e-09
79	PC(O-18:0/18:2)	-2.27926	-4.10817	-0.41547	0.0234674	0.0292952
80	PC(O-18:1/18:2)	-6.15232	-7.58114	-4.70142	6.04128e-09	1.73369e-08
81	PC(O-16:0/20:3)	1.33337	-0.532455	3.2342	0.173036	0.195777
82	PC(O-16:0/20:4)	5.74758	4.42197	7.09003	1.46773e-09	4.71816e-09
83	PC(O-36:5)	17.0633	14.8549	19.3141	4.44489e-16	8.7611e-15
84	PC(O-18:0/20:4)	4.45587	2.83084	6.10658	7.27901e-06	1.3169e-05
85	PC(O-38:5)	3.59047	2.08407	5.1191	5.52491e-05	8.82337e-05
86	PC(O-16:0/22:6)	-3.14963	-5.19895	-1.056	0.00649725	0.00858278
87	PC(O-40:5)	0.191438	-1.51749	1.93002	0.82904	0.845982
88	PC(O-18:0/22:6)	-5.93175	-7.60482	-4.22838	2.52303e-07	5.44597e-07
89	PC(O-40:7) (a)	-9.02749	-11.559	-6.42355	3.37045e-07	7.17179e-07
90	PC(O-40:7) (b)	-0.0409164	-1.24023	1.17296	0.947474	0.951285
91	PC(P-16:0/14:0)	-4.43176	-6.29677	-2.52963	9.9298e-05	0.000154303
92	PC(P-16:0/16:0)	-0.0752466	-0.983194	0.841027	0.872716	0.888131
93	PC(P-16:0/16:1)	-8.23011	-9.28603	-7.1619	7.40861e-15	8.67039e-14
94	PC(P-16:0/18:0)	-0.823346	-1.53689	-0.104627	0.0326261	0.039995
95	PC(P-16:0/18:1)	-5.2609	-6.17687	-4.33599	8.96734e-12	4.41878e-11
96	PC(P-16:0/18:2)	2.90311	1.5521	4.2721	0.000205452	0.000309003
97	PC(P-16:0/18:3)	5.2631	2.71491	7.8745	0.000302745	0.000448135
98	PC(P-35:2)(a)	9.20914	6.74782	11.7272	2.37916e-08	6.12368e-08
99	PC(P-35:2)(b)	6.30281	4.54123	8.09407	6.84683e-08	1.64896e-07
100	PC(P-15:0/20:4) (a)	32.6869	28.4222	37.0933	1.34211e-16	3.32756e-15
101	PC(P-15:0/20:4) (b)	22.3763	19.909	24.8944	3.58123e-18	1.78823e-16
102	PC(P-18:1/18:1)	-5.42859	-6.89448	-3.93962	1.06221e-07	2.46314e-07
103	PC(P-18:0/18:2)	3.03446	1.61371	4.47507	0.000219693	0.0003291
104	PC(P-36:3)	4.45357	3.30559	5.61431	1.60337e-08	4.30439e-08
105	PC(P-16:0/20:4)	9.86921	8.64608	11.1061	2.90415e-16	6.21488e-15
106	PC(P-16:0/20:5)	22.499	20.1424	24.9019	8.68036e-19	5.91054e-17
107	PC(P-17:0/20:4) (a)	14.2286	12.5299	15.9529	6.86399e-17	1.83612e-15
108	PC(P-17:0/20:4) (b)	15.3206	13.8239	16.837	2.64934e-19	3.96871e-17
109	PC(P-18:0/20:4)	12.3651	10.9708	13.7769	1.79762e-17	5.61007e-16
110	PC(P-38:5) (a)	2.23192	0.941546	3.5388	0.00194997	0.00268974
111	PC(P-38:5) (b)	10.181	8.88521	11.4922	5.66945e-16	1.01105e-14
112	PC(P-16:0/22:6)	2.22558	0.18029	4.31262	0.0413685	0.0500566
113	PC(P-20:0/20:4)	6.50755	4.46097	8.59422	5.82307e-07	1.19493e-06
114	PC(P-18:0/22:5)	5.4637	3.88309	7.06835	1.37868e-07	3.11034e-07
115	PC(P-18:0/22:6)	-0.981257	-3.34099	1.43608	0.429472	0.46378
116	PC(P-18:1/22:6)	-8.25906	-10.2552	-6.21855	1.8112e-08	4.82399e-08
117	LPC(14:0) [sn2]	-2.36826	-5.25474	0.606169	0.128366	0.147463
118	LPC(14:0) [sn1]	-2.67396	-5.61811	0.362027	0.094373	0.109931
119	LPC(15:0) [sn2]	-0.364124	-2.82105	2.15492	0.776643	0.796857
120	LPC(15:0) [sn1]	-2.21156	-4.52138	0.154136	0.0769837	0.0905193
121	LPC(16:0) [sn2]	6.17827	4.57928	7.8017	1.54012e-08	4.16444e-08
122	LPC(16:0) [sn1]	4.468	3.03134	5.92469	9.55518e-07	1.88835e-06
123	LPC(16:1) [sn2]	0.0650394	-1.31764	1.46709	0.927657	0.935148
124	LPC(16:1) [sn1]	1.35726	-0.0852359	2.82058	0.0755176	0.088935
125	LPC(15-MHDA) [sn2]	8.66202	6.40717	10.9646	1.45868e-08	3.95852e-08
126	LPC(15-MHDA) [sn1] / LPC(17:0) [sn2]	6.19997	3.9914	8.45544	4.66475e-06	8.56347e-06
127	LPC(15-MHDA) [sn1] [104_sn1]	6.69351	4.05561	9.39828	2.0743e-05	3.52301e-05
128	LPC(17:0) [sn1]	4.1368	2.07528	6.23995	0.000430002	0.000627819
129	LPC(17:1 ) [sn2] (a)	15.9405	13.7966	18.1247	1.36251e-15	2.26781e-14
130	LPC(17:1) [sn1] (a) / LPC(17:1) [sn2] (b)	12.2146	10.188	14.2784	4.11942e-13	2.80182e-12
131	LPC(17:1) (a) [sn1] [104_sn1]	12.8891	11.0943	14.7129	4.53361e-15	6.29622e-14
132	LPC(17:1) [sn1] (b)	12.8725	9.67286	16.1656	4.24329e-09	1.25621e-08
133	LPC(18:0) [sn2]	6.75994	4.58056	8.98474	8.82071e-07	1.76179e-06
134	LPC(18:0) [sn1]	6.24326	4.07623	8.4554	3.0839e-06	5.7602e-06
135	LPC(18:1) [sn2]	17.3905	15.4465	19.3672	8.4833e-18	3.73764e-16
136	LPC(18:1) [sn1]	18.263	15.9866	20.584	1.45587e-16	3.40765e-15
137	LPC(18:2) [sn2]	27.3681	23.9179	30.9143	8.46847e-17	2.1872e-15
138	LPC(18:2) [sn1]	32.819	28.8991	36.8581	1.21567e-17	4.79229e-16
139	LPC(18:3) [sn2] (a)	17.484	13.9458	21.132	3.15938e-11	1.3758e-10
140	LPC(18:3) [sn1] (a)/LPC(18:3) [sn2] (b)	23.0313	18.781	27.4336	2.2561e-12	1.28017e-11
141	LPC(18:3) (a) [sn1] [104_sn1]	20.1581	16.4251	24.0108	3.089e-12	1.65262e-11
142	LPC(18:3) [sn1] (b)	27.9904	22.6759	33.5352	3.08347e-12	1.65262e-11
143	LPC(19:0) [sn2] (a)	9.73033	7.55948	11.945	5.25954e-10	1.81793e-09
144	LPC(19:0) [sn1] (a) / LPC(19:0) [sn2] (b)	6.18432	4.23727	8.16773	6.04306e-07	1.23668e-06
145	LPC(19:0) (a) [sn1] [104_sn1]	6.7141	4.61222	8.85821	5.31247e-07	1.09615e-06
146	LPC(19:0) [sn1] (b)	6.1403	4.19063	8.12644	7.01955e-07	1.42484e-06
147	LPC(19:1) (a)	11.1867	9.31465	13.0908	5.59389e-13	3.60323e-12
148	LPC(19:1) (b)	11.1108	9.12152	13.1363	2.92497e-12	1.59913e-11
149	LPC(19:1) (c)	6.92915	3.99666	9.94433	5.48925e-05	8.78514e-05
150	LPC(20:0) [sn2]	7.77259	6.37115	9.19249	4.66377e-12	2.39258e-11
151	LPC(20:0) [sn1]	7.15138	5.65669	8.66722	1.51587e-10	5.91346e-10
152	LPC(20:1) [sn2]	4.70066	3.41492	6.00238	5.03207e-08	1.23981e-07
153	LPC(20:1) [sn1]	4.8416	3.72277	5.9725	1.64064e-09	5.20694e-09
154	LPC(20:2) [sn2]	6.11414	4.22383	8.03875	4.41261e-07	9.18067e-07
155	LPC(20:2) [sn1]	9.38177	7.61918	11.1732	1.07441e-11	5.0612e-11
156	LPC(20:3) [sn2]	11.0641	8.7443	13.4334	1.18539e-10	4.77344e-10
157	LPC(20:3) [sn1]	18.678	15.8313	21.5948	2.70742e-14	2.66823e-13
158	LPC(20:4) [sn2]	16.1282	13.3971	18.925	4.82357e-13	3.16917e-12
159	LPC(20:4) [sn1]	21.677	18.801	24.6225	5.54775e-16	1.01105e-14
160	LPC(20:5) [sn2]	26.653	22.6051	30.8346	1.23627e-14	1.38204e-13
161	LPC(20:5) [sn1]	31.3192	26.6893	36.1184	4.14936e-15	6.09386e-14
162	LPC(22:0) [sn2]	9.51513	7.37673	11.6961	6.27483e-10	2.14605e-09
163	LPC(22:0) [sn1]	9.54793	7.56579	11.5666	1.06945e-10	4.37714e-10
164	LPC(22:1) [sn2]	7.87001	6.12564	9.64306	5.26691e-10	1.81793e-09
165	LPC(22:1) [sn1]	6.41283	4.82272	8.02705	6.35866e-09	1.81089e-08
166	LPC(22:4) [sn2]	16.6629	14.2039	19.1748	1.41964e-14	1.56369e-13
167	LPC(22:4) [sn1]	25.0944	21.7645	28.5154	4.08682e-16	8.27304e-15
168	LPC(22:5) [sn2] (n3)	28.8912	23.9772	33.9999	1.86974e-13	1.42902e-12
169	LPC(22:5) [sn1] (n3)/LPC(22:5) [sn2] (n6)	31.6263	26.4345	37.0313	6.11631e-14	5.26565e-13
170	LPC(22:5) (n3) [sn1] [104_sn1]	36.4517	30.9487	42.186	4.76451e-15	6.37253e-14
171	LPC(22:5) [sn1] (n6)	11.3167	8.84275	13.8469	2.96939e-10	1.10103e-09
172	LPC(22:6) [sn2]	6.03197	3.20926	8.93188	0.000199652	0.000300884
173	LPC(22:6) [sn1]	11.4914	8.12331	14.9644	1.221e-07	2.80531e-07
174	LPC(24:0) [sn2]	7.36989	5.85048	8.91111	1.0932e-10	4.45003e-10
175	LPC(24:0) [sn1]	6.88084	5.60253	8.17462	1.02752e-11	4.87095e-11
176	LPC(26:0) [sn2]	0.389592	-1.13283	1.93545	0.62174	0.650396
177	LPC(26:0) [sn1]	-0.558711	-2.01936	0.923708	0.463994	0.493189
178	LPC(O-16:0)	6.27009	4.46374	8.10767	1.21372e-07	2.79717e-07
179	LPC(O-18:0)	10.7529	8.2309	13.3337	1.4416e-09	4.65415e-09
180	LPC(O-18:1)	1.95342	0.47018	3.45857	0.0149538	0.0190483
181	LPC(O-20:0)	8.72509	6.1605	11.3516	1.51748e-07	3.4132e-07
182	LPC(O-20:1)	1.99664	-0.241017	4.2845	0.0912648	0.106476
183	LPC(O-22:0)	7.24709	5.06772	9.47166	2.51708e-07	5.44597e-07
184	LPC(O-22:1)	2.07093	-0.482304	4.68966	0.123606	0.142433
185	LPC(O-24:0)	3.7277	1.85055	5.63944	0.000486497	0.000708923
186	LPC(O-24:1)	3.05338	1.06351	5.08243	0.00518715	0.00690084
187	LPC(O-24:2)	-0.676799	-3.17032	1.88093	0.604609	0.634247
188	LPC(P-16:0)	12.0329	9.82789	14.2822	4.71895e-12	2.40442e-11
189	LPC(P-17:0)(a)	18.0665	15.2126	20.9912	7.12084e-14	5.861e-13
190	LPC(P-17:0)(b)	16.2294	13.926	18.5793	5.39382e-15	7.08767e-14
191	LPC(P-18:0)	13.6649	11.5454	15.8246	6.67336e-14	5.55372e-13
192	LPC(P-18:1)	1.91085	0.253381	3.59571	0.0313365	0.0384772
193	LPC(P-20:0)	15.3527	12.8935	17.8654	1.28865e-13	1.00541e-12
194	PE(16:0_16:0)	-4.36156	-7.09091	-1.55204	0.00524634	0.00696721
195	PE(16:0_16:1)	-16.9986	-21.2581	-12.5087	1.28342e-07	2.93969e-07
196	PE(16:0_18:1)	-8.6732	-10.6969	-6.60363	9.43565e-09	2.60786e-08
197	PE(16:0_18:2)	-16.8978	-19.4955	-14.2163	2.96761e-12	1.61068e-11
198	PE(16:1_18:2)	-17.0987	-19.6897	-14.424	2.16664e-12	1.24832e-11
199	PE(16:0_18:3) (a)	-22.0816	-25.9493	-18.0119	1.63208e-10	6.33383e-10
200	PE(16:0_18:3) (b)	-9.76695	-13.1155	-6.28938	1.02315e-05	1.80741e-05
201	PE(15-MHDA_18:1)	-3.95106	-6.11407	-1.73821	0.00165444	0.00229903
202	PE(17:0_18:1)	-7.54297	-10.3495	-4.64855	2.63342e-05	4.42249e-05
203	PE(15-MHDA_18:2)	-10.38	-13.3005	-7.36104	4.26975e-07	8.95811e-07
204	PE(17:0_18:2)	-15.703	-18.511	-12.7981	8.62545e-11	3.56932e-10
205	PE(36:0)	1.88642	0.487906	3.3044	0.0128926	0.016507
206	PE(18:0_18:1)	-1.8524	-3.74627	0.0787288	0.0700751	0.0831434
207	PE(18:1_18:1)	-1.11262	-4.95324	2.8832	0.584105	0.615323
208	PE(18:0_18:2)	-14.0595	-16.8117	-11.2162	5.06535e-10	1.77287e-09
209	PE(18:1_18:2)	-8.5804	-11.6328	-5.42258	1.54787e-05	2.67749e-05
210	PE(16:0_20:3)	-17.4339	-20.2777	-14.4888	1.35271e-11	6.21581e-11
211	PE(16:0_20:4)	-15.8571	-17.949	-13.7118	5.49213e-14	4.89123e-13
212	PE(16:1_20:4)	-14.9525	-17.2751	-12.5647	2.72494e-12	1.50072e-11
213	PE(16:0_20:5)	-7.75179	-10.241	-5.19355	2.907e-06	5.457e-06
214	PE(15-MHDA_20:4)	-12.8593	-15.0368	-10.6259	1.5162e-11	6.84116e-11
215	PE(17:0_20:4)	-15.9281	-18.3733	-13.4097	2.42242e-12	1.35402e-11
216	PE(18:0_20:3) (a)	-21.2012	-23.8053	-18.5082	2.36821e-14	2.36505e-13
217	PE(18:0_20:3) (b)	-6.01885	-8.31409	-3.66616	3.16208e-05	5.25143e-05
218	PE(18:0_20:4)	-15.9816	-17.1218	-14.8257	3.67981e-21	2.75617e-18
219	PE(38:5) (a)	-11.6859	-13.9397	-9.37313	2.50439e-10	9.42607e-10
220	PE(38:5) (b)	-15.3219	-17.5102	-13.0755	3.6867e-13	2.60504e-12
221	PE(16:0_22:6)	-27.1278	-29.6374	-24.5287	4.38428e-17	1.26301e-15
222	PE(15-MHDA_22:6)	-20.9272	-23.6022	-18.1586	6.24701e-14	5.31706e-13
223	PE(17:0_22:6)	-25.0731	-28.4136	-21.5767	4.03075e-13	2.76976e-12
224	PE(18:0_22:4)	-8.36972	-9.84826	-6.86693	2.01341e-11	8.97646e-11
225	PE(20:0_20:4)	-5.12312	-6.9205	-3.29103	8.60218e-06	1.5414e-05
226	PE(18:0_22:5) (n3)	-5.5917	-7.7798	-3.35169	4.30819e-05	6.95022e-05
227	PE(18:0_22:5) (n6)	-25.5602	-28.4414	-22.5629	6.10033e-15	7.82572e-14
228	PE(18:0_22:6)	-27.8131	-30.2768	-25.2623	1.56473e-17	5.09558e-16
229	PE(18:1_22:6) (a)	-25.9997	-28.8895	-22.9924	4.62339e-15	6.29622e-14
230	PE(18:1_22:6) (b)	-31.8007	-35.4625	-27.9312	4.14091e-14	3.82906e-13
231	PE(O-34:1)	-2.9329	-4.69665	-1.1365	0.00347758	0.00471014
232	PE(O-16:0/18:2)	-6.71753	-9.43514	-3.91837	7.4944e-05	0.000117847
233	PE(O-18:1/18:2)	-7.13368	-9.48781	-4.71832	4.18489e-06	7.73946e-06
234	PE(O-16:0/20:3)	-5.27621	-8.42905	-2.01481	0.00388148	0.00522882
235	PE(O-16:0/20:4)	-2.27168	-4.26858	-0.233126	0.0373944	0.0456163
236	PE(O-36:5)	2.61067	-0.294576	5.60056	0.0891869	0.104214
237	PE(O-16:0/22:4)	1.64862	-1.10008	4.47372	0.251887	0.280332
238	PE(O-18:0/20:4)	-5.7436	-7.63104	-3.81759	3.33536e-06	6.21438e-06
239	PE(O-38:5) (a)	3.54626	1.72644	5.39864	0.000596965	0.00086318
240	PE(O-38:5) (b)	-0.715786	-2.21183	0.803147	0.361411	0.394602
241	PE(O-16:0/22:6)	-6.81903	-8.91394	-4.67594	1.25269e-06	2.42864e-06
242	PE(O-18:0/22:5) (a)	6.79845	5.30511	8.31297	4.70431e-10	1.66992e-09
243	PE(O-18:0/22:6)	-6.65977	-8.10324	-5.19363	1.5253e-09	4.86161e-09
244	PE(O-18:1/22:6)	-11.3594	-14.0926	-8.53931	2.56124e-08	6.56975e-08
245	PE(P-15:0/20:4)	15.5438	11.3258	19.9215	2.1443e-08	5.5961e-08
246	PE(P-15:0/22:6)(a)	11.3837	8.75132	14.0798	1.01395e-09	3.34558e-09
247	PE(P-15:0/22:6)(b)	6.86255	4.92434	8.83656	8.05898e-08	1.91625e-07
248	PE(P-16:0/18:1)	7.40168	5.33626	9.50759	6.19111e-08	1.51541e-07
249	PE(P-16:0/18:2)	9.60154	7.48476	11.76	4.08858e-10	1.47228e-09
250	PE(P-16:0/18:3)	5.54746	2.12576	9.08381	0.00322678	0.00439429
251	PE(P-16:0/20:3)(a)	7.86913	5.31625	10.4839	9.24816e-07	1.84225e-06
252	PE(P-16:0/20:3)(b)	11.9017	9.27297	14.5937	3.56707e-10	1.30968e-09
253	PE(P-16:0/20:4)	12.0023	9.89171	14.1534	1.74961e-12	1.03734e-11
254	PE(P-16:0/20:5)	21.2133	18.1319	24.3752	6.24329e-15	7.82572e-14
255	PE(P-16:0/22:4)	5.90122	4.50018	7.32104	2.67787e-09	8.18664e-09
256	PE(P-16:0/22:5) (n3)	15.7083	14.13	17.3085	5.50437e-19	5.70691e-17
257	PE(P-16:0/22:5) (n6)	6.38323	4.19289	8.61961	2.5449e-06	4.78927e-06
258	PE(P-16:0/22:6)	-4.03235	-6.25313	-1.75897	0.00175837	0.00243893
259	PE(P-17:0/20:4)(a)	16.1236	13.8145	18.4797	6.88921e-15	8.43175e-14
260	PE(P-17:0/20:4)(b)	15.1175	12.8767	17.4028	1.83668e-14	1.91065e-13
261	PE(P-17:0/22:6)(a)	2.59799	0.498235	4.74161	0.021469	0.0268901
262	PE(P-17:0/22:6)(b)	1.89136	0.00962943	3.8085	0.058444	0.0700393
263	PE(P-18:0/18:1)	12.5907	10.1664	15.0684	1.45966e-11	6.62599e-11
264	PE(P-18:0/18:2)	10.6391	8.01632	13.3255	4.17089e-09	1.23968e-08
265	PE(P-18:0/18:3)	6.50167	3.98425	9.08004	1.62111e-05	2.79129e-05
266	PE(P-18:0/20:3)(a)	8.55584	5.9616	11.2136	2.70787e-07	5.81144e-07
267	PE(P-18:0/20:3)(b)	12.4864	9.91202	15.1212	7.21644e-11	3.05374e-10
268	PE(P-18:0/20:4)	13.889	12.0139	15.7955	1.83597e-15	2.92583e-14
269	PE(P-18:0/20:5)	22.1593	19.4383	24.9422	6.72967e-17	1.83612e-15
270	PE(P-18:0/22:4)	11.1164	9.94538	12.2998	3.2542e-18	1.78823e-16
271	PE(P-18:0/22:5) (n3)	21.7821	19.2532	24.3646	1.53964e-17	5.09558e-16
272	PE(P-18:0/22:5) (n6)	3.17562	1.22297	5.16593	0.00326068	0.00443071
273	PE(P-18:0/22:6)	0.937124	-0.882844	2.79051	0.323325	0.354051
274	PE(P-18:1/18:1)	7.13057	4.59017	9.73269	4.47344e-06	8.23245e-06
275	PE(P-18:1/18:1)(a)	6.10968	3.45504	8.83244	7.96882e-05	0.000124867
276	PE(P-18:1/18:1)(b)	9.9076	6.61472	13.3022	1.25485e-06	2.42864e-06
277	PE(P-18:1/18:2)(a)	5.18311	3.20267	7.20156	1.41288e-05	2.45533e-05
278	PE(P-18:1/18:2)(b)	10.792	7.71248	13.9595	7.67452e-08	1.83649e-07
279	PE(P-18:1/18:3)	4.97434	1.51966	8.54658	0.00809706	0.0106141
280	PE(P-18:1/20:3)(a)	2.4714	-0.74885	5.79614	0.144793	0.16532
281	PE(P-18:1/20:3)(b)	10.3322	7.71132	13.0169	7.69589e-09	2.14283e-08
282	PE(P-18:1/20:4)(a)	9.64767	6.9853	12.3763	4.33023e-08	1.08111e-07
283	PE(P-18:1/20:4)(b)	15.315	13.8021	16.848	3.59678e-19	4.48997e-17
284	PE(P-18:1/20:5)(a)	17.1882	14.4559	19.9857	9.02456e-14	7.34717e-13
285	PE(P-18:1/20:5)(b)	22.2487	18.4398	26.1801	3.76609e-13	2.63626e-12
286	PE(P-18:1/22:4)	9.20555	7.0875	11.3655	1.07052e-09	3.48618e-09
287	PE(P-18:1/22:5)(a)	13.7059	12.1313	15.3025	2.58068e-17	7.73173e-16
288	PE(P-18:1/22:5)(b)	-0.507008	-3.36006	2.43027	0.734512	0.757782
289	PE(P-18:1/22:6)(a)	-4.91262	-7.87613	-1.85378	0.00408503	0.00548331
290	PE(P-18:1/22:6)(b)	-2.19025	-3.7042	-0.652492	0.00938945	0.0122308
291	PE(P-19:0/20:4)(a)	10.7665	7.26867	14.3785	8.13404e-07	1.63188e-06
292	PE(P-19:0/20:4)(b)	13.217	10.484	16.0176	7.27952e-11	3.06312e-10
293	PE(P-20:0/18:1)	10.468	7.9866	13.0064	1.84697e-09	5.78819e-09
294	PE(P-20:0/18:2)	10.3566	8.07235	12.6891	3.89395e-10	1.41581e-09
295	PE(P-20:0/20:4)	10.7261	8.4857	13.0127	1.11705e-10	4.52253e-10
296	PE(P-20:0/22:6)	-7.83812	-10.257	-5.35403	1.52853e-06	2.94311e-06
297	PE(P-20:1/20:4)	0.734815	-3.03096	4.64684	0.709192	0.735713
298	PE(P-20:1/22:6)	-13.6588	-17.1294	-10.0429	1.0253e-07	2.39237e-07
299	LPE(16:0) [sn2]	-4.23956	-6.15679	-2.28317	0.000232944	0.000347559
300	LPE(16:0) [sn1]	-4.59594	-6.87941	-2.25647	0.000674881	0.000970223
301	LPE(17:0) [sn2]	2.12365	0.421298	3.85486	0.0205518	0.0257845
302	LPE(17:0) [sn1]	2.80385	0.525884	5.13343	0.0220789	0.0276078
303	LPE(18:0) [sn2]	-2.87645	-5.29542	-0.395702	0.0309496	0.0381271
304	LPE(18:0) [sn1]	-4.25034	-6.43216	-2.01765	0.000914121	0.0012992
305	LPE(18:1) [sn2]	18.1732	15.4629	20.9471	1.62215e-14	1.71125e-13
306	LPE(18:1) [sn1]	16.7378	14.3969	19.1266	3.51165e-15	5.26045e-14
307	LPE(18:2) [sn2]	16.1817	12.6021	19.8751	2.67611e-10	1.0022e-09
308	LPE(18:2) [sn1]	16.411	12.7557	20.1847	3.06732e-10	1.13174e-09
309	LPE(20:4) [sn2]	9.29146	7.34136	11.277	1.39842e-10	5.51273e-10
310	LPE(20:4) [sn1]	11.0239	8.83414	13.2578	3.44415e-11	1.48257e-10
311	LPE(22:6) [sn2]	-7.28861	-9.59042	-4.9282	2.09735e-06	3.96696e-06
312	LPE(22:6) [sn1]	-4.96969	-6.86919	-3.03144	2.92973e-05	4.88724e-05
313	LPE(P-16:0)	13.7264	11.7179	15.7711	1.50383e-14	1.6091e-13
314	LPE(P-18:0)	19.1588	16.7357	21.6321	1.96933e-16	4.33832e-15
315	LPE(P-18:1)	10.4166	8.2326	12.6447	1.24813e-10	4.9992e-10
316	LPE(P-20:0)	11.2351	8.91313	13.6066	8.42605e-11	3.50617e-10
317	PI(16:0/16:0)	-23.2199	-26.8468	-19.4131	1.38506e-11	6.32566e-11
318	PI(16:0_16:1)	-14.7026	-17.8555	-11.4286	4.01207e-09	1.19723e-08
319	PI(34:0)	-20.2016	-22.893	-17.4164	1.55741e-13	1.20257e-12
320	PI(34:1)	-7.46213	-10.3188	-4.51452	3.87533e-05	6.3376e-05
321	PI(15-MHDA_18:1)/PI(17:0_18:1)	-2.83675	-5.31596	-0.292634	0.0373422	0.0456163
322	PI(15-MHDA_18:2)/PI(17:0_18:2)	-13.2043	-15.7713	-10.5591	3.79455e-10	1.3864e-09
323	PI(18:0_18:1)	-4.20026	-7.54583	-0.733623	0.0248815	0.0309059
324	PI(36:2)	-12.979	-15.3895	-10.5	1.31082e-10	5.19472e-10
325	PI(18:1_18:2)	-9.34126	-12.4856	-6.08397	7.36458e-06	1.32917e-05
326	PI(16:0_20:3) (a)	-12.2818	-14.724	-9.76961	5.41483e-10	1.86042e-09
327	PI(16:0_20:3) (b)	-3.05097	-6.1402	0.139944	0.0708499	0.0837012
328	PI(16:0_20:4)	-6.45302	-8.21872	-4.65336	1.54759e-07	3.47049e-07
329	PI(15-MHDA_20:4)/PI(17:0_20:4)	-6.04837	-8.68476	-3.33586	0.000178024	0.000269919
330	PI(37:6)	-0.673769	-3.11034	1.82407	0.597757	0.627939
331	PI(18:0_20:2)	-10.0914	-13.4482	-6.60438	6.69916e-06	1.21493e-05
332	PI(18:0_20:3) (a)	-6.30468	-8.23793	-4.3307	1.14069e-06	2.23074e-06
333	PI(18:0_20:3) (b)	8.38248	5.767	11.0626	4.56379e-07	9.46892e-07
334	PI(18:0_20:4)	-2.67967	-4.32473	-1.00633	0.00403873	0.0054309
335	PI(38:5) (a)	-4.24242	-6.34869	-2.08878	0.000650493	0.00093696
336	PI (38:5) (b)	-8.20445	-11.0564	-5.26101	1.05383e-05	1.85722e-05
337	PI(38:6)	-17.0188	-19.5773	-14.3789	1.75891e-12	1.03734e-11
338	PI(39:6)	-12.8758	-14.5842	-11.1332	3.78595e-14	3.56485e-13
339	PI(18:0_22:4)	-1.17043	-3.32751	1.03478	0.304362	0.334753
340	PI(20:0_20:4)	3.89199	1.07129	6.79142	0.0109483	0.0141384
341	PI(18:0_22:5) (n3)	5.6361	2.99406	8.34591	0.00020619	0.000309492
342	PI(18:0_22:5) (n6)	-10.4911	-12.724	-8.20109	1.80215e-09	5.67148e-09
343	PI(18:0_22:6)	-15.6056	-18.5055	-12.6025	2.03396e-10	7.69411e-10
344	LPI(18:0) [sn2]	3.46231	0.968604	6.01761	0.0105453	0.0136415
345	LPI(18:0) [sn1]	1.02931	-0.354646	2.4325	0.156373	0.177729
346	LPI(18:1) [sn2]	9.67918	7.0494	12.3736	3.18883e-08	8.15166e-08
347	LPI(18:1) [sn1]	15.739	11.7435	19.8774	5.42811e-09	1.58197e-08
348	LPI(18:2) [sn2]	-0.127133	-2.29418	2.08798	0.910291	0.918878
349	LPI(18:2) [sn1]	5.40715	3.1531	7.71045	4.74267e-05	7.62287e-05
350	LPI(20:4) [sn2]	9.40959	7.31702	11.543	5.02521e-10	1.76708e-09
351	LPI(20:4) [sn1]	16.5926	13.5423	19.7249	3.46418e-12	1.84019e-11
352	PS(36:1)	4.9173	2.62402	7.26183	0.000198275	0.000299411
353	PS(36:2)	14.2656	11.4188	17.1851	2.94257e-11	1.30414e-10
354	PS(38:3)	14.0413	11.226	16.9279	3.34436e-11	1.44793e-10
355	PS(38:4)	17.6034	14.4022	20.8942	2.44863e-12	1.35854e-11
356	PS(38:5)	4.37491	1.98568	6.82011	0.00109824	0.00155498
357	PS(40:5)	36.6829	33.023	40.4436	6.08291e-20	1.13902e-17
358	PS(40:6)	14.0707	10.177	18.102	3.46461e-08	8.79658e-08
359	PG(34:1)	-12.928	-15.805	-9.95273	6.62403e-09	1.87932e-08
360	PG(36:1)	4.56708	2.6855	6.48313	4.17747e-05	6.77471e-05
361	PG(36:2)	-1.48385	-4.78286	1.92945	0.396702	0.430623
362	PG(34:2)	-12.4929	-15.865	-8.98563	2.68111e-07	5.77056e-07

## Sheet: Fig 1D
Associations between sex and glycerolipid and fatty acyl species
Lipid #	Lipid species	Percent difference (men relative to women)1	95% Lower CL	95% Upper CL	p-value	p-value (BH)2
1	CE(14:0)	-2.6039	-5.83479	0.73785	0.136148	0.156164
2	CE(15:0)	-6.5849	-8.47025	-4.66071	3.5844e-07	7.58394e-07
3	CE(16:0)	-1.11421	-1.92616	-0.295538	0.0124893	0.016018
4	CE(16:1)	-4.59685	-6.21548	-2.95029	8.58237e-06	1.5414e-05
5	CE(16:2)	1.0545	-1.67231	3.85693	0.458346	0.48973
6	CE(17:0)	5.38482	3.7933	7.00074	2.05329e-07	4.53662e-07
7	CE(17:1)	-0.0185719	-1.93928	1.93976	0.985155	0.986472
8	CE(18:0)	6.17205	4.64732	7.71899	5.99501e-09	1.72702e-08
9	CE(18:1)	1.54152	0.819222	2.269	0.000231851	0.00034662
10	CE(18:2)	-1.42203	-2.46354	-0.369393	0.0131181	0.016767
11	CE(18:3)	-1.03397	-3.10154	1.07771	0.342594	0.374603
12	CE(20:0)	6.60609	4.03666	9.23898	1.72325e-05	2.96035e-05
13	CE(20:1)	5.69999	4.66412	6.74612	6.79028e-12	3.41337e-11
14	CE(20:2)	-5.31124	-7.02445	-3.56646	2.35139e-06	4.43625e-06
15	CE(20:3)	-5.81592	-7.45596	-4.14682	2.47665e-07	5.37684e-07
16	CE(20:4)	-4.19011	-6.15587	-2.18317	0.000352191	0.000517238
17	CE(20:5)	11.562	7.35161	15.9375	5.15314e-06	9.39099e-06
18	CE(22:0)	8.44091	5.72803	11.2234	7.63627e-07	1.53752e-06
19	CE(22:1)	5.92022	4.02543	7.84952	8.14853e-07	1.63188e-06
20	CE(22:4)	0.718098	-1.10771	2.57762	0.449523	0.483059
21	CE(22:5) (n3)	-6.9294	-9.78777	-3.98046	9.81878e-05	0.000152895
22	CE(22:5) (n6)	-1.37492	-3.88038	1.19584	0.300352	0.330829
23	CE(22:6)	-8.6649	-11.6604	-5.56787	1.02185e-05	1.80741e-05
24	CE(24:0)	6.3916	4.48644	8.3315	2.25497e-07	4.92411e-07
25	CE(24:1)	3.12208	1.92571	4.33248	1.60959e-05	2.77783e-05
26	CE(24:4)	0.234267	-1.7017	2.20836	0.815747	0.833553
27	CE(24:5)	1.29346	-1.58313	4.25412	0.389128	0.423014
28	CE(24:6)	2.66172	-0.225386	5.63236	0.0814799	0.0956558
29	COH	-0.485255	-1.04093	0.0735386	0.0993298	0.115525
30	DE(16:0)	6.56604	3.98608	9.21002	1.99808e-05	3.41681e-05
31	DE(18:1)	5.33789	3.85407	6.84291	6.57243e-08	1.58798e-07
32	DE(18:2)	11.6367	9.42133	13.8968	1.21007e-11	5.62946e-11
33	DE(20:4)	9.3829	6.32382	12.53	9.29218e-07	1.84611e-06
34	DE(20:5)	22.1782	18.3673	26.1117	4.15223e-13	2.80182e-12
35	DE(22:6)	3.73646	0.365087	7.22109	0.0378338	0.0460025
36	Acylcarnitine(12:0)	13.9111	10.3263	17.6124	8.35477e-09	2.31768e-08
37	Acylcarnitine(13:0)	18.8341	15.5113	22.2524	1.05355e-12	6.52153e-12
38	Acylcarnitine(14:0)	14.0421	10.7919	17.3877	8.52015e-10	2.83626e-09
39	Acylcarnitine(14:1)	6.83689	2.06834	11.8282	0.00818856	0.0107037
40	Acylcarnitine(14:2)	9.49334	5.64279	13.4842	2.79412e-05	4.68188e-05
41	Acylcarnitine(15:0) (a)	19.3094	17.5667	21.0779	1.94981e-20	7.30203e-18
42	Acylcarnitine(15:0) (b)	15.078	12.1298	18.1036	1.7083e-11	7.66176e-11
43	Acylcarnitine(16:0)	16.1098	13.9231	18.3386	1.70843e-15	2.78177e-14
44	Acylcarnitine(16:1)	-0.883936	-3.83607	2.15883	0.569385	0.600661
45	Acylcarnitine(17:0) (a)	13.7683	11.2098	16.3856	5.68379e-12	2.87646e-11
46	Acylcarnitine(17:0) (b)	15.4346	12.9134	18.0121	2.09235e-13	1.56717e-12
47	Acylcarnitine(18:0)	23.4968	20.9019	26.1473	3.35344e-18	1.78823e-16
48	Acylcarnitine(18:1)	8.39749	6.02395	10.8242	7.42417e-08	1.78228e-07
49	Acylcarnitine(18:2)	14.6267	12.0535	17.2589	1.4058e-12	8.49151e-12
50	DG(14:0_16:0)	3.79172	0.897867	6.76857	0.0152295	0.0193666
51	DG(16:0_16:0)	4.63035	2.37413	6.9363	0.0003311	0.000487218
52	DG(16:0_16:1)	-5.07116	-7.65284	-2.4173	0.000898958	0.00128008
53	DG(14:0_18:2)	-7.11206	-11.7156	-2.26843	0.00806981	0.010604
54	DG(16:0_18:1)	0.834861	-1.12151	2.82994	0.412374	0.446987
55	DG(16:1_18:1)	-9.85618	-12.1035	-7.55142	6.96218e-09	1.9604e-08
56	DG(16:0_18:2)	-6.25485	-8.66851	-3.7774	3.81353e-05	6.25019e-05
57	DG(18:0_18:1)	4.04887	2.37922	5.74575	4.31489e-05	6.95022e-05
58	DG(18:1_18:1)	-1.74508	-3.55165	0.0953323	0.0731543	0.0862876
59	DG(18:0_18:2)	0.01482	-2.44303	2.5346	0.990766	0.990766
60	DG(18:1_18:2)	-8.94519	-11.1034	-6.73459	1.92442e-08	5.0575e-08
61	DG(18:2_18:2)	-14.0277	-16.8026	-11.1602	6.35047e-10	2.16205e-09
62	DG(18:1_18:3)	-7.03939	-9.36543	-4.65367	4.22521e-06	7.79478e-06
63	DG(16:0_20:4)	1.98373	-0.626179	4.66218	0.148316	0.169085
64	DG(18:1_20:3)	2.95017	0.711	5.23912	0.0148096	0.0188968
65	DG(18:0_20:4)	-2.18084	-4.40355	0.0935492	0.0701557	0.0831434
66	DG(18:1_20:4)	-2.78097	-4.92824	-0.585206	0.0194116	0.0244357
67	DG(16:0_22:5)	4.23934	1.73523	6.80507	0.00227515	0.00312677
68	DG(18:2_20:4)	-10.3074	-13.2277	-7.28885	4.78344e-07	9.89722e-07
69	DG(16:0_22:6)	-5.24501	-8.0502	-2.35423	0.00147031	0.00205844
70	DG(18:1_20:5)	10.2912	7.27457	13.3926	1.31324e-07	2.97164e-07
71	DG(18:1_22:5)	-10.6277	-14.072	-7.04526	4.75245e-06	8.70315e-06
72	DG(18:0_22:6)	-0.929726	-2.46861	0.633434	0.251753	0.280332
73	DG(18:1_22:6)	-8.36146	-11.5223	-5.08771	3.58405e-05	5.8999e-05
74	DG(18:2_22:6)	-15.6279	-18.6973	-12.4425	7.01505e-10	2.3775e-09
75	TG(48:0) [NL-16:0]	15.0844	10.992	19.3277	2.19746e-08	5.69514e-08
76	TG(48:0) [NL-18:0]	18.2366	12.4271	24.3462	3.90062e-07	8.22976e-07
77	TG(48:0) [SIM]	14.9905	11.366	18.733	2.04246e-09	6.37416e-09
78	TG(48:1) [NL-16:1]	-8.94234	-12.2724	-5.48592	3.09703e-05	5.15484e-05
79	TG(48:1) [NL-18:1]	6.02298	2.7117	9.44101	0.00113214	0.00159995
80	TG(48:1) [SIM]	5.96844	2.49842	9.55594	0.00191612	0.00264792
81	TG(48:2) [NL-14:0]	-4.43058	-8.10864	-0.605309	0.0312857	0.0384772
82	TG(48:2) [NL-14:1]	-4.78693	-8.36674	-1.06727	0.0179589	0.0227216
83	TG(48:2) [NL-16:1]	-9.29529	-12.0872	-6.41475	1.1584e-06	2.25948e-06
84	TG(48:2) [NL-18:2]	-0.666161	-5.09026	3.96416	0.775746	0.796857
85	TG(48:2) [SIM]	-3.70296	-7.39799	0.139496	0.0687722	0.0817624
86	TG(48:3) [NL-14:0]	-11.9145	-16.0437	-7.58215	1.54304e-05	2.67532e-05
87	TG(48:3) [NL-16:1]	-15.4569	-18.8231	-11.9512	6.22774e-09	1.78037e-08
88	TG(48:3) [NL-18:3]	0.218331	-4.9477	5.66513	0.936181	0.941208
89	TG(48:3) [SIM]	-8.47004	-12.9236	-3.78864	0.00161698	0.00225534
90	TG(49:1) [NL-16:1]	0.210296	-2.3819	2.87133	0.876251	0.890518
91	TG(49:1) [NL-17:1]	5.81298	3.44721	8.23284	3.37145e-05	5.57442e-05
92	TG(49:1) [SIM]	4.02192	1.16915	6.95513	0.00946305	0.0123052
93	TG(50:0) [NL-18:0]	23.3067	18.7993	27.9851	6.87158e-12	3.43121e-11
94	TG(50:0) [SIM]	22.8144	18.5053	27.2801	4.03426e-12	2.09838e-11
95	TG(50:1) [NL-14:0]	10.9208	6.78248	15.2195	9.78762e-06	1.73719e-05
96	TG(50:1) [NL-16:0]	7.58273	5.50532	9.70105	4.29673e-08	1.07634e-07
97	TG(50:1) [NL-18:1]	6.37731	4.42977	8.36116	3.49216e-07	7.4097e-07
98	TG(50:1) [SIM]	6.76576	4.90172	8.66293	5.05052e-08	1.24027e-07
99	TG(50:2) [NL-14:0]	1.50557	-0.862691	3.93041	0.224684	0.251552
100	TG(50:2) [NL-16:1]	-4.8419	-6.77057	-2.87332	5.07244e-05	8.13546e-05
101	TG(50:2) [NL-18:1]	-3.84538	-5.62772	-2.02939	0.000298398	0.000442574
102	TG(50:2) [NL-18:2]	3.30563	1.15736	5.49953	0.00506108	0.00674511
103	TG(50:2) [SIM]	-2.04287	-4.11286	0.0718049	0.0682258	0.0813712
104	TG(50:3) [NL-14:0]	-6.68968	-10.0202	-3.23592	0.000819894	0.00117195
105	TG(50:3) [NL-14:1]	-6.02192	-7.68312	-4.33083	1.70186e-07	3.80505e-07
106	TG(50:3) [NL-16:1]	-13.211	-15.6589	-10.692	1.29207e-10	5.14765e-10
107	TG(50:3) [NL-18:2]	-10.9076	-13.7733	-7.94666	1.30995e-07	2.97164e-07
108	TG(50:3) [NL-18:3]	5.34152	2.1178	8.667	0.00269218	0.00367565
109	TG(50:3) [SIM]	-8.97203	-11.6565	-6.206	1.04203e-06	2.04314e-06
110	TG(50:4) [NL-14:0]	-10.5936	-14.4609	-6.55155	2.80798e-05	4.69459e-05
111	TG(50:4) [NL-18:3]	-9.98918	-13.3729	-6.47328	8.7487e-06	1.56391e-05
112	TG(50:4) [NL-20:4]	5.97738	0.53421	11.7153	0.0393441	0.047684
113	TG(50:4) [SIM]	-11.5415	-14.9939	-7.94894	1.43605e-06	2.77218e-06
114	TG(51:0) [NL-16:0]	16.3628	12.6382	20.2105	4.99029e-10	1.76308e-09
115	TG(51:1) [NL-17:0]	8.70248	6.39341	11.0617	2.1304e-08	5.57926e-08
116	TG(51:1) [SIM]	7.56652	5.18499	10.002	5.56717e-07	1.14555e-06
117	TG(51:2) [NL-15:0]	-2.75181	-4.7067	-0.756814	0.0116377	0.0150028
118	TG(51:2) [NL-17:0]	0.894149	-1.28302	3.11934	0.430343	0.46378
119	TG(51:2) [NL-17:1]	0.894775	-1.2821	3.11966	0.429961	0.46378
120	TG(51:2) [SIM]	-1.45908	-3.93053	1.07596	0.266016	0.294307
121	TG(52:1) [NL-18:0]	15.7533	12.9133	18.6648	2.31667e-12	1.30465e-11
122	TG(52:1) [NL-18:1]	-0.470469	-1.68344	0.757466	0.457058	0.489052
123	TG(52:1) [SIM]	14.1743	11.4706	16.9436	1.02489e-11	4.87095e-11
124	TG(52:2) [NL-16:0]	-0.865046	-2.32179	0.613425	0.259424	0.287865
125	TG(52:2) [NL-18:2]	5.89188	2.86976	9.00279	0.000560895	0.000812592
126	TG(52:2) [SIM]	-0.947887	-2.27268	0.394868	0.176215	0.199072
127	TG(52:3) [NL-16:1]	-6.65561	-8.25813	-5.0251	1.34829e-08	3.67225e-08
128	TG(52:3) [NL-18:2]	-4.62189	-6.00667	-3.2167	6.26776e-07	1.27917e-06
129	TG(52:3) [SIM]	-4.65933	-6.29797	-2.99204	8.48391e-06	1.52751e-05
130	TG(52:4) [NL-16:1]	-13.9783	-15.7749	-12.1434	2.02825e-14	2.08104e-13
131	TG(52:4) [NL-18:2]	-13.0593	-15.2199	-10.8435	9.03833e-12	4.42465e-11
132	TG(52:4) [NL-18:3]	-3.03049	-5.0424	-0.975966	0.00745986	0.00981975
133	TG(52:4) [SIM]	-9.02087	-11.3368	-6.64448	6.54483e-08	1.58643e-07
134	TG(52:5) [NL-18:3]	-11.3769	-13.8928	-8.78742	4.61302e-09	1.35496e-08
135	TG(52:5) [NL-20:4]	-2.21744	-5.8385	1.54287	0.253628	0.281851
136	TG(52:5) [NL-20:5]	20.1211	16.6699	23.6744	4.71372e-13	3.12441e-12
137	TG(52:5) [SIM]	-10.445	-13.0346	-7.77835	4.05622e-08	1.0195e-07
138	TG(53:2) [NL-17:1]	6.13967	4.36556	7.94393	1.294e-07	2.9549e-07
139	TG(53:2) [NL-18:1]	2.65749	1.37776	3.95337	0.00030647	0.000452754
140	TG(53:2) [SIM]	2.63891	0.935155	4.37143	0.00485403	0.00648069
141	TG(54:0) [NL-18:0]	25.5329	20.5491	30.7228	7.24695e-12	3.59468e-11
142	TG(54:0) [SIM]	15.6653	12.6647	18.7459	1.00122e-11	4.80713e-11
143	TG(54:1) [NL-18:1]	22.0172	18.2611	25.8926	3.51648e-13	2.53254e-12
144	TG(54:1) [SIM]	19.3211	15.8864	22.8576	1.21946e-12	7.48667e-12
145	TG(54:2) [NL-18:0]	4.83851	3.51922	6.17461	4.69387e-08	1.1603e-07
146	TG(54:2) [NL-20:1]	0.843226	-2.19231	3.97297	0.594364	0.625251
147	TG(54:2) [SIM]	4.81132	3.45813	6.18221	8.48711e-08	1.99274e-07
148	TG(54:3) [NL-18:1]	-1.43686	-2.98807	0.139149	0.0842038	0.0985448
149	TG(54:3) [NL-18:2]	-4.09943	-5.7814	-2.38743	6.95848e-05	0.000109724
150	TG(54:3) [SIM]	-1.8916	-3.35188	-0.409264	0.0184971	0.0233632
151	TG(54:4) [NL-18:2]	-5.33645	-6.99069	-3.65279	1.22102e-06	2.37543e-06
152	TG(54:4) [NL-20:3]	5.77823	3.38956	8.22207	4.1788e-05	6.77471e-05
153	TG(54:4) [SIM]	-2.81353	-4.00304	-1.60927	9.04061e-05	0.000141071
154	TG(54:5) [NL-18:3]	-4.6982	-5.9573	-3.42225	8.3977e-08	1.97795e-07
155	TG(54:5) [NL-20:4]	2.74013	0.783916	4.73432	0.0100074	0.012968
156	TG(54:5) [SIM]	-3.65961	-5.28376	-2.00761	0.00017727	0.000269322
157	TG(54:6) [NL-18:3]	-10.3507	-12.6125	-8.03043	3.08451e-09	9.39146e-09
158	TG(54:6) [NL-20:4]	-5.74928	-8.04106	-3.40038	5.60646e-05	8.93455e-05
159	TG(54:6) [NL-20:5]	15.7512	12.1953	19.4197	4.3448e-10	1.54965e-09
160	TG(54:6) [NL-22:6]	4.64494	1.07691	8.33892	0.0157508	0.0199955
161	TG(54:6) [SIM]	-4.66349	-6.73123	-2.54992	0.000192011	0.000290538
162	TG(54:7) [NL-20:5]	4.85136	1.8084	7.98528	0.00374352	0.00505207
163	TG(54:7) [NL-22:6]	-10.9205	-14.6184	-7.06249	9.70371e-06	1.72856e-05
164	TG(54:7) [SIM]	-7.41747	-10.024	-4.7354	1.13488e-05	1.99069e-05
165	TG(56:6) [NL-20:4]	-1.8581	-3.74712	0.0679841	0.0685932	0.0816794
166	TG(56:6) [NL-22:5](a)	4.51744	2.46417	6.61186	0.00014749	0.000225911
167	TG(56:6) [NL-22:5](b)	4.51885	2.46404	6.61486	0.000148269	0.00022664
168	TG(56:6) [SIM]	0.874738	-1.04918	2.83606	0.382667	0.417202
169	TG(56:7) [NL-20:4]	-5.92664	-8.01061	-3.79546	9.71594e-06	1.72856e-05
170	TG(56:7) [NL-20:5]	10.2095	7.07465	13.4361	3.09272e-07	6.59956e-07
171	TG(56:7) [NL-22:5](a)	-5.70534	-8.18173	-3.16216	0.000163878	0.000249481
172	TG(56:7) [NL-22:5](b)	-5.70732	-8.18359	-3.16427	0.00016313	0.000248847
173	TG(56:7) [NL-22:6]	-3.87454	-6.96436	-0.682111	0.0246245	0.0306375
174	TG(56:7) [SIM]	-2.54189	-4.71582	-0.318369	0.033138	0.0405561
175	TG(56:8) [NL-20:4]	-6.95693	-9.6405	-4.19365	4.07931e-05	6.64217e-05
176	TG(56:8) [NL-20:5]	4.31453	1.13001	7.59933	0.0122902	0.0157897
177	TG(56:8) [NL-22:6]	-13.0195	-16.3048	-9.60528	8.20027e-08	1.93754e-07
178	TG(56:8) [SIM]	-7.495	-10.2761	-4.62773	2.52052e-05	4.2424e-05
179	TG(56:9) [NL-22:6]	-14.9872	-18.2436	-11.601	5.52154e-09	1.60296e-08
180	TG(56:9) [SIM]	-6.34286	-9.01762	-3.58947	0.000122281	0.000188453
181	TG(58:10) [NL-22:6]	-12.5082	-15.2713	-9.65488	5.34036e-09	1.56247e-08
182	TG(58:10) [SIM]	-5.89398	-9.02226	-2.65814	0.00143921	0.00202246
183	TG(58:8) [NL-22:6]	-9.06505	-12.2416	-5.77353	1.30899e-05	2.29073e-05
184	TG(58:8) [SIM]	-5.43262	-7.76515	-3.0411	0.000139993	0.000215307
185	TG(58:9) [NL-22:6]	-13.6959	-16.7383	-10.5422	7.17135e-09	2.01174e-08
186	TG(58:9) [SIM]	-6.70786	-9.70736	-3.60871	0.000255656	0.000380688
187	TG(O-50:1) [NL-15:0]	7.47478	5.62558	9.35636	5.62088e-09	1.6255e-08
188	TG(O-50:1) [NL-16:0]	10.7554	8.94731	12.5935	6.5086e-13	4.13131e-12
189	TG(O-50:1) [NL-17:1]	4.65054	2.99917	6.32839	4.77901e-06	8.73043e-06
190	TG(O-50:1) [NL-18:1]	13.5179	11.4884	15.5843	2.95713e-14	2.87648e-13
191	TG(O-50:1) [SIM]	9.11807	7.54014	10.7192	1.53583e-12	9.20268e-12
192	TG(O-50:2) [NL-16:1]	0.0865381	-1.18753	1.37703	0.895634	0.906527
193	TG(O-50:2) [NL-18:1]	2.89094	1.11398	4.69914	0.00326535	0.00443071
194	TG(O-50:2) [NL-18:2]	2.69178	0.962663	4.45052	0.00466402	0.00623813
195	TG(O-50:2) [SIM]	2.84544	1.22906	4.48763	0.00164355	0.00228814
196	TG(O-50:3) [NL-18:2]	-1.69241	-2.74316	-0.630297	0.00413778	0.00554418
197	TG(O-50:3) [SIM]	0.766325	-0.487114	2.03555	0.241629	0.269718
198	TG(O-52:0) [NL-16:0]	16.3332	12.6068	20.1829	5.26123e-10	1.81793e-09
199	TG(O-52:1) [NL-16:0]	9.7898	8.21247	11.3901	2.48973e-13	1.84634e-12
200	TG(O-52:1) [NL-18:1]	13.5818	11.7901	15.4022	1.0329e-15	1.75827e-14
201	TG(O-52:1) [SIM]	7.27831	5.79897	8.77833	7.97669e-11	3.33773e-10
202	TG(O-52:2) [NL-16:0]	5.70277	3.89285	7.54422	7.1358e-07	1.44452e-06
203	TG(O-52:2) [NL-17:1]	5.25014	3.66551	6.85899	3.02498e-07	6.47345e-07
204	TG(O-52:2) [NL-18:1]	6.97787	4.52625	9.48699	3.61405e-06	6.71694e-06
205	TG(O-52:2) [SIM]	5.17771	2.82211	7.58728	0.000146112	0.000224258
206	TG(O-54:2) [NL-17:1]	2.77874	1.60704	3.96396	6.08032e-05	9.62825e-05
207	TG(O-54:2) [NL-18:1]	5.99576	4.14308	7.88139	4.39899e-07	9.17783e-07
208	TG(O-54:2) [SIM]	2.46716	0.801379	4.16046	0.00679994	0.00896682
209	TG(O-54:3) [NL-17:1]	2.81688	1.33414	4.32132	0.000789077	0.00113222
210	TG(O-54:3) [NL-18:1]	1.88642	-0.541423	4.37352	0.139649	0.15969
211	TG(O-54:3) [SIM]	-0.447252	-1.61768	0.737105	0.463534	0.493189
212	TG(O-54:4) [NL-17:1]	0.914991	-0.534554	2.38566	0.227156	0.25394
213	TG(O-54:4) [NL-18:2]	-2.17712	-4.16811	-0.144769	0.0447268	0.0540329
214	TG(O-54:4) [SIM]	5.94558	4.38053	7.5341	2.19158e-08	5.69514e-08
215	Ubiquinone	14.4455	12.2025	16.7332	6.37935e-14	5.36869e-13

## Sheet: Fig 2A
Validation of the association between sex and lipid classses/subclasses
		Ausdiab					Busselton
Lipid #	Lipid class/subclass	Percent difference (men relative to women)1	95% Lower CL	95% Upper CL	p-value	p-value (BH)2	Percent difference (men relative to women)1	95% Lower CL	95% Upper CL	p-value	p-value (BH)2
1	Cer	1.83464	0.381175	3.30915	0.0192494	0.0238958	1.29549	-0.166894	2.77929	0.0827541	0.10794
2	HexCer	4.40122	2.38188	6.46039	0.000165813	0.000259533	2.35552	0.800504	3.93452	0.00288404	0.00393278
3	Hex2Cer	-1.12065	-2.51537	0.294017	0.130816	0.151916	-5.38846	-6.79075	-3.96508	4.20807e-13	1.14765e-12
4	Hex3Cer	-6.65826	-7.83875	-5.46265	1.69155e-11	4.68429e-11	-7.7752	-9.01716	-6.51628	3.7838e-31	3.7838e-30
5	GM3	3.82387	2.51965	5.14469	2.62661e-06	4.7279e-06	3.53531	2.13284	4.95704	6.1518e-07	1.23036e-06
6	GM1	-8.10795	-10.4328	-5.72271	4.45929e-07	8.44917e-07	-6.09182	-7.46351	-4.69979	7.53234e-17	3.22814e-16
7	Sulfatide	-0.670042	-1.6841	0.354478	0.209271	0.23543	-0.679319	-2.04521	0.705613	0.334575	0.358473
8	SM	-5.25421	-6.0959	-4.40498	1.21713e-12	4.86851e-12	-7.30566	-8.37106	-6.22788	3.64898e-37	1.09469e-35
9	PC	-3.02735	-3.49755	-2.55486	4.10104e-13	2.10911e-12	-1.94737	-3.07611	-0.805484	0.000876225	0.00131434
10	PC(O)	1.5993	0.670768	2.53639	0.00204805	0.00283576	3.44085	1.85933	5.04692	1.71066e-05	3.20748e-05
11	PC(P)	4.82497	3.94106	5.7164	8.89071e-12	2.66721e-11	7.46655	5.67491	9.28856	6.21802e-17	3.10901e-16
12	LPC	9.83661	8.10618	11.5947	2.14191e-12	7.71087e-12	5.44582	3.73263	7.18731	2.43995e-10	5.63066e-10
13	LPC(O)	5.20809	3.65474	6.78473	2.44806e-07	4.89611e-07	4.27771	1.58088	7.04613	0.00173566	0.00247951
14	LPC(P)	12.0497	9.97097	14.1678	1.09245e-12	4.86851e-12	9.31312	6.32584	12.3843	3.27752e-10	7.02325e-10
15	PE	-17.2155	-18.9711	-15.4218	8.34086e-17	1.50135e-15	-15.2568	-17.7942	-12.6411	2.90305e-26	1.74183e-25
16	PE(O)	-2.92364	-4.54819	-1.27143	0.00175623	0.00252897	1.15658	-1.63011	4.02221	0.41968	0.434152
17	PE(P)	10.0065	8.66383	11.3658	2.30313e-15	2.07282e-14	10.7329	7.86994	13.6718	2.89072e-14	1.08402e-13
18	LPE	5.30979	3.33757	7.31964	9.23576e-06	1.51131e-05	-1.05925	-2.60296	0.508939	0.184371	0.230463
19	LPE(P)	15.8192	13.967	17.7015	3.47154e-17	1.24975e-15	10.262	7.5031	13.0917	5.01298e-14	1.67099e-13
20	PI	-5.69206	-7.62104	-3.72281	5.3871e-06	9.23502e-06	-5.85701	-7.47834	-4.20728	1.1066e-11	2.76651e-11
21	LPI	10.1476	8.1802	12.1508	2.1075e-11	5.4193e-11	-4.92337	-7.13498	-2.65909	2.66042e-05	4.43404e-05
22	PS	17.086	14.6273	19.5975	7.12993e-15	5.13355e-14	2.28067	-1.41025	6.10976	0.229079	0.261647
23	PG	-4.59399	-6.67838	-2.46303	0.00024984	0.00037476	-4.11095	-6.19173	-1.98402	0.000178305	0.000281535
24	CE	-1.05707	-1.87368	-0.233663	0.0177739	0.0228521	0.566955	-0.299525	1.44097	0.200301	0.240361
25	COH	-0.323869	-0.986135	0.342826	0.348093	0.379738	-2.7104	-3.94273	-1.46226	2.43002e-05	4.28827e-05
26	DE	10.6045	8.69631	12.5461	3.45046e-12	1.12924e-11	11.3032	9.4136	13.2255	5.72663e-34	8.58995e-33
27	Acylcarnitine	12.5994	10.1135	15.1414	2.58424e-11	6.20219e-11	13.0293	9.45595	16.7193	9.41544e-14	2.82463e-13
28	DG	-2.75387	-4.3843	-1.09565	0.00301834	0.00402445	-0.981178	-2.58136	0.645291	0.235482	0.261647
29	TG	-0.875742	-1.58586	-0.160502	0.0231514	0.0277817	-0.331628	-2.13787	1.50795	0.721788	0.721788
30	Ubiquinone	14.4512	12.0613	16.892	3.10762e-13	1.86457e-12	18.4626	15.1124	21.9103	1.57511e-30	1.18133e-29

## Sheet: Fig 2B
Validation of the association between sex and lipid species
		AusDiab cohort					Busselton cohort					Meta-Analysis3
Lipid #	Lipid species	Percent difference (men relative to women)1	95% Lower CL	95% Upper CL	p-value	p-value (BH)2	Percent difference (men relative to women)1	95% Lower CL	95% Upper CL	p-value	p-value (BH)2	Percent difference (men relative to women)1	95% Lower CL	95% Upper CL	P-value	p-value (BH)2	Heterogenity test (Q-value)	P-value for Q
1	Cer(d18:2/18:0)	-15.0926	-16.4007	-13.764	6.85743e-19	4.82592e-17	-15.1215	-16.8926	-13.3127	4.50909e-51	7.93318e-50	-15.1027	-16.1642	-14.0412	3.88487e-171	2.4302e-169	0.00065157	0.979636
2	GM3(d18:1/18:0)	17.9015	15.5619	20.2884	5.30645e-16	8.53581e-15	15.4834	13.7827	17.2096	2.21787e-77	7.34505e-76	16.3166	14.9294	17.7038	1.34114e-117	3.28287e-116	2.6362	0.104453
3	SM(d18:2/14:0)	-24.913	-27.0483	-22.7152	3.41683e-18	1.44016e-16	-25.609	-26.7399	-24.4606	3.53149e-269	1.98823e-266	-25.4581	-26.4668	-24.4495	0	0	0.310552	0.577342
4	SM(d18:2/16:0)	-11.0803	-12.1582	-9.98921	7.86325e-18	2.95134e-16	-12.3317	-13.3983	-11.2519	1.01194e-93	6.33024e-92	-11.7126	-12.4754	-10.9497	5.71777e-199	5.36518e-197	2.58411	0.107941
5	SM(34:3)	-15.6159	-16.9608	-14.2493	6.32849e-19	4.82592e-17	-17.8013	-19.0183	-16.566	8.55647e-136	1.60576e-133	-16.818	-17.7274	-15.9087	1.05745e-287	2.97673e-285	5.49081	0.0191166
6	SM(d18:2/17:0)	-12.0297	-13.3963	-10.6415	5.84131e-16	8.65436e-15	-15.2425	-16.6255	-13.8365	1.14425e-82	4.95547e-81	-13.6162	-14.5962	-12.6363	2.59352e-163	1.32741e-161	10.3212	0.00131508
7	SM(d18:2/18:0)	-14.1432	-15.7141	-12.5431	4.6491e-16	7.69836e-15	-17.3011	-18.5469	-16.0363	3.78243e-124	5.32377e-122	-16.0843	-17.0685	-15.1002	3.89478e-225	4.38552e-223	9.3678	0.0022083
8	SM(d18:2/18:1)	-17.164	-18.9481	-15.3406	1.37723e-16	2.76921e-15	-20.7795	-22.2858	-19.2439	2.92537e-117	2.74497e-115	-19.277	-20.4398	-18.1143	1.28161e-231	1.80387e-229	9.02071	0.00266938
9	SM(d18:2/20:0)	-13.8998	-15.2522	-12.5259	1.29014e-17	4.03526e-16	-17.5198	-18.6911	-16.3316	5.57816e-142	1.57025e-139	-15.9696	-16.8616	-15.0775	1.03756e-269	1.94715e-267	15.4892	8.29799e-05
10	PC(16:1_18:2)	-15.4186	-16.7591	-14.0565	7.92776e-19	4.88704e-17	-16.3374	-18.1229	-14.513	2.47143e-57	5.15339e-56	-15.7486	-16.8304	-14.6669	4.3576e-179	3.06666e-177	0.637964	0.424449
11	PC(16:1_20:4)	-10.4179	-11.7276	-9.08875	6.26894e-15	7.20288e-14	-2.63868	-5.18073	-0.0284837	0.0475847	0.0584939	-8.80133	-9.97566	-7.62699	7.51124e-49	3.55364e-48	27.7511	1.37971e-07
12	PC(16:1_22:6)	-17.2056	-19.1936	-15.1687	2.28253e-15	3.05967e-14	-11.0622	-13.5391	-8.51439	5.30093e-16	1.70538e-15	-14.8044	-16.3751	-13.2337	3.35177e-76	2.94851e-75	13.9923	0.000183564
13	PC(O-36:5)	17.0633	14.8549	19.3141	4.44489e-16	7.58325e-15	23.499	20.0174	27.0815	2.54829e-46	3.7755e-45	18.8971	17.0117	20.7825	6.41187e-86	7.07821e-85	9.11988	0.00252846
14	PC(P-15:0/20:4) (a)	32.6869	28.4222	37.0933	1.34211e-16	2.76921e-15	31.6886	27.1141	36.4277	3.30587e-51	6.00389e-50	32.2234	29.0502	35.3965	3.78673e-88	4.63462e-87	0.0945745	0.75844
15	PC(P-15:0/20:4) (b)	22.3763	19.909	24.8944	3.58123e-18	1.44016e-16	24.63	21.3106	28.0403	7.08963e-56	1.42552e-54	23.1749	21.1719	25.1778	7.39825e-114	1.48758e-112	1.11276	0.291484
16	PC(P-16:0/20:4)	9.86921	8.64608	11.1061	2.90415e-16	5.27431e-15	15.584	12.964	18.2648	1.32676e-34	1.16713e-33	10.8819	9.7662	11.9976	1.84521e-81	1.92381e-80	14.6953	0.000126363
17	PC(P-16:0/20:5)	22.499	20.1424	24.9019	8.68036e-19	4.88704e-17	32.5877	28.4354	36.8742	2.44997e-65	6.56824e-64	24.9337	22.8609	27.0065	6.68083e-123	1.7911e-121	16.6618	4.46719e-05
18	PC(P-17:0/20:4) (a)	14.2286	12.5299	15.9529	6.86399e-17	1.54577e-15	18.2712	15.2897	21.3297	2.85239e-37	2.63261e-36	15.2113	13.7223	16.7003	3.48812e-89	4.36402e-88	5.21009	0.0224562
19	PC(P-17:0/20:4) (b)	15.3206	13.8239	16.837	2.64934e-19	3.72894e-17	18.9743	15.9275	22.1012	1.33017e-38	1.29119e-37	16.0235	14.6696	17.3774	4.94036e-119	1.26428e-117	4.34659	0.037083
20	PC(P-18:0/20:4)	12.3651	10.9708	13.7769	1.79762e-17	4.81933e-16	13.4726	10.806	16.2033	4.12389e-25	2.14977e-24	12.6007	11.3559	13.8456	1.36324e-87	1.59897e-86	0.509323	0.475432
21	PC(P-38:5) (b)	10.181	8.88521	11.4922	5.66945e-16	8.62676e-15	12.8497	10.1258	15.6409	5.19469e-22	2.32112e-21	10.6684	9.48991	11.8468	1.92991e-70	1.5522e-69	2.94089	0.0863634
22	LPC(17:1 ) [sn2] (a)	15.9405	13.7966	18.1247	1.36251e-15	1.9669e-14	9.41891	6.3888	12.5353	3.6452e-10	8.44547e-10	13.7787	12.0093	15.5481	1.35095e-52	6.73082e-52	11.5646	0.000672177
23	LPC(17:1) (a) [sn1] [104_sn1]	12.8891	11.0943	14.7129	4.53361e-15	5.65863e-14	9.706	7.43598	12.024	5.34739e-18	1.90543e-17	11.6684	10.2477	13.089	2.6099e-58	1.5306e-57	4.55988	0.0327293
24	LPC(18:1) [sn2]	17.3905	15.4465	19.3672	8.4833e-18	2.98506e-16	14.709	12.6848	16.7695	3.03238e-50	5.02126e-49	16.1047	14.6904	17.519	2.4208e-110	4.25909e-109	3.44672	0.0633775
25	LPC(18:1) [sn1]	18.263	15.9866	20.584	1.45587e-16	2.8264e-15	11.4636	9.35153	13.6165	2.48494e-28	1.58979e-27	14.6087	13.0453	16.172	6.26855e-75	5.34726e-74	18.0644	2.13554e-05
26	LPC(18:2) [sn2]	27.3681	23.9179	30.9143	8.46847e-17	1.83375e-15	21.0511	18.7024	23.4463	4.30684e-78	1.51547e-76	23.0406	21.0774	25.0038	4.34277e-117	9.77992e-116	8.58165	0.00339568
27	LPC(18:2) [sn1]	32.819	28.8991	36.8581	1.21567e-17	4.026e-16	22.5817	19.7493	25.4811	3.32262e-63	7.79431e-62	26.0778	23.7523	28.4034	4.61759e-107	7.64619e-106	16.7409	4.28481e-05
28	LPC(20:4) [sn1]	21.677	18.801	24.6225	5.54775e-16	8.62676e-15	18.8436	15.1499	22.6559	1.84175e-26	1.0369e-25	20.6128	18.3127	22.9128	4.54986e-69	3.41542e-68	1.36717	0.242298
29	LPC(20:5) [sn1]	31.3192	26.6893	36.1184	4.14936e-15	5.30929e-14	40.4976	36.204	44.9266	4.73497e-97	3.33223e-95	36.2651	33.0636	39.4667	3.304e-109	5.63683e-108	7.84582	0.00509385
30	LPC(22:4) [sn1]	25.0944	21.7645	28.5154	4.08682e-16	7.19024e-15	24.6897	22.2586	27.1692	3.17461e-101	2.55329e-99	24.8298	22.8442	26.8153	1.16329e-132	3.63851e-131	0.0361142	0.84928
31	PE(18:0_20:4)	-15.9816	-17.1218	-14.8257	3.67981e-21	2.07173e-18	-14.9724	-17.6425	-12.2156	3.93e-23	1.90741e-22	-15.8283	-16.8857	-14.771	3.0525e-189	2.45508e-187	0.450725	0.501991
32	PE(16:0_22:6)	-27.1278	-29.6374	-24.5287	4.38428e-17	1.0732e-15	-23.3568	-26.4384	-20.1461	2.55864e-36	2.32341e-35	-25.6296	-27.6127	-23.6466	1.43147e-141	5.03698e-140	3.3264	0.0681761
33	PE(18:0_22:5) (n6)	-25.5602	-28.4414	-22.5629	6.10033e-15	7.20288e-14	-22.3191	-25.1619	-19.3684	1.92551e-39	2.01736e-38	-23.9161	-25.9792	-21.8529	2.83389e-114	5.90918e-113	2.36949	0.123728
34	PE(18:0_22:6)	-27.8131	-30.2768	-25.2623	1.56473e-17	4.40472e-16	-24.4345	-27.3851	-21.364	2.5305e-42	3.09712e-41	-26.4294	-28.356	-24.5028	3.08207e-159	1.44601e-157	2.85678	0.0909896
35	PE(18:1_22:6) (a)	-25.9997	-28.8895	-22.9924	4.62339e-15	5.65863e-14	-20.965	-24.2561	-17.5309	4.8913e-27	2.83897e-26	-23.8113	-26.0282	-21.5943	2.21475e-98	3.28133e-97	4.86865	0.027349
36	PE(P-16:0/20:5)	21.2133	18.1319	24.3752	6.24329e-15	7.20288e-14	27.9841	23.0439	33.1227	4.14549e-34	3.53623e-33	23.0909	20.4372	25.7447	3.24016e-65	2.30913e-64	5.01169	0.0251767
37	PE(P-16:0/22:5) (n3)	15.7083	14.13	17.3085	5.50437e-19	4.82592e-17	16.1242	12.4621	19.9055	9.08348e-20	3.50274e-19	15.7725	14.3109	17.234	2.6875e-99	4.08936e-98	0.0405638	0.840382
38	PE(P-17:0/20:4)(a)	16.1236	13.8145	18.4797	6.88921e-15	7.75725e-14	18.3661	14.3504	22.5229	1.66831e-21	7.33795e-21	16.6748	14.649	18.7005	1.48528e-58	8.89585e-58	0.872606	0.350235
39	PE(P-18:0/20:4)	13.889	12.0139	15.7955	1.83597e-15	2.5211e-14	15.5251	11.9416	19.2233	4.07393e-19	1.53935e-18	14.2365	12.5586	15.9145	4.28245e-62	2.80351e-61	0.61097	0.434423
40	PE(P-18:0/20:5)	22.1593	19.4383	24.9422	6.72967e-17	1.54577e-15	28.5353	23.4067	33.8769	4.49613e-33	3.51572e-32	23.5397	21.1038	25.9756	5.25804e-80	4.9338e-79	4.46469	0.0346023
41	PE(P-18:0/22:4)	11.1164	9.94538	12.2998	3.2542e-18	1.44016e-16	7.01706	4.26138	9.84557	3.61121e-07	6.601e-07	10.4976	9.41288	11.5824	3.14223e-80	2.99843e-79	7.03095	0.00801129
42	PE(P-18:0/22:5) (n3)	21.7821	19.2532	24.3646	1.53964e-17	4.40472e-16	18.1595	14.6647	21.7609	2.83351e-27	1.69709e-26	20.5446	18.4709	22.6184	5.46415e-84	5.80437e-83	2.63652	0.104432
43	PE(P-18:1/20:4)(b)	15.315	13.8021	16.848	3.59678e-19	4.04997e-17	12.1239	8.36012	16.0183	5.63388e-11	1.40348e-10	14.8792	13.4641	16.2943	2.3066e-94	3.24654e-93	2.30376	0.129061
44	PE(P-18:1/22:5)(a)	13.7059	12.1313	15.3025	2.58068e-17	6.6042e-16	12.2084	8.83611	15.6851	1.63465e-13	4.60153e-13	13.4415	12.0027	14.8804	6.8737e-75	5.77596e-74	0.604914	0.436709
45	LPE(18:1) [sn1]	16.7378	14.3969	19.1266	3.51165e-15	4.59781e-14	6.44439	4.32138	8.61061	1.33158e-09	2.88339e-09	11.0896	9.50091	12.6782	1.30397e-42	5.063e-42	39.9369	2.62294e-10
46	LPE(P-18:0)	19.1588	16.7357	21.6321	1.96933e-16	3.69578e-15	12.6936	9.74539	15.7211	1.42326e-18	5.20323e-18	16.5618	14.6681	18.4554	7.21627e-66	5.20866e-65	10.7616	0.00103625
47	PS(40:5)	36.6829	33.023	40.4436	6.08291e-20	1.14156e-17	14.9733	10.6404	19.476	1.2599e-12	3.46012e-12	27.7037	24.8625	30.5449	2.0269e-81	2.04359e-80	54.399	1.63644e-13
48	Acylcarnitine(15:0) (a)	19.3094	17.5667	21.0779	1.94981e-20	5.48871e-18	25.2081	21.1734	29.3772	2.03333e-40	2.21271e-39	20.2226	18.6086	21.8366	3.50745e-133	1.16159e-131	6.7146	0.00956265
49	Acylcarnitine(16:0)	16.1098	13.9231	18.3386	1.70843e-15	2.40462e-14	18.5464	13.8003	23.4904	4.28961e-16	1.38796e-15	16.5288	14.5198	18.5378	1.69083e-58	1.00204e-57	0.804483	0.369757
50	Acylcarnitine(18:0)	23.4968	20.9019	26.1473	3.35344e-18	1.44016e-16	19.0736	15.4978	22.76	8.04773e-29	5.45888e-28	21.9803	19.8542	24.1064	2.7127e-91	3.72499e-90	3.74624	0.0529263

## Sheet: Fig 3A
Association of age with lipid species
Lipid #	Lipid species	Percent difference per year1	95% Lower CL	95% Upper CL	p-value	p-value (BH)2
1	Sph(d16:1)	0.0810923	0.0207096	0.141512	0.0134452	0.0209086
2	Sph(d17:1)	-0.0193185	-0.0670906	0.0284764	0.434607	0.493302
3	Sph(d18:1)	0.00632248	-0.134216	0.147058	0.930391	0.944277
4	Sph(d18:2)	0.0154851	-0.0962774	0.127373	0.787983	0.8232
5	S1P(d16:1)	-0.0399428	-0.130626	0.0508226	0.395363	0.453576
6	S1P(d18:0)	-0.146179	-0.287184	-0.004975	0.0517303	0.0727336
7	S1P(d18:1)	-0.239705	-0.363857	-0.115397	0.000729898	0.00144054
8	S1P(d18:2)	-0.128476	-0.236077	-0.0207582	0.0265278	0.0396064
9	dhCer(d18:0/16:0)	-0.000500878	-0.0938995	0.092985	0.99169	0.99169
10	dhCer(d18:0/18:0)	0.0287202	-0.0680936	0.125628	0.565574	0.6213
11	dhCer(d18:0/20:0)	-0.0537965	-0.139432	0.0319122	0.228434	0.281034
12	dhCer(d18:0/22:0)	-0.0936098	-0.169341	-0.0178213	0.0219846	0.0334237
13	dhCer(d18:0/24:0)	-0.0948251	-0.184762	-0.00480675	0.0480085	0.0680235
14	dhCer(d18:0/24:1)	0.183007	0.112502	0.253563	1.9739e-05	5.40835e-05
15	Cer(d16:1/16:0)	0.188969	0.125598	0.252381	2.41798e-06	7.59938e-06
16	Cer(d16:1/18:0)	0.139735	0.0576254	0.221912	0.00233605	0.0042309
17	Cer(d16:1/20:0)	0.248831	0.179437	0.318273	9.77102e-08	4.17641e-07
18	Cer(d16:1/22:0)	0.23698	0.148753	0.325285	1.20299e-05	3.42143e-05
19	Cer(d16:1/23:0)	0.212108	0.131664	0.292617	1.57586e-05	4.3496e-05
20	Cer(d16:1/24:0)	0.112664	-0.00666815	0.23214	0.0744709	0.101836
21	Cer(d16:1/24:1)	0.339276	0.261642	0.416971	1.90339e-09	1.14817e-08
22	Cer(d17:1/16:0)	0.253719	0.181851	0.32564	1.3038e-07	5.35849e-07
23	Cer(d17:1/18:0)	0.0533439	-0.0275649	0.134318	0.206544	0.255363
24	Cer(d17:1/20:0)	0.217304	0.110179	0.324544	0.000424684	0.000884858
25	Cer(d17:1/22:0)	0.202569	0.125905	0.279293	1.52941e-05	4.25278e-05
26	Cer(d17:1/23:0)	0.165257	0.0901048	0.240466	0.000170572	0.000378365
27	Cer(d17:1/24:0)	0.101876	0.00712905	0.196712	0.043836	0.0630564
28	Cer(d17:1/24:1)	0.37301	0.317975	0.428076	7.09073e-14	1.71092e-12
29	Cer(d18:1/14:0)	-0.0526719	-0.114879	0.00957358	0.107977	0.143203
30	Cer(d18:1/16:0)	0.24073	0.199263	0.282214	3.18543e-12	4.67196e-11
31	Cer(d18:1/17:0)	0.0616198	-0.0403151	0.163659	0.245808	0.300924
32	Cer(d18:1/18:0)	0.264798	0.199922	0.329717	7.85795e-09	4.13926e-08
33	Cer(d18:1/19:0)	0.164132	0.059681	0.268692	0.00449094	0.00760005
34	Cer(d18:1/20:0)	0.311749	0.266573	0.356946	4.54026e-14	1.17107e-12
35	Cer(d18:1/21:0)	0.467511	0.414031	0.52102	9.82404e-17	6.82171e-15
36	Cer(d18:1/22:0)	0.164422	0.0996122	0.229274	2.72009e-05	7.21498e-05
37	Cer(d18:1/23:0)	0.157859	0.0946334	0.221124	3.38796e-05	8.70858e-05
38	Cer(d18:1/24:0)	0.0785701	0.00852654	0.148663	0.0360325	0.0527442
39	Cer(d18:1/24:1)	0.401007	0.351637	0.450403	6.84805e-16	3.20146e-14
40	Cer(d18:1/26:0)	0.125985	0.0757631	0.176232	3.18103e-05	8.23326e-05
41	Cer(d18:2/14:0)	0.0775261	-0.0257399	0.180899	0.151996	0.194347
42	Cer(d18:2/16:0)	0.378206	0.307351	0.449111	2.26491e-11	2.60639e-10
43	Cer(d18:2/17:0)	0.0866696	-0.00456696	0.177989	0.072792	0.100273
44	Cer(d18:2/18:0)	0.212381	0.136298	0.288521	6.78359e-06	2.00558e-05
45	Cer(d18:2/20:0)	0.296551	0.22481	0.368344	6.05843e-09	3.28384e-08
46	Cer(d18:2/21:0)	0.424867	0.310129	0.539736	5.26804e-08	2.34553e-07
47	Cer(d18:2/22:0)	0.314747	0.247509	0.382031	4.36744e-10	3.2345e-09
48	Cer(d18:2/23:0)	0.289807	0.22571	0.353945	9.27437e-10	6.13914e-09
49	Cer(d18:2/24:0)	0.1889	0.101746	0.27613	0.000202011	0.000443121
50	Cer(d18:2/24:1)	0.408886	0.351372	0.466433	2.11724e-14	6.33477e-13
51	Cer(d18:2/26:0)	0.204186	0.119604	0.288839	5.30619e-05	0.000132301
52	Cer(d19:1/16:0)	0.200889	0.0823285	0.319591	0.00242301	0.00434631
53	Cer(d19:1/18:0)	0.226019	0.113248	0.338916	0.000483064	0.000995404
54	Cer(d19:1/20:0)	0.233524	0.141103	0.32603	2.86814e-05	7.50128e-05
55	Cer(d19:1/22:0)	0.110673	0.0195036	0.201925	0.0241339	0.036469
56	Cer(d19:1/23:0)	0.0861777	0.00269309	0.169732	0.0523548	0.073336
57	Cer(d19:1/24:0)	0.0564272	-0.0166658	0.129574	0.141115	0.181677
58	Cer(d19:1/24:1)	0.325615	0.236266	0.415043	7.17745e-08	3.13752e-07
59	Cer(d19:1/26:0)	0.0233159	-0.0939582	0.140728	0.699761	0.750213
60	Cer(d20:1/22:0)	0.167663	0.0931887	0.242192	0.000128565	0.000293191
61	Cer(d20:1/23:0)	0.24045	0.162252	0.318709	1.46062e-06	4.72963e-06
62	Cer(d20:1/24:0)	0.164851	0.057619	0.272198	0.00531054	0.00884695
63	Cer(d20:1/24:1)	0.478164	0.325035	0.631527	1.11521e-06	3.69105e-06
64	Cer(d20:1/26:0)	0.0218403	-0.0381275	0.081844	0.481128	0.540015
65	Cer(m18:0/20:0)	0.421147	0.336185	0.506181	1.21902e-10	1.06026e-09
66	Cer(m18:0/22:0)	0.457913	0.374052	0.541844	1.32563e-11	1.5993e-10
67	Cer(m18:0/23:0)	0.383842	0.299893	0.46786	7.2304e-10	4.96178e-09
68	Cer(m18:0/24:0)	0.404147	0.319	0.489367	3.1985e-10	2.46647e-09
69	Cer(m18:0/24:1)	0.578377	0.48098	0.675868	1.78992e-12	2.91057e-11
70	Cer(m18:1/18:0)	0.706131	0.616863	0.795478	1.31883e-15	5.48047e-14
71	Cer(m18:1/20:0)	0.899595	0.794164	1.00514	1.77299e-16	1.10516e-14
72	Cer(m18:1/22:0)	0.862675	0.763741	0.961706	1.00319e-16	6.82171e-15
73	Cer(m18:1/23:0)	0.847164	0.737481	0.956967	2.41069e-15	9.4905e-14
74	Cer(m18:1/24:0)	0.85917	0.753762	0.964688	5.93028e-16	2.97581e-14
75	Cer(m18:1/24:1)	0.940311	0.835146	1.04559	5.10645e-17	4.24403e-15
76	HexCer(d16:1/18:0)	0.0982632	-0.0047091	0.201341	0.0715685	0.0988805
77	HexCer(d16:1/20:0)	0.16101	0.051554	0.270586	0.00733183	0.0119743
78	HexCer(d16:1/22:0)	0.125395	0.0242747	0.226617	0.0214824	0.0327268
79	HexCer(d16:1/24:0)	0.122581	0.0466299	0.198591	0.00363734	0.00626897
80	HexCer(d18:1/16:0)	0.0228166	-0.0543209	0.100014	0.566672	0.621511
81	HexCer(d18:1/18:0)	0.0245327	-0.0699419	0.119097	0.614758	0.668371
82	HexCer(d18:1/20:0)	0.00128682	-0.0908641	0.0935227	0.978362	0.980985
83	HexCer(d18:1/22:0)	-0.0370914	-0.116934	0.0428146	0.370331	0.431476
84	HexCer(d18:1/24:0)	-0.0497815	-0.118918	0.0194031	0.169052	0.212881
85	HexCer(d18:1/24:1)	0.0807212	0.00480014	0.1567	0.0460855	0.0657862
86	HexCer(d18:2/18:0)	0.133984	0.0653985	0.202616	0.000633269	0.00126993
87	HexCer(d18:2/20:0)	0.200476	0.0834208	0.317668	0.00220818	0.00402858
88	HexCer(d18:2/22:0)	0.119801	0.0269	0.212789	0.0171816	0.0264441
89	HexCer(d18:2/24:0)	0.136494	0.0561125	0.21694	0.00238091	0.00428105
90	Hex2Cer(d16:1/16:0)	-0.0262075	-0.0934084	0.0410386	0.451036	0.510401
91	Hex2Cer(d16:1/24:1)	-0.0415457	-0.161971	0.0790253	0.504634	0.562543
92	Hex2Cer(d18:1/16:0)	-0.295144	-0.352167	-0.238089	4.95551e-11	5.29531e-10
93	Hex2Cer(d18:1/18:0)	0.0108955	-0.0673841	0.0892365	0.787009	0.8232
94	Hex2Cer(d18:1/20:0)	0.136173	0.0226187	0.249857	0.0257539	0.0386825
95	Hex2Cer(d18:1/22:0)	0.0186346	-0.0591678	0.0964975	0.642368	0.693359
96	Hex2Cer(d18:1/24:0)	-0.0872217	-0.159287	-0.0151041	0.0246406	0.0370848
97	Hex2Cer(d18:1/24:1)	-0.0850284	-0.146467	-0.023552	0.0111654	0.0177319
98	Hex2Cer(d18:2/16:0)	0.0514224	-0.00692313	0.109802	0.0947446	0.127233
99	Hex2Cer(d18:2/24:1)	0.090769	0.0438652	0.137695	0.000698228	0.00138534
100	Hex3Cer(d18:1/16:0)	0.0640389	-0.0177565	0.145901	0.135782	0.176023
101	Hex3Cer(d18:1/18:0)	0.140996	0.0467189	0.235363	0.00651284	0.0107068
102	Hex3Cer(d18:1/20:0)	0.178419	0.070391	0.286565	0.00300925	0.00523469
103	Hex3Cer(d18:1/22:0)	0.112465	0.0266241	0.19838	0.0156384	0.0241685
104	Hex3Cer(d18:1/24:0)	0.0548351	-0.060035	0.169837	0.357337	0.418947
105	Hex3Cer(d18:1/24:1)	0.326298	0.224858	0.42784	6.79888e-07	2.36898e-06
106	GM3(d18:1/16:0)	0.191483	0.120141	0.262877	1.21893e-05	3.45363e-05
107	GM3(d18:1/18:0)	0.000604628	-0.0689647	0.0702224	0.986531	0.987851
108	GM3(d18:1/20:0)	0.358085	0.283844	0.432381	2.25341e-10	1.83212e-09
109	GM3(d18:1/22:0)	0.189795	0.106961	0.272697	0.00010346	0.000241083
110	GM3(d18:1/24:0)	0.19438	0.116013	0.272809	3.69916e-05	9.47593e-05
111	GM3(d18:1/24:1)	0.418704	0.30968	0.527847	2.60833e-08	1.25066e-07
112	GM3(d18:2/24:1)	0.353185	0.233256	0.473258	2.92761e-06	9.04899e-06
113	GM3(d20:1/18:0)	0.226955	0.124508	0.329508	0.000155838	0.00035005
114	GM1(d18:1/16:0)	-0.255129	-0.317397	-0.192823	7.65952e-09	4.06335e-08
115	Sulfatide (d18:1:/16:0(OH))	-0.213679	-0.27607	-0.151249	2.36079e-07	9.05574e-07
116	Sulfatide (d18:1:/16:0)	0.0651384	-0.00789658	0.138227	0.0910486	0.122711
117	Sulfatide (d18:1:/18:0(OH))	-0.0261101	-0.0801637	0.0279728	0.351784	0.414384
118	Sulfatide (d18:1:/18:0)	-0.0176887	-0.0568318	0.0214698	0.383196	0.443015
119	Sulfatide (d18:1:/24:0(OH))	-0.278586	-0.362417	-0.194685	4.06318e-07	1.47537e-06
120	Sulfatide (d18:1:/24:0)	-0.0064426	-0.0791239	0.0662916	0.863335	0.884622
121	Sulfatide (d18:1:/24:1(OH))	-0.0626633	-0.154406	0.0291638	0.191396	0.23821
122	Sulfatide (d18:1:/24:1)	-0.088899	-0.216359	0.0387241	0.182587	0.228387
123	Sulfatide (d18:2:/18:0(OH))	-0.0617884	-0.146516	0.0230106	0.163893	0.207431
124	Sulfatide (d18:2:/18:0)	0.00354602	-0.081347	0.0885112	0.93534	0.948014
125	Cer1P(d18:1/16:0)	0.0137869	-0.0873094	0.114985	0.791229	0.825438
126	SM(d17:1/14:0)	0.00704991	-0.0537096	0.0678464	0.821744	0.847814
127	SM(d18:0/14:0)	0.0276604	-0.0236367	0.0789838	0.29936	0.357702
128	SM(d18:1/14:0)/SM(d16:1/16:0)	0.0852506	0.0366298	0.133895	0.00179733	0.003361
129	SM(d18:2/14:0)	0.169759	0.122684	0.216856	8.83874e-08	3.79964e-07
130	SM(d17:1/16:0)	0.116078	0.0842415	0.147925	7.21462e-08	3.13752e-07
131	SM(d18:0/16:0)	0.101952	0.0672141	0.136702	3.13261e-06	9.64275e-06
132	SM(d18:1/16:0)	0.104771	0.0750023	0.134549	1.39327e-07	5.69488e-07
133	SM(d18:2/16:0)	0.258538	0.226895	0.290192	5.96753e-16	2.97581e-14
134	SM(34:3)	0.243618	0.192853	0.294408	2.54491e-10	2.04687e-09
135	SM(d16:1/19:0)	-0.0014534	-0.0573266	0.054451	0.9597	0.966158
136	SM(d18:1/17:0)/SM(d17:1/18:0)	0.0589688	0.00336886	0.1146	0.046593	0.0663839
137	SM(d18:2/17:0)	0.16839	0.132329	0.204464	4.66577e-10	3.42156e-09
138	SM(35:2) (b)	0.13196	0.0918366	0.172099	4.68362e-07	1.66826e-06
139	SM(d18:1/18:0)/SM(d16:1/20:0)	-0.0179153	-0.0572073	0.021392	0.378998	0.43884
140	SM(d18:2/18:0)	0.108666	0.0601866	0.157168	0.000135828	0.000308812
141	SM(d18:2/18:1)	0.13552	0.0790937	0.191979	5.69027e-05	0.000140938
142	SM(37:1)	0.0128078	-0.0303828	0.056017	0.565649	0.6213
143	SM(37:2)	0.0327072	-0.00778037	0.0732112	0.124208	0.16271
144	SM(d18:1/20:0)/SM(d16:1/22:0)	-0.0470973	-0.0913556	-0.00281946	0.0460071	0.0657862
145	SM(d18:2/20:0)	0.074777	0.0366673	0.112901	0.000606038	0.00121859
146	SM(38:3) (a)	0.159861	0.121419	0.198319	5.41701e-09	2.97935e-08
147	SM(38:3) (b)	-0.0602505	-0.146606	0.0261798	0.182294	0.228387
148	SM(d16:1/23:0)/SM(d17:1/22:0)	-0.110441	-0.16528	-0.0555727	0.000465695	0.000962264
149	SM(d18:0/22:0)	-0.311546	-0.368388	-0.254672	1.32427e-11	1.5993e-10
150	SM(d18:1/22:0)/SM(d16:1/24:0)	-0.135102	-0.181948	-0.0882332	4.20905e-06	1.27983e-05
151	SM(d16:1/24:1)	0.067826	0.0198464	0.115829	0.00965407	0.0154631
152	SM(d18:2/22:0)	0.00648351	-0.0399564	0.0529449	0.786348	0.8232
153	SM(40:3) (a)	0.158063	0.11537	0.200774	5.38309e-08	2.38258e-07
154	SM(40:3) (b)	-0.130606	-0.186976	-0.0742045	9.16879e-05	0.000215668
155	SM(41:0)	-0.325352	-0.373332	-0.27735	7.633e-14	1.78421e-12
156	SM(41:1) (a)	-0.245677	-0.314989	-0.176317	1.26766e-07	5.23872e-07
157	SM(d18:1/23:0)/SM(d17:1/24:0)	-0.18087	-0.228108	-0.13361	2.91458e-08	1.37981e-07
158	SM(d17:1/24:1)	0.0317596	-0.0073808	0.0709153	0.122609	0.16118
159	SM(d18:2/23:0)	-0.0632472	-0.104181	-0.0222969	0.00514292	0.00862534
160	SM(d18:1/24:0)	-0.169835	-0.219306	-0.120339	2.24994e-07	8.76537e-07
161	SM(d18:1/24:1)	0.143363	0.0957736	0.190975	2.05512e-06	6.56934e-06
162	SM(d18:2/24:0)	-0.0531111	-0.100651	-0.00554864	0.0368309	0.0535983
163	SM(43:1)	-0.215188	-0.281065	-0.149268	5.44768e-07	1.92211e-06
164	SM(d19:1/24:1)	0.00784795	-0.0704462	0.0862034	0.845674	0.867715
165	SM(43:2) (b)	-0.0133882	-0.0913012	0.0645855	0.738814	0.783048
166	SM(43:2) (c)	-0.0926391	-0.194722	0.00954828	0.0860747	0.116637
167	SM(44:1)	-0.101358	-0.145694	-0.0570028	0.000108044	0.000250446
168	SM(44:2)	0.206299	0.153884	0.258741	1.63457e-08	8.0971e-08
169	SM(44:3)	0.313247	0.250948	0.375585	8.92934e-11	8.1453e-10
170	PC(28:0)	-0.382778	-0.533263	-0.232066	2.74103e-05	7.24483e-05
171	PC(14:0_16:0)	-0.0836641	-0.161976	-0.00529057	0.0452841	0.0650143
172	PC(31:0) (a)	-0.49124	-0.618406	-0.363912	2.54791e-08	1.22957e-07
173	PC(31:0) (b)	0.0289834	-0.0329235	0.0909287	0.366469	0.427642
174	PC(16:0_16:0)	0.0981353	0.0342745	0.162037	0.00533144	0.00886203
175	PC(32:1)	-0.151759	-0.261885	-0.0415114	0.0115218	0.0182592
176	PC(32:2)	-0.138466	-0.225906	-0.0509487	0.0042762	0.00728609
177	PC(33:0) (a)	-0.158029	-0.241605	-0.0743819	0.000893977	0.0017146
178	PC(33:0) (b)	0.059449	0.0024314	0.116499	0.0501745	0.070679
179	PC(33:1)	-0.183588	-0.263945	-0.103166	0.000109728	0.000253323
180	PC(33:2)	-0.12704	-0.192852	-0.0611841	0.000725044	0.00143474
181	PC(16:0_18:0)	0.0537948	0.00272301	0.104893	0.0480166	0.0680235
182	PC(16:0_18:1)	-0.118243	-0.177679	-0.058771	0.000530671	0.00108454
183	PC(16:0_18:2)	-0.0706376	-0.102556	-0.0387091	0.000159903	0.000357354
184	PC(16:1_18:2)	0.0220082	-0.05633	0.100408	0.586211	0.639192
185	PC(16:0_18:3) (a)	0.0396357	-0.0525443	0.131901	0.406388	0.465511
186	PC(16:0_18:3) (b)	-0.102417	-0.207464	0.00273963	0.066212	0.0920569
187	PC(14:0_20:4)	-0.21969	-0.318859	-0.120422	0.000160045	0.000357354
188	PC(34:5)	0.223828	0.129801	0.317944	6.36635e-05	0.000156132
189	PC(15-MHDA_18:1)	-0.188459	-0.264861	-0.111999	4.0889e-05	0.000104031
190	PC(17:0_18:1)	-0.0517756	-0.116045	0.0125354	0.125406	0.163707
191	PC(15-MHDA_18:2)	-0.184698	-0.250726	-0.118627	6.7675e-06	2.00558e-05
192	PC(17:0_18:2)	0.0170036	-0.0227774	0.0568004	0.409078	0.467875
193	PC(17:1_18:2)	-0.0407236	-0.0910694	0.00964753	0.123891	0.16258
194	PC(15:0_20:3)	-0.146731	-0.209834	-0.083587	8.77966e-05	0.000209146
195	PC(15:0_20:4)	-0.113363	-0.187319	-0.0393518	0.0054788	0.00908534
196	PC(35:5)	0.338874	0.266949	0.41085	3.78242e-10	2.85783e-09
197	PC(18:0_18:1)	-0.143923	-0.200718	-0.0870943	2.82218e-05	7.40699e-05
198	PC(18:1_18:1)	0.0185949	-0.0325115	0.0697275	0.481537	0.540015
199	PC(18:0_18:2)	-0.0430536	-0.0885675	0.00248095	0.0740542	0.101815
200	PC(18:1_18:2)	-0.0204605	-0.0808982	0.0400139	0.512406	0.56951
201	PC(16:0_20:3) (a)	-0.127823	-0.167782	-0.0878468	7.73526e-07	2.65476e-06
202	PC(16:0_20:3) (b)	-0.248565	-0.355209	-0.141807	8.59766e-05	0.000206123
203	PC(18:2_18:2)	-0.22445	-0.288273	-0.160587	1.46097e-07	5.84387e-07
204	PC(16:0_20:4)	-0.0898747	-0.143882	-0.0358386	0.00285067	0.00501717
205	PC(16:1_20:4)	-0.0563127	-0.133974	0.0214085	0.166201	0.209997
206	PC(16:0_20:5)	0.349102	0.29924	0.398989	3.14016e-14	8.69941e-13
207	PC(36:6) (a)	0.407753	0.332348	0.483214	1.67092e-11	1.96651e-10
208	PC(14:0_22:6)	0.183589	0.0972791	0.269974	0.000250975	0.000541007
209	PC(15-MHDA_20:4)	-0.168781	-0.2353	-0.102218	2.77862e-05	7.31834e-05
210	PC(17:0_20:4)	0.0137487	-0.0563005	0.0838469	0.703356	0.751905
211	PC(15:0_22:6)	0.272664	0.180901	0.364511	2.54814e-06	7.94169e-06
212	PC(38:2)	0.119358	0.0731559	0.165581	2.11613e-05	5.69376e-05
213	PC(18:0_20:3)	-0.045865	-0.10224	0.0105417	0.121833	0.160725
214	PC(18:1_20:3)	-0.0121609	-0.0535115	0.0292068	0.568888	0.622117
215	PC(38:4) (b)	-0.138965	-0.217403	-0.0604647	0.00165553	0.00311924
216	PC(18:0_20:4)	0.0612924	-0.00857676	0.13121	0.0962188	0.128982
217	PC(38:5) (a)	0.113011	0.0726058	0.153432	6.61562e-06	1.97151e-05
218	PC(38:5) (b)	0.219187	0.15864	0.279771	8.19405e-08	3.54286e-07
219	PC(38:6) (a)	-0.0261136	-0.0803695	0.0281718	0.353492	0.415742
220	PC(16:0_22:6)	0.311925	0.227263	0.396659	5.84249e-08	2.57069e-07
221	PC(18:2_20:5)	0.093233	0.0212224	0.165295	0.0167854	0.0258875
222	PC(16:1_22:6)	0.327586	0.240106	0.415143	4.28029e-08	1.96421e-07
223	PC(38:7) (c)	0.14349	0.0608968	0.226151	0.00194925	0.003609
224	PC (39:5) (a)	0.0658654	-0.0168519	0.148651	0.129482	0.168439
225	PC (39:5) (b)	0.202864	0.152712	0.253042	9.47208e-09	4.92022e-08
226	PC(15-MHDA_22:6)	0.247888	0.16676	0.329081	1.62063e-06	5.2027e-06
227	PC(17:0_22:6)	0.456131	0.352658	0.55971	1.57002e-09	9.70578e-09
228	PC(40:10)	-0.111209	-0.215651	-0.0066571	0.0460117	0.0657862
229	PC(18:0_22:4)	-0.185073	-0.263814	-0.10627	7.68668e-05	0.000186677
230	PC(20:0_20:4)	0.0124769	-0.0842165	0.109264	0.802207	0.834563
231	PC(18:0_22:5) (n3)/PC(20:1_20:4)	0.251239	0.191394	0.31112	4.42514e-09	2.50758e-08
232	PC(18:0_22:5) (n6)	-0.205181	-0.311012	-0.0992379	0.000697838	0.00138534
233	PC(18:0_22:6)	0.515485	0.412511	0.618565	9.68677e-11	8.72976e-10
234	PC(40:7) (a)	-0.191058	-0.269732	-0.112321	5.03395e-05	0.000126356
235	PC(18:1_22:6) (a)	0.488837	0.392596	0.58517	6.98876e-11	6.94311e-10
236	PC(18:1_22:6) (b)	0.55538	0.432114	0.678797	9.77983e-10	6.41694e-09
237	PC(40:8)	0.00976579	-0.0491772	0.0687435	0.747775	0.787797
238	PC(44:12)	0.44994	0.257432	0.642818	7.98584e-05	0.000192691
239	PC(O-16:0/16:0)	-0.170794	-0.213911	-0.127659	1.49291e-08	7.49463e-08
240	PC(O-32:1)	-0.25031	-0.305835	-0.194754	1.04565e-09	6.74263e-09
241	PC(O-32:2)	-0.212543	-0.347805	-0.0770979	0.00456323	0.00770496
242	PC(O-34:1)	0.028256	-0.0184155	0.0749493	0.245056	0.300495
243	PC(O-34:2)	-0.297724	-0.370011	-0.225384	6.93137e-09	3.70333e-08
244	PC(O-34:4)	-0.146087	-0.233361	-0.0587365	0.00272423	0.00482198
245	PC(O-35:4)	-0.322862	-0.395079	-0.250592	1.26086e-09	7.99255e-09
246	PC(O-36:0)	-0.18487	-0.237372	-0.132341	1.42084e-07	5.77603e-07
247	PC(O-18:0/18:1)	-0.242542	-0.296209	-0.188845	9.90224e-10	6.44076e-09
248	PC(O-18:1/18:1)	0.090948	0.0030243	0.178949	0.0518987	0.0728335
249	PC(O-18:0/18:2)	-0.325052	-0.395496	-0.254557	6.39978e-10	4.43244e-09
250	PC(O-18:1/18:2)	-0.0746215	-0.122743	-0.0264772	0.00500743	0.00841698
251	PC(O-16:0/20:3)	-0.475288	-0.539842	-0.410692	9.72837e-15	3.03201e-13
252	PC(O-16:0/20:4)	-0.285868	-0.340994	-0.230711	4.7413e-11	5.13985e-10
253	PC(O-36:5)	0.0211056	-0.0892522	0.131585	0.710632	0.757197
254	PC(O-18:0/20:4)	-0.401975	-0.459373	-0.344544	3.43146e-14	9.16689e-13
255	PC(O-38:5)	0.0194926	-0.0240323	0.0630363	0.38734	0.447115
256	PC(O-16:0/22:6)	0.101583	0.00517873	0.19808	0.0479344	0.0680235
257	PC(O-40:5)	-0.16436	-0.210646	-0.118052	1.21405e-07	5.07322e-07
258	PC(O-18:0/22:6)	0.047753	-0.0324829	0.128053	0.252996	0.308211
259	PC(O-40:7) (a)	0.423247	0.321939	0.524657	4.82374e-09	2.7129e-08
260	PC(O-40:7) (b)	0.0166441	-0.0803243	0.113706	0.73908	0.783048
261	PC(P-16:0/14:0)	-0.102289	-0.161842	-0.0427003	0.00217645	0.00398039
262	PC(P-16:0/16:0)	-0.0655469	-0.103828	-0.0272512	0.0022309	0.00406014
263	PC(P-16:0/16:1)	0.0233217	-0.0176059	0.0642661	0.273271	0.329231
264	PC(P-16:0/18:0)	-0.0122053	-0.0509988	0.0266033	0.542382	0.60015
265	PC(P-16:0/18:1)	-0.0133371	-0.0688506	0.0422073	0.641364	0.693359
266	PC(P-16:0/18:2)	-0.337879	-0.382479	-0.293258	4.58748e-15	1.55974e-13
267	PC(P-16:0/18:3)	-0.0956367	-0.208149	0.0170028	0.106832	0.141937
268	PC(P-35:2)(a)	-0.366947	-0.446267	-0.287563	6.08795e-10	4.25588e-09
269	PC(P-35:2)(b)	-0.291662	-0.402386	-0.180814	1.66073e-05	4.56702e-05
270	PC(P-15:0/20:4) (a)	-0.466219	-0.666075	-0.265961	8.67537e-05	0.000207322
271	PC(P-15:0/20:4) (b)	-0.13882	-0.260158	-0.0173345	0.0329626	0.0486784
272	PC(P-18:1/18:1)	-0.0549875	-0.14125	0.0313491	0.221837	0.273368
273	PC(P-18:0/18:2)	-0.20969	-0.282684	-0.136642	4.50842e-06	1.35434e-05
274	PC(P-36:3)	-0.329882	-0.394208	-0.265514	6.14592e-11	6.32596e-10
275	PC(P-16:0/20:4)	-0.142082	-0.210268	-0.0738495	0.000322017	0.000678504
276	PC(P-16:0/20:5)	0.119527	-0.00694125	0.246155	0.074183	0.101815
277	PC(P-17:0/20:4) (a)	-0.211198	-0.298264	-0.124055	5.11974e-05	0.000128079
278	PC(P-17:0/20:4) (b)	-0.162114	-0.243141	-0.0810218	0.000501472	0.0010305
279	PC(P-18:0/20:4)	-0.13339	-0.213253	-0.0534629	0.00277252	0.00489114
280	PC(P-38:5) (a)	0.0633616	0.0171412	0.109603	0.0118094	0.0186359
281	PC(P-38:5) (b)	-0.0298679	-0.125557	0.0659132	0.545706	0.602937
282	PC(P-16:0/22:6)	0.216977	0.112324	0.321738	0.000334435	0.000700721
283	PC(P-20:0/20:4)	0.00344448	-0.0659762	0.0729134	0.923223	0.94077
284	PC(P-18:0/22:5)	0.0260213	-0.0281667	0.0802386	0.354452	0.416217
285	PC(P-18:0/22:6)	0.291688	0.175637	0.407873	3.07628e-05	7.98977e-05
286	PC(P-18:1/22:6)	0.306127	0.210218	0.402128	7.77263e-07	2.65476e-06
287	LPC(14:0) [sn2]	-0.285856	-0.403372	-0.168202	4.9688e-05	0.00012514
288	LPC(14:0) [sn1]	-0.278167	-0.398081	-0.158109	9.15341e-05	0.000215668
289	LPC(15:0) [sn2]	-0.276525	-0.400123	-0.152774	0.000142868	0.000321884
290	LPC(15:0) [sn1]	-0.231751	-0.36336	-0.099968	0.00176082	0.00330927
291	LPC(16:0) [sn2]	-0.211804	-0.333719	-0.0897393	0.00198379	0.00365715
292	LPC(16:0) [sn1]	-0.17049	-0.273122	-0.0677527	0.00290903	0.00509592
293	LPC(16:1) [sn2]	-0.197424	-0.314357	-0.080354	0.00254117	0.00454735
294	LPC(16:1) [sn1]	-0.153085	-0.266856	-0.0391836	0.0134054	0.0208901
295	LPC(15-MHDA) [sn2]	-0.296553	-0.428761	-0.16417	0.00013872	0.000313483
296	LPC(15-MHDA) [sn1] / LPC(17:0) [sn2]	-0.202416	-0.338673	-0.0659725	0.00693138	0.011345
297	LPC(15-MHDA) [sn1] [104_sn1]	-0.269994	-0.3965	-0.143327	0.000248463	0.000537139
298	LPC(17:0) [sn1]	-0.0977714	-0.232903	0.0375434	0.167301	0.211031
299	LPC(17:1 ) [sn2] (a)	-0.240774	-0.354299	-0.127119	0.00026622	0.000571971
300	LPC(17:1) [sn1] (a) / LPC(17:1) [sn2] (b)	-0.209829	-0.319686	-0.0998512	0.000811714	0.00156083
301	LPC(17:1) (a) [sn1] [104_sn1]	-0.204954	-0.321956	-0.0878146	0.00184212	0.00342763
302	LPC(17:1) [sn1] (b)	-0.396355	-0.51381	-0.278762	3.14123e-07	1.18072e-06
303	LPC(18:0) [sn2]	-0.0760488	-0.202415	0.0504769	0.248239	0.302909
304	LPC(18:0) [sn1]	-0.0816458	-0.205236	0.042097	0.20606	0.255187
305	LPC(18:1) [sn2]	-0.141838	-0.20988	-0.0737488	0.000320639	0.000677509
306	LPC(18:1) [sn1]	-0.152582	-0.247281	-0.0577922	0.00373088	0.0064154
307	LPC(18:2) [sn2]	-0.335584	-0.400714	-0.270411	5.52534e-11	5.82106e-10
308	LPC(18:2) [sn1]	-0.399247	-0.475226	-0.32321	3.55762e-11	4.03197e-10
309	LPC(18:3) [sn2] (a)	-0.130032	-0.246	-0.0139281	0.0363245	0.0530678
310	LPC(18:3) [sn1] (a)/LPC(18:3) [sn2] (b)	-0.207959	-0.327673	-0.0881009	0.00198503	0.00365715
311	LPC(18:3) (a) [sn1] [104_sn1]	-0.145134	-0.271909	-0.0181986	0.032867	0.0486784
312	LPC(18:3) [sn1] (b)	-0.33291	-0.439858	-0.225847	1.25297e-06	4.11062e-06
313	LPC(19:0) [sn2] (a)	-0.155205	-0.268103	-0.0421784	0.0117044	0.0185094
314	LPC(19:0) [sn1] (a) / LPC(19:0) [sn2] (b)	-0.0476651	-0.160741	0.0655385	0.415812	0.474851
315	LPC(19:0) (a) [sn1] [104_sn1]	-0.0812267	-0.185711	0.023367	0.138772	0.178968
316	LPC(19:0) [sn1] (b)	-0.1277	-0.241764	-0.0135061	0.0365861	0.0533458
317	LPC(19:1) (a)	-0.0777172	-0.180385	0.0250559	0.149043	0.191213
318	LPC(19:1) (b)	-0.0510301	-0.162281	0.0603447	0.376427	0.436744
319	LPC(19:1) (c)	-0.135057	-0.278157	0.00824874	0.0749406	0.102291
320	LPC(20:0) [sn2]	0.0733719	-0.00432721	0.151131	0.0744134	0.101836
321	LPC(20:0) [sn1]	0.0626288	-0.015147	0.140465	0.125381	0.163707
322	LPC(20:1) [sn2]	0.223365	0.121773	0.325061	0.000170544	0.000378365
323	LPC(20:1) [sn1]	0.19276	0.0946749	0.290942	0.00059447	0.00120179
324	LPC(20:2) [sn2]	-0.04361	-0.126382	0.0392309	0.310608	0.36996
325	LPC(20:2) [sn1]	-0.050123	-0.131199	0.0310185	0.235709	0.289508
326	LPC(20:3) [sn2]	-0.315811	-0.386525	-0.245047	1.28806e-09	8.0964e-09
327	LPC(20:3) [sn1]	-0.367303	-0.45579	-0.278736	5.96399e-09	3.25625e-08
328	LPC(20:4) [sn2]	-0.242813	-0.333817	-0.151727	1.37318e-05	3.83261e-05
329	LPC(20:4) [sn1]	-0.275256	-0.375815	-0.174595	9.46333e-06	2.73304e-05
330	LPC(20:5) [sn2]	0.21371	0.121376	0.306128	9.11133e-05	0.000215668
331	LPC(20:5) [sn1]	0.176355	0.0897599	0.263025	0.000407346	0.000851102
332	LPC(22:0) [sn2]	0.102533	0.0399926	0.165113	0.00320233	0.00554478
333	LPC(22:0) [sn1]	0.143274	0.0842957	0.202286	4.8961e-05	0.000123726
334	LPC(22:1) [sn2]	0.484471	0.362656	0.606433	1.30181e-08	6.62417e-08
335	LPC(22:1) [sn1]	0.539301	0.41492	0.663835	2.21029e-09	1.31214e-08
336	LPC(22:4) [sn2]	-0.372997	-0.484527	-0.261342	3.67309e-07	1.34023e-06
337	LPC(22:4) [sn1]	-0.401624	-0.521235	-0.28187	3.43379e-07	1.27152e-06
338	LPC(22:5) [sn2] (n3)	0.0599357	-0.039587	0.159558	0.247543	0.302553
339	LPC(22:5) [sn1] (n3)/LPC(22:5) [sn2] (n6)	-0.0507824	-0.158972	0.0575239	0.365549	0.427236
340	LPC(22:5) (n3) [sn1] [104_sn1]	0.00432943	-0.10709	0.115873	0.939848	0.950009
341	LPC(22:5) [sn1] (n6)	-0.506503	-0.650111	-0.362688	1.43218e-07	5.79067e-07
342	LPC(22:6) [sn2]	0.247457	0.149151	0.345859	3.01928e-05	7.86906e-05
343	LPC(22:6) [sn1]	0.169191	0.052747	0.28577	0.0079946	0.0129717
344	LPC(24:0) [sn2]	0.188626	0.137737	0.239542	5.25621e-08	2.34553e-07
345	LPC(24:0) [sn1]	0.168239	0.119676	0.216825	1.85098e-07	7.24886e-07
346	LPC(26:0) [sn2]	0.137028	0.0737637	0.200332	0.000203946	0.000444757
347	LPC(26:0) [sn1]	0.0951137	0.0375614	0.152699	0.00299747	0.00523469
348	LPC(O-16:0)	-0.286032	-0.427425	-0.144438	0.000450238	0.000932904
349	LPC(O-18:0)	-0.34897	-0.480866	-0.216899	1.5674e-05	4.34227e-05
350	LPC(O-18:1)	0.0791192	-0.0672051	0.225658	0.298154	0.35683
351	LPC(O-20:0)	-0.313844	-0.397618	-0.23	4.51219e-08	2.058e-07
352	LPC(O-20:1)	-0.229135	-0.36517	-0.0929136	0.00259834	0.00462751
353	LPC(O-22:0)	-0.0801304	-0.130701	-0.0295337	0.00423997	0.00725744
354	LPC(O-22:1)	-0.184194	-0.27497	-0.0933346	0.000432265	0.000898151
355	LPC(O-24:0)	0.0932132	0.0443235	0.142127	0.00081147	0.00156083
356	LPC(O-24:1)	0.0660042	0.00557441	0.126471	0.0408246	0.0589514
357	LPC(O-24:2)	0.116237	-0.00797791	0.240605	0.0769337	0.10444
358	LPC(P-16:0)	-0.179499	-0.302549	-0.0562968	0.00787404	0.0128039
359	LPC(P-17:0)(a)	-0.271044	-0.423413	-0.118441	0.00161041	0.00304188
360	LPC(P-17:0)(b)	-0.183298	-0.34433	-0.0220046	0.0338644	0.0497654
361	LPC(P-18:0)	-0.125464	-0.238879	-0.0119192	0.0387073	0.0561106
362	LPC(P-18:1)	-0.0455885	-0.197398	0.106452	0.561086	0.618104
363	LPC(P-20:0)	0.0724919	-0.00458467	0.149628	0.0755218	0.102897
364	PE(16:0_16:0)	0.0487225	-0.0712822	0.168871	0.432802	0.492
365	PE(16:0_16:1)	-0.0978137	-0.286556	0.0912856	0.318839	0.378558
366	PE(16:0_18:1)	-0.0449753	-0.146732	0.0568847	0.393788	0.452462
367	PE(16:0_18:2)	0.0603714	-0.0451189	0.165973	0.271309	0.32785
368	PE(16:1_18:2)	0.0176867	-0.132433	0.168032	0.819117	0.847441
369	PE(16:0_18:3) (a)	0.280557	0.163595	0.397656	5.7522e-05	0.000142002
370	PE(16:0_18:3) (b)	-0.0204973	-0.122292	0.0814008	0.696159	0.748171
371	PE(15-MHDA_18:1)	-0.174225	-0.296614	-0.0516854	0.00931078	0.0149452
372	PE(17:0_18:1)	0.00286068	-0.118813	0.124683	0.963583	0.967464
373	PE(15-MHDA_18:2)	-0.0369105	-0.117428	0.0436715	0.376604	0.436744
374	PE(17:0_18:2)	0.0883308	0.0292798	0.147417	0.00650774	0.0107068
375	PE(36:0)	-0.0435713	-0.079916	-0.00721347	0.0258634	0.0387692
376	PE(18:0_18:1)	-0.174627	-0.244193	-0.105012	3.22189e-05	8.31025e-05
377	PE(18:1_18:1)	-0.135829	-0.236094	-0.0354636	0.0128357	0.0201281
378	PE(18:0_18:2)	-0.0169888	-0.0881106	0.0541835	0.643304	0.693359
379	PE(18:1_18:2)	-0.0527865	-0.16698	0.0615379	0.372796	0.433672
380	PE(16:0_20:3)	0.0835158	-0.0192523	0.18639	0.122085	0.160774
381	PE(16:0_20:4)	0.0696564	-0.0491342	0.188588	0.259944	0.315647
382	PE(16:1_20:4)	0.0270574	-0.121683	0.176019	0.72418	0.769441
383	PE(16:0_20:5)	0.464509	0.381318	0.547769	7.84861e-12	1.02996e-10
384	PE(15-MHDA_20:4)	-0.0324549	-0.128972	0.0641551	0.515325	0.571057
385	PE(17:0_20:4)	0.206003	0.130834	0.28123	8.95319e-06	2.59573e-05
386	PE(18:0_20:3) (a)	0.120032	0.0421468	0.197977	0.00521523	0.00872706
387	PE(18:0_20:3) (b)	-0.0480785	-0.13809	0.0420138	0.304124	0.362815
388	PE(18:0_20:4)	0.14416	0.0707891	0.217585	0.000596535	0.00120272
389	PE(38:5) (a)	0.282538	0.192187	0.37297	1.10077e-06	3.65944e-06
390	PE(38:5) (b)	0.261249	0.177231	0.345339	1.2119e-06	3.99341e-06
391	PE(16:0_22:6)	0.563123	0.462756	0.663591	6.93887e-12	9.26835e-11
392	PE(15-MHDA_22:6)	0.442175	0.347057	0.537383	5.02507e-10	3.57977e-09
393	PE(17:0_22:6)	0.577631	0.450499	0.704924	8.15111e-10	5.45655e-09
394	PE(18:0_22:4)	-0.294562	-0.43408	-0.154849	0.000281493	0.000599878
395	PE(20:0_20:4)	-0.142291	-0.220441	-0.0640789	0.00128574	0.00244094
396	PE(18:0_22:5) (n3)	0.208283	0.131616	0.285009	1.0191e-05	2.9095e-05
397	PE(18:0_22:5) (n6)	-0.110466	-0.238446	0.0176783	0.101805	0.135982
398	PE(18:0_22:6)	0.627587	0.50329	0.752038	7.90035e-11	7.48034e-10
399	PE(18:1_22:6) (a)	0.659402	0.546642	0.772288	2.56755e-12	4.0011e-11
400	PE(18:1_22:6) (b)	0.67622	0.521831	0.830846	1.76668e-09	1.07437e-08
401	PE(O-34:1)	-0.379045	-0.453353	-0.304681	6.98444e-11	6.94311e-10
402	PE(O-16:0/18:2)	-0.423254	-0.534937	-0.311445	3.66365e-08	1.70212e-07
403	PE(O-18:1/18:2)	-0.144118	-0.250603	-0.0375196	0.0129187	0.0202158
404	PE(O-16:0/20:3)	-0.552377	-0.659966	-0.444671	6.17374e-11	6.32596e-10
405	PE(O-16:0/20:4)	-0.475467	-0.576331	-0.374502	4.10124e-10	3.06773e-09
406	PE(O-36:5)	-0.187174	-0.324721	-0.0494365	0.0125125	0.0196626
407	PE(O-16:0/22:4)	-0.4677	-0.557048	-0.378271	3.92153e-11	4.37807e-10
408	PE(O-18:0/20:4)	-0.392722	-0.513531	-0.271767	6.04282e-07	2.12208e-06
409	PE(O-38:5) (a)	-0.348759	-0.432167	-0.265281	5.12303e-09	2.85972e-08
410	PE(O-38:5) (b)	-0.310299	-0.414829	-0.205658	2.71515e-06	8.4271e-06
411	PE(O-16:0/22:6)	-0.15383	-0.250552	-0.0570153	0.00413655	0.00709665
412	PE(O-18:0/22:5) (a)	-0.357663	-0.463572	-0.251641	3.08599e-07	1.16582e-06
413	PE(O-18:0/22:6)	-0.105517	-0.232696	0.0218235	0.115145	0.15217
414	PE(O-18:1/22:6)	0.23363	0.10706	0.36036	0.00111112	0.00211481
415	PE(P-15:0/20:4)	-0.367776	-0.486279	-0.249131	1.32214e-06	4.31859e-06
416	PE(P-15:0/22:6)(a)	-0.216913	-0.379472	-0.0540889	0.0141654	0.0219828
417	PE(P-15:0/22:6)(b)	-0.173818	-0.289844	-0.0576574	0.00651185	0.0107068
418	PE(P-16:0/18:1)	-0.280669	-0.34874	-0.212552	6.76203e-09	3.63885e-08
419	PE(P-16:0/18:2)	-0.184192	-0.277064	-0.0912326	0.000551008	0.00111998
420	PE(P-16:0/18:3)	-0.188833	-0.287123	-0.0904458	0.000764403	0.00148899
421	PE(P-16:0/20:3)(a)	-0.339363	-0.446782	-0.231828	9.78079e-07	3.29551e-06
422	PE(P-16:0/20:3)(b)	-0.320683	-0.421687	-0.219576	8.9756e-07	3.0379e-06
423	PE(P-16:0/20:4)	-0.18565	-0.281948	-0.0892596	0.000737789	0.00144847
424	PE(P-16:0/20:5)	0.127484	-0.00847814	0.263632	0.076377	0.103873
425	PE(P-16:0/22:4)	-0.462297	-0.542598	-0.381932	4.2465e-12	6.10843e-11
426	PE(P-16:0/22:5) (n3)	-0.254761	-0.329489	-0.179978	2.57485e-07	9.82648e-07
427	PE(P-16:0/22:5) (n6)	-0.346483	-0.451327	-0.24153	4.5146e-07	1.61677e-06
428	PE(P-16:0/22:6)	0.0195724	-0.096571	0.135851	0.743673	0.78458
429	PE(P-17:0/20:4)(a)	-0.237348	-0.347312	-0.127262	0.000217665	0.000473295
430	PE(P-17:0/20:4)(b)	-0.107642	-0.192439	-0.0227719	0.0189458	0.0289213
431	PE(P-17:0/22:6)(a)	0.0611028	-0.0433084	0.165623	0.260859	0.316244
432	PE(P-17:0/22:6)(b)	0.153747	0.029142	0.278507	0.022081	0.0335022
433	PE(P-18:0/18:1)	-0.245338	-0.335059	-0.155537	9.57928e-06	2.75589e-05
434	PE(P-18:0/18:2)	-0.224068	-0.321514	-0.126527	0.000101671	0.000237656
435	PE(P-18:0/18:3)	-0.109433	-0.187022	-0.0317831	0.009871	0.0157767
436	PE(P-18:0/20:3)(a)	-0.31484	-0.416706	-0.21287	1.40767e-06	4.578e-06
437	PE(P-18:0/20:3)(b)	-0.345286	-0.437897	-0.252588	4.96676e-08	2.23803e-07
438	PE(P-18:0/20:4)	-0.204145	-0.310911	-0.0972642	0.000802711	0.00155149
439	PE(P-18:0/20:5)	0.123668	-0.0228577	0.270408	0.108908	0.144183
440	PE(P-18:0/22:4)	-0.475492	-0.537858	-0.413087	3.97126e-15	1.41453e-13
441	PE(P-18:0/22:5) (n3)	-0.188052	-0.276773	-0.0992527	0.000266869	0.000571971
442	PE(P-18:0/22:5) (n6)	-0.486535	-0.605712	-0.367216	8.48826e-09	4.44001e-08
443	PE(P-18:0/22:6)	0.135452	0.00623045	0.26484	0.0490336	0.0692022
444	PE(P-18:1/18:1)	-0.109827	-0.15972	-0.05991	0.000170972	0.000378365
445	PE(P-18:1/18:1)(a)	-0.1359	-0.196102	-0.0756607	0.000126624	0.000289647
446	PE(P-18:1/18:1)(b)	-0.0468522	-0.173041	0.0794965	0.473008	0.532045
447	PE(P-18:1/18:2)(a)	-0.114115	-0.191874	-0.0362955	0.00751904	0.0122532
448	PE(P-18:1/18:2)(b)	-0.0621661	-0.185302	0.0611218	0.331043	0.391966
449	PE(P-18:1/18:3)	-0.0207436	-0.102337	0.0609165	0.62222	0.675501
450	PE(P-18:1/20:3)(a)	-0.319557	-0.387985	-0.251082	4.92944e-10	3.57912e-09
451	PE(P-18:1/20:3)(b)	-0.313028	-0.42165	-0.204288	4.33808e-06	1.31372e-05
452	PE(P-18:1/20:4)(a)	-0.13102	-0.214681	-0.0472889	0.00465907	0.00784907
453	PE(P-18:1/20:4)(b)	-0.119738	-0.253129	0.0138319	0.0894519	0.120776
454	PE(P-18:1/20:5)(a)	0.18619	0.0732218	0.299285	0.00306127	0.00531282
455	PE(P-18:1/20:5)(b)	0.191437	0.0197705	0.363397	0.0370429	0.0538021
456	PE(P-18:1/22:4)	-0.117338	-0.209277	-0.0253143	0.0183761	0.0282245
457	PE(P-18:1/22:5)(a)	-0.00307403	-0.0705021	0.0643995	0.92944	0.944277
458	PE(P-18:1/22:5)(b)	-0.246911	-0.331462	-0.162288	3.49903e-06	1.07265e-05
459	PE(P-18:1/22:6)(a)	0.307894	0.165721	0.450269	0.000203224	0.000444479
460	PE(P-18:1/22:6)(b)	0.28248	0.117223	0.448011	0.00224262	0.00407155
461	PE(P-19:0/20:4)(a)	-0.240539	-0.321084	-0.159929	2.44675e-06	7.6576e-06
462	PE(P-19:0/20:4)(b)	-0.207634	-0.298394	-0.116791	0.000108147	0.000250446
463	PE(P-20:0/18:1)	-0.0612789	-0.137808	0.015309	0.127657	0.166354
464	PE(P-20:0/18:2)	0.0169513	-0.0597116	0.0936731	0.668041	0.718985
465	PE(P-20:0/20:4)	0.120138	0.0217509	0.218622	0.0233799	0.0354011
466	PE(P-20:0/22:6)	0.449738	0.343221	0.556368	3.87174e-09	2.22774e-08
467	PE(P-20:1/20:4)	-0.287208	-0.391609	-0.182697	8.7938e-06	2.55944e-05
468	PE(P-20:1/22:6)	0.204302	0.082289	0.326464	0.00268079	0.00476301
469	LPE(16:0) [sn2]	0.00258692	-0.0909223	0.0961837	0.957149	0.964889
470	LPE(16:0) [sn1]	0.00701197	-0.0927466	0.10687	0.891429	0.912159
471	LPE(17:0) [sn2]	-0.0180371	-0.10885	0.0728585	0.700065	0.750213
472	LPE(17:0) [sn1]	-0.0288023	-0.121554	0.0640358	0.547751	0.604304
473	LPE(18:0) [sn2]	0.00254462	-0.0891903	0.0943638	0.957035	0.964889
474	LPE(18:0) [sn1]	0.011069	-0.0747067	0.0969182	0.802183	0.834563
475	LPE(18:1) [sn2]	-0.212112	-0.319276	-0.104833	0.000563859	0.001143
476	LPE(18:1) [sn1]	-0.187336	-0.30595	-0.06858	0.00437915	0.00742768
477	LPE(18:2) [sn2]	-0.176553	-0.268578	-0.0844435	0.000774321	0.0015044
478	LPE(18:2) [sn1]	-0.154445	-0.247421	-0.0613821	0.00290673	0.00509592
479	LPE(20:4) [sn2]	-0.0137198	-0.108746	0.0813966	0.77932	0.818724
480	LPE(20:4) [sn1]	-0.00212984	-0.0889499	0.0847657	0.961998	0.96717
481	LPE(22:6) [sn2]	0.465179	0.346878	0.583621	1.63447e-08	8.0971e-08
482	LPE(22:6) [sn1]	0.494356	0.39117	0.597647	2.58394e-10	2.05616e-09
483	LPE(P-16:0)	-0.0884467	-0.22152	0.0448043	0.203421	0.252337
484	LPE(P-18:0)	-0.131622	-0.267313	0.00425276	0.0676005	0.0936392
485	LPE(P-18:1)	0.00694406	-0.135182	0.149272	0.92442	0.94077
486	LPE(P-20:0)	0.0312682	-0.0992837	0.161991	0.64244	0.693359
487	PI(16:0/16:0)	-0.859626	-1.01757	-0.701432	1.68258e-11	1.96651e-10
488	PI(16:0_16:1)	-0.625965	-0.782561	-0.469122	1.31923e-08	6.66748e-08
489	PI(34:0)	-0.807638	-0.995027	-0.619894	2.90481e-09	1.6975e-08
490	PI(34:1)	-0.505947	-0.596542	-0.415269	8.76737e-12	1.13069e-10
491	PI(15-MHDA_18:1)/PI(17:0_18:1)	-0.462362	-0.545588	-0.379067	9.85485e-12	1.22857e-10
492	PI(15-MHDA_18:2)/PI(17:0_18:2)	-0.0786172	-0.170831	0.0136817	0.10577	0.140776
493	PI(18:0_18:1)	-0.45049	-0.539567	-0.361333	8.56826e-11	8.01132e-10
494	PI(36:2)	-0.00406114	-0.0821167	0.0740554	0.919511	0.938328
495	PI(18:1_18:2)	0.0379675	-0.0730494	0.149108	0.508122	0.565588
496	PI(16:0_20:3) (a)	-0.0524316	-0.170502	0.0657789	0.391651	0.451193
497	PI(16:0_20:3) (b)	-0.0863439	-0.200468	0.0279104	0.149289	0.191213
498	PI(16:0_20:4)	-0.0231332	-0.114655	0.0684724	0.624246	0.676719
499	PI(15-MHDA_20:4)/PI(17:0_20:4)	0.0746092	-0.0532165	0.202598	0.262107	0.317243
500	PI(37:6)	-0.0885312	-0.214454	0.03755	0.179203	0.225284
501	PI(18:0_20:2)	-0.087545	-0.161673	-0.0133621	0.0280247	0.0416749
502	PI(18:0_20:3) (a)	0.124128	0.0662223	0.182067	0.000230067	0.000498811
503	PI(18:0_20:3) (b)	-0.0648932	-0.179631	0.0499761	0.277171	0.332783
504	PI(18:0_20:4)	0.177025	0.10343	0.250674	5.56844e-05	0.000138378
505	PI(38:5) (a)	0.0389468	-0.0273581	0.105296	0.259092	0.315123
506	PI (38:5) (b)	0.142619	0.0611322	0.224171	0.00182468	0.00340365
507	PI(38:6)	-0.0444985	-0.158894	0.0700279	0.452332	0.511094
508	PI(39:6)	0.016468	-0.11305	0.146154	0.805066	0.836374
509	PI(18:0_22:4)	-0.214877	-0.295094	-0.134595	1.29329e-05	3.62314e-05
510	PI(20:0_20:4)	0.0619365	-0.0270142	0.150966	0.182893	0.228387
511	PI(18:0_22:5) (n3)	0.0716238	-0.00149979	0.144801	0.0647755	0.0902273
512	PI(18:0_22:5) (n6)	-0.30638	-0.411409	-0.20124	3.58205e-06	1.09362e-05
513	PI(18:0_22:6)	0.0521614	-0.0393794	0.143786	0.273332	0.329231
514	LPI(18:0) [sn2]	0.0158719	-0.128513	0.160465	0.831028	0.855032
515	LPI(18:0) [sn1]	0.0788983	-0.00851459	0.166388	0.0874157	0.11824
516	LPI(18:1) [sn2]	-0.300367	-0.395751	-0.204891	1.0286e-06	3.43478e-06
517	LPI(18:1) [sn1]	-0.356203	-0.494195	-0.218021	2.22704e-05	5.97071e-05
518	LPI(18:2) [sn2]	-0.0326269	-0.157135	0.092036	0.611699	0.666013
519	LPI(18:2) [sn1]	-0.0829398	-0.229041	0.0633755	0.275538	0.331355
520	LPI(20:4) [sn2]	0.0809284	0.0173524	0.144545	0.0185325	0.0283483
521	LPI(20:4) [sn1]	0.0575001	-0.0177455	0.132802	0.145043	0.186412
522	PS(36:1)	-0.00544474	-0.100468	0.0896693	0.911401	0.931322
523	PS(36:2)	0.0936389	-0.011874	0.199263	0.0925892	0.124562
524	PS(38:3)	-0.0513613	-0.16713	0.0645416	0.392079	0.451193
525	PS(38:4)	0.0134085	-0.0828527	0.109762	0.786868	0.8232
526	PS(38:5)	0.0215366	-0.149374	0.19274	0.806808	0.837021
527	PS(40:5)	0.0552802	-0.07875	0.18949	0.425635	0.484589
528	PS(40:6)	0.263875	0.112087	0.415892	0.00193354	0.00358881
529	PG(34:1)	0.10137	0.000700622	0.202141	0.0580218	0.0809708
530	PG(36:1)	0.158793	0.1113	0.206309	3.50102e-07	1.28371e-06
531	PG(36:2)	0.13971	0.0784129	0.201045	0.00011063	0.00025462
532	PG(34:2)	-0.292083	-0.404852	-0.179186	2.11021e-05	5.69376e-05
533	CE(14:0)	-0.164563	-0.265469	-0.0635549	0.00338543	0.00584827
534	CE(15:0)	-0.0341869	-0.128421	0.0601357	0.483011	0.540857
535	CE(16:0)	0.0273638	-0.0119286	0.0666716	0.182792	0.228387
536	CE(16:1)	-0.169661	-0.286371	-0.0528139	0.0080622	0.0130531
537	CE(16:2)	-0.196068	-0.258284	-0.133814	1.00367e-06	3.36657e-06
538	CE(17:0)	-0.272149	-0.325734	-0.218535	7.59736e-11	7.28568e-10
539	CE(17:1)	-0.218808	-0.30323	-0.134314	2.07559e-05	5.62514e-05
540	CE(18:0)	-0.282226	-0.320027	-0.244411	6.61445e-15	2.15113e-13
541	CE(18:1)	-0.0936991	-0.131514	-0.05587	3.81347e-05	9.73542e-05
542	CE(18:2)	-0.0595576	-0.091234	-0.0278712	0.000938046	0.00178995
543	CE(18:3)	0.0547266	-0.0197732	0.129282	0.160682	0.204058
544	CE(20:0)	-0.27783	-0.35572	-0.19988	1.13212e-07	4.78431e-07
545	CE(20:1)	-0.0524946	-0.113798	0.00884631	0.104216	0.138954
546	CE(20:2)	0.0349567	-0.012608	0.0825439	0.16048	0.204058
547	CE(20:3)	-0.0777337	-0.145881	-0.00953991	0.0333542	0.049112
548	CE(20:4)	-0.0870705	-0.15102	-0.0230796	0.0124005	0.0195275
549	CE(20:5)	0.2522	0.143479	0.361038	8.84784e-05	0.000210101
550	CE(22:0)	-0.191033	-0.260979	-0.121039	9.69861e-06	2.77953e-05
551	CE(22:1)	0.102443	0.0374783	0.16745	0.00437371	0.00742768
552	CE(22:4)	-0.120216	-0.198255	-0.0421149	0.00528092	0.00881725
553	CE(22:5) (n3)	0.394479	0.274384	0.514718	4.71239e-07	1.67055e-06
554	CE(22:5) (n6)	-0.0841812	-0.154623	-0.0136893	0.0263502	0.0394199
555	CE(22:6)	0.386677	0.293636	0.479804	5.38682e-09	2.97935e-08
556	CE(24:0)	-0.169413	-0.246408	-0.0923581	0.000172757	0.000381188
557	CE(24:1)	-0.159087	-0.218426	-0.0997128	1.27001e-05	3.57131e-05
558	CE(24:4)	-0.327109	-0.423473	-0.230652	2.80505e-07	1.06506e-06
559	CE(24:5)	-0.309012	-0.402543	-0.215393	4.51746e-07	1.61677e-06
560	CE(24:6)	-0.214382	-0.315752	-0.112909	0.000274339	0.000586302
561	COH	0.0911266	0.0522554	0.130013	7.78566e-05	0.000188468
562	DE(16:0)	0.0644402	-0.0964318	0.225571	0.438981	0.497512
563	DE(18:1)	-0.0755344	-0.114797	-0.0362562	0.000747343	0.00146338
564	DE(18:2)	-0.0239682	-0.0879221	0.0400266	0.468711	0.528006
565	DE(20:4)	-0.100649	-0.206046	0.00486002	0.0716487	0.0988805
566	DE(20:5)	0.362565	0.259058	0.466178	1.49442e-07	5.94587e-07
567	DE(22:6)	0.42026	0.307411	0.533236	4.72648e-08	2.14267e-07
568	Acylcarnitine(12:0)	0.896799	0.784381	1.00934	1.03585e-15	4.55772e-14
569	Acylcarnitine(13:0)	1.13899	1.03887	1.2392	7.33063e-20	1.82777e-17
570	Acylcarnitine(14:0)	0.647698	0.522699	0.772852	4.37361e-11	4.81098e-10
571	Acylcarnitine(14:1)	1.223	1.09448	1.35167	9.31881e-18	9.95781e-16
572	Acylcarnitine(14:2)	1.30593	1.17133	1.44071	5.47999e-18	8.19806e-16
573	Acylcarnitine(15:0) (a)	0.35113	0.223888	0.478535	8.01658e-06	2.35153e-05
574	Acylcarnitine(15:0) (b)	0.226376	0.0893231	0.363617	0.00300472	0.00523469
575	Acylcarnitine(16:0)	0.164189	0.0498136	0.278695	0.00869135	0.0139809
576	Acylcarnitine(16:1)	0.920684	0.78951	1.05203	2.77192e-14	7.97461e-13
577	Acylcarnitine(17:0) (a)	0.0701892	-0.0246189	0.165087	0.157556	0.201113
578	Acylcarnitine(17:0) (b)	0.164262	0.0858969	0.242689	0.000296485	0.000630031
579	Acylcarnitine(18:0)	0.361676	0.282352	0.441063	7.6983e-10	5.23484e-09
580	Acylcarnitine(18:1)	0.625523	0.532346	0.718785	8.76281e-14	1.98624e-12
581	Acylcarnitine(18:2)	0.557753	0.4329	0.682761	1.1734e-09	7.50172e-09
582	DG(14:0_16:0)	-0.320939	-0.421166	-0.220611	7.76492e-07	2.65476e-06
583	DG(16:0_16:0)	-0.266084	-0.370028	-0.162032	2.48098e-05	6.60417e-05
584	DG(16:0_16:1)	-0.140638	-0.241713	-0.0394598	0.010815	0.0172119
585	DG(14:0_18:2)	0.0617238	-0.0628181	0.186421	0.339546	0.401232
586	DG(16:0_18:1)	-0.059432	-0.184583	0.0658761	0.360104	0.42153
587	DG(16:1_18:1)	0.103569	-0.0162509	0.223532	0.100981	0.135123
588	DG(16:0_18:2)	0.125237	0.0105046	0.240102	0.0409384	0.0590018
589	DG(18:0_18:1)	0.0310517	-0.0435371	0.105696	0.421284	0.480367
590	DG(18:1_18:1)	0.209996	0.124466	0.2956	4.23945e-05	0.000107495
591	DG(18:0_18:2)	0.130947	0.0281507	0.233848	0.0184505	0.0282807
592	DG(18:1_18:2)	0.409381	0.324701	0.494133	2.13148e-10	1.75203e-09
593	DG(18:2_18:2)	0.541915	0.424475	0.659492	5.85261e-10	4.12995e-09
594	DG(18:1_18:3)	0.414045	0.330891	0.497267	1.10239e-10	9.81651e-10
595	DG(16:0_20:4)	-0.0465144	-0.138696	0.0457524	0.33118	0.391966
596	DG(18:1_20:3)	0.159846	0.0245593	0.295316	0.0278254	0.0414609
597	DG(18:0_20:4)	0.0494194	-0.0134471	0.112325	0.13425	0.174338
598	DG(18:1_20:4)	0.251824	0.167516	0.336204	2.34531e-06	7.43345e-06
599	DG(16:0_22:5)	0.178591	0.116325	0.240895	4.47841e-06	1.35075e-05
600	DG(18:2_20:4)	0.405858	0.292264	0.519582	1.03403e-07	4.39461e-07
601	DG(16:0_22:6)	0.366953	0.270505	0.463494	3.14105e-08	1.47767e-07
602	DG(18:1_20:5)	0.714917	0.642449	0.787438	3.75568e-18	7.02312e-16
603	DG(18:1_22:5)	0.00428886	-0.101441	0.110131	0.937209	0.948623
604	DG(18:0_22:6)	0.0994802	0.00270456	0.196349	0.0532845	0.0744987
605	DG(18:1_22:6)	0.649059	0.515812	0.782482	1.76453e-10	1.49985e-09
606	DG(18:2_22:6)	0.835727	0.662693	1.00906	2.0972e-10	1.743e-09
607	TG(48:0) [NL-16:0]	-0.466386	-0.568523	-0.364144	8.17024e-10	5.45655e-09
608	TG(48:0) [SIM]	-0.480956	-0.57965	-0.382165	1.97381e-10	1.65889e-09
609	TG(48:1) [SIM]	-0.264995	-0.358983	-0.170919	6.05068e-06	1.81036e-05
610	TG(48:1) [NL-16:1]	-0.0421781	-0.163811	0.079603	0.502465	0.560961
611	TG(49:1) [SIM]	-0.282824	-0.388097	-0.177439	1.24756e-05	3.52142e-05
612	TG(50:0) [SIM]	-0.398444	-0.503573	-0.293203	3.64785e-08	1.70212e-07
613	TG(48:2) [NL-14:0]	-0.048618	-0.177326	0.0802561	0.46543	0.525101
614	TG(50:1) [SIM]	-0.216296	-0.286597	-0.145945	1.50124e-06	4.84019e-06
615	TG(48:2) [NL-16:1]	-0.0885343	-0.216899	0.0399959	0.187354	0.233567
616	TG(48:2) [NL-18:2]	-0.0975861	-0.230975	0.0359816	0.16277	0.206359
617	TG(48:2) [SIM]	-0.11463	-0.216419	-0.0127366	0.0355523	0.0521433
618	TG(48:3) [NL-14:0]	0.135844	0.0121333	0.259707	0.0398284	0.057624
619	TG(50:3) [SIM]	0.189087	0.107107	0.271134	9.52571e-05	0.000223361
620	TG(48:3) [NL-18:3]	-0.0369843	-0.162264	0.0884524	0.567632	0.621653
621	TG(48:3) [SIM]	0.0538183	-0.0491458	0.156888	0.314208	0.373653
622	TG(50:4) [SIM]	0.323252	0.22671	0.419887	3.3781e-07	1.25712e-06
623	TG(51:1) [SIM]	-0.20022	-0.312176	-0.0881379	0.00152574	0.00288925
624	TG(52:1) [SIM]	-0.159038	-0.25405	-0.0639353	0.00272687	0.00482198
625	TG(52:2) [SIM]	0.151346	0.0790693	0.223674	0.000299977	0.000635646
626	TG(52:3) [SIM]	0.254087	0.195408	0.3128	2.32544e-09	1.36963e-08
627	TG(52:4) [SIM]	0.421885	0.324647	0.519217	2.2013e-09	1.31214e-08
628	TG(52:5) [SIM]	0.576652	0.459015	0.694427	1.54266e-10	1.32633e-09
629	TG(53:2) [SIM]	0.171267	0.0819622	0.260651	0.000763793	0.00148899
630	TG(54:0) [SIM]	-0.270385	-0.341838	-0.198881	3.70139e-08	1.70904e-07
631	TG(54:1) [SIM]	-0.219665	-0.304282	-0.134976	2.02923e-05	5.53966e-05
632	TG(50:2) [NL-16:1]	-0.0131578	-0.139548	0.113392	0.839857	0.86293
633	TG(50:2) [NL-18:1]	-0.0178117	-0.108634	0.0730933	0.703655	0.751905
634	TG(54:2) [SIM]	0.133379	0.0660862	0.200718	0.000544646	0.00111007
635	TG(50:2) [SIM]	-0.0236435	-0.0937483	0.0465105	0.514016	0.570451
636	TG(54:3) [SIM]	0.312605	0.241364	0.383897	1.75063e-09	1.07334e-08
637	TG(54:4) [SIM]	0.376278	0.321309	0.431277	5.52423e-14	1.37737e-12
638	TG(54:5) [SIM]	0.467771	0.394974	0.540621	2.64423e-13	5.49412e-12
639	TG(54:6) [SIM]	0.596388	0.488819	0.704073	9.15635e-12	1.16084e-10
640	TG(50:3) [NL-18:3]	-0.0819017	-0.192561	0.0288802	0.158004	0.201341
641	TG(54:7) [SIM]	0.698134	0.593911	0.802465	9.1912e-14	2.02206e-12
642	TG(56:6) [SIM]	0.434145	0.377272	0.491051	3.41947e-15	1.27888e-13
643	TG(56:7) [SIM]	0.599368	0.506621	0.692201	2.26634e-13	4.84349e-12
644	TG(56:8) [SIM]	0.718547	0.598795	0.838442	1.3742e-12	2.28422e-11
645	TG(56:9) [SIM]	0.661783	0.556116	0.767561	4.87172e-13	8.93004e-12
646	TG(58:10) [SIM]	0.747019	0.627677	0.866503	4.89481e-13	8.93004e-12
647	TG(58:8) [SIM]	0.617001	0.511985	0.722126	2.30433e-12	3.66732e-11
648	TG(58:9) [SIM]	0.71629	0.601062	0.83165	5.81688e-13	1.03596e-11
649	TG(48:0) [NL-18:0]	-0.479724	-0.602576	-0.356721	2.05909e-08	1.00667e-07
650	TG(51:2) [NL-17:0]	-0.0196823	-0.135976	0.0967465	0.742656	0.78458
651	TG(51:2) [NL-17:1]	-0.0198115	-0.136207	0.0967195	0.741249	0.784235
652	TG(51:2) [SIM]	-0.0206745	-0.197864	0.15683	0.82089	0.847814
653	TG(48:1) [NL-18:1]	-0.245035	-0.348448	-0.141515	6.96923e-05	0.000170359
654	TG(48:2) [NL-14:1]	-0.242536	-0.369038	-0.115874	0.000783503	0.00151829
655	TG(48:3) [NL-16:1]	0.146933	0.0182992	0.275732	0.0329946	0.0486784
656	TG(49:1) [NL-16:1]	-0.230463	-0.313459	-0.147398	7.59945e-06	2.23795e-05
657	TG(52:2) [NL-18:2]	-0.0202897	-0.128668	0.0882061	0.716511	0.762376
658	TG(49:1) [NL-17:1]	-0.311606	-0.405654	-0.217469	4.2992e-07	1.55353e-06
659	TG(50:0) [NL-18:0]	-0.387841	-0.508471	-0.267065	7.29969e-07	2.52786e-06
660	TG(50:1) [NL-14:0]	-0.211137	-0.319914	-0.102242	0.000689954	0.00137623
661	TG(50:1) [NL-16:0]	-0.218632	-0.298054	-0.139147	8.64724e-06	2.52662e-05
662	TG(50:1) [NL-18:1]	-0.187007	-0.259103	-0.114859	2.04616e-05	5.56556e-05
663	TG(50:2) [NL-14:0]	0.131489	0.0319988	0.231079	0.0148332	0.0229715
664	TG(50:2) [NL-18:2]	-0.114124	-0.186155	-0.042042	0.00425171	0.00726092
665	TG(50:3) [NL-14:0]	0.306183	0.204341	0.408128	2.10449e-06	6.69855e-06
666	TG(50:3) [NL-14:1]	0.146389	0.050747	0.242123	0.00549007	0.00908534
667	TG(52:5) [NL-20:4]	0.0178087	-0.0978952	0.133647	0.765168	0.804987
668	TG(50:3) [NL-16:1]	0.173308	0.0445379	0.302244	0.0132557	0.0207
669	TG(50:3) [NL-18:2]	0.185583	0.089142	0.282118	0.000737751	0.00144847
670	TG(53:2) [NL-17:1]	0.048494	-0.0504352	0.147521	0.344739	0.406727
671	TG(50:4) [NL-14:0]	0.469801	0.323665	0.616151	6.80923e-07	2.36898e-06
672	TG(50:4) [NL-18:3]	0.276245	0.183644	0.368932	2.39065e-06	7.54518e-06
673	TG(50:4) [NL-20:4]	-0.200398	-0.339	-0.0616033	0.00838514	0.0135174
674	TG(51:0) [NL-16:0]	-0.329541	-0.422405	-0.23659	1.25304e-07	5.20708e-07
675	TG(51:1) [NL-17:0]	-0.185963	-0.293577	-0.0782332	0.00207576	0.0038149
676	TG(51:2) [NL-15:0]	0.142084	0.0665225	0.217703	0.000929905	0.00177895
677	TG(52:1) [NL-18:0]	-0.193596	-0.290379	-0.0967197	0.000503871	0.00103259
678	TG(54:2) [NL-20:1]	0.037876	-0.0704752	0.146345	0.498847	0.557754
679	TG(52:1) [NL-18:1]	0.1552	0.0859309	0.224517	0.000136323	0.000308999
680	TG(52:2) [NL-16:0]	0.164855	0.0948861	0.234872	7.28259e-05	0.000177439
681	TG(52:3) [NL-16:1]	0.404039	0.276447	0.531794	8.84354e-07	3.0068e-06
682	TG(52:3) [NL-18:2]	0.269946	0.208753	0.331177	1.57005e-09	9.70578e-09
683	TG(52:4) [NL-16:1]	0.590226	0.486319	0.694242	5.16887e-12	7.29493e-11
684	TG(54:4) [NL-20:3]	0.0689543	-0.037712	0.175734	0.215315	0.265768
685	TG(52:4) [NL-18:2]	0.482981	0.356532	0.609589	2.88745e-08	1.37568e-07
686	TG(52:4) [NL-18:3]	0.339916	0.252739	0.427169	1.94843e-08	9.58835e-08
687	TG(52:5) [NL-18:3]	0.603342	0.483243	0.723584	8.87264e-11	8.1453e-10
688	TG(52:5) [NL-20:5]	0.315956	0.252492	0.379461	1.11613e-10	9.82197e-10
689	TG(53:2) [NL-18:1]	0.178611	0.0999609	0.257323	0.000115543	0.00026511
690	TG(54:0) [NL-18:0]	-0.370474	-0.480903	-0.259923	3.47404e-07	1.28009e-06
691	TG(54:1) [NL-18:1]	-0.177519	-0.268361	-0.0865937	0.000642217	0.00128443
692	TG(54:2) [NL-18:0]	0.178846	0.109327	0.248414	2.23855e-05	5.98013e-05
693	TG(54:3) [NL-18:1]	0.337547	0.284806	0.390316	2.95827e-13	5.98051e-12
694	TG(54:3) [NL-18:2]	0.333383	0.261731	0.405087	4.97631e-10	3.57912e-09
695	TG(54:4) [NL-18:2]	0.504149	0.424419	0.583942	3.91457e-13	7.50794e-12
696	TG(54:5) [NL-18:3]	0.61989	0.518401	0.721482	9.01854e-13	1.53315e-11
697	TG(54:5) [NL-20:4]	0.210559	0.122314	0.298882	6.17786e-05	0.000152008
698	TG(54:6) [NL-18:3]	0.843994	0.694848	0.993361	5.51686e-12	7.64188e-11
699	TG(54:6) [NL-20:4]	0.351345	0.250795	0.451995	1.56433e-07	6.19112e-07
700	TG(54:6) [NL-20:5]	0.661583	0.612275	0.710916	8.07367e-22	6.03911e-19
701	TG(54:6) [NL-22:6]	0.216719	0.0892792	0.34432	0.00234771	0.00424176
702	TG(54:7) [NL-20:5]	0.874919	0.780695	0.969231	1.87715e-17	1.75514e-15
703	TG(54:7) [NL-22:6]	0.517607	0.365992	0.669451	2.35946e-07	9.05574e-07
704	TG(56:6) [NL-20:4]	0.42246	0.372752	0.472192	2.0795e-16	1.19651e-14
705	TG(56:6) [NL-22:5](a)	0.32786	0.258859	0.396908	3.14434e-10	2.44997e-09
706	TG(56:6) [NL-22:5](b)	0.327713	0.2588	0.396674	3.08823e-10	2.43157e-09
707	TG(56:7) [NL-20:4]	0.462851	0.364627	0.56117	3.73012e-10	2.84707e-09
708	TG(56:7) [NL-20:5]	0.742877	0.685147	0.800641	2.55767e-21	9.56569e-19
709	TG(56:7) [NL-22:5](a)	0.495354	0.397773	0.593029	7.07749e-11	6.94311e-10
710	TG(56:7) [NL-22:5](b)	0.495313	0.397698	0.593023	7.14732e-11	6.94311e-10
711	TG(56:7) [NL-22:6]	0.58928	0.441298	0.737481	1.25979e-08	6.45429e-08
712	TG(56:8) [NL-20:4]	0.513236	0.380755	0.645892	2.1848e-08	1.06119e-07
713	TG(56:8) [NL-20:5]	0.891042	0.798645	0.983524	6.78441e-18	8.4579e-16
714	TG(56:8) [NL-22:6]	0.85658	0.653849	1.05972	3.69567e-09	2.14292e-08
715	TG(56:9) [NL-22:6]	0.907885	0.751161	1.06485	3.14094e-12	4.67196e-11
716	TG(58:10) [NL-22:6]	0.904719	0.761722	1.04792	3.70358e-13	7.29021e-12
717	TG(58:8) [NL-22:6]	0.867726	0.718713	1.01696	2.78393e-12	4.24975e-11
718	TG(58:9) [NL-22:6]	0.957377	0.802771	1.11222	6.23709e-13	1.08496e-11
719	TG(O-50:1) [NL-15:0]	-0.25115	-0.322539	-0.17971	1.45587e-07	5.84387e-07
720	TG(O-50:1) [NL-16:0]	-0.285417	-0.368695	-0.202069	2.35036e-07	9.05574e-07
721	TG(O-50:1) [NL-17:1]	-0.122009	-0.222432	-0.0214838	0.024183	0.0364696
722	TG(O-50:1) [NL-18:1]	-0.384493	-0.475491	-0.293412	4.15053e-09	2.36992e-08
723	TG(O-50:1) [SIM]	-0.306776	-0.382627	-0.230866	1.00235e-08	5.17074e-08
724	TG(O-50:2) [NL-16:1]	-0.14182	-0.243458	-0.0400791	0.0106172	0.0169332
725	TG(O-50:2) [NL-18:1]	-0.0856928	-0.19584	0.0245756	0.138507	0.178968
726	TG(O-50:2) [NL-18:2]	-0.151043	-0.252276	-0.0497069	0.00669681	0.0109851
727	TG(O-50:2) [SIM]	-0.113289	-0.177821	-0.0487142	0.0017949	0.003361
728	TG(O-50:3) [NL-18:2]	-0.160608	-0.254953	-0.066174	0.00236135	0.00425611
729	TG(O-50:3) [SIM]	-0.0789245	-0.133432	-0.024387	0.00824266	0.0133164
730	TG(O-52:0) [NL-16:0]	-0.327787	-0.421618	-0.233867	1.67103e-07	6.5786e-07
731	TG(O-52:1) [NL-16:0]	-0.230896	-0.299575	-0.162169	3.29358e-07	1.2318e-06
732	TG(O-52:1) [NL-18:1]	-0.306689	-0.392933	-0.220371	1.20228e-07	5.05228e-07
733	TG(O-52:1) [SIM]	-0.175598	-0.260128	-0.0909953	0.000334163	0.000700721
734	TG(O-52:2) [NL-16:0]	-0.0777067	-0.157623	0.00227337	0.066838	0.0927548
735	TG(O-52:2) [NL-17:1]	-0.0746554	-0.184897	0.0357075	0.195169	0.242503
736	TG(O-52:2) [NL-18:1]	-0.178982	-0.260477	-0.0974209	0.000176722	0.000388788
737	TG(O-52:2) [SIM]	-0.178764	-0.25509	-0.102379	8.03547e-05	0.000193265
738	TG(O-54:2) [NL-17:1]	-0.0580561	-0.132727	0.0166702	0.138626	0.178968
739	TG(O-54:2) [NL-18:1]	-0.158816	-0.253004	-0.064539	0.00256275	0.00457502
740	TG(O-54:2) [SIM]	-0.0461099	-0.127741	0.0355877	0.277649	0.332823
741	TG(O-54:3) [NL-17:1]	0.0142712	-0.103242	0.131923	0.81363	0.84293
742	TG(O-54:3) [NL-18:1]	-0.0178613	-0.177143	0.141675	0.82773	0.852813
743	TG(O-54:3) [SIM]	0.0577953	0.00816511	0.10745	0.0299779	0.044491
744	TG(O-54:4) [NL-17:1]	-0.0247175	-0.153853	0.104585	0.710489	0.757197
745	TG(O-54:4) [NL-18:2]	0.0547043	-0.132793	0.242553	0.57209	0.624706
746	TG(O-54:4) [SIM]	-0.0624703	-0.098835	-0.0260923	0.00216752	0.00397379
747	Ubiquinone	0.0571746	0.00269843	0.11168	0.0487717	0.0689627

## Sheet: Fig 5A
Sex specific association of age with lipid classes/subclasses
	Women						Men
Lipid class/subclass #	Lipid class/subclass	Percent difference per year1	(95%) Lower CL	(95%) Upper CL	p-value	p-value (BH)2	Percent difference per year	(95%) Lower CL	(95%) Upper CL	p-value	p-value (BH)2	Interaction p-value	Interaction p-value (BH)2
1	Sph	-0.0452712	-0.0838271	-0.00670034	0.0214323	0.0257187	-0.109759	-0.151067	-0.0684352	1.98154e-07	3.56677e-07	0.024387	0.0351172
2	S-1-P	-0.0985696	-0.149639	-0.0474741	0.000157357	0.000231619	-0.203211	-0.257902	-0.148489	3.74639e-13	9.63358e-13	0.00581987	0.0116397
3	dhCer	-0.110279	-0.155406	-0.0651316	1.7208e-06	3.26047e-06	0.128219	0.0797256	0.176737	2.20237e-07	3.77549e-07	1.30437e-12	1.56525e-11
4	Cer	0.283474	0.245454	0.321508	5.21031e-48	3.12618e-47	0.17492	0.134206	0.215652	4.01324e-17	1.60529e-16	0.00012179	0.000274027
5	deoxyCer	0.829342	0.765337	0.893389	4.1495e-139	7.46909e-138	0.734734	0.666182	0.803333	1.31994e-96	4.75177e-95	0.046661	0.0622146
6	HexCer	-0.0242411	-0.0708303	0.0223699	0.307963	0.335959	0.065726	0.0157353	0.115742	0.00996855	0.0115764	0.00941443	0.0147356
7	Hex2Cer	-0.283199	-0.325935	-0.240445	3.66812e-38	1.88646e-37	-0.0983338	-0.144234	-0.0524126	2.73486e-05	4.10229e-05	6.24117e-09	3.20974e-08
8	Hex3Cer	0.125807	0.0899594	0.161668	6.22885e-12	1.86865e-11	0.17459	0.136141	0.213054	6.13193e-19	3.67916e-18	0.0671778	0.0863715
9	GM3	0.308969	0.272248	0.345703	1.68402e-60	1.51561e-59	0.16351	0.1242	0.202834	3.7818e-16	1.36145e-15	9.8075e-08	3.20973e-07
10	GM1	-0.421221	-0.469731	-0.372688	8.31014e-64	9.97216e-63	-0.084682	-0.136862	-0.0324749	0.00148223	0.00184	1.41628e-20	2.5493e-19
11	Sulfatide	-0.00737076	-0.0381934	0.0234614	0.639322	0.657589	-0.0650724	-0.0980968	-0.0320371	0.000113829	0.000151772	0.0117572	0.0176358
12	Cer-1-P	-0.117666	-0.178708	-0.0565857	0.000160846	0.000231619	0.00595288	-0.0595683	0.071517	0.858696	0.858696	0.0064812	0.0121407
13	SM	0.0588636	0.038461	0.0792704	1.58645e-08	3.35955e-08	0.0687799	0.046905	0.0906596	7.32242e-10	1.55063e-09	0.513116	0.543299
14	PC	-0.0258554	-0.0432114	-0.00849639	0.00351364	0.00451754	0.0263843	0.00776795	0.0450041	0.00547561	0.00657073	5.17277e-05	0.000124146
15	PC(O)	-0.181388	-0.213002	-0.149764	4.06015e-29	1.62406e-28	-0.130148	-0.164057	-0.0962267	6.05824e-14	1.67767e-13	0.0292491	0.0404987
16	PC(P)	-0.0682865	-0.103652	-0.0329088	0.000155847	0.000231619	-0.13681	-0.174697	-0.0989079	1.62612e-12	3.90269e-12	0.00911823	0.0147356
17	LPC	-0.101549	-0.142955	-0.0601261	1.57716e-06	3.15432e-06	-0.254428	-0.298749	-0.210087	4.01261e-29	4.81514e-28	6.73825e-07	1.86598e-06
18	LPC(O)	-0.14394	-0.191025	-0.0968333	2.21319e-09	5.69107e-09	-0.165853	-0.216319	-0.115362	1.28892e-10	2.90007e-10	0.531162	0.546338
19	LPC(P)	-0.0427334	-0.0915811	0.00613814	0.0865493	0.100509	-0.267899	-0.320148	-0.215622	1.37855e-23	1.2407e-22	5.53312e-10	3.31987e-09
20	PE	0.23146	0.168499	0.29446	5.8899e-13	1.9276e-12	0.311162	0.243612	0.378758	1.84066e-19	1.32527e-18	0.0886977	0.106437
21	PE(O)	-0.3157	-0.37304	-0.258327	6.47149e-27	2.32974e-26	-0.2787	-0.340194	-0.217168	8.61286e-19	4.42947e-18	0.385402	0.433577
22	PE(P)	0.0361396	-0.0146521	0.0869572	0.163159	0.183554	-0.219965	-0.274276	-0.165623	2.45732e-15	8.04215e-15	1.15907e-11	1.04316e-10
23	LPE	0.0750589	0.0308536	0.119284	0.000875117	0.00116682	-0.0139257	-0.0612737	0.0334448	0.564396	0.580522	0.00674481	0.0121407
24	LPE(P)	0.155823	0.104188	0.207484	3.35209e-09	7.77249e-09	-0.221971	-0.277118	-0.166795	3.62822e-15	1.08847e-14	7.59649e-23	2.73474e-21
25	PI	0.0723514	0.0359265	0.10879	9.91181e-05	0.000162193	0.11724	0.0781735	0.156322	4.10733e-09	8.21466e-09	0.0973717	0.113077
26	LPI	0.0853845	0.040693	0.130096	0.000180817	0.000250362	-0.0959525	-0.143777	-0.048105	8.55021e-05	0.000118388	4.75096e-08	1.90038e-07
27	PS	0.186147	0.124406	0.247927	3.45444e-09	7.77249e-09	-0.0628149	-0.12884	0.00325369	0.0623936	0.0680657	5.70255e-08	2.05292e-07
28	PG	0.113401	0.057966	0.168866	6.08741e-05	0.000104356	0.121518	0.0620848	0.180987	6.13837e-05	8.83925e-05	0.843827	0.843827
29	CE	-0.0353843	-0.0522086	-0.0185572	3.79291e-05	6.82723e-05	-0.0440263	-0.0620613	-0.025988	1.74522e-06	2.85582e-06	0.489409	0.5339
30	COH	0.0790284	0.0535199	0.104543	1.28729e-09	3.5648e-09	0.0288717	0.00153896	0.056212	0.0384231	0.0432259	0.00814321	0.0139598
31	DE	0.0208436	-0.0256675	0.0673764	0.379783	0.402123	-0.0413678	-0.0911988	0.00848806	0.103866	0.109976	0.0718477	0.0891903
32	Acylcarnitine	0.82966	0.773445	0.885906	2.53821e-178	9.13755e-177	0.619957	0.559818	0.680133	1.46846e-89	2.64323e-88	5.13816e-07	1.54145e-06
33	DG	0.292773	0.245034	0.340534	3.82146e-33	1.71966e-32	0.0982372	0.0471581	0.149342	0.00016363	0.000210382	4.15558e-08	1.87001e-07
34	TG	0.161224	0.140177	0.182275	1.69629e-50	1.22133e-49	0.0630549	0.0405132	0.0856016	4.24919e-08	8.0511e-08	3.52941e-10	2.54118e-09
35	TG(O)	-0.0639954	-0.107363	-0.0206092	0.00384795	0.00477676	-0.205996	-0.252422	-0.159548	4.29958e-18	1.93481e-17	1.04948e-05	2.69865e-05
36	Ubiquinone	-0.00132275	-0.0515086	0.0488883	0.958807	0.958807	0.129276	0.0754039	0.183176	2.56361e-06	4.0126e-06	0.000468841	0.00099284

## Sheet: Fig 5B
Sex specific association of age with lipid species
		Men					Women
Lipid #	Lipid species	Percent difference per year1	95% Lower CL	95% Upper CL	p-value	p-value (BH)2	Percent difference per year1	95% Lower CL	95% Upper CL	p-value	p-value (BH)1	Interaction p-value	Interaction p-value (BH)2
1	Sph(d16:1)	0.0458642	-0.0436663	0.135475	0.315432	0.341947	0.0627873	-0.0207416	0.146386	0.140703	0.166792	0.785185	0.814588
2	Sph(d17:1)	-0.109971	-0.15158	-0.0683434	2.30134e-07	4.47118e-07	-0.045423	-0.0842614	-0.0065694	0.0219517	0.028706	0.0253085	0.0384772
3	Sph(d18:1)	-0.0415253	-0.103584	0.0205715	0.189903	0.214249	-0.00421964	-0.0621292	0.0537235	0.886461	0.908237	0.386017	0.440825
4	Sph(d18:2)	0.0579879	0.00592561	0.110077	0.0290315	0.036806	0.0611179	0.0125529	0.109707	0.0136407	0.0183842	0.930896	0.94096
5	S1P(d16:1)	-0.139876	-0.19026	-0.0894676	5.54819e-08	1.1308e-07	0.058843	0.0117522	0.105956	0.0143207	0.019197	1.35477e-08	6.33357e-08
6	S1P(d18:0)	-0.0450099	-0.123045	0.0330862	0.258534	0.284806	-0.0929248	-0.165681	-0.0201151	0.0123828	0.0167492	0.375758	0.430381
7	S1P(d18:1)	-0.234695	-0.298102	-0.171247	4.64686e-13	1.29214e-12	-0.15337	-0.212564	-0.0941401	3.97674e-07	7.39951e-07	0.0644606	0.0894555
8	S1P(d18:2)	-0.173257	-0.222209	-0.124281	4.45922e-12	1.16179e-11	0.0176383	-0.0281114	0.063409	0.449891	0.497808	1.96283e-08	8.9524e-08
9	dhCer(d18:0/16:0)	0.0658999	-0.0168607	0.148729	0.118622	0.138856	0.00918036	-0.0679755	0.0863958	0.815647	0.84385	0.322836	0.374389
10	dhCer(d18:0/18:0)	0.0456029	-0.0299289	0.121192	0.236716	0.263096	-0.0907098	-0.16107	-0.0202998	0.0115821	0.0157929	0.00921018	0.015042
11	dhCer(d18:0/20:0)	0.0790594	0.0129871	0.145175	0.0190133	0.0246055	-0.132244	-0.193746	-0.0707039	2.5664e-05	4.26592e-05	3.92972e-06	1.21968e-05
12	dhCer(d18:0/22:0)	0.0167822	-0.0422126	0.0758119	0.577199	0.604685	-0.171414	-0.226341	-0.116457	1.02974e-09	2.13364e-09	4.1617e-06	1.28105e-05
13	dhCer(d18:0/24:0)	0.0136206	-0.0417055	0.0689773	0.629479	0.652147	-0.217545	-0.269033	-0.166029	1.49381e-16	4.078e-16	1.65735e-09	8.5628e-09
14	dhCer(d18:0/24:1)	0.398215	0.336058	0.46041	5.03903e-36	4.77113e-35	0.0636153	0.00582867	0.121435	0.0309529	0.0398963	8.10634e-15	8.91697e-14
15	Cer(d16:1/16:0)	0.219061	0.147551	0.290621	1.92676e-09	4.25138e-09	0.330068	0.26329	0.39689	3.69317e-22	1.28488e-21	0.0252619	0.0384772
16	Cer(d16:1/18:0)	0.199762	0.125096	0.274483	1.57149e-07	3.10152e-07	0.306086	0.236363	0.375857	7.9788e-18	2.28665e-17	0.0401262	0.0582804
17	Cer(d16:1/20:0)	0.307918	0.243422	0.372455	8.78164e-21	3.81899e-20	0.342736	0.282553	0.402954	7.56468e-29	3.09201e-28	0.436281	0.489263
18	Cer(d16:1/22:0)	0.250818	0.180899	0.320785	2.07181e-12	5.55452e-12	0.376171	0.31087	0.441515	1.75893e-29	7.47543e-29	0.00977289	0.0159262
19	Cer(d16:1/23:0)	0.238248	0.1617	0.314855	1.05933e-09	2.37951e-09	0.431727	0.360185	0.50332	3.46631e-32	1.55258e-31	0.000271977	0.000591392
20	Cer(d16:1/24:0)	0.123838	0.052812	0.194914	0.000631835	0.000939587	0.244323	0.17799	0.3107	5.31089e-13	1.28561e-12	0.0144944	0.0226815
21	Cer(d16:1/24:1)	0.409739	0.344078	0.475444	2.79924e-34	2.4067e-33	0.478934	0.417643	0.540263	1.36542e-52	1.16061e-51	0.128685	0.169465
22	Cer(d17:1/16:0)	0.239785	0.17999	0.299617	3.97664e-15	1.27662e-14	0.374539	0.318687	0.430423	2.85939e-39	1.52773e-38	0.00116454	0.00223928
23	Cer(d17:1/18:0)	0.0782048	0.0261725	0.130264	0.00322039	0.00447742	0.204318	0.155722	0.252939	1.80967e-16	4.92231e-16	0.000477978	0.00100148
24	Cer(d17:1/20:0)	0.21874	0.146683	0.290849	2.68825e-09	5.86241e-09	0.409261	0.341919	0.476649	1.30427e-32	5.87707e-32	0.000139856	0.00033316
25	Cer(d17:1/22:0)	0.11061	0.0442564	0.177008	0.00108544	0.00158575	0.378097	0.316037	0.440196	9.34194e-33	4.26084e-32	6.56394e-09	3.20904e-08
26	Cer(d17:1/23:0)	0.137815	0.0648786	0.210805	0.000212472	0.000331102	0.417404	0.349178	0.485676	5.0153e-33	2.3015e-32	3.45191e-08	1.45877e-07
27	Cer(d17:1/24:0)	0.0628251	-0.00101054	0.126701	0.0537392	0.0666615	0.271348	0.211678	0.331054	5.28904e-19	1.6214e-18	2.55114e-06	8.15492e-06
28	Cer(d17:1/24:1)	0.409358	0.348497	0.470255	1.65887e-39	1.88006e-38	0.529149	0.47231	0.58602	1.38574e-73	2.15944e-72	0.00455823	0.0079292
29	Cer(d18:1/14:0)	-0.0281675	-0.104275	0.0479979	0.468411	0.496981	0.0329519	-0.0380848	0.104039	0.363316	0.407436	0.246939	0.296962
30	Cer(d18:1/16:0)	0.241623	0.20572	0.277538	1.70148e-39	1.89956e-38	0.277412	0.243911	0.310925	1.16487e-58	1.16176e-57	0.150534	0.194809
31	Cer(d18:1/17:0)	0.0157827	-0.0553806	0.0869968	0.663851	0.684911	0.240376	0.173846	0.306951	1.44564e-12	3.42195e-12	5.50805e-06	1.65746e-05
32	Cer(d18:1/18:0)	0.241469	0.183169	0.299802	4.93426e-16	1.67006e-15	0.360897	0.30645	0.415374	2.0697e-38	1.09024e-37	0.00315395	0.00564391
33	Cer(d18:1/19:0)	0.14311	0.0832793	0.202977	2.75953e-06	4.90292e-06	0.261013	0.205137	0.31692	5.83979e-20	1.86425e-19	0.00451043	0.00786434
34	Cer(d18:1/20:0)	0.309015	0.258076	0.35998	1.78164e-32	1.37388e-31	0.348093	0.300559	0.395649	2.04792e-46	1.38004e-45	0.268598	0.320433
35	Cer(d18:1/21:0)	0.378225	0.317638	0.438849	2.69113e-34	2.34066e-33	0.535576	0.478972	0.592213	6.5082e-76	1.15908e-74	0.000182773	0.000416812
36	Cer(d18:1/22:0)	0.0950898	0.0476613	0.142541	8.5166e-05	0.00013612	0.237433	0.193129	0.281756	9.92236e-26	3.6925e-25	1.53216e-05	4.39101e-05
37	Cer(d18:1/23:0)	0.114476	0.0661541	0.162821	3.43772e-06	6.02205e-06	0.29434	0.249185	0.339516	3.42426e-37	1.75435e-36	8.29928e-08	3.2673e-07
38	Cer(d18:1/24:0)	0.0599887	0.0148291	0.105169	0.00922596	0.0123013	0.117506	0.0753573	0.159673	4.68764e-08	9.20303e-08	0.0662842	0.0914771
39	Cer(d18:1/24:1)	0.436334	0.389556	0.483133	8.4131e-74	3.93312e-72	0.420731	0.377103	0.464377	1.1561e-78	2.27569e-77	0.630395	0.679445
40	Cer(d18:1/26:0)	0.139425	0.0930649	0.185807	3.79771e-09	8.23388e-09	0.152527	0.109277	0.195796	4.89992e-12	1.13472e-11	0.683556	0.732521
41	Cer(d18:2/14:0)	0.0344659	-0.0658115	0.134844	0.500639	0.527996	0.177722	0.0840485	0.271484	0.000199859	0.000317398	0.0395483	0.0575527
42	Cer(d18:2/16:0)	0.304977	0.250789	0.359194	3.29323e-28	1.97067e-27	0.382826	0.33224	0.433437	1.9624e-49	1.43909e-48	0.038341	0.0561234
43	Cer(d18:2/17:0)	0.0177403	-0.100239	0.135859	0.768304	0.786172	0.15659	0.0463842	0.266918	0.00534838	0.00753406	0.0899413	0.121437
44	Cer(d18:2/18:0)	0.153195	0.080109	0.226333	3.98018e-05	6.54325e-05	0.387676	0.319342	0.456056	1.18757e-28	4.80164e-28	3.8486e-06	1.19948e-05
45	Cer(d18:2/20:0)	0.290534	0.234725	0.346373	2.18303e-24	1.08861e-23	0.401314	0.349199	0.453457	4.15668e-51	3.27284e-50	0.00422317	0.00741533
46	Cer(d18:2/21:0)	0.373349	0.291696	0.455069	3.30083e-19	1.32743e-18	0.62085	0.544496	0.697262	8.1649e-57	7.82993e-56	1.27666e-05	3.68703e-05
47	Cer(d18:2/22:0)	0.183755	0.122127	0.245422	5.12083e-09	1.09753e-08	0.436271	0.378639	0.493936	1.76192e-49	1.30487e-48	3.69359e-09	1.84187e-08
48	Cer(d18:2/23:0)	0.165978	0.1017	0.230297	4.17249e-07	7.86151e-07	0.489183	0.429032	0.549371	9.05436e-57	8.57299e-56	4.77671e-13	4.15463e-12
49	Cer(d18:2/24:0)	0.0609739	0.000675863	0.121308	0.0474865	0.0591013	0.292537	0.23616	0.348944	3.05911e-24	1.09484e-23	3.22919e-08	1.38025e-07
50	Cer(d18:2/24:1)	0.399443	0.341065	0.457856	8.28526e-41	9.6834e-40	0.52268	0.468157	0.577231	7.74304e-78	1.44795e-76	0.00234817	0.00430804
51	Cer(d18:2/26:0)	0.12413	0.0484778	0.19984	0.0012991	0.00188685	0.318924	0.248218	0.38968	9.9572e-19	2.96732e-18	0.000208332	0.000463788
52	Cer(d19:1/16:0)	0.21646	0.123996	0.309009	4.44878e-06	7.70298e-06	0.368094	0.281712	0.454551	6.80923e-17	1.87254e-16	0.018135	0.0280269
53	Cer(d19:1/18:0)	0.229059	0.130291	0.327924	5.45195e-06	9.31064e-06	0.464702	0.372353	0.557134	6.28648e-23	2.19733e-22	0.000591437	0.0011989
54	Cer(d19:1/20:0)	0.234768	0.142497	0.327124	6.10728e-07	1.13356e-06	0.386141	0.29994	0.472417	1.67473e-18	4.93187e-18	0.0180924	0.0280188
55	Cer(d19:1/22:0)	0.0759489	-0.00605744	0.158022	0.0694994	0.0843922	0.27026	0.193615	0.346963	4.83125e-12	1.12229e-11	0.00064269	0.00129378
56	Cer(d19:1/23:0)	0.11118	0.025168	0.197265	0.0112887	0.0149716	0.309242	0.228851	0.389698	4.75804e-14	1.19832e-13	0.000910687	0.00178323
57	Cer(d19:1/24:0)	0.0508602	-0.02164	0.123413	0.169173	0.19202	0.158044	0.0903432	0.225791	4.74844e-06	8.35726e-06	0.0331018	0.0491272
58	Cer(d19:1/24:1)	0.447803	0.364623	0.531051	5.45132e-26	2.93352e-25	0.438396	0.360813	0.516039	1.89189e-28	7.56756e-28	0.870434	0.8938
59	Cer(d19:1/26:0)	0.109367	0.0363962	0.18239	0.00330603	0.00458796	0.134533	0.0664484	0.202663	0.000107469	0.000172875	0.618952	0.669041
60	Cer(d20:1/22:0)	0.10557	0.0326302	0.178564	0.00455484	0.00620587	0.264802	0.196655	0.332996	2.6694e-14	6.7685e-14	0.00165947	0.00309546
61	Cer(d20:1/23:0)	0.195157	0.122781	0.267586	1.25681e-07	2.50026e-07	0.398504	0.330854	0.466199	9.48481e-31	4.10094e-30	5.20127e-05	0.000135741
62	Cer(d20:1/24:0)	0.117374	0.0519254	0.182866	0.000439536	0.000666882	0.266823	0.205681	0.328002	1.25561e-17	3.51759e-17	0.00100154	0.0019408
63	Cer(d20:1/24:1)	0.523966	0.449741	0.598245	2.40419e-43	3.04802e-42	0.520024	0.450789	0.589306	8.78232e-49	6.25636e-48	0.93894	0.94781
64	Cer(d20:1/26:0)	-0.0055649	-0.06254	0.0514426	0.848218	0.857388	0.0647529	0.0115693	0.117965	0.0170163	0.0224879	0.0751765	0.102613
65	Cer(m18:0/20:0)	0.492076	0.417811	0.566397	2.00973e-38	2.11729e-37	0.528956	0.459655	0.598304	2.63022e-50	1.96741e-49	0.473952	0.525209
66	Cer(m18:0/22:0)	0.458093	0.387863	0.528372	2.74608e-37	2.77577e-36	0.551301	0.48573	0.616915	1.55434e-60	1.57115e-59	0.0557338	0.0785101
67	Cer(m18:0/23:0)	0.420477	0.350846	0.490156	3.17698e-32	2.37638e-31	0.585415	0.520356	0.650515	5.74056e-69	7.80716e-68	0.000643433	0.00129378
68	Cer(m18:0/24:0)	0.436201	0.366678	0.505773	1.22111e-34	1.07458e-33	0.498435	0.433543	0.563369	6.67841e-51	5.20359e-50	0.196846	0.246635
69	Cer(m18:0/24:1)	0.64277	0.571347	0.714244	5.10123e-69	1.58988e-67	0.647882	0.581255	0.714553	4.42769e-80	9.19977e-79	0.917783	0.932747
70	Cer(m18:1/18:0)	0.775697	0.705921	0.845521	1.15058e-103	2.15158e-101	0.719224	0.654173	0.784317	1.55938e-102	5.55436e-101	0.242977	0.293448
71	Cer(m18:1/20:0)	0.900522	0.819932	0.981175	8.31629e-105	2.07353e-102	1.01354	0.938277	1.08885	5.26243e-150	5.62329e-148	0.0432657	0.0624764
72	Cer(m18:1/22:0)	0.833603	0.751153	0.916119	1.93071e-86	1.44417e-84	1.01831	0.941259	1.09542	1.03947e-144	8.63917e-143	0.0012506	0.00237423
73	Cer(m18:1/23:0)	0.801007	0.721467	0.88061	9.23724e-86	6.28132e-84	1.01961	0.945249	1.09402	2.88211e-155	3.59303e-153	7.56456e-05	0.000191806
74	Cer(m18:1/24:0)	0.829547	0.748242	0.910918	5.81677e-88	4.83438e-86	0.942292	0.866366	1.01828	3.23708e-128	1.72953e-126	0.0456543	0.0654203
75	Cer(m18:1/24:1)	0.999384	0.915493	1.08334	1.32702e-118	9.92611e-116	1.08621	1.00789	1.16459	9.37808e-159	1.7537e-156	0.13571	0.177778
76	HexCer(d16:1/18:0)	0.110767	0.0242465	0.197362	0.0120943	0.0159551	0.216514	0.135722	0.297371	1.49609e-07	2.86942e-07	0.0781409	0.106465
77	HexCer(d16:1/20:0)	0.26799	0.192906	0.34313	2.65935e-12	7.07898e-12	0.269255	0.199216	0.339343	4.97321e-14	1.24502e-13	0.980617	0.981498
78	HexCer(d16:1/22:0)	0.230974	0.164092	0.2979	1.31205e-11	3.34953e-11	0.144686	0.082352	0.207059	5.38067e-06	9.42562e-06	0.0626851	0.0873155
79	HexCer(d16:1/24:0)	0.168419	0.099118	0.237768	1.90362e-06	3.43111e-06	0.118974	0.054362	0.183628	0.000307175	0.00048372	0.303356	0.355659
80	HexCer(d18:1/16:0)	0.0719496	0.0160587	0.127872	0.0116308	0.0153979	-0.0258852	-0.0779691	0.0262259	0.33017	0.374193	0.011548	0.0184177
81	HexCer(d18:1/18:0)	0.123428	0.0633407	0.183551	5.67028e-05	9.16063e-05	-0.0564637	-0.112412	-0.000483959	0.0480529	0.060308	1.55964e-05	4.45271e-05
82	HexCer(d18:1/20:0)	0.134249	0.0747674	0.193766	9.70838e-06	1.64668e-05	-0.0272175	-0.0826126	0.0282083	0.335715	0.379327	8.96418e-05	0.000225765
83	HexCer(d18:1/22:0)	-0.0154921	-0.0728042	0.041853	0.596354	0.619546	-0.117636	-0.171042	-0.0642015	1.61838e-05	2.76382e-05	0.0101247	0.0163217
84	HexCer(d18:1/24:0)	-0.0381381	-0.0966299	0.020388	0.201463	0.226608	-0.0915853	-0.146117	-0.0370236	0.0010063	0.00149645	0.187418	0.236008
85	HexCer(d18:1/24:1)	0.172102	0.111184	0.233057	3.08249e-08	6.33434e-08	-0.00694917	-0.0636716	0.0498055	0.81028	0.83946	2.22217e-05	6.2254e-05
86	HexCer(d18:2/18:0)	0.14599	0.0612646	0.230786	0.000731144	0.00107869	0.0741969	-0.0047786	0.153235	0.0655706	0.081338	0.221545	0.271709
87	HexCer(d18:2/20:0)	0.203908	0.125216	0.282662	3.7908e-07	7.16041e-07	0.213416	0.140004	0.28688	1.2129e-08	2.43231e-08	0.861675	0.886836
88	HexCer(d18:2/22:0)	0.160979	0.0973908	0.224607	6.9861e-07	1.28709e-06	0.174818	0.115495	0.234176	7.69599e-09	1.55164e-08	0.753612	0.788394
89	HexCer(d18:2/24:0)	0.0925099	0.0337995	0.151255	0.00201233	0.00285621	0.181434	0.12662	0.236278	8.83743e-11	1.90376e-10	0.0290063	0.0434804
90	Hex2Cer(d16:1/16:0)	0.153834	0.0910936	0.216614	1.54277e-06	2.79416e-06	-0.0640841	-0.122481	-0.00565317	0.0315957	0.0405379	5.38425e-07	1.89972e-06
91	Hex2Cer(d16:1/24:1)	0.0815258	-0.00309004	0.166213	0.058976	0.0726755	0.032675	-0.0462167	0.111629	0.416997	0.464157	0.404964	0.456883
92	Hex2Cer(d18:1/16:0)	-0.148931	-0.198722	-0.0991154	4.84595e-09	1.0416e-08	-0.410385	-0.456708	-0.36404	2.58074e-66	3.21732e-65	3.63021e-14	3.71972e-13
93	Hex2Cer(d18:1/18:0)	0.0279912	-0.0454187	0.101455	0.454928	0.484738	0.0118563	-0.0566097	0.0803692	0.734352	0.7704	0.751228	0.787001
94	Hex2Cer(d18:1/20:0)	0.181928	0.110562	0.253343	5.83358e-07	1.08816e-06	0.174352	0.107788	0.240961	2.84103e-07	5.35288e-07	0.878321	0.899978
95	Hex2Cer(d18:1/22:0)	0.0240347	-0.0287122	0.0768094	0.371849	0.400206	0.044029	-0.00518296	0.0932652	0.0795112	0.0978196	0.584585	0.634644
96	Hex2Cer(d18:1/24:0)	-0.165079	-0.218524	-0.111605	1.51799e-09	3.35935e-09	-0.0352081	-0.0851266	0.0147353	0.167014	0.196734	0.000462356	0.000974203
97	Hex2Cer(d18:1/24:1)	-0.0892566	-0.147373	-0.0311066	0.00263343	0.00370962	-0.141583	-0.195765	-0.0873711	3.158e-07	5.90545e-07	0.193963	0.24343
98	Hex2Cer(d18:2/16:0)	0.0973239	0.0455133	0.149161	0.000231708	0.000358094	-0.00858006	-0.0568577	0.0397209	0.727642	0.765508	0.00318498	0.00568583
99	Hex2Cer(d18:2/24:1)	0.0547792	-0.00974277	0.119343	0.0961178	0.114121	0.105688	0.0454707	0.165941	0.000581535	0.000889546	0.255259	0.305493
100	Hex3Cer(d18:1/16:0)	0.134826	0.0955712	0.174096	1.71715e-11	4.33929e-11	0.0333468	-0.00323255	0.0699394	0.0739764	0.0914618	0.000191709	0.000433227
101	Hex3Cer(d18:1/18:0)	0.272097	0.209274	0.33496	2.18089e-17	7.91894e-17	0.211251	0.152685	0.269852	1.58106e-12	3.73071e-12	0.16233	0.207916
102	Hex3Cer(d18:1/20:0)	0.193878	0.111268	0.276557	4.21499e-06	7.34921e-06	0.210143	0.133071	0.287274	9.07332e-08	1.75825e-07	0.776477	0.807795
103	Hex3Cer(d18:1/22:0)	0.136327	0.0789882	0.193699	3.16582e-06	5.58498e-06	0.150631	0.0971373	0.204153	3.42626e-08	6.78e-08	0.719014	0.762555
104	Hex3Cer(d18:1/24:0)	-0.0367271	-0.0959842	0.0225651	0.224649	0.250428	0.0964199	0.0410713	0.151799	0.000639213	0.000967877	0.00120416	0.00229774
105	Hex3Cer(d18:1/24:1)	0.347504	0.295346	0.39969	8.809e-39	9.54947e-38	0.310811	0.262176	0.35947	7.88185e-36	3.85335e-35	0.310161	0.3625
106	GM3(d18:1/16:0)	0.229631	0.193514	0.265761	1.84086e-35	1.63925e-34	0.132795	0.0991377	0.166463	1.10563e-14	2.86162e-14	0.000109673	0.000267216
107	GM3(d18:1/18:0)	-0.151286	-0.19867	-0.10388	4.20429e-10	9.7062e-10	0.121426	0.0771059	0.165765	7.93268e-08	1.54121e-07	1.26566e-16	1.89343e-15
108	GM3(d18:1/20:0)	0.206994	0.14651	0.267515	2.00363e-11	5.02925e-11	0.434062	0.377514	0.490641	8.21108e-51	6.33184e-50	6.48723e-08	2.58109e-07
109	GM3(d18:1/22:0)	0.0552048	0.00303589	0.107401	0.0380766	0.0477073	0.342553	0.293751	0.39138	8.13897e-43	4.75621e-42	2.34892e-15	2.88032e-14
110	GM3(d18:1/24:0)	0.0768272	0.0219189	0.131766	0.00609885	0.00823455	0.250626	0.199319	0.30196	1.14102e-21	3.93309e-21	5.1335e-06	1.56092e-05
111	GM3(d18:1/24:1)	0.371044	0.313446	0.428676	2.15893e-36	2.07036e-35	0.453351	0.399579	0.507152	8.3106e-61	8.63379e-60	0.0393964	0.0574435
112	GM3(d18:2/24:1)	0.320701	0.218892	0.422615	6.59487e-10	1.49032e-09	0.511455	0.416305	0.606695	6.29394e-26	2.35393e-25	0.00695875	0.0116186
113	GM3(d20:1/18:0)	0.0815192	-0.00670318	0.169819	0.0701395	0.0850313	0.286805	0.204341	0.369336	9.32182e-12	2.13887e-11	0.000804095	0.00159539
114	GM1(d18:1/16:0)	-0.0845879	-0.136719	-0.0324295	0.00148512	0.0021404	-0.421067	-0.469531	-0.372579	7.08331e-64	8.41002e-63	1.32619e-20	3.09996e-19
115	Sulfatide (d18:1:/16:0(OH))	-0.295997	-0.349167	-0.242798	1.75059e-27	1.023e-26	-0.180751	-0.230405	-0.131072	1.09234e-12	2.61045e-12	0.00178522	0.00331351
116	Sulfatide (d18:1:/16:0)	0.00670214	-0.0534252	0.0668656	0.827094	0.838301	0.121419	0.0652674	0.177601	2.25449e-05	3.78107e-05	0.00596401	0.0100929
117	Sulfatide (d18:1:/18:0(OH))	-0.0209273	-0.0673673	0.0255343	0.377242	0.405427	-0.0367418	-0.080054	0.0065891	0.0965085	0.116999	0.623257	0.672722
118	Sulfatide (d18:1:/18:0)	-0.0118859	-0.0456615	0.0219011	0.49043	0.51887	0.00137609	-0.0301337	0.0328958	0.931792	0.944418	0.571143	0.623671
119	Sulfatide (d18:1:/24:0(OH))	-0.431859	-0.524642	-0.33899	1.07188e-19	4.47126e-19	-0.190808	-0.277567	-0.103975	1.6846e-05	2.86381e-05	0.000183431	0.00041704
120	Sulfatide (d18:1:/24:0)	-0.0379642	-0.10778	0.0319009	0.286753	0.313584	0.0497983	-0.0153837	0.115023	0.134307	0.160481	0.0699755	0.0962164
121	Sulfatide (d18:1:/24:1(OH))	-0.119798	-0.188412	-0.0511366	0.000630479	0.000939439	-0.0187889	-0.0828572	0.0453205	0.565564	0.615781	0.0338443	0.0501297
122	Sulfatide (d18:1:/24:1)	0.0541583	-0.0206067	0.128979	0.155702	0.177268	0.0392582	-0.0304726	0.109038	0.269873	0.31104	0.773769	0.806099
123	Sulfatide (d18:2:/18:0(OH))	-0.0196433	-0.119688	0.0805021	0.70051	0.718767	-0.043858	-0.137159	0.0495299	0.357177	0.401506	0.727035	0.765947
124	Sulfatide (d18:2:/18:0)	0.0594243	-0.00664312	0.125535	0.0779239	0.0938601	-0.0176096	-0.0791899	0.0440086	0.575274	0.622728	0.0925222	0.124249
125	Cer1P(d18:1/16:0)	0.141749	0.0623804	0.22118	0.000463872	0.000700961	-0.127077	-0.200913	-0.0531855	0.000753859	0.00113687	1.01568e-06	3.4691e-06
126	SM(d17:1/14:0)	0.045702	-0.0107882	0.102224	0.112825	0.132693	0.181595	0.128829	0.234388	1.55319e-11	3.48886e-11	0.000527474	0.00108692
127	SM(d18:0/14:0)	0.162445	0.113364	0.211549	8.89157e-11	2.13855e-10	-0.0410312	-0.0867203	0.00467884	0.0785068	0.0969028	2.21988e-09	1.13731e-08
128	SM(d18:1/14:0)/SM(d16:1/16:0)	0.137261	0.0985724	0.175964	3.66235e-12	9.57845e-12	0.146223	0.110131	0.182327	2.12642e-15	5.58093e-15	0.738274	0.774515
129	SM(d18:2/14:0)	0.180745	0.139251	0.222255	1.47237e-17	5.45213e-17	0.289498	0.250751	0.328259	3.33834e-48	2.33372e-47	0.000158505	0.000368989
130	SM(d17:1/16:0)	0.152567	0.11183	0.193321	2.20823e-13	6.37744e-13	0.19174	0.153726	0.229769	5.56196e-23	1.95322e-22	0.16552	0.211279
131	SM(d18:0/16:0)	0.216101	0.177913	0.254304	1.77269e-28	1.07803e-27	-0.000944387	-0.0364892	0.034613	0.958473	0.963476	2.52522e-16	3.4979e-15
132	SM(d18:1/16:0)	0.147171	0.122487	0.171861	2.15015e-31	1.57678e-30	0.0877037	0.0646925	0.11072	8.44872e-14	2.09955e-13	0.000509987	0.0010567
133	SM(d18:2/16:0)	0.258704	0.230287	0.287129	2.48485e-70	9.29334e-69	0.299814	0.273296	0.326339	1.24035e-106	5.15436e-105	0.0369559	0.054393
134	SM(34:3)	0.177429	0.136935	0.217938	9.5442e-18	3.60559e-17	0.347094	0.309258	0.384944	2.00123e-71	2.93514e-70	1.60416e-09	8.39098e-09
135	SM(d16:1/19:0)	0.0108388	-0.0438568	0.0655644	0.697758	0.716927	0.106272	0.0552033	0.157367	4.53317e-05	7.41972e-05	0.0119002	0.018939
136	SM(d18:1/17:0)/SM(d17:1/18:0)	0.0119347	-0.0344803	0.0583712	0.614315	0.63732	0.193402	0.150028	0.236795	2.53447e-18	7.31963e-18	1.80167e-08	8.26779e-08
137	SM(d18:2/17:0)	0.107721	0.0617458	0.153717	4.39532e-06	7.62807e-06	0.315792	0.272818	0.358785	1.03941e-46	7.06796e-46	7.2838e-11	4.82149e-10
138	SM(35:2) (b)	0.161975	0.128805	0.195156	1.21459e-21	5.44019e-21	0.139797	0.108864	0.17074	9.03385e-19	2.70293e-18	0.334755	0.387012
139	SM(d18:1/18:0)/SM(d16:1/20:0)	-0.0145756	-0.0523899	0.023253	0.450048	0.480222	0.0162771	-0.0190067	0.0515733	0.365917	0.409739	0.239308	0.290118
140	SM(d18:2/18:0)	0.0540245	0.0142549	0.0938099	0.00775698	0.0104169	0.198479	0.161328	0.235643	1.42007e-25	5.25847e-25	1.67435e-07	6.29353e-07
141	SM(d18:2/18:1)	0.0637225	0.0121977	0.115274	0.0153512	0.0200047	0.23426	0.186116	0.282427	1.64079e-21	5.52844e-21	1.86617e-06	6.0691e-06
142	SM(37:1)	0.0499569	0.00560456	0.094329	0.0272694	0.0346896	0.0856813	0.0442948	0.127085	4.96385e-05	8.1069e-05	0.245396	0.295582
143	SM(37:2)	0.0177722	-0.03285	0.06842	0.49143	0.519194	0.0956052	0.0483483	0.142884	7.33932e-05	0.000118827	0.0266488	0.0403508
144	SM(d18:1/20:0)/SM(d16:1/22:0)	-0.0107197	-0.0441475	0.0227194	0.529718	0.556502	-0.0273855	-0.0585615	0.00380024	0.0852154	0.104152	0.471991	0.523812
145	SM(d18:2/20:0)	0.0791527	0.0436075	0.11471	1.27801e-05	2.1579e-05	0.123527	0.0903557	0.156708	3.02287e-13	7.36516e-13	0.0718167	0.0985668
146	SM(38:3) (a)	0.221055	0.173394	0.268739	1.07597e-19	4.47126e-19	0.122943	0.0785281	0.167377	5.82518e-08	1.1347e-07	0.00297676	0.00537831
147	SM(38:3) (b)	-0.0429201	-0.0827573	-0.00306698	0.0347952	0.0438162	-0.0396506	-0.0768117	-0.00247566	0.0365787	0.0466909	0.905762	0.923038
148	SM(d16:1/23:0)/SM(d17:1/22:0)	-0.0956225	-0.140011	-0.0512139	2.46723e-05	4.09199e-05	0.0167646	-0.0246876	0.058234	0.42799	0.474277	0.00026337	0.000576026
149	SM(d18:0/22:0)	-0.242962	-0.303998	-0.181889	7.28935e-15	2.28135e-14	-0.356361	-0.413231	-0.299459	2.64219e-34	1.25882e-33	0.00734475	0.0121815
150	SM(d18:1/22:0)/SM(d16:1/24:0)	-0.147963	-0.181861	-0.114054	1.42272e-17	5.29981e-17	-0.10785	-0.139481	-0.0762077	2.5353e-11	5.62731e-11	0.0878945	0.119103
151	SM(d16:1/24:1)	0.175682	0.132715	0.218667	1.17107e-15	3.85886e-15	0.103493	0.0634426	0.143559	4.11373e-07	7.63541e-07	0.0153498	0.0239701
152	SM(d18:2/22:0)	-0.041623	-0.076944	-0.00628952	0.0209607	0.0269856	0.0697591	0.0367753	0.102754	3.40334e-05	5.60727e-05	5.51747e-06	1.65746e-05
153	SM(40:3) (a)	0.243892	0.206597	0.281201	2.09584e-37	2.17734e-36	0.145216	0.110461	0.179982	2.80532e-16	7.57537e-16	0.000135005	0.000323665
154	SM(40:3) (b)	-0.0596655	-0.101624	-0.0176891	0.00534625	0.00724456	-0.0225737	-0.0617271	0.016595	0.258591	0.299421	0.202355	0.252077
155	SM(41:0)	-0.21593	-0.264575	-0.167262	4.1875e-18	1.60628e-17	-0.332285	-0.377608	-0.286942	3.22255e-46	2.1522e-45	0.000558096	0.00113748
156	SM(41:1) (a)	-0.262044	-0.326813	-0.197232	2.67027e-15	8.64659e-15	-0.0932236	-0.153743	-0.0326678	0.00255776	0.00368632	0.000173413	0.000399117
157	SM(d18:1/23:0)/SM(d17:1/24:0)	-0.21241	-0.248509	-0.176297	1.61867e-30	1.11079e-29	-0.0839799	-0.117697	-0.0502516	1.07975e-06	1.96032e-06	2.96945e-07	1.06786e-06
158	SM(d17:1/24:1)	0.107523	0.0680517	0.14701	9.41161e-08	1.884e-07	0.0992478	0.0624323	0.136077	1.2759e-07	2.45973e-07	0.762322	0.796392
159	SM(d18:2/23:0)	-0.131992	-0.170799	-0.0931706	2.84837e-11	6.98552e-11	0.0866363	0.0503587	0.122927	2.8713e-06	5.12585e-06	5.27529e-16	7.04629e-15
160	SM(d18:1/24:0)	-0.225605	-0.262979	-0.188217	5.12274e-32	3.79387e-31	-0.163936	-0.198819	-0.12904	4.16126e-20	1.34746e-19	0.017352	0.0270402
161	SM(d18:1/24:1)	0.217933	0.178676	0.257206	1.78328e-27	1.03403e-26	0.0867674	0.0501964	0.123352	3.33018e-06	5.90279e-06	1.43494e-06	4.77038e-06
162	SM(d18:2/24:0)	-0.105594	-0.138594	-0.0725823	3.80745e-10	8.81726e-10	0.00497638	-0.0258401	0.0358024	0.75163	0.78632	1.37961e-06	4.60691e-06
163	SM(43:1)	-0.243974	-0.292247	-0.195678	5.67259e-23	2.73748e-22	-0.116569	-0.161655	-0.0714629	4.177e-07	7.69555e-07	0.000142819	0.000337744
164	SM(d19:1/24:1)	0.117504	0.0524367	0.182614	0.000400663	0.000609138	0.0633576	0.00269543	0.124057	0.040652	0.0516259	0.229939	0.280122
165	SM(43:2) (b)	0.0810136	0.0344633	0.127586	0.000647353	0.000958852	0.0793761	0.0359549	0.122816	0.00033996	0.000530877	0.959533	0.967292
166	SM(43:2) (c)	-0.0560312	-0.105509	-0.00652931	0.0265308	0.0338652	0.0580918	0.0118868	0.104318	0.0137319	0.0184738	0.000886554	0.00174972
167	SM(44:1)	-0.137097	-0.175985	-0.0981942	5.33404e-12	1.37581e-11	-0.0602756	-0.0965777	-0.0239604	0.00114513	0.00169615	0.00440015	0.00768998
168	SM(44:2)	0.231123	0.190734	0.271529	4.39505e-29	2.80983e-28	0.213454	0.175786	0.251136	1.49648e-28	6.01812e-28	0.527975	0.580773
169	SM(44:3)	0.345224	0.304516	0.385948	1.9489e-61	4.16509e-60	0.270804	0.23286	0.308762	3.6267e-44	2.18772e-43	0.00834948	0.0136661
170	PC(28:0)	-0.218804	-0.330646	-0.106836	0.00012969	0.000204227	-0.314449	-0.418677	-0.210111	3.7186e-09	7.57906e-09	0.217322	0.267803
171	PC(14:0_16:0)	0.0885127	0.0278396	0.149223	0.00424467	0.00580442	-0.0889869	-0.145482	-0.0324595	0.00203895	0.00295568	2.42682e-05	6.6984e-05
172	PC(31:0) (a)	-0.323479	-0.423417	-0.22344	2.53255e-10	5.9014e-10	-0.2787	-0.371966	-0.185347	5.16844e-09	1.05054e-08	0.518294	0.570963
173	PC(31:0) (b)	0.156135	0.0966642	0.215641	2.66978e-07	5.13366e-07	0.111529	0.0560796	0.167009	8.07392e-05	0.000130438	0.279234	0.331535
174	PC(16:0_16:0)	0.242784	0.209009	0.276571	9.20367e-45	1.22935e-43	0.0429856	0.011543	0.0744381	0.00737478	0.0102344	1.50456e-17	2.61724e-16
175	PC(32:1)	-0.057118	-0.135128	0.020953	0.151528	0.173043	-0.119605	-0.192328	-0.0468298	0.00128234	0.00189189	0.24786	0.297591
176	PC(32:2)	0.0112757	-0.0540151	0.0766092	0.735043	0.753167	-0.124126	-0.184947	-0.0632677	6.46676e-05	0.000105155	0.00276738	0.0050365
177	PC(33:0) (a)	-0.0556355	-0.118815	0.0075844	0.0845399	0.100855	0.00787774	-0.0510939	0.0668842	0.793492	0.82435	0.147227	0.191523
178	PC(33:0) (b)	0.125088	0.0806124	0.169584	3.5664e-08	7.30867e-08	0.168069	0.126565	0.209591	2.18494e-15	5.71445e-15	0.163436	0.208974
179	PC(33:1)	-0.103439	-0.161834	-0.0450095	0.000523761	0.000785116	-0.0731194	-0.127607	-0.0186022	0.00858141	0.0118574	0.453999	0.507611
180	PC(33:2)	0.0539648	-0.00565363	0.113619	0.07605	0.0918988	-0.0931861	-0.148716	-0.037625	0.00101605	0.00150794	0.000368678	0.000785672
181	PC(16:0_18:0)	0.0457002	0.0149285	0.0764814	0.00360609	0.00498587	0.1022	0.0734803	0.130928	3.17846e-12	7.42965e-12	0.00810953	0.0133906
182	PC(16:0_18:1)	-0.0282269	-0.0653107	0.00887068	0.13585	0.156814	-0.130091	-0.164647	-0.0955225	1.79236e-13	4.3957e-13	7.4051e-05	0.000188402
183	PC(16:0_18:2)	0.0368283	0.0119313	0.0617314	0.00374255	0.00516499	-0.1331	-0.156284	-0.10991	3.6336e-29	1.52693e-28	8.2438e-23	2.37168e-21
184	PC(16:1_18:2)	0.0997491	0.0460674	0.15346	0.000270599	0.000415622	-0.00953977	-0.0595592	0.0405047	0.708606	0.750622	0.00330861	0.00589248
185	PC(16:0_18:3) (a)	0.19087	0.12939	0.252388	1.17289e-09	2.61888e-09	0.0288181	-0.0284379	0.0861069	0.323928	0.367676	0.000142661	0.000337744
186	PC(16:0_18:3) (b)	-0.100146	-0.162062	-0.0381919	0.00153962	0.00221468	0.0107407	-0.0470786	0.0685933	0.715832	0.756274	0.00984404	0.0159725
187	PC(14:0_20:4)	-0.212081	-0.285666	-0.138442	1.73057e-08	3.64638e-08	-0.086047	-0.154774	-0.0172727	0.0142117	0.019085	0.013575	0.0213321
188	PC(34:5)	0.164636	0.0572517	0.272135	0.00265233	0.00372922	0.473336	0.372858	0.573915	2.65523e-20	8.71102e-20	3.51446e-05	9.38863e-05
189	PC(15-MHDA_18:1)	-0.131853	-0.194909	-0.0687572	4.25657e-05	6.98227e-05	-0.044312	-0.103182	0.0145931	0.140328	0.166611	0.0453589	0.0651218
190	PC(17:0_18:1)	-0.0350277	-0.0829411	0.0129087	0.152052	0.173376	0.0765363	0.031793	0.1213	0.000800632	0.00120256	0.000791243	0.00157604
191	PC(15-MHDA_18:2)	-0.0408246	-0.101002	0.0193895	0.183838	0.208034	-0.10885	-0.164946	-0.0527227	0.000145243	0.000233137	0.102916	0.136977
192	PC(17:0_18:2)	0.0847537	0.0378964	0.131633	0.000392565	0.000598041	0.0542263	0.0105314	0.0979403	0.0150006	0.0200724	0.347285	0.400879
193	PC(17:1_18:2)	0.000901654	-0.0479912	0.0498184	0.971171	0.971171	0.031973	-0.0136482	0.077615	0.169571	0.199432	0.359406	0.412958
194	PC(15:0_20:3)	-0.0450194	-0.10053	0.0105221	0.112108	0.132058	-0.00285476	-0.0546568	0.0489742	0.914002	0.932706	0.273371	0.325089
195	PC(15:0_20:4)	-0.0609047	-0.124507	0.0027383	0.0606999	0.0743102	0.020543	-0.0388338	0.079955	0.497756	0.547531	0.0648792	0.0898697
196	PC(35:5)	0.302706	0.206955	0.398549	5.74063e-10	1.30517e-09	0.616202	0.526605	0.705879	2.79737e-41	1.53855e-40	2.45792e-06	7.92469e-06
197	PC(18:0_18:1)	-0.184932	-0.234822	-0.135016	4.22963e-13	1.18051e-12	-0.0455452	-0.0921479	0.00107926	0.0555418	0.0691269	5.6855e-05	0.000147665
198	PC(18:1_18:1)	0.0801113	0.0351705	0.125072	0.000476318	0.000716873	-0.0461024	-0.0879701	-0.0042172	0.0309889	0.0398963	5.07825e-05	0.000133751
199	PC(18:0_18:2)	-0.0111392	-0.0435922	0.0213244	0.501173	0.527996	-0.0190772	-0.0493466	0.0112015	0.216823	0.252449	0.724194	0.76403
200	PC(18:1_18:2)	0.038377	-0.00338006	0.0801515	0.0716542	0.0867271	-0.084051	-0.122954	-0.0451328	2.33165e-05	3.90174e-05	2.33723e-05	6.52331e-05
201	PC(16:0_20:3) (a)	-0.0430969	-0.0826193	-0.00355878	0.0326548	0.0412597	-0.122341	-0.159178	-0.08549	8.13554e-11	1.75878e-10	0.0038182	0.00673589
202	PC(16:0_20:3) (b)	-0.262927	-0.331864	-0.193943	9.08156e-14	2.68498e-13	-0.152963	-0.217338	-0.088546	3.31893e-06	5.89681e-06	0.0214998	0.0330902
203	PC(18:2_18:2)	-0.202054	-0.256044	-0.148034	2.53961e-13	7.2505e-13	-0.215859	-0.266214	-0.165478	5.42035e-17	1.4961e-16	0.712256	0.758524
204	PC(16:0_20:4)	-0.0708978	-0.109315	-0.0324662	0.000301149	0.000460654	-0.0685134	-0.104349	-0.0326647	0.000180882	0.000288486	0.928659	0.939969
205	PC(16:1_20:4)	-0.0990691	-0.158055	-0.040048	0.00100666	0.00147355	0.0595399	0.00443022	0.11468	0.0342142	0.0438223	0.000107118	0.000261844
206	PC(16:0_20:5)	0.310555	0.227844	0.393334	1.86e-13	5.41353e-13	0.496383	0.419087	0.573738	3.25162e-36	1.61074e-35	0.00121062	0.00230418
207	PC(36:6) (a)	0.275088	0.184637	0.365621	2.49596e-09	5.45901e-09	0.616646	0.531984	0.701378	4.83339e-46	3.17138e-45	5.55559e-08	2.22224e-07
208	PC(14:0_22:6)	0.259148	0.18317	0.335184	2.31528e-11	5.75358e-11	0.264388	0.193511	0.335314	2.68163e-13	6.55509e-13	0.920776	0.933253
209	PC(15-MHDA_20:4)	-0.137312	-0.195102	-0.0794885	3.31245e-06	5.81623e-06	-0.00415354	-0.0581317	0.0498538	0.880144	0.903084	0.000899028	0.00176502
210	PC(17:0_20:4)	-0.0065033	-0.0644814	0.0515084	0.826031	0.838301	0.190209	0.136021	0.244427	6.10324e-12	1.40902e-11	1.02843e-06	3.49667e-06
211	PC(15:0_22:6)	0.40572	0.330072	0.481426	8.46294e-26	4.48956e-25	0.339691	0.269173	0.41026	3.93186e-21	1.31296e-20	0.207959	0.257966
212	PC(38:2)	0.203377	0.167584	0.239182	1.07553e-28	6.59423e-28	0.114768	0.0814104	0.148137	1.59159e-11	3.56439e-11	0.000354799	0.000758256
213	PC(18:0_20:3)	-0.101064	-0.14955	-0.0525547	4.48362e-05	7.32259e-05	0.148265	0.102925	0.193626	1.48703e-10	3.17799e-10	1.37894e-13	1.30563e-12
214	PC(18:1_20:3)	-0.000922148	-0.045861	0.0440369	0.967923	0.969219	0.0254983	-0.0164315	0.0674456	0.233315	0.270993	0.396482	0.450712
215	PC(38:4) (b)	-0.157921	-0.204278	-0.111543	2.67322e-11	6.59922e-11	0.00493868	-0.0383733	0.0482694	0.823174	0.850462	4.18603e-07	1.49103e-06
216	PC(18:0_20:4)	-0.0249338	-0.0728626	0.0230179	0.308049	0.334428	0.195724	0.150917	0.24055	1.19301e-17	3.35479e-17	3.44001e-11	2.40479e-10
217	PC(38:5) (a)	-0.0212979	-0.061281	0.0187012	0.296593	0.323399	0.25868	0.221279	0.296094	1.32168e-41	7.37775e-41	8.12889e-24	2.64366e-22
218	PC(38:5) (b)	0.157332	0.102037	0.212658	2.46283e-08	5.13148e-08	0.398743	0.34704	0.450474	2.96652e-51	2.41191e-50	3.30696e-10	1.93251e-09
219	PC(38:6) (a)	-0.112002	-0.155461	-0.0685233	4.54572e-07	8.54321e-07	0.0570427	0.0164353	0.0976666	0.00590138	0.0082509	2.12198e-08	9.61964e-08
220	PC(16:0_22:6)	0.459598	0.398856	0.520376	1.9016e-49	3.3079e-48	0.229923	0.173393	0.286484	1.62412e-15	4.27761e-15	4.86703e-08	1.98936e-07
221	PC(18:2_20:5)	-0.0360116	-0.11313	0.0411666	0.360307	0.388342	0.248055	0.175914	0.320248	1.60115e-11	3.57511e-11	1.14993e-07	4.45671e-07
222	PC(16:1_22:6)	0.348933	0.283478	0.414431	1.68875e-25	8.89568e-25	0.373979	0.312908	0.435088	4.51332e-33	2.08393e-32	0.581069	0.631743
223	PC(38:7) (c)	0.213012	0.158078	0.267977	3.0532e-14	9.13517e-14	0.172599	0.121378	0.223847	4.05524e-11	8.92152e-11	0.288557	0.340965
224	PC (39:5) (a)	-0.111122	-0.181241	-0.0409541	0.00191673	0.00273088	0.45719	0.391411	0.523012	4.62816e-42	2.64265e-41	3.32344e-31	2.25994e-29
225	PC (39:5) (b)	0.0517211	-0.00191401	0.105385	0.0587559	0.0725238	0.488506	0.438257	0.538781	6.19262e-80	1.25191e-78	1.57438e-31	1.17764e-29
226	PC(15-MHDA_22:6)	0.328054	0.252474	0.403692	1.83526e-17	6.7293e-17	0.38078	0.310241	0.451368	4.15139e-26	1.57627e-25	0.314499	0.366426
227	PC(17:0_22:6)	0.541668	0.4668	0.616591	1.97905e-45	2.81431e-44	0.556042	0.486195	0.625938	1.56907e-54	1.39722e-53	0.781869	0.812275
228	PC(40:10)	-0.104819	-0.153382	-0.0562316	2.38232e-05	3.95995e-05	-0.109636	-0.154934	-0.0643176	2.15878e-06	3.87235e-06	0.886229	0.9056
229	PC(18:0_22:4)	-0.283634	-0.350606	-0.216617	1.30441e-16	4.60236e-16	0.0154347	-0.047224	0.0781327	0.629291	0.67728	1.32194e-10	8.30932e-10
230	PC(20:0_20:4)	0.0365414	-0.0283901	0.101515	0.270062	0.296439	0.0780197	0.0174264	0.13865	0.0116124	0.0157929	0.356978	0.410799
231	PC(18:0_22:5) (n3)/PC(20:1_20:4)	-0.00509059	-0.058839	0.0486868	0.852764	0.859659	0.555467	0.505049	0.60591	1.07156e-101	3.64331e-100	2.43135e-50	4.54663e-48
232	PC(18:0_22:5) (n6)	-0.211698	-0.275744	-0.147611	1.02228e-10	2.42751e-10	-0.0941743	-0.153987	-0.034326	0.0020482	0.00296336	0.00817781	0.0134145
233	PC(18:0_22:6)	0.554098	0.488775	0.619464	1.42855e-61	3.14281e-60	0.586796	0.525843	0.647786	1.63839e-78	3.14236e-77	0.470401	0.522823
234	PC(40:7) (a)	-0.295882	-0.345641	-0.246098	4.23913e-31	3.04891e-30	-0.0409837	-0.0875174	0.00557168	0.0844405	0.103374	1.70797e-13	1.57859e-12
235	PC(18:1_22:6) (a)	0.571528	0.509942	0.633151	3.65296e-73	1.6073e-71	0.416125	0.358766	0.473516	1.27744e-45	8.16685e-45	0.000271402	0.000591392
236	PC(18:1_22:6) (b)	0.600743	0.528037	0.673502	1.41573e-58	2.86207e-57	0.613874	0.546044	0.681749	9.45248e-70	1.33405e-68	0.79452	0.823132
237	PC(40:8)	-0.0695603	-0.115988	-0.0231114	0.00334088	0.00462773	0.0800651	0.0366931	0.123456	0.000296927	0.000468569	3.43741e-06	1.07581e-05
238	PC(44:12)	0.404139	0.279634	0.528799	1.95037e-10	4.55898e-10	0.406979	0.290834	0.523257	6.392e-12	1.47114e-11	0.97377	0.979554
239	PC(O-16:0/16:0)	-0.00553945	-0.0432881	0.0322235	0.773668	0.790579	-0.272902	-0.30802	-0.237773	1.10935e-51	9.21992e-51	1.88785e-24	6.41869e-23
240	PC(O-32:1)	-0.0687293	-0.112591	-0.0248484	0.00214753	0.00303659	-0.386452	-0.427236	-0.345651	1.81498e-75	3.15722e-74	1.66507e-25	6.22737e-24
241	PC(O-32:2)	-0.0517016	-0.149075	0.0457664	0.298356	0.324848	-0.31462	-0.405212	-0.223946	1.15204e-11	2.61129e-11	9.7205e-05	0.000240759
242	PC(O-34:1)	0.170692	0.136573	0.204823	1.24139e-22	5.83999e-22	-0.0994022	-0.131143	-0.0676517	8.84199e-10	1.83717e-09	4.24046e-30	2.64322e-28
243	PC(O-34:2)	-0.155524	-0.214973	-0.0960403	3.06846e-07	5.85512e-07	-0.382628	-0.437956	-0.32727	2.45603e-41	1.36082e-40	3.54332e-08	1.48899e-07
244	PC(O-34:4)	-0.237738	-0.324324	-0.151076	7.89756e-08	1.59228e-07	-0.187364	-0.268173	-0.10649	5.72076e-06	9.97466e-06	0.401594	0.454522
245	PC(O-35:4)	-0.477919	-0.568789	-0.386966	1.14005e-24	5.80108e-24	-0.24351	-0.328474	-0.158474	2.0903e-08	4.14734e-08	0.000203624	0.000454658
246	PC(O-36:0)	-0.0397166	-0.0840364	0.00462289	0.0791416	0.0948685	-0.278866	-0.320108	-0.237606	1.19059e-39	6.4069e-39	7.17321e-15	8.0083e-14
247	PC(O-18:0/18:1)	-0.0446005	-0.0902498	0.00106964	0.0556102	0.0688682	-0.304514	-0.346985	-0.262025	2.59866e-44	1.58032e-43	2.20922e-16	3.17787e-15
248	PC(O-18:1/18:1)	0.190243	0.144219	0.236289	5.71274e-16	1.90765e-15	-0.00651857	-0.0493656	0.0363468	0.7656	0.798702	6.95699e-10	3.79842e-09
249	PC(O-18:0/18:2)	-0.0901137	-0.147944	-0.0322504	0.0022773	0.003214	-0.426267	-0.480029	-0.372476	1.29571e-53	1.14023e-52	5.11562e-17	8.31845e-16
250	PC(O-18:1/18:2)	0.0627787	0.00969137	0.115894	0.0204606	0.0263871	-0.194116	-0.243509	-0.144699	1.55232e-14	3.99017e-14	2.93854e-12	2.36347e-11
251	PC(O-16:0/20:3)	-0.370693	-0.421551	-0.31981	1.0905e-45	1.5994e-44	-0.469282	-0.516674	-0.421867	4.75455e-82	1.0777e-80	0.00515777	0.00888944
252	PC(O-16:0/20:4)	-0.317263	-0.360604	-0.273903	4.34053e-46	6.49343e-45	-0.260816	-0.301268	-0.220348	3.04628e-36	1.51908e-35	0.0603885	0.084431
253	PC(O-36:5)	-0.0667709	-0.154545	0.0210799	0.136255	0.15704	0.116191	0.0341651	0.198284	0.0054942	0.00770463	0.00267591	0.00488191
254	PC(O-18:0/20:4)	-0.343017	-0.390227	-0.295784	1.99525e-45	2.81431e-44	-0.389354	-0.433371	-0.345318	3.90786e-66	4.79193e-65	0.156765	0.201478
255	PC(O-38:5)	-0.0246283	-0.0641351	0.0148941	0.221894	0.248096	0.0405013	0.00362567	0.0773906	0.0313447	0.040285	0.0174566	0.0271466
256	PC(O-16:0/22:6)	0.1459	0.0844957	0.207341	3.20932e-06	5.64841e-06	0.110599	0.0533412	0.167889	0.000153142	0.000245289	0.406919	0.458397
257	PC(O-40:5)	-0.128149	-0.170741	-0.0855382	3.91887e-09	8.472e-09	-0.185875	-0.225582	-0.146153	5.85693e-20	1.86425e-19	0.0505332	0.0719977
258	PC(O-18:0/22:6)	0.165074	0.111684	0.218493	1.37461e-09	3.06014e-09	0.0440348	-0.00570761	0.093802	0.0827308	0.101447	0.00107123	0.00206516
259	PC(O-40:7) (a)	0.483024	0.420368	0.545718	2.97762e-51	5.43234e-50	0.362271	0.303896	0.42068	6.51654e-34	3.04648e-33	0.00542146	0.00930104
260	PC(O-40:7) (b)	0.0994243	0.0498075	0.149066	8.58897e-05	0.000136984	0.0701776	0.0239089	0.116468	0.00295145	0.00424554	0.395133	0.449863
261	PC(P-16:0/14:0)	0.0429004	-0.00693062	0.0927562	0.0915362	0.109027	-0.134445	-0.180845	-0.0880237	1.42759e-08	2.84757e-08	2.82513e-07	1.02087e-06
262	PC(P-16:0/16:0)	0.0596414	0.0224926	0.0968041	0.00165205	0.00237185	-0.132463	-0.167048	-0.097865	6.84123e-14	1.70575e-13	8.87679e-14	8.51261e-13
263	PC(P-16:0/16:1)	0.089143	0.0437342	0.134572	0.000119343	0.000188728	-0.0548624	-0.0971584	-0.0125484	0.0110574	0.0151206	4.75229e-06	1.45685e-05
264	PC(P-16:0/18:0)	0.0941386	0.0572374	0.131053	5.76475e-07	1.08071e-06	-0.0402495	-0.0746244	-0.00586279	0.0217915	0.0285464	1.49306e-07	5.71487e-07
265	PC(P-16:0/18:1)	0.0512668	0.0142	0.0883473	0.00671264	0.00903067	-0.0733226	-0.107855	-0.0387782	3.21082e-05	5.31349e-05	1.24181e-06	4.18413e-06
266	PC(P-16:0/18:2)	-0.289894	-0.339772	-0.239992	8.51938e-30	5.63938e-29	-0.368379	-0.414868	-0.321869	1.38115e-53	1.20128e-52	0.023187	0.0354681
267	PC(P-16:0/18:3)	0.00194186	-0.0692509	0.0731853	0.957376	0.959943	-0.0686627	-0.135025	-0.0022567	0.0427101	0.0539647	0.152493	0.197003
268	PC(P-35:2)(a)	-0.298047	-0.369591	-0.226451	4.03135e-16	1.37692e-15	-0.306096	-0.372827	-0.23932	3.33741e-19	1.03156e-18	0.871096	0.8938
269	PC(P-35:2)(b)	-0.15833	-0.226009	-0.0906059	4.69098e-06	8.08491e-06	-0.259763	-0.322829	-0.196656	8.42128e-16	2.24969e-15	0.0305819	0.0456592
270	PC(P-15:0/20:4) (a)	-0.551876	-0.673242	-0.430363	7.56331e-19	2.97755e-18	-0.325927	-0.439396	-0.212328	1.98134e-08	3.94161e-08	0.0073422	0.0121815
271	PC(P-15:0/20:4) (b)	-0.238531	-0.320576	-0.156418	1.307e-08	2.76168e-08	-0.0221937	-0.098892	0.0545636	0.570776	0.620553	0.000146277	0.000342894
272	PC(P-18:1/18:1)	-0.0414305	-0.0873063	0.00446629	0.0768427	0.092707	-0.111729	-0.154491	-0.068948	3.15041e-07	5.90545e-07	0.0270449	0.0408679
273	PC(P-18:0/18:2)	-0.057428	-0.117081	0.00226051	0.0593258	0.0729733	-0.218097	-0.273651	-0.162511	1.67165e-14	4.28218e-14	0.000101696	0.000250225
274	PC(P-36:3)	-0.324427	-0.36989	-0.278943	6.64624e-44	8.57136e-43	-0.237684	-0.280129	-0.195221	8.33663e-28	3.29937e-27	0.00595092	0.0100929
275	PC(P-16:0/20:4)	-0.225161	-0.274374	-0.175924	3.9416e-19	1.57664e-18	-0.0566722	-0.102655	-0.0106682	0.0157684	0.0210246	8.16629e-07	2.81492e-06
276	PC(P-16:0/20:5)	0.0336584	-0.0518669	0.119257	0.440587	0.470798	0.307489	0.227492	0.38755	4.97675e-14	1.24502e-13	4.05087e-06	1.25209e-05
277	PC(P-17:0/20:4) (a)	-0.290256	-0.350906	-0.229569	9.23405e-21	3.99253e-20	-0.0231769	-0.0799029	0.0335813	0.4234	0.470508	2.34555e-10	1.39244e-09
278	PC(P-17:0/20:4) (b)	-0.256029	-0.319018	-0.193	1.98289e-15	6.47687e-15	0.0083666	-0.0505457	0.0673136	0.780778	0.813401	1.53413e-09	8.08121e-09
279	PC(P-18:0/20:4)	-0.230409	-0.288124	-0.172661	6.06819e-15	1.91519e-14	0.0406833	-0.0132992	0.094695	0.139658	0.166079	1.39655e-11	1.03428e-10
280	PC(P-38:5) (a)	-0.0638779	-0.105747	-0.0219914	0.0028054	0.00393704	0.184454	0.145302	0.223621	2.90693e-20	9.49511e-20	1.46475e-17	2.60865e-16
281	PC(P-38:5) (b)	-0.0834348	-0.142446	-0.0243893	0.00562375	0.00760681	0.128017	0.072855	0.183209	5.40563e-06	9.44722e-06	2.47546e-07	9.16654e-07
282	PC(P-16:0/22:6)	0.212504	0.15046	0.274586	1.92835e-11	4.85658e-11	0.293511	0.235589	0.351465	3.37818e-23	1.19192e-22	0.0598044	0.083771
283	PC(P-20:0/20:4)	-0.0926251	-0.140094	-0.0451339	0.000133029	0.000209046	0.117887	0.0735155	0.162279	1.92723e-07	3.67746e-07	1.72714e-10	1.07658e-09
284	PC(P-18:0/22:5)	-0.0233126	-0.0663254	0.0197186	0.288234	0.314743	0.162043	0.121847	0.202256	2.9078e-15	7.57851e-15	5.48645e-10	3.0399e-09
285	PC(P-18:0/22:6)	0.263127	0.197335	0.328962	4.67245e-15	1.49359e-14	0.444481	0.382999	0.506001	2.50362e-45	1.5737e-44	7.16977e-05	0.000183037
286	PC(P-18:1/22:6)	0.282423	0.229093	0.335781	3.56303e-25	1.82544e-24	0.356476	0.306694	0.406283	1.77173e-44	1.08628e-43	0.0452896	0.0651218
287	LPC(14:0) [sn2]	-0.260154	-0.332995	-0.18726	2.934e-12	7.75489e-12	-0.190339	-0.258333	-0.122299	4.34814e-08	8.58155e-08	0.167034	0.212485
288	LPC(14:0) [sn1]	-0.235981	-0.309912	-0.161995	4.34846e-10	9.97745e-10	-0.171875	-0.240883	-0.102819	1.09711e-06	1.98702e-06	0.211256	0.261189
289	LPC(15:0) [sn2]	-0.287957	-0.353314	-0.222558	7.59256e-18	2.88286e-17	-0.0920896	-0.153174	-0.030968	0.00315522	0.00451262	1.58683e-05	4.51312e-05
290	LPC(15:0) [sn1]	-0.22172	-0.286375	-0.157024	2.01392e-11	5.03816e-11	-0.0527588	-0.113171	0.00768963	0.0871289	0.106144	0.000166746	0.000384957
291	LPC(16:0) [sn2]	-0.217897	-0.270154	-0.165613	3.664e-16	1.26883e-15	-0.163614	-0.212385	-0.114819	5.31233e-11	1.15849e-10	0.13417	0.176068
292	LPC(16:0) [sn1]	-0.166708	-0.211658	-0.121738	4.0844e-13	1.14722e-12	-0.140124	-0.182064	-0.0981656	6.31189e-11	1.37247e-10	0.393672	0.448882
293	LPC(16:1) [sn2]	-0.273972	-0.342332	-0.205565	4.85143e-15	1.53766e-14	-0.0883816	-0.152267	-0.0244555	0.00674447	0.00939452	9.20894e-05	0.000230695
294	LPC(16:1) [sn1]	-0.222518	-0.281777	-0.163224	2.12985e-13	6.17493e-13	-0.0461674	-0.101542	0.00923787	0.102407	0.123949	1.81412e-05	5.12061e-05
295	LPC(15-MHDA) [sn2]	-0.353922	-0.426014	-0.281778	9.59929e-22	4.35168e-21	-0.0634095	-0.130853	0.00407965	0.0655419	0.081338	6.68102e-09	3.24507e-08
296	LPC(15-MHDA) [sn1] / LPC(17:0) [sn2]	-0.266896	-0.333834	-0.199913	6.64923e-15	2.08976e-14	0.0157623	-0.0468547	0.0784185	0.621801	0.670183	1.22996e-09	6.5715e-09
297	LPC(15-MHDA) [sn1] [104_sn1]	-0.319001	-0.391932	-0.246017	1.32151e-17	4.96729e-17	-0.0596638	-0.127871	0.00858981	0.086637	0.105717	3.07751e-07	1.10143e-06
298	LPC(17:0) [sn1]	-0.168678	-0.229347	-0.107972	5.33903e-08	1.09115e-07	0.0998836	0.0431392	0.15666	0.000560431	0.000859021	1.89135e-10	1.1692e-09
299	LPC(17:1 ) [sn2] (a)	-0.412609	-0.476929	-0.348247	7.78199e-36	7.18633e-35	-0.0171724	-0.0774088	0.0431004	0.576446	0.623095	1.01974e-18	1.9558e-17
300	LPC(17:1) [sn1] (a) / LPC(17:1) [sn2] (b)	-0.33892	-0.400497	-0.277304	6.832e-27	3.87146e-26	-0.00214372	-0.0597774	0.0555232	0.941896	0.953367	3.74393e-15	4.44518e-14
301	LPC(17:1) (a) [sn1] [104_sn1]	-0.340612	-0.403072	-0.278112	1.97593e-26	1.10298e-25	0.00181901	-0.0566444	0.0603166	0.951383	0.960371	3.224e-15	3.8896e-14
302	LPC(17:1) [sn1] (b)	-0.446207	-0.515086	-0.377281	1.71128e-36	1.68426e-35	-0.10313	-0.167602	-0.0386164	0.00173563	0.00252578	7.91919e-13	6.73131e-12
303	LPC(18:0) [sn2]	-0.238292	-0.294047	-0.182505	6.76686e-17	2.41029e-16	0.0950391	0.0428571	0.147248	0.000357415	0.000556972	8.43906e-18	1.53961e-16
304	LPC(18:0) [sn1]	-0.229896	-0.28505	-0.174711	3.77573e-16	1.3015e-15	0.0778923	0.0262856	0.129526	0.00309346	0.00444128	1.02165e-15	1.29524e-14
305	LPC(18:1) [sn2]	-0.260182	-0.308876	-0.211463	1.81536e-25	9.49573e-25	-0.0448361	-0.0903561	0.000704573	0.0536498	0.0668835	1.94219e-10	1.19079e-09
306	LPC(18:1) [sn1]	-0.303831	-0.357628	-0.250005	3.12617e-28	1.88579e-27	-0.0665307	-0.116832	-0.0162042	0.00957958	0.0131719	2.17212e-10	1.31028e-09
307	LPC(18:2) [sn2]	-0.488104	-0.543414	-0.432764	9.06491e-66	2.42163e-64	-0.216426	-0.268159	-0.164665	2.93555e-16	7.89854e-16	1.58688e-12	1.31887e-11
308	LPC(18:2) [sn1]	-0.563888	-0.624732	-0.503007	3.47434e-72	1.36779e-70	-0.255276	-0.312207	-0.198312	1.96847e-18	5.75161e-18	2.98577e-13	2.69079e-12
309	LPC(18:3) [sn2] (a)	-0.229719	-0.316468	-0.142894	2.23015e-07	4.34415e-07	0.0359076	-0.0452279	0.117109	0.38579	0.430703	1.04359e-05	3.06119e-05
310	LPC(18:3) [sn1] (a)/LPC(18:3) [sn2] (b)	-0.358829	-0.441115	-0.276475	1.68228e-17	6.19876e-17	-0.00376375	-0.0807943	0.0733261	0.923731	0.938792	5.42905e-10	3.03054e-09
311	LPC(18:3) (a) [sn1] [104_sn1]	-0.243551	-0.334586	-0.152433	1.67827e-07	3.29486e-07	-0.00476852	-0.08989	0.0804254	0.912601	0.932549	0.000158843	0.000368989
312	LPC(18:3) [sn1] (b)	-0.58702	-0.666506	-0.507471	9.78806e-47	1.49418e-45	-0.0469808	-0.121528	0.0276224	0.217012	0.252449	1.85264e-22	4.94919e-21
313	LPC(19:0) [sn2] (a)	-0.32381	-0.389128	-0.25845	3.79803e-22	1.7429e-21	0.0542377	-0.00692208	0.115435	0.0821916	0.100951	8.94292e-17	1.39361e-15
314	LPC(19:0) [sn1] (a) / LPC(19:0) [sn2] (b)	-0.211812	-0.272028	-0.151561	6.08148e-12	1.56321e-11	0.103445	0.0470985	0.159822	0.000320292	0.00050226	5.10723e-14	4.96131e-13
315	LPC(19:0) (a) [sn1] [104_sn1]	-0.255534	-0.321252	-0.189772	2.98898e-14	8.97895e-14	0.0927496	0.0312335	0.154304	0.00312463	0.00447744	2.54358e-14	2.67972e-13
316	LPC(19:0) [sn1] (b)	-0.230471	-0.289536	-0.171372	2.40794e-14	7.26265e-14	0.0203374	-0.0348963	0.0756016	0.470539	0.518355	9.86853e-10	5.34903e-09
317	LPC(19:1) (a)	-0.185256	-0.242063	-0.128417	1.79036e-10	4.19809e-10	0.10119	0.0480486	0.15436	0.000189904	0.000302231	4.06393e-13	3.57626e-12
318	LPC(19:1) (b)	-0.192803	-0.249042	-0.136532	2.02431e-11	5.04728e-11	0.094847	0.0422362	0.147485	0.000410192	0.000636564	1.87878e-13	1.71382e-12
319	LPC(19:1) (c)	-0.250357	-0.321063	-0.179601	4.47318e-12	1.16179e-11	0.146865	0.0806477	0.213126	1.37871e-05	2.3599e-05	6.81743e-16	8.79213e-15
320	LPC(20:0) [sn2]	-0.0156105	-0.0718326	0.0406432	0.586407	0.610059	0.0916182	0.0391181	0.144146	0.000625379	0.000950779	0.0059784	0.0100945
321	LPC(20:0) [sn1]	0.00348586	-0.0518496	0.0588519	0.901753	0.907821	0.0855256	0.0338665	0.137211	0.00117495	0.00173688	0.0325702	0.0484344
322	LPC(20:1) [sn2]	0.183962	0.122925	0.245036	3.49677e-09	7.60345e-09	0.185252	0.128316	0.242221	1.82341e-10	3.88578e-10	0.975671	0.979554
323	LPC(20:1) [sn1]	0.167065	0.113336	0.220824	1.10957e-09	2.48491e-09	0.165893	0.115774	0.216036	8.85705e-11	1.90376e-10	0.974885	0.979554
324	LPC(20:2) [sn2]	-0.0433976	-0.0954741	0.00870612	0.102556	0.121188	-0.00125585	-0.0498532	0.0473651	0.959611	0.963476	0.243233	0.293448
325	LPC(20:2) [sn1]	-0.084928	-0.137221	-0.032608	0.00147024	0.00212305	-0.00436751	-0.0531852	0.044474	0.860829	0.884478	0.0263537	0.0399849
326	LPC(20:3) [sn2]	-0.445633	-0.497905	-0.393333	1.38955e-61	3.14281e-60	-0.0556399	-0.10459	-0.00666555	0.0259749	0.03379	9.07535e-27	4.24273e-25
327	LPC(20:3) [sn1]	-0.547292	-0.603612	-0.490941	4.48069e-79	2.57812e-77	-0.111051	-0.163816	-0.0582577	3.7839e-05	6.20693e-05	1.06538e-28	6.13001e-27
328	LPC(20:4) [sn2]	-0.396938	-0.451567	-0.342279	2.10381e-45	2.86118e-44	-0.0530271	-0.104161	-0.00186715	0.0422081	0.0535113	1.47267e-19	3.05988e-18
329	LPC(20:4) [sn1]	-0.487116	-0.549798	-0.424396	1.45271e-51	2.71658e-50	-0.0754177	-0.134129	-0.0166722	0.0118746	0.0161201	3.96723e-21	1.02327e-19
330	LPC(20:5) [sn2]	-0.0464542	-0.137368	0.0445428	0.316896	0.343036	0.518889	0.433603	0.604246	1.04187e-32	4.72316e-32	4.44845e-19	8.99309e-18
331	LPC(20:5) [sn1]	-0.116195	-0.209179	-0.0231237	0.0144246	0.018863	0.483578	0.39632	0.570911	1.91868e-27	7.55355e-27	2.14413e-20	4.86003e-19
332	LPC(22:0) [sn2]	0.0362564	-0.0194726	0.0920164	0.202286	0.227192	0.0679952	0.0159949	0.120023	0.0103811	0.0142478	0.411464	0.462819
333	LPC(22:0) [sn1]	0.0954922	0.0405819	0.150433	0.000653114	0.000965473	0.0914338	0.0402157	0.142678	0.0004672	0.000722036	0.9151	0.931286
334	LPC(22:1) [sn2]	0.414941	0.344236	0.485695	1.54352e-30	1.06903e-29	0.481497	0.4155	0.547538	3.88966e-46	2.57475e-45	0.174736	0.220781
335	LPC(22:1) [sn1]	0.508917	0.437924	0.579959	1.25595e-44	1.64815e-43	0.507775	0.441554	0.57404	9.69686e-51	7.40128e-50	0.981498	0.981498
336	LPC(22:4) [sn2]	-0.561638	-0.623833	-0.499403	1.11368e-68	3.33214e-67	-0.138059	-0.196322	-0.0797615	3.52259e-06	6.22907e-06	1.38105e-22	3.82602e-21
337	LPC(22:4) [sn1]	-0.639319	-0.705939	-0.572654	4.06107e-77	2.16977e-75	-0.134668	-0.197127	-0.0721696	2.43999e-05	4.06484e-05	1.66152e-27	8.87728e-26
338	LPC(22:5) [sn2] (n3)	-0.311884	-0.375439	-0.248289	9.73366e-22	4.38601e-21	0.451315	0.391578	0.511089	2.66982e-49	1.93886e-48	8.60643e-66	2.14587e-63
339	LPC(22:5) [sn1] (n3)/LPC(22:5) [sn2] (n6)	-0.45259	-0.519135	-0.386	5.12748e-40	5.90054e-39	0.351005	0.288431	0.413619	4.82292e-28	1.91891e-27	1.79222e-66	6.70292e-64
340	LPC(22:5) (n3) [sn1] [104_sn1]	-0.432207	-0.503302	-0.361061	2.25816e-32	1.70617e-31	0.441742	0.374842	0.508686	3.70952e-38	1.92689e-37	9.90702e-69	7.41045e-66
341	LPC(22:5) [sn1] (n6)	-0.644199	-0.716786	-0.571559	2.25612e-66	6.25028e-65	-0.317808	-0.38574	-0.24983	6.59776e-20	2.09115e-19	9.93292e-11	6.51739e-10
342	LPC(22:6) [sn2]	0.178804	0.11071	0.246945	2.65326e-07	5.11505e-07	0.330716	0.267101	0.394372	2.47959e-24	8.96005e-24	0.00130738	0.0024695
343	LPC(22:6) [sn1]	0.0962186	0.0241877	0.168301	0.00883849	0.0118268	0.323096	0.255753	0.390484	5.65508e-21	1.88e-20	5.75175e-06	1.72092e-05
344	LPC(24:0) [sn2]	0.130678	0.084568	0.176809	2.80225e-08	5.77433e-08	0.155741	0.112719	0.198781	1.32987e-12	3.16796e-12	0.433085	0.486408
345	LPC(24:0) [sn1]	0.128643	0.0834577	0.173848	2.42342e-08	5.06346e-08	0.123195	0.0810491	0.165359	1.02001e-08	2.05098e-08	0.861938	0.886836
346	LPC(26:0) [sn2]	0.0872008	0.0324282	0.142003	0.0018059	0.00258776	0.0744766	0.0233914	0.125588	0.00427065	0.00606157	0.73755	0.774515
347	LPC(26:0) [sn1]	0.0869154	0.041876	0.131975	0.000155507	0.000243346	0.0274887	-0.0144987	0.0694939	0.199442	0.232735	0.0569589	0.0800851
348	LPC(O-16:0)	-0.300244	-0.356704	-0.243751	3.12634e-25	1.61276e-24	-0.252974	-0.305665	-0.200254	6.82693e-21	2.25953e-20	0.227331	0.278304
349	LPC(O-18:0)	-0.343842	-0.40326	-0.284389	1.55074e-29	1.0175e-28	-0.282986	-0.338445	-0.227497	2.25698e-23	8.00106e-23	0.139748	0.182428
350	LPC(O-18:1)	0.0537588	-0.00635956	0.113913	0.0796693	0.0953482	0.0597561	0.00367435	0.115869	0.0367628	0.046846	0.885595	0.9056
351	LPC(O-20:0)	-0.312657	-0.367472	-0.257812	9.33052e-29	5.81603e-28	-0.307739	-0.358873	-0.256579	8.29993e-32	3.67358e-31	0.897033	0.91539
352	LPC(O-20:1)	-0.210156	-0.273596	-0.146675	9.30448e-11	2.23069e-10	-0.291865	-0.350994	-0.232702	5.58949e-22	1.93562e-21	0.0631297	0.0877714
353	LPC(O-22:0)	-0.103204	-0.149535	-0.0568513	1.29466e-05	2.1811e-05	-0.0913838	-0.134606	-0.0481425	3.4768e-05	5.71571e-05	0.712891	0.758524
354	LPC(O-22:1)	-0.177191	-0.237441	-0.116904	8.75931e-09	1.86135e-08	-0.264773	-0.320925	-0.208589	3.29632e-20	1.07202e-19	0.0359636	0.0530588
355	LPC(O-24:0)	0.108241	0.0563038	0.160205	4.41534e-05	7.22686e-05	0.0641001	0.0156748	0.112549	0.00947542	0.0130527	0.220158	0.270853
356	LPC(O-24:1)	0.0558253	0.00195722	0.109722	0.0422365	0.0526548	-0.00918954	-0.0594049	0.041051	0.719891	0.75949	0.0816317	0.110818
357	LPC(O-24:2)	0.115092	0.0451311	0.185102	0.0012618	0.00183624	0.0139646	-0.0512293	0.079201	0.674664	0.718873	0.0370135	0.054393
358	LPC(P-16:0)	-0.288784	-0.341851	-0.235688	2.42083e-26	1.33146e-25	-0.0665621	-0.116174	-0.0169257	0.00859184	0.0118574	1.6599e-09	8.5628e-09
359	LPC(P-17:0)(a)	-0.385659	-0.455704	-0.315564	6.77756e-27	3.86993e-26	-0.0392835	-0.104849	0.0263251	0.240489	0.278893	1.15231e-12	9.68454e-12
360	LPC(P-17:0)(b)	-0.29182	-0.358979	-0.224615	2.11997e-17	7.73532e-17	0.00828979	-0.0545455	0.0711646	0.795999	0.825807	1.28535e-10	8.15078e-10
361	LPC(P-18:0)	-0.184861	-0.234702	-0.134995	4.09504e-13	1.14722e-12	0.00839675	-0.038185	0.0550002	0.72389	0.762634	2.36009e-08	1.0508e-07
362	LPC(P-18:1)	-0.169083	-0.229991	-0.108137	5.5959e-08	1.13743e-07	0.043126	-0.0138101	0.100095	0.13767	0.163976	5.25385e-07	1.8625e-06
363	LPC(P-20:0)	-0.0836247	-0.136325	-0.0308967	0.00188669	0.00269321	0.186359	0.137068	0.235675	1.30086e-13	3.21137e-13	1.70943e-13	1.57859e-12
364	PE(16:0_16:0)	0.209525	0.124246	0.294877	1.46287e-06	2.65588e-06	0.0346069	-0.0448032	0.11408	0.393092	0.438201	0.00307616	0.00553118
365	PE(16:0_16:1)	0.113571	-0.0286938	0.256038	0.117705	0.137999	-0.0736887	-0.206148	0.0589469	0.276025	0.317153	0.0575179	0.0807193
366	PE(16:0_18:1)	0.226362	0.141945	0.31085	1.46965e-07	2.9082e-07	-0.0914309	-0.169926	-0.0128746	0.0225508	0.029438	5.51337e-08	2.22224e-07
367	PE(16:0_18:2)	0.333023	0.244965	0.421157	1.24169e-13	3.6423e-13	-0.0272094	-0.109055	0.0547033	0.514864	0.564689	3.52066e-09	1.76742e-08
368	PE(16:1_18:2)	0.169281	0.0654491	0.27322	0.00139366	0.00201636	-0.0164449	-0.113121	0.0803244	0.738954	0.774142	0.00984101	0.0159725
369	PE(16:0_18:3) (a)	0.605656	0.486064	0.725392	3.17131e-23	1.55042e-22	0.241163	0.130009	0.352441	2.10274e-05	3.54245e-05	1.07962e-05	3.14225e-05
370	PE(16:0_18:3) (b)	0.0740355	-0.029375	0.177553	0.160596	0.182562	0.118781	0.0222748	0.215379	0.0158434	0.021087	0.532751	0.585165
371	PE(15-MHDA_18:1)	0.0368172	-0.0610735	0.134804	0.461131	0.490649	-0.0203545	-0.111616	0.0709902	0.662158	0.708575	0.399537	0.453496
372	PE(17:0_18:1)	0.0563907	-0.0273614	0.140213	0.186989	0.21128	0.0793002	0.00115781	0.157504	0.0467001	0.0587087	0.693253	0.740679
373	PE(15-MHDA_18:2)	0.0917744	-0.00410558	0.187746	0.0606533	0.0743102	0.0329667	-0.0564186	0.122432	0.469853	0.518355	0.376295	0.430381
374	PE(17:0_18:2)	0.230152	0.146949	0.313423	5.88628e-08	1.19321e-07	0.146623	0.0690766	0.22423	0.000210362	0.000332666	0.147517	0.191567
375	PE(36:0)	-0.0431647	-0.079905	-0.00641083	0.0213533	0.0274438	-0.00696017	-0.0412437	0.0273351	0.690732	0.733903	0.155274	0.20025
376	PE(18:0_18:1)	-0.108356	-0.169804	-0.0468698	0.00055535	0.000829146	-0.147069	-0.204365	-0.0897393	5.08461e-07	9.32179e-07	0.363431	0.416943
377	PE(18:1_18:1)	-0.107391	-0.192418	-0.0222913	0.0134002	0.0175849	-0.178243	-0.257501	-0.0989225	1.08031e-05	1.86192e-05	0.229316	0.280122
378	PE(18:0_18:2)	0.0715259	-0.00455301	0.147663	0.0653807	0.0796494	0.0361498	-0.0347919	0.107142	0.317972	0.362565	0.502388	0.554257
379	PE(18:1_18:2)	0.0205645	-0.0650945	0.106297	0.638052	0.659203	-0.078964	-0.158788	0.000923572	0.0527065	0.0658171	0.0936622	0.12533
380	PE(16:0_20:3)	0.249423	0.165884	0.333031	4.84389e-09	1.0416e-08	0.131408	0.053574	0.209302	0.000935116	0.00139614	0.0415135	0.0601785
381	PE(16:0_20:4)	0.235995	0.152806	0.319254	2.68654e-08	5.56658e-08	0.0374548	-0.0399909	0.11496	0.343248	0.386671	0.000572433	0.00116353
382	PE(16:1_20:4)	0.161291	0.0511575	0.271546	0.00409427	0.005609	0.163499	0.0607628	0.266341	0.0018105	0.00262962	0.976935	0.979554
383	PE(16:0_20:5)	0.526844	0.419833	0.633969	4.9741e-22	2.26868e-21	0.55212	0.452274	0.652066	2.41058e-27	9.44037e-27	0.733432	0.771599
384	PE(15-MHDA_20:4)	0.0038348	-0.0941657	0.101931	0.93889	0.942671	0.13061	0.0390778	0.222225	0.00515779	0.00727929	0.0623014	0.086943
385	PE(17:0_20:4)	0.221536	0.143534	0.299598	2.59332e-08	5.38833e-08	0.318867	0.246035	0.391751	9.73049e-18	2.76745e-17	0.0720835	0.0987517
386	PE(18:0_20:3) (a)	0.164916	0.0854312	0.244464	4.7615e-05	7.74262e-05	0.252149	0.17794	0.326412	2.75668e-11	6.10059e-11	0.113652	0.150463
387	PE(18:0_20:3) (b)	-0.0240405	-0.100909	0.0528875	0.540065	0.566576	0.0931524	0.0213647	0.164992	0.0109786	0.0150403	0.0280031	0.0421456
388	PE(18:0_20:4)	0.154482	0.0853134	0.223698	1.19966e-05	2.0302e-05	0.223459	0.158894	0.288066	1.18628e-11	2.68078e-11	0.150515	0.194809
389	PE(38:5) (a)	0.288842	0.21116	0.366585	3.17867e-13	8.97225e-13	0.328187	0.255696	0.400731	7.41142e-19	2.23538e-18	0.465207	0.518592
390	PE(38:5) (b)	0.292894	0.212741	0.373111	7.9818e-13	2.19499e-12	0.430844	0.355974	0.505769	1.95033e-29	8.24208e-29	0.0131359	0.0206855
391	PE(16:0_22:6)	0.806932	0.712185	0.901769	3.51526e-62	8.48198e-61	0.500889	0.412776	0.589079	8.74804e-29	3.55627e-28	3.12022e-06	9.80642e-06
392	PE(15-MHDA_22:6)	0.526318	0.421717	0.631027	6.18401e-23	2.96515e-22	0.606059	0.508409	0.703805	5.54412e-34	2.60818e-33	0.271831	0.323774
393	PE(17:0_22:6)	0.715088	0.620517	0.809747	1.73335e-49	3.08701e-48	0.744442	0.6562	0.832762	4.97488e-61	5.24114e-60	0.654474	0.704384
394	PE(18:0_22:4)	-0.358696	-0.454357	-0.262944	2.41244e-13	6.91382e-13	-0.0298642	-0.119392	0.0597436	0.51346	0.563977	7.57285e-07	2.63988e-06
395	PE(20:0_20:4)	-0.142591	-0.218228	-0.0668959	0.00022426	0.000347301	-0.080144	-0.150743	-0.00949511	0.0262013	0.0339663	0.233928	0.284517
396	PE(18:0_22:5) (n3)	0.07379	-0.00387343	0.151514	0.062576	0.0764818	0.510982	0.43822	0.583796	6.46535e-43	3.80794e-42	6.05617e-16	7.9474e-15
397	PE(18:0_22:5) (n6)	-0.111366	-0.209724	-0.0129106	0.0266384	0.0339447	0.000507429	-0.0913452	0.0924445	0.991364	0.992691	0.101174	0.135139
398	PE(18:0_22:6)	0.786583	0.695122	0.878127	2.41146e-63	6.21991e-62	0.670894	0.585677	0.756184	1.96474e-53	1.68923e-52	0.0679945	0.0936647
399	PE(18:1_22:6) (a)	0.85666	0.754396	0.959027	2.88414e-60	5.99261e-59	0.561967	0.466853	0.657171	5.80601e-31	2.5397e-30	3.18408e-05	8.59816e-05
400	PE(18:1_22:6) (b)	0.870136	0.767729	0.972648	6.17347e-62	1.44305e-60	0.701791	0.606423	0.797248	5.52419e-47	3.82601e-46	0.0176821	0.0274403
401	PE(O-34:1)	-0.364863	-0.426392	-0.303295	6.48562e-31	4.57665e-30	-0.415427	-0.472792	-0.358028	4.17915e-45	2.58348e-44	0.235801	0.28633
402	PE(O-16:0/18:2)	-0.284153	-0.370293	-0.197939	1.13674e-10	2.69076e-10	-0.533182	-0.613333	-0.452966	2.45804e-38	1.28575e-37	3.01008e-05	8.15776e-05
403	PE(O-18:1/18:2)	-0.103158	-0.187749	-0.0184963	0.016948	0.0220089	-0.250321	-0.329112	-0.171469	5.25029e-10	1.10006e-09	0.0120588	0.0191507
404	PE(O-16:0/20:3)	-0.437211	-0.527088	-0.347253	2.32479e-21	1.02896e-20	-0.525512	-0.609275	-0.441678	2.56353e-34	1.22918e-33	0.156367	0.201313
405	PE(O-16:0/20:4)	-0.536066	-0.623975	-0.44808	1.59658e-32	1.244e-31	-0.517871	-0.599888	-0.435787	9.69711e-35	4.67964e-34	0.765348	0.798439
406	PE(O-36:5)	-0.152546	-0.267026	-0.0379341	0.00910756	0.0121651	-0.172195	-0.278963	-0.0653128	0.0015987	0.00233105	0.804506	0.832324
407	PE(O-16:0/22:4)	-0.528015	-0.597917	-0.458064	8.05875e-49	1.33954e-47	-0.507118	-0.572337	-0.441857	1.31367e-51	1.07981e-50	0.66639	0.716177
408	PE(O-18:0/20:4)	-0.334788	-0.41987	-0.249633	1.52154e-14	4.64536e-14	-0.429464	-0.508754	-0.350111	4.50553e-26	1.70209e-25	0.108395	0.144013
409	PE(O-38:5) (a)	-0.424569	-0.493752	-0.355337	5.9103e-33	4.80533e-32	-0.302177	-0.366791	-0.237521	6.74908e-20	2.13009e-19	0.010787	0.0173148
410	PE(O-38:5) (b)	-0.296287	-0.366768	-0.225757	2.18352e-16	7.59663e-16	-0.26867	-0.334432	-0.202864	1.4358e-15	3.79498e-15	0.57203	0.62373
411	PE(O-16:0/22:6)	-0.0965835	-0.163286	-0.0298361	0.00457742	0.00622529	-0.242888	-0.305017	-0.18072	2.1642e-14	5.525e-14	0.00155056	0.00291411
412	PE(O-18:0/22:5) (a)	-0.412467	-0.481731	-0.343155	3.81438e-31	2.77005e-30	-0.210192	-0.274932	-0.145409	2.16701e-10	4.59186e-10	2.60053e-05	7.09927e-05
413	PE(O-18:0/22:6)	-0.00779131	-0.0703383	0.0547948	0.807166	0.821359	-0.15458	-0.212839	-0.0962882	2.07978e-07	3.95846e-07	0.00070794	0.00141968
414	PE(O-18:1/22:6)	0.255286	0.178455	0.332176	7.41014e-11	1.78799e-10	0.0873909	0.0158429	0.15899	0.0166639	0.0221004	0.00161314	0.00301658
415	PE(P-15:0/20:4)	-0.405981	-0.496549	-0.31533	2.16307e-18	8.34007e-18	-0.160805	-0.245496	-0.0760424	0.000202422	0.000320788	9.71107e-05	0.000240759
416	PE(P-15:0/22:6)(a)	-0.194902	-0.282784	-0.106943	1.43096e-05	2.40531e-05	-0.0910764	-0.173138	-0.00894702	0.0297551	0.0385066	0.0886078	0.119853
417	PE(P-15:0/22:6)(b)	-0.0551289	-0.128767	0.0185637	0.142531	0.163517	-0.220647	-0.289224	-0.152024	3.14015e-10	6.61642e-10	0.00118018	0.00225773
418	PE(P-16:0/18:1)	-0.335924	-0.390055	-0.281763	1.09076e-33	9.06546e-33	-0.15903	-0.209613	-0.108421	7.72729e-10	1.61453e-09	2.5162e-06	8.07777e-06
419	PE(P-16:0/18:2)	-0.253685	-0.323994	-0.183328	1.75598e-12	4.79369e-12	-0.0561721	-0.121886	0.00958479	0.0940521	0.114206	5.20825e-05	0.000135741
420	PE(P-16:0/18:3)	-0.212032	-0.297478	-0.126512	1.20983e-06	2.2126e-06	-0.0639406	-0.143764	0.0159463	0.116669	0.140528	0.0125161	0.0198349
421	PE(P-16:0/20:3)(a)	-0.462359	-0.540351	-0.384305	7.26228e-31	5.07681e-30	-0.0892443	-0.162269	-0.0161666	0.0166997	0.0221086	6.03818e-12	4.60873e-11
422	PE(P-16:0/20:3)(b)	-0.397903	-0.482219	-0.313515	3.29213e-20	1.39125e-19	-0.201477	-0.280283	-0.122609	5.69472e-07	1.04148e-06	0.000792236	0.00157604
423	PE(P-16:0/20:4)	-0.340033	-0.413466	-0.266546	1.56973e-19	6.41617e-19	-0.0198033	-0.0885221	0.0489627	0.572333	0.621342	3.53396e-10	2.04915e-09
424	PE(P-16:0/20:5)	-0.0784307	-0.179327	0.0225673	0.127946	0.149071	0.355407	0.260881	0.450022	1.70818e-13	4.20301e-13	6.35172e-10	3.49345e-09
425	PE(P-16:0/22:4)	-0.507911	-0.553689	-0.462112	4.89249e-102	6.0993e-100	-0.36807	-0.410831	-0.32529	8.83918e-63	1.03308e-61	1.07648e-05	3.14225e-05
426	PE(P-16:0/22:5) (n3)	-0.465375	-0.517757	-0.412965	1.23498e-66	3.55293e-65	-0.0200279	-0.0691086	0.0290769	0.42396	0.470508	3.44129e-34	4.29015e-32
427	PE(P-16:0/22:5) (n6)	-0.330479	-0.389377	-0.271546	7.00337e-28	4.12482e-27	-0.20891	-0.263917	-0.153873	1.13048e-13	2.8e-13	0.00293325	0.00532542
428	PE(P-16:0/22:6)	0.119007	0.059709	0.17834	8.36895e-05	0.000134047	-0.0288598	-0.0840912	0.0264022	0.305945	0.350454	0.000320417	0.000692211
429	PE(P-17:0/20:4)(a)	-0.319476	-0.404937	-0.233941	2.81009e-13	7.99218e-13	-0.0860548	-0.165961	-0.00608492	0.0349443	0.044681	8.39327e-05	0.0002121
430	PE(P-17:0/20:4)(b)	-0.305545	-0.389798	-0.221222	1.3796e-12	3.78001e-12	0.0171523	-0.0616931	0.09606	0.669901	0.714816	3.57357e-08	1.49332e-07
431	PE(P-17:0/22:6)(a)	0.118616	0.0480736	0.189209	0.000981154	0.00143903	0.0989254	0.033136	0.164758	0.00320587	0.00457632	0.687225	0.7354
432	PE(P-17:0/22:6)(b)	0.130964	0.0557081	0.206276	0.000646917	0.000958852	0.182782	0.112547	0.253066	3.38195e-07	6.30848e-07	0.32081	0.372618
433	PE(P-18:0/18:1)	-0.298438	-0.360306	-0.23653	4.60388e-21	2.02571e-20	-0.0864677	-0.144302	-0.0286001	0.00341269	0.00486227	8.07997e-07	2.79806e-06
434	PE(P-18:0/18:2)	-0.233371	-0.303264	-0.163429	6.65655e-11	1.61136e-10	-0.0514128	-0.116728	0.0139452	0.123089	0.147786	0.000176776	0.000404369
435	PE(P-18:0/18:3)	-0.179703	-0.250055	-0.109301	5.80648e-07	1.08581e-06	-0.0069717	-0.0727104	0.0588102	0.835384	0.861886	0.00040477	0.000855276
436	PE(P-18:0/20:3)(a)	-0.405752	-0.480969	-0.330478	6.97797e-26	3.72823e-25	-0.04647	-0.116886	0.0239955	0.196093	0.229542	6.47803e-12	4.89451e-11
437	PE(P-18:0/20:3)(b)	-0.389635	-0.466912	-0.312299	7.79989e-23	3.71613e-22	-0.189755	-0.261983	-0.117473	2.75442e-07	5.20279e-07	0.000195018	0.000439378
438	PE(P-18:0/20:4)	-0.338033	-0.412442	-0.263568	7.35191e-19	2.90964e-18	-0.0111716	-0.0808084	0.0585137	0.753268	0.786934	2.63393e-10	1.55132e-09
439	PE(P-18:0/20:5)	-0.0287635	-0.131669	0.0742478	0.584019	0.608471	0.383101	0.286714	0.479581	6.67223e-15	1.73293e-14	8.66001e-09	4.15236e-08
440	PE(P-18:0/22:4)	-0.531297	-0.585153	-0.477412	2.07491e-81	1.29336e-79	-0.338672	-0.389006	-0.288313	2.94646e-39	1.56309e-38	2.59608e-07	9.51895e-07
441	PE(P-18:0/22:5) (n3)	-0.402125	-0.46397	-0.340242	9.09729e-37	9.07303e-36	0.122733	0.0647397	0.180759	3.35469e-05	5.53931e-05	4.78866e-34	5.11702e-32
442	PE(P-18:0/22:5) (n6)	-0.498501	-0.572819	-0.424127	5.85848e-39	6.44433e-38	-0.398982	-0.468375	-0.329539	3.66976e-29	1.53351e-28	0.0535878	0.075916
443	PE(P-18:0/22:6)	0.118968	0.0524798	0.1855	0.000452861	0.000685708	0.220109	0.158027	0.282231	3.73326e-12	8.6993e-12	0.0283308	0.0425531
444	PE(P-18:1/18:1)	-0.244117	-0.302933	-0.185268	5.0412e-16	1.69857e-15	-0.0157351	-0.0707234	0.0392834	0.575002	0.622728	2.26938e-08	1.01646e-07
445	PE(P-18:1/18:1)(a)	-0.277292	-0.337125	-0.217424	1.41716e-19	5.82437e-19	-0.0462195	-0.10216	0.00975271	0.105537	0.127531	2.70195e-08	1.17504e-07
446	PE(P-18:1/18:1)(b)	-0.256711	-0.338962	-0.174391	1.04849e-09	2.36227e-09	0.0249657	-0.0519754	0.101966	0.524873	0.573983	8.26437e-07	2.83566e-06
447	PE(P-18:1/18:2)(a)	-0.192008	-0.263774	-0.120191	1.65897e-07	3.26554e-07	0.00145875	-0.0656139	0.0685765	0.966007	0.968597	0.000103217	0.000253136
448	PE(P-18:1/18:2)(b)	-0.154334	-0.237789	-0.0708082	0.000295264	0.000452577	0.0611737	-0.0168422	0.13925	0.12435	0.149061	0.000200118	0.000448168
449	PE(P-18:1/18:3)	-0.0674019	-0.142368	0.00762098	0.0782443	0.0940944	0.117781	0.0477226	0.187889	0.000983236	0.00146506	0.000373349	0.000793367
450	PE(P-18:1/20:3)(a)	-0.456434	-0.53042	-0.382392	2.85172e-33	2.34405e-32	-0.119137	-0.188385	-0.0498399	0.000756698	0.00113885	5.48658e-11	3.73087e-10
451	PE(P-18:1/20:3)(b)	-0.426703	-0.502621	-0.350728	6.11089e-28	3.62773e-27	-0.14185	-0.212869	-0.0707806	9.24876e-05	0.000149096	6.66757e-08	2.6388e-07
452	PE(P-18:1/20:4)(a)	-0.35428	-0.430545	-0.277956	1.21342e-19	5.01457e-19	0.0158553	-0.0555495	0.0873111	0.663472	0.708967	2.98779e-12	2.37752e-11
453	PE(P-18:1/20:4)(b)	-0.300659	-0.380222	-0.221032	1.54428e-13	4.51221e-13	0.0608142	-0.013672	0.135356	0.109565	0.132185	6.41933e-11	4.2872e-10
454	PE(P-18:1/20:5)(a)	-0.0261735	-0.119471	0.0672116	0.582621	0.608471	0.405176	0.317771	0.492657	1.05843e-19	3.31258e-19	3.01351e-11	2.16741e-10
455	PE(P-18:1/20:5)(b)	-0.01541	-0.124116	0.0934144	0.781248	0.796149	0.445654	0.343784	0.547627	9.9491e-18	2.81891e-17	1.08422e-09	5.83449e-09
456	PE(P-18:1/22:4)	-0.283715	-0.338473	-0.228927	4.80081e-24	2.37815e-23	0.0370702	-0.014172	0.0883387	0.156231	0.184614	3.70742e-17	6.16255e-16
457	PE(P-18:1/22:5)(a)	-0.212476	-0.263552	-0.161373	4.28151e-16	1.45571e-15	0.246761	0.198898	0.294647	6.07146e-24	2.1626e-23	5.31577e-38	7.9524e-36
458	PE(P-18:1/22:5)(b)	-0.322161	-0.389571	-0.254706	1.06008e-20	4.53107e-20	-0.219166	-0.28211	-0.156181	9.91834e-12	2.26187e-11	0.0276455	0.0416913
459	PE(P-18:1/22:6)(a)	0.278801	0.20545	0.352207	9.48112e-14	2.79208e-13	0.306443	0.238001	0.374931	1.77839e-18	5.21661e-18	0.586847	0.636176
460	PE(P-18:1/22:6)(b)	0.269734	0.201783	0.337731	7.40502e-15	2.3079e-14	0.309204	0.245794	0.372653	1.31079e-21	4.45668e-21	0.402264	0.454522
461	PE(P-19:0/20:4)(a)	-0.331895	-0.424379	-0.239324	2.36621e-12	6.32115e-12	-0.0955143	-0.181989	-0.00896453	0.0305543	0.0394726	0.000232954	0.000515531
462	PE(P-19:0/20:4)(b)	-0.370148	-0.448147	-0.292088	2.00875e-20	8.53721e-20	-0.00368234	-0.0767075	0.0693962	0.921294	0.938792	1.41727e-11	1.03933e-10
463	PE(P-20:0/18:1)	-0.195949	-0.25584	-0.136023	1.56806e-10	3.70002e-10	0.0769908	0.0209718	0.133041	0.00706478	0.0098224	5.47602e-11	3.73087e-10
464	PE(P-20:0/18:2)	-0.0810284	-0.143965	-0.0180526	0.0116881	0.0154465	0.192713	0.133845	0.251615	1.41055e-10	3.02319e-10	3.87765e-10	2.21411e-09
465	PE(P-20:0/20:4)	-0.169417	-0.233515	-0.105279	2.3222e-07	4.50001e-07	0.372547	0.312432	0.432697	7.95522e-34	3.69597e-33	8.37502e-34	7.83064e-32
466	PE(P-20:0/22:6)	0.41242	0.347801	0.47708	9.02933e-36	8.23651e-35	0.537549	0.477198	0.597937	1.32329e-67	1.70658e-66	0.00525982	0.00904448
467	PE(P-20:1/20:4)	-0.424306	-0.529059	-0.319443	2.64379e-15	8.59807e-15	-0.17962	-0.277574	-0.0815687	0.000332957	0.000521029	0.000770202	0.0015404
468	PE(P-20:1/22:6)	0.255613	0.160869	0.350447	1.22984e-07	2.45312e-07	0.217104	0.128759	0.305526	1.45448e-06	2.62791e-06	0.557701	0.609883
469	LPE(16:0) [sn2]	0.115334	0.054626	0.176079	0.000196345	0.00030661	0.0680327	0.0114308	0.124667	0.018482	0.0242536	0.260993	0.311858
470	LPE(16:0) [sn1]	0.117863	0.0591486	0.176612	8.33815e-05	0.00013384	0.0759062	0.0211601	0.130682	0.00657627	0.00917733	0.302594	0.355323
471	LPE(17:0) [sn2]	-0.0417977	-0.0936228	0.0100542	0.114095	0.133976	0.16834	0.119896	0.216807	9.90688e-12	2.26187e-11	5.29483e-09	2.60561e-08
472	LPE(17:0) [sn1]	-0.0487195	-0.114089	0.0166926	0.144295	0.165288	0.20527	0.144139	0.266439	4.71378e-11	1.03399e-10	2.23604e-08	1.00757e-07
473	LPE(18:0) [sn2]	-0.0577204	-0.111703	-0.00370882	0.036217	0.0454536	0.15686	0.106397	0.207348	1.12391e-09	2.32234e-09	1.04777e-08	4.99194e-08
474	LPE(18:0) [sn1]	-0.0240497	-0.0740762	0.0260018	0.346217	0.374235	0.171863	0.125107	0.21864	6.0014e-13	1.44808e-12	1.71153e-08	7.9517e-08
475	LPE(18:1) [sn2]	-0.204306	-0.274213	-0.13435	1.08921e-08	2.30802e-08	-0.157254	-0.222494	-0.0919711	2.39452e-06	4.28494e-06	0.331803	0.384193
476	LPE(18:1) [sn1]	-0.181634	-0.247727	-0.115496	7.60468e-08	1.53738e-07	-0.119049	-0.18074	-0.0573199	0.000158163	0.00025279	0.172182	0.217922
477	LPE(18:2) [sn2]	-0.171986	-0.244916	-0.0990021	3.94194e-06	6.88919e-06	-0.125255	-0.193316	-0.0571474	0.000314938	0.000494903	0.355541	0.409776
478	LPE(18:2) [sn1]	-0.139326	-0.210271	-0.0683317	0.000121005	0.000190953	-0.081793	-0.148008	-0.015534	0.0155564	0.0207789	0.242302	0.293271
479	LPE(20:4) [sn2]	-0.0347223	-0.0893232	0.0199085	0.212798	0.23864	0.116583	0.0655745	0.167618	7.48827e-06	1.30261e-05	6.53944e-05	0.000167517
480	LPE(20:4) [sn1]	-0.0516239	-0.106181	0.00296256	0.0637911	0.0778397	0.135728	0.0847418	0.186739	1.82025e-07	3.48222e-07	7.58789e-07	2.63988e-06
481	LPE(22:6) [sn2]	0.596394	0.531972	0.660858	7.7566e-73	3.2233e-71	0.509168	0.449126	0.569245	1.61411e-61	1.77552e-60	0.0507587	0.0720446
482	LPE(22:6) [sn1]	0.570828	0.507855	0.633841	6.14937e-70	2.09079e-68	0.499572	0.440872	0.558306	6.17275e-62	6.99578e-61	0.102572	0.136762
483	LPE(P-16:0)	-0.219489	-0.27827	-0.160673	2.88692e-13	8.1796e-13	0.142127	0.087097	0.197187	4.15794e-07	7.67935e-07	9.53698e-19	1.87728e-17
484	LPE(P-18:0)	-0.270912	-0.334758	-0.207026	1.13594e-16	4.02692e-16	0.136215	0.0764172	0.19605	8.02196e-06	1.39221e-05	5.19251e-20	1.10971e-18
485	LPE(P-18:1)	-0.155537	-0.222389	-0.0886394	5.28732e-06	9.05015e-06	0.22286	0.160264	0.285496	3.03661e-12	7.12032e-12	4.11371e-16	5.59464e-15
486	LPE(P-20:0)	-0.0425566	-0.0982434	0.0131613	0.134354	0.155327	0.202752	0.15068	0.254851	2.39949e-14	6.10482e-14	2.29895e-10	1.37569e-09
487	PI(16:0/16:0)	-0.384533	-0.519787	-0.249096	2.78985e-08	5.76466e-08	-1.15833	-1.28352	-1.03298	1.67231e-71	2.50177e-70	1.37254e-16	2.01306e-15
488	PI(16:0_16:1)	-0.433039	-0.559689	-0.306228	2.45357e-11	6.07706e-11	-0.541359	-0.659372	-0.423206	3.72976e-19	1.14809e-18	0.217277	0.267803
489	PI(34:0)	-0.259631	-0.371141	-0.147997	5.28597e-06	9.05015e-06	-1.08177	-1.18493	-0.978501	5.2972e-91	1.52396e-89	1.81754e-26	7.5529e-25
490	PI(34:1)	-0.302574	-0.381314	-0.223772	6.02178e-14	1.78742e-13	-0.591968	-0.665204	-0.518678	1.58534e-55	1.46399e-54	1.12892e-07	4.39807e-07
491	PI(15-MHDA_18:1)/PI(17:0_18:1)	-0.306455	-0.383575	-0.229275	8.30558e-15	2.57783e-14	-0.426215	-0.498067	-0.354312	6.50404e-31	2.8285e-30	0.0250451	0.0382322
492	PI(15-MHDA_18:2)/PI(17:0_18:2)	0.0515994	-0.0141356	0.117378	0.123941	0.14463	0.0194476	-0.0418503	0.0807832	0.534108	0.58323	0.480466	0.53164
493	PI(18:0_18:1)	-0.215223	-0.285462	-0.144935	2.06735e-09	4.54817e-09	-0.595588	-0.660857	-0.530276	4.79578e-70	6.89854e-69	5.55298e-15	6.29338e-14
494	PI(36:2)	0.15082	0.0927745	0.2089	3.53925e-07	6.71919e-07	-0.117128	-0.171128	-0.0630982	2.17521e-05	3.65631e-05	2.74014e-11	1.98993e-10
495	PI(18:1_18:2)	0.17899	0.0971091	0.260939	1.82738e-05	3.05107e-05	0.00374155	-0.0725043	0.0800456	0.923398	0.938792	0.00201053	0.00371327
496	PI(16:0_20:3) (a)	0.0390683	-0.0303846	0.108569	0.270282	0.296439	0.00291496	-0.0618474	0.0677193	0.929718	0.943595	0.452716	0.506933
497	PI(16:0_20:3) (b)	-0.120372	-0.19678	-0.043906	0.00204068	0.00289097	0.0225146	-0.0488611	0.0939412	0.536478	0.584965	0.00704652	0.011739
498	PI(16:0_20:4)	-0.0366453	-0.0986947	0.0254426	0.247264	0.273941	0.103041	0.0450803	0.161035	0.000493131	0.00076054	0.00117909	0.00225773
499	PI(15-MHDA_20:4)/PI(17:0_20:4)	0.0466815	-0.0140049	0.107405	0.131656	0.15268	0.310779	0.254022	0.367569	8.50387e-27	3.2958e-26	3.78557e-10	2.17816e-09
500	PI(37:6)	-0.138336	-0.221814	-0.0547878	0.00117936	0.00171961	-0.0135167	-0.091483	0.0645105	0.734109	0.7704	0.0311779	0.0464562
501	PI(18:0_20:2)	0.224961	0.158142	0.291825	4.18003e-11	1.01515e-10	-0.253715	-0.315746	-0.191645	1.32542e-15	3.52817e-15	5.13882e-25	1.8304e-23
502	PI(18:0_20:3) (a)	0.159994	0.0987053	0.221321	3.11705e-07	5.93271e-07	0.175242	0.118063	0.232454	1.90439e-09	3.90269e-09	0.719738	0.762555
503	PI(18:0_20:3) (b)	-0.0561806	-0.136516	0.0242196	0.170756	0.193523	0.014975	-0.0600157	0.0900221	0.695571	0.737996	0.20164	0.251798
504	PI(18:0_20:4)	0.173114	0.124899	0.221353	2.01052e-12	5.40961e-12	0.245561	0.200553	0.290588	1.32198e-26	5.07097e-26	0.0302871	0.0453095
505	PI(38:5) (a)	-0.0425987	-0.10065	0.0154861	0.150551	0.17219	0.150722	0.0964676	0.205006	5.20663e-08	1.01952e-07	1.61853e-06	5.3569e-06
506	PI (38:5) (b)	0.143886	0.0835714	0.204238	2.93144e-06	5.19602e-06	0.325192	0.268828	0.381587	1.48087e-29	6.32968e-29	1.49279e-05	4.29463e-05
507	PI(38:6)	0.122038	0.0447289	0.199408	0.00197345	0.00280635	-0.0869357	-0.1589	-0.0149196	0.0179943	0.0236551	9.57656e-05	0.000238776
508	PI(39:6)	0.149049	0.0695868	0.228574	0.000236211	0.000363551	0.120258	0.0461565	0.194414	0.00146747	0.00214807	0.601241	0.650837
509	PI(18:0_22:4)	-0.112538	-0.186721	-0.0382993	0.00297633	0.0041613	-0.216756	-0.285882	-0.147581	8.68138e-10	1.80882e-09	0.0426612	0.0617225
510	PI(20:0_20:4)	0.131897	0.0420539	0.221821	0.00400612	0.00549831	0.144183	0.0603662	0.22807	0.000746351	0.00112782	0.843674	0.870439
511	PI(18:0_22:5) (n3)	-0.0524212	-0.118395	0.0135964	0.119598	0.13978	0.259372	0.197639	0.321142	1.86851e-16	5.06393e-16	1.06023e-11	7.9305e-11
512	PI(18:0_22:5) (n6)	0.0162244	-0.062684	0.0951951	0.687022	0.707841	-0.420528	-0.493813	-0.347189	4.77021e-29	1.9605e-28	1.37531e-15	1.71455e-14
513	PI(18:0_22:6)	0.272416	0.19582	0.349072	3.17212e-12	8.35474e-12	-0.0159458	-0.0871901	0.0553493	0.661006	0.708356	5.52725e-08	2.22224e-07
514	LPI(18:0) [sn2]	-0.0109119	-0.121509	0.0998081	0.846743	0.857055	0.184996	0.0816271	0.288472	0.000450823	0.000698169	0.0107302	0.0172606
515	LPI(18:0) [sn1]	0.169987	0.0992714	0.240752	2.45735e-06	4.4079e-06	0.299963	0.233914	0.366055	5.82223e-19	1.77034e-18	0.00807907	0.0133698
516	LPI(18:1) [sn2]	-0.241949	-0.331898	-0.15192	1.43852e-07	2.85415e-07	-0.204306	-0.288242	-0.120299	1.92045e-06	3.45312e-06	0.546234	0.599095
517	LPI(18:1) [sn1]	-0.372218	-0.453723	-0.290647	4.91493e-19	1.95551e-18	-0.294177	-0.370265	-0.218032	4.21994e-14	1.06639e-13	0.167496	0.212711
518	LPI(18:2) [sn2]	-0.0359398	-0.112683	0.0408621	0.358918	0.387404	-0.0170673	-0.088667	0.0545836	0.640476	0.688327	0.722864	0.763704
519	LPI(18:2) [sn1]	-0.106925	-0.179306	-0.0344922	0.00382223	0.00525557	0.0259232	-0.0416834	0.0935755	0.452391	0.499836	0.00817077	0.0134145
520	LPI(20:4) [sn2]	-0.0538384	-0.116623	0.00898587	0.0930072	0.110603	0.249391	0.190648	0.308169	9.1243e-17	2.49999e-16	3.72424e-12	2.9018e-11
521	LPI(20:4) [sn1]	-0.0712462	-0.132148	-0.0103068	0.0219483	0.0281601	0.24941	0.192418	0.306434	1.02543e-17	2.89442e-17	3.69298e-14	3.73291e-13
522	PS(36:1)	-0.0434914	-0.118699	0.0317725	0.25729	0.283854	0.0380907	-0.0321202	0.108351	0.287684	0.330043	0.117875	0.155504
523	PS(36:2)	0.0635773	-0.0207928	0.148019	0.139718	0.160536	0.228877	0.150046	0.30777	1.26401e-08	2.52802e-08	0.00476288	0.00822779
524	PS(38:3)	-0.178339	-0.264001	-0.0926025	4.62628e-05	7.53912e-05	0.102282	0.0221511	0.182478	0.012353	0.0167392	2.41496e-06	7.81987e-06
525	PS(38:4)	-0.17598	-0.256216	-0.0956792	1.77303e-05	2.96694e-05	0.161827	0.0867292	0.236982	2.40127e-05	4.00927e-05	1.39333e-09	7.39157e-09
526	PS(38:5)	0.0211116	-0.0544571	0.0967375	0.584067	0.608471	0.182191	0.111586	0.252845	4.24258e-07	7.79718e-07	0.00213325	0.00393022
527	PS(40:5)	-0.0694645	-0.154739	0.0158829	0.110624	0.130515	0.269235	0.189421	0.349113	3.80817e-11	8.40268e-11	1.10431e-08	5.22799e-08
528	PS(40:6)	0.257163	0.169603	0.344799	8.55157e-09	1.82239e-08	0.374062	0.29229	0.4559	3.18078e-19	9.87229e-19	0.0543447	0.0766979
529	PG(34:1)	0.151706	0.0753939	0.228077	9.74993e-05	0.000155169	-0.0235775	-0.0946375	0.0475331	0.515657	0.564731	0.000917401	0.00179169
530	PG(36:1)	0.115123	0.0394264	0.190876	0.00287276	0.00402402	0.320639	0.249884	0.391443	6.87452e-19	2.08184e-18	9.22161e-05	0.000230695
531	PG(36:2)	0.120922	0.0502545	0.191639	0.000796473	0.00117046	0.173777	0.107824	0.239774	2.41562e-07	4.57439e-07	0.280845	0.33292
532	PG(34:2)	-0.23973	-0.336509	-0.142857	1.26925e-06	2.31561e-06	-0.331427	-0.421621	-0.241152	7.04201e-13	1.69371e-12	0.17165	0.217618
533	CE(14:0)	-0.0804672	-0.154035	-0.00684515	0.0321868	0.0407373	-0.052196	-0.12084	0.0164949	0.136357	0.162672	0.579473	0.630926
534	CE(15:0)	0.034182	-0.021046	0.0894404	0.225125	0.250586	0.0747903	0.0232529	0.126354	0.00445081	0.00630531	0.289	0.340965
535	CE(16:0)	0.0451374	0.0223938	0.0678863	0.000100596	0.000159758	0.0345513	0.0133385	0.0557685	0.00141241	0.00207153	0.501901	0.554257
536	CE(16:1)	-0.223804	-0.311763	-0.135767	6.46948e-07	1.19703e-06	-0.0590217	-0.141206	0.0232303	0.159534	0.18822	0.00695489	0.0116186
537	CE(16:2)	-0.214303	-0.273862	-0.154709	1.99433e-12	5.38542e-12	-0.0557775	-0.111422	-0.000102012	0.0495819	0.0621227	0.000125744	0.000303408
538	CE(17:0)	-0.341253	-0.39333	-0.289149	2.44896e-37	2.50935e-36	-0.10858	-0.157271	-0.0598663	1.2671e-05	2.17384e-05	1.27154e-10	8.15078e-10
539	CE(17:1)	-0.2508	-0.310979	-0.190584	3.84844e-16	1.32047e-15	-0.0313421	-0.0876005	0.0249479	0.27505	0.316519	1.51621e-07	5.72792e-07
540	CE(18:0)	-0.384756	-0.427127	-0.342366	1.51109e-69	4.91434e-68	-0.17941	-0.219015	-0.139788	8.53766e-19	2.56473e-18	3.05325e-12	2.40404e-11
541	CE(18:1)	-0.107665	-0.133118	-0.0822057	1.31533e-16	4.61908e-16	-0.0849857	-0.108733	-0.0612327	2.51036e-12	5.90487e-12	0.198722	0.248568
542	CE(18:2)	-0.0319521	-0.0563892	-0.00750913	0.0104126	0.0138341	-0.0495897	-0.0723803	-0.026794	2.0293e-05	3.42644e-05	0.29775	0.350735
543	CE(18:3)	-0.0840056	-0.13969	-0.0282906	0.00313263	0.00436351	0.136136	0.0840793	0.188219	2.97549e-07	5.59213e-07	1.25886e-08	5.9222e-08
544	CE(20:0)	-0.344072	-0.39916	-0.288955	4.24167e-34	3.56491e-33	-0.230442	-0.281886	-0.178971	2.10032e-18	6.08929e-18	0.00294996	0.00534279
545	CE(20:1)	-0.0243687	-0.0707256	0.0220096	0.303004	0.329428	-0.111731	-0.154935	-0.0685088	4.14526e-07	7.67489e-07	0.00654646	0.0110039
546	CE(20:2)	0.120449	0.0850137	0.155897	2.76722e-11	6.80882e-11	0.00307901	-0.029936	0.0361049	0.854973	0.879669	1.76936e-06	5.80475e-06
547	CE(20:3)	-0.112874	-0.15713	-0.0685985	5.96427e-07	1.10977e-06	0.0585739	0.0172213	0.0999437	0.00550036	0.00770463	2.41781e-08	1.07013e-07
548	CE(20:4)	-0.127405	-0.186795	-0.0679791	2.67851e-05	4.42279e-05	-0.0969353	-0.152351	-0.0414885	0.00061445	0.000936066	0.459387	0.512868
549	CE(20:5)	0.0786628	-0.023018	0.180447	0.129479	0.150389	0.353624	0.258514	0.448823	3.14657e-13	7.64167e-13	9.912e-05	0.000244692
550	CE(22:0)	-0.228439	-0.286883	-0.16996	2.17625e-14	6.59044e-14	-0.187535	-0.242074	-0.132967	1.76136e-11	3.92113e-11	0.312864	0.36509
551	CE(22:1)	0.132241	0.0637774	0.200751	0.000153075	0.000240042	0.0571467	-0.00666807	0.121002	0.0792355	0.0976411	0.113543	0.150463
552	CE(22:4)	-0.158475	-0.20079	-0.116143	2.40436e-13	6.91382e-13	-0.0509068	-0.0904204	-0.0113776	0.0116095	0.0157929	0.000248559	0.000546829
553	CE(22:5) (n3)	0.390387	0.295564	0.4853	7.08303e-16	2.3443e-15	0.383824	0.295378	0.472349	1.83269e-17	5.0961e-17	0.920494	0.933253
554	CE(22:5) (n6)	-0.1895	-0.237395	-0.141582	1.03325e-14	3.19367e-14	0.0218629	-0.0229076	0.0666534	0.338531	0.381933	2.11667e-10	1.28721e-09
555	CE(22:6)	0.41504	0.346927	0.483199	8.92203e-33	7.176e-32	0.34582	0.282328	0.409352	1.53333e-26	5.85168e-26	0.142607	0.185836
556	CE(24:0)	-0.202112	-0.246659	-0.157544	7.63061e-19	2.98832e-18	-0.106025	-0.147619	-0.0644138	6.04329e-07	1.10253e-06	0.00187672	0.00347471
557	CE(24:1)	-0.0902758	-0.138096	-0.0424328	0.000218485	0.000339765	-0.1821	-0.226666	-0.137515	1.37151e-15	3.63791e-15	0.00559651	0.00955751
558	CE(24:4)	-0.202785	-0.266326	-0.139203	4.3377e-10	9.97745e-10	-0.379759	-0.438926	-0.320558	6.91239e-36	3.40162e-35	5.84115e-05	0.000151183
559	CE(24:5)	-0.125042	-0.203786	-0.0462352	0.00187911	0.00268752	-0.343949	-0.417242	-0.270603	5.15047e-20	1.65346e-19	6.01702e-05	0.000155198
560	CE(24:6)	-0.250346	-0.332378	-0.168247	2.41816e-09	5.30436e-09	-0.178077	-0.254652	-0.101443	5.35841e-06	9.40866e-06	0.204071	0.253563
561	COH	0.0288719	0.00153908	0.0562121	0.0384223	0.04806	0.0790283	0.0535198	0.104543	1.28732e-09	2.64536e-09	0.00814342	0.0134145
562	DE(16:0)	-0.0580159	-0.15788	0.0419483	0.255201	0.281966	0.0807914	-0.0124926	0.174162	0.0896173	0.108998	0.0451973	0.0651218
563	DE(18:1)	-0.0826066	-0.133119	-0.0320691	0.0013616	0.00197379	0.00461062	-0.0425478	0.0517913	0.848056	0.873754	0.0128065	0.0202522
564	DE(18:2)	-0.0762904	-0.138443	-0.0140986	0.0162168	0.021096	-0.0580855	-0.116072	-6.4972e-05	0.0497441	0.0622217	0.672717	0.72194
565	DE(20:4)	-0.200132	-0.278806	-0.121396	6.48127e-07	1.19703e-06	-0.075969	-0.149448	-0.00243604	0.042882	0.0540906	0.022943	0.0351668
566	DE(20:5)	0.147422	0.0446588	0.250291	0.00492233	0.00668223	0.550056	0.453811	0.646392	4.3646e-29	1.81373e-28	1.75734e-08	8.11416e-08
567	DE(22:6)	0.362196	0.271584	0.45289	4.72257e-15	1.50319e-14	0.43903	0.354442	0.52369	2.81096e-24	1.01087e-23	0.221581	0.271709
568	Acylcarnitine(12:0)	0.801193	0.712944	0.889519	2.76492e-70	9.84838e-69	1.13882	1.05622	1.22148	4.55856e-157	6.81961e-155	3.70998e-08	1.5417e-07
569	Acylcarnitine(13:0)	1.0233	0.914842	1.13187	8.10615e-76	4.04227e-74	1.29279	1.19135	1.39433	2.58565e-135	1.48775e-133	0.000347347	0.000744457
570	Acylcarnitine(14:0)	0.637463	0.563168	0.711812	5.54022e-63	1.38136e-61	0.855605	0.786152	0.925105	2.55024e-126	1.19224e-124	2.355e-05	6.54848e-05
571	Acylcarnitine(14:1)	1.10862	1.00131	1.21605	2.66218e-90	2.48914e-88	1.44517	1.34473	1.5457	8.03475e-171	2.00333e-168	6.4103e-06	1.90274e-05
572	Acylcarnitine(14:2)	1.13846	1.03509	1.24194	3.90173e-102	5.83698e-100	1.60979	1.51291	1.70676	8.93937e-225	6.68665e-222	5.64638e-11	3.80495e-10
573	Acylcarnitine(15:0) (a)	0.318361	0.231511	0.405285	6.74185e-13	1.86085e-12	0.606589	0.525342	0.687901	2.92256e-48	2.06234e-47	1.78287e-06	5.82353e-06
574	Acylcarnitine(15:0) (b)	0.243233	0.166294	0.320231	5.78693e-10	1.3117e-09	0.499145	0.427193	0.571149	6.35594e-42	3.6017e-41	1.68209e-06	5.54273e-06
575	Acylcarnitine(16:0)	0.184986	0.126846	0.243159	4.52344e-10	1.03472e-09	0.313858	0.259556	0.368189	1.18515e-29	5.0948e-29	0.00140172	0.00264102
576	Acylcarnitine(16:1)	0.904135	0.825959	0.982372	5.80885e-112	2.17251e-109	1.05905	0.986012	1.13214	8.8578e-173	3.31282e-170	0.00430225	0.0075365
577	Acylcarnitine(17:0) (a)	0.0794698	0.0134637	0.145519	0.0182843	0.023703	0.277069	0.215377	0.338799	1.41414e-18	4.18093e-18	1.62118e-05	4.59333e-05
578	Acylcarnitine(17:0) (b)	0.156702	0.101691	0.211744	2.37458e-08	4.98928e-08	0.353212	0.301797	0.404653	4.17923e-41	2.2818e-40	2.68803e-07	9.80804e-07
579	Acylcarnitine(18:0)	0.337277	0.279487	0.3951	3.32915e-30	2.24343e-29	0.50336	0.449365	0.557384	9.25589e-74	1.50509e-72	3.47133e-05	9.30665e-05
580	Acylcarnitine(18:1)	0.633202	0.572214	0.694227	8.36423e-91	8.93778e-89	0.742189	0.685238	0.799172	1.53918e-140	1.04664e-138	0.010004	0.016162
581	Acylcarnitine(18:2)	0.511734	0.438574	0.584948	1.36638e-42	1.70342e-41	0.758026	0.689615	0.826484	5.36945e-103	2.00817e-101	1.25603e-06	4.21306e-06
582	DG(14:0_16:0)	-0.313256	-0.40023	-0.226207	1.95891e-12	5.30894e-12	-0.174566	-0.255808	-0.0932578	2.61544e-05	4.3378e-05	0.0215731	0.0331349
583	DG(16:0_16:0)	-0.304004	-0.381294	-0.226653	1.54148e-14	4.68711e-14	-0.20074	-0.272912	-0.128516	5.30857e-08	1.03677e-07	0.0541431	0.0765577
584	DG(16:0_16:1)	-0.205515	-0.293543	-0.117409	4.94238e-06	8.49861e-06	0.0113512	-0.0709407	0.0937108	0.786943	0.818684	0.000388293	0.000822784
585	DG(14:0_18:2)	0.0529503	-0.0403214	0.146309	0.265916	0.292508	0.315336	0.228103	0.402645	1.38902e-12	3.29837e-12	5.12361e-05	0.000134472
586	DG(16:0_18:1)	-0.0886367	-0.157989	-0.0192365	0.01232	0.0162243	0.0476343	-0.0171457	0.112456	0.149543	0.176991	0.00463343	0.0080227
587	DG(16:1_18:1)	0.0417385	-0.033303	0.116836	0.275699	0.301937	0.256953	0.186804	0.327152	7.09342e-13	1.7006e-12	3.62605e-05	9.65227e-05
588	DG(16:0_18:2)	0.134949	0.0689418	0.200999	6.14232e-05	9.90184e-05	0.294878	0.233209	0.356586	7.70507e-21	2.53894e-20	0.000481626	0.0010063
589	DG(18:0_18:1)	-0.123033	-0.185522	-0.0605048	0.000116057	0.00018392	0.147706	0.0892585	0.206188	7.31346e-07	1.33101e-06	4.52708e-10	2.54606e-09
590	DG(18:1_18:1)	0.112364	0.0508034	0.173962	0.000346789	0.000529383	0.306682	0.249147	0.364249	1.73905e-25	6.40794e-25	5.46467e-06	1.65489e-05
591	DG(18:0_18:2)	0.00375093	-0.0625749	0.0701207	0.911761	0.916663	0.300123	0.238071	0.362213	2.76737e-21	9.28248e-21	1.28582e-10	8.15078e-10
592	DG(18:1_18:2)	0.351549	0.283365	0.41978	5.77749e-24	2.84313e-23	0.508769	0.445067	0.572511	7.56298e-55	6.89891e-54	0.000893311	0.00175841
593	DG(18:2_18:2)	0.501128	0.404972	0.597377	1.78243e-24	8.94802e-24	0.63928	0.549461	0.729179	4.53641e-44	2.69304e-43	0.038427	0.0561394
594	DG(18:1_18:3)	0.255916	0.186526	0.325354	4.94714e-13	1.37054e-12	0.634417	0.569445	0.69943	1.03273e-80	2.2071e-79	4.48195e-15	5.23828e-14
595	DG(16:0_20:4)	-0.186813	-0.26822	-0.105339	7.12634e-06	1.21148e-05	0.247609	0.171341	0.323935	1.97914e-10	4.20567e-10	1.74103e-14	1.86041e-13
596	DG(18:1_20:3)	-0.0866377	-0.169764	-0.00344191	0.0412509	0.051512	0.354037	0.276154	0.431981	5.3139e-19	1.62237e-18	2.57996e-14	2.68029e-13
597	DG(18:0_20:4)	-0.0519124	-0.113564	0.00977711	0.0990541	0.117421	0.260211	0.202523	0.317932	1.012e-18	3.00386e-18	3.30437e-13	2.94246e-12
598	DG(18:1_20:4)	0.00672149	-0.0631107	0.0766025	0.8504	0.858433	0.529791	0.464311	0.595314	3.10882e-56	2.90675e-55	6.26087e-27	3.12209e-25
599	DG(16:0_22:5)	0.0413054	-0.0251757	0.107831	0.223352	0.249354	0.397348	0.335114	0.459621	8.61362e-36	4.18376e-35	1.3657e-14	1.4805e-13
600	DG(18:2_20:4)	0.21648	0.12774	0.305299	1.73439e-06	3.13364e-06	0.700358	0.61718	0.783604	8.80325e-61	9.02032e-60	4.76272e-15	5.48079e-14
601	DG(16:0_22:6)	0.497353	0.38217	0.612668	2.55668e-17	9.23862e-17	0.468074	0.360661	0.575602	1.31947e-17	3.68271e-17	0.713926	0.758547
602	DG(18:1_20:5)	0.398959	0.304116	0.493892	1.66081e-16	5.80507e-16	1.10072	1.01163	1.18989	2.67256e-127	1.33272e-125	2.84664e-26	1.12068e-24
603	DG(18:1_22:5)	0.0659518	-0.0130571	0.145023	0.10184	0.120532	-0.0151657	-0.0888059	0.0585287	0.686582	0.730531	0.138548	0.181178
604	DG(18:0_22:6)	0.109659	0.0514525	0.1679	0.000222005	0.000344523	0.143469	0.0891554	0.197812	2.25903e-07	4.28872e-07	0.402233	0.454522
605	DG(18:1_22:6)	0.714147	0.601818	0.826602	1.35641e-35	1.2224e-34	0.631163	0.526467	0.735968	3.55331e-32	1.58207e-31	0.286567	0.339165
606	DG(18:2_22:6)	0.994866	0.861304	1.1286	3.35655e-48	5.45804e-47	0.802146	0.677794	0.926651	1.30464e-36	6.6386e-36	0.0373225	0.0547397
607	TG(48:0) [NL-16:0]	-0.47519	-0.598396	-0.351831	5.19036e-14	1.54677e-13	-0.366235	-0.48129	-0.251047	5.01761e-10	1.05426e-09	0.202538	0.252077
608	TG(48:0) [NL-18:0]	-0.576006	-0.705736	-0.446106	4.85946e-18	1.85453e-17	-0.267354	-0.388744	-0.145815	1.65673e-05	2.82285e-05	0.000616809	0.00124695
609	TG(48:0) [SIM]	-0.459334	-0.575718	-0.342814	1.33154e-14	4.08193e-14	-0.362384	-0.471054	-0.253595	7.29841e-11	1.58238e-10	0.229932	0.280122
610	TG(48:1) [NL-16:1]	-0.0972552	-0.205968	0.0115756	0.0798375	0.0953969	0.106995	0.00537916	0.208714	0.0390413	0.0496647	0.00681017	0.0114215
611	TG(48:1) [NL-18:1]	-0.226026	-0.328077	-0.123871	1.47546e-05	2.47453e-05	-0.0471013	-0.142466	0.0483545	0.333335	0.377208	0.0115479	0.0184177
612	TG(48:1) [SIM]	-0.218431	-0.320923	-0.115835	3.05886e-05	5.03971e-05	-0.0991365	-0.194856	-0.00332527	0.0425663	0.0538741	0.0934752	0.125304
613	TG(48:2) [NL-14:0]	-0.0359052	-0.134756	0.0630435	0.476782	0.505146	0.210324	0.117888	0.302846	8.17736e-06	1.4159e-05	0.000335102	0.000720278
614	TG(48:2) [NL-14:1]	-0.294657	-0.406905	-0.182283	2.87071e-07	5.49179e-07	0.00334564	-0.101674	0.108476	0.950234	0.960371	0.000132825	0.000319465
615	TG(48:2) [NL-16:1]	-0.104655	-0.216338	0.0071535	0.0665573	0.0809509	0.11982	0.0154065	0.224343	0.0244954	0.0319208	0.00379862	0.00671717
616	TG(48:2) [NL-18:2]	-0.078773	-0.181151	0.0237101	0.131875	0.152697	0.154632	0.058909	0.250446	0.00154226	0.00225315	0.00102741	0.00198579
617	TG(48:2) [SIM]	-0.0944453	-0.191812	0.00301627	0.057519	0.0711144	0.129277	0.0382491	0.220388	0.00537275	0.00755417	0.000936566	0.00182435
618	TG(48:3) [NL-14:0]	0.114725	0.0134494	0.216103	0.0263958	0.0337505	0.423203	0.32844	0.518054	2.09602e-18	6.08929e-18	1.16752e-05	3.3849e-05
619	TG(48:3) [NL-16:1]	0.120458	0.0197019	0.221315	0.0191112	0.0246894	0.389451	0.295212	0.483778	5.51559e-16	1.47873e-15	0.000121348	0.000294703
620	TG(48:3) [NL-18:3]	-0.116899	-0.238295	0.00464443	0.0594127	0.0729733	0.317042	0.203309	0.430903	4.6103e-08	9.07501e-08	2.75101e-07	9.98912e-07
621	TG(48:3) [SIM]	0.0254852	-0.0655863	0.11664	0.58346	0.608471	0.334311	0.249096	0.419598	1.48834e-14	3.83889e-14	1.0613e-06	3.59208e-06
622	TG(49:1) [NL-16:1]	-0.314857	-0.403791	-0.225844	4.59554e-12	1.18943e-11	-0.100985	-0.184122	-0.0177794	0.0173855	0.022895	0.000533442	0.00109619
623	TG(49:1) [NL-17:1]	-0.32439	-0.419959	-0.228729	3.30599e-11	8.05498e-11	-0.140531	-0.229844	-0.0511389	0.00207004	0.00298917	0.00558411	0.00955751
624	TG(49:1) [SIM]	-0.240256	-0.32816	-0.152273	9.04948e-08	1.81963e-07	-0.11158	-0.193684	-0.0294082	0.0077953	0.0107979	0.0349074	0.0516022
625	TG(50:0) [NL-18:0]	-0.5223	-0.650123	-0.394313	1.57365e-15	5.16268e-15	-0.21252	-0.332127	-0.092769	0.000508939	0.000783305	0.000486872	0.00101443
626	TG(50:0) [SIM]	-0.474634	-0.594579	-0.354543	1.14354e-14	3.52002e-14	-0.195902	-0.308103	-0.0835749	0.000635104	0.000963606	0.00082241	0.00162741
627	TG(50:1) [NL-14:0]	-0.284431	-0.380768	-0.188002	7.85183e-09	1.67805e-08	-0.00269563	-0.0928131	0.0875031	0.953266	0.960975	2.55811e-05	7.00903e-05
628	TG(50:1) [NL-16:0]	-0.172072	-0.246915	-0.097172	6.8349e-06	1.16458e-05	-0.119158	-0.189009	-0.0492575	0.000838685	0.00125719	0.308035	0.360579
629	TG(50:1) [NL-18:1]	-0.146709	-0.217854	-0.0755133	5.43591e-05	8.801e-05	-0.0955196	-0.161918	-0.0290772	0.00484723	0.00685393	0.299536	0.352285
630	TG(50:1) [SIM]	-0.128352	-0.200565	-0.0560877	0.000502341	0.00075452	-0.110586	-0.177958	-0.0431688	0.00131004	0.00192895	0.722739	0.763704
631	TG(50:2) [NL-14:0]	0.0955533	0.0267203	0.164434	0.00650978	0.00877355	0.277265	0.212941	0.34163	3.08002e-17	8.53278e-17	0.000143135	0.000337744
632	TG(50:2) [NL-16:1]	-0.0288364	-0.105984	0.0483708	0.464003	0.493004	0.106419	0.0343583	0.178532	0.00379588	0.00539794	0.0115234	0.0184177
633	TG(50:2) [NL-18:1]	-0.0383574	-0.103347	0.0266741	0.247572	0.273941	0.123932	0.0632113	0.184689	6.32321e-05	0.000103045	0.000321119	0.000692211
634	TG(50:2) [NL-18:2]	-0.0672533	-0.134221	-0.00024053	0.0491838	0.061112	0.016175	-0.0463449	0.078734	0.612152	0.660735	0.0725081	0.0991518
635	TG(50:2) [SIM]	-0.00882174	-0.0709052	0.0533003	0.780684	0.796149	0.10218	0.0442043	0.160189	0.000551418	0.000846941	0.00996734	0.0161376
636	TG(50:3) [NL-14:0]	0.283801	0.201344	0.366327	1.52259e-11	3.86066e-11	0.495929	0.418849	0.573068	2.41442e-36	1.22026e-35	0.000211432	0.00046929
637	TG(50:3) [NL-14:1]	0.017124	-0.0530058	0.0873031	0.632301	0.654165	0.305681	0.240075	0.37133	7.13993e-20	2.24398e-19	3.20371e-09	1.61917e-08
638	TG(50:3) [NL-16:1]	0.176426	0.0956144	0.257302	1.87312e-05	3.12048e-05	0.353623	0.278108	0.429194	4.59688e-20	1.4821e-19	0.00158432	0.00297011
639	TG(50:3) [NL-18:2]	0.168677	0.101787	0.235612	7.71247e-07	1.41743e-06	0.357323	0.29481	0.419874	4.73588e-29	1.95715e-28	4.86217e-05	0.000128512
640	TG(50:3) [NL-18:3]	-0.11797	-0.207371	-0.0284892	0.00978218	0.0130197	0.203443	0.11978	0.287175	1.87233e-06	3.37471e-06	2.30306e-07	8.57058e-07
641	TG(50:3) [SIM]	0.171553	0.105499	0.237651	3.57517e-07	6.77019e-07	0.339205	0.277487	0.400962	5.45236e-27	2.12415e-26	0.000255722	0.000560939
642	TG(50:4) [NL-14:0]	0.462283	0.358936	0.565735	1.82851e-18	7.08668e-18	0.674259	0.577653	0.770958	1.80115e-42	1.03635e-41	0.00313618	0.00562556
643	TG(50:4) [NL-18:3]	0.162825	0.070467	0.255268	0.000548437	0.000820461	0.605495	0.518962	0.692102	1.18357e-42	6.86287e-42	5.62392e-12	4.3368e-11
644	TG(50:4) [NL-20:4]	-0.303248	-0.432695	-0.173632	4.65799e-06	8.04659e-06	0.198867	0.0775075	0.320374	0.00131605	0.001934	2.48191e-08	1.08566e-07
645	TG(50:4) [SIM]	0.291848	0.210657	0.373104	1.85608e-12	5.04853e-12	0.591295	0.515334	0.667313	2.95443e-52	2.48305e-51	1.11105e-07	4.35111e-07
646	TG(51:0) [NL-16:0]	-0.483024	-0.58386	-0.382085	9.43671e-21	4.0567e-20	-0.114786	-0.209196	-0.020287	0.0172948	0.0228157	1.49748e-07	5.71487e-07
647	TG(51:1) [NL-17:0]	-0.204763	-0.290206	-0.119246	2.7572e-06	4.90292e-06	0.0734	-0.00652432	0.153388	0.0718706	0.0890053	2.78647e-06	8.83171e-06
648	TG(51:1) [SIM]	-0.202278	-0.284136	-0.120352	1.33792e-06	2.43494e-06	0.0506026	-0.0259488	0.127213	0.195151	0.228798	8.68765e-06	2.55841e-05
649	TG(51:2) [NL-15:0]	0.150933	0.077742	0.224178	5.29663e-05	8.59411e-05	0.333825	0.265427	0.40227	1.19732e-21	4.10823e-21	0.000318826	0.000691251
650	TG(51:2) [NL-17:0]	-0.0800521	-0.154665	-0.00538328	0.0356249	0.0447856	0.206705	0.136905	0.276552	6.47289e-09	1.31212e-08	3.18685e-08	1.36998e-07
651	TG(51:2) [NL-17:1]	-0.0804532	-0.155055	-0.00579619	0.0346832	0.0437488	0.206318	0.13653	0.276155	6.86779e-09	1.38841e-08	3.16594e-08	1.36886e-07
652	TG(51:2) [SIM]	0.0142766	-0.0560742	0.084677	0.690875	0.710831	0.220572	0.154813	0.286374	4.92984e-11	1.07822e-10	2.40964e-05	6.6756e-05
653	TG(52:1) [NL-18:0]	-0.299385	-0.392799	-0.205883	3.75687e-10	8.72713e-10	0.0444486	-0.0429896	0.131963	0.319159	0.363365	1.18836e-07	4.58192e-07
654	TG(52:1) [NL-18:1]	0.117774	0.0728983	0.162669	2.70525e-07	5.18854e-07	0.225522	0.183618	0.267444	6.25233e-26	2.35012e-25	0.000539073	0.00110473
655	TG(52:1) [SIM]	-0.21913	-0.307251	-0.130932	1.1501e-06	2.10851e-06	0.0575484	-0.0248789	0.140044	0.171223	0.201059	6.19845e-06	1.84719e-05
656	TG(52:2) [NL-16:0]	0.125473	0.0814202	0.169545	2.39069e-08	5.00906e-08	0.214238	0.17311	0.255384	2.11852e-24	7.69247e-24	0.00367648	0.0065166
657	TG(52:2) [NL-18:2]	-0.0902263	-0.162055	-0.0183463	0.0138992	0.0182077	0.182435	0.115251	0.249665	1.02597e-07	1.98301e-07	4.67021e-08	1.9194e-07
658	TG(52:2) [SIM]	0.143044	0.100864	0.185243	3.0628e-11	7.48684e-11	0.215174	0.175799	0.254563	1.11462e-26	4.2976e-26	0.0136872	0.0214633
659	TG(52:3) [NL-16:1]	0.305621	0.237407	0.373882	1.69273e-18	6.59459e-18	0.454233	0.390509	0.517998	3.96202e-44	2.37087e-43	0.00169463	0.00315319
660	TG(52:3) [NL-18:2]	0.248571	0.198991	0.298176	9.79505e-23	4.63715e-22	0.334022	0.287734	0.380331	3.9575e-45	2.46684e-44	0.012971	0.020469
661	TG(52:3) [SIM]	0.265338	0.217005	0.313694	6.43672e-27	3.70359e-26	0.331738	0.286623	0.376873	8.96017e-47	6.14881e-46	0.0476177	0.0679733
662	TG(52:4) [NL-16:1]	0.512569	0.432313	0.59289	7.62565e-36	7.12998e-35	0.675126	0.600141	0.750167	4.26432e-69	5.90687e-68	0.00352105	0.00625592
663	TG(52:4) [NL-18:2]	0.492645	0.408153	0.577208	3.47217e-30	2.31891e-29	0.607216	0.528311	0.686182	3.92611e-51	3.12418e-50	0.0506678	0.0720446
664	TG(52:4) [NL-18:3]	0.233885	0.16607	0.301746	1.39533e-11	3.55003e-11	0.564035	0.500569	0.627542	2.48655e-67	3.15244e-66	2.52793e-12	2.0779e-11
665	TG(52:4) [SIM]	0.427348	0.3572	0.497545	9.13725e-33	7.27092e-32	0.560995	0.495474	0.626559	1.09456e-62	1.25958e-61	0.00604162	0.0101782
666	TG(52:5) [NL-18:3]	0.487651	0.397421	0.577963	3.46675e-26	1.8928e-25	0.855325	0.770849	0.939872	1.07132e-86	2.96796e-85	4.606e-09	2.28165e-08
667	TG(52:5) [NL-20:4]	-0.172711	-0.273433	-0.0718882	0.000791828	0.00116592	0.420851	0.326339	0.515453	2.62991e-18	7.56604e-18	2.71221e-17	4.61076e-16
668	TG(52:5) [NL-20:5]	0.121767	0.0135929	0.230058	0.0273599	0.0347457	0.689812	0.588333	0.791393	2.13064e-40	1.15487e-39	4.68296e-14	4.60902e-13
669	TG(52:5) [SIM]	0.504676	0.421756	0.587664	9.99006e-33	7.86586e-32	0.817964	0.740375	0.895613	1.17552e-93	3.6637e-92	5.43354e-08	2.20885e-07
670	TG(53:2) [NL-17:1]	-0.100274	-0.169044	-0.0314559	0.00430239	0.0058726	0.296482	0.232078	0.360927	1.94781e-19	6.07066e-19	1.12658e-16	1.71976e-15
671	TG(53:2) [NL-18:1]	0.054703	-0.0157666	0.125222	0.128163	0.149092	0.424581	0.358604	0.490602	2.45197e-36	1.23092e-35	4.49702e-14	4.48503e-13
672	TG(53:2) [SIM]	0.0865923	0.0223206	0.150905	0.00827287	0.0110898	0.374308	0.314183	0.434469	4.06279e-34	1.9234e-33	1.18802e-10	7.72731e-10
673	TG(54:0) [NL-18:0]	-0.614869	-0.727537	-0.502073	2.18298e-26	1.20953e-25	-0.247096	-0.352583	-0.141497	4.62646e-06	8.16177e-06	2.65734e-06	8.45825e-06
674	TG(54:0) [SIM]	-0.392169	-0.465834	-0.318449	2.94359e-25	1.52903e-24	-0.214128	-0.282966	-0.145242	1.17857e-09	2.42858e-09	0.000498409	0.00103558
675	TG(54:1) [NL-18:1]	-0.445578	-0.547471	-0.343581	1.42415e-17	5.29981e-17	0.0218971	-0.0735963	0.117482	0.653213	0.701009	4.29571e-11	2.97517e-10
676	TG(54:1) [SIM]	-0.380287	-0.468972	-0.291524	5.69782e-17	2.03922e-16	-0.0419115	-0.124918	0.0411643	0.32263	0.366758	4.03921e-08	1.66924e-07
677	TG(54:2) [NL-18:0]	-0.00814489	-0.0738825	0.057636	0.808182	0.821359	0.320995	0.259473	0.382554	1.70601e-24	6.22485e-24	5.99855e-13	5.15738e-12
678	TG(54:2) [NL-20:1]	0.168149	0.0964052	0.239944	4.34952e-06	7.56615e-06	0.0313791	-0.0354524	0.0982553	0.357491	0.401506	0.0059441	0.0100929
679	TG(54:2) [SIM]	0.0244597	-0.0360718	0.0850277	0.428416	0.458448	0.275398	0.218793	0.332036	1.63401e-21	5.52844e-21	2.42063e-09	1.23172e-08
680	TG(54:3) [NL-18:1]	0.196356	0.134281	0.258471	5.69401e-10	1.29851e-09	0.419859	0.361826	0.477926	2.2088e-45	1.40016e-44	2.17243e-07	8.1249e-07
681	TG(54:3) [NL-18:2]	0.233381	0.175205	0.291591	3.88746e-15	1.25337e-14	0.433873	0.379498	0.488278	1.02385e-54	9.22702e-54	6.94546e-07	2.43906e-06
682	TG(54:3) [SIM]	0.232199	0.176059	0.288371	5.42768e-16	1.82058e-15	0.395033	0.342581	0.447513	5.54478e-49	3.98798e-48	2.93554e-05	7.98466e-05
683	TG(54:4) [NL-18:2]	0.328348	0.257161	0.399585	1.64259e-19	6.67747e-19	0.548458	0.481909	0.615051	2.9126e-58	2.86662e-57	8.48939e-06	2.50991e-05
684	TG(54:4) [NL-20:3]	-0.0520766	-0.120624	0.0165179	0.136704	0.157315	0.280989	0.216835	0.345184	9.55144e-18	2.7269e-17	2.78845e-12	2.26713e-11
685	TG(54:4) [SIM]	0.255202	0.195706	0.314733	4.39929e-17	1.58205e-16	0.483622	0.427998	0.539277	1.62073e-64	1.95534e-63	3.25443e-08	1.38313e-07
686	TG(54:5) [NL-18:3]	0.435048	0.346988	0.523185	3.7164e-22	1.71597e-21	0.817318	0.734862	0.89984	3.33396e-83	8.31267e-82	4.30312e-10	2.43843e-09
687	TG(54:5) [NL-20:4]	0.0213913	-0.0450176	0.0878444	0.52788	0.555351	0.451867	0.389654	0.514118	9.81549e-46	6.3293e-45	1.28284e-20	3.09996e-19
688	TG(54:5) [SIM]	0.360001	0.291138	0.42891	1.36508e-24	6.8992e-24	0.637359	0.572947	0.701813	8.4855e-83	2.04747e-81	6.77594e-09	3.26994e-08
689	TG(54:6) [NL-18:3]	0.6905	0.573793	0.807343	4.49383e-31	3.20132e-30	1.07018	0.960903	1.17958	1.79794e-81	3.95547e-80	2.87302e-06	9.06759e-06
690	TG(54:6) [NL-20:4]	0.172412	0.0919326	0.252956	2.67641e-05	4.42279e-05	0.640416	0.564994	0.715895	9.76217e-62	1.08987e-60	6.65287e-17	1.0588e-15
691	TG(54:6) [NL-20:5]	0.335618	0.24098	0.430345	3.61276e-12	9.48191e-12	1.0405	0.951597	1.12947	1.08472e-114	4.77276e-113	1.34822e-26	5.93216e-25
692	TG(54:6) [NL-22:6]	0.429617	0.297654	0.561754	1.71828e-10	4.04175e-10	0.291948	0.169019	0.415028	3.2133e-06	5.72274e-06	0.132291	0.173908
693	TG(54:6) [SIM]	0.50828	0.429344	0.587277	2.10651e-36	2.04632e-35	0.791164	0.717325	0.865057	1.34209e-96	4.3647e-95	2.49712e-07	9.20122e-07
694	TG(54:7) [NL-20:5]	0.585131	0.482018	0.68835	1.04159e-28	6.43892e-28	1.25429	1.15747	1.35121	1.46137e-139	9.10923e-138	1.30592e-20	3.09996e-19
695	TG(54:7) [NL-22:6]	0.681759	0.546631	0.817069	4.46579e-23	2.1691e-22	0.61353	0.487565	0.739653	1.30626e-21	4.45668e-21	0.466467	0.519223
696	TG(54:7) [SIM]	0.636097	0.543872	0.728406	1.63864e-41	2.00935e-40	0.908202	0.821941	0.994536	1.70269e-93	5.09444e-92	2.16366e-05	6.08428e-05
697	TG(56:6) [NL-20:4]	0.157602	0.0921467	0.223101	2.36763e-06	4.25717e-06	0.610217	0.548884	0.671588	1.18612e-83	3.05936e-82	3.17395e-23	9.89214e-22
698	TG(56:6) [NL-22:5](a)	0.211649	0.147491	0.275849	1.01673e-10	2.42202e-10	0.507717	0.447693	0.567777	3.23389e-61	3.45564e-60	3.16141e-11	2.25213e-10
699	TG(56:6) [NL-22:5](b)	0.211801	0.147638	0.276005	9.88818e-11	2.36306e-10	0.507803	0.447775	0.567867	3.14418e-61	3.40847e-60	3.20267e-11	2.26e-10
700	TG(56:6) [SIM]	0.293114	0.232822	0.353441	1.73759e-21	7.73641e-21	0.6369	0.580468	0.693365	1.38425e-106	5.44958e-105	2.46548e-16	3.47958e-15
701	TG(56:7) [NL-20:4]	0.190883	0.110616	0.271215	3.13844e-06	5.54977e-06	0.706826	0.631567	0.782141	5.9798e-75	1.01657e-73	2.77393e-20	6.10264e-19
702	TG(56:7) [NL-20:5]	0.353245	0.267458	0.439106	7.06922e-16	2.3443e-15	1.07141	0.990817	1.15207	2.10492e-146	1.9681e-144	4.09683e-33	3.40492e-31
703	TG(56:7) [NL-22:5](a)	0.441191	0.36368	0.518761	7.67358e-29	4.82339e-28	0.646176	0.573726	0.718678	7.68061e-68	1.00791e-66	0.000139598	0.00033316
704	TG(56:7) [NL-22:5](b)	0.441275	0.363876	0.518734	6.26027e-29	3.96838e-28	0.645303	0.572959	0.7177	7.46223e-68	9.96741e-67	0.000146693	0.000342894
705	TG(56:7) [NL-22:6]	0.683567	0.564832	0.802442	1.61652e-29	1.05144e-28	0.580169	0.469525	0.690935	9.05092e-25	3.31867e-24	0.20902	0.258853
706	TG(56:7) [SIM]	0.540516	0.461512	0.619582	7.57067e-41	8.98866e-40	0.729809	0.655976	0.803697	1.07532e-82	2.51356e-81	0.000557901	0.00113748
707	TG(56:8) [NL-20:4]	0.252478	0.15633	0.348719	2.63415e-07	5.09133e-07	0.839075	0.748862	0.929369	1.20029e-73	1.91025e-72	2.0198e-18	3.77702e-17
708	TG(56:8) [NL-20:5]	0.550678	0.448401	0.65306	5.1387e-26	2.78532e-25	1.25502	1.15894	1.35118	8.1982e-142	6.13226e-140	5.46505e-23	1.63514e-21
709	TG(56:8) [NL-22:6]	1.00266	0.869727	1.13576	2.25884e-49	3.84004e-48	0.857146	0.733327	0.981118	7.07716e-42	3.98024e-41	0.114259	0.151
710	TG(56:8) [SIM]	0.712135	0.613621	0.810745	2.03172e-45	2.81431e-44	0.872017	0.779976	0.964142	2.52723e-76	4.61066e-75	0.0193753	0.0298819
711	TG(56:9) [NL-22:6]	1.02205	0.89199	1.15228	2.12574e-53	4.07706e-52	0.931986	0.810769	1.05335	3.51625e-51	2.82813e-50	0.317852	0.369756
712	TG(56:9) [SIM]	0.583392	0.489777	0.677095	3.06872e-34	2.60841e-33	0.88068	0.793096	0.968339	1.42614e-85	3.80984e-84	4.86491e-06	1.48529e-05
713	TG(58:10) [NL-22:6]	0.964325	0.834004	1.09481	1.3874e-47	2.20803e-46	0.928788	0.807265	1.05046	1.33893e-50	1.01164e-49	0.694139	0.740679
714	TG(58:10) [SIM]	0.649567	0.54229	0.756959	1.90125e-32	1.45116e-31	0.926772	0.826427	1.02722	1.0306e-72	1.57325e-71	0.000199394	0.000447888
715	TG(58:8) [NL-22:6]	0.900051	0.777433	1.02282	7.79732e-47	1.21508e-45	0.751343	0.637131	0.865685	5.54869e-38	2.86236e-37	0.0801433	0.108995
716	TG(58:8) [SIM]	0.601959	0.5146	0.689394	2.00045e-41	2.41345e-40	0.671646	0.5901	0.753257	2.95788e-58	2.87337e-57	0.250152	0.299862
717	TG(58:9) [NL-22:6]	1.05826	0.925052	1.19165	1.53913e-54	3.02965e-53	0.9025	0.778429	1.02672	4.93406e-46	3.20929e-45	0.0915841	0.12321
718	TG(58:9) [SIM]	0.660642	0.560972	0.760411	1.67966e-38	1.79484e-37	0.871163	0.777996	0.964417	2.02178e-74	3.36065e-73	0.00234984	0.00430804
719	TG(O-50:1) [NL-15:0]	-0.26944	-0.323497	-0.215353	2.20472e-22	1.03071e-21	-0.163237	-0.213715	-0.112733	2.51865e-10	5.3219e-10	0.00462984	0.0080227
720	TG(O-50:1) [NL-16:0]	-0.396458	-0.465107	-0.327762	2.08723e-29	1.3459e-28	-0.130481	-0.194688	-0.066233	6.94957e-05	0.000112761	2.45531e-08	1.08034e-07
721	TG(O-50:1) [NL-17:1]	-0.118241	-0.167448	-0.069009	2.55651e-06	4.57481e-06	0.0235559	-0.0224098	0.0695428	0.315199	0.359953	3.29856e-05	8.87526e-05
722	TG(O-50:1) [NL-18:1]	-0.449415	-0.525895	-0.372876	2.31037e-30	1.57105e-29	-0.247591	-0.319077	-0.176055	1.28207e-11	2.88852e-11	0.000144278	0.000339371
723	TG(O-50:1) [SIM]	-0.308053	-0.373714	-0.242349	5.17323e-20	2.17392e-19	-0.13786	-0.199213	-0.0764688	1.09266e-05	1.87887e-05	0.000188452	0.000427158
724	TG(O-50:2) [NL-16:1]	-0.0805708	-0.13372	-0.0273939	0.00298901	0.00417124	-0.0325591	-0.0821599	0.0170662	0.198406	0.231887	0.192706	0.242259
725	TG(O-50:2) [NL-18:1]	-0.0576177	-0.121874	0.00667981	0.079014	0.0948676	0.0309159	-0.0290753	0.0909432	0.312509	0.357426	0.0470129	0.0672384
726	TG(O-50:2) [NL-18:2]	-0.159938	-0.211652	-0.108198	1.44393e-09	3.20492e-09	-0.0610584	-0.109344	-0.0127491	0.0132523	0.017893	0.00584948	0.00996676
727	TG(O-50:2) [SIM]	-0.0634176	-0.11447	-0.0123393	0.0149672	0.0195383	-0.00343694	-0.0510868	0.0442356	0.887595	0.908237	0.090257	0.121644
728	TG(O-50:3) [NL-18:2]	-0.0979822	-0.152832	-0.0431022	0.000469053	0.000707363	-0.089703	-0.140871	-0.0385087	0.000597075	0.000911453	0.827656	0.855092
729	TG(O-50:3) [SIM]	-0.062614	-0.105006	-0.0202044	0.00381454	0.00525465	-0.0449278	-0.0844774	-0.00536258	0.0260481	0.0338264	0.547338	0.599427
730	TG(O-52:0) [NL-16:0]	-0.485607	-0.58685	-0.38426	8.42475e-21	3.68521e-20	-0.115976	-0.210769	-0.0210941	0.0166051	0.0220615	1.50875e-07	5.72792e-07
731	TG(O-52:1) [NL-16:0]	-0.297986	-0.35787	-0.238067	2.62211e-22	1.21822e-21	-0.122581	-0.178538	-0.0665925	1.80133e-05	3.0484e-05	2.45092e-05	6.74003e-05
732	TG(O-52:1) [NL-18:1]	-0.379262	-0.448378	-0.310099	9.94482e-27	5.59303e-26	-0.195121	-0.259711	-0.130489	3.44791e-09	7.04654e-09	0.000124206	0.000300667
733	TG(O-52:1) [SIM]	-0.255067	-0.310625	-0.199479	3.02819e-19	1.22437e-18	-0.113749	-0.165647	-0.0618252	1.78016e-05	3.01942e-05	0.000247245	0.000545544
734	TG(O-52:2) [NL-16:0]	-0.16174	-0.222668	-0.100775	2.0554e-07	4.01419e-07	0.0108233	-0.0461084	0.0677875	0.709479	0.750622	4.50537e-05	0.000119504
735	TG(O-52:2) [NL-17:1]	-0.102142	-0.156524	-0.0477304	0.000235504	0.00036321	0.0286871	-0.0221066	0.0795065	0.268341	0.309752	0.000526821	0.00108692
736	TG(O-52:2) [NL-18:1]	-0.241003	-0.308409	-0.173552	2.76331e-12	7.32962e-12	-0.0645101	-0.127497	-0.00148317	0.0448495	0.0564772	0.000162058	0.000375291
737	TG(O-52:2) [SIM]	-0.177309	-0.2423	-0.112276	9.42e-08	1.884e-07	-0.0472139	-0.107916	0.0135252	0.127588	0.152697	0.00391796	0.00689561
738	TG(O-54:2) [NL-17:1]	-0.0520072	-0.0927711	-0.0112267	0.0124458	0.0163611	0.000112411	-0.0379317	0.038171	0.99538	0.99538	0.0652288	0.090187
739	TG(O-54:2) [NL-18:1]	-0.158628	-0.218382	-0.0988378	2.05308e-07	4.01419e-07	-0.0248499	-0.0806632	0.0309947	0.383017	0.428246	0.00125465	0.0023759
740	TG(O-54:2) [SIM]	-0.0248328	-0.0828911	0.0332592	0.402011	0.431426	0.0309234	-0.0232635	0.0851397	0.263373	0.304487	0.166139	0.211707
741	TG(O-54:3) [NL-17:1]	0.0209604	-0.0291579	0.0711039	0.412423	0.441966	0.125562	0.0787632	0.172383	1.45917e-07	2.80582e-07	0.00262774	0.00480574
742	TG(O-54:3) [NL-18:1]	-0.0342968	-0.0921981	0.0236381	0.245852	0.272845	0.0980732	0.0439914	0.152184	0.000379029	0.000589425	0.000986405	0.00191644
743	TG(O-54:3) [SIM]	0.0258461	-0.0131592	0.0648667	0.194042	0.218589	0.0616236	0.0252267	0.0980337	0.000905806	0.00135509	0.185892	0.234481
744	TG(O-54:4) [NL-17:1]	0.0335759	-0.0194	0.08658	0.214176	0.239825	0.171582	0.122098	0.22109	1.09678e-11	2.49358e-11	0.000174272	0.000399864
745	TG(O-54:4) [NL-18:2]	0.0657568	0.00858964	0.122957	0.0241655	0.0309518	0.121238	0.0678833	0.174622	8.45201e-06	1.46007e-05	0.161699	0.207463
746	TG(O-54:4) [SIM]	-0.0961934	-0.143376	-0.048988	6.55744e-05	0.000105483	0.0347868	-0.00928303	0.0788761	0.121841	0.146523	6.33338e-05	0.000162796
747	Ubiquinone	0.129273	0.0754012	0.183174	2.56487e-06	4.57881e-06	-0.00132586	-0.0515117	0.0488852	0.958711	0.963476	0.000468825	0.000985059

## Sheet: Fig 6
Association of menopause with lipid species
		(Women 25-91 years old)					(Women 40-60 years old)
Lipid #	Lipid species	Percent difference (post relative to pre-menopause)1	95% Lower CL	95% Upper CL	p-value	p-value (BH)2	Percent difference (post relative to pre-menopause)	95% Lower CL	95% Upper CL	p-value	p-value (BH)2
1	Sph(d16:1)	3.13627	-3.17471	9.85859	0.34571	0.462753	1.7439	-4.20872	8.06641	0.578393	0.769818
2	Sph(d17:1)	0.27495	-2.78535	3.43159	0.863364	0.910855	-4.0225	-8.35057	0.509954	0.0917685	0.264011
3	Sph(d18:1)	3.59492	1.47147	5.7628	0.00230057	0.00751958	2.69927	-4.19404	10.0886	0.458502	0.676449
4	Sph(d18:2)	5.29691	2.05741	8.63923	0.00301616	0.00917108	2.81842	-1.80004	7.65409	0.245512	0.452322
5	S1P(d16:1)	4.52479	1.03544	8.13465	0.0161429	0.0359858	2.4133	-1.9668	6.9891	0.29377	0.510825
6	S1P(d18:0)	3.23904	-2.41008	9.21516	0.276008	0.390272	-1.55308	-10.8334	8.69314	0.758891	0.893938
7	S1P(d18:1)	5.05759	1.85546	8.36039	0.00402566	0.011902	3.71577	-2.86431	10.7416	0.284272	0.500319
8	S1P(d18:2)	9.80133	6.94443	12.7345	1.21736e-07	1.49331e-05	4.98172	1.02353	9.09499	0.0192221	0.116262
9	dhCer(d18:0/16:0)	-2.61791	-11.8077	7.52951	0.603892	0.704728	-10.0168	-18.4134	-0.756121	0.0434353	0.175619
10	dhCer(d18:0/18:0)	4.64428	-2.17375	11.9375	0.196954	0.297019	-0.333329	-7.87057	7.82054	0.93425	0.9752
11	dhCer(d18:0/20:0)	3.42092	-3.3335	10.6473	0.337077	0.452664	1.24867	-5.01806	7.92888	0.706224	0.854782
12	dhCer(d18:0/22:0)	3.44364	-1.72566	8.88484	0.205728	0.309005	-0.200066	-6.0207	5.98107	0.948369	0.979807
13	dhCer(d18:0/24:0)	0.101795	-4.8124	5.26969	0.968672	0.97519	-1.25463	-7.42407	5.32596	0.704099	0.854
14	dhCer(d18:0/24:1)	3.69138	-3.1746	11.0442	0.308293	0.424839	-3.51301	-8.38726	1.62058	0.186781	0.393556
15	Cer(d16:1/16:0)	7.25235	1.55654	13.2676	0.0177115	0.0387375	8.72033	0.826504	17.2322	0.0380109	0.163403
16	Cer(d16:1/18:0)	10.7339	4.25283	17.6178	0.00247921	0.00784148	4.77646	-2.01027	12.0332	0.182562	0.387943
17	Cer(d16:1/20:0)	10.6017	4.32209	17.2592	0.00209304	0.00705224	4.94586	-3.02826	13.5757	0.240888	0.451221
18	Cer(d16:1/22:0)	10.7315	5.22054	16.531	0.00050541	0.0026271	8.30283	0.374307	16.8576	0.0488533	0.187396
19	Cer(d16:1/23:0)	9.67487	3.41817	16.3101	0.00448324	0.0130995	8.90291	1.35951	17.0077	0.0270529	0.134247
20	Cer(d16:1/24:0)	8.99596	3.63841	14.6305	0.00225737	0.00747131	6.4326	-0.850051	14.2502	0.0953727	0.270036
21	Cer(d16:1/24:1)	7.97256	2.06779	14.2189	0.0122049	0.02889	2.75372	-4.12505	10.126	0.448466	0.670905
22	Cer(d17:1/16:0)	3.84613	-0.645479	8.54079	0.1051	0.176502	6.34981	1.3161	11.6336	0.0188193	0.116262
23	Cer(d17:1/18:0)	7.3235	3.437	11.356	0.000773498	0.00340339	2.40742	-2.41868	7.4722	0.342095	0.559928
24	Cer(d17:1/20:0)	7.91384	0.790991	15.5401	0.0370266	0.072313	0.351735	-8.25017	9.7601	0.939316	0.977561
25	Cer(d17:1/22:0)	8.76225	3.27354	14.5427	0.0034999	0.0105138	6.05779	-0.708253	13.2849	0.0909331	0.262618
26	Cer(d17:1/23:0)	8.81849	1.49723	16.6679	0.0242059	0.0504347	4.97286	-2.27775	12.7614	0.194208	0.400085
27	Cer(d17:1/24:0)	6.76503	0.856888	13.0193	0.0319439	0.0632857	5.37813	-1.5629	12.8086	0.142667	0.333484
28	Cer(d17:1/24:1)	8.00427	2.65253	13.635	0.00593155	0.0161927	3.10832	-1.97208	8.45202	0.244723	0.452212
29	Cer(d18:1/14:0)	3.66737	-3.01962	10.8154	0.298478	0.414261	-0.337781	-7.44175	7.31142	0.929159	0.9752
30	Cer(d18:1/16:0)	4.3375	1.8702	6.86456	0.00161724	0.00602247	3.25342	-0.230258	6.85874	0.0778053	0.244519
31	Cer(d18:1/17:0)	6.05996	1.3756	10.9608	0.0162129	0.0359858	4.81057	-0.189441	10.061	0.0696358	0.231501
32	Cer(d18:1/18:0)	10.6502	5.74367	15.7844	0.000144025	0.00106664	5.87272	0.759034	11.2459	0.0315517	0.146588
33	Cer(d18:1/19:0)	1.03689	-4.0316	6.37308	0.697312	0.791893	1.49384	-4.7554	8.1531	0.650854	0.816843
34	Cer(d18:1/20:0)	10.5358	4.42138	17.0082	0.0017376	0.00630933	5.90498	0.341563	11.7768	0.0460974	0.181478
35	Cer(d18:1/21:0)	10.0654	4.50867	15.9176	0.00108583	0.00441412	7.59133	2.25205	13.2094	0.00862293	0.0858961
36	Cer(d18:1/22:0)	8.74674	2.9508	14.869	0.00549054	0.0152674	5.56941	-0.326166	11.8137	0.074745	0.241442
37	Cer(d18:1/23:0)	8.28526	2.16043	14.7773	0.0120252	0.0285552	6.00593	-0.903498	13.3971	0.10059	0.276435
38	Cer(d18:1/24:0)	6.95825	1.64571	12.5484	0.0149314	0.0341549	5.50101	-1.35045	12.8283	0.128879	0.31607
39	Cer(d18:1/24:1)	5.24519	0.955502	9.71715	0.0226316	0.0478203	1.43252	-2.59787	5.62968	0.497192	0.699337
40	Cer(d18:1/26:0)	4.69968	0.0166316	9.602	0.0588058	0.107285	2.25692	-2.3587	7.09073	0.351431	0.570052
41	Cer(d18:2/14:0)	3.33541	-1.56681	8.48177	0.196134	0.29638	2.77594	-4.46388	10.5644	0.468435	0.681233
42	Cer(d18:2/16:0)	7.27428	2.28713	12.5046	0.00720416	0.0189743	4.83897	-0.184708	10.1155	0.0693231	0.231489
43	Cer(d18:2/17:0)	1.48773	-5.08131	8.5114	0.66855	0.765812	0.538128	-7.21022	8.9335	0.896557	0.962159
44	Cer(d18:2/18:0)	14.5802	8.36182	21.1554	4.66489e-05	0.000459123	7.36591	1.48284	13.59	0.0195509	0.116262
45	Cer(d18:2/20:0)	10.4928	2.3793	19.2492	0.015783	0.0355165	2.81597	-1.91134	7.7711	0.256967	0.468744
46	Cer(d18:2/21:0)	6.75081	1.01898	12.8079	0.0275805	0.0560604	6.62353	0.212531	13.4447	0.0519361	0.192198
47	Cer(d18:2/22:0)	11.4726	4.78188	18.5905	0.00178867	0.00642428	9.47316	2.66684	16.7307	0.00982789	0.091206
48	Cer(d18:2/23:0)	11.8377	4.66215	19.5051	0.00252218	0.00784148	8.51313	1.24949	16.2979	0.028125	0.1375
49	Cer(d18:2/24:0)	9.41082	3.31033	15.8715	0.00458507	0.0132491	6.48834	0.131865	13.2483	0.0547244	0.194923
50	Cer(d18:2/24:1)	11.0534	5.15729	17.2801	0.000750977	0.00336673	5.12703	-1.01776	11.6533	0.114541	0.297489
51	Cer(d18:2/26:0)	7.57845	-1.24919	17.1952	0.10524	0.176502	4.92751	-1.05748	11.2745	0.11929	0.302471
52	Cer(d19:1/16:0)	2.99527	-1.39916	7.58555	0.194993	0.295715	-1.85905	-8.88236	5.70561	0.624102	0.800734
53	Cer(d19:1/18:0)	8.71788	1.40929	16.5532	0.0255538	0.0525116	1.92397	-5.62676	10.0788	0.631132	0.803624
54	Cer(d19:1/20:0)	5.39615	-0.783645	11.9608	0.0989298	0.168564	-4.47462	-12.8198	4.66935	0.334461	0.551568
55	Cer(d19:1/22:0)	4.24164	-0.746563	9.48053	0.107602	0.178859	-0.918972	-8.45462	7.23698	0.820669	0.920331
56	Cer(d19:1/23:0)	3.92617	-2.46823	10.7398	0.244239	0.354052	0.843562	-6.53804	8.80816	0.830046	0.922399
57	Cer(d19:1/24:0)	0.913323	-4.62211	6.77002	0.754368	0.834715	3.71936	-4.75656	12.9496	0.40802	0.631882
58	Cer(d19:1/24:1)	1.97299	-3.48507	7.73972	0.4919	0.603182	-4.16847	-9.64642	1.6416	0.166911	0.368287
59	Cer(d19:1/26:0)	0.594824	-2.50512	3.79334	0.713072	0.802072	2.32988	-2.77174	7.6992	0.384663	0.608304
60	Cer(d20:1/22:0)	3.55072	-0.848596	8.14523	0.126054	0.20453	1.19902	-4.78634	7.56064	0.704383	0.854
61	Cer(d20:1/23:0)	5.69795	0.982082	10.634	0.024126	0.0504085	4.70539	-3.54	13.6556	0.280926	0.497944
62	Cer(d20:1/24:0)	4.22751	-2.07198	10.9322	0.203256	0.305906	2.59253	-3.05194	8.56563	0.382656	0.6077
63	Cer(d20:1/24:1)	4.35836	-2.83069	12.0793	0.250954	0.362381	-2.84253	-7.4483	1.99245	0.254	0.464529
64	Cer(d20:1/26:0)	0.857103	-4.25366	6.24067	0.750014	0.833442	1.89581	-3.61564	7.72241	0.513224	0.714066
65	Cer(m18:0/20:0)	9.4946	3.25844	16.1074	0.00508038	0.0144491	3.32681	-5.30301	12.7431	0.467964	0.681233
66	Cer(m18:0/22:0)	10.8129	5.67017	16.2058	0.000210806	0.00137115	7.88798	1.20716	15.0098	0.0271007	0.134247
67	Cer(m18:0/23:0)	8.77541	2.77043	15.1313	0.00699199	0.0186121	9.92891	4.01363	16.1806	0.00222991	0.0370661
68	Cer(m18:0/24:0)	5.93055	2.15238	9.84845	0.00417979	0.012309	8.08621	1.79776	14.7631	0.016602	0.112765
69	Cer(m18:0/24:1)	10.1082	3.53731	17.096	0.00464651	0.0133442	6.40707	-0.971745	14.3357	0.101048	0.276435
70	Cer(m18:1/18:0)	13.8339	6.91108	21.205	0.00035158	0.00197731	9.76242	2.50082	17.5385	0.0123799	0.100085
71	Cer(m18:1/20:0)	14.7392	6.24296	23.9149	0.00151342	0.00571736	9.85322	2.90155	17.2745	0.00862341	0.0858961
72	Cer(m18:1/22:0)	12.6604	5.25781	20.5837	0.00179502	0.00642428	11.0107	3.76362	18.764	0.00506943	0.0642701
73	Cer(m18:1/23:0)	12.0213	4.89383	19.6331	0.00206254	0.00704465	10.0566	3.28895	17.2676	0.00608469	0.0711148
74	Cer(m18:1/24:0)	10.93	3.68838	18.6775	0.00534335	0.0150257	10.1847	3.86795	16.8856	0.00315413	0.0446894
75	Cer(m18:1/24:1)	11.6808	2.83287	21.2901	0.0137392	0.0322161	6.19323	-1.20872	14.1498	0.113901	0.297489
76	HexCer(d16:1/18:0)	8.45089	1.2235	16.1943	0.028483	0.0575672	-1.51657	-8.24008	5.69959	0.675002	0.838707
77	HexCer(d16:1/20:0)	8.28233	0.530449	16.632	0.0445839	0.085291	-2.45922	-10.1964	5.94461	0.559429	0.753969
78	HexCer(d16:1/22:0)	1.82975	-4.53097	8.61427	0.585869	0.68904	-5.04309	-11.0251	1.34108	0.129916	0.317573
79	HexCer(d16:1/24:0)	-0.951096	-8.39232	7.09458	0.81215	0.86784	-3.85048	-10.7701	3.60579	0.311339	0.529704
80	HexCer(d18:1/16:0)	-3.24441	-8.97595	2.84802	0.298512	0.414261	-6.32629	-12.5075	0.291648	0.0707041	0.234012
81	HexCer(d18:1/18:0)	-4.75839	-12.0315	3.11601	0.238749	0.347397	-9.91635	-16.1597	-3.20807	0.00797141	0.0838087
82	HexCer(d18:1/20:0)	-1.17423	-9.28146	7.65752	0.78872	0.855019	-6.77618	-12.8753	-0.250077	0.0513508	0.191222
83	HexCer(d18:1/22:0)	-4.36185	-12.1188	4.0798	0.309959	0.426193	-6.0659	-12.5913	0.946672	0.0991751	0.274752
84	HexCer(d18:1/24:0)	-3.46951	-10.86	4.5337	0.392034	0.507338	-4.664	-10.5257	1.58171	0.150922	0.348425
85	HexCer(d18:1/24:1)	-3.05887	-9.55698	3.90611	0.387392	0.504606	-5.71075	-10.8102	-0.319692	0.047179	0.183802
86	HexCer(d18:2/18:0)	-0.740204	-6.9572	5.8922	0.823456	0.876167	-1.85406	-10.0673	7.10933	0.677794	0.839441
87	HexCer(d18:2/20:0)	4.49452	-1.08834	10.3925	0.127416	0.206293	-1.10744	-10.3134	9.04344	0.824809	0.922208
88	HexCer(d18:2/22:0)	1.14261	-7.44343	10.5251	0.803574	0.863611	-5.41914	-11.5037	1.08376	0.111342	0.294119
89	HexCer(d18:2/24:0)	3.02258	-4.97741	11.6961	0.476061	0.587614	-1.20127	-8.85507	7.09526	0.771034	0.901971
90	Hex2Cer(d16:1/16:0)	-3.2651	-9.25115	3.11581	0.316844	0.433717	-2.90573	-8.13449	2.62064	0.305088	0.524612
91	Hex2Cer(d16:1/24:1)	-6.11316	-12.6866	0.955136	0.0992109	0.168659	0.448473	-9.09574	10.9948	0.930604	0.9752
92	Hex2Cer(d18:1/16:0)	-9.16393	-14.0026	-4.05306	0.00177752	0.00642311	-6.12605	-12.2439	0.418264	0.0762402	0.243708
93	Hex2Cer(d18:1/18:0)	-2.3848	-7.21693	2.69899	0.359123	0.475441	-0.563221	-9.08009	8.75145	0.902462	0.964345
94	Hex2Cer(d18:1/20:0)	1.64683	-2.11064	5.54852	0.40232	0.516184	2.20157	-7.46078	12.8728	0.670544	0.837981
95	Hex2Cer(d18:1/22:0)	-2.10506	-6.55465	2.5564	0.377418	0.494411	1.70603	-6.36589	10.4738	0.691393	0.849199
96	Hex2Cer(d18:1/24:0)	-1.40902	-5.65282	3.02568	0.532256	0.639049	2.86937	-4.69169	11.0303	0.473484	0.681233
97	Hex2Cer(d18:1/24:1)	-7.3491	-11.8552	-2.61262	0.00549009	0.0152674	-5.10396	-12.397	2.79626	0.2093	0.419722
98	Hex2Cer(d18:2/16:0)	-3.55094	-8.05527	1.17405	0.149221	0.236214	-3.83578	-8.7043	1.29237	0.150844	0.348425
99	Hex2Cer(d18:2/24:1)	-0.880584	-6.51225	5.09033	0.769067	0.845974	-1.23687	-9.18709	7.40934	0.773376	0.901971
100	Hex3Cer(d18:1/16:0)	-0.280782	-3.91467	3.49054	0.88301	0.925058	-3.79439	-7.31749	-0.137368	0.0513845	0.191222
101	Hex3Cer(d18:1/18:0)	2.47815	-1.99598	7.15654	0.29134	0.408094	-0.433077	-6.25788	5.75366	0.888757	0.959686
102	Hex3Cer(d18:1/20:0)	1.97643	-3.0464	7.25949	0.453709	0.566569	2.12875	-5.23917	10.0695	0.58561	0.776661
103	Hex3Cer(d18:1/22:0)	2.46189	-2.80538	8.0146	0.373852	0.492327	-0.77647	-6.28359	5.05426	0.790935	0.901971
104	Hex3Cer(d18:1/24:0)	0.744207	-4.83596	6.65158	0.800501	0.861837	0.864401	-5.08955	7.19185	0.78355	0.901971
105	Hex3Cer(d18:1/24:1)	1.97516	-2.42139	6.56981	0.391526	0.507338	-3.40653	-8.66147	2.15073	0.234399	0.448415
106	GM3(d18:1/16:0)	1.23565	-1.88863	4.45941	0.448792	0.562306	-1.75808	-4.99503	1.58915	0.30802	0.527933
107	GM3(d18:1/18:0)	4.26024	-2.59789	11.6013	0.239184	0.347397	2.34264	-1.44214	6.27276	0.238169	0.450912
108	GM3(d18:1/20:0)	11.5265	7.03393	16.2077	1.45374e-05	0.00020517	2.85383	-2.28168	8.25923	0.29047	0.508832
109	GM3(d18:1/22:0)	8.37102	3.82728	13.1136	0.00095012	0.00403387	0.641553	-4.13981	5.66141	0.798606	0.906317
110	GM3(d18:1/24:0)	4.69798	0.0196128	9.59517	0.0586506	0.107263	-2.78463	-7.40245	2.06347	0.264688	0.479202
111	GM3(d18:1/24:1)	2.26172	-2.72611	7.50529	0.387899	0.504606	-5.57538	-12.087	1.41851	0.126427	0.31215
112	GM3(d18:2/24:1)	8.88996	2.09101	16.1417	0.0148921	0.0341549	-4.06989	-11.5286	4.0176	0.322671	0.541161
113	GM3(d20:1/18:0)	9.64555	4.24023	15.3312	0.00126769	0.00501711	8.49556	0.513618	17.1114	0.045366	0.179544
114	GM1(d18:1/16:0)	-6.81732	-9.67877	-3.86522	0.000120799	0.000922018	-3.73241	-9.04562	1.89118	0.199418	0.407554
115	Sulfatide (d18:1:/16:0(OH))	-1.0732	-5.0899	3.11349	0.61377	0.712888	-1.29763	-7.49558	5.31558	0.695926	0.851403
116	Sulfatide (d18:1:/16:0)	2.65541	-2.19923	7.75103	0.297765	0.414261	-1.65018	-7.59807	4.68057	0.605095	0.79011
117	Sulfatide (d18:1:/18:0(OH))	0.187234	-3.2975	3.79755	0.918229	0.946054	3.71605	0.62729	6.89962	0.0249154	0.133056
118	Sulfatide (d18:1:/18:0)	-1.11888	-3.22892	1.03716	0.315045	0.432391	0.603334	-2.24428	3.5339	0.68439	0.843367
119	Sulfatide (d18:1:/24:0(OH))	6.19852	-0.834886	13.7308	0.0960592	0.164708	6.81902	-2.19769	16.667	0.153386	0.353024
120	Sulfatide (d18:1:/24:0)	-2.77056	-7.90751	2.65293	0.318723	0.434253	-0.755478	-9.7502	9.1357	0.876765	0.954614
121	Sulfatide (d18:1:/24:1(OH))	0.222165	-5.09406	5.83619	0.936942	0.958731	-0.936184	-6.45597	4.90931	0.750097	0.886371
122	Sulfatide (d18:1:/24:1)	-2.80037	-7.8695	2.54766	0.307222	0.424773	3.13066	-4.38229	11.2339	0.43091	0.652471
123	Sulfatide (d18:2:/18:0(OH))	-0.605647	-6.17514	5.29445	0.837861	0.887706	4.42206	-0.838589	9.96179	0.111671	0.294119
124	Sulfatide (d18:2:/18:0)	0.0842437	-3.83092	4.1588	0.967292	0.97519	5.29488	0.953715	9.82272	0.0229436	0.129036
125	Cer1P(d18:1/16:0)	-4.33872	-12.2782	4.31935	0.32397	0.439003	-4.60701	-11.6883	3.04216	0.240436	0.451221
126	SM(d17:1/14:0)	4.5011	-0.320538	9.55596	0.0780468	0.137686	3.56136	-2.84244	10.3872	0.291447	0.509352
127	SM(d18:0/14:0)	-0.995137	-5.36702	3.57872	0.66748	0.765759	-1.62259	-7.55646	4.69218	0.6102	0.79011
128	SM(d18:1/14:0)/SM(d16:1/16:0)	3.65632	0.51451	6.89634	0.0296969	0.0595531	1.67703	-3.1269	6.71919	0.505968	0.706209
129	SM(d18:2/14:0)	10.9109	7.44764	14.4859	5.37831e-07	2.51436e-05	7.77917	2.42964	13.4081	0.00732572	0.0817857
130	SM(d17:1/16:0)	1.48813	-1.94111	5.03729	0.40653	0.520692	1.69878	-2.96872	6.59079	0.487824	0.695033
131	SM(d18:0/16:0)	-3.43161	-7.65973	0.990124	0.137188	0.218798	-4.37003	-9.39453	0.9331	0.11548	0.297697
132	SM(d18:1/16:0)	0.647874	-2.34902	3.73675	0.678508	0.773483	0.271601	-3.00585	3.6598	0.874014	0.954614
133	SM(d18:2/16:0)	6.94481	4.36198	9.59156	8.75541e-06	0.000152303	3.99994	0.156685	7.99067	0.0503969	0.190388
134	SM(34:3)	5.62223	1.75918	9.63192	0.00745091	0.0194255	4.63111	-1.55857	11.21	0.156389	0.35556
135	SM(d16:1/19:0)	0.0106683	-3.01793	3.13385	0.994622	0.995953	-1.37817	-6.1924	3.68313	0.590952	0.782357
136	SM(d18:1/17:0)/SM(d17:1/18:0)	2.24374	-0.98568	5.5785	0.185864	0.283149	0.21874	-4.00452	4.62779	0.92145	0.9752
137	SM(d18:2/17:0)	4.78585	1.63467	8.03474	0.00548875	0.0152674	2.10468	-2.65377	7.09572	0.399351	0.624481
138	SM(35:2) (b)	0.767887	-1.74924	3.3495	0.557991	0.660111	0.0470652	-4.40381	4.70517	0.98397	0.991208
139	SM(d18:1/18:0)/SM(d16:1/20:0)	4.99153	1.14336	8.98611	0.0160646	0.0359769	-0.318438	-4.71931	4.28571	0.890847	0.960163
140	SM(d18:2/18:0)	9.0008	5.89076	12.2022	2.50398e-06	7.20375e-05	3.40384	-0.868607	7.86042	0.130855	0.318825
141	SM(d18:2/18:1)	6.75468	3.60653	9.99849	0.000186236	0.00127802	3.91118	-2.22612	10.4337	0.226677	0.441548
142	SM(37:1)	4.48884	0.859479	8.2488	0.0213033	0.0456586	2.43464	-1.66283	6.70285	0.257558	0.468744
143	SM(37:2)	3.18973	-0.864116	7.40934	0.135491	0.216661	-0.278118	-5.49117	5.22248	0.919722	0.9752
144	SM(d18:1/20:0)/SM(d16:1/22:0)	5.10814	1.55927	8.78101	0.00810621	0.0203221	1.50932	-3.64532	6.93972	0.577497	0.769818
145	SM(d18:2/20:0)	6.4132	2.94556	9.99764	0.000953173	0.00403387	1.23985	-3.81034	6.55519	0.640476	0.806526
146	SM(38:3) (a)	5.04684	1.4279	8.7949	0.0100916	0.0242718	1.50153	-3.62745	6.90348	0.577531	0.769818
147	SM(38:3) (b)	2.22421	-0.307522	4.82023	0.0962266	0.164708	-0.62126	-4.16916	3.05799	0.739298	0.877769
148	SM(d16:1/23:0)/SM(d17:1/22:0)	6.29424	2.0088	10.7597	0.00692207	0.0184918	4.51949	-0.499917	9.79211	0.0888888	0.259722
149	SM(d18:0/22:0)	3.09971	-2.79721	9.35436	0.318102	0.434198	2.19171	-4.05795	8.84847	0.506054	0.706209
150	SM(d18:1/22:0)/SM(d16:1/24:0)	4.76354	0.297622	9.42831	0.0451448	0.0861436	3.57516	-2.35633	9.86695	0.252534	0.462979
151	SM(d16:1/24:1)	5.03509	1.24244	8.96982	0.013911	0.0324156	-0.594967	-4.88807	3.89191	0.792942	0.902771
152	SM(d18:2/22:0)	7.11897	3.13651	11.2552	0.00130973	0.00512921	5.0085	0.568793	9.64421	0.0345983	0.152233
153	SM(40:3) (a)	4.30956	2.62181	6.02506	2.09091e-05	0.000265085	1.14473	-2.31874	4.73101	0.527021	0.720835
154	SM(40:3) (b)	4.03345	1.29057	6.85061	0.00703607	0.0186631	2.11612	-1.88671	6.28226	0.3132	0.530031
155	SM(41:0)	-0.350058	-4.63466	4.12705	0.87681	0.919851	0.307081	-4.60337	5.4703	0.905525	0.964862
156	SM(41:1) (a)	3.10188	-2.0737	8.55099	0.254508	0.364748	0.256465	-6.49694	7.49764	0.943106	0.978424
157	SM(d18:1/23:0)/SM(d17:1/24:0)	5.14668	0.107043	10.44	0.0546419	0.10142	4.1402	-2.16143	10.8477	0.212838	0.423411
158	SM(d17:1/24:1)	3.17186	-0.403528	6.8756	0.093311	0.161941	0.498793	-2.8628	3.97672	0.776426	0.901971
159	SM(d18:2/23:0)	6.67276	2.68317	10.8173	0.00242859	0.00776167	5.11709	0.548481	9.89327	0.0358307	0.156733
160	SM(d18:1/24:0)	4.78879	-0.612745	10.4839	0.093838	0.162104	6.23391	1.04347	11.691	0.0248721	0.133056
161	SM(d18:1/24:1)	2.57478	0.0189814	5.19589	0.0578911	0.106395	0.282648	-2.81554	3.4796	0.861299	0.946038
162	SM(d18:2/24:0)	5.54225	1.58946	9.64883	0.0096843	0.023519	5.53259	1.81378	9.38724	0.00635175	0.073094
163	SM(43:1)	1.83806	-1.92376	5.74417	0.350741	0.468489	1.84014	-3.03179	6.95686	0.471826	0.681233
164	SM(d19:1/24:1)	-1.2498	-6.76684	4.59372	0.671259	0.766568	-3.14522	-7.97091	1.93351	0.230228	0.443842
165	SM(43:2) (b)	1.32303	-2.61567	5.42102	0.520979	0.628536	-0.173096	-3.85634	3.65126	0.928653	0.9752
166	SM(43:2) (c)	1.41988	-2.87611	5.90588	0.528189	0.635185	2.69907	-2.20673	7.85098	0.295022	0.510825
167	SM(44:1)	2.00301	-0.795622	4.8806	0.172954	0.268402	2.70191	-0.966641	6.50636	0.161542	0.360697
168	SM(44:2)	1.39383	-2.24018	5.16293	0.463271	0.576513	0.526327	-3.48103	4.70007	0.802115	0.906317
169	SM(44:3)	0.706457	-1.76063	3.2355	0.582279	0.686979	-0.579323	-4.61495	3.62705	0.785413	0.901971
170	PC(28:0)	2.48579	-9.7607	16.3943	0.708062	0.800046	1.85251	-11.8461	17.6798	0.805061	0.908274
171	PC(14:0_16:0)	0.842795	-5.45243	7.55717	0.80038	0.861837	-1.69676	-9.72273	7.04275	0.696603	0.851403
172	PC(31:0) (a)	-1.4265	-10.8158	8.95134	0.78046	0.849819	-4.80061	-15.3535	7.06788	0.418513	0.64218
173	PC(31:0) (b)	-2.39489	-6.91816	2.34818	0.324986	0.439583	-2.45643	-9.1544	4.73537	0.498634	0.699772
174	PC(16:0_16:0)	-0.673766	-3.97218	2.73794	0.69767	0.791893	-1.05018	-5.21307	3.29554	0.633832	0.803624
175	PC(32:1)	9.14268	2.59691	16.1061	0.00962025	0.0234396	2.1942	-6.27355	11.427	0.626543	0.801118
176	PC(32:2)	3.34258	-3.87282	11.0996	0.380598	0.497705	1.53852	-6.88031	10.7185	0.732033	0.871912
177	PC(33:0) (a)	-1.73435	-5.89987	2.61557	0.434987	0.545923	-1.56031	-8.25843	5.62683	0.665064	0.833279
178	PC(33:0) (b)	-2.2749	-5.8144	1.39762	0.231335	0.339291	-0.454567	-5.55427	4.9205	0.866345	0.950185
179	PC(33:1)	1.08742	-3.34511	5.72322	0.639924	0.73982	-1.22485	-7.25126	5.19313	0.703998	0.854
180	PC(33:2)	-3.35691	-7.89264	1.40219	0.174441	0.269231	-1.4791	-8.61757	6.21701	0.700629	0.854
181	PC(16:0_18:0)	2.02565	-1.36809	5.53616	0.254763	0.364748	0.869519	-3.80331	5.76933	0.723129	0.863312
182	PC(16:0_18:1)	0.220872	-2.28329	2.78921	0.865495	0.911817	-1.73028	-6.27402	3.03374	0.475696	0.681233
183	PC(16:0_18:2)	-0.0999994	-1.85532	1.68671	0.912681	0.942935	-0.0492897	-2.67105	2.64309	0.97125	0.98441
184	PC(16:1_18:2)	4.4339	0.64871	8.36143	0.0286297	0.0575672	2.38556	-2.26338	7.25563	0.328274	0.54866
185	PC(16:0_18:3) (a)	2.66376	-2.25437	7.82935	0.302572	0.419118	-4.09865	-9.81207	1.97672	0.192141	0.400085
186	PC(16:0_18:3) (b)	6.29413	2.16821	10.5867	0.00520616	0.0146951	-1.79639	-8.36316	5.24096	0.611596	0.79011
187	PC(14:0_20:4)	8.1418	0.940863	15.8564	0.0339227	0.0667742	5.70927	-3.1516	15.3808	0.223813	0.438252
188	PC(34:5)	5.95073	-1.57641	14.0535	0.135046	0.216661	1.92092	-11.3407	17.1662	0.790957	0.901971
189	PC(15-MHDA_18:1)	-2.26131	-6.88937	2.59679	0.363036	0.479771	-3.3894	-8.29666	1.78046	0.205046	0.414246
190	PC(17:0_18:1)	0.847576	-2.13346	3.91942	0.585648	0.68904	-1.07377	-4.31639	2.27875	0.530479	0.721631
191	PC(15-MHDA_18:2)	-6.67502	-11.0697	-2.06316	0.00884519	0.0216216	-4.93674	-11.2982	1.88099	0.162655	0.362101
192	PC(17:0_18:2)	-3.97706	-6.3623	-1.53106	0.00365444	0.0108905	-2.47249	-6.3894	1.60832	0.240973	0.451221
193	PC(17:1_18:2)	-0.955102	-3.1578	1.29769	0.409802	0.523986	-1.54315	-5.09549	2.14215	0.413608	0.639213
194	PC(15:0_20:3)	2.06348	-1.65347	5.92091	0.289441	0.406958	1.53957	-3.72588	7.09299	0.578193	0.769818
195	PC(15:0_20:4)	1.67703	-3.6928	7.34626	0.552663	0.657221	3.19071	-2.65169	9.38374	0.299591	0.517538
196	PC(35:5)	-3.10273	-12.7087	7.56031	0.558624	0.660111	-2.15894	-14.6318	12.1363	0.756004	0.891942
197	PC(18:0_18:1)	6.37165	2.58737	10.2955	0.00230212	0.00751958	-0.483129	-6.31685	5.71386	0.87623	0.954614
198	PC(18:1_18:1)	1.87481	-1.06837	4.90556	0.224246	0.331494	-1.09136	-6.03293	4.11009	0.677837	0.839441
199	PC(18:0_18:2)	1.01865	-1.81607	3.93522	0.490796	0.602817	0.0238413	-4.29633	4.53904	0.991629	0.994288
200	PC(18:1_18:2)	-1.45156	-4.42462	1.61397	0.357229	0.474614	-1.20317	-5.47949	3.26661	0.595931	0.784782
201	PC(16:0_20:3) (a)	6.64257	2.89513	10.5265	0.0014324	0.00549452	7.25407	1.48147	13.355	0.0191485	0.116262
202	PC(16:0_20:3) (b)	10.1636	5.03737	15.5401	0.000420732	0.00228049	5.62829	-2.10285	13.97	0.168609	0.369851
203	PC(18:2_18:2)	-0.433	-5.53487	4.94441	0.872669	0.918082	-0.144265	-6.6551	6.82071	0.966813	0.983535
204	PC(16:0_20:4)	4.45229	1.81499	7.15789	0.00232345	0.00755627	4.5107	0.703073	8.4623	0.0269745	0.134247
205	PC(16:1_20:4)	8.86639	4.38827	13.5366	0.00044119	0.00235722	6.32182	0.986568	11.9389	0.0267493	0.134247
206	PC(16:0_20:5)	-0.404939	-8.85364	8.8269	0.929131	0.953347	-1.40435	-11.893	10.3329	0.807068	0.909167
207	PC(36:6) (a)	5.14595	-3.83302	14.9633	0.279614	0.394625	2.18622	-8.72137	14.3972	0.710015	0.856599
208	PC(14:0_22:6)	3.11794	-3.57704	10.2778	0.377399	0.494411	4.02031	-5.53678	14.5443	0.429308	0.65238
209	PC(15-MHDA_20:4)	0.836923	-5.65539	7.776	0.807833	0.865701	2.69565	-2.35716	8.00993	0.309998	0.529403
210	PC(17:0_20:4)	1.44403	-5.15891	8.50668	0.679383	0.773483	2.22872	-1.94381	6.5788	0.308432	0.527933
211	PC(15:0_22:6)	-3.34774	-12.2136	6.41355	0.493424	0.60406	-0.835989	-9.50225	8.66018	0.858465	0.946038
212	PC(38:2)	6.66133	4.28054	9.09647	4.80753e-06	0.000102744	2.4959	-1.4876	6.64049	0.232699	0.447188
213	PC(18:0_20:3)	15.8347	10.3225	21.6222	2.04446e-06	6.3719e-05	8.87921	1.93208	16.2998	0.0171412	0.112765
214	PC(18:1_20:3)	10.0592	6.32389	13.9258	7.45753e-06	0.000139456	6.58598	0.614422	12.912	0.0384898	0.163582
215	PC(38:4) (b)	11.2269	7.06782	15.5476	6.83412e-06	0.000131075	6.1349	0.810641	11.7404	0.0309938	0.144896
216	PC(18:0_20:4)	7.96	4.22278	11.8312	0.000196146	0.00130998	4.74123	0.195023	9.49372	0.0499173	0.189534
217	PC(38:5) (a)	5.02393	2.11753	8.01305	0.00186324	0.00660523	1.81939	-1.65865	5.42043	0.31767	0.534516
218	PC(38:5) (b)	6.06804	-0.462336	13.0269	0.0795606	0.140027	2.07838	-3.79767	8.31335	0.50187	0.702993
219	PC(38:6) (a)	1.20942	-1.94842	4.46895	0.463265	0.576513	-0.188611	-4.21416	4.00611	0.928999	0.9752
220	PC(16:0_22:6)	-0.125845	-7.56395	7.91079	0.974778	0.978704	1.69011	-4.58881	8.38224	0.610179	0.79011
221	PC(18:2_20:5)	-1.07695	-7.15258	5.39625	0.740172	0.827577	-2.20177	-9.83227	6.07446	0.595255	0.784782
222	PC(16:1_22:6)	2.79891	-5.39273	11.6998	0.51983	0.628162	2.37573	-4.63582	9.9028	0.521674	0.719948
223	PC(38:7) (c)	-0.774915	-6.0464	4.79234	0.781993	0.849819	-0.193238	-6.43971	6.47027	0.953627	0.981666
224	PC (39:5) (a)	-2.27127	-8.15594	3.99045	0.47422	0.586308	-1.31191	-7.97846	5.83761	0.714022	0.858663
225	PC (39:5) (b)	2.61172	-3.29045	8.87409	0.40065	0.514925	0.461193	-3.59632	4.68948	0.828377	0.922399
226	PC(15-MHDA_22:6)	-6.92949	-16.9785	4.33589	0.227895	0.33539	-2.62216	-10.409	5.84149	0.536942	0.728916
227	PC(17:0_22:6)	-2.92661	-13.3228	8.71653	0.611192	0.710998	-2.4125	-8.60206	4.19622	0.470974	0.681233
228	PC(40:10)	-1.50891	-4.38959	1.45856	0.323741	0.439003	4.18899	-2.54924	11.3931	0.238718	0.450912
229	PC(18:0_22:4)	16.919	9.90551	24.38	2.89446e-05	0.000323142	4.83889	-1.61446	11.7155	0.155633	0.354918
230	PC(20:0_20:4)	7.10702	3.7357	10.5879	0.000227076	0.00143943	2.54046	-2.57489	7.92439	0.344571	0.562749
231	PC(18:0_22:5) (n3)/PC(20:1_20:4)	8.99131	4.33933	13.8507	0.000570867	0.00280927	0.716714	-4.31886	6.0173	0.786863	0.901971
232	PC(18:0_22:5) (n6)	20.0185	11.9422	28.6775	1.74814e-05	0.000241697	7.376	0.396078	14.8412	0.046941	0.183802
233	PC(18:0_22:6)	5.28752	-1.5515	12.6016	0.143487	0.227873	0.944784	-5.46633	7.79068	0.780799	0.901971
234	PC(40:7) (a)	6.274	2.50707	10.1794	0.0025356	0.00784148	3.65233	-1.59138	9.17544	0.186093	0.393214
235	PC(18:1_22:6) (a)	-0.195847	-8.38847	8.72943	0.964527	0.974954	-0.108543	-5.52309	5.61631	0.969794	0.984268
236	PC(18:1_22:6) (b)	0.0814372	-9.33601	10.4771	0.987229	0.989876	-0.22917	-9.05973	9.45886	0.961632	0.983535
237	PC(40:8)	0.396021	-4.89736	5.98403	0.887267	0.926922	1.26996	-3.68319	6.47783	0.625564	0.801118
238	PC(44:12)	-7.6174	-19.5017	6.02149	0.268681	0.382169	-5.41866	-14.3443	4.43712	0.279723	0.496989
239	PC(O-16:0/16:0)	-6.98585	-10.5324	-3.2987	0.0010223	0.00420953	-7.4621	-11.4605	-3.28308	0.00177847	0.0331582
240	PC(O-32:1)	-8.58936	-10.9863	-6.12786	2.91788e-07	1.98416e-05	-8.31455	-11.5642	-4.94552	5.60264e-05	0.00677192
241	PC(O-32:2)	-8.93893	-13.8572	-3.73987	0.00253111	0.00784148	-13.2056	-21.9802	-3.4441	0.0143621	0.102609
242	PC(O-34:1)	-4.65599	-6.99812	-2.25489	0.00077016	0.00340339	-5.25904	-9.23277	-1.11135	0.0195843	0.116262
243	PC(O-34:2)	-8.97741	-12.3888	-5.43322	4.10991e-05	0.000421125	-9.07928	-13.6315	-4.28709	0.00107583	0.0251476
244	PC(O-34:4)	-1.44181	-7.52882	5.04588	0.65855	0.757839	-11.3243	-17.7252	-4.42535	0.00382668	0.0520429
245	PC(O-35:4)	-1.15833	-8.03577	6.23342	0.75379	0.834715	-8.02887	-16.1827	0.918219	0.0877535	0.259426
246	PC(O-36:0)	-7.36693	-11.1619	-3.40983	0.00121667	0.00484078	-4.94585	-10.0143	0.408122	0.0799929	0.245224
247	PC(O-18:0/18:1)	-8.21734	-12.4447	-3.78589	0.00128723	0.00506763	-7.46134	-12.2754	-2.38313	0.00806714	0.0838087
248	PC(O-18:1/18:1)	-3.10426	-8.12362	2.18932	0.254724	0.364748	-6.57174	-12.5811	-0.149293	0.0544886	0.194923
249	PC(O-18:0/18:2)	-11.2531	-16.1189	-6.10501	0.000266208	0.00161889	-9.9111	-15.2752	-4.20734	0.00236119	0.0375781
250	PC(O-18:1/18:2)	-7.41438	-11.1977	-3.46987	0.00111341	0.00447757	-8.98116	-13.8808	-3.80279	0.00235565	0.0375781
251	PC(O-16:0/20:3)	-3.87717	-8.80686	1.31901	0.151756	0.23948	-6.64021	-11.8499	-1.12262	0.0260622	0.134247
252	PC(O-16:0/20:4)	-0.690241	-3.7724	2.49063	0.669952	0.766244	-3.35112	-8.04449	1.58181	0.189997	0.398089
253	PC(O-36:5)	-5.73036	-14.7963	4.30027	0.262043	0.374061	-11.6437	-19.3669	-3.18083	0.0128178	0.100519
254	PC(O-18:0/20:4)	-3.67368	-6.85103	-0.387961	0.0369467	0.072313	-4.36809	-9.44344	0.991721	0.119268	0.302471
255	PC(O-38:5)	0.172262	-2.15756	2.55756	0.887008	0.926922	-2.76812	-7.09323	1.75833	0.236368	0.450912
256	PC(O-16:0/22:6)	-2.1062	-8.6386	4.89327	0.550451	0.656678	-4.99763	-10.836	1.22298	0.123966	0.308382
257	PC(O-40:5)	-5.70673	-7.37545	-4.00795	4.67132e-07	2.32943e-05	-5.10544	-9.30136	-0.715412	0.0307415	0.144896
258	PC(O-18:0/22:6)	-4.24269	-8.05494	-0.272373	0.0453482	0.0861532	-5.27647	-10.3846	0.122782	0.0651935	0.221658
259	PC(O-40:7) (a)	-0.895879	-8.0522	6.81742	0.815606	0.87029	-4.73909	-10.3292	1.19949	0.126446	0.31215
260	PC(O-40:7) (b)	-1.6005	-6.34872	3.38845	0.527583	0.635185	-2.66757	-8.06104	3.0423	0.360257	0.579124
261	PC(P-16:0/14:0)	-8.80338	-13.5047	-3.84655	0.001917	0.006662	-5.37357	-11.076	0.694502	0.0921572	0.264113
262	PC(P-16:0/16:0)	-7.40746	-10.5731	-4.12976	0.000159533	0.00114459	-4.76392	-9.0028	-0.327576	0.0444277	0.177711
263	PC(P-16:0/16:1)	-5.66879	-8.81798	-2.41084	0.00214893	0.00717589	-5.99858	-11.6592	0.0247417	0.0606346	0.209975
264	PC(P-16:0/18:0)	-5.37319	-8.21682	-2.44146	0.00134437	0.00523717	-3.51723	-8.17634	1.37829	0.166878	0.368287
265	PC(P-16:0/18:1)	-6.20366	-9.16443	-3.14638	0.000505751	0.0026271	-5.76194	-10.643	-0.614233	0.0369536	0.159776
266	PC(P-16:0/18:2)	-5.96134	-9.33441	-2.46278	0.00258055	0.00794341	-4.33081	-9.68437	1.34008	0.142656	0.333484
267	PC(P-16:0/18:3)	-1.35101	-4.33035	1.72111	0.391802	0.507338	-6.41021	-12.9454	0.615613	0.0832812	0.252204
268	PC(P-35:2)(a)	-4.86668	-10.2059	0.790042	0.101186	0.171625	-2.76905	-9.74657	4.7479	0.465794	0.681233
269	PC(P-35:2)(b)	-7.10447	-11.5036	-2.48664	0.00581967	0.0160041	-8.47484	-15.8728	-0.426371	0.0485416	0.18716
270	PC(P-15:0/20:4) (a)	6.91675	0.00453537	14.3067	0.0595096	0.108305	-0.900378	-14.5037	14.8674	0.905264	0.964862
271	PC(P-15:0/20:4) (b)	6.03707	2.43023	9.77092	0.00243849	0.00776167	-0.104413	-10.0658	10.9603	0.984582	0.991208
272	PC(P-18:1/18:1)	-1.04109	-6.3288	4.54512	0.711472	0.801477	-3.85778	-9.81041	2.48774	0.237404	0.450912
273	PC(P-18:0/18:2)	-6.6994	-10.6172	-2.60992	0.00359825	0.010766	-7.19552	-13.7337	-0.161772	0.0545577	0.194923
274	PC(P-36:3)	2.80257	-0.438934	6.14962	0.101586	0.171914	0.751129	-6.03156	8.0234	0.834792	0.925073
275	PC(P-16:0/20:4)	3.0343	-0.335085	6.51759	0.0885914	0.154828	0.765167	-5.94046	7.94885	0.82977	0.922399
276	PC(P-16:0/20:5)	0.219395	-7.46811	8.54558	0.957447	0.972413	-5.57206	-14.5694	4.37288	0.270976	0.484904
277	PC(P-17:0/20:4) (a)	0.619625	-3.11196	4.49493	0.750989	0.833442	-0.826802	-9.10839	8.20936	0.853266	0.944146
278	PC(P-17:0/20:4) (b)	1.17121	-3.02908	5.55344	0.594537	0.697043	-0.00964191	-8.53647	9.31212	0.998323	0.998323
279	PC(P-18:0/20:4)	3.20983	0.196722	6.31355	0.0455002	0.0861623	-1.0241	-8.21641	6.73182	0.791034	0.901971
280	PC(P-38:5) (a)	4.5108	0.701336	8.46438	0.0270404	0.0551124	0.972269	-5.37546	7.74583	0.77231	0.901971
281	PC(P-38:5) (b)	5.15131	1.62489	8.80011	0.00729205	0.0191384	-0.966812	-7.68191	6.23673	0.788168	0.901971
282	PC(P-16:0/22:6)	1.32431	-5.98005	9.19613	0.732854	0.823085	-0.146031	-8.24904	8.6726	0.973233	0.985086
283	PC(P-20:0/20:4)	0.515149	-3.05767	4.21964	0.782787	0.849819	0.268589	-5.7582	6.68079	0.932996	0.9752
284	PC(P-18:0/22:5)	0.0929675	-3.18711	3.48417	0.956783	0.972413	-2.08913	-8.0533	4.26191	0.51547	0.714066
285	PC(P-18:0/22:6)	1.02327	-6.40667	9.04304	0.795781	0.86018	-2.92467	-11.1006	6.00322	0.513677	0.714066
286	PC(P-18:1/22:6)	1.29429	-5.9146	9.05554	0.735261	0.823316	-2.48579	-9.24084	4.77203	0.49739	0.699337
287	LPC(14:0) [sn2]	6.30856	-0.243447	13.2909	0.0695053	0.123848	6.64695	-1.87887	15.9136	0.140902	0.333484
288	LPC(14:0) [sn1]	6.43062	0.237354	13.0065	0.0508194	0.0947953	7.46352	-0.929532	16.5676	0.0933799	0.266596
289	LPC(15:0) [sn2]	-0.121204	-4.61994	4.58972	0.959221	0.972413	3.5768	-3.93865	11.6802	0.368041	0.586982
290	LPC(15:0) [sn1]	0.263486	-4.11885	4.84612	0.908924	0.940353	3.34385	-3.4658	10.6339	0.352091	0.570052
291	LPC(16:0) [sn2]	3.34042	-0.661069	7.5031	0.113751	0.187521	7.32714	0.193728	14.9684	0.0532454	0.194281
292	LPC(16:0) [sn1]	2.76378	-1.11366	6.79326	0.175325	0.269842	4.98717	-1.54639	11.9543	0.148448	0.344841
293	LPC(16:1) [sn2]	10.7356	4.84367	16.9587	0.00101031	0.00420953	7.5903	0.063589	15.6832	0.0576013	0.201335
294	LPC(16:1) [sn1]	8.15408	3.0212	13.5427	0.00367668	0.0109133	7.30741	0.148587	14.978	0.0547035	0.194923
295	LPC(15-MHDA) [sn2]	-2.16594	-6.94345	2.85685	0.398341	0.512838	3.6214	-4.59012	12.5396	0.405305	0.62898
296	LPC(15-MHDA) [sn1] / LPC(17:0) [sn2]	-1.11605	-5.5947	3.57506	0.638632	0.739468	3.37428	-5.40797	12.9719	0.469676	0.681233
297	LPC(15-MHDA) [sn1] [104_sn1]	-2.52152	-6.98789	2.15933	0.294678	0.41123	2.08301	-6.06062	10.9326	0.630599	0.803624
298	LPC(17:0) [sn1]	-0.218615	-5.25624	5.08686	0.93458	0.957624	4.18851	-3.64009	12.6531	0.311727	0.529704
299	LPC(17:1 ) [sn2] (a)	2.91156	-1.87874	7.93573	0.24755	0.358157	1.64749	-6.73451	10.7828	0.71249	0.8582
300	LPC(17:1) [sn1] (a) / LPC(17:1) [sn2] (b)	2.12569	-3.3929	7.95953	0.463985	0.576513	2.47169	-5.40083	10.9993	0.554051	0.748069
301	LPC(17:1) (a) [sn1] [104_sn1]	2.93663	-2.11399	8.24786	0.268744	0.382169	2.30649	-6.1257	11.4961	0.607296	0.79011
302	LPC(17:1) [sn1] (b)	-1.21271	-5.61568	3.39566	0.603918	0.704728	-0.339055	-8.00445	7.96505	0.934285	0.9752
303	LPC(18:0) [sn2]	5.9865	2.50711	9.584	0.00190991	0.006662	6.40858	-0.738312	14.0701	0.0905081	0.262403
304	LPC(18:0) [sn1]	5.7796	2.48134	9.18402	0.0016214	0.00602247	6.03316	-1.63997	14.3049	0.13722	0.329621
305	LPC(18:1) [sn2]	2.18105	-1.23985	5.72045	0.224233	0.331494	1.38642	-4.80507	7.98059	0.671615	0.837981
306	LPC(18:1) [sn1]	1.57024	-2.25977	5.55034	0.43338	0.544821	0.492881	-6.61302	8.13948	0.896363	0.962159
307	LPC(18:2) [sn2]	-2.76303	-6.54443	1.17137	0.176762	0.271495	-1.14838	-9.38356	7.83522	0.796507	0.905451
308	LPC(18:2) [sn1]	-3.83188	-8.01473	0.541165	0.0957043	0.164567	-3.22499	-11.7559	6.13062	0.491821	0.69543
309	LPC(18:3) [sn2] (a)	5.71782	-4.11551	16.5596	0.273471	0.387418	-3.28655	-10.9642	5.05314	0.434874	0.654871
310	LPC(18:3) [sn1] (a)/LPC(18:3) [sn2] (b)	6.04423	-2.4342	15.2594	0.178031	0.272883	-4.33152	-11.4449	3.35325	0.270528	0.484904
311	LPC(18:3) (a) [sn1] [104_sn1]	4.85187	-4.60718	15.2489	0.334137	0.449523	-4.2142	-12.0576	4.32877	0.331437	0.550921
312	LPC(18:3) [sn1] (b)	5.89073	-0.746105	12.9714	0.0936843	0.162104	-2.47223	-9.71315	5.3494	0.529768	0.721631
313	LPC(19:0) [sn2] (a)	3.04115	-1.79993	8.12088	0.232225	0.33993	2.16372	-8.43386	13.9878	0.704436	0.854
314	LPC(19:0) [sn1] (a) / LPC(19:0) [sn2] (b)	1.55224	-2.96526	6.28005	0.512285	0.620047	3.78823	-5.24401	13.6814	0.429977	0.65238
315	LPC(19:0) (a) [sn1] [104_sn1]	2.91074	-3.08141	9.27336	0.356297	0.474218	-0.208594	-9.03779	9.47761	0.965065	0.983535
316	LPC(19:0) [sn1] (b)	-0.471403	-3.72427	2.89137	0.782445	0.849819	2.15028	-5.5582	10.4879	0.599156	0.786261
317	LPC(19:1) (a)	1.72612	-2.4603	6.09223	0.431261	0.543069	2.68195	-5.26395	11.2943	0.524606	0.72001
318	LPC(19:1) (b)	-0.00367265	-4.41164	4.60756	0.998737	0.998737	2.09288	-5.65141	10.4728	0.610722	0.79011
319	LPC(19:1) (c)	-3.04998	-7.98844	2.15355	0.255031	0.364748	1.62486	-6.1572	10.0523	0.694614	0.851403
320	LPC(20:0) [sn2]	1.62649	-2.02637	5.41554	0.394757	0.509979	4.04405	-2.631	11.1767	0.250796	0.460922
321	LPC(20:0) [sn1]	0.997579	-2.72357	4.86107	0.60821	0.708631	2.43842	-3.73312	9.00562	0.453444	0.672968
322	LPC(20:1) [sn2]	1.73364	-3.10108	6.80959	0.494514	0.604405	3.58113	-3.48638	11.1662	0.337231	0.554392
323	LPC(20:1) [sn1]	0.173679	-4.60991	5.19715	0.945062	0.965719	1.30286	-4.72805	7.71555	0.682396	0.842297
324	LPC(20:2) [sn2]	3.73238	-0.610577	8.26512	0.103839	0.175051	5.34062	-0.857863	11.9266	0.103403	0.276465
325	LPC(20:2) [sn1]	3.25618	-0.622207	7.28593	0.111719	0.184881	4.80755	-2.20108	12.3184	0.193983	0.400085
326	LPC(20:3) [sn2]	10.6742	7.14456	14.3201	1.10656e-06	3.94145e-05	11.1391	4.77712	17.8874	0.00147882	0.0298961
327	LPC(20:3) [sn1]	9.70594	6.78466	12.7071	2.21493e-07	1.84085e-05	9.89398	2.27612	18.0792	0.0154282	0.106855
328	LPC(20:4) [sn2]	5.12017	0.339716	10.1284	0.0442796	0.084926	5.91278	-1.29212	13.6436	0.12085	0.305391
329	LPC(20:4) [sn1]	4.53439	-0.23245	9.52899	0.0727305	0.128611	6.97371	-2.6207	17.5134	0.17033	0.37145
330	LPC(20:5) [sn2]	0.310033	-10.107	11.9343	0.956252	0.972413	-0.0384656	-10.7395	11.9454	0.994732	0.996064
331	LPC(20:5) [sn1]	-0.284384	-10.5585	11.1699	0.959412	0.972413	-0.618305	-11.7245	11.8852	0.919003	0.9752
332	LPC(22:0) [sn2]	-0.74345	-5.62038	4.38549	0.773658	0.848528	0.83667	-6.18544	8.38439	0.822604	0.92112
333	LPC(22:0) [sn1]	-2.03529	-6.78671	2.95833	0.424177	0.535954	2.19825	-4.99723	9.9387	0.563907	0.758637
334	LPC(22:1) [sn2]	-3.31829	-9.08692	2.81637	0.291191	0.408094	-1.46535	-8.96471	6.65181	0.717396	0.861336
335	LPC(22:1) [sn1]	-4.694	-10.8867	1.92905	0.171363	0.266485	-2.43994	-8.73419	4.2884	0.473688	0.681233
336	LPC(22:4) [sn2]	10.1918	5.8365	14.7264	5.56907e-05	0.00051428	8.71275	1.51874	16.4166	0.023489	0.130146
337	LPC(22:4) [sn1]	8.37701	2.98274	14.0538	0.0044066	0.012926	6.12707	-1.75833	14.6454	0.141959	0.333484
338	LPC(22:5) [sn2] (n3)	3.61099	-1.84784	9.37342	0.209112	0.312208	2.17549	-5.25042	10.1834	0.58043	0.771158
339	LPC(22:5) [sn1] (n3)/LPC(22:5) [sn2] (n6)	5.5011	0.323903	10.9455	0.0458915	0.0866839	3.30729	-4.99447	12.3345	0.452649	0.672968
340	LPC(22:5) (n3) [sn1] [104_sn1]	4.22081	-0.932794	9.64251	0.120935	0.19708	1.92305	-6.63012	11.2597	0.673298	0.837981
341	LPC(22:5) [sn1] (n6)	13.126	6.64634	19.9993	0.000306263	0.00176225	7.7229	0.787792	15.1352	0.0366292	0.159295
342	LPC(22:6) [sn2]	1.36068	-8.27475	12.0083	0.79274	0.858133	4.64312	-3.5456	13.527	0.283971	0.500319
343	LPC(22:6) [sn1]	0.678681	-9.58398	12.1062	0.902715	0.93652	3.26048	-6.20882	13.6858	0.518395	0.716746
344	LPC(24:0) [sn2]	1.54845	-3.20524	6.5356	0.534809	0.641085	3.38921	-2.14691	9.23854	0.244847	0.452212
345	LPC(24:0) [sn1]	0.189371	-3.76155	4.30249	0.927201	0.952673	2.25462	-2.78035	7.55034	0.393899	0.617686
346	LPC(26:0) [sn2]	-0.615756	-4.7559	3.70436	0.778044	0.849819	1.94865	-3.199	7.37004	0.471214	0.681233
347	LPC(26:0) [sn1]	1.53354	-2.87595	6.14324	0.507018	0.614667	2.22413	-3.5192	8.30935	0.461899	0.680119
348	LPC(O-16:0)	-2.3251	-5.37799	0.826279	0.157219	0.247059	-0.551035	-7.92126	7.40912	0.889121	0.959686
349	LPC(O-18:0)	-5.3459	-7.53612	-3.1038	7.70767e-05	0.000655152	-3.15271	-9.85774	4.05106	0.388697	0.612095
350	LPC(O-18:1)	0.602172	-3.42063	4.79253	0.775134	0.848902	2.16707	-6.67257	11.844	0.645876	0.811958
351	LPC(O-20:0)	-9.51389	-12.8093	-6.09396	1.15916e-05	0.00017695	-7.49566	-13.101	-1.52875	0.0208903	0.123039
352	LPC(O-20:1)	-7.93085	-11.2952	-4.43893	0.000153331	0.00112443	-3.64727	-11.5603	4.97376	0.40241	0.625785
353	LPC(O-22:0)	-8.48164	-10.7356	-6.17079	1.17046e-07	1.49331e-05	-8.11543	-12.0194	-4.0382	0.000649432	0.0171185
354	LPC(O-22:1)	-10.5497	-14.1647	-6.78248	1.11153e-05	0.00017695	-7.09654	-14.4359	0.872368	0.0901515	0.262387
355	LPC(O-24:0)	-7.60111	-10.7984	-4.28925	0.000133845	0.00101127	-9.17561	-11.8984	-6.36872	9.27828e-07	0.000694015
356	LPC(O-24:1)	-8.5216	-11.4907	-5.45286	1.13091e-05	0.00017695	-7.77154	-12.5547	-2.72674	0.00581736	0.0690696
357	LPC(O-24:2)	-10.4263	-13.9221	-6.78852	7.87382e-06	0.000140229	-3.38034	-11.9291	5.9982	0.472729	0.681233
358	LPC(P-16:0)	-0.580924	-4.00832	2.96885	0.747145	0.832883	0.551837	-6.73451	8.40742	0.886976	0.959686
359	LPC(P-17:0)(a)	-0.712516	-4.28958	2.99824	0.705276	0.798103	1.81274	-7.74907	12.3656	0.723658	0.863312
360	LPC(P-17:0)(b)	-0.640889	-5.85924	4.86673	0.816951	0.870484	2.42988	-7.13752	12.983	0.63492	0.803624
361	LPC(P-18:0)	-0.742613	-3.042	1.6113	0.537957	0.643827	-0.627881	-7.05427	6.24284	0.854788	0.944433
362	LPC(P-18:1)	3.00163	-1.82456	8.06507	0.236847	0.346019	3.5323	-5.69005	13.6565	0.471696	0.681233
363	LPC(P-20:0)	-1.65758	-5.33578	2.16354	0.397163	0.512203	0.268276	-7.21475	8.35479	0.946488	0.979807
364	PE(16:0_16:0)	9.57022	2.32431	17.3292	0.013906	0.0324156	2.72219	-6.16563	12.4518	0.565274	0.759111
365	PE(16:0_16:1)	19.6499	4.4403	37.0744	0.0149896	0.0341835	8.40381	-6.48772	25.6668	0.293322	0.510825
366	PE(16:0_18:1)	12.3113	4.94523	20.1945	0.00222887	0.00740975	10.532	1.40266	20.4833	0.0303686	0.144686
367	PE(16:0_18:2)	6.99609	0.491235	13.922	0.0433183	0.0832958	5.79836	-3.96808	16.558	0.263365	0.478147
368	PE(16:1_18:2)	12.4977	1.66508	24.4846	0.0301691	0.0601773	13.1903	3.52782	23.7546	0.0108753	0.0957026
369	PE(16:0_18:3) (a)	16.6368	4.84939	29.7494	0.00834201	0.0207303	9.68896	-0.887623	21.3942	0.0842932	0.252205
370	PE(16:0_18:3) (b)	14.3219	7.17884	21.941	0.000334301	0.00189437	8.12579	-1.11861	18.2344	0.0973352	0.270657
371	PE(15-MHDA_18:1)	3.1491	-7.85555	15.468	0.59424	0.697043	-1.71718	-13.9235	12.2201	0.799761	0.906317
372	PE(17:0_18:1)	10.778	1.97124	20.3453	0.0219243	0.0465891	12.5606	0.996567	25.4486	0.0409624	0.171172
373	PE(15-MHDA_18:2)	5.37953	-1.25263	12.4571	0.124979	0.203226	3.16223	-5.96951	13.1808	0.515503	0.714066
374	PE(17:0_18:2)	8.82636	2.01132	16.0967	0.0158115	0.0355165	4.96753	-3.09007	13.6951	0.243811	0.452212
375	PE(36:0)	-0.619894	-3.05755	1.87906	0.627297	0.72747	-0.370967	-5.73628	5.29973	0.896219	0.962159
376	PE(18:0_18:1)	11.3897	6.24204	16.7868	0.000110872	0.000863878	5.88433	-1.69143	14.0439	0.141971	0.333484
377	PE(18:1_18:1)	12.9556	8.3206	17.789	3.65164e-06	9.41872e-05	6.51142	-3.13998	17.1245	0.203279	0.412067
378	PE(18:0_18:2)	14.3223	6.50389	22.7146	0.000889527	0.00382394	9.07538	-0.426577	19.4841	0.0718918	0.236895
379	PE(18:1_18:2)	9.30614	4.49108	14.3431	0.000566875	0.00280927	8.94767	-0.94467	19.8279	0.0881746	0.259426
380	PE(16:0_20:3)	12.7724	6.52617	19.3848	0.000277296	0.00167272	7.62203	-1.00856	17.0051	0.095668	0.270036
381	PE(16:0_20:4)	8.99656	1.33589	17.2364	0.0277748	0.0563022	10.849	1.98792	20.4799	0.0218644	0.126491
382	PE(16:1_20:4)	16.3934	5.66525	28.2108	0.0045351	0.0131994	15.6514	4.11501	28.4661	0.0111233	0.0967472
383	PE(16:0_20:5)	7.08802	-2.35029	17.4386	0.156482	0.246419	4.67015	-7.53411	18.4852	0.476317	0.681233
384	PE(15-MHDA_20:4)	-0.194546	-9.30719	9.83372	0.968475	0.97519	11.3986	4.40792	18.8574	0.00281302	0.0420828
385	PE(17:0_20:4)	10.6025	2.58256	19.2494	0.0137208	0.0322161	8.40579	2.12366	15.0744	0.0129008	0.100519
386	PE(18:0_20:3) (a)	21.353	12.4082	31.0096	2.8819e-05	0.000323142	16.6065	7.72147	26.2244	0.000687943	0.0171185
387	PE(18:0_20:3) (b)	17.643	8.31807	27.7708	0.000590162	0.00288523	14.1151	3.67746	25.6036	0.0115082	0.0981541
388	PE(18:0_20:4)	13.3241	6.51659	20.5666	0.000449247	0.00238324	12.1979	6.50307	18.1972	0.000162013	0.00796972
389	PE(38:5) (a)	9.12688	2.68798	15.9695	0.00868045	0.021429	12.0979	5.8708	18.6912	0.000501819	0.01564
390	PE(38:5) (b)	13.6475	5.59335	22.3161	0.00192379	0.006662	10.8521	2.02812	20.4393	0.0213056	0.124504
391	PE(16:0_22:6)	6.87237	-2.4319	17.0639	0.163347	0.255465	9.84574	0.301092	20.2987	0.0521837	0.192198
392	PE(15-MHDA_22:6)	3.00466	-9.69504	17.4903	0.662509	0.761224	8.4458	1.33096	16.0602	0.026266	0.134247
393	PE(17:0_22:6)	3.93032	-5.12786	13.8533	0.414117	0.528599	8.08266	-1.80427	18.9651	0.123136	0.308382
394	PE(18:0_22:4)	22.0472	12.5453	32.3513	4.20771e-05	0.000425319	15.1622	5.67497	25.5011	0.00316649	0.0446894
395	PE(20:0_20:4)	10.8622	5.52747	16.4666	0.000306273	0.00176225	8.81008	-0.107276	18.5235	0.062751	0.215311
396	PE(18:0_22:5) (n3)	17.6573	10.4036	25.3875	2.47791e-05	0.000303849	10.9251	2.81013	19.6805	0.0121554	0.100085
397	PE(18:0_22:5) (n6)	27.2276	16.8781	38.4935	5.31782e-06	0.000110464	16.7515	5.48244	29.2245	0.00562979	0.0679207
398	PE(18:0_22:6)	14.7994	3.92084	26.8168	0.0109906	0.0261815	13.4849	2.88203	25.1804	0.0171861	0.112765
399	PE(18:1_22:6) (a)	7.99404	-4.3328	21.9092	0.223583	0.331494	15.091	5.2937	25.7998	0.00431802	0.0576764
400	PE(18:1_22:6) (b)	8.35928	-0.199475	17.652	0.0657482	0.117937	12.4504	2.24915	23.6693	0.0220977	0.126491
401	PE(O-34:1)	-5.52008	-10.3542	-0.425287	0.042775	0.0825248	-6.55442	-11.5589	-1.26679	0.022322	0.126491
402	PE(O-16:0/18:2)	-12.1174	-16.8935	-7.06675	9.331e-05	0.000760658	-12.3163	-17.3689	-6.95466	0.000157679	0.00796972
403	PE(O-18:1/18:2)	-7.59291	-12.4711	-2.44286	0.00789368	0.0200342	-8.30382	-14.0701	-2.15057	0.013977	0.102108
404	PE(O-16:0/20:3)	-2.26535	-7.49347	3.25824	0.420645	0.535106	-7.74417	-14.3387	-0.641982	0.041767	0.172606
405	PE(O-16:0/20:4)	-7.10373	-13.2252	-0.550422	0.042807	0.0825248	-11.5558	-18.2214	-4.34687	0.0045957	0.0603085
406	PE(O-36:5)	-10.5324	-21.4328	1.88025	0.103907	0.175051	-13.7301	-23.8722	-2.23688	0.0279221	0.137406
407	PE(O-16:0/22:4)	-2.05804	-5.62365	1.64228	0.280788	0.395535	-5.84645	-10.0597	-1.43589	0.0152423	0.106554
408	PE(O-18:0/20:4)	-2.61747	-9.55582	4.85315	0.487468	0.600702	-8.72652	-15.3855	-1.54344	0.0250813	0.133056
409	PE(O-38:5) (a)	-0.877265	-6.52305	5.10952	0.770483	0.846287	-7.33273	-12.7588	-1.56915	0.0194703	0.116262
410	PE(O-38:5) (b)	-0.916405	-6.58441	5.09551	0.761549	0.838938	-7.01847	-13.219	-0.37488	0.0478009	0.185259
411	PE(O-16:0/22:6)	-6.41061	-12.3029	-0.122412	0.0552997	0.102134	-8.14658	-13.4792	-2.48526	0.00933906	0.0895592
412	PE(O-18:0/22:5) (a)	-4.71479	-9.98219	0.860828	0.106774	0.177877	-8.2637	-14.6403	-1.41072	0.0259948	0.134247
413	PE(O-18:0/22:6)	-4.36796	-10.0844	1.71193	0.166211	0.259013	-6.82004	-13.5028	0.379015	0.0730074	0.238972
414	PE(O-18:1/22:6)	-4.94846	-12.2765	2.99171	0.22498	0.331924	-7.11006	-13.6847	-0.0346722	0.0585481	0.203693
415	PE(P-15:0/20:4)	8.91108	2.88619	15.2888	0.00638496	0.0173042	-0.254488	-8.36346	8.57205	0.953436	0.981666
416	PE(P-15:0/22:6)(a)	-0.563903	-5.88911	5.06263	0.841817	0.890635	-1.22649	-10.6336	9.1709	0.810737	0.911927
417	PE(P-15:0/22:6)(b)	1.23693	-3.82257	6.56257	0.641894	0.740952	-0.365385	-8.11373	8.03634	0.929993	0.9752
418	PE(P-16:0/18:1)	5.34835	0.428999	10.5087	0.0413008	0.0800336	-0.0972649	-7.04056	7.36463	0.979058	0.989642
419	PE(P-16:0/18:2)	3.34335	-1.51085	8.43679	0.190726	0.289966	-0.318162	-8.31397	8.37495	0.940968	0.977561
420	PE(P-16:0/18:3)	6.56212	1.09498	12.3249	0.024922	0.0513545	-4.29582	-12.2358	4.36245	0.328609	0.54866
421	PE(P-16:0/20:3)(a)	13.1592	7.43219	19.1914	6.42327e-05	0.000571977	1.5237	-7.36495	11.2652	0.748653	0.886064
422	PE(P-16:0/20:3)(b)	6.99863	0.18228	14.2788	0.0533484	0.0992652	-0.631589	-7.37211	6.59944	0.860905	0.946038
423	PE(P-16:0/20:4)	7.84398	1.82635	14.2172	0.0152917	0.0346611	1.21227	-3.4675	6.11891	0.621626	0.800734
424	PE(P-16:0/20:5)	1.03361	-9.10147	12.2987	0.850122	0.898152	-8.92703	-20.7154	4.61405	0.196447	0.402581
425	PE(P-16:0/22:4)	7.37534	2.31935	12.6812	0.00719174	0.0189743	2.73072	-2.41125	8.14362	0.312299	0.529704
426	PE(P-16:0/22:5) (n3)	7.97851	4.23251	11.8591	0.000196091	0.00130998	2.57472	-2.64511	8.07442	0.347979	0.565844
427	PE(P-16:0/22:5) (n6)	10.5333	5.54008	15.7627	0.000204274	0.00134033	2.01079	-5.70741	10.3608	0.623664	0.800734
428	PE(P-16:0/22:6)	2.29056	-4.00791	9.0023	0.490458	0.602817	-0.673012	-6.50459	5.5223	0.828378	0.922399
429	PE(P-17:0/20:4)(a)	4.19122	-3.82601	12.8768	0.323196	0.439003	-3.24889	-10.9804	5.15416	0.443301	0.664507
430	PE(P-17:0/20:4)(b)	6.77621	-1.38348	15.6111	0.116817	0.19162	-4.61335	-12.0776	3.4846	0.265227	0.479202
431	PE(P-17:0/22:6)(a)	0.302827	-8.72093	10.2187	0.950306	0.969753	-4.64379	-11.8327	3.13123	0.244082	0.452212
432	PE(P-17:0/22:6)(b)	0.68408	-9.01773	11.4204	0.895993	0.932132	-5.94703	-13.6396	2.43071	0.169668	0.371088
433	PE(P-18:0/18:1)	4.46067	-0.76856	9.96546	0.106578	0.177877	-1.78868	-9.95066	7.11309	0.686477	0.844548
434	PE(P-18:0/18:2)	2.72392	-3.72299	9.60253	0.423028	0.535954	-1.36142	-10.2099	8.35901	0.777022	0.901971
435	PE(P-18:0/18:3)	4.55774	-2.31137	11.9099	0.208794	0.312208	-2.55531	-9.35676	4.75648	0.488767	0.695053
436	PE(P-18:0/20:3)(a)	12.3716	6.11591	18.9961	0.00040976	0.00223723	1.47622	-8.58105	12.6399	0.785122	0.901971
437	PE(P-18:0/20:3)(b)	8.86041	1.47745	16.7805	0.0246963	0.0511418	-0.0470248	-8.17571	8.80124	0.991403	0.994288
438	PE(P-18:0/20:4)	6.90309	0.60391	13.5967	0.0396616	0.0770569	-1.09514	-8.70518	7.14926	0.789402	0.901971
439	PE(P-18:0/20:5)	-1.23706	-11.5775	10.3126	0.826951	0.878635	-10.3495	-21.2245	2.02682	0.108536	0.28789
440	PE(P-18:0/22:4)	5.27851	-1.13799	12.1115	0.119718	0.195523	3.59028	-3.22361	10.8839	0.317994	0.534516
441	PE(P-18:0/22:5) (n3)	4.35742	0.638939	8.21328	0.0285808	0.0575672	0.301899	-7.19844	8.40843	0.939927	0.977561
442	PE(P-18:0/22:5) (n6)	12.2743	5.8807	19.0541	0.000568556	0.00280927	3.03037	-6.4237	13.4396	0.547961	0.741184
443	PE(P-18:0/22:6)	2.46152	-5.40133	10.9779	0.555191	0.659179	-3.72875	-11.0338	4.17609	0.353059	0.570385
444	PE(P-18:1/18:1)	7.11791	1.5965	12.9394	0.0164486	0.0361868	-1.06159	-8.20396	6.63651	0.782093	0.901971
445	PE(P-18:1/18:1)(a)	6.36246	0.649637	12.3995	0.0367273	0.0721051	-2.33223	-9.1406	4.98631	0.527135	0.720835
446	PE(P-18:1/18:1)(b)	7.19418	-0.924273	15.9779	0.0944647	0.16281	0.0957375	-11.084	12.6811	0.987474	0.992783
447	PE(P-18:1/18:2)(a)	2.68843	-3.15012	8.87894	0.381709	0.498287	-2.89753	-9.50402	4.19124	0.420089	0.64259
448	PE(P-18:1/18:2)(b)	6.40107	-0.871966	14.2077	0.0965451	0.164876	1.74758	-9.82355	14.8035	0.780505	0.901971
449	PE(P-18:1/18:3)	5.60332	0.901881	10.5238	0.0260014	0.0531395	1.79339	-4.87807	8.93277	0.611182	0.79011
450	PE(P-18:1/20:3)(a)	12.6859	6.64466	19.0693	0.000203115	0.00134033	1.87211	-5.56094	9.8902	0.634949	0.803624
451	PE(P-18:1/20:3)(b)	12.5663	6.08997	19.438	0.000503162	0.0026271	3.43606	-3.62808	11.018	0.356982	0.57548
452	PE(P-18:1/20:4)(a)	6.64281	-0.575383	14.385	0.0825004	0.144521	-2.21461	-8.17552	4.13326	0.490817	0.69543
453	PE(P-18:1/20:4)(b)	10.1827	2.13738	18.8617	0.0180457	0.0392389	0.974303	-6.3191	8.83552	0.801689	0.906317
454	PE(P-18:1/20:5)(a)	0.788442	-10.4437	13.4294	0.89725	0.932143	-7.9087	-17.9611	3.37544	0.172998	0.375079
455	PE(P-18:1/20:5)(b)	1.95553	-9.77662	15.2133	0.758403	0.837941	-4.0851	-14.1271	7.13122	0.465741	0.681233
456	PE(P-18:1/22:4)	5.85305	0.326349	11.6842	0.0465638	0.0875119	-0.600633	-7.6454	6.9815	0.873501	0.954614
457	PE(P-18:1/22:5)(a)	6.67739	2.24533	11.3016	0.0057006	0.0157928	1.15261	-4.1537	6.75269	0.67986	0.840554
458	PE(P-18:1/22:5)(b)	15.6281	9.76895	21.7999	6.81769e-06	0.000131075	5.52967	-0.883295	12.3576	0.103191	0.276465
459	PE(P-18:1/22:6)(a)	2.88427	-6.10353	12.7324	0.546831	0.653402	-3.31321	-10.7302	4.72008	0.41477	0.639686
460	PE(P-18:1/22:6)(b)	2.69788	-5.96831	12.1628	0.558541	0.660111	-2.31848	-10.5907	6.71904	0.607298	0.79011
461	PE(P-19:0/20:4)(a)	5.10684	-2.90659	13.7816	0.228226	0.33539	-3.46588	-11.3446	5.11299	0.423394	0.646324
462	PE(P-19:0/20:4)(b)	5.87549	-0.987102	13.2137	0.105714	0.1769	-3.86587	-12.0416	5.06984	0.391767	0.615634
463	PE(P-20:0/18:1)	9.44531	5.21093	13.8501	0.000106365	0.000837484	6.13857	-0.663451	13.4064	0.0884407	0.259426
464	PE(P-20:0/18:2)	7.46245	-0.299901	15.8292	0.0699844	0.124048	2.78462	-5.42721	11.7095	0.52304	0.72001
465	PE(P-20:0/20:4)	9.59416	2.67693	16.9774	0.0100546	0.0242608	3.49268	-4.35882	11.9887	0.400736	0.624481
466	PE(P-20:0/22:6)	2.54249	-4.53545	10.1452	0.496905	0.606338	-1.20485	-8.84428	7.07481	0.769939	0.901971
467	PE(P-20:1/20:4)	2.80011	-5.09969	11.3575	0.503816	0.613147	-2.99957	-10.3086	4.90508	0.452252	0.672968
468	PE(P-20:1/22:6)	0.594311	-6.49281	8.21858	0.874796	0.919027	-8.70514	-16.5791	-0.0879288	0.0573719	0.201335
469	LPE(16:0) [sn2]	2.78105	-2.25338	8.07477	0.29322	0.40996	4.03356	-1.86626	10.2881	0.194694	0.400085
470	LPE(16:0) [sn1]	2.88333	-1.91477	7.91613	0.252898	0.364484	5.87095	-0.424104	12.564	0.0784612	0.244519
471	LPE(17:0) [sn2]	3.66051	-1.44237	9.0276	0.173352	0.268462	3.96918	-1.68854	9.95249	0.183233	0.388266
472	LPE(17:0) [sn1]	5.25503	0.306837	10.4473	0.0460142	0.0866967	7.845	2.33197	13.655	0.00855043	0.0858961
473	LPE(18:0) [sn2]	7.40496	3.03455	11.9607	0.00213919	0.0071754	9.32714	2.70565	16.3755	0.00905392	0.0879524
474	LPE(18:0) [sn1]	8.44383	3.78721	13.3094	0.00111049	0.00447757	8.8079	3.00063	14.9426	0.00527799	0.0651736
475	LPE(18:1) [sn2]	5.12007	-0.0215345	10.5261	0.0607104	0.109689	-0.164146	-6.74241	6.87814	0.962647	0.983535
476	LPE(18:1) [sn1]	4.23643	0.755443	7.83767	0.0233413	0.0489055	1.66608	-4.93697	8.72778	0.63324	0.803624
477	LPE(18:2) [sn2]	0.617439	-4.20354	5.68104	0.807637	0.865701	-2.31732	-9.9076	5.91244	0.574336	0.769818
478	LPE(18:2) [sn1]	-0.114654	-6.11011	6.26365	0.971273	0.976495	-3.47682	-10.4239	4.00906	0.360791	0.579124
479	LPE(20:4) [sn2]	3.84309	-1.97182	10.0029	0.209785	0.312588	1.78903	-2.80128	6.59613	0.457425	0.676193
480	LPE(20:4) [sn1]	3.43383	-0.383088	7.39699	0.0889726	0.155132	1.0715	-3.75876	6.1442	0.672841	0.837981
481	LPE(22:6) [sn2]	0.884515	-5.07861	7.22225	0.778969	0.849819	-0.142013	-6.58275	6.74278	0.966963	0.983535
482	LPE(22:6) [sn1]	0.881018	-4.58095	6.65564	0.759639	0.838068	-0.591248	-6.90848	6.15467	0.860723	0.946038
483	LPE(P-16:0)	6.24579	1.23711	11.5023	0.0201392	0.0435379	7.51837	1.60964	13.7707	0.017755	0.114489
484	LPE(P-18:0)	3.47572	-0.423861	7.52802	0.091886	0.159839	4.10128	-1.8545	10.4185	0.191551	0.400085
485	LPE(P-18:1)	3.37443	-1.40929	8.39027	0.180324	0.275834	4.65104	-1.03927	10.6685	0.121841	0.306858
486	LPE(P-20:0)	1.42204	-2.66484	5.68052	0.506358	0.614667	4.65964	-2.31878	12.1366	0.206015	0.414246
487	PI(16:0/16:0)	4.63992	-6.32989	16.8944	0.428687	0.540738	10.4459	-7.09908	31.3043	0.269533	0.484641
488	PI(16:0_16:1)	20.5152	8.70393	33.6099	0.0013513	0.00523717	15.6913	0.378898	33.3396	0.0535727	0.194526
489	PI(34:0)	0.5421	-7.12645	8.84384	0.894674	0.932056	11.8052	-0.349492	25.4424	0.0673714	0.226999
490	PI(34:1)	9.48518	2.12142	17.3799	0.0162836	0.0360325	9.54857	-1.44719	21.7712	0.101781	0.276465
491	PI(15-MHDA_18:1)/PI(17:0_18:1)	6.83536	1.28723	12.6874	0.0215183	0.0459876	10.067	2.4487	18.2518	0.0138132	0.102108
492	PI(15-MHDA_18:2)/PI(17:0_18:2)	7.77666	3.3071	12.4396	0.0016687	0.0060887	7.75712	-0.677565	16.9081	0.0828427	0.252204
493	PI(18:0_18:1)	7.09383	0.0723574	14.608	0.0571605	0.10531	6.84298	-3.51833	18.317	0.213558	0.423717
494	PI(36:2)	4.89412	-0.194888	10.2426	0.0697548	0.123935	6.11242	-2.07664	14.9863	0.158385	0.359005
495	PI(18:1_18:2)	10.8496	5.64749	16.3079	0.000231779	0.0014569	8.49648	1.12035	16.4107	0.0308107	0.144896
496	PI(16:0_20:3) (a)	10.4915	4.82545	16.4637	0.000863197	0.0037539	11.3993	3.95348	19.3784	0.00474966	0.0612542
497	PI(16:0_20:3) (b)	14.8907	8.30421	21.8778	7.52373e-05	0.000646868	11.4144	2.91609	20.6144	0.012299	0.100085
498	PI(16:0_20:4)	16.2035	10.6748	22.0083	1.43513e-06	4.66729e-05	11.772	6.23257	17.6002	0.000180493	0.00796972
499	PI(15-MHDA_20:4)/PI(17:0_20:4)	12.749	3.84486	22.4167	0.00779625	0.0200342	10.5147	5.61584	15.6409	0.000165942	0.00796972
500	PI(37:6)	-1.07046	-9.31673	7.92567	0.810207	0.867002	0.292897	-9.13721	10.7017	0.954105	0.981666
501	PI(18:0_20:2)	7.4185	1.31572	13.8889	0.0231453	0.048768	5.46874	-2.48931	14.0763	0.193822	0.400085
502	PI(18:0_20:3) (a)	12.6853	5.95402	19.8442	0.00068606	0.00322309	8.90849	1.81683	16.4941	0.0190112	0.116262
503	PI(18:0_20:3) (b)	15.4706	9.81248	21.4203	4.6463e-06	0.000102744	12.0429	4.66311	19.9431	0.0027661	0.0420828
504	PI(18:0_20:4)	12.9743	7.16555	19.0978	9.35569e-05	0.000760658	8.71805	4.60644	12.9913	0.000202439	0.00796972
505	PI(38:5) (a)	15.2755	10.1159	20.6769	1.26375e-06	4.29675e-05	11.7081	5.54008	18.2365	0.000649645	0.0171185
506	PI (38:5) (b)	13.8621	8.4504	19.5438	1.35672e-05	0.000195159	12.0918	6.74737	17.7038	8.14803e-05	0.00677192
507	PI(38:6)	7.46775	2.46462	12.7152	0.00606065	0.016485	7.03219	-1.90607	16.7849	0.137489	0.329621
508	PI(39:6)	3.29316	-1.68211	8.5202	0.208469	0.312208	2.02974	-6.0625	10.8191	0.637218	0.803776
509	PI(18:0_22:4)	16.5144	11.907	21.3116	3.50598e-08	1.31123e-05	17.8112	11.5534	24.42	2.17776e-06	0.000814481
510	PI(20:0_20:4)	10.893	3.81444	18.4542	0.00458759	0.0132491	4.37352	-2.3143	11.5192	0.215257	0.424835
511	PI(18:0_22:5) (n3)	7.91062	2.72125	13.3622	0.00513129	0.0145387	5.37772	-3.88833	15.5371	0.273824	0.488831
512	PI(18:0_22:5) (n6)	11.5997	5.40457	18.159	0.000751664	0.00336673	9.19961	0.0986252	19.128	0.0570078	0.201141
513	PI(18:0_22:6)	7.77692	1.51484	14.4253	0.020453	0.0440888	9.3186	-1.84502	21.7519	0.115815	0.297697
514	LPI(18:0) [sn2]	13.1301	5.36861	21.4633	0.00196985	0.00679009	10.9064	1.4723	21.2176	0.0299989	0.143841
515	LPI(18:0) [sn1]	6.01816	-0.0416342	12.4453	0.061391	0.110652	5.20426	-2.57419	13.6037	0.205697	0.414246
516	LPI(18:1) [sn2]	3.59002	-3.42067	11.1096	0.332052	0.447523	3.80573	-6.18839	14.8646	0.475379	0.681233
517	LPI(18:1) [sn1]	7.06153	1.70254	12.7029	0.014368	0.0331705	6.53763	-3.62178	17.768	0.22546	0.440324
518	LPI(18:2) [sn2]	2.2854	-3.14751	8.02305	0.423701	0.535954	7.52413	2.30125	13.0137	0.00785948	0.0838087
519	LPI(18:2) [sn1]	3.90056	-1.41049	9.49772	0.163593	0.255465	8.26647	0.550144	16.575	0.044034	0.177083
520	LPI(20:4) [sn2]	9.80533	3.15918	16.8797	0.00644171	0.0173921	11.7463	6.17704	17.6077	0.000197843	0.00796972
521	LPI(20:4) [sn1]	13.2763	6.81971	20.1232	0.000256409	0.00158508	10.9107	4.18621	18.0692	0.00295677	0.043366
522	PS(36:1)	6.45011	0.331598	12.9417	0.047505	0.089057	1.01862	-5.84611	8.38385	0.779752	0.901971
523	PS(36:2)	5.05151	0.30978	10.0174	0.0453801	0.0861532	0.482315	-8.44648	10.2819	0.919978	0.9752
524	PS(38:3)	8.60564	3.44379	14.0251	0.00242035	0.00776167	6.05465	-2.91473	15.8527	0.202538	0.412067
525	PS(38:4)	6.15142	1.04695	11.5138	0.0244246	0.0507489	3.51833	-4.38294	12.0725	0.400329	0.624481
526	PS(38:5)	9.62752	1.30701	18.6314	0.0299848	0.0599696	0.422557	-5.89011	7.15866	0.899585	0.96293
527	PS(40:5)	8.65906	4.45025	13.0375	0.000288395	0.00170787	0.289098	-6.04149	7.04621	0.931447	0.9752
528	PS(40:6)	0.889824	-4.0884	6.12644	0.733976	0.823109	-1.33315	-7.96806	5.7801	0.708277	0.855882
529	PG(34:1)	7.19249	-1.34271	16.4661	0.111674	0.184881	4.01125	-3.91114	12.5868	0.338621	0.555457
530	PG(36:1)	18.2218	9.39543	27.7602	0.00021458	0.00138367	5.48804	-2.99296	14.7105	0.221515	0.434891
531	PG(36:2)	9.12216	1.68025	17.1087	0.0218998	0.0465891	9.01315	-3.07317	22.6066	0.160758	0.360697
532	PG(34:2)	0.377311	-6.45888	7.7131	0.917377	0.946054	-3.35516	-11.5255	5.56973	0.455001	0.673941
533	CE(14:0)	-1.28441	-8.72484	6.76254	0.74877	0.833442	4.34378	-5.04018	14.6551	0.383777	0.608188
534	CE(15:0)	-5.70957	-9.44146	-1.8239	0.00790119	0.0200342	-2.66508	-8.10024	3.09153	0.364443	0.582485
535	CE(16:0)	1.48442	-0.475308	3.48273	0.149371	0.236214	1.99078	-0.841365	4.90381	0.18061	0.387094
536	CE(16:1)	13.1157	6.19755	20.4846	0.000637919	0.00303926	6.10977	-2.35257	15.3055	0.172555	0.375079
537	CE(16:2)	-1.59159	-7.31037	4.48002	0.603414	0.704728	-0.207934	-8.21001	8.49175	0.961407	0.983535
538	CE(17:0)	3.431	-0.90046	7.95179	0.133057	0.214498	2.90807	-1.51935	7.53453	0.211521	0.423043
539	CE(17:1)	2.76046	-1.70226	7.42578	0.239067	0.347397	0.101477	-4.66191	5.10286	0.967756	0.983535
540	CE(18:0)	9.88704	5.29988	14.674	0.000160627	0.00114459	6.43646	1.54943	11.5587	0.0144767	0.102609
541	CE(18:1)	5.00105	2.11671	7.96686	0.00181303	0.00645783	2.78515	0.173096	5.46532	0.0453386	0.179544
542	CE(18:2)	0.112425	-2.14411	2.421	0.923709	0.950391	0.696175	-2.13004	3.604	0.636487	0.803776
543	CE(18:3)	-0.13409	-5.47818	5.51214	0.962189	0.973907	-4.28277	-9.8266	1.6019	0.161164	0.360697
544	CE(20:0)	10.037	3.1712	17.3597	0.00687973	0.0184446	9.15939	0.718974	18.3071	0.0413867	0.171985
545	CE(20:1)	0.996913	-4.09589	6.36016	0.709828	0.800832	-0.389495	-3.86834	3.21525	0.831145	0.922399
546	CE(20:2)	4.43007	1.36386	7.58904	0.00794901	0.0200874	1.60927	-0.868317	4.14878	0.215047	0.424835
547	CE(20:3)	10.445	6.01472	15.0605	4.99359e-05	0.000478872	7.59691	2.87791	12.5324	0.00331933	0.0459789
548	CE(20:4)	-6.72502	-11.655	-1.51993	0.0177918	0.0387995	-3.62453	-11.8928	5.4196	0.426403	0.649592
549	CE(20:5)	-13.7671	-21.5565	-5.20422	0.0046562	0.0133442	-12.6683	-25.7968	2.78295	0.113978	0.297489
550	CE(22:0)	8.74081	2.63483	15.21	0.00812339	0.0203221	10.6616	2.61732	19.3365	0.0134933	0.101949
551	CE(22:1)	4.62747	-4.85726	15.0577	0.358524	0.475441	0.0810914	-6.4123	7.02501	0.981267	0.990537
552	CE(22:4)	3.94367	-1.14649	9.29594	0.141904	0.225838	1.29456	-2.22807	4.94411	0.482003	0.68805
553	CE(22:5) (n3)	-5.49371	-13.0679	2.74043	0.195299	0.295715	-3.62838	-12.0476	5.59682	0.43457	0.654871
554	CE(22:5) (n6)	5.93919	-1.45877	13.8925	0.129114	0.20859	1.74055	-4.69048	8.60552	0.608417	0.79011
555	CE(22:6)	-3.82386	-11.6672	4.71587	0.37643	0.494411	-2.31611	-10.9274	7.12773	0.622459	0.800734
556	CE(24:0)	9.84023	3.80423	16.2272	0.00288459	0.00884291	8.66812	1.44638	16.404	0.0246979	0.133056
557	CE(24:1)	1.02226	-4.85586	7.26354	0.741884	0.828253	-2.6689	-7.23374	2.12057	0.278768	0.496473
558	CE(24:4)	9.3531	4.51133	14.4192	0.00056927	0.00280927	-0.360895	-5.76993	5.35864	0.89985	0.96293
559	CE(24:5)	10.6523	4.56804	17.0905	0.00149279	0.00566807	0.20068	-7.6072	8.66839	0.961702	0.983535
560	CE(24:6)	10.8524	2.42499	19.9733	0.0161698	0.0359858	7.95059	-1.20147	17.9504	0.101261	0.276435
561	COH	3.08319	-0.00606327	6.26788	0.060152	0.109208	-0.253279	-3.66378	3.27797	0.88738	0.959686
562	DE(16:0)	2.56583	-4.69351	10.3781	0.504124	0.613147	5.96029	-3.06562	15.8266	0.212598	0.423411
563	DE(18:1)	7.2248	3.50177	11.0817	0.000570469	0.00280927	6.17393	2.55956	9.91568	0.00203186	0.0345416
564	DE(18:2)	-3.39542	-9.50243	3.1237	0.308406	0.424839	0.286366	-7.90347	9.20449	0.947998	0.979807
565	DE(20:4)	-2.33836	-8.29033	3.99989	0.466738	0.578224	-2.45623	-14.7787	11.648	0.720774	0.862623
566	DE(20:5)	-1.80287	-10.514	7.75626	0.703887	0.797739	4.46952	-8.53696	19.3256	0.524284	0.72001
567	DE(22:6)	3.46583	-3.85416	11.3431	0.370276	0.488477	3.1923	-4.22417	11.1831	0.41567	0.639755
568	Acylcarnitine(12:0)	4.86242	-1.27551	11.3819	0.133717	0.215097	-7.02606	-14.5212	1.12627	0.100063	0.276187
569	Acylcarnitine(13:0)	-0.835624	-8.14561	7.05611	0.831441	0.882153	-7.16189	-17.8054	4.85993	0.241334	0.451221
570	Acylcarnitine(14:0)	3.21966	-4.37303	11.4152	0.422896	0.535954	-7.86129	-15.5115	0.481564	0.0743296	0.241442
571	Acylcarnitine(14:1)	8.13325	0.146324	16.7571	0.0552505	0.102134	-5.26972	-14.9825	5.55267	0.334775	0.551568
572	Acylcarnitine(14:2)	7.55041	1.87308	13.5441	0.0135028	0.0318614	-2.69829	-9.90478	5.08463	0.491527	0.69543
573	Acylcarnitine(15:0) (a)	0.418277	-6.27613	7.59084	0.906426	0.939067	-4.00145	-11.7068	4.37631	0.346671	0.564946
574	Acylcarnitine(15:0) (b)	0.829851	-5.38337	7.45108	0.800771	0.861837	-0.366517	-8.456	8.43781	0.932854	0.9752
575	Acylcarnitine(16:0)	2.47488	-2.58366	7.79609	0.351705	0.46894	-0.534938	-6.8943	6.25878	0.874683	0.954614
576	Acylcarnitine(16:1)	6.19041	-0.177819	12.9649	0.0669349	0.119778	-1.26408	-8.463	6.50099	0.744259	0.88226
577	Acylcarnitine(17:0) (a)	2.10075	-1.99918	6.37219	0.328339	0.443317	0.620462	-3.62934	5.05767	0.780758	0.901971
578	Acylcarnitine(17:0) (b)	0.285331	-3.81804	4.56376	0.894587	0.932056	0.30561	-3.801	4.58753	0.887224	0.959686
579	Acylcarnitine(18:0)	-1.87237	-9.40881	6.29104	0.646409	0.745014	-5.97119	-11.6983	0.127338	0.0647067	0.221007
580	Acylcarnitine(18:1)	3.3063	-1.1363	7.94855	0.157679	0.247261	-4.17471	-9.5622	1.53372	0.159342	0.360085
581	Acylcarnitine(18:2)	3.60701	-1.43613	8.90819	0.174568	0.269231	-1.92179	-7.86306	4.4026	0.547506	0.741184
582	DG(14:0_16:0)	18.2119	9.82996	27.2335	0.000113794	0.000877501	13.9435	3.85264	25.0149	0.00993776	0.091206
583	DG(16:0_16:0)	16.5546	8.29781	25.4408	0.000316261	0.00180583	15.8189	6.4765	25.981	0.00186813	0.0331582
584	DG(16:0_16:1)	20.9172	10.8623	31.884	0.00018214	0.00126149	17.5145	9.7006	25.8849	7.75854e-05	0.00677192
585	DG(14:0_18:2)	23.3106	13.139	34.3968	4.80014e-05	0.000466299	21.8527	6.17456	39.846	0.00872741	0.0858961
586	DG(16:0_18:1)	19.6453	9.0044	31.3249	0.000735882	0.003336	19.2005	9.86567	29.3286	0.0002187	0.00817936
587	DG(16:1_18:1)	23.5784	13.9044	34.0739	1.97394e-05	0.000259037	18.0671	10.1095	26.5998	6.43009e-05	0.00677192
588	DG(16:0_18:2)	17.0254	7.69721	27.1615	0.000874736	0.0037821	18.8968	9.61857	28.9604	0.000248053	0.00883541
589	DG(18:0_18:1)	17.357	9.15702	26.173	0.000161906	0.00114459	14.6116	6.36534	23.4972	0.00123531	0.0264003
590	DG(18:1_18:1)	16.2942	7.77803	25.4832	0.000538286	0.00273903	12.559	3.84385	22.0055	0.00745106	0.0819617
591	DG(18:0_18:2)	18.8493	10.4424	27.8962	7.4167e-05	0.00064508	19.358	9.79893	29.7493	0.000262369	0.00892054
592	DG(18:1_18:2)	14.5265	6.74673	22.8732	0.000726479	0.00331345	14.0386	4.70017	24.2099	0.00531496	0.0651736
593	DG(18:2_18:2)	12.9078	5.1309	21.26	0.00235003	0.00760963	14.3197	2.16226	27.9239	0.0267999	0.134247
594	DG(18:1_18:3)	17.0121	8.5697	26.1111	0.000294952	0.00172363	9.85949	2.5191	17.7254	0.0124437	0.100085
595	DG(16:0_20:4)	23.9355	14.8951	33.6873	5.46411e-06	0.000110464	20.0766	9.49343	31.6826	0.000543898	0.0162734
596	DG(18:1_20:3)	18.59	11.7217	25.8805	4.77996e-06	0.000102744	16.7552	10.4755	23.3919	6.47327e-06	0.0012105
597	DG(18:0_20:4)	12.4333	5.5779	19.7339	0.00102265	0.00420953	8.16701	0.610722	16.2908	0.0422537	0.172709
598	DG(18:1_20:4)	20.8022	13.7272	28.3174	1.09342e-06	3.94145e-05	16.2839	10.2473	22.6511	5.55904e-06	0.0012105
599	DG(16:0_22:5)	16.0059	6.45322	26.4159	0.00205281	0.00704357	14.4057	6.06611	23.4009	0.00158572	0.0312136
600	DG(18:2_20:4)	18.313	11.1297	25.9607	1.22445e-05	0.000182581	15.1547	7.41552	23.4514	0.00042788	0.0139154
601	DG(16:0_22:6)	14.0677	1.32463	28.4135	0.0377082	0.0734524	11.9086	-3.79629	30.1772	0.155497	0.354918
602	DG(18:1_20:5)	17.5838	3.89482	33.0763	0.0157554	0.0355165	12.155	-1.09656	27.1821	0.0842154	0.252205
603	DG(18:1_22:5)	15.9853	9.58707	22.7572	1.80659e-05	0.000241697	14.6537	6.13763	23.853	0.00163794	0.0314149
604	DG(18:0_22:6)	7.24507	-1.40354	16.6523	0.113816	0.187521	8.66909	0.757788	17.2016	0.0395389	0.166152
605	DG(18:1_22:6)	8.01717	-5.58405	23.5777	0.27059	0.384064	4.42384	-10.926	22.4188	0.597661	0.785678
606	DG(18:2_22:6)	6.2762	-8.05054	22.8352	0.416711	0.531004	6.50762	-10.8671	27.2692	0.49329	0.69619
607	TG(48:0) [NL-16:0]	20.3138	7.83605	34.2353	0.00249874	0.00784148	8.54733	-5.87265	25.1764	0.268665	0.484244
608	TG(48:0) [NL-18:0]	16.1246	4.79502	28.6789	0.00788531	0.0200342	8.71523	-6.97263	27.0486	0.301961	0.520431
609	TG(48:0) [SIM]	18.3161	7.14442	30.6527	0.00241485	0.00776167	11.1129	-2.47205	26.5901	0.124095	0.308382
610	TG(48:1) [NL-16:1]	27.3234	15.7273	40.0814	2.85156e-05	0.000323142	13.7716	1.84481	27.095	0.0299127	0.143841
611	TG(48:1) [NL-18:1]	17.3507	7.33446	28.3017	0.00146596	0.00559457	8.79138	-3.44373	22.5769	0.176841	0.382303
612	TG(48:1) [SIM]	17.7468	6.47966	30.2061	0.00346221	0.0104425	6.52557	-6.06952	20.8095	0.332939	0.55097
613	TG(48:2) [NL-14:0]	25.2371	14.2689	37.2582	4.2736e-05	0.00042622	14.144	1.03501	28.9537	0.0421956	0.172709
614	TG(48:2) [NL-14:1]	23.0286	11.1383	36.191	0.000404024	0.00222726	9.59256	-3.06624	23.9045	0.15431	0.354061
615	TG(48:2) [NL-16:1]	27.4997	15.8717	40.2945	2.68765e-05	0.000317224	17.2695	5.29496	30.6057	0.00706651	0.0800871
616	TG(48:2) [NL-18:2]	18.7125	8.78104	29.5507	0.000603304	0.00292209	12.1794	-2.83942	29.5199	0.127921	0.314754
617	TG(48:2) [SIM]	24.6783	14.2357	36.0755	2.97946e-05	0.000327741	11.9281	-0.0737382	25.3714	0.0612505	0.211131
618	TG(48:3) [NL-14:0]	32.5743	20.3318	46.0624	3.59876e-06	9.41872e-05	15.8363	0.543807	33.4546	0.0510782	0.191222
619	TG(48:3) [NL-16:1]	30.3389	20.0545	41.5043	6.67437e-07	2.93672e-05	18.5505	7.12574	31.1936	0.00262527	0.0409104
620	TG(48:3) [NL-18:3]	27.7536	15.2652	41.5951	6.39934e-05	0.000571977	13.0055	-3.75405	32.6834	0.146292	0.340892
621	TG(48:3) [SIM]	26.025	17.5413	35.1211	4.02239e-07	2.31442e-05	16.6539	2.78354	32.3961	0.023832	0.131076
622	TG(49:1) [NL-16:1]	13.5187	6.67303	20.8037	0.000404956	0.00222726	4.71927	-3.58109	13.7342	0.282769	0.500027
623	TG(49:1) [NL-17:1]	14.9249	5.55514	25.1264	0.00326871	0.00989878	7.38494	-2.96863	18.8433	0.178932	0.385709
624	TG(49:1) [SIM]	9.71226	1.21358	18.9246	0.0319813	0.0632857	5.9215	-3.61817	16.4054	0.241898	0.451221
625	TG(50:0) [NL-18:0]	24.675	12.5272	38.1342	0.000221631	0.00141692	13.8291	-1.21573	31.1652	0.0837624	0.252205
626	TG(50:0) [SIM]	21.8072	9.90088	35.0035	0.000766755	0.00340339	12.9366	-1.26373	29.1793	0.0864864	0.257736
627	TG(50:1) [NL-14:0]	16.7132	6.9712	27.3424	0.00162639	0.00602247	8.61059	-4.79948	23.9096	0.229152	0.442908
628	TG(50:1) [NL-16:0]	13.397	5.62095	21.7455	0.0016546	0.00608859	7.39543	-0.538748	15.9625	0.0787822	0.244519
629	TG(50:1) [NL-18:1]	13.1454	5.84825	20.9455	0.00107868	0.00440904	5.87868	-1.23215	13.5015	0.118135	0.301587
630	TG(50:1) [SIM]	11.6395	3.81768	20.0506	0.00591269	0.0161927	5.09538	-2.47653	13.2552	0.202942	0.412067
631	TG(50:2) [NL-14:0]	11.6551	3.84341	20.0545	0.0057934	0.0159906	4.9291	-3.94732	14.6258	0.29481	0.510825
632	TG(50:2) [NL-16:1]	15.3741	6.41469	25.0879	0.00166052	0.00608859	9.72467	2.02542	18.0049	0.0183183	0.11612
633	TG(50:2) [NL-18:1]	14.302	7.90608	21.077	8.84482e-05	0.000735103	9.29909	2.45373	16.6018	0.0115997	0.0981541
634	TG(50:2) [NL-18:2]	11.0286	4.34868	18.1362	0.00253695	0.00784148	8.14243	0.356666	16.5322	0.0491546	0.18759
635	TG(50:2) [SIM]	13.5622	6.43674	21.1646	0.000605513	0.00292209	5.2868	-3.00314	14.2852	0.228126	0.442067
636	TG(50:3) [NL-14:0]	14.2831	6.43261	22.7127	0.000954538	0.00403387	11.2736	-3.06929	27.7389	0.140043	0.333484
637	TG(50:3) [NL-14:1]	19.7975	12.1325	27.9865	9.47903e-06	0.000157563	8.06734	0.240706	16.5051	0.0524177	0.192198
638	TG(50:3) [NL-16:1]	20.7387	12.2571	29.8612	2.0812e-05	0.000265085	13.5023	5.55451	22.0485	0.00188266	0.0331582
639	TG(50:3) [NL-18:2]	15.2243	8.97503	21.8319	2.67443e-05	0.000317224	11.8894	2.9169	21.6441	0.0133921	0.101949
640	TG(50:3) [NL-18:3]	22.9434	13.5993	33.056	1.80949e-05	0.000241697	9.17871	-1.46163	20.968	0.103991	0.276815
641	TG(50:3) [SIM]	18.9015	13.0142	25.0954	2.49981e-07	1.86986e-05	12.8708	5.53428	20.7174	0.00140564	0.0292061
642	TG(50:4) [NL-14:0]	23.2423	12.5136	34.9939	0.000102319	0.000814197	13.6411	-3.40811	33.6996	0.13395	0.324253
643	TG(50:4) [NL-18:3]	28.6219	17.8319	40.4001	4.40841e-06	0.000102744	13.6035	1.87258	26.6853	0.0292506	0.142074
644	TG(50:4) [NL-20:4]	30.6713	18.9915	43.4976	4.80039e-06	0.000102744	17.9033	1.23054	37.3221	0.0429417	0.174568
645	TG(50:4) [SIM]	26.7096	19.1751	34.7204	2.4156e-08	1.31123e-05	15.3954	3.96957	28.0769	0.0116788	0.0981541
646	TG(51:0) [NL-16:0]	19.1559	10.0004	29.0733	0.000177855	0.00124332	9.17089	-1.79745	21.3643	0.115151	0.297697
647	TG(51:1) [NL-17:0]	16.9628	8.56477	26.0104	0.000287258	0.00170787	9.83821	1.14658	19.2767	0.0335763	0.152233
648	TG(51:1) [SIM]	14.3973	5.63109	23.8909	0.00252256	0.00784148	6.76452	-2.35201	16.7322	0.16133	0.360697
649	TG(51:2) [NL-15:0]	8.73262	1.53682	16.4384	0.0232209	0.04879	5.60019	-2.55598	14.439	0.194329	0.400085
650	TG(51:2) [NL-17:0]	12.6082	3.66304	22.3253	0.00874282	0.0215119	9.49122	2.08381	17.4361	0.0168185	0.112765
651	TG(51:2) [NL-17:1]	12.6003	3.65514	22.3174	0.00878253	0.0215388	9.47319	2.05963	17.4253	0.017103	0.112765
652	TG(51:2) [SIM]	9.89158	1.63961	18.8135	0.0247504	0.0511418	6.64631	-0.901978	14.7695	0.0964492	0.270071
653	TG(52:1) [NL-18:0]	20.2712	10.1566	31.3146	0.000289973	0.00170787	13.2259	1.45904	26.3573	0.034493	0.152233
654	TG(52:1) [NL-18:1]	7.01275	2.89002	11.3007	0.00207936	0.00705224	0.880295	-6.24147	8.54302	0.816142	0.916628
655	TG(52:1) [SIM]	19.4912	10.6018	29.095	9.7482e-05	0.000784049	8.99373	-1.15449	20.1839	0.0947901	0.269593
656	TG(52:2) [NL-16:0]	6.22276	1.19046	11.5053	0.0211366	0.0454316	5.18515	-0.369651	11.0496	0.0781355	0.244519
657	TG(52:2) [NL-18:2]	11.6994	5.50868	18.2533	0.000680743	0.00322276	10.1121	1.14771	19.871	0.0341432	0.152233
658	TG(52:2) [SIM]	7.42366	3.62929	11.357	0.000520289	0.00267259	5.67728	1.01265	10.5573	0.0231754	0.129367
659	TG(52:3) [NL-16:1]	11.8014	5.3016	18.7023	0.00102424	0.00420953	7.04722	-0.945647	15.685	0.0960914	0.270071
660	TG(52:3) [NL-18:2]	5.03404	1.09996	9.1212	0.0174307	0.0382351	4.85725	-1.81963	11.9882	0.168325	0.369851
661	TG(52:3) [SIM]	6.62533	3.30684	10.0504	0.000426174	0.00229337	4.16716	-2.53585	11.3312	0.238679	0.450912
662	TG(52:4) [NL-16:1]	13.4618	4.28479	23.4463	0.0064639	0.0173921	9.24166	-0.691894	20.1688	0.0795301	0.244809
663	TG(52:4) [NL-18:2]	8.53593	2.64412	14.7659	0.00746693	0.0194255	8.86484	-1.36122	20.1511	0.102209	0.276465
664	TG(52:4) [NL-18:3]	16.4526	7.32847	26.3523	0.00100136	0.00420794	7.71972	-0.518493	16.6402	0.0772555	0.244519
665	TG(52:4) [SIM]	14.2332	8.87416	19.856	7.72272e-06	0.000140229	11.7625	2.94898	21.3306	0.0127934	0.100519
666	TG(52:5) [NL-18:3]	22.5683	12.6896	33.3129	5.1305e-05	0.000485774	9.56337	-2.68388	23.3519	0.141829	0.333484
667	TG(52:5) [NL-20:4]	29.2784	20.2989	38.9282	1.0942e-07	1.49331e-05	19.2955	8.91782	30.6619	0.000687375	0.0171185
668	TG(52:5) [NL-20:5]	20.7704	8.24917	34.74	0.00208999	0.00705224	9.11485	-5.17854	25.5628	0.233159	0.447188
669	TG(52:5) [SIM]	23.4161	15.4679	31.9114	9.35482e-07	3.88745e-05	14.1032	3.00966	26.3915	0.0171671	0.112765
670	TG(53:2) [NL-17:1]	13.716	6.38327	21.5542	0.000725628	0.00331345	7.39077	-0.527073	15.9389	0.0783607	0.244519
671	TG(53:2) [NL-18:1]	11.5734	2.66786	21.2513	0.0152006	0.0345594	10.2668	2.15894	19.0182	0.0179846	0.114979
672	TG(53:2) [SIM]	12.397	4.72828	20.6272	0.00298558	0.00911516	8.04709	1.9999	14.4528	0.013402	0.101949
673	TG(54:0) [NL-18:0]	21.2273	12.155	31.0335	3.84468e-05	0.00039942	19.1558	4.40469	35.991	0.0145409	0.102609
674	TG(54:0) [SIM]	15.5221	8.98283	22.4538	3.81394e-05	0.00039942	13.0138	3.59826	23.285	0.00999852	0.091206
675	TG(54:1) [NL-18:1]	25.7727	16.8875	35.3334	1.10245e-06	3.94145e-05	16.2334	3.41743	30.6375	0.017346	0.112825
676	TG(54:1) [SIM]	22.4415	14.1847	31.2954	3.80489e-06	9.48686e-05	14.4051	3.44571	26.5256	0.0138685	0.102108
677	TG(54:2) [NL-18:0]	20.5852	13.0741	28.5954	3.5929e-06	9.41872e-05	12.5302	2.99602	22.9469	0.0140603	0.102108
678	TG(54:2) [NL-20:1]	13.376	6.26475	20.9632	0.00068943	0.00322309	9.69604	-0.248681	20.6322	0.0662543	0.224245
679	TG(54:2) [SIM]	19.2905	13.0761	25.8464	4.52157e-07	2.32943e-05	12.4967	3.46516	22.3167	0.00996729	0.091206
680	TG(54:3) [NL-18:1]	8.93706	2.68228	15.5729	0.0082168	0.0204872	7.1558	-0.632784	15.5549	0.0830691	0.252204
681	TG(54:3) [NL-18:2]	9.3395	5.59437	13.2175	2.39179e-05	0.000298176	5.38559	-3.05689	14.5633	0.228122	0.442067
682	TG(54:3) [SIM]	9.13971	5.37524	13.0387	3.50662e-05	0.000374707	5.75841	-0.361399	12.2541	0.0758861	0.243617
683	TG(54:4) [NL-18:2]	8.36416	1.98808	15.1389	0.0146441	0.033704	7.51919	-0.439978	16.1146	0.0748858	0.241442
684	TG(54:4) [NL-20:3]	16.5785	11.671	21.7017	1.0973e-07	1.49331e-05	13.3085	7.00194	19.9867	0.000188119	0.00796972
685	TG(54:4) [SIM]	10.599	6.59733	14.7509	9.38585e-06	0.000157563	7.97087	2.43432	13.8067	0.00785994	0.0838087
686	TG(54:5) [NL-18:3]	17.852	7.78773	28.856	0.00115067	0.00460268	5.87854	-5.10391	18.132	0.315068	0.531988
687	TG(54:5) [NL-20:4]	15.492	9.12196	22.234	2.71422e-05	0.000317224	14.2441	8.34588	20.4635	3.13531e-05	0.00469042
688	TG(54:5) [SIM]	15.5204	10.7847	20.4585	2.05216e-07	1.84085e-05	9.74298	2.67766	17.2945	0.010447	0.0941492
689	TG(54:6) [NL-18:3]	20.0274	8.49612	32.7842	0.0013638	0.00525836	7.32371	-6.74387	23.5134	0.332301	0.55097
690	TG(54:6) [NL-20:4]	19.7718	13.7879	26.0703	1.39748e-07	1.49331e-05	16.9577	9.01418	25.4801	0.000147337	0.00796972
691	TG(54:6) [NL-20:5]	13.3916	0.503546	27.9323	0.0503863	0.0942223	8.59335	-2.39623	20.8203	0.140744	0.333484
692	TG(54:6) [NL-22:6]	13.4517	-0.503313	29.364	0.0695401	0.123848	8.71384	-8.95885	29.8171	0.363607	0.582394
693	TG(54:6) [SIM]	20.5515	12.4796	29.2027	1.14643e-05	0.00017695	10.9815	1.97973	20.7779	0.0223087	0.126491
694	TG(54:7) [NL-20:5]	20.0796	5.27006	36.9725	0.0107917	0.0257897	11.7882	-1.80081	27.2576	0.102691	0.276465
695	TG(54:7) [NL-22:6]	18.376	3.25221	35.7151	0.0220729	0.046772	9.96381	-8.88138	32.7066	0.330234	0.550145
696	TG(54:7) [SIM]	23.3361	11.722	36.1576	0.00026106	0.0016006	13.664	1.54431	27.2303	0.03392	0.152233
697	TG(56:6) [NL-20:4]	10.5344	4.95914	16.4058	0.000699924	0.00325182	6.20154	0.730897	11.9693	0.0336619	0.152233
698	TG(56:6) [NL-22:5](a)	9.54705	2.89942	16.6241	0.00787297	0.0200342	5.70815	-0.407888	12.1998	0.0782326	0.244519
699	TG(56:6) [NL-22:5](b)	9.54648	2.90185	16.6202	0.00785085	0.0200342	5.67279	-0.429286	12.1488	0.0793772	0.244809
700	TG(56:6) [SIM]	11.2492	6.59339	16.1085	3.47014e-05	0.000374707	6.4241	0.573259	12.6153	0.0393366	0.166152
701	TG(56:7) [NL-20:4]	17.5481	9.6833	25.9768	8.2313e-05	0.000691799	14.7161	7.93209	21.9266	0.000128662	0.00796972
702	TG(56:7) [NL-20:5]	13.2667	3.15911	24.3647	0.014106	0.0327679	4.74105	-5.23032	15.7616	0.371624	0.591436
703	TG(56:7) [NL-22:5](a)	11.9402	4.91702	19.4336	0.00192012	0.006662	9.21162	1.43642	17.5828	0.0264671	0.134247
704	TG(56:7) [NL-22:5](b)	11.9643	4.93376	19.4659	0.00190226	0.006662	9.24537	1.46085	17.6272	0.0261116	0.134247
705	TG(56:7) [NL-22:6]	6.64708	-6.50529	21.6497	0.345827	0.462753	5.82223	-8.0812	21.8287	0.437412	0.656996
706	TG(56:7) [SIM]	11.5239	2.55467	21.2775	0.0163302	0.0360325	6.71419	-2.91194	17.2947	0.188323	0.39569
707	TG(56:8) [NL-20:4]	22.5844	12.6075	33.4452	5.81342e-05	0.000530297	16.6647	7.87669	26.1686	0.000588342	0.0169262
708	TG(56:8) [NL-20:5]	15.1225	1.74915	30.2537	0.0332709	0.0656639	9.14513	-2.39581	22.0507	0.135701	0.327434
709	TG(56:8) [NL-22:6]	10.4642	-5.19338	28.7076	0.212039	0.315318	11.3798	-5.82579	31.7289	0.218119	0.429351
710	TG(56:8) [SIM]	14.0974	3.88126	25.3182	0.0100194	0.024254	10.0282	-1.93519	23.4511	0.114507	0.297489
711	TG(56:9) [NL-22:6]	15.1828	0.0654879	32.584	0.0585649	0.107263	7.9012	-10.0343	29.4123	0.418963	0.64218
712	TG(56:9) [SIM]	16.1404	4.33222	29.2849	0.0105229	0.0252281	9.21603	-2.32976	22.1267	0.132841	0.322615
713	TG(58:10) [NL-22:6]	10.1385	-4.1791	26.5955	0.184579	0.281766	4.92113	-11.8334	24.8596	0.592519	0.783047
714	TG(58:10) [SIM]	16.4718	3.85467	30.6217	0.0142939	0.0331017	10.3007	-3.57936	26.1789	0.163754	0.363466
715	TG(58:8) [NL-22:6]	4.45793	-9.38615	20.4171	0.552353	0.657221	0.670902	-14.1089	17.994	0.934784	0.9752
716	TG(58:8) [SIM]	7.63844	-1.53758	17.6696	0.116247	0.191105	4.77188	-6.6512	17.5928	0.435121	0.654871
717	TG(58:9) [NL-22:6]	6.00188	-8.7599	23.152	0.452337	0.565799	5.65504	-10.8513	25.2177	0.530611	0.721631
718	TG(58:9) [SIM]	12.3767	1.63892	24.2489	0.0303308	0.0603388	8.62702	-3.47971	22.2523	0.180423	0.387094
719	TG(O-50:1) [NL-15:0]	7.56041	4.35995	10.859	5.38516e-05	0.000503513	5.41533	1.49554	9.4865	0.0107127	0.0953938
720	TG(O-50:1) [NL-16:0]	10.4903	6.45571	14.6779	1.24487e-05	0.000182581	7.92881	1.33831	14.9479	0.0244614	0.133056
721	TG(O-50:1) [NL-17:1]	5.94517	2.09745	9.9379	0.00473528	0.013519	10.3574	5.59423	15.3354	0.000142143	0.00796972
722	TG(O-50:1) [NL-18:1]	7.98905	2.44589	13.8321	0.00779745	0.0200342	6.50231	-0.340559	13.815	0.0731612	0.238972
723	TG(O-50:1) [SIM]	9.33894	3.76142	15.2163	0.00230169	0.00751958	4.63606	-1.93419	11.6465	0.181306	0.387477
724	TG(O-50:2) [NL-16:1]	5.32822	2.7115	8.01162	0.000354666	0.00197978	5.34891	-1.22074	12.3555	0.123563	0.308382
725	TG(O-50:2) [NL-18:1]	3.91137	-1.05576	9.12786	0.135558	0.216661	5.78251	0.543451	11.2946	0.0384152	0.163582
726	TG(O-50:2) [NL-18:2]	4.55196	0.739922	8.50825	0.0258495	0.0529738	6.47659	0.0716861	13.2914	0.0569564	0.201141
727	TG(O-50:2) [SIM]	4.88591	-0.0160632	10.0282	0.0604822	0.109542	2.39538	-2.8646	7.94018	0.386219	0.609476
728	TG(O-50:3) [NL-18:2]	3.81894	1.15713	6.55079	0.0084033	0.0208135	2.69687	-2.14527	7.77862	0.289078	0.507584
729	TG(O-50:3) [SIM]	3.40385	-0.713652	7.69212	0.117248	0.191907	-0.694014	-5.16238	3.98489	0.768977	0.901971
730	TG(O-52:0) [NL-16:0]	19.246	10.0033	29.2653	0.000188157	0.00127947	9.15316	-1.83722	21.374	0.116597	0.298681
731	TG(O-52:1) [NL-16:0]	8.532	5.90433	11.2249	3.58943e-07	2.23741e-05	4.20474	-1.77625	10.5499	0.182533	0.387943
732	TG(O-52:1) [NL-18:1]	9.02766	4.32205	13.9455	0.000617177	0.00295928	6.68917	-1.06845	15.0551	0.10349	0.276465
733	TG(O-52:1) [SIM]	8.96069	4.17218	13.9693	0.000800997	0.00350378	2.1242	-3.21915	7.76257	0.449515	0.671132
734	TG(O-52:2) [NL-16:0]	10.4257	6.82023	14.153	2.37008e-06	7.09127e-05	6.18896	0.699653	11.9775	0.034589	0.152233
735	TG(O-52:2) [NL-17:1]	8.52153	3.63187	13.6419	0.00162117	0.00602247	7.9727	3.77103	12.3445	0.000709456	0.0171185
736	TG(O-52:2) [NL-18:1]	8.63283	4.07463	13.3907	0.000712826	0.00329132	6.66049	1.36085	12.2372	0.0191997	0.116262
737	TG(O-52:2) [SIM]	11.287	6.02838	16.8064	0.000162201	0.00114459	5.42955	-0.178035	11.3521	0.0679556	0.227941
738	TG(O-54:2) [NL-17:1]	3.45272	0.738609	6.23995	0.0182203	0.0395038	4.65119	2.08679	7.28001	0.00119726	0.0263396
739	TG(O-54:2) [NL-18:1]	8.18015	4.43532	12.0593	0.00014362	0.00106664	4.89698	0.603306	9.37391	0.0327744	0.150881
740	TG(O-54:2) [SIM]	7.08317	2.15244	12.2519	0.00805613	0.0202895	-0.117416	-4.49644	4.4624	0.959389	0.983535
741	TG(O-54:3) [NL-17:1]	7.62912	3.72696	11.6781	0.000521656	0.00267259	8.62056	3.85864	13.6008	0.00112455	0.0254897
742	TG(O-54:3) [NL-18:1]	7.55434	2.34624	13.0275	0.00747932	0.0194255	7.55305	3.15062	12.1434	0.00190615	0.0331582
743	TG(O-54:3) [SIM]	2.4969	-0.198337	5.26492	0.080047	0.140552	-0.605094	-3.98856	2.89761	0.733721	0.872534
744	TG(O-54:4) [NL-17:1]	8.70206	4.9266	12.6134	7.15756e-05	0.000629866	5.12845	-0.70735	11.3072	0.0967633	0.270071
745	TG(O-54:4) [NL-18:2]	2.94015	-2.64653	8.84742	0.31717	0.433717	7.91497	0.958601	15.3506	0.0328792	0.150881
746	TG(O-54:4) [SIM]	8.92316	4.64654	13.3746	0.000243295	0.00151654	4.17414	-0.440567	9.00274	0.0874177	0.259426
747	Ubiquinone	0.422195	-4.99435	6.14756	0.882643	0.959618	0.422195	-4.99435	6.14756	0.882643	0.959618

[truncated: 16 more sheets: Fig 7A, Fig 7B, Fig 7C, Fig 8A, Fig 8B, Fig 9A, Fig 9B, S1 Fig, S6 Fig, S7 Fig, S10 Fig, S12 Fig, S14 Fig, S15 Fig, S16 Fig, S18 Fig]
